# Supplementary material for: A collection of forcefield precursors for metal–organic frameworks
Source: RSC Adv. 2019 Nov 13;9(63):36492–507. doi: 10.1039/c9ra07327b (PMC9075174; doi:10.1039/c9ra07327b)
Supplement: RA-009-C9RA07327B-s5429 [file RA-009-C9RA07327B-s5429.xyz]

  468
jmolscript: load "" {1 1 1} spacegroup "x,y,z" unitcell [{     20.330000     0.000000     0.000000 }, {      0.000000    23.169200     0.000000 }, {      0.000000     0.000000    32.008100 }]
Zn     3.515057    10.984749    16.052382     0.932881
Zn     5.933514    11.944418    14.394043     0.947418
Zn     5.158534    13.631831    17.055516     1.039422
Zn     6.379147    10.607323    17.128815     0.950543
Zn     6.649943    12.184451     0.048332     0.932882
Zn     4.231486    11.224782    30.398093     0.947418
Zn     5.006466     9.537369     1.051466     1.039422
Zn     3.785853    12.561877     1.124765     0.950543
Zn    16.814943    22.569349    31.959768     0.932881
Zn    14.396486     0.359818     1.610007     0.947418
Zn    15.171466     2.047231    30.956634     1.039422
Zn    13.950853    22.191923    30.883335     0.950543
Zn    13.680057     0.599851    15.955718     0.932882
Zn    16.098514    22.809382    17.614057     0.947418
Zn    15.323534    21.121969    14.952584     1.039422
Zn    16.544147     0.977277    14.879285     0.950543
H     17.536658    13.190226    23.884444     0.123316
H     18.788986    13.922372    22.053581     0.120921
H     15.375579    15.080832    20.254726     0.122372
H     14.204571    14.490018    22.085589     0.118299
H     18.353924    12.615629    19.220864     0.130903
H     20.285274    11.603135    18.446268     0.118871
H      2.049264    15.027543    18.932791     0.121152
H      0.048792    16.074791    19.611363     0.123952
H     18.270571    15.912607    17.406005     0.126395
H     17.748090    17.930644    16.477770     0.113951
H     16.446970    19.304577    20.053075     0.117498
H     17.056870    17.316660    21.051727     0.125056
H     13.466592    11.797757    22.953009     0.126946
H     11.163203    11.707397    22.911398     0.123800
H     10.927375    14.631350    25.616082     0.125978
H     13.253127    14.816703    25.651291     0.123423
H      8.038482    11.007687    23.481142     0.128668
H      6.963025    10.678684    21.410218     0.122188
H      8.150297    14.304664    20.245123     0.109246
H      9.254216    14.649885    22.248830     0.130058
H      6.867474    13.357044    24.851089     0.122630
H      5.775753    12.963167    26.803583     0.113813
H      9.244051    12.073470    28.628045     0.115231
H     10.360168    12.319064    26.617936     0.119520
H     16.233505    15.565069    25.126358     0.126783
H     17.107695    16.093326    27.270901     0.133821
H     15.847235    12.520636    28.618442     0.127551
H     15.111289    11.929821    26.483502     0.129629
H     18.662940    16.528907    30.430101     0.122993
H     18.083535    18.665108    31.105472     0.116599
H     14.226934    17.970032    30.282863     0.117860
H     14.733151    15.794444    29.642701     0.122889
H     17.971720    14.346369    31.844859     0.128550
H     20.031149    13.549348     0.512130     0.118094
H      0.559075    12.469663    28.727270     0.116646
H     18.819481    13.308388    28.029493     0.120303
H     12.958342     9.978974     7.880394     0.123316
H     11.706014     9.246828     6.049531     0.120921
H     15.119421     8.088368     4.250676     0.122372
H     16.290429     8.679182     6.081539     0.118299
H     12.141076    10.553571     3.216814     0.130903
H     10.209726    11.566065     2.442218     0.118871
H      8.115736     8.141657     2.928741     0.121152
H     10.116208     7.094409     3.607313     0.123952
H     12.224429     7.256593     1.401955     0.126395
H     12.746910     5.238556     0.473720     0.113951
H     14.048030     3.864623     4.049025     0.117498
H     13.438130     5.852540     5.047677     0.125056
H     17.028408    11.371443     6.948959     0.126946
H     19.331797    11.461803     6.907348     0.123800
H     19.567625     8.537850     9.612032     0.125978
H     17.241873     8.352497     9.647241     0.123423
H      2.126518    12.161513     7.477092     0.128668
H      3.201975    12.490516     5.406168     0.122188
H      2.014703     8.864536     4.241073     0.109246
H      0.910784     8.519315     6.244780     0.130058
H      3.297526     9.812156     8.847039     0.122630
H      4.389247    10.206033    10.799533     0.113813
H      0.920949    11.095730    12.623995     0.115231
H     20.134832    10.850136    10.613886     0.119520
H     14.261495     7.604131     9.122308     0.126783
H     13.387305     7.075874    11.266851     0.133820
H     14.647765    10.648564    12.614392     0.127551
H     15.383711    11.239379    10.479452     0.129629
H     11.832060     6.640293    14.426051     0.122993
H     12.411465     4.504092    15.101422     0.116599
H     16.268066     5.199168    14.278813     0.117860
H     15.761849     7.374756    13.638651     0.122889
H     12.523280     8.822831    15.840809     0.128550
H     10.463851     9.619852    16.516180     0.118094
H      9.605925    10.699537    12.723220     0.116646
H     11.675519     9.860812    12.025443     0.120303
H      2.793342     1.605626    24.127706     0.123316
H      1.541014     2.337772    25.958569     0.120921
H      4.954421     3.496232    27.757424     0.122372
H      6.125429     2.905418    25.926561     0.118299
H      1.976076     1.031029    28.791286     0.130903
H      0.044726     0.018535    29.565882     0.118871
H     18.280736     3.442943    29.079359     0.121152
H     20.281208     4.490191    28.400787     0.123952
H      2.059429     4.328007    30.606145     0.126395
H      2.581910     6.346044    31.534380     0.113951
H      3.883030     7.719977    27.959075     0.117498
H      3.273130     5.732060    26.960423     0.125056
H      6.863408     0.213157    25.059141     0.126946
H      9.166797     0.122797    25.100752     0.123800
H      9.402625     3.046750    22.396068     0.125978
H      7.076873     3.232103    22.360859     0.123423
H     12.291518    22.592287    24.531008     0.128668
H     13.366975    22.263284    26.601932     0.122188
H     12.179703     2.720064    27.767027     0.109246
H     11.075784     3.065285    25.763320     0.130058
H     13.462526     1.772444    23.161061     0.122630
H     14.554247     1.378567    21.208567     0.113813
H     11.085949     0.488870    19.384105     0.115231
H      9.969832     0.734464    21.394214     0.119520
H      4.096495     3.980469    22.885792     0.126783
H      3.222305     4.508726    20.741249     0.133821
H      4.482765     0.936036    19.393708     0.127551
H      5.218711     0.345221    21.528648     0.129629
H      1.667060     4.944307    17.582049     0.122993
H      2.246465     7.080508    16.906678     0.116599
H      6.103066     6.385432    17.729287     0.117860
H      5.596849     4.209844    18.369449     0.122889
H      2.358280     2.761769    16.167291     0.128550
H      0.298851     1.964748    15.491920     0.118094
H     19.770925     0.885063    19.284880     0.116646
H      1.510519     1.723788    19.982657     0.120303
H      7.371658    21.563574     8.123656     0.123316
H      8.623986    20.831428     9.954519     0.120921
H      5.210579    19.672968    11.753374     0.122372
H      4.039571    20.263782     9.922511     0.118299
H      8.188924    22.138171    12.787236     0.130903
H     10.120274    -0.018535    13.561832     0.118871
H     12.214264    19.726257    13.075309     0.121152
H     10.213792    18.679009    12.396737     0.123952
H      8.105571    18.841193    14.602095     0.126395
H      7.583090    16.823156    15.530330     0.113951
H      6.281970    15.449223    11.955025     0.117498
H      6.891870    17.437140    10.956373     0.125056
H      3.301592    22.956043     9.055091     0.126946
H      0.998203    23.046403     9.096702     0.123800
H      0.762375    20.122450     6.392018     0.125978
H      3.088127    19.937097     6.356809     0.123423
H     18.203482     0.576913     8.526958     0.128668
H     17.128025     0.905916    10.597882     0.122188
H     18.315297    20.449136    11.762977     0.109246
H     19.419216    20.103915     9.759270     0.130058
H     17.032474    21.396756     7.157011     0.122630
H     15.940753    21.790633     5.204517     0.113814
H     19.409051    22.680330     3.380055     0.115231
H      0.195168    22.434736     5.390164     0.119520
H      6.068505    19.188731     6.881742     0.126783
H      6.942695    18.660474     4.737199     0.133821
H      5.682235    22.233164     3.389658     0.127551
H      4.946289    22.823979     5.524598     0.129629
H      8.497940    18.224893     1.577999     0.122993
H      7.918535    16.088692     0.902628     0.116599
H      4.061934    16.783768     1.725237     0.117860
H      4.568151    18.959356     2.365399     0.122889
H      7.806720    20.407431     0.163241     0.128550
H      9.866149    21.204452    31.495970     0.118094
H     10.724075    22.284137     3.280830     0.116646
H      8.654481    21.445412     3.978607     0.120303
C     15.743552    13.753237    23.157860     0.192269
C     17.099563    13.598003    23.145057    -0.183003
C     17.845674    14.033584    22.047179    -0.179957
C     17.252038    14.617448    20.968506     0.161948
C     15.835037    14.728660    21.006916    -0.162594
C     15.143817    14.348686    22.072786    -0.175547
C     19.205751    14.473799    19.499335     0.198301
C     19.161025    13.111450    19.147245    -0.181846
C     -0.018297    12.518319    18.699132    -0.079119
C      1.164909    13.190226    18.603108    -0.040574
C      1.231998    14.543307    18.968000    -0.097703
C      0.038627    15.150340    19.393708    -0.186352
C     17.707430    16.364406    19.339294     0.209830
C     17.910730    16.600732    17.953343    -0.207655
C     17.593582    17.796263    17.406005    -0.081198
C     17.042639    18.848144    18.164597    -0.073591
C     16.835273    18.618769    19.521740    -0.073207
C     17.176817    17.430189    20.113890    -0.210994
C     13.606869    13.326924    24.294148     0.181193
C     12.960375    12.393205    23.493945    -0.172103
C     11.596232    12.335282    23.481142    -0.171140
C     10.835890    13.160106    24.268541     0.184923
C     11.449856    14.061387    25.065543    -0.166224
C     12.834329    14.172600    25.094350    -0.179110
C      8.725636    12.882075    23.045832     0.200402
C      8.060845    11.684228    22.815374    -0.191896
C      7.426549    11.489606    21.583062    -0.086632
C      7.471275    12.469663    20.629220    -0.032494
C      8.134033    13.621173    20.904490    -0.086321
C      8.780527    13.841280    22.095191    -0.188673
C      8.745966    12.833420    25.523259     0.212077
C      7.351328    13.060478    25.612882    -0.207470
C      6.719065    12.851955    26.777976    -0.074059
C      7.363526    12.490516    27.927067    -0.069337
C      8.758164    12.307479    27.847047    -0.076587
C      9.422955    12.467347    26.656346    -0.217004
C     15.595143    13.672145    25.612882     0.188350
C     16.180647    14.932549    25.833738    -0.175454
C     16.688897    15.254601    27.110861    -0.166750
C     16.564884    14.337101    28.106313     0.185741
C     15.954984    13.127669    27.895059    -0.159465
C     15.495526    12.784765    26.633940    -0.172896
C     16.772250    15.933459    29.921172     0.196915
C     17.756222    16.809255    30.388490    -0.203789
C     17.408579    18.078927    30.785391    -0.088060
C     16.095261    18.526092    30.730977    -0.053509
C     15.129586    17.673466    30.308470    -0.087718
C     15.428437    16.382941    29.914770    -0.209284
C     18.276670    14.052120    29.831549     0.207635
C     18.591785    14.022000    31.201496    -0.195476
C     19.799387    13.523862    31.601597    -0.086667
C      0.386270    12.967801    30.670161    -0.060515
C     -0.012198    12.886709    29.361030    -0.076919
C     19.089870    13.405699    28.935322    -0.215798
C      2.368445    12.557706    18.001355     0.600905
C     16.668567    20.131718    17.546840     0.605326
C      6.859342    12.224070    19.275278     0.613457
C      6.654009    12.256507    29.181785     0.601639
C     15.769981    19.971850    31.089468     0.608420
C      1.713819    12.546122    31.095869     0.610944
C     14.751448     9.415963     7.153810     0.192269
C     13.395437     9.571197     7.141007    -0.183003
C     12.649326     9.135616     6.043129    -0.179957
C     13.242962     8.551752     4.964456     0.161948
C     14.659963     8.440540     5.002866    -0.162594
C     15.351183     8.820514     6.068736    -0.175547
C     11.289249     8.695401     3.495285     0.198301
C     11.333975    10.057750     3.143195    -0.181846
C     10.183297    10.650881     2.695082    -0.079119
C      9.000091     9.978974     2.599058    -0.040574
C      8.933002     8.625893     2.963950    -0.097703
C     10.126373     8.018860     3.389658    -0.186352
C     12.787570     6.804794     3.335244     0.209830
C     12.584270     6.568468     1.949293    -0.207655
C     12.901418     5.372937     1.401955    -0.081198
C     13.452361     4.321056     2.160547    -0.073591
C     13.659727     4.550431     3.517690    -0.073207
C     13.318183     5.739011     4.109840    -0.210994
C     16.888131     9.842276     8.290098     0.181193
C     17.534625    10.775995     7.489895    -0.172103
C     18.898768    10.833918     7.477092    -0.171140
C     19.659110    10.009094     8.264491     0.184923
C     19.045144     9.107813     9.061493    -0.166224
C     17.660671     8.996600     9.090300    -0.179110
C      1.439364    10.287125     7.041782     0.200402
C      2.104155    11.484972     6.811324    -0.191896
C      2.738451    11.679594     5.579012    -0.086632
C      2.693725    10.699537     4.625170    -0.032494
C      2.030967     9.548027     4.900440    -0.086321
C      1.384473     9.327920     6.091141    -0.188673
C      1.419034    10.335780     9.519209     0.212077
C      2.813672    10.108722     9.608832    -0.207469
C      3.445935    10.317245    10.773926    -0.074059
C      2.801474    10.678684    11.923017    -0.069337
C      1.406836    10.861721    11.842997    -0.076587
C      0.742045    10.701853    10.652296    -0.217004
C     14.899857     9.497055     9.608832     0.188350
C     14.314353     8.236651     9.829688    -0.175454
C     13.806103     7.914599    11.106811    -0.166750
C     13.930116     8.832099    12.102263     0.185741
C     14.540016    10.041531    11.891009    -0.159465
C     14.999474    10.384435    10.629890    -0.172896
C     13.722750     7.235741    13.917122     0.196915
C     12.738778     6.359945    14.384440    -0.203789
C     13.086421     5.090273    14.781341    -0.088060
C     14.399739     4.643108    14.726927    -0.053509
C     15.365414     5.495734    14.304420    -0.087718
C     15.066563     6.786259    13.910720    -0.209284
C     12.218330     9.117080    13.827499     0.207635
C     11.903215     9.147200    15.197446    -0.195476
C     10.695613     9.645338    15.597547    -0.086667
C      9.778730    10.201399    14.666111    -0.060515
C     10.177198    10.282491    13.356980    -0.076919
C     11.405130     9.763501    12.931272    -0.215798
C      7.796555    10.611494     1.997305     0.600905
C     13.826433     3.037482     1.542790     0.605326
C      3.305658    10.945130     3.271228     0.613457
C      3.510991    10.912693    13.177735     0.601639
C     14.725019     3.197350    15.085418     0.608420
C      8.451181    10.623078    15.091819     0.610944
C      4.586448     2.168637    24.854290     0.192269
C      3.230437     2.013403    24.867093    -0.183003
C      2.484326     2.448984    25.964971    -0.179957
C      3.077962     3.032848    27.043644     0.161948
C      4.494963     3.144060    27.005234    -0.162594
C      5.186183     2.764086    25.939364    -0.175547
C      1.124249     2.889199    28.512815     0.198301
C      1.168975     1.526850    28.864905    -0.181846
C      0.018297     0.933719    29.313018    -0.079119
C     19.165091     1.605626    29.409042    -0.040574
C     19.098002     2.958707    29.044150    -0.097703
C     20.291373     3.565740    28.618442    -0.186352
C      2.622570     4.779806    28.672856     0.209830
C      2.419270     5.016132    30.058807    -0.207655
C      2.736418     6.211663    30.606145    -0.081198
C      3.287361     7.263544    29.847553    -0.073591
C      3.494727     7.034169    28.490410    -0.073207
C      3.153183     5.845589    27.898260    -0.210994
C      6.723131     1.742324    23.718002     0.181193
C      7.369625     0.808605    24.518205    -0.172103
C      8.733768     0.750682    24.531008    -0.171140
C      9.494110     1.575506    23.743609     0.184923
C      8.880144     2.476787    22.946607    -0.166224
C      7.495671     2.588000    22.917800    -0.179110
C     11.604364     1.297475    24.966318     0.200402
C     12.269155     0.099628    25.196776    -0.191896
C     12.903451    23.074206    26.429088    -0.086632
C     12.858725     0.885063    27.382930    -0.032494
C     12.195967     2.036573    27.107660    -0.086321
C     11.549473     2.256680    25.916959    -0.188673
C     11.584034     1.248820    22.488891     0.212077
C     12.978672     1.475878    22.399268    -0.207470
C     13.610935     1.267355    21.234174    -0.074059
C     12.966474     0.905916    20.085083    -0.069337
C     11.571836     0.722879    20.165103    -0.076587
C     10.907045     0.882747    21.355804    -0.217004
C      4.734857     2.087545    22.399268     0.188350
C      4.149353     3.347949    22.178412    -0.175454
C      3.641103     3.670001    20.901289    -0.166750
C      3.765116     2.752501    19.905837     0.185741
C      4.375016     1.543069    20.117091    -0.159465
C      4.834474     1.200165    21.378210    -0.172896
C      3.557750     4.348859    18.090978     0.196915
C      2.573778     5.224655    17.623660    -0.203789
C      2.921421     6.494327    17.226759    -0.088060
C      4.234739     6.941492    17.281173    -0.053509
C      5.200414     6.088866    17.703680    -0.087718
C      4.901563     4.798341    18.097380    -0.209284
C      2.053330     2.467520    18.180601     0.207635
C      1.738215     2.437400    16.810654    -0.195476
C      0.530613     1.939262    16.410553    -0.086667
C     19.943730     1.383201    17.341989    -0.060515
C      0.012198     1.302109    18.651120    -0.076919
C      1.240130     1.821099    19.076828    -0.215798
C     17.961555     0.973106    30.010795     0.600905
C      3.661433     8.547118    30.465310     0.605326
C     13.470658     0.639470    28.736872     0.613457
C     13.675991     0.671907    18.830365     0.601639
C      4.560019     8.387250    16.922682     0.608420
C     18.616181     0.961522    16.916281     0.610944
C      5.578552    21.000563     8.850240     0.192269
C      6.934563    21.155797     8.863043    -0.183003
C      7.680674    20.720216     9.960921    -0.179957
C      7.087038    20.136352    11.039594     0.161948
C      5.670037    20.025140    11.001184    -0.162594
C      4.978817    20.405114     9.935314    -0.175547
C      9.040751    20.280001    12.508765     0.198301
C      8.996025    21.642350    12.860855    -0.181846
C     10.146703    22.235481    13.308968    -0.079119
C     11.329909    21.563574    13.404992    -0.040574
C     11.396998    20.210493    13.040100    -0.097703
C     10.203627    19.603460    12.614392    -0.186352
C      7.542430    18.389394    12.668806     0.209830
C      7.745730    18.153068    14.054757    -0.207655
C      7.428582    16.957537    14.602095    -0.081198
C      6.877639    15.905656    13.843503    -0.073591
C      6.670273    16.135031    12.486360    -0.073207
C      7.011817    17.323611    11.894210    -0.210994
C      3.441869    21.426876     7.713952     0.181193
C      2.795375    22.360595     8.514155    -0.172103
C      1.431232    22.418518     8.526958    -0.171140
C      0.670890    21.593694     7.739559     0.184923
C      1.284856    20.692413     6.942557    -0.166224
C      2.669329    20.581200     6.913750    -0.179110
C     18.890636    21.871725     8.962268     0.200402
C     18.225845    23.069572     9.192726    -0.191896
C     17.591549     0.094994    10.425038    -0.086632
C     17.636275    22.284137    11.378880    -0.032494
C     18.299033    21.132627    11.103610    -0.086321
C     18.945527    20.912520     9.912909    -0.188673
C     18.910966    21.920380     6.484841     0.212077
C     17.516328    21.693322     6.395218    -0.207470
C     16.884065    21.901845     5.230124    -0.074059
C     17.528526    22.263284     4.081033    -0.069337
C     18.923164    22.446321     4.161053    -0.076587
C     19.587955    22.286453     5.351754    -0.217004
C      5.430143    21.081655     6.395218     0.188351
C      6.015647    19.821251     6.174362    -0.175454
C      6.523897    19.499199     4.897239    -0.166750
C      6.399884    20.416699     3.901787     0.185741
C      5.789984    21.626131     4.113041    -0.159465
C      5.330526    21.969035     5.374160    -0.172896
C      6.607250    18.820341     2.086928     0.196915
C      7.591222    17.944545     1.619610    -0.203789
C      7.243579    16.674873     1.222709    -0.088060
C      5.930261    16.227708     1.277123    -0.053509
C      4.964586    17.080334     1.699630    -0.087718
C      5.263437    18.370859     2.093330    -0.209284
C      8.111670    20.701680     2.176551     0.207635
C      8.426785    20.731800     0.806604    -0.195476
C      9.634387    21.229938     0.406503    -0.086667
C     10.551270    21.785999     1.337939    -0.060515
C     10.152802    21.867091     2.647070    -0.076919
C      8.924870    21.348101     3.072778    -0.215798
C     12.533445    22.196094    14.006745     0.600905
C      6.503567    14.622082    14.461260     0.605326
C     17.024342    22.529730    12.732822     0.613457
C     16.819009    22.497293     2.826315     0.601639
C      5.604981    14.781950     0.918632     0.608420
C     11.878819    22.207678     0.912231     0.610944
N     15.019804    13.391798    24.329357    -0.203661
N     17.977819    15.141072    19.861026    -0.160535
N      9.390427    13.074380    24.297349    -0.189749
N     17.077200    14.686956    29.428247    -0.187978
N     15.475196     9.777402     8.325307    -0.203661
N     12.517181     8.028128     3.856976    -0.160535
N      0.774573    10.094820     8.293299    -0.189749
N     13.417800     8.482244    13.424197    -0.187978
N      5.310196     1.807198    23.682793    -0.203661
N      2.352181     3.556472    28.151124    -0.160535
N     10.939573     1.489780    23.714801    -0.189749
N      3.252800     3.102356    18.583903    -0.187978
N      4.854804    21.362002     7.678743    -0.203661
N      7.812819    19.612728    12.147074    -0.160535
N     19.555427    21.679420     7.710751    -0.189749
N      6.912200    20.066844     2.579853    -0.187978
O      5.237008    11.820926    16.182975    -1.024749
O      2.148881    11.579966    17.248845    -0.500753
O      3.523189    13.037309    18.295830    -0.598571
O     16.707194    20.266099    16.296604    -0.588702
O     16.320924    21.049218    18.331039    -0.533735
O      6.615382    10.982201    19.007370    -0.555302
O      6.678405    13.155472    18.497481    -0.565332
O      5.405747    12.226387    29.157459    -0.548009
O      7.359460    12.122125    30.247654    -0.575384
O     14.601006    20.324022    30.881415    -0.542694
O     16.686864    20.629856    31.589754    -0.547366
O      1.998439    12.666602     0.316560    -0.557662
O      2.463996    12.071153    30.215006    -0.551568
O      4.927992    11.348274     0.178925    -1.024749
O      8.016119    11.589234     1.244795    -0.500753
O      6.641811    10.131891     2.291780    -0.598571
O     13.787806     2.903101     0.292554    -0.588702
O     14.174076     2.119982     2.326989    -0.533735
O      3.549618    12.186999     3.003320    -0.555302
O      3.486595    10.013728     2.493431    -0.565332
O      4.759253    10.942813    13.153409    -0.548009
O      2.805540    11.047075    14.243605    -0.575384
O     15.893994     2.845178    14.877365    -0.542694
O     13.808136     2.539344    15.585704    -0.547366
O      8.166561    10.502598    16.320610    -0.557662
O      7.701004    11.098047    14.210956    -0.551568
O     15.092992     0.236326    31.829175    -1.024749
O     18.181119    -0.004634    30.763305    -0.500753
O     16.806811     1.452709    29.716320    -0.598571
O      3.622806     8.681499    31.715546    -0.588702
O      4.009076     9.464618    29.681111    -0.533735
O     13.714618    22.566801    29.004780    -0.555302
O     13.651595     1.570872    29.514669    -0.565332
O     14.924253     0.641787    18.854691    -0.548009
O     12.970540     0.537525    17.764496    -0.575384
O      5.728994     8.739422    17.130735    -0.542694
O      3.643136     9.045256    16.422396    -0.547366
O     18.331561     1.082002    15.687490    -0.557662
O     17.866004     0.486553    17.797144    -0.551568
O     15.402008    22.932874    15.825125    -1.024749
O     12.313881     0.004634    14.759255    -0.500753
O     13.688189    21.716491    13.712270    -0.598571
O      6.542194    14.487701    15.711496    -0.588702
O      6.155924    13.704582    13.677061    -0.533735
O     16.780382     0.602399    13.000730    -0.555302
O     16.843405    21.598328    13.510619    -0.565332
O     15.570747    22.527413     2.850641    -0.548009
O     17.524460    22.631675     1.760446    -0.575384
O      4.436006    14.429778     1.126685    -0.542694
O      6.521864    14.123944     0.418346    -0.547366
O     12.163439    22.087198    31.691540    -0.557662
O     12.628996    22.682647     1.793094    -0.551568

The following XYZ coordinates are in angstroms. Other properties are in atomic units.
The sperically averaged electron density of each atom fit to a function of the form exp(a - br)
eigen_1, eigen_2 and eigen_3 are the three eigenvalues of traceless quadrupole moment tensor
  atom number  atomic symbol              X              Y              Z     net charge C6 coefficient C8 coefficient C10 coefficient fluctuating dipole atomic polarizability isotropic forcefield polarizability              a              b squared Pearson coefficient          <r^3>          <r^4>         wp_QDO          m_QDO          q_QDO       dipole_x       dipole_y       dipole_z         dipole            Qxy            Qxz            Qyz     Q(x^2-y^2)  Q(3z^2 - R^2)        eigen_1        eigen_2        eigen_3 static polarizability      alpha(xx)      alpha(xy)      alpha(xz)      alpha(yy)      alpha(yz)      alpha(zz) atomic spin moment
            1             Zn       3.515057      10.984749      16.052382       0.932881      90.565232 0.17909649E+04  0.56680552E+05                                16.881524                           14.132002      -0.024150       1.862346                    0.998587      46.212431     128.088728       0.462815       0.418169      -1.125085      -0.036522      -0.023023      -0.002658       0.043255       0.055837       0.021065       0.019338       0.089243      -0.152156      -0.060328      -0.041433       0.101761             21.121496      19.155426      -1.608099      -1.616228      20.211657       1.946438      23.997406           0.000001
            2             Zn       5.933514      11.944418      14.394043       0.947418      89.935120 0.17759958E+04  0.56064866E+05                                16.822263                           14.080950      -0.001476       1.872897                    0.998507      45.812372     126.641329       0.463451       0.418652      -1.125244       0.018314      -0.007350      -0.035572       0.040679       0.003338      -0.036305       0.013521       0.009621       0.256843      -0.055016      -0.041503       0.096519             21.178756      23.528071       2.046627       1.402466      22.095118      -1.581444      17.913079           0.000001
            3             Zn       5.158534      13.631831      17.055516       1.039422      78.479854 0.16135386E+04  0.49766998E+05                                15.645052                           13.641737       0.117986       1.914972                    0.999403      44.143691     120.918355       0.459148       0.432505      -1.115278       0.029827       0.051317       0.051813       0.078789      -0.020788       0.030061       0.065321      -0.113791      -0.079607      -0.088648      -0.014616       0.103265             18.689520      19.531748       1.882393      -4.564099      16.487922      -2.519534      20.048890           0.000004
            4             Zn       6.379147      10.607323      17.128815       0.950543      87.128169 0.17742396E+04  0.56000548E+05                                16.497704                           14.081410       0.003087       1.876571                    0.998274      45.720468     126.413931       0.463036       0.419094      -1.124847       0.019121      -0.006226       0.016439       0.025974      -0.051536       0.038661      -0.044340      -0.014255      -0.086266      -0.056836      -0.037649       0.094485             20.442283      20.340619       1.382934      -0.186519      19.766051       1.835467      21.220178           0.000000
            5             Zn       6.649943      12.184451       0.048332       0.932882      90.565236 0.17909653E+04  0.56680564E+05                                16.881524                           14.132003      -0.024150       1.862346                    0.998587      46.212431     128.088727       0.462815       0.418169      -1.125085       0.036522       0.023023      -0.002658       0.043255       0.055837      -0.021065      -0.019338       0.089243      -0.152156      -0.060328      -0.041433       0.101761             21.121496      19.155427      -1.608100       1.616232      20.211660      -1.946438      23.997401           0.000001
            6             Zn       4.231486      11.224782      30.398093       0.947418      89.935118 0.17759958E+04  0.56064864E+05                                16.822263                           14.080950      -0.001476       1.872897                    0.998507      45.812371     126.641327       0.463451       0.418652      -1.125244      -0.018314       0.007350      -0.035572       0.040679       0.003338       0.036305      -0.013521       0.009621       0.256843      -0.055016      -0.041503       0.096519             21.178756      23.528071       2.046627      -1.402466      22.095117       1.581444      17.913080           0.000001
            7             Zn       5.006466       9.537369       1.051466       1.039422      78.479849 0.16135385E+04  0.49766993E+05                                15.645051                           13.641736       0.117986       1.914972                    0.999403      44.143691     120.918352       0.459148       0.432505      -1.115278      -0.029827      -0.051317       0.051813       0.078789      -0.020788      -0.030061      -0.065321      -0.113791      -0.079607      -0.088648      -0.014616       0.103265             18.689519      19.531746       1.882393       4.564099      16.487921       2.519534      20.048889           0.000004
            8             Zn       3.785853      12.561877       1.124765       0.950543      87.128169 0.17742396E+04  0.56000548E+05                                16.497704                           14.081410       0.003087       1.876571                    0.998274      45.720468     126.413931       0.463036       0.419094      -1.124847      -0.019121       0.006226       0.016439       0.025974      -0.051536      -0.038661       0.044340      -0.014255      -0.086266      -0.056836      -0.037649       0.094485             20.442283      20.340619       1.382935       0.186519      19.766051      -1.835467      21.220178           0.000000
            9             Zn      16.814943      22.569349      31.959768       0.932881      90.565236 0.17909653E+04  0.56680565E+05                                16.881524                           14.132003      -0.024150       1.862346                    0.998587      46.212431     128.088727       0.462815       0.418169      -1.125085       0.036522      -0.023023       0.002658       0.043255      -0.055837       0.021065      -0.019338       0.089243      -0.152156      -0.060328      -0.041433       0.101761             21.121496      19.155427       1.608099      -1.616232      20.211659      -1.946438      23.997401           0.000001
           10             Zn      14.396486       0.359818       1.610007       0.947418      89.935120 0.17759958E+04  0.56064866E+05                                16.822263                           14.080950      -0.001476       1.872897                    0.998507      45.812372     126.641329       0.463451       0.418652      -1.125244      -0.018314      -0.007350       0.035572       0.040679      -0.003338      -0.036305      -0.013521       0.009621       0.256843      -0.055016      -0.041503       0.096519             21.178756      23.528070      -2.046627       1.402466      22.095118       1.581444      17.913079           0.000001
           11             Zn      15.171466       2.047231      30.956634       1.039422      78.479853 0.16135385E+04  0.49766996E+05                                15.645052                           13.641736       0.117986       1.914972                    0.999403      44.143691     120.918354       0.459148       0.432505      -1.115278      -0.029827       0.051317      -0.051813       0.078789       0.020788       0.030061      -0.065321      -0.113791      -0.079607      -0.088648      -0.014616       0.103265             18.689520      19.531747      -1.882393      -4.564099      16.487922       2.519534      20.048890           0.000004
           12             Zn      13.950853      22.191923      30.883335       0.950543      87.128168 0.17742396E+04  0.56000548E+05                                16.497704                           14.081410       0.003087       1.876571                    0.998274      45.720468     126.413930       0.463036       0.419094      -1.124847      -0.019121      -0.006226      -0.016439       0.025974       0.051536       0.038661       0.044340      -0.014255      -0.086266      -0.056836      -0.037649       0.094485             20.442282      20.340618      -1.382934      -0.186519      19.766051      -1.835467      21.220177           0.000000
           13             Zn      13.680057       0.599851      15.955718       0.932882      90.565236 0.17909653E+04  0.56680565E+05                                16.881524                           14.132003      -0.024150       1.862346                    0.998587      46.212431     128.088727       0.462815       0.418169      -1.125085      -0.036522       0.023023       0.002658       0.043255      -0.055837      -0.021065       0.019338       0.089243      -0.152156      -0.060328      -0.041433       0.101761             21.121496      19.155427       1.608100       1.616232      20.211660       1.946438      23.997401           0.000001
           14             Zn      16.098514      22.809382      17.614057       0.947418      89.935120 0.17759958E+04  0.56064866E+05                                16.822263                           14.080950      -0.001476       1.872897                    0.998507      45.812372     126.641328       0.463451       0.418652      -1.125244       0.018314       0.007350       0.035572       0.040679      -0.003338       0.036305       0.013521       0.009621       0.256843      -0.055016      -0.041503       0.096519             21.178755      23.528070      -2.046627      -1.402466      22.095117      -1.581445      17.913079           0.000001
           15             Zn      15.323534      21.121969      14.952584       1.039422      78.479850 0.16135385E+04  0.49766993E+05                                15.645051                           13.641736       0.117986       1.914972                    0.999403      44.143691     120.918352       0.459148       0.432505      -1.115278       0.029827      -0.051317      -0.051813       0.078789       0.020788      -0.030061       0.065321      -0.113791      -0.079607      -0.088648      -0.014616       0.103265             18.689519      19.531746      -1.882393       4.564099      16.487921      -2.519534      20.048889           0.000004
           16             Zn      16.544147       0.977277      14.879285       0.950543      87.128170 0.17742396E+04  0.56000548E+05                                16.497705                           14.081410       0.003087       1.876571                    0.998274      45.720468     126.413932       0.463036       0.419094      -1.124847       0.019121       0.006226      -0.016439       0.025974       0.051536      -0.038661      -0.044340      -0.014255      -0.086266      -0.056836      -0.037649       0.094485             20.442283      20.340619      -1.382935       0.186519      19.766051       1.835467      21.220179           0.000000
           17              H      17.536658      13.190226      23.884444       0.123316       1.239774 0.91495056E+01  0.91268822E+02                                 1.795260                            1.684929      -1.012132       2.399520                    0.997933       3.311674       8.823519       0.527697       1.163582      -0.738879       0.021282      -0.018188       0.027215       0.039043      -0.004705       0.004354      -0.013927       0.025027      -0.004131      -0.021533       0.004036       0.017498              1.858522       1.717563      -0.184289       0.192305       1.558396      -0.351897       2.299608          -0.000001
           18              H      18.788986      13.922372      22.053581       0.120921       1.263380 0.94284270E+01  0.94857333E+02                                 1.827104                            1.717205      -1.021805       2.391729                    0.997877       3.349203       8.991817       0.519085       1.172833      -0.736660       0.036757      -0.006906       0.006363       0.037938      -0.005626       0.005673      -0.012055       0.022550      -0.001311      -0.019012       0.001423       0.017589              1.894169       2.523884      -0.141940      -0.230867       1.437426      -0.066866       1.721196          -0.000001
           19              H      15.375579      15.080832      20.254726       0.122372       1.229449 0.91439685E+01  0.91046098E+02                                 1.778489                            1.680229      -0.926728       2.441494                    0.998335       3.261576       8.634358       0.531307       1.157800      -0.741049      -0.024049       0.009876      -0.028996       0.038944      -0.005462       0.003737      -0.007095       0.030668       0.019121      -0.020980       0.005048       0.015932              1.825642       1.701967      -0.060374       0.198370       1.590876      -0.395923       2.184082           0.000001
           20              H      14.204571      14.490018      22.085589       0.118299       1.256158 0.92646206E+01  0.93017790E+02                                 1.830198                            1.707746      -1.058083       2.371038                    0.997776       3.410244       9.216004       0.516794       1.180458      -0.733760      -0.034403       0.009850      -0.006082       0.036299      -0.009446       0.007492      -0.009137       0.024844       0.009893      -0.019263      -0.000998       0.020261              1.917148       2.652788       0.043365      -0.254466       1.428724      -0.122131       1.669933          -0.000001
           21              H      18.353924      12.615629      19.220864       0.130903       1.199649 0.88131127E+01  0.86827244E+02                                 1.739606                            1.642091      -0.943999       2.437788                    0.998422       3.198139       8.383873       0.541855       1.147351      -0.743755      -0.030761      -0.024475       0.000739       0.039316       0.006624      -0.002610       0.005424      -0.003811      -0.053782      -0.019471       0.003376       0.016095              1.785631       2.200654       0.294003      -0.200806       1.699234       0.030018       1.457005          -0.000000
           22              H      20.285274      11.603135      18.446268       0.118871       1.187941 0.85302316E+01  0.83099694E+02                                 1.701882                            1.592978      -0.903602       2.451410                    0.998759       3.194712       8.244009       0.563609       1.115552      -0.751324      -0.003385      -0.040930      -0.010501       0.042391       0.007073      -0.000403       0.005540      -0.010926      -0.051349      -0.018202       0.000047       0.018155              1.763806       1.555161      -0.123926      -0.120326       2.285726       0.310018       1.450532          -0.000001
           23              H       2.049264      15.027543      18.932791       0.121152       1.265085 0.93039829E+01  0.92933197E+02                                 1.795850                            1.681696      -1.059149       2.375409                    0.997493       3.311728       8.747519       0.537956       1.139875      -0.744816       0.034009       0.023598       0.003666       0.041557       0.010665      -0.000898       0.006363      -0.006719      -0.046996      -0.017650      -0.001979       0.019629              1.846813       2.420110       0.272893      -0.136266       1.693709       0.031209       1.426621           0.000004
           24              H       0.048792      16.074791      19.611363       0.123952       1.240035 0.93697932E+01  0.94062766E+02                                 1.803124                            1.712281      -0.996055       2.406201                    0.998327       3.305017       8.845794       0.519957       1.173414      -0.737022       0.005103       0.036421       0.007601       0.037554       0.008293      -0.006124       0.007212      -0.006985      -0.044770      -0.019670       0.002957       0.016713              1.849884       1.690841      -0.146196      -0.058549       2.397105       0.209411       1.461707           0.000002
           25              H      18.270571      15.912607      17.406005       0.126395       1.234763 0.92035039E+01  0.92039007E+02                                 1.800549                            1.698116      -1.008784       2.403008                    0.997958       3.306175       8.850205       0.521284       1.174933      -0.736317       0.012704      -0.023224      -0.027431       0.038121      -0.006170      -0.009745       0.002527      -0.019292       0.039733      -0.020367       0.002911       0.017456              1.864442       1.616528      -0.409102      -0.175586       2.174520       0.261556       1.802277           0.000002
           26              H      17.748090      17.930644      16.477770       0.113951       1.265825 0.93079942E+01  0.92958249E+02                                 1.796798                            1.680984      -1.018870       2.393629                    0.997685       3.318314       8.756502       0.538731       1.138420      -0.745255       0.010300       0.003943      -0.039904       0.041401      -0.005081      -0.010256       0.003609      -0.015627       0.039993      -0.018572       0.000360       0.018212              1.856390       1.434347      -0.067098      -0.113848       1.718777      -0.315907       2.416045           0.000003
           27              H      16.446970      19.304577      20.053075       0.117498       1.203956 0.87715840E+01  0.86201148E+02                                 1.726919                            1.623707      -0.958257       2.423469                    0.998402       3.248329       8.467803       0.552971       1.127116      -0.748067      -0.017616       0.030172       0.026534       0.043871      -0.008261      -0.007865       0.005430      -0.007946       0.036274      -0.015809      -0.001975       0.017784              1.776389       1.505647      -0.350496      -0.185161       2.140588       0.222422       1.682932          -0.000001
           28              H      17.056870      17.316660      21.051727       0.125056       1.241057 0.92611894E+01  0.92780629E+02                                 1.804356                            1.700960      -1.063457       2.375072                    0.997647       3.341392       8.958721       0.521871       1.171528      -0.736692      -0.005424       0.002901       0.037986       0.038480      -0.011405      -0.005448       0.004521      -0.016459       0.043416      -0.021526       0.003182       0.018344              1.868027       1.430577      -0.002261      -0.160116       1.748734      -0.305053       2.424769          -0.000002
           29              H      13.466592      11.797757      22.953009       0.126946       1.198382 0.88434881E+01  0.87139461E+02                                 1.734613                            1.642375      -0.879377       2.467578                    0.998724       3.194660       8.355934       0.543453       1.143806      -0.744860       0.017782      -0.026383      -0.022839       0.039164      -0.001759      -0.000524       0.017005       0.005133      -0.017219      -0.020011       0.005155       0.014855              1.769675       1.884456      -0.203094      -0.285753       1.738110       0.331575       1.686458           0.000000
           30              H      11.163203      11.707397      22.911398       0.123800       1.245409 0.91716582E+01  0.91673259E+02                                 1.811965                            1.694771      -1.022323       2.394288                    0.997836       3.324915       8.908282       0.521802       1.174372      -0.736146      -0.011277      -0.025333      -0.023723       0.036493       0.000460      -0.003326       0.016990       0.002756      -0.000793      -0.018112       0.001582       0.016530              1.897452       2.056420       0.363782       0.353267       1.823278       0.431580       1.812659           0.000000
           31              H      10.927375      14.631350      25.616082       0.125978       1.190979 0.88295079E+01  0.87069714E+02                                 1.733094                            1.644827      -0.928746       2.443262                    0.998328       3.221207       8.461127       0.540556       1.149040      -0.743136      -0.018551       0.024590       0.023913       0.038995      -0.003209      -0.000631       0.016763       0.003935      -0.014392      -0.019259       0.003744       0.015515              1.773737       1.932066      -0.169378      -0.310311       1.689501       0.296267       1.699643          -0.000001
           32              H      13.253127      14.816703      25.651291       0.123423       1.203323 0.88580591E+01  0.88005241E+02                                 1.783612                            1.675011      -1.035825       2.387440                    0.997986       3.351949       9.031563       0.519049       1.187758      -0.732118       0.011140       0.028058       0.025099       0.039260       0.000037      -0.004240       0.017160       0.001971      -0.001940      -0.018287       0.001212       0.017076              1.867357       2.045617       0.365881       0.352352       1.789436       0.404511       1.767017          -0.000001
           33              H       8.038482      11.007687      23.481142       0.128668       1.221617 0.91156424E+01  0.90757044E+02                                 1.775704                            1.682195      -0.996890       2.410659                    0.998293       3.250478       8.624298       0.528465       1.164117      -0.739525      -0.003178      -0.030499       0.024125       0.039017       0.010240       0.008145      -0.008605      -0.020486      -0.000646      -0.020378       0.003965       0.016413              1.825217       1.465755       0.081114       0.053815       1.859866      -0.387144       2.150030          -0.000001
           34              H       6.963025      10.678684      21.410218       0.122188       1.226794 0.88909764E+01  0.87706718E+02                                 1.752613                            1.637978      -1.002966       2.404968                    0.998133       3.251504       8.503719       0.548687       1.131613      -0.747012      -0.020426      -0.036117      -0.006306       0.041969       0.011580       0.004128      -0.007433      -0.019689      -0.015317      -0.016904      -0.001966       0.018870              1.814206       1.661761       0.447645       0.227079       2.073025       0.213815       1.707831          -0.000002
           35              H       8.150297      14.304664      20.245123       0.109246       1.275251 0.93234717E+01  0.93012556E+02                                 1.792318                            1.671556      -1.016386       2.389305                    0.997710       3.331589       8.744057       0.546320       1.123816      -0.748781       0.002196       0.030025      -0.026474       0.040090       0.010189       0.001802      -0.007261      -0.024697       0.001751      -0.017330      -0.000676       0.018006              1.857504       1.474843       0.030859       0.159903       1.906707      -0.471955       2.190963           0.000003
           36              H       9.254216      14.649885      22.248830       0.130058       1.202578 0.88308991E+01  0.87033257E+02                                 1.742338                            1.644038      -0.929342       2.443599                    0.998605       3.194458       8.371593       0.541472       1.147757      -0.743801       0.016931       0.031462       0.002788       0.035837       0.011921       0.005852      -0.004759      -0.020724       0.008467      -0.019594       0.004857       0.014738              1.789829       1.717640       0.423991       0.201805       2.052271       0.118634       1.599577           0.000002
           37              H       6.867474      13.357044      24.851089       0.122630       1.280262 0.95199626E+01  0.96059820E+02                                 1.846064                            1.727723      -1.041446       2.382987                    0.997799       3.367207       9.068824       0.516244       1.175830      -0.735808      -0.024800       0.013943      -0.024835       0.037765      -0.006359       0.004557      -0.010082       0.032408       0.003404      -0.021735       0.002377       0.019357              1.917199       1.779396      -0.144761       0.240961       1.494817      -0.242442       2.477383           0.000001
           38              H       5.775753      12.963167      26.803583       0.113813       1.228147 0.89381036E+01  0.88215204E+02                                 1.748883                            1.637260      -0.975016       2.412735                    0.998122       3.267243       8.523925       0.551806       1.124660      -0.748783      -0.039635       0.004254      -0.001721       0.039899      -0.005295       0.006925      -0.004309       0.026304       0.003004      -0.015273      -0.002024       0.017298              1.808829       2.413433      -0.082751      -0.226330       1.373485      -0.047490       1.639570           0.000000
           39              H       9.244051      12.073470      28.628045       0.115231       1.254090 0.92224127E+01  0.91904268E+02                                 1.784719                            1.673087      -1.007123       2.398143                    0.997966       3.314084       8.739960       0.539997       1.138214      -0.745182       0.023831      -0.008110       0.034273       0.042525      -0.005337       0.008033      -0.005096       0.026776       0.008307      -0.016529      -0.001689       0.018218              1.840125       1.727144      -0.082927       0.218485       1.439212      -0.243614       2.354019           0.000001
           40              H      10.360168      12.319064      26.617936       0.119520       1.263791 0.93355274E+01  0.94045027E+02                                 1.845193                            1.719936      -1.064547       2.366346                    0.997784       3.451132       9.386605       0.511673       1.188275      -0.731487       0.035353      -0.007175       0.005984       0.036567      -0.009089       0.007496      -0.004571       0.028446       0.016965      -0.019929       0.000579       0.019350              1.939083       2.650864      -0.008017      -0.279544       1.435631      -0.094198       1.730755           0.000000
           41              H      16.233505      15.565069      25.126358       0.126783       1.174011 0.87286243E+01  0.86124681E+02                                 1.736159                            1.650566      -0.949030       2.431585                    0.998526       3.262467       8.669167       0.530363       1.170445      -0.737166       0.003399       0.030117      -0.026677       0.040376       0.010931       0.006499      -0.007822      -0.022202       0.005240      -0.020234       0.003684       0.016550              1.785711       1.413068       0.071658       0.016600       1.711908      -0.350661       2.232157          -0.000002
           42              H      17.107695      16.093326      27.270901       0.133821       1.208435 0.91122691E+01  0.91150037E+02                                 1.800248                            1.711902      -0.933655       2.446091                    0.998739       3.261752       8.811137       0.507707       1.206042      -0.729515       0.017039       0.035229       0.003327       0.039274       0.009873       0.006095      -0.007675      -0.021483       0.001792      -0.018742       0.002607       0.016135              1.842935       1.589378       0.356899       0.178648       2.178790       0.265719       1.760637          -0.000003
           43              H      15.847235      12.520636      28.618442       0.127551       1.186695 0.86520680E+01  0.84692693E+02                                 1.716079                            1.618428      -0.887181       2.464250                    0.998898       3.161587       8.211915       0.551166       1.135267      -0.747098      -0.006669      -0.025992       0.028288       0.038991       0.011083       0.001862      -0.006296      -0.019575       0.023670      -0.019424       0.004667       0.014757              1.764702       1.449371       0.109871       0.032878       1.802486      -0.421173       2.042248           0.000002
           44              H      15.111289      11.929821      26.483502       0.129629       1.182896 0.86414851E+01  0.84604306E+02                                 1.715084                            1.619284      -0.885933       2.464670                    0.998834       3.166825       8.239322       0.549811       1.137860      -0.746310      -0.013549      -0.035433      -0.003780       0.038123       0.009769       0.003179      -0.002042      -0.025293       0.013020      -0.018734       0.004834       0.013900              1.760826       1.590876       0.370862       0.158422       2.125271       0.117114       1.566331           0.000003
           45              H      18.662940      16.528907      30.430101       0.122993       1.266885 0.94863582E+01  0.95837694E+02                                 1.844514                            1.732949      -1.077398       2.365209                    0.997723       3.408562       9.249193       0.510700       1.187144      -0.732505       0.038214      -0.003710       0.004989       0.038716       0.003495       0.005441       0.010413       0.019107      -0.042749      -0.020554       0.001505       0.019049              1.922410       2.371119      -0.458929       0.099104       1.949553       0.041101       1.446557          -0.000001
           46              H      18.083535      18.665108      31.105472       0.116599       1.217668 0.88552070E+01  0.87293428E+02                                 1.744010                            1.634205      -1.006585       2.399355                    0.998019       3.274797       8.570508       0.549386       1.130956      -0.746885       0.030687       0.022631       0.015774       0.041263       0.003817       0.007602       0.005437       0.017745      -0.040924      -0.016856      -0.001921       0.018777              1.801549       1.826599       0.322829       0.222816       2.076976       0.316838       1.501073          -0.000001
           47              H      14.226934      17.970032      30.282863       0.117860       1.225589 0.88901622E+01  0.87692121E+02                                 1.749971                            1.635975      -0.997647       2.404574                    0.998043       3.270285       8.551065       0.550022       1.128951      -0.747491      -0.038762       0.012034      -0.001723       0.040624       0.001728       0.004481       0.005213       0.020871      -0.039754      -0.015922      -0.002074       0.017996              1.812941       2.279203      -0.363299      -0.030453       1.775876       0.103576       1.383743          -0.000001
           48              H      14.733151      15.794444      29.642701       0.122889       1.249381 0.93090569E+01  0.93203999E+02                                 1.798749                            1.695486      -1.044308       2.383601                    0.997558       3.329046       8.867974       0.528279       1.158015      -0.740231      -0.032062      -0.020119      -0.007622       0.038611       0.000976       0.004142       0.005685       0.011641      -0.059093      -0.021385       0.005009       0.016376              1.858501       2.005858       0.370916       0.177104       1.993965       0.305376       1.575679          -0.000001
           49              H      17.971720      14.346369      31.844859       0.128550       1.228713 0.91622124E+01  0.91308299E+02                                 1.780098                            1.683817      -0.990753       2.414454                    0.997901       3.259665       8.643950       0.529634       1.160434      -0.740344      -0.022905       0.009274       0.030473       0.039233      -0.006787      -0.003295       0.003294       0.022579       0.045430      -0.020893       0.004135       0.016758              1.824845       1.958664      -0.329599      -0.307504       1.626756       0.116028       1.889116          -0.000000
           50              H      20.031149      13.549348       0.512130       0.118094       1.210389 0.87717312E+01  0.86184865E+02                                 1.730265                            1.620740      -0.995257       2.405134                    0.998158       3.258180       8.486789       0.555121       1.122982      -0.748912       0.008063       0.004080       0.041647       0.042616      -0.005894      -0.002767       0.005813       0.008770       0.049738      -0.016140      -0.002236       0.018375              1.796303       1.700101      -0.125040       0.347092       1.400395      -0.075667       2.288414          -0.000000
           51              H       0.559075      12.469663      28.727270       0.116646       1.217091 0.89149217E+01  0.87982797E+02                                 1.740386                            1.637778      -0.972472       2.414271                    0.998295       3.269740       8.547228       0.550050       1.128298      -0.747724       0.024154      -0.018511      -0.029236       0.042200      -0.007264      -0.003410       0.009134       0.006770       0.041943      -0.016292      -0.002189       0.018481              1.788114       1.987832      -0.394556      -0.241730       1.607076       0.234862       1.769436          -0.000000
           52              H      18.819481      13.308388      28.029493       0.120303       1.269805 0.94039689E+01  0.95047681E+02                                 1.859080                            1.732479      -1.117131       2.340894                    0.997532       3.488867       9.550795       0.506314       1.196895      -0.729091      -0.004159      -0.010083      -0.035987       0.037604      -0.010651      -0.002057       0.012207       0.007253       0.047725      -0.021432      -0.000471       0.021903              1.952505       1.918482      -0.132120       0.517574       1.478829       0.048755       2.460206          -0.000001
           53              H      12.958342       9.978974       7.880394       0.123316       1.239774 0.91495084E+01  0.91268861E+02                                 1.795261                            1.684930      -1.012132       2.399520                    0.997933       3.311674       8.823521       0.527696       1.163583      -0.738879      -0.021282       0.018188       0.027215       0.039043      -0.004705      -0.004354       0.013927       0.025027      -0.004131      -0.021533       0.004036       0.017498              1.858523       1.717563      -0.184289      -0.192305       1.558397       0.351897       2.299609          -0.000001
           54              H      11.706014       9.246828       6.049531       0.120921       1.263379 0.94284249E+01  0.94857305E+02                                 1.827103                            1.717205      -1.021805       2.391729                    0.997877       3.349203       8.991816       0.519085       1.172833      -0.736660      -0.036757       0.006906       0.006363       0.037938      -0.005626      -0.005673       0.012055       0.022550      -0.001311      -0.019012       0.001423       0.017589              1.894168       2.523883      -0.141940       0.230867       1.437426       0.066866       1.721195          -0.000001
           55              H      15.119421       8.088368       4.250676       0.122372       1.229449 0.91439716E+01  0.91046142E+02                                 1.778490                            1.680230      -0.926729       2.441494                    0.998335       3.261576       8.634360       0.531307       1.157801      -0.741049       0.024049      -0.009876      -0.028996       0.038944      -0.005462      -0.003737       0.007095       0.030668       0.019121      -0.020980       0.005048       0.015932              1.825643       1.701968      -0.060374      -0.198370       1.590876       0.395923       2.184084           0.000001
           56              H      16.290429       8.679182       6.081539       0.118299       1.256158 0.92646206E+01  0.93017790E+02                                 1.830198                            1.707746      -1.058084       2.371038                    0.997776       3.410244       9.216004       0.516794       1.180458      -0.733760       0.034403      -0.009850      -0.006082       0.036299      -0.009446      -0.007492       0.009137       0.024844       0.009893      -0.019263      -0.000998       0.020261              1.917148       2.652788       0.043365       0.254466       1.428724       0.122131       1.669933          -0.000001
           57              H      12.141076      10.553571       3.216814       0.130903       1.199649 0.88131137E+01  0.86827259E+02                                 1.739606                            1.642091      -0.943999       2.437788                    0.998422       3.198139       8.383874       0.541855       1.147351      -0.743755       0.030761       0.024475       0.000739       0.039316       0.006624       0.002610      -0.005424      -0.003811      -0.053782      -0.019471       0.003376       0.016095              1.785631       2.200655       0.294003       0.200806       1.699235      -0.030018       1.457005          -0.000000
           58              H      10.209726      11.566065       2.442218       0.118871       1.187941 0.85302326E+01  0.83099708E+02                                 1.701882                            1.592978      -0.903602       2.451410                    0.998759       3.194712       8.244010       0.563608       1.115552      -0.751324       0.003385       0.040930      -0.010501       0.042391       0.007073       0.000403      -0.005540      -0.010926      -0.051349      -0.018202       0.000047       0.018155              1.763807       1.555161      -0.123927       0.120326       2.285727      -0.310018       1.450532          -0.000001
           59              H       8.115736       8.141657       2.928741       0.121152       1.265085 0.93039816E+01  0.92933181E+02                                 1.795850                            1.681696      -1.059149       2.375409                    0.997493       3.311728       8.747519       0.537956       1.139875      -0.744816      -0.034009      -0.023598       0.003666       0.041557       0.010665       0.000898      -0.006363      -0.006719      -0.046996      -0.017650      -0.001979       0.019629              1.846813       2.420110       0.272893       0.136266       1.693709      -0.031209       1.426620           0.000004
           60              H      10.116208       7.094409       3.607313       0.123952       1.240035 0.93697932E+01  0.94062766E+02                                 1.803124                            1.712281      -0.996055       2.406202                    0.998327       3.305017       8.845794       0.519957       1.173414      -0.737022      -0.005103      -0.036421       0.007601       0.037554       0.008293       0.006124      -0.007212      -0.006985      -0.044770      -0.019670       0.002957       0.016713              1.849884       1.690841      -0.146196       0.058549       2.397105      -0.209411       1.461707           0.000002
           61              H      12.224429       7.256593       1.401955       0.126395       1.234763 0.92035025E+01  0.92038991E+02                                 1.800548                            1.698116      -1.008784       2.403008                    0.997958       3.306175       8.850205       0.521284       1.174933      -0.736317      -0.012704       0.023224      -0.027431       0.038121      -0.006170       0.009745      -0.002527      -0.019292       0.039733      -0.020367       0.002911       0.017456              1.864442       1.616528      -0.409102       0.175586       2.174520      -0.261556       1.802277           0.000002
           62              H      12.746910       5.238556       0.473720       0.113951       1.265825 0.93079941E+01  0.92958255E+02                                 1.796799                            1.680985      -1.018870       2.393629                    0.997685       3.318313       8.756502       0.538730       1.138421      -0.745255      -0.010300      -0.003943      -0.039904       0.041401      -0.005081       0.010256      -0.003609      -0.015627       0.039993      -0.018572       0.000360       0.018212              1.856391       1.434348      -0.067098       0.113848       1.718778       0.315908       2.416046           0.000003
           63              H      14.048030       3.864623       4.049025       0.117498       1.203956 0.87715840E+01  0.86201148E+02                                 1.726919                            1.623707      -0.958257       2.423469                    0.998402       3.248329       8.467803       0.552971       1.127116      -0.748067       0.017616      -0.030172       0.026534       0.043871      -0.008261       0.007865      -0.005430      -0.007946       0.036274      -0.015809      -0.001975       0.017784              1.776389       1.505647      -0.350496       0.185161       2.140588      -0.222422       1.682932          -0.000001
           64              H      13.438130       5.852540       5.047677       0.125056       1.241057 0.92611900E+01  0.92780639E+02                                 1.804357                            1.700960      -1.063457       2.375072                    0.997647       3.341392       8.958722       0.521870       1.171529      -0.736692       0.005424      -0.002901       0.037986       0.038480      -0.011405       0.005448      -0.004521      -0.016459       0.043416      -0.021526       0.003182       0.018344              1.868027       1.430577      -0.002261       0.160116       1.748734       0.305053       2.424770          -0.000002
           65              H      17.028408      11.371443       6.948959       0.126946       1.198381 0.88434848E+01  0.87139416E+02                                 1.734612                            1.642375      -0.879376       2.467579                    0.998724       3.194660       8.355932       0.543454       1.143806      -0.744860      -0.017782       0.026383      -0.022839       0.039164      -0.001759       0.000524      -0.017005       0.005133      -0.017219      -0.020011       0.005155       0.014855              1.769674       1.884455      -0.203093       0.285753       1.738109      -0.331575       1.686457           0.000000
           66              H      19.331797      11.461803       6.907348       0.123800       1.245409 0.91716582E+01  0.91673259E+02                                 1.811965                            1.694771      -1.022323       2.394288                    0.997836       3.324915       8.908282       0.521802       1.174372      -0.736146       0.011277       0.025333      -0.023723       0.036493       0.000460       0.003326      -0.016990       0.002756      -0.000793      -0.018112       0.001582       0.016530              1.897452       2.056420       0.363782      -0.353267       1.823278      -0.431580       1.812659           0.000000
           67              H      19.567625       8.537850       9.612032       0.125978       1.190980 0.88295154E+01  0.87069761E+02                                 1.733089                            1.644823      -0.928746       2.443262                    0.998328       3.221215       8.461132       0.540559       1.149033      -0.743137       0.018551      -0.024590       0.023913       0.038995      -0.003209       0.000631      -0.016763       0.003935      -0.014392      -0.019259       0.003744       0.015515              1.773732       1.932061      -0.169378       0.310310       1.689497      -0.296266       1.699639          -0.000001
           68              H      17.241873       8.352497       9.647241       0.123423       1.203323 0.88580630E+01  0.88005289E+02                                 1.783612                            1.675011      -1.035825       2.387440                    0.997986       3.351950       9.031566       0.519049       1.187758      -0.732118      -0.011140      -0.028058       0.025099       0.039260       0.000037       0.004240      -0.017160       0.001971      -0.001940      -0.018287       0.001212       0.017076              1.867357       2.045617       0.365881      -0.352352       1.789436      -0.404511       1.767018          -0.000001
           69              H       2.126518      12.161513       7.477092       0.128668       1.221617 0.91156414E+01  0.90757031E+02                                 1.775703                            1.682195      -0.996890       2.410659                    0.998293       3.250478       8.624297       0.528465       1.164117      -0.739525       0.003178       0.030499       0.024125       0.039017       0.010240      -0.008145       0.008605      -0.020486      -0.000646      -0.020378       0.003965       0.016413              1.825217       1.465755       0.081114      -0.053815       1.859865       0.387144       2.150030          -0.000001
           70              H       3.201975      12.490516       5.406168       0.122188       1.226794 0.88909742E+01  0.87706690E+02                                 1.752613                            1.637978      -1.002966       2.404968                    0.998133       3.251504       8.503718       0.548687       1.131613      -0.747012       0.020426       0.036117      -0.006306       0.041969       0.011580      -0.004128       0.007433      -0.019689      -0.015317      -0.016904      -0.001966       0.018870              1.814205       1.661760       0.447645      -0.227079       2.073024      -0.213815       1.707831          -0.000002
           71              H       2.014703       8.864536       4.241073       0.109246       1.275251 0.93234708E+01  0.93012541E+02                                 1.792318                            1.671555      -1.016386       2.389305                    0.997710       3.331589       8.744056       0.546320       1.123816      -0.748781      -0.002196      -0.030025      -0.026474       0.040090       0.010189      -0.001802       0.007261      -0.024697       0.001751      -0.017330      -0.000676       0.018006              1.857504       1.474843       0.030859      -0.159903       1.906707       0.471955       2.190962           0.000003
           72              H       0.910784       8.519315       6.244780       0.130058       1.202578 0.88308968E+01  0.87033227E+02                                 1.742338                            1.644037      -0.929342       2.443599                    0.998605       3.194458       8.371592       0.541472       1.147757      -0.743801      -0.016931      -0.031462       0.002788       0.035837       0.011921      -0.005852       0.004759      -0.020724       0.008467      -0.019594       0.004856       0.014738              1.789829       1.717640       0.423991      -0.201805       2.052270      -0.118634       1.599576           0.000002
           73              H       3.297526       9.812156       8.847039       0.122630       1.280262 0.95199619E+01  0.96059808E+02                                 1.846064                            1.727723      -1.041446       2.382987                    0.997799       3.367207       9.068823       0.516244       1.175829      -0.735808       0.024800      -0.013943      -0.024835       0.037765      -0.006359      -0.004557       0.010082       0.032408       0.003404      -0.021735       0.002377       0.019357              1.917198       1.779395      -0.144761      -0.240961       1.494817       0.242442       2.477383           0.000001
           74              H       4.389247      10.206033      10.799533       0.113813       1.228146 0.89380984E+01  0.88215133E+02                                 1.748882                            1.637259      -0.975016       2.412735                    0.998122       3.267243       8.523922       0.551807       1.124660      -0.748784       0.039635      -0.004254      -0.001721       0.039899      -0.005295      -0.006925       0.004309       0.026304       0.003004      -0.015273      -0.002024       0.017298              1.808828       2.413430      -0.082750       0.226329       1.373484       0.047490       1.639568           0.000000
           75              H       0.920949      11.095730      12.623995       0.115231       1.254090 0.92224119E+01  0.91904254E+02                                 1.784719                            1.673087      -1.007122       2.398143                    0.997966       3.314084       8.739959       0.539997       1.138214      -0.745182      -0.023831       0.008110       0.034273       0.042525      -0.005337      -0.008033       0.005096       0.026776       0.008307      -0.016529      -0.001689       0.018218              1.840125       1.727144      -0.082927      -0.218485       1.439212       0.243613       2.354018           0.000001
           76              H      20.134832      10.850136      10.613886       0.119520       1.263791 0.93355291E+01  0.94045050E+02                                 1.845194                            1.719936      -1.064547       2.366345                    0.997784       3.451132       9.386606       0.511673       1.188275      -0.731487      -0.035353       0.007175       0.005984       0.036567      -0.009089      -0.007496       0.004571       0.028446       0.016965      -0.019929       0.000579       0.019350              1.939083       2.650864      -0.008018       0.279544       1.435631       0.094198       1.730755           0.000000
           77              H      14.261495       7.604131       9.122308       0.126783       1.174011 0.87286217E+01  0.86124645E+02                                 1.736158                            1.650565      -0.949029       2.431585                    0.998526       3.262467       8.669165       0.530363       1.170445      -0.737166      -0.003399      -0.030117      -0.026677       0.040376       0.010931      -0.006499       0.007822      -0.022202       0.005240      -0.020234       0.003684       0.016550              1.785710       1.413068       0.071658      -0.016600       1.711907       0.350661       2.232156          -0.000002
           78              H      13.387305       7.075874      11.266851       0.133820       1.208434 0.91122654E+01  0.91149987E+02                                 1.800248                            1.711901      -0.933655       2.446091                    0.998739       3.261752       8.811135       0.507707       1.206042      -0.729515      -0.017039      -0.035229       0.003327       0.039274       0.009873      -0.006095       0.007675      -0.021483       0.001792      -0.018742       0.002607       0.016135              1.842934       1.589377       0.356899      -0.178647       2.178789      -0.265719       1.760636          -0.000003
           79              H      14.647765      10.648564      12.614392       0.127551       1.186695 0.86520680E+01  0.84692693E+02                                 1.716079                            1.618428      -0.887181       2.464250                    0.998898       3.161587       8.211915       0.551166       1.135267      -0.747098       0.006669       0.025992       0.028288       0.038991       0.011083      -0.001862       0.006296      -0.019575       0.023670      -0.019424       0.004667       0.014757              1.764702       1.449371       0.109871      -0.032878       1.802486       0.421173       2.042248           0.000002
           80              H      15.383711      11.239379      10.479452       0.129629       1.182895 0.86414776E+01  0.84604214E+02                                 1.715083                            1.619283      -0.885933       2.464670                    0.998834       3.166824       8.239318       0.549811       1.137860      -0.746310       0.013549       0.035433      -0.003780       0.038123       0.009769      -0.003179       0.002042      -0.025293       0.013020      -0.018734       0.004834       0.013900              1.760825       1.590875       0.370862      -0.158422       2.125270      -0.117114       1.566330           0.000003
           81              H      11.832060       6.640293      14.426051       0.122993       1.266885 0.94863577E+01  0.95837685E+02                                 1.844513                            1.732949      -1.077398       2.365209                    0.997723       3.408562       9.249192       0.510700       1.187144      -0.732505      -0.038214       0.003710       0.004989       0.038716       0.003495      -0.005441      -0.010413       0.019107      -0.042749      -0.020554       0.001505       0.019049              1.922409       2.371119      -0.458929      -0.099104       1.949552      -0.041101       1.446557          -0.000001
           82              H      12.411465       4.504092      15.101422       0.116599       1.217668 0.88552050E+01  0.87293401E+02                                 1.744009                            1.634205      -1.006585       2.399355                    0.998019       3.274797       8.570507       0.549386       1.130956      -0.746885      -0.030687      -0.022631       0.015774       0.041263       0.003817      -0.007602      -0.005437       0.017745      -0.040924      -0.016856      -0.001921       0.018777              1.801549       1.826599       0.322829      -0.222816       2.076975      -0.316838       1.501073          -0.000001
           83              H      16.268066       5.199168      14.278813       0.117860       1.225589 0.88901631E+01  0.87692134E+02                                 1.749971                            1.635975      -0.997647       2.404574                    0.998043       3.270285       8.551066       0.550022       1.128951      -0.747491       0.038762      -0.012034      -0.001723       0.040624       0.001728      -0.004481      -0.005213       0.020871      -0.039754      -0.015922      -0.002074       0.017996              1.812941       2.279204      -0.363299       0.030453       1.775877      -0.103576       1.383743          -0.000001
           84              H      15.761849       7.374756      13.638651       0.122889       1.249381 0.93090581E+01  0.93204009E+02                                 1.798749                            1.695486      -1.044308       2.383601                    0.997558       3.329047       8.867975       0.528279       1.158014      -0.740231       0.032062       0.020119      -0.007622       0.038611       0.000976      -0.004142      -0.005685       0.011641      -0.059093      -0.021385       0.005009       0.016376              1.858500       2.005857       0.370916      -0.177104       1.993965      -0.305376       1.575678          -0.000001
           85              H      12.523280       8.822831      15.840809       0.128550       1.228714 0.91622164E+01  0.91308349E+02                                 1.780098                            1.683817      -0.990753       2.414454                    0.997901       3.259666       8.643953       0.529634       1.160434      -0.740344       0.022905      -0.009274       0.030473       0.039233      -0.006787       0.003295      -0.003294       0.022579       0.045430      -0.020893       0.004135       0.016758              1.824846       1.958665      -0.329599       0.307504       1.626756      -0.116028       1.889117          -0.000000
           86              H      10.463851       9.619852      16.516180       0.118094       1.210389 0.87717320E+01  0.86184878E+02                                 1.730265                            1.620741      -0.995257       2.405134                    0.998158       3.258180       8.486790       0.555121       1.122982      -0.748912      -0.008063      -0.004080       0.041647       0.042616      -0.005894       0.002766      -0.005813       0.008770       0.049738      -0.016140      -0.002236       0.018375              1.796304       1.700101      -0.125041      -0.347092       1.400395       0.075667       2.288415          -0.000000
           87              H       9.605925      10.699537      12.723220       0.116646       1.217091 0.89149208E+01  0.87982783E+02                                 1.740385                            1.637778      -0.972472       2.414271                    0.998295       3.269740       8.547227       0.550050       1.128298      -0.747724      -0.024154       0.018511      -0.029236       0.042200      -0.007264       0.003410      -0.009134       0.006770       0.041943      -0.016292      -0.002189       0.018481              1.788114       1.987831      -0.394555       0.241730       1.607075      -0.234862       1.769435          -0.000000
           88              H      11.675519       9.860812      12.025443       0.120303       1.269804 0.94039670E+01  0.95047652E+02                                 1.859080                            1.732479      -1.117131       2.340894                    0.997532       3.488867       9.550793       0.506314       1.196895      -0.729091       0.004159       0.010083      -0.035987       0.037604      -0.010651       0.002057      -0.012207       0.007253       0.047725      -0.021432      -0.000471       0.021903              1.952505       1.918481      -0.132120      -0.517574       1.478828      -0.048755       2.460205          -0.000001
           89              H       2.793342       1.605626      24.127706       0.123316       1.239774 0.91495084E+01  0.91268862E+02                                 1.795261                            1.684930      -1.012132       2.399520                    0.997933       3.311674       8.823521       0.527696       1.163583      -0.738879      -0.021282      -0.018188      -0.027215       0.039043       0.004705       0.004354       0.013927       0.025027      -0.004131      -0.021533       0.004036       0.017498              1.858523       1.717563       0.184289       0.192305       1.558397       0.351897       2.299609          -0.000001
           90              H       1.541014       2.337772      25.958569       0.120921       1.263379 0.94284249E+01  0.94857305E+02                                 1.827103                            1.717205      -1.021805       2.391729                    0.997877       3.349203       8.991816       0.519085       1.172833      -0.736660      -0.036757      -0.006906      -0.006363       0.037938       0.005626       0.005673       0.012055       0.022550      -0.001311      -0.019012       0.001423       0.017589              1.894168       2.523883       0.141940      -0.230867       1.437426       0.066866       1.721195          -0.000001
           91              H       4.954421       3.496232      27.757424       0.122372       1.229449 0.91439685E+01  0.91046098E+02                                 1.778489                            1.680229      -0.926728       2.441494                    0.998335       3.261576       8.634358       0.531307       1.157800      -0.741049       0.024049       0.009876       0.028996       0.038944       0.005462       0.003737       0.007095       0.030668       0.019121      -0.020980       0.005048       0.015932              1.825642       1.701967       0.060374       0.198370       1.590876       0.395923       2.184082           0.000001
           92              H       6.125429       2.905418      25.926561       0.118299       1.256158 0.92646219E+01  0.93017806E+02                                 1.830198                            1.707747      -1.058084       2.371038                    0.997776       3.410244       9.216004       0.516794       1.180458      -0.733760       0.034403       0.009850       0.006082       0.036299       0.009446       0.007492       0.009137       0.024844       0.009893      -0.019263      -0.000998       0.020261              1.917148       2.652788      -0.043365      -0.254466       1.428724       0.122131       1.669933          -0.000001
           93              H       1.976076       1.031029      28.791286       0.130903       1.199649 0.88131137E+01  0.86827259E+02                                 1.739606                            1.642091      -0.943999       2.437788                    0.998422       3.198139       8.383874       0.541855       1.147351      -0.743755       0.030761      -0.024475      -0.000739       0.039316      -0.006624      -0.002610      -0.005424      -0.003811      -0.053782      -0.019471       0.003376       0.016095              1.785631       2.200655      -0.294003      -0.200806       1.699235      -0.030018       1.457005          -0.000000
           94              H       0.044726       0.018535      29.565882       0.118871       1.187941 0.85302316E+01  0.83099694E+02                                 1.701882                            1.592978      -0.903602       2.451410                    0.998759       3.194712       8.244009       0.563609       1.115552      -0.751324       0.003385      -0.040930       0.010501       0.042391      -0.007073      -0.000403      -0.005540      -0.010926      -0.051349      -0.018202       0.000047       0.018155              1.763806       1.555161       0.123926      -0.120326       2.285726      -0.310018       1.450532          -0.000001
           95              H      18.280736       3.442943      29.079359       0.121152       1.265085 0.93039860E+01  0.92933240E+02                                 1.795850                            1.681696      -1.059149       2.375409                    0.997493       3.311728       8.747521       0.537956       1.139875      -0.744816      -0.034009       0.023598      -0.003666       0.041557      -0.010665      -0.000898      -0.006363      -0.006719      -0.046996      -0.017650      -0.001979       0.019629              1.846814       2.420111      -0.272893      -0.136266       1.693710      -0.031209       1.426621           0.000004
           96              H      20.281208       4.490191      28.400787       0.123952       1.240036 0.93697964E+01  0.94062804E+02                                 1.803124                            1.712281      -0.996055       2.406201                    0.998327       3.305018       8.845796       0.519957       1.173413      -0.737022      -0.005103       0.036421      -0.007601       0.037554      -0.008293      -0.006124      -0.007212      -0.006985      -0.044770      -0.019670       0.002957       0.016713              1.849884       1.690841       0.146196      -0.058549       2.397105      -0.209411       1.461707           0.000002
           97              H       2.059429       4.328007      30.606145       0.126395       1.234763 0.92035039E+01  0.92039007E+02                                 1.800549                            1.698116      -1.008784       2.403008                    0.997958       3.306175       8.850205       0.521284       1.174933      -0.736317      -0.012704      -0.023224       0.027431       0.038121       0.006170      -0.009745      -0.002527      -0.019292       0.039733      -0.020367       0.002911       0.017456              1.864442       1.616528       0.409102      -0.175586       2.174520      -0.261556       1.802277           0.000002
           98              H       2.581910       6.346044      31.534380       0.113951       1.265825 0.93079932E+01  0.92958242E+02                                 1.796798                            1.680985      -1.018870       2.393629                    0.997685       3.318313       8.756501       0.538730       1.138421      -0.745255      -0.010300       0.003943       0.039904       0.041401       0.005081      -0.010256      -0.003609      -0.015627       0.039993      -0.018572       0.000360       0.018212              1.856390       1.434347       0.067098      -0.113848       1.718778       0.315908       2.416045           0.000003
           99              H       3.883030       7.719977      27.959075       0.117498       1.203956 0.87715840E+01  0.86201148E+02                                 1.726919                            1.623707      -0.958257       2.423469                    0.998402       3.248329       8.467803       0.552971       1.127116      -0.748067       0.017616       0.030172      -0.026534       0.043871       0.008261      -0.007865      -0.005430      -0.007946       0.036274      -0.015809      -0.001975       0.017784              1.776389       1.505647       0.350496      -0.185161       2.140588      -0.222422       1.682932          -0.000001
          100              H       3.273130       5.732060      26.960423       0.125056       1.241057 0.92611894E+01  0.92780628E+02                                 1.804356                            1.700960      -1.063457       2.375072                    0.997647       3.341392       8.958721       0.521871       1.171528      -0.736692       0.005424       0.002901      -0.037986       0.038480       0.011405      -0.005448      -0.004521      -0.016459       0.043416      -0.021526       0.003182       0.018344              1.868027       1.430577       0.002261      -0.160116       1.748734       0.305053       2.424769          -0.000002
          101              H       6.863408       0.213157      25.059141       0.126946       1.198381 0.88434858E+01  0.87139431E+02                                 1.734613                            1.642375      -0.879376       2.467579                    0.998724       3.194660       8.355933       0.543454       1.143806      -0.744860      -0.017782      -0.026383       0.022839       0.039164       0.001759      -0.000524      -0.017005       0.005133      -0.017219      -0.020011       0.005155       0.014855              1.769674       1.884456       0.203094      -0.285753       1.738109      -0.331575       1.686458           0.000000
          102              H       9.166797       0.122797      25.100752       0.123800       1.245409 0.91716562E+01  0.91673233E+02                                 1.811965                            1.694771      -1.022322       2.394288                    0.997836       3.324915       8.908281       0.521802       1.174372      -0.736146       0.011277      -0.025333       0.023723       0.036493      -0.000460      -0.003326      -0.016990       0.002756      -0.000793      -0.018112       0.001582       0.016530              1.897452       2.056420      -0.363782       0.353267       1.823277      -0.431580       1.812659           0.000000
          103              H       9.402625       3.046750      22.396068       0.125978       1.190980 0.88295167E+01  0.87069776E+02                                 1.733090                            1.644823      -0.928746       2.443262                    0.998328       3.221215       8.461132       0.540559       1.149033      -0.743137       0.018551       0.024590      -0.023913       0.038995       0.003209      -0.000631      -0.016763       0.003935      -0.014392      -0.019259       0.003744       0.015515              1.773732       1.932061       0.169378      -0.310310       1.689497      -0.296266       1.699639          -0.000001
          104              H       7.076873       3.232103      22.360859       0.123423       1.203323 0.88580667E+01  0.88005332E+02                                 1.783612                            1.675011      -1.035825       2.387440                    0.997986       3.351951       9.031568       0.519049       1.187758      -0.732118      -0.011140       0.028058      -0.025099       0.039260      -0.000037      -0.004240      -0.017160       0.001971      -0.001940      -0.018287       0.001212       0.017076              1.867357       2.045617      -0.365881       0.352352       1.789436      -0.404511       1.767018          -0.000001
          105              H      12.291518      22.592287      24.531008       0.128668       1.221617 0.91156401E+01  0.90757015E+02                                 1.775703                            1.682195      -0.996890       2.410659                    0.998293       3.250478       8.624297       0.528465       1.164117      -0.739525       0.003178      -0.030499      -0.024125       0.039017      -0.010240       0.008145       0.008605      -0.020486      -0.000646      -0.020378       0.003965       0.016413              1.825216       1.465755      -0.081114       0.053815       1.859865       0.387144       2.150030          -0.000001
          106              H      13.366975      22.263284      26.601932       0.122188       1.226794 0.88909742E+01  0.87706690E+02                                 1.752613                            1.637978      -1.002966       2.404968                    0.998133       3.251504       8.503718       0.548687       1.131613      -0.747012       0.020426      -0.036117       0.006306       0.041969      -0.011580       0.004128       0.007433      -0.019689      -0.015317      -0.016904      -0.001966       0.018870              1.814205       1.661760      -0.447645       0.227079       2.073024      -0.213815       1.707831          -0.000002
          107              H      12.179703       2.720064      27.767027       0.109246       1.275251 0.93234718E+01  0.93012556E+02                                 1.792318                            1.671556      -1.016386       2.389305                    0.997710       3.331589       8.744057       0.546320       1.123816      -0.748781      -0.002196       0.030025       0.026474       0.040090      -0.010189       0.001802       0.007261      -0.024697       0.001751      -0.017330      -0.000676       0.018006              1.857504       1.474843      -0.030859       0.159903       1.906707       0.471955       2.190963           0.000003
          108              H      11.075784       3.065285      25.763320       0.130058       1.202578 0.88308968E+01  0.87033227E+02                                 1.742338                            1.644037      -0.929343       2.443598                    0.998605       3.194458       8.371592       0.541472       1.147757      -0.743801      -0.016931       0.031462      -0.002788       0.035837      -0.011921       0.005852       0.004759      -0.020724       0.008467      -0.019594       0.004856       0.014738              1.789829       1.717640      -0.423991       0.201805       2.052270      -0.118634       1.599576           0.000002
          109              H      13.462526       1.772444      23.161061       0.122630       1.280262 0.95199599E+01  0.96059780E+02                                 1.846063                            1.727723      -1.041446       2.382987                    0.997799       3.367207       9.068822       0.516244       1.175829      -0.735808       0.024800       0.013943       0.024835       0.037765       0.006359       0.004557       0.010082       0.032408       0.003404      -0.021735       0.002377       0.019357              1.917198       1.779395       0.144761       0.240961       1.494816       0.242442       2.477382           0.000001
          110              H      14.554247       1.378567      21.208567       0.113813       1.228146 0.89381006E+01  0.88215161E+02                                 1.748882                            1.637260      -0.975016       2.412735                    0.998122       3.267243       8.523923       0.551807       1.124660      -0.748784       0.039635       0.004254       0.001721       0.039899       0.005295       0.006925       0.004309       0.026304       0.003004      -0.015273      -0.002024       0.017298              1.808828       2.413431       0.082750      -0.226329       1.373485       0.047490       1.639569           0.000000
          111              H      11.085949       0.488870      19.384105       0.115231       1.254090 0.92224127E+01  0.91904268E+02                                 1.784719                            1.673087      -1.007123       2.398143                    0.997966       3.314084       8.739960       0.539997       1.138214      -0.745182      -0.023831      -0.008110      -0.034273       0.042525       0.005337       0.008033       0.005096       0.026776       0.008307      -0.016529      -0.001689       0.018218              1.840125       1.727144       0.082927       0.218485       1.439212       0.243614       2.354019           0.000001
          112              H       9.969832       0.734464      21.394214       0.119520       1.263791 0.93355294E+01  0.94045057E+02                                 1.845194                            1.719936      -1.064547       2.366345                    0.997784       3.451132       9.386607       0.511672       1.188275      -0.731487      -0.035353      -0.007175      -0.005984       0.036567       0.009089       0.007496       0.004571       0.028446       0.016965      -0.019929       0.000579       0.019350              1.939084       2.650865       0.008018      -0.279544       1.435631       0.094198       1.730755           0.000000
          113              H       4.096495       3.980469      22.885792       0.126783       1.174011 0.87286243E+01  0.86124681E+02                                 1.736159                            1.650566      -0.949029       2.431585                    0.998526       3.262467       8.669167       0.530363       1.170445      -0.737166      -0.003399       0.030117       0.026677       0.040376      -0.010931       0.006499       0.007822      -0.022202       0.005240      -0.020234       0.003684       0.016550              1.785711       1.413068      -0.071658       0.016600       1.711908       0.350661       2.232157          -0.000002
          114              H       3.222305       4.508726      20.741249       0.133821       1.208435 0.91122670E+01  0.91150009E+02                                 1.800248                            1.711901      -0.933655       2.446091                    0.998739       3.261752       8.811136       0.507707       1.206042      -0.729515      -0.017039       0.035229      -0.003327       0.039274      -0.009873       0.006095       0.007675      -0.021483       0.001792      -0.018742       0.002607       0.016135              1.842934       1.589377      -0.356899       0.178647       2.178789      -0.265719       1.760636          -0.000003
          115              H       4.482765       0.936036      19.393708       0.127551       1.186695 0.86520680E+01  0.84692693E+02                                 1.716079                            1.618428      -0.887181       2.464250                    0.998898       3.161587       8.211915       0.551166       1.135267      -0.747098       0.006669      -0.025992      -0.028288       0.038991      -0.011083       0.001862       0.006296      -0.019575       0.023670      -0.019424       0.004667       0.014757              1.764702       1.449371      -0.109871       0.032878       1.802486       0.421173       2.042248           0.000002
          116              H       5.218711       0.345221      21.528648       0.129629       1.182896 0.86414838E+01  0.84604292E+02                                 1.715084                            1.619284      -0.885933       2.464670                    0.998834       3.166825       8.239322       0.549811       1.137860      -0.746310       0.013549      -0.035433       0.003780       0.038123      -0.009769       0.003179       0.002042      -0.025293       0.013020      -0.018734       0.004834       0.013900              1.760826       1.590876      -0.370862       0.158422       2.125271      -0.117114       1.566331           0.000003
          117              H       1.667060       4.944307      17.582049       0.122993       1.266885 0.94863577E+01  0.95837685E+02                                 1.844513                            1.732949      -1.077398       2.365209                    0.997723       3.408562       9.249192       0.510700       1.187144      -0.732505      -0.038214      -0.003710      -0.004989       0.038716      -0.003495       0.005441      -0.010413       0.019107      -0.042749      -0.020554       0.001505       0.019049              1.922409       2.371119       0.458929       0.099104       1.949552      -0.041101       1.446557          -0.000001
          118              H       2.246465       7.080508      16.906678       0.116599       1.217668 0.88552070E+01  0.87293428E+02                                 1.744010                            1.634205      -1.006586       2.399355                    0.998019       3.274797       8.570508       0.549386       1.130956      -0.746885      -0.030687       0.022631      -0.015774       0.041263      -0.003817       0.007602      -0.005437       0.017745      -0.040924      -0.016856      -0.001921       0.018777              1.801549       1.826599      -0.322829       0.222816       2.076976      -0.316838       1.501073          -0.000001
          119              H       6.103066       6.385432      17.729287       0.117860       1.225589 0.88901599E+01  0.87692097E+02                                 1.749971                            1.635975      -0.997647       2.404574                    0.998043       3.270284       8.551064       0.550022       1.128951      -0.747491       0.038762       0.012034       0.001723       0.040624      -0.001728       0.004481      -0.005213       0.020871      -0.039754      -0.015922      -0.002074       0.017996              1.812941       2.279204       0.363299      -0.030453       1.775877      -0.103576       1.383743          -0.000001
          120              H       5.596849       4.209844      18.369449       0.122889       1.249381 0.93090573E+01  0.93203997E+02                                 1.798749                            1.695486      -1.044308       2.383601                    0.997558       3.329047       8.867974       0.528279       1.158014      -0.740231       0.032062      -0.020119       0.007622       0.038611      -0.000976       0.004142      -0.005685       0.011641      -0.059093      -0.021385       0.005009       0.016376              1.858500       2.005857      -0.370916       0.177104       1.993964      -0.305376       1.575678          -0.000001
          121              H       2.358280       2.761769      16.167291       0.128550       1.228713 0.91622132E+01  0.91308305E+02                                 1.780097                            1.683816      -0.990753       2.414454                    0.997901       3.259666       8.643951       0.529634       1.160434      -0.740344       0.022905       0.009274      -0.030473       0.039233       0.006787      -0.003295      -0.003294       0.022579       0.045430      -0.020893       0.004135       0.016758              1.824845       1.958664       0.329599      -0.307504       1.626755      -0.116028       1.889116          -0.000000
          122              H       0.298851       1.964748      15.491920       0.118094       1.210389 0.87717341E+01  0.86184906E+02                                 1.730266                            1.620741      -0.995258       2.405134                    0.998158       3.258180       8.486791       0.555121       1.122983      -0.748912      -0.008063       0.004080      -0.041647       0.042616       0.005894      -0.002767      -0.005813       0.008770       0.049738      -0.016140      -0.002236       0.018375              1.796304       1.700102       0.125041       0.347092       1.400395       0.075667       2.288415          -0.000000
          123              H      19.770925       0.885063      19.284880       0.116646       1.217091 0.89149196E+01  0.87982769E+02                                 1.740385                            1.637778      -0.972472       2.414271                    0.998295       3.269740       8.547227       0.550050       1.128298      -0.747724      -0.024154      -0.018511       0.029236       0.042200       0.007264      -0.003410      -0.009134       0.006770       0.041943      -0.016292      -0.002189       0.018481              1.788114       1.987831       0.394555      -0.241730       1.607075      -0.234862       1.769435          -0.000000
          124              H       1.510519       1.723788      19.982657       0.120303       1.269804 0.94039673E+01  0.95047658E+02                                 1.859080                            1.732479      -1.117131       2.340894                    0.997532       3.488867       9.550794       0.506314       1.196895      -0.729091       0.004159      -0.010083       0.035987       0.037604       0.010651      -0.002057      -0.012207       0.007253       0.047725      -0.021432      -0.000471       0.021903              1.952505       1.918482       0.132120       0.517574       1.478829      -0.048755       2.460205          -0.000001
          125              H       7.371658      21.563574       8.123656       0.123316       1.239774 0.91495064E+01  0.91268834E+02                                 1.795261                            1.684930      -1.012132       2.399520                    0.997933       3.311674       8.823520       0.527696       1.163582      -0.738879       0.021282       0.018188      -0.027215       0.039043       0.004705      -0.004354      -0.013927       0.025027      -0.004131      -0.021533       0.004036       0.017498              1.858523       1.717563       0.184289      -0.192305       1.558397      -0.351897       2.299608          -0.000001
          126              H       8.623986      20.831428       9.954519       0.120921       1.263379 0.94284249E+01  0.94857305E+02                                 1.827103                            1.717205      -1.021805       2.391729                    0.997877       3.349203       8.991816       0.519085       1.172833      -0.736660       0.036757       0.006906      -0.006363       0.037938       0.005626      -0.005673      -0.012055       0.022550      -0.001311      -0.019012       0.001423       0.017589              1.894168       2.523883       0.141940       0.230867       1.437426      -0.066866       1.721195          -0.000001
          127              H       5.210579      19.672968      11.753374       0.122372       1.229449 0.91439685E+01  0.91046098E+02                                 1.778489                            1.680229      -0.926729       2.441494                    0.998335       3.261576       8.634358       0.531307       1.157800      -0.741049      -0.024049      -0.009876       0.028996       0.038944       0.005462      -0.003737      -0.007095       0.030668       0.019121      -0.020980       0.005048       0.015932              1.825642       1.701967       0.060374      -0.198370       1.590876      -0.395923       2.184082           0.000001
          128              H       4.039571      20.263782       9.922511       0.118299       1.256158 0.92646202E+01  0.93017782E+02                                 1.830198                            1.707746      -1.058083       2.371038                    0.997776       3.410244       9.216003       0.516794       1.180457      -0.733760      -0.034403      -0.009850       0.006082       0.036299       0.009446      -0.007492      -0.009137       0.024844       0.009893      -0.019263      -0.000998       0.020261              1.917148       2.652787      -0.043365       0.254466       1.428724      -0.122131       1.669933          -0.000001
          129              H       8.188924      22.138171      12.787236       0.130903       1.199649 0.88131137E+01  0.86827259E+02                                 1.739606                            1.642091      -0.943999       2.437788                    0.998422       3.198139       8.383874       0.541855       1.147351      -0.743755      -0.030761       0.024475      -0.000739       0.039316      -0.006624       0.002610       0.005424      -0.003811      -0.053782      -0.019471       0.003376       0.016095              1.785631       2.200655      -0.294003       0.200806       1.699235       0.030018       1.457005          -0.000000
          130              H      10.120274      -0.018535      13.561832       0.118871       1.187941 0.85302316E+01  0.83099694E+02                                 1.701882                            1.592978      -0.903602       2.451410                    0.998759       3.194712       8.244009       0.563609       1.115552      -0.751324      -0.003385       0.040930       0.010501       0.042391      -0.007073       0.000403       0.005540      -0.010926      -0.051349      -0.018202       0.000047       0.018155              1.763806       1.555161       0.123927       0.120326       2.285726       0.310018       1.450532          -0.000001
          131              H      12.214264      19.726257      13.075309       0.121152       1.265085 0.93039816E+01  0.92933181E+02                                 1.795850                            1.681696      -1.059149       2.375409                    0.997493       3.311728       8.747519       0.537956       1.139875      -0.744816       0.034009      -0.023598      -0.003666       0.041557      -0.010665       0.000898       0.006363      -0.006719      -0.046996      -0.017650      -0.001979       0.019629              1.846813       2.420110      -0.272893       0.136266       1.693709       0.031209       1.426620           0.000004
          132              H      10.213792      18.679009      12.396737       0.123952       1.240035 0.93697932E+01  0.94062766E+02                                 1.803124                            1.712281      -0.996055       2.406201                    0.998327       3.305017       8.845794       0.519957       1.173414      -0.737022       0.005103      -0.036421      -0.007601       0.037554      -0.008293       0.006124       0.007212      -0.006985      -0.044770      -0.019670       0.002957       0.016713              1.849884       1.690841       0.146196       0.058549       2.397105       0.209411       1.461707           0.000002
          133              H       8.105571      18.841193      14.602095       0.126395       1.234763 0.92035018E+01  0.92038979E+02                                 1.800548                            1.698116      -1.008784       2.403008                    0.997958       3.306175       8.850204       0.521284       1.174932      -0.736317       0.012704       0.023224       0.027431       0.038121       0.006170       0.009745       0.002527      -0.019292       0.039733      -0.020367       0.002911       0.017456              1.864442       1.616528       0.409102       0.175586       2.174520       0.261556       1.802277           0.000002
          134              H       7.583090      16.823156      15.530330       0.113951       1.265825 0.93079942E+01  0.92958249E+02                                 1.796798                            1.680984      -1.018870       2.393629                    0.997685       3.318314       8.756502       0.538731       1.138420      -0.745255       0.010300      -0.003943       0.039904       0.041401       0.005081       0.010256       0.003609      -0.015627       0.039993      -0.018572       0.000360       0.018212              1.856390       1.434347       0.067098       0.113848       1.718777      -0.315907       2.416045           0.000003
          135              H       6.281970      15.449223      11.955025       0.117498       1.203956 0.87715840E+01  0.86201148E+02                                 1.726919                            1.623707      -0.958257       2.423469                    0.998402       3.248329       8.467803       0.552971       1.127116      -0.748067      -0.017616      -0.030172      -0.026534       0.043871       0.008261       0.007865       0.005430      -0.007946       0.036274      -0.015809      -0.001975       0.017784              1.776389       1.505647       0.350496       0.185161       2.140588       0.222422       1.682932          -0.000001
          136              H       6.891870      17.437140      10.956373       0.125056       1.241056 0.92611866E+01  0.92780599E+02                                 1.804357                            1.700960      -1.063457       2.375072                    0.997647       3.341391       8.958720       0.521870       1.171529      -0.736692      -0.005424      -0.002901      -0.037986       0.038480       0.011405       0.005448       0.004521      -0.016459       0.043416      -0.021526       0.003182       0.018344              1.868027       1.430577       0.002261       0.160116       1.748734      -0.305053       2.424770          -0.000002
          137              H       3.301592      22.956043       9.055091       0.126946       1.198382 0.88434881E+01  0.87139461E+02                                 1.734613                            1.642375      -0.879377       2.467578                    0.998724       3.194660       8.355934       0.543453       1.143806      -0.744860       0.017782       0.026383       0.022839       0.039164       0.001759       0.000524       0.017005       0.005133      -0.017218      -0.020011       0.005155       0.014855              1.769675       1.884456       0.203094       0.285753       1.738110       0.331575       1.686458           0.000000
          138              H       0.998203      23.046403       9.096702       0.123800       1.245409 0.91716602E+01  0.91673286E+02                                 1.811966                            1.694772      -1.022323       2.394288                    0.997836       3.324915       8.908283       0.521802       1.174372      -0.736146      -0.011277       0.025333       0.023723       0.036493      -0.000460       0.003326       0.016990       0.002756      -0.000793      -0.018112       0.001582       0.016530              1.897453       2.056421      -0.363782      -0.353267       1.823278       0.431580       1.812660           0.000000
          139              H       0.762375      20.122450       6.392018       0.125978       1.190979 0.88295088E+01  0.87069728E+02                                 1.733094                            1.644827      -0.928745       2.443262                    0.998328       3.221207       8.461128       0.540555       1.149040      -0.743135      -0.018551      -0.024590      -0.023913       0.038995       0.003209       0.000631       0.016763       0.003935      -0.014392      -0.019259       0.003744       0.015515              1.773737       1.932066       0.169378       0.310311       1.689502       0.296267       1.699643          -0.000001
          140              H       3.088127      19.937097       6.356809       0.123423       1.203323 0.88580591E+01  0.88005241E+02                                 1.783612                            1.675011      -1.035825       2.387440                    0.997986       3.351949       9.031563       0.519049       1.187758      -0.732118       0.011140      -0.028058      -0.025099       0.039260      -0.000037       0.004240       0.017160       0.001971      -0.001940      -0.018287       0.001212       0.017076              1.867357       2.045617      -0.365881      -0.352352       1.789436       0.404511       1.767017          -0.000001
          141              H      18.203482       0.576913       8.526958       0.128668       1.221618 0.91156423E+01  0.90757036E+02                                 1.775703                            1.682194      -0.996890       2.410659                    0.998293       3.250479       8.624298       0.528466       1.164116      -0.739525      -0.003178       0.030499      -0.024125       0.039017      -0.010240      -0.008145      -0.008605      -0.020486      -0.000646      -0.020379       0.003965       0.016413              1.825216       1.465754      -0.081114      -0.053815       1.859865      -0.387144       2.150029          -0.000001
          142              H      17.128025       0.905916      10.597882       0.122188       1.226794 0.88909782E+01  0.87706746E+02                                 1.752614                            1.637979      -1.002966       2.404968                    0.998133       3.251504       8.503721       0.548687       1.131614      -0.747012      -0.020426       0.036117       0.006306       0.041969      -0.011580      -0.004128      -0.007433      -0.019689      -0.015317      -0.016904      -0.001966       0.018870              1.814206       1.661761      -0.447645      -0.227079       2.073026       0.213815       1.707832          -0.000002
          143              H      18.315297      20.449136      11.762977       0.109246       1.275251 0.93234686E+01  0.93012512E+02                                 1.792317                            1.671555      -1.016386       2.389305                    0.997711       3.331589       8.744055       0.546320       1.123816      -0.748781       0.002196      -0.030025       0.026474       0.040090      -0.010189      -0.001802      -0.007261      -0.024697       0.001751      -0.017330      -0.000676       0.018006              1.857504       1.474843      -0.030859      -0.159903       1.906706      -0.471955       2.190962           0.000003
          144              H      19.419216      20.103915       9.759270       0.130058       1.202578 0.88308958E+01  0.87033212E+02                                 1.742338                            1.644037      -0.929343       2.443599                    0.998605       3.194458       8.371591       0.541472       1.147757      -0.743801       0.016931      -0.031462      -0.002788       0.035837      -0.011921      -0.005852      -0.004759      -0.020724       0.008467      -0.019594       0.004856       0.014738              1.789828       1.717640      -0.423991      -0.201805       2.052270       0.118634       1.599576           0.000002
          145              H      17.032474      21.396756       7.157011       0.122630       1.280262 0.95199599E+01  0.96059780E+02                                 1.846063                            1.727723      -1.041446       2.382987                    0.997799       3.367207       9.068822       0.516244       1.175829      -0.735808      -0.024800      -0.013943       0.024835       0.037765       0.006359      -0.004557      -0.010082       0.032408       0.003404      -0.021735       0.002377       0.019357              1.917198       1.779395       0.144761      -0.240960       1.494816      -0.242442       2.477382           0.000001
          146              H      15.940753      21.790633       5.204517       0.113814       1.228146 0.89381021E+01  0.88215182E+02                                 1.748882                            1.637260      -0.975016       2.412735                    0.998122       3.267243       8.523924       0.551807       1.124660      -0.748784      -0.039635      -0.004254       0.001721       0.039899       0.005295      -0.006925      -0.004309       0.026304       0.003004      -0.015273      -0.002024       0.017298              1.808828       2.413431       0.082750       0.226329       1.373485      -0.047490       1.639569           0.000000
          147              H      19.409051      22.680330       3.380055       0.115231       1.254090 0.92224149E+01  0.91904296E+02                                 1.784720                            1.673088      -1.007123       2.398143                    0.997966       3.314084       8.739961       0.539997       1.138214      -0.745182       0.023831       0.008110      -0.034273       0.042525       0.005337      -0.008033      -0.005096       0.026776       0.008307      -0.016529      -0.001689       0.018218              1.840126       1.727145       0.082927      -0.218485       1.439213      -0.243614       2.354020           0.000001
          148              H       0.195168      22.434736       5.390164       0.119520       1.263791 0.93355270E+01  0.94045020E+02                                 1.845193                            1.719936      -1.064547       2.366346                    0.997784       3.451132       9.386604       0.511673       1.188275      -0.731487       0.035353       0.007175      -0.005984       0.036567       0.009089      -0.007496      -0.004571       0.028446       0.016965      -0.019929       0.000579       0.019350              1.939083       2.650863       0.008017       0.279544       1.435631      -0.094198       1.730754           0.000000
          149              H       6.068505      19.188731       6.881742       0.126783       1.174011 0.87286236E+01  0.86124671E+02                                 1.736159                            1.650565      -0.949030       2.431585                    0.998526       3.262467       8.669166       0.530363       1.170445      -0.737166       0.003399      -0.030117       0.026677       0.040376      -0.010931      -0.006499      -0.007822      -0.022202       0.005240      -0.020234       0.003684       0.016550              1.785711       1.413068      -0.071658      -0.016600       1.711908      -0.350661       2.232157          -0.000002
          150              H       6.942695      18.660474       4.737199       0.133821       1.208434 0.91122643E+01  0.91149971E+02                                 1.800247                            1.711901      -0.933655       2.446091                    0.998739       3.261752       8.811134       0.507708       1.206041      -0.729515       0.017039      -0.035229      -0.003327       0.039274      -0.009873      -0.006095      -0.007675      -0.021483       0.001792      -0.018742       0.002607       0.016135              1.842934       1.589377      -0.356899      -0.178647       2.178788       0.265719       1.760636          -0.000003
          151              H       5.682235      22.233164       3.389658       0.127551       1.186696 0.86520714E+01  0.84692739E+02                                 1.716080                            1.618428      -0.887181       2.464250                    0.998898       3.161587       8.211917       0.551165       1.135267      -0.747098      -0.006669       0.025992      -0.028288       0.038991      -0.011083      -0.001862      -0.006296      -0.019575       0.023670      -0.019424       0.004667       0.014757              1.764703       1.449372      -0.109871      -0.032878       1.802487      -0.421173       2.042249           0.000002
          152              H       4.946289      22.823979       5.524598       0.129629       1.182895 0.86414787E+01  0.84604229E+02                                 1.715084                            1.619283      -0.885933       2.464670                    0.998834       3.166824       8.239319       0.549811       1.137860      -0.746310      -0.013549       0.035433       0.003780       0.038123      -0.009769      -0.003179      -0.002042      -0.025293       0.013020      -0.018734       0.004834       0.013900              1.760825       1.590875      -0.370862      -0.158422       2.125270       0.117114       1.566330           0.000003
          153              H       8.497940      18.224893       1.577999       0.122993       1.266885 0.94863607E+01  0.95837729E+02                                 1.844514                            1.732950      -1.077398       2.365209                    0.997723       3.408562       9.249195       0.510700       1.187144      -0.732505       0.038214       0.003710      -0.004989       0.038716      -0.003495      -0.005441       0.010413       0.019107      -0.042749      -0.020554       0.001505       0.019049              1.922410       2.371120       0.458929      -0.099104       1.949553       0.041101       1.446558          -0.000001
          154              H       7.918535      16.088692       0.902628       0.116599       1.217669 0.88552103E+01  0.87293465E+02                                 1.744010                            1.634205      -1.006586       2.399355                    0.998019       3.274798       8.570510       0.549386       1.130956      -0.746885       0.030687      -0.022631      -0.015774       0.041263      -0.003817      -0.007602       0.005437       0.017745      -0.040924      -0.016856      -0.001921       0.018777              1.801549       1.826599      -0.322829      -0.222816       2.076976       0.316838       1.501073          -0.000001
          155              H       4.061934      16.783768       1.725237       0.117860       1.225589 0.88901622E+01  0.87692121E+02                                 1.749971                            1.635975      -0.997647       2.404574                    0.998043       3.270285       8.551065       0.550022       1.128951      -0.747491      -0.038762      -0.012034       0.001723       0.040624      -0.001728      -0.004481       0.005213       0.020871      -0.039754      -0.015922      -0.002074       0.017996              1.812941       2.279203       0.363299       0.030453       1.775876       0.103576       1.383743          -0.000001
          156              H       4.568151      18.959356       2.365399       0.122889       1.249381 0.93090581E+01  0.93204009E+02                                 1.798749                            1.695486      -1.044308       2.383601                    0.997558       3.329047       8.867975       0.528279       1.158014      -0.740231      -0.032062       0.020119       0.007622       0.038611      -0.000976      -0.004142       0.005685       0.011641      -0.059093      -0.021385       0.005009       0.016376              1.858500       2.005857      -0.370916      -0.177104       1.993965       0.305376       1.575678          -0.000001
          157              H       7.806720      20.407431       0.163241       0.128550       1.228714 0.91622164E+01  0.91308349E+02                                 1.780098                            1.683817      -0.990753       2.414454                    0.997901       3.259666       8.643953       0.529634       1.160434      -0.740344      -0.022905      -0.009274      -0.030473       0.039233       0.006787       0.003295       0.003294       0.022579       0.045430      -0.020893       0.004135       0.016758              1.824846       1.958665       0.329599       0.307504       1.626756       0.116028       1.889117          -0.000000
          158              H       9.866149      21.204452      31.495970       0.118094       1.210389 0.87717320E+01  0.86184878E+02                                 1.730265                            1.620741      -0.995257       2.405134                    0.998158       3.258180       8.486790       0.555121       1.122982      -0.748912       0.008063      -0.004080      -0.041647       0.042616       0.005894       0.002766       0.005813       0.008770       0.049738      -0.016140      -0.002236       0.018375              1.796304       1.700101       0.125041      -0.347092       1.400395      -0.075667       2.288415          -0.000000
          159              H      10.724075      22.284137       3.280830       0.116646       1.217091 0.89149217E+01  0.87982797E+02                                 1.740386                            1.637778      -0.972472       2.414271                    0.998295       3.269740       8.547228       0.550050       1.128298      -0.747724       0.024154       0.018511       0.029236       0.042200       0.007264       0.003410       0.009134       0.006770       0.041943      -0.016292      -0.002189       0.018481              1.788114       1.987832       0.394556       0.241730       1.607076       0.234862       1.769436          -0.000000
          160              H       8.654481      21.445412       3.978607       0.120303       1.269804 0.94039673E+01  0.95047658E+02                                 1.859080                            1.732479      -1.117131       2.340894                    0.997532       3.488867       9.550794       0.506314       1.196895      -0.729091      -0.004159       0.010083       0.035987       0.037604       0.010651       0.002057       0.012207       0.007253       0.047725      -0.021432      -0.000471       0.021903              1.952505       1.918482       0.132120      -0.517574       1.478829       0.048755       2.460205          -0.000001
          161              C      15.743552      13.753237      23.157860       0.192269      36.968944 0.37229298E+03  0.84223463E+04                                 9.906477                            6.558458      -0.096413       1.985685                    0.999756      25.779196      72.773487       0.624896       0.433261      -1.053377      -0.031142      -0.009786       0.030092       0.044397       0.020057      -0.024695      -0.008094       0.029684       0.079828      -0.038547      -0.007458       0.046005             14.109235      15.756054       1.416994      -7.067526       6.270609      -4.027032      20.301043          -0.000000
          162              C      17.099563      13.598003      23.145057      -0.183003      39.045254 0.44800413E+03  0.10620702E+05                                10.013082                            7.042474      -0.011087       1.956206                    0.999602      30.306497      87.726657       0.622351       0.415145      -1.064137       0.036338       0.016173      -0.030481       0.050110      -0.018597       0.016126      -0.024290       0.011968       0.033001      -0.029450      -0.011197       0.040647             13.180011      15.216789       0.860861      -6.568251       6.513673      -3.731117      17.809570          -0.000002
          163              C      17.845674      14.033584      22.047179      -0.179957      38.449666 0.44289913E+03  0.10467642E+05                                 9.883112                            6.980316       0.126715       1.998282                    0.999755      30.244516      87.359111       0.628182       0.412550      -1.066010      -0.022058      -0.025060       0.041526       0.053282      -0.004555       0.009186      -0.001700       0.059209      -0.062102      -0.022427      -0.019260       0.041687             12.992189      13.161557       0.869186      -5.956726       7.208834      -4.939216      18.606175          -0.000001
          164              C      17.252038      14.617448      20.968506       0.161948      39.257577 0.39531382E+03  0.90524532E+04                                10.246161                            6.721605      -0.052311       1.996331                    0.999611      26.046164      73.289354       0.624089       0.428583      -1.059255       0.022592       0.021679      -0.040995       0.051585       0.004747      -0.042802      -0.024699       0.022227       0.038171      -0.042712      -0.015268       0.057980             14.857566      15.771036       2.284958      -8.003693       9.007417      -6.682636      19.794245          -0.000000
          165              C      15.835037      14.728660      21.006916      -0.162594      37.621220 0.42781498E+03  0.10021980E+05                                 9.736474                            6.865130       0.073126       1.986774                    0.999683      29.783791      85.593936       0.632901       0.413117      -1.065851      -0.016267      -0.005317       0.029155       0.033806      -0.009781       0.033272      -0.009959       0.006814       0.025181      -0.029821      -0.011535       0.041355             12.807577      14.960030       2.254385      -6.475971       7.134061      -4.673285      16.328640          -0.000001
          166              C      15.143817      14.348686      22.072786      -0.175547      37.753473 0.42087443E+03  0.98420811E+04                                 9.798529                            6.839933       0.061725       1.985874                    0.999733      29.879860      86.450605       0.628332       0.416852      -1.060978       0.018948       0.006459      -0.026860       0.033500      -0.013387       0.012391       0.004161       0.035670      -0.055522      -0.025421      -0.008274       0.033695             12.926800      13.694806       1.962558      -5.807613       6.869650      -4.997699      18.215945          -0.000002
          167              C      19.205751      14.473799      19.499335       0.198301      36.695188 0.38763184E+03  0.88474219E+04                                 9.869920                            6.702959      -0.145842       1.971852                    0.999498      25.737694      72.686152       0.617396       0.434655      -1.053828      -0.042116       0.022795       0.012956       0.049610      -0.037866      -0.028131      -0.000497       0.020935      -0.006971      -0.046093      -0.004259       0.050353             14.008819      20.191982      -6.010804      -5.815834      13.861803       2.893024       7.972673          -0.000000
          168              C      19.161025      13.111450      19.147245      -0.181846      37.126340 0.44006693E+03  0.10362230E+05                                 9.631579                            6.956479       0.184457       2.025080                    0.999744      29.759297      85.211286       0.630783       0.412374      -1.068367       0.020767      -0.019581      -0.006302       0.029230       0.026883       0.007157      -0.000224       0.014472      -0.031331      -0.024175      -0.009588       0.033763             12.534427      16.622456      -4.799598      -4.961042      13.312609       3.515050       7.668217          -0.000000
          169              C      -0.018297      12.518319      18.699132      -0.079119      34.756722 0.39601951E+03  0.91006227E+04                                 9.282145                            6.645820       0.002509       1.976091                    0.999665      28.617784      81.482472       0.637294       0.418227      -1.062478      -0.007534       0.028237       0.003988       0.029495       0.010583       0.010139       0.005811      -0.044592      -0.007889      -0.026619      -0.001503       0.028123             12.043879      17.932250      -3.836987      -4.963593      11.029693       2.844747       7.169693          -0.000001
          170              C       1.164909      13.190226      18.603108      -0.040574      41.312318 0.43443119E+03  0.10130693E+05                                10.390031                            6.894020      -0.058440       1.984614                    0.999169      27.331867      76.249032       0.640225       0.410256      -1.076704      -0.042149       0.014367       0.022550       0.049914      -0.007044       0.016030       0.010086       0.004885       0.001568      -0.022288       0.004670       0.017618             15.109722      22.874234      -6.372519      -7.286133      13.345896       4.484051       9.109036           0.000000
          171              C       1.231998      14.543307      18.968000      -0.097703      35.894084 0.43091264E+03  0.10103152E+05                                 9.478859                            6.922570       0.051659       1.982941                    0.999647      29.337857      84.086595       0.626414       0.417039      -1.064348      -0.029620       0.000161       0.017726       0.034520       0.020278       0.012463       0.003419       0.000066      -0.041876      -0.021512      -0.008667       0.030180             12.151252      17.438635      -4.578003      -4.169543      12.113947       3.168947       6.901174           0.000004
          172              C       0.038627      15.150340      19.393708      -0.186352      36.639104 0.43727112E+03  0.10306281E+05                                 9.602195                            6.960805       0.125328       2.005580                    0.999715      29.993431      86.642402       0.625397       0.415527      -1.063616       0.037627      -0.012395      -0.020802       0.044746       0.004806       0.008081       0.017456      -0.056501      -0.022137      -0.027848      -0.011579       0.039427             12.444740      19.316626      -4.278519      -4.431848      11.329112       2.170779       6.688482           0.000002
          173              C      17.707430      16.364406      19.339294       0.209830      37.230879 0.38128807E+03  0.86700779E+04                                 9.935058                            6.648520      -0.079846       1.992117                    0.999518      25.682645      72.484293       0.619595       0.434738      -1.053379       0.002642      -0.034074       0.014052       0.036952      -0.012174      -0.001349      -0.029347      -0.016987      -0.043557      -0.034180      -0.002023       0.036203             13.877684       7.548599      -4.790252      -0.162476      21.004450      -6.388977      13.080004          -0.000000
          174              C      17.910730      16.600732      17.953343      -0.207655      39.180581 0.45758806E+03  0.10902804E+05                                10.012148                            7.114767       0.083818       1.984307                    0.999662      30.553125      88.593521       0.619676       0.414837      -1.064594       0.000669       0.023661      -0.008693       0.025217      -0.010921      -0.015885       0.028397      -0.026147       0.039787      -0.026133      -0.018056       0.044189             13.046227       6.996448      -4.328882       0.428233      18.827008      -5.947814      13.315226           0.000003
          175              C      17.593582      17.796263      17.406005      -0.081198      36.116639 0.41304022E+03  0.96043385E+04                                 9.539476                            6.800161      -0.021721       1.961811                    0.999649      29.180662      83.923885       0.627413       0.419834      -1.060112       0.002534      -0.005676       0.028832       0.029494       0.008243      -0.016524       0.007931       0.008488       0.095064      -0.029292      -0.008408       0.037700             12.321539       6.741033      -4.674032       0.327706      19.295334      -4.317714      10.928251           0.000004
          176              C      17.042639      18.848144      18.164597      -0.073591      45.463563 0.46104486E+03  0.10915827E+05                                11.062720                            7.107242      -0.061437       1.975798                    0.999239      28.019485      78.845922       0.629655       0.410857      -1.075965       0.023369      -0.042616       0.024176       0.054283      -0.008278      -0.013256       0.002483      -0.033207       0.034190      -0.028168       0.008752       0.019416             16.409846       7.847896      -6.249879       1.295560      26.864463      -8.376564      14.517178           0.000001
          177              C      16.835273      18.618769      19.521740      -0.073207      35.897294 0.41087056E+03  0.95357380E+04                                 9.504522                            6.784757      -0.038204       1.958941                    0.999596      28.994416      83.149989       0.628148       0.420141      -1.060539       0.013724      -0.022214      -0.007246       0.027098      -0.003416      -0.011772       0.029715       0.003084       0.017600      -0.030380      -0.004025       0.034405             12.277922       6.174969      -3.517958       0.325185      18.105658      -5.847418      12.553140          -0.000000
          178              C      17.176817      17.430189      20.113890      -0.210994      39.268935 0.46639529E+03  0.11154149E+05                                 9.999761                            7.169227       0.128355       1.997407                    0.999691      30.622647      88.659420       0.619729       0.413258      -1.066717      -0.014763       0.026466      -0.011774       0.032512      -0.003344      -0.008614       0.003152      -0.022303       0.132139      -0.034502      -0.010712       0.045214             12.948544       6.809154      -4.195149      -0.092538      20.147588      -4.919432      11.888891          -0.000002
          179              C      13.606869      13.326924      24.294148       0.181193      37.616124 0.39459830E+03  0.90487516E+04                                10.011715                            6.746566      -0.156260       1.963190                    0.999610      26.106826      73.958506       0.617491       0.432555      -1.054856       0.048704       0.003166      -0.000762       0.048813       0.016724      -0.000289      -0.004492       0.087814      -0.019458      -0.044246      -0.006002       0.050248             14.246165      25.953306       4.159480       0.424875       8.015566       2.403982       8.769623          -0.000000
          180              C      12.960375      12.393205      23.493945      -0.172103      37.609021 0.43565532E+03  0.10247799E+05                                 9.739629                            6.933569       0.069888       1.985912                    0.999630      29.890852      85.961250       0.629240       0.413811      -1.065850      -0.037906      -0.005933      -0.011372       0.040018      -0.016087      -0.019197       0.018446      -0.017079      -0.006966      -0.024213      -0.012487       0.036700             12.688485      21.987228       3.535910       0.833012       8.432270       2.631452       7.645956           0.000000
          181              C      11.596232      12.335282      23.481142      -0.171140      36.696605 0.43074299E+03  0.10116637E+05                                 9.595880                            6.905096       0.135929       2.007043                    0.999790      29.894762      86.269866       0.628255       0.415100      -1.063645       0.044655       0.002263      -0.004909       0.044981       0.015254       0.008040       0.017678      -0.031126       0.010827      -0.023628      -0.009236       0.032864             12.332047      21.815680       1.499120      -0.326774       7.357723       2.506305       7.822736          -0.000000
          182              C      10.835890      13.160106      24.268541       0.184923      36.113593 0.37837513E+03  0.85925786E+04                                 9.758626                            6.617732      -0.149418       1.969948                    0.999684      25.795707      72.900223       0.621410       0.434037      -1.053165      -0.051124      -0.009965       0.003062       0.052176       0.006260       0.000753      -0.008126       0.091953      -0.020624      -0.044722      -0.005117       0.049839             13.733702      24.802382       2.995100      -0.154837       7.583979       2.476181       8.814746          -0.000000
          183              C      11.449856      14.061387      25.065543      -0.166224      37.161981 0.42785561E+03  0.10026512E+05                                 9.691531                            6.881251       0.051516       1.982319                    0.999690      29.731598      85.552338       0.629774       0.415020      -1.064272       0.043489       0.004677       0.017734       0.047198      -0.019411      -0.020387       0.011670      -0.025193       0.001639      -0.030031      -0.005260       0.035291             12.819877      22.563267       3.781980       0.676063       8.141694       2.452458       7.754671          -0.000002
          184              C      12.834329      14.172600      25.094350      -0.179110      37.682584 0.45336463E+03  0.10769412E+05                                 9.770810                            7.076418       0.170465       2.014613                    0.999779      30.193146      87.211657       0.622517       0.414201      -1.065769      -0.044881      -0.000463       0.014117       0.047051       0.015849       0.005208       0.027277      -0.015216      -0.011256      -0.027101      -0.009687       0.036788             12.742253      22.939559       2.221868       0.033172       7.460888       2.372875       7.826311          -0.000002
          185              C       8.725636      12.882075      23.045832       0.200402      36.296466 0.38037312E+03  0.86516052E+04                                 9.798289                            6.644346      -0.180498       1.959261                    0.999474      25.780652      72.977858       0.618719       0.435237      -1.052161       0.019145       0.006600       0.043691       0.048156      -0.002606       0.020398       0.013036       0.055325       0.114549      -0.049297      -0.000429       0.049726             13.854143      10.709730       2.384235       7.311783       8.689444       0.147121      22.163257           0.000000
          186              C       8.060845      11.684228      22.815374      -0.191896      37.231707 0.45419582E+03  0.10784885E+05                                 9.668962                            7.075757       0.174648       2.019064                    0.999706      30.097001      86.674661       0.624022       0.413365      -1.067218      -0.023966      -0.009339      -0.023257       0.034677       0.000131      -0.000527      -0.025897      -0.036139       0.009649      -0.019721      -0.016852       0.036573             12.519328       9.489749       3.070222       6.157356       9.309340       1.680840      18.758894          -0.000001
          187              C       7.426549      11.489606      21.583062      -0.086632      35.155343 0.41062125E+03  0.95171311E+04                                 9.349722                            6.760169       0.014837       1.976046                    0.999662      28.909777      82.528838       0.633194       0.417354      -1.063574       0.019733       0.017417       0.013392       0.029531       0.009538      -0.008577       0.005894      -0.017391      -0.059570      -0.024741       0.001810       0.022931             12.063295       8.435854       2.149306       5.870468       8.824918       0.398028      18.929113          -0.000001
          188              C       7.471275      12.469663      20.629220      -0.032494      40.368036 0.41873431E+03  0.96772303E+04                                10.236951                            6.768143      -0.018724       2.001931                    0.999323      26.984610      74.993262       0.646044       0.410234      -1.076496       0.022737       0.003184       0.037018       0.043559      -0.006033      -0.002105       0.002656      -0.005816      -0.011670      -0.005104      -0.004387       0.009491             14.919284      10.309503       2.896083       8.702385       9.874941       2.006680      24.573407           0.000001
          189              C       8.134033      13.621173      20.904490      -0.086321      35.081132 0.40022579E+03  0.92320075E+04                                 9.359352                            6.691087      -0.000259       1.972395                    0.999663      28.880771      82.690186       0.632988       0.419488      -1.060483       0.010199      -0.013888       0.031496       0.035901      -0.004516      -0.016245      -0.021421      -0.026034       0.002977      -0.030457       0.000476       0.029980             12.148803       9.275542       2.660758       6.625460       9.229063       1.335383      17.941805           0.000003
          190              C       8.780527      13.841280      22.095191      -0.188673      36.344248 0.42294914E+03  0.98790692E+04                                 9.509296                            6.828284       0.152274       2.016340                    0.999726      29.692139      85.188155       0.634325       0.413396      -1.065739      -0.008167       0.001541      -0.037852       0.038754       0.013606      -0.000418       0.010275      -0.027126      -0.056225      -0.022001      -0.008371       0.030372             12.298159       9.100112       1.865318       6.164607       8.849073      -0.610581      18.945291           0.000002
          191              C       8.745966      12.833420      25.523259       0.212077      37.119206 0.37635148E+03  0.85301357E+04                                 9.917641                            6.591792      -0.024950       2.007545                    0.999632      25.671499      72.339565       0.624165       0.432957      -1.054443       0.017619       0.008250      -0.026993       0.033273       0.013649      -0.026387       0.003869       0.029171       0.075997      -0.036226      -0.006530       0.042756             14.171067      14.871341       0.483741      -6.405568       5.439127      -2.310872      22.202733          -0.000000
          192              C       7.351328      13.060478      25.612882      -0.207470      39.486579 0.44972145E+03  0.10672562E+05                                10.061698                            7.051293       0.053988       1.976798                    0.999596      30.440862      88.187171       0.622524       0.414596      -1.064395      -0.011275      -0.002342       0.022256       0.025058      -0.012725       0.025908      -0.017971       0.030075       0.023956      -0.028006      -0.015012       0.043017             13.314848      14.282986       0.040668      -6.376746       5.657750      -2.128955      20.003808           0.000001
          193              C       6.719065      12.851955      26.777976      -0.074059      35.210348 0.38944208E+03  0.89279552E+04                                 9.377822                            6.598451      -0.017021       1.968626                    0.999672      28.706079      82.111587       0.637272       0.419249      -1.059941       0.029364      -0.002015      -0.002869       0.029573      -0.004330       0.012745       0.005623       0.023526      -0.091080      -0.034161       0.004148       0.030013             12.259442      11.588415       0.343908      -5.074720       5.510617      -2.780757      19.679294           0.000000
          194              C       7.363526      12.490516      27.927067      -0.069337      44.836349 0.44297639E+03  0.10389080E+05                                10.970430                            6.966447      -0.061448       1.980016                    0.999325      27.697332      77.701484       0.635677       0.410841      -1.075421       0.019671       0.013198      -0.042722       0.048850      -0.000004       0.002625       0.002012       0.038173       0.017919      -0.022217       0.005472       0.016746             16.508596      16.206450       1.229337      -9.573945       6.542168      -3.886789      26.777170          -0.000000
          195              C       8.758164      12.307479      27.847047      -0.076587      36.778114 0.41773177E+03  0.97325996E+04                                 9.664385                            6.834049       0.003107       1.969795                    0.999656      29.119629      83.597940       0.627025       0.419266      -1.061375      -0.006727       0.012878      -0.027101       0.030750      -0.006183       0.030242      -0.004697       0.011753       0.009452      -0.026574      -0.008786       0.035360             12.732861      14.201428       0.510874      -6.493220       5.505007      -2.245324      18.492149           0.000001
          196              C       9.422955      12.467347      26.656346      -0.217004      39.759531 0.45331045E+03  0.10791210E+05                                10.137587                            7.094841       0.047777       1.972900                    0.999696      30.684521      89.357505       0.617889       0.416410      -1.062044      -0.012319       0.004909       0.030818       0.033550      -0.012987       0.003679      -0.004576       0.063308      -0.044839      -0.027871      -0.014173       0.042044             13.500737      14.023860       0.728964      -5.903956       5.775678      -2.884528      20.702674           0.000000
          197              C      15.595143      13.672145      25.612882       0.188350      35.878808 0.39237804E+03  0.89887232E+04                                 9.704613                            6.735877      -0.222157       1.942313                    0.999474      26.060811      73.886535       0.616592       0.433626      -1.053786      -0.023108      -0.008179      -0.046686       0.052730       0.003649       0.015445       0.018081       0.035616       0.121396      -0.042007      -0.007291       0.049298             13.258204       9.510900       2.252894       6.099449       8.504861       0.306986      21.758850          -0.000000
          198              C      16.180647      14.932549      25.833738      -0.175454      37.185167 0.46573310E+03  0.11122937E+05                                 9.679075                            7.171937       0.153269       2.010475                    0.999710      30.142971      86.918554       0.619237       0.414159      -1.067231       0.021706       0.018327       0.034822       0.044940       0.000120       0.002017      -0.024855      -0.020565       0.020961      -0.018457      -0.013326       0.031783             12.319138       8.330568       2.873996       5.265679       9.169567       2.383547      19.457280          -0.000003
          199              C      16.688897      15.254601      27.110861      -0.166750      35.473885 0.44090977E+03  0.10413314E+05                                 9.407834                            6.994794       0.105099       2.000899                    0.999603      29.892968      86.432924       0.623211       0.416132      -1.063258      -0.015411       0.008490      -0.039980       0.043681       0.014565       0.005897       0.001373      -0.013078      -0.057002      -0.020658      -0.005236       0.025893             11.876307       7.453606       1.920035       5.169945       9.099437       1.593744      19.075877          -0.000003
          200              C      16.564884      14.337101      28.106313       0.185741      35.646714 0.39143525E+03  0.89675769E+04                                 9.696491                            6.747088      -0.267754       1.930960                    0.999468      26.018479      73.925592       0.613037       0.436118      -1.051591       0.022489       0.011998       0.047949       0.054303      -0.009415       0.030091       0.026214       0.016941       0.095307      -0.046738      -0.006154       0.052893             13.270455       9.687713       2.959254       7.018294      10.819395       3.186674      19.304256          -0.000000
          201              C      15.954984      13.127669      27.895059      -0.159465      36.026695 0.42864882E+03  0.10035700E+05                                 9.453685                            6.877234       0.141465       2.013313                    0.999757      29.523051      84.525245       0.632270       0.413768      -1.066567      -0.014331      -0.020165      -0.038470       0.045738      -0.000039      -0.006467      -0.026654      -0.004509       0.017062      -0.025239      -0.004812       0.030051             11.938715       8.792746       3.404694       5.379813      10.318389       2.257973      16.705010           0.000000
          202              C      15.495526      12.784765      26.633940      -0.172896      35.860332 0.42780236E+03  0.10015035E+05                                 9.411762                            6.861022       0.091735       1.994000                    0.999723      29.742942      85.265180       0.634061       0.412635      -1.066862       0.003910       0.002819       0.047623       0.047866       0.009652       0.002618       0.010730      -0.026171      -0.062291      -0.023237      -0.005838       0.029076             11.851819       7.891581       1.997925       5.001258       9.198479       0.076283      18.465398           0.000001
          203              C      16.772250      15.933459      29.921172       0.196915      36.663433 0.38597047E+03  0.88126118E+04                                 9.841613                            6.688967      -0.145104       1.966162                    0.999596      26.047640      73.918135       0.617107       0.434706      -1.052295       0.012277      -0.039184      -0.011385       0.042612      -0.026686       0.003737       0.015677      -0.055170      -0.008810      -0.039454      -0.004185       0.043640             13.489921      11.971846      -4.700004      -0.392885      19.816400       6.439846       8.681517          -0.000001
          204              C      17.756222      16.809255      30.388490      -0.203789      38.725234 0.45906557E+03  0.10952569E+05                                 9.946755                            7.135704       0.114832       1.996173                    0.999689      30.542237      88.772805       0.617212       0.415940      -1.063330      -0.004992       0.024350       0.021233       0.032691      -0.008244       0.004714       0.005868       0.056128      -0.063017      -0.026583      -0.013412       0.039996             12.825899      10.728813      -3.363929       0.384374      20.411129       5.170354       7.337754          -0.000002
          205              C      17.408579      18.078927      30.785391      -0.088060      36.204537 0.41643521E+03  0.96949890E+04                                 9.536944                            6.818130      -0.019983       1.960695                    0.999613      29.208903      83.826047       0.628480       0.418615      -1.061773      -0.014161      -0.028327      -0.006921       0.032416       0.024990       0.014273       0.002595       0.028877      -0.014543      -0.027653      -0.008253       0.035906             12.238679      10.845810      -4.071365      -0.248385      19.280243       4.538510       6.589984          -0.000002
          206              C      16.095261      18.526092      30.730977      -0.053509      41.954648 0.44153613E+03  0.10337635E+05                                10.481156                            6.947463      -0.043028       1.985638                    0.999237      27.580780      77.083218       0.638166       0.409937      -1.076975       0.009449      -0.046246      -0.008242       0.047916      -0.003984       0.007635       0.006937       0.011909      -0.019792      -0.014846       0.002415       0.012431             15.012614      11.616152      -4.113819      -0.257535      26.002768       6.157726       7.418923          -0.000001
          207              C      15.129586      17.673466      30.308470      -0.087718      35.283568 0.40912315E+03  0.94947653E+04                                 9.394167                            6.777116      -0.042590       1.955168                    0.999660      29.191979      83.994511       0.626915       0.420985      -1.058924       0.022202      -0.020378      -0.002942       0.030280      -0.007249       0.000385      -0.010017       0.051362      -0.016149      -0.028260      -0.001209       0.029469             11.899080      10.079620      -1.902420      -0.121547      18.874792       4.988364       6.742829          -0.000003
          208              C      15.428437      16.382941      29.914770      -0.209284      39.185550 0.47084638E+03  0.11287384E+05                                 9.981032                            7.200829       0.095423       1.983639                    0.999700      30.785685      89.237748       0.618693       0.412969      -1.066903      -0.008284       0.032979       0.004999       0.034369       0.027656       0.007752       0.014704       0.024957      -0.085539      -0.034721      -0.012681       0.047402             12.752090      12.167637      -3.938099      -0.862157      18.685491       5.180689       7.403141          -0.000003
          209              C      18.276670      14.052120      29.831549       0.207635      37.085141 0.38155010E+03  0.86892608E+04                                 9.966815                            6.668828      -0.141833       1.971461                    0.999702      25.841330      73.310608       0.615313       0.437098      -1.050534      -0.030162       0.025333      -0.006938       0.039995      -0.017421       0.030922      -0.001245       0.016642      -0.073060      -0.041235      -0.001743       0.042978             14.252778      18.540489      -8.544586       5.367634      11.287053      -1.818173      12.930792          -0.000000
          210              C      18.591785      14.022000      31.201496      -0.195476      38.187251 0.44986824E+03  0.10669512E+05                                 9.844912                            7.052775       0.055729       1.979920                    0.999602      30.249472      87.407602       0.622846       0.414635      -1.065109       0.019353      -0.000269       0.007062       0.020603      -0.009750      -0.026262       0.011574       0.006141       0.050564      -0.023154      -0.015610       0.038764             12.884170      17.132239      -6.393104       4.774179       8.897865      -2.283974      12.622405          -0.000001
          211              C      19.799387      13.523862      31.601597      -0.086667      36.112809 0.42105532E+03  0.98221711E+04                                 9.529780                            6.860487       0.022680       1.975508                    0.999654      29.153010      83.542065       0.626377       0.419181      -1.062219      -0.003866       0.001076      -0.027776       0.028065       0.009656      -0.000562       0.006990      -0.010964       0.091516      -0.026644      -0.005062       0.031706             12.338449      18.229707      -6.399785       3.269110       8.219505      -1.133471      10.566136          -0.000000
          212              C       0.386270      12.967801      30.670161      -0.060515      43.612530 0.44150453E+03  0.10339012E+05                                10.753318                            6.944759      -0.063678       1.979856                    0.999223      27.582083      77.150851       0.638487       0.409648      -1.076925      -0.045030       0.018664      -0.007039       0.049251      -0.012151      -0.005971       0.005191       0.006283       0.033685      -0.018172       0.000901       0.017271             15.935633      26.061159      -8.223320       6.425018       9.145717      -1.548436      12.600022           0.000000
          213              C      -0.012198      12.886709      29.361030      -0.076919      36.583989 0.41490298E+03  0.96523728E+04                                 9.643345                            6.819128      -0.025004       1.961742                    0.999624      29.078816      83.477871       0.626435       0.420284      -1.060503      -0.028088       0.018105       0.005103       0.033805      -0.001126      -0.021891       0.016559       0.000360       0.018999      -0.025617      -0.004298       0.029915             12.738592      18.525362      -6.098502       5.267825       8.107116      -1.202667      11.583296          -0.000000
          214              C      19.089870      13.405699      28.935322      -0.215798      40.212729 0.46654378E+03  0.11181206E+05                                10.218708                            7.198767       0.099087       1.987379                    0.999721      30.846852      89.995863       0.613557       0.416539      -1.062457       0.032544      -0.023844       0.008953       0.041326      -0.008485       0.005283       0.012196       0.007444       0.113888      -0.030753      -0.009804       0.040557             13.593369      19.703507      -7.177281       4.753372       9.355642      -0.658211      11.720960          -0.000001
          215              C       2.368445      12.557706      18.001355       0.600905      26.950115 0.26166830E+03  0.54600029E+04                                 8.317945                            5.713153      -0.035803       2.039049                    0.999507      22.318169      61.970722       0.627527       0.467769      -1.025856       0.059277      -0.043912      -0.000624       0.073773      -0.000923       0.037226      -0.079922      -0.075403       0.115498      -0.081024      -0.032860       0.113884             11.414363      16.443289      -3.715973      -4.076835       9.476930       4.234384       8.322871           0.000000
          216              C      16.668567      20.131718      17.546840       0.605326      26.857149 0.25432919E+03  0.52787744E+04                                 8.322643                            5.638687      -0.062482       2.028645                    0.999546      22.358619      62.284635       0.629475       0.468804      -1.023441       0.011431       0.063897      -0.028853       0.071036       0.050410      -0.026920       0.013955       0.148552      -0.100889      -0.082651      -0.027249       0.109899             11.533294       5.673785      -3.774938       1.248278      17.838377      -4.735619      11.087720           0.000001
          217              C       6.859342      12.224070      19.275278       0.613457      26.138443 0.25554555E+03  0.53107766E+04                                 8.224599                            5.688589      -0.035307       2.048225                    0.999527      22.126800      61.694244       0.620646       0.474867      -1.020076      -0.019787      -0.014153      -0.059344       0.064137       0.000874      -0.069534      -0.007861       0.121180      -0.145394      -0.079243      -0.035350       0.114593             11.317725       7.431694       0.831292       5.933611       8.832254       1.348590      17.689227           0.000001
          218              C       6.654009      12.256507      29.181785       0.601639      27.535122 0.25814288E+03  0.53749814E+04                                 8.457698                            5.682638      -0.002600       2.049223                    0.999621      22.358044      62.271405       0.627073       0.469106      -1.023832      -0.028420       0.000803       0.055743       0.062575      -0.021049       0.025966       0.025988      -0.130666      -0.185459      -0.083591      -0.018922       0.102513             11.843955      12.322164       1.511176      -5.451550       5.132737      -2.145410      18.076963           0.000000
          219              C      15.769981      19.971850      31.089468       0.608420      25.066517 0.24394305E+03  0.50027714E+04                                 7.902089                            5.509827       0.080990       2.082670                    0.999410      21.922190      60.390149       0.639978       0.466680      -1.026227      -0.014966       0.056305       0.018990       0.061277       0.021689      -0.034424      -0.047959       0.048191       0.254783      -0.082726      -0.028012       0.110738             10.576578       9.286055      -2.225239       0.734607      16.708624       3.524527       5.735056          -0.000000
          220              C       1.713819      12.546122      31.095869       0.610944      26.218404 0.24785049E+03  0.51059348E+04                                 8.155683                            5.554049       0.043058       2.067408                    0.999425      22.034737      60.946520       0.637030       0.466725      -1.025640       0.056804      -0.016613       0.016907       0.061552       0.053240      -0.025346      -0.019628      -0.135647      -0.060105      -0.081561      -0.020653       0.102214             11.218505      17.154383      -4.858355       3.465331       6.628889      -0.215682       9.872244           0.000000
          221              C      14.751448       9.415963       7.153810       0.192269      36.968946 0.37229300E+03  0.84223469E+04                                 9.906477                            6.558458      -0.096413       1.985684                    0.999756      25.779197      72.773489       0.624896       0.433261      -1.053377       0.031142       0.009786       0.030092       0.044397       0.020057       0.024695       0.008094       0.029684       0.079828      -0.038547      -0.007458       0.046005             14.109235      15.756054       1.416994       7.067525       6.270609       4.027032      20.301042          -0.000001
          222              C      13.395437       9.571197       7.141007      -0.183003      39.045256 0.44800414E+03  0.10620702E+05                                10.013082                            7.042474      -0.011087       1.956205                    0.999602      30.306498      87.726663       0.622351       0.415145      -1.064137      -0.036338      -0.016173      -0.030481       0.050110      -0.018597      -0.016126       0.024290       0.011968       0.033001      -0.029450      -0.011197       0.040647             13.180011      15.216789       0.860861       6.568250       6.513673       3.731118      17.809571          -0.000001
          223              C      12.649326       9.135616       6.043129      -0.179957      38.449666 0.44289912E+03  0.10467642E+05                                 9.883112                            6.980316       0.126716       1.998282                    0.999755      30.244515      87.359109       0.628182       0.412550      -1.066010       0.022058       0.025060       0.041526       0.053282      -0.004555      -0.009186       0.001700       0.059209      -0.062102      -0.022427      -0.019260       0.041687             12.992189      13.161557       0.869186       5.956726       7.208834       4.939217      18.606177          -0.000001
          224              C      13.242962       8.551752       4.964456       0.161948      39.257577 0.39531383E+03  0.90524532E+04                                10.246160                            6.721605      -0.052311       1.996331                    0.999611      26.046164      73.289352       0.624089       0.428583      -1.059255      -0.022592      -0.021679      -0.040995       0.051585       0.004747       0.042802       0.024699       0.022227       0.038171      -0.042712      -0.015268       0.057980             14.857565      15.771035       2.284957       8.003692       9.007417       6.682636      19.794244          -0.000000
          225              C      14.659963       8.440540       5.002866      -0.162594      37.621219 0.42781497E+03  0.10021980E+05                                 9.736474                            6.865130       0.073126       1.986774                    0.999683      29.783791      85.593936       0.632901       0.413117      -1.065851       0.016267       0.005317       0.029155       0.033806      -0.009781      -0.033272       0.009959       0.006814       0.025181      -0.029821      -0.011535       0.041355             12.807576      14.960029       2.254385       6.475970       7.134060       4.673285      16.328639          -0.000001
          226              C      15.351183       8.820514       6.068736      -0.175547      37.753473 0.42087442E+03  0.98420809E+04                                 9.798528                            6.839932       0.061726       1.985874                    0.999733      29.879860      86.450603       0.628332       0.416852      -1.060978      -0.018948      -0.006459      -0.026860       0.033500      -0.013387      -0.012391      -0.004161       0.035670      -0.055522      -0.025421      -0.008274       0.033695             12.926800      13.694805       1.962557       5.807612       6.869650       4.997699      18.215945          -0.000002
          227              C      11.289249       8.695401       3.495285       0.198301      36.695190 0.38763188E+03  0.88474227E+04                                 9.869920                            6.702959      -0.145842       1.971852                    0.999498      25.737695      72.686153       0.617396       0.434655      -1.053828       0.042116      -0.022795       0.012956       0.049610      -0.037866       0.028131       0.000497       0.020935      -0.006971      -0.046093      -0.004259       0.050353             14.008819      20.191982      -6.010804       5.815834      13.861803      -2.893024       7.972673          -0.000000
          228              C      11.333975      10.057750       3.143195      -0.181846      37.126342 0.44006696E+03  0.10362231E+05                                 9.631580                            6.956480       0.184457       2.025080                    0.999744      29.759298      85.211291       0.630783       0.412374      -1.068367      -0.020767       0.019581      -0.006302       0.029230       0.026883      -0.007157       0.000224       0.014472      -0.031331      -0.024175      -0.009588       0.033763             12.534428      16.622457      -4.799599       4.961043      13.312610      -3.515050       7.668217          -0.000000
          229              C      10.183297      10.650881       2.695082      -0.079119      34.756722 0.39601950E+03  0.91006225E+04                                 9.282145                            6.645820       0.002509       1.976091                    0.999665      28.617784      81.482473       0.637294       0.418227      -1.062478       0.007534      -0.028237       0.003988       0.029495       0.010583      -0.010139      -0.005811      -0.044592      -0.007889      -0.026619      -0.001503       0.028123             12.043879      17.932250      -3.836987       4.963593      11.029693      -2.844747       7.169693          -0.000001
          230              C       9.000091       9.978974       2.599058      -0.040574      41.312321 0.43443122E+03  0.10130694E+05                                10.390031                            6.894020      -0.058441       1.984614                    0.999169      27.331868      76.249036       0.640225       0.410256      -1.076704       0.042149      -0.014367       0.022550       0.049914      -0.007044      -0.016030      -0.010086       0.004885       0.001568      -0.022288       0.004670       0.017618             15.109723      22.874235      -6.372519       7.286133      13.345897      -4.484051       9.109037           0.000000
          231              C       8.933002       8.625893       2.963950      -0.097703      35.894085 0.43091266E+03  0.10103153E+05                                 9.478859                            6.922570       0.051659       1.982941                    0.999647      29.337858      84.086597       0.626414       0.417039      -1.064348       0.029620      -0.000161       0.017726       0.034520       0.020278      -0.012463      -0.003419       0.000066      -0.041876      -0.021512      -0.008667       0.030180             12.151252      17.438634      -4.578003       4.169543      12.113948      -3.168947       6.901174           0.000004
          232              C      10.126373       8.018860       3.389658      -0.186352      36.639104 0.43727111E+03  0.10306281E+05                                 9.602195                            6.960805       0.125328       2.005580                    0.999715      29.993431      86.642402       0.625397       0.415527      -1.063616      -0.037627       0.012395      -0.020802       0.044746       0.004806      -0.008081      -0.017456      -0.056501      -0.022138      -0.027848      -0.011579       0.039427             12.444740      19.316625      -4.278519       4.431848      11.329112      -2.170779       6.688481           0.000002
          233              C      12.787570       6.804794       3.335244       0.209830      37.230879 0.38128807E+03  0.86700779E+04                                 9.935058                            6.648520      -0.079846       1.992117                    0.999518      25.682645      72.484293       0.619595       0.434738      -1.053379      -0.002642       0.034074       0.014052       0.036952      -0.012174       0.001349       0.029347      -0.016987      -0.043557      -0.034180      -0.002023       0.036203             13.877684       7.548599      -4.790252       0.162476      21.004450       6.388977      13.080004          -0.000000
          234              C      12.584270       6.568468       1.949293      -0.207655      39.180583 0.45758808E+03  0.10902805E+05                                10.012149                            7.114767       0.083818       1.984307                    0.999662      30.553125      88.593522       0.619676       0.414837      -1.064594      -0.000669      -0.023661      -0.008693       0.025217      -0.010921       0.015885      -0.028397      -0.026147       0.039787      -0.026133      -0.018056       0.044189             13.046228       6.996448      -4.328883      -0.428234      18.827009       5.947815      13.315227           0.000003
          235              C      12.901418       5.372937       1.401955      -0.081198      36.116637 0.41304019E+03  0.96043378E+04                                 9.539475                            6.800161      -0.021720       1.961811                    0.999649      29.180662      83.923882       0.627413       0.419834      -1.060112      -0.002534       0.005676       0.028832       0.029494       0.008243       0.016524      -0.007931       0.008488       0.095065      -0.029292      -0.008408       0.037700             12.321538       6.741032      -4.674031      -0.327706      19.295331       4.317714      10.928251           0.000004
          236              C      13.452361       4.321056       2.160547      -0.073591      45.463564 0.46104486E+03  0.10915827E+05                                11.062720                            7.107242      -0.061437       1.975798                    0.999239      28.019485      78.845923       0.629655       0.410857      -1.075965      -0.023369       0.042616       0.024176       0.054283      -0.008278       0.013256      -0.002483      -0.033207       0.034190      -0.028168       0.008752       0.019416             16.409846       7.847896      -6.249880      -1.295560      26.864464       8.376564      14.517178           0.000001
          237              C      13.659727       4.550431       3.517690      -0.073207      35.897295 0.41087057E+03  0.95357383E+04                                 9.504523                            6.784758      -0.038204       1.958941                    0.999596      28.994416      83.149991       0.628148       0.420141      -1.060539      -0.013724       0.022214      -0.007246       0.027098      -0.003416       0.011772      -0.029715       0.003084       0.017600      -0.030380      -0.004024       0.034405             12.277923       6.174969      -3.517958      -0.325185      18.105659       5.847418      12.553141          -0.000000
          238              C      13.318183       5.739011       4.109840      -0.210994      39.268935 0.46639528E+03  0.11154149E+05                                 9.999761                            7.169226       0.128355       1.997407                    0.999691      30.622647      88.659420       0.619729       0.413258      -1.066717       0.014763      -0.026466      -0.011774       0.032512      -0.003344       0.008614      -0.003152      -0.022303       0.132139      -0.034502      -0.010712       0.045214             12.948544       6.809154      -4.195149       0.092538      20.147587       4.919432      11.888891          -0.000002
          239              C      16.888131       9.842276       8.290098       0.181193      37.616122 0.39459828E+03  0.90487510E+04                                10.011714                            6.746566      -0.156260       1.963190                    0.999610      26.106826      73.958506       0.617491       0.432555      -1.054856      -0.048704      -0.003166      -0.000762       0.048813       0.016724       0.000289       0.004492       0.087814      -0.019458      -0.044246      -0.006002       0.050248             14.246163      25.953302       4.159481      -0.424877       8.015566      -2.403982       8.769622          -0.000000
          240              C      17.534625      10.775995       7.489895      -0.172103      37.609018 0.43565528E+03  0.10247798E+05                                 9.739628                            6.933569       0.069888       1.985912                    0.999630      29.890850      85.961241       0.629240       0.413811      -1.065850       0.037906       0.005933      -0.011372       0.040018      -0.016087       0.019197      -0.018446      -0.017079      -0.006966      -0.024213      -0.012487       0.036700             12.688485      21.987229       3.535912      -0.833013       8.432270      -2.631452       7.645956           0.000000
          241              C      18.898768      10.833918       7.477092      -0.171140      36.696602 0.43074296E+03  0.10116636E+05                                 9.595880                            6.905096       0.135929       2.007043                    0.999790      29.894761      86.269862       0.628255       0.415100      -1.063645      -0.044655      -0.002263      -0.004909       0.044981       0.015254      -0.008040      -0.017678      -0.031126       0.010827      -0.023628      -0.009236       0.032864             12.332047      21.815681       1.499121       0.326773       7.357722      -2.506304       7.822736          -0.000000
          242              C      19.659110      10.009094       8.264491       0.184923      36.113604 0.37837522E+03  0.85925812E+04                                 9.758629                            6.617734      -0.149418       1.969948                    0.999684      25.795711      72.900237       0.621410       0.434037      -1.053164       0.051124       0.009965       0.003062       0.052176       0.006260      -0.000753       0.008126       0.091953      -0.020623      -0.044722      -0.005117       0.049839             13.733707      24.802393       2.995101       0.154838       7.583980      -2.476180       8.814747          -0.000000
          243              C      19.045144       9.107813       9.061493      -0.166224      37.162053 0.42785689E+03  0.10026544E+05                                 9.691512                            6.881240       0.051516       1.982319                    0.999690      29.731677      85.552399       0.629778       0.415017      -1.064274      -0.043489      -0.004677       0.017734       0.047198      -0.019411       0.020387      -0.011670      -0.025193       0.001639      -0.030031      -0.005260       0.035291             12.819849      22.563213       3.781971      -0.676063       8.141678      -2.452453       7.754656          -0.000002
          244              C      17.660671       8.996600       9.090300      -0.179110      37.682623 0.45336518E+03  0.10769427E+05                                 9.770814                            7.076422       0.170465       2.014613                    0.999779      30.193170      87.211727       0.622517       0.414200      -1.065769       0.044881       0.000463       0.014117       0.047051       0.015849      -0.005208      -0.027277      -0.015216      -0.011256      -0.027101      -0.009687       0.036788             12.742257      22.939565       2.221869      -0.033173       7.460891      -2.372876       7.826314          -0.000002
          245              C       1.439364      10.287125       7.041782       0.200402      36.296468 0.38037315E+03  0.86516060E+04                                 9.798289                            6.644346      -0.180498       1.959261                    0.999474      25.780653      72.977859       0.618719       0.435237      -1.052161      -0.019145      -0.006600       0.043691       0.048156      -0.002606      -0.020398      -0.013036       0.055325       0.114549      -0.049297      -0.000429       0.049726             13.854143      10.709729       2.384235      -7.311782       8.689444      -0.147120      22.163256           0.000000
          246              C       2.104155      11.484972       6.811324      -0.191896      37.231707 0.45419584E+03  0.10784886E+05                                 9.668962                            7.075757       0.174648       2.019064                    0.999706      30.097002      86.674660       0.624022       0.413365      -1.067218       0.023966       0.009339      -0.023257       0.034677       0.000131       0.000527       0.025897      -0.036139       0.009649      -0.019721      -0.016852       0.036573             12.519327       9.489748       3.070222      -6.157355       9.309340      -1.680839      18.758893          -0.000001
          247              C       2.738451      11.679594       5.579012      -0.086632      35.155342 0.41062125E+03  0.95171310E+04                                 9.349721                            6.760169       0.014837       1.976046                    0.999662      28.909777      82.528835       0.633194       0.417354      -1.063574      -0.019733      -0.017417       0.013392       0.029531       0.009538       0.008577      -0.005894      -0.017391      -0.059570      -0.024741       0.001810       0.022931             12.063294       8.435853       2.149305      -5.870468       8.824917      -0.398027      18.929112          -0.000001
          248              C       2.693725      10.699537       4.625170      -0.032494      40.368036 0.41873431E+03  0.96772303E+04                                10.236951                            6.768143      -0.018724       2.001931                    0.999323      26.984610      74.993262       0.646044       0.410234      -1.076496      -0.022737      -0.003184       0.037018       0.043559      -0.006033       0.002105      -0.002656      -0.005816      -0.011670      -0.005104      -0.004387       0.009491             14.919283      10.309503       2.896083      -8.702384       9.874941      -2.006680      24.573406           0.000001
          249              C       2.030967       9.548027       4.900440      -0.086321      35.081131 0.40022577E+03  0.92320071E+04                                 9.359352                            6.691087      -0.000259       1.972395                    0.999663      28.880770      82.690183       0.632988       0.419488      -1.060483      -0.010199       0.013888       0.031496       0.035901      -0.004516       0.016245       0.021421      -0.026034       0.002977      -0.030457       0.000476       0.029980             12.148803       9.275542       2.660758      -6.625460       9.229063      -1.335383      17.941804           0.000003
          250              C       1.384473       9.327920       6.091141      -0.188673      36.344248 0.42294914E+03  0.98790692E+04                                 9.509296                            6.828284       0.152274       2.016340                    0.999726      29.692139      85.188153       0.634325       0.413396      -1.065739       0.008167      -0.001541      -0.037852       0.038754       0.013606       0.000418      -0.010275      -0.027126      -0.056225      -0.022001      -0.008371       0.030372             12.298158       9.100112       1.865317      -6.164607       8.849073       0.610581      18.945290           0.000002
          251              C       1.419034      10.335780       9.519209       0.212077      37.119205 0.37635145E+03  0.85301350E+04                                 9.917641                            6.591792      -0.024950       2.007544                    0.999632      25.671498      72.339564       0.624165       0.432957      -1.054443      -0.017619      -0.008250      -0.026993       0.033273       0.013649       0.026387      -0.003869       0.029171       0.075997      -0.036226      -0.006530       0.042756             14.171068      14.871341       0.483740       6.405568       5.439127       2.310872      22.202735          -0.000000
          252              C       2.813672      10.108722       9.608832      -0.207469      39.486580 0.44972148E+03  0.10672563E+05                                10.061698                            7.051293       0.053988       1.976798                    0.999596      30.440863      88.187174       0.622524       0.414596      -1.064395       0.011275       0.002342       0.022256       0.025058      -0.012725      -0.025908       0.017971       0.030075       0.023956      -0.028006      -0.015011       0.043017             13.314848      14.282985       0.040667       6.376745       5.657750       2.128955      20.003809           0.000001
          253              C       3.445935      10.317245      10.773926      -0.074059      35.210351 0.38944213E+03  0.89279566E+04                                 9.377823                            6.598452      -0.017021       1.968626                    0.999672      28.706080      82.111590       0.637271       0.419249      -1.059941      -0.029364       0.002015      -0.002869       0.029573      -0.004330      -0.012745      -0.005623       0.023527      -0.091080      -0.034161       0.004148       0.030013             12.259443      11.588415       0.343908       5.074721       5.510618       2.780757      19.679297           0.000000
          254              C       2.801474      10.678684      11.923017      -0.069337      44.836348 0.44297638E+03  0.10389080E+05                                10.970429                            6.966446      -0.061448       1.980016                    0.999325      27.697332      77.701482       0.635677       0.410841      -1.075421      -0.019671      -0.013198      -0.042722       0.048850      -0.000004      -0.002625      -0.002012       0.038173       0.017919      -0.022217       0.005472       0.016746             16.508595      16.206450       1.229337       9.573945       6.542167       3.886789      26.777167          -0.000000
          255              C       1.406836      10.861721      11.842997      -0.076587      36.778113 0.41773175E+03  0.97325990E+04                                 9.664385                            6.834049       0.003107       1.969795                    0.999656      29.119628      83.597936       0.627025       0.419266      -1.061375       0.006727      -0.012878      -0.027101       0.030750      -0.006183      -0.030242       0.004697       0.011753       0.009452      -0.026574      -0.008786       0.035360             12.732861      14.201428       0.510874       6.493219       5.505006       2.245324      18.492149           0.000001
          256              C       0.742045      10.701853      10.652296      -0.217004      39.759532 0.45331047E+03  0.10791211E+05                                10.137587                            7.094841       0.047777       1.972900                    0.999696      30.684522      89.357508       0.617889       0.416410      -1.062044       0.012319      -0.004909       0.030818       0.033550      -0.012987      -0.003679       0.004576       0.063308      -0.044839      -0.027871      -0.014173       0.042044             13.500737      14.023859       0.728963       5.903955       5.775678       2.884527      20.702674           0.000001
          257              C      14.899857       9.497055       9.608832       0.188350      35.878808 0.39237805E+03  0.89887233E+04                                 9.704613                            6.735877      -0.222157       1.942313                    0.999474      26.060811      73.886534       0.616592       0.433626      -1.053786       0.023108       0.008179      -0.046686       0.052730       0.003649      -0.015445      -0.018081       0.035616       0.121397      -0.042007      -0.007291       0.049298             13.258204       9.510900       2.252894      -6.099449       8.504860      -0.306986      21.758851          -0.000000
          258              C      14.314353       8.236651       9.829688      -0.175454      37.185167 0.46573310E+03  0.11122937E+05                                 9.679074                            7.171937       0.153269       2.010475                    0.999710      30.142971      86.918551       0.619237       0.414159      -1.067231      -0.021706      -0.018327       0.034821       0.044940       0.000120      -0.002017       0.024855      -0.020565       0.020961      -0.018457      -0.013326       0.031783             12.319138       8.330568       2.873996      -5.265679       9.169566      -2.383547      19.457279          -0.000003
          259              C      13.806103       7.914599      11.106811      -0.166750      35.473887 0.44090980E+03  0.10413315E+05                                 9.407834                            6.994794       0.105099       2.000899                    0.999603      29.892969      86.432924       0.623212       0.416132      -1.063258       0.015411      -0.008490      -0.039980       0.043681       0.014565      -0.005897      -0.001373      -0.013078      -0.057002      -0.020658      -0.005236       0.025893             11.876307       7.453606       1.920035      -5.169945       9.099437      -1.593744      19.075877          -0.000003
          260              C      13.930116       8.832099      12.102263       0.185741      35.646714 0.39143524E+03  0.89675768E+04                                 9.696491                            6.747088      -0.267755       1.930960                    0.999468      26.018479      73.925593       0.613037       0.436118      -1.051591      -0.022489      -0.011998       0.047949       0.054303      -0.009415      -0.030091      -0.026214       0.016941       0.095307      -0.046738      -0.006154       0.052893             13.270455       9.687714       2.959254      -7.018294      10.819395      -3.186674      19.304257          -0.000000
          261              C      14.540016      10.041531      11.891009      -0.159465      36.026695 0.42864883E+03  0.10035700E+05                                 9.453685                            6.877234       0.141465       2.013313                    0.999757      29.523051      84.525247       0.632270       0.413768      -1.066567       0.014331       0.020165      -0.038470       0.045738      -0.000039       0.006467       0.026654      -0.004509       0.017062      -0.025239      -0.004812       0.030051             11.938715       8.792746       3.404694      -5.379813      10.318389      -2.257973      16.705011           0.000000
          262              C      14.999474      10.384435      10.629890      -0.172896      35.860331 0.42780236E+03  0.10015035E+05                                 9.411761                            6.861022       0.091735       1.994000                    0.999723      29.742941      85.265174       0.634061       0.412635      -1.066862      -0.003910      -0.002819       0.047623       0.047866       0.009652      -0.002618      -0.010730      -0.026171      -0.062291      -0.023237      -0.005838       0.029076             11.851819       7.891580       1.997925      -5.001258       9.198478      -0.076283      18.465398           0.000001
          263              C      13.722750       7.235741      13.917122       0.196915      36.663433 0.38597047E+03  0.88126118E+04                                 9.841614                            6.688967      -0.145104       1.966162                    0.999596      26.047640      73.918136       0.617107       0.434706      -1.052295      -0.012277       0.039184      -0.011385       0.042612      -0.026686      -0.003737      -0.015677      -0.055170      -0.008810      -0.039454      -0.004185       0.043640             13.489921      11.971846      -4.700004       0.392886      19.816401      -6.439846       8.681517          -0.000001
          264              C      12.738778       6.359945      14.384440      -0.203789      38.725236 0.45906559E+03  0.10952570E+05                                 9.946755                            7.135704       0.114832       1.996173                    0.999689      30.542238      88.772808       0.617212       0.415940      -1.063330       0.004992      -0.024350       0.021233       0.032691      -0.008244      -0.004714      -0.005868       0.056128      -0.063017      -0.026583      -0.013412       0.039996             12.825899      10.728813      -3.363930      -0.384374      20.411130      -5.170354       7.337755          -0.000002
          265              C      13.086421       5.090273      14.781341      -0.088060      36.204537 0.41643522E+03  0.96949890E+04                                 9.536944                            6.818130      -0.019983       1.960695                    0.999613      29.208903      83.826045       0.628480       0.418615      -1.061773       0.014161       0.028327      -0.006921       0.032416       0.024990      -0.014273      -0.002595       0.028877      -0.014543      -0.027653      -0.008253       0.035906             12.238679      10.845810      -4.071365       0.248386      19.280242      -4.538509       6.589984          -0.000002
          266              C      14.399739       4.643108      14.726927      -0.053509      41.954649 0.44153614E+03  0.10337635E+05                                10.481156                            6.947463      -0.043028       1.985638                    0.999237      27.580780      77.083219       0.638166       0.409937      -1.076975      -0.009449       0.046246      -0.008242       0.047916      -0.003984      -0.007635      -0.006937       0.011909      -0.019792      -0.014846       0.002415       0.012431             15.012615      11.616152      -4.113820       0.257535      26.002769      -6.157726       7.418923          -0.000001
          267              C      15.365414       5.495734      14.304420      -0.087718      35.283570 0.40912319E+03  0.94947664E+04                                 9.394167                            6.777116      -0.042590       1.955168                    0.999660      29.191981      83.994517       0.626915       0.420985      -1.058924      -0.022202       0.020378      -0.002942       0.030280      -0.007249      -0.000385       0.010017       0.051362      -0.016149      -0.028260      -0.001209       0.029469             11.899080      10.079620      -1.902421       0.121548      18.874792      -4.988363       6.742829          -0.000003
          268              C      15.066563       6.786259      13.910720      -0.209284      39.185552 0.47084639E+03  0.11287385E+05                                 9.981033                            7.200830       0.095423       1.983639                    0.999700      30.785685      89.237750       0.618693       0.412969      -1.066902       0.008284      -0.032979       0.004999       0.034369       0.027656      -0.007752      -0.014704       0.024957      -0.085539      -0.034721      -0.012681       0.047402             12.752091      12.167638      -3.938101       0.862157      18.685494      -5.180690       7.403141          -0.000003
          269              C      12.218330       9.117080      13.827499       0.207635      37.085141 0.38155009E+03  0.86892608E+04                                 9.966816                            6.668829      -0.141833       1.971461                    0.999702      25.841330      73.310611       0.615313       0.437098      -1.050534       0.030162      -0.025333      -0.006938       0.039995      -0.017421      -0.030922       0.001245       0.016642      -0.073060      -0.041235      -0.001743       0.042978             14.252779      18.540490      -8.544587      -5.367635      11.287054       1.818173      12.930793          -0.000000
          270              C      11.903215       9.147200      15.197446      -0.195476      38.187253 0.44986827E+03  0.10669513E+05                                 9.844913                            7.052775       0.055729       1.979920                    0.999602      30.249473      87.407610       0.622846       0.414635      -1.065109      -0.019353       0.000269       0.007062       0.020603      -0.009750       0.026262      -0.011574       0.006141       0.050564      -0.023154      -0.015610       0.038764             12.884171      17.132241      -6.393105      -4.774180       8.897866       2.283974      12.622406          -0.000001
          271              C      10.695613       9.645338      15.597547      -0.086667      36.112811 0.42105534E+03  0.98221719E+04                                 9.529781                            6.860487       0.022680       1.975508                    0.999654      29.153011      83.542071       0.626377       0.419181      -1.062219       0.003866      -0.001076      -0.027776       0.028065       0.009656       0.000562      -0.006990      -0.010964       0.091516      -0.026644      -0.005062       0.031706             12.338450      18.229709      -6.399786      -3.269110       8.219506       1.133472      10.566136          -0.000000
          272              C       9.778730      10.201399      14.666111      -0.060515      43.612531 0.44150453E+03  0.10339013E+05                                10.753318                            6.944759      -0.063678       1.979856                    0.999223      27.582083      77.150852       0.638486       0.409648      -1.076925       0.045030      -0.018664      -0.007039       0.049251      -0.012151       0.005971      -0.005190       0.006283       0.033685      -0.018172       0.000901       0.017271             15.935633      26.061160      -8.223320      -6.425017       9.145718       1.548436      12.600022           0.000000
          273              C      10.177198      10.282491      13.356980      -0.076919      36.583990 0.41490299E+03  0.96523732E+04                                 9.643346                            6.819128      -0.025004       1.961742                    0.999624      29.078816      83.477873       0.626435       0.420284      -1.060503       0.028088      -0.018105       0.005103       0.033805      -0.001126       0.021891      -0.016559       0.000360       0.018999      -0.025617      -0.004299       0.029915             12.738592      18.525363      -6.098502      -5.267825       8.107116       1.202667      11.583297          -0.000000
          274              C      11.405130       9.763501      12.931272      -0.215798      40.212731 0.46654381E+03  0.11181207E+05                                10.218708                            7.198767       0.099087       1.987379                    0.999721      30.846853      89.995863       0.613557       0.416538      -1.062457      -0.032544       0.023844       0.008953       0.041326      -0.008485      -0.005283      -0.012196       0.007444       0.113888      -0.030753      -0.009804       0.040557             13.593369      19.703507      -7.177281      -4.753372       9.355642       0.658211      11.720959          -0.000001
          275              C       7.796555      10.611494       1.997305       0.600905      26.950116 0.26166831E+03  0.54600033E+04                                 8.317944                            5.713153      -0.035803       2.039049                    0.999507      22.318170      61.970723       0.627527       0.467769      -1.025856      -0.059277       0.043912      -0.000624       0.073773      -0.000923      -0.037226       0.079922      -0.075402       0.115498      -0.081024      -0.032859       0.113884             11.414363      16.443288      -3.715973       4.076835       9.476929      -4.234384       8.322870           0.000001
          276              C      13.826433       3.037482       1.542790       0.605326      26.857149 0.25432919E+03  0.52787744E+04                                 8.322643                            5.638687      -0.062482       2.028645                    0.999546      22.358619      62.284636       0.629475       0.468804      -1.023441      -0.011431      -0.063897      -0.028853       0.071036       0.050410       0.026920      -0.013955       0.148552      -0.100889      -0.082651      -0.027249       0.109899             11.533294       5.673785      -3.774938      -1.248278      17.838378       4.735619      11.087720           0.000001
          277              C       3.305658      10.945130       3.271228       0.613457      26.138443 0.25554555E+03  0.53107766E+04                                 8.224600                            5.688590      -0.035307       2.048225                    0.999527      22.126800      61.694245       0.620646       0.474867      -1.020076       0.019787       0.014153      -0.059344       0.064137       0.000874       0.069534       0.007861       0.121180      -0.145394      -0.079243      -0.035350       0.114593             11.317725       7.431694       0.831292      -5.933611       8.832254      -1.348590      17.689227           0.000001
          278              C       3.510991      10.912693      13.177735       0.601639      27.535140 0.25814305E+03  0.53749859E+04                                 8.457702                            5.682640      -0.002600       2.049223                    0.999621      22.358044      62.271404       0.627073       0.469106      -1.023832       0.028420      -0.000803       0.055743       0.062575      -0.021049      -0.025966      -0.025988      -0.130666      -0.185459      -0.083591      -0.018922       0.102513             11.843961      12.322168       1.511177       5.451557       5.132739       2.145412      18.076977           0.000000
          279              C      14.725019       3.197350      15.085418       0.608420      25.066517 0.24394305E+03  0.50027714E+04                                 7.902090                            5.509827       0.080990       2.082670                    0.999410      21.922190      60.390151       0.639978       0.466680      -1.026227       0.014966      -0.056305       0.018990       0.061277       0.021689       0.034424       0.047959       0.048191       0.254783      -0.082726      -0.028012       0.110738             10.576579       9.286055      -2.225239      -0.734607      16.708625      -3.524527       5.735056          -0.000000
          280              C       8.451181      10.623078      15.091819       0.610944      26.218404 0.24785049E+03  0.51059348E+04                                 8.155683                            5.554049       0.043058       2.067408                    0.999425      22.034737      60.946521       0.637030       0.466725      -1.025640      -0.056804       0.016613       0.016907       0.061552       0.053240       0.025346       0.019628      -0.135647      -0.060105      -0.081561      -0.020653       0.102214             11.218506      17.154384      -4.858355      -3.465331       6.628889       0.215682       9.872244           0.000000
          281              C       4.586448       2.168637      24.854290       0.192269      36.968944 0.37229298E+03  0.84223463E+04                                 9.906477                            6.558458      -0.096413       1.985685                    0.999756      25.779196      72.773488       0.624896       0.433261      -1.053377       0.031142      -0.009786      -0.030092       0.044397      -0.020057      -0.024695       0.008094       0.029684       0.079828      -0.038547      -0.007458       0.046005             14.109235      15.756054      -1.416994      -7.067525       6.270609       4.027032      20.301042          -0.000001
          282              C       3.230437       2.013403      24.867093      -0.183003      39.045255 0.44800413E+03  0.10620702E+05                                10.013083                            7.042474      -0.011087       1.956206                    0.999602      30.306497      87.726662       0.622351       0.415145      -1.064137      -0.036338       0.016173       0.030481       0.050110       0.018597       0.016126       0.024290       0.011968       0.033001      -0.029450      -0.011197       0.040647             13.180011      15.216789      -0.860861      -6.568250       6.513673       3.731118      17.809572          -0.000001
          283              C       2.484326       2.448984      25.964971      -0.179957      38.449666 0.44289912E+03  0.10467641E+05                                 9.883112                            6.980316       0.126716       1.998282                    0.999755      30.244515      87.359108       0.628182       0.412550      -1.066010       0.022058      -0.025060      -0.041526       0.053282       0.004555       0.009186       0.001700       0.059209      -0.062102      -0.022427      -0.019260       0.041687             12.992189      13.161557      -0.869186      -5.956726       7.208834       4.939217      18.606176          -0.000001
          284              C       3.077962       3.032848      27.043644       0.161948      39.257577 0.39531382E+03  0.90524532E+04                                10.246161                            6.721605      -0.052311       1.996331                    0.999611      26.046164      73.289353       0.624089       0.428583      -1.059255      -0.022592       0.021679       0.040995       0.051585      -0.004747      -0.042802       0.024699       0.022227       0.038171      -0.042712      -0.015268       0.057980             14.857566      15.771036      -2.284958      -8.003693       9.007417       6.682636      19.794245          -0.000000
          285              C       4.494963       3.144060      27.005234      -0.162594      37.621220 0.42781498E+03  0.10021980E+05                                 9.736474                            6.865130       0.073126       1.986774                    0.999683      29.783791      85.593936       0.632901       0.413117      -1.065851       0.016267      -0.005317      -0.029155       0.033806       0.009781       0.033272       0.009959       0.006814       0.025181      -0.029821      -0.011535       0.041355             12.807577      14.960030      -2.254385      -6.475971       7.134061       4.673285      16.328640          -0.000001
          286              C       5.186183       2.764086      25.939364      -0.175547      37.753473 0.42087442E+03  0.98420807E+04                                 9.798528                            6.839932       0.061726       1.985874                    0.999733      29.879860      86.450603       0.628332       0.416852      -1.060978      -0.018948       0.006459       0.026860       0.033500       0.013387       0.012391      -0.004161       0.035670      -0.055522      -0.025421      -0.008274       0.033695             12.926800      13.694805      -1.962557      -5.807612       6.869650       4.997699      18.215944          -0.000002
          287              C       1.124249       2.889199      28.512815       0.198301      36.695188 0.38763185E+03  0.88474220E+04                                 9.869920                            6.702959      -0.145842       1.971852                    0.999498      25.737694      72.686152       0.617396       0.434655      -1.053828       0.042116       0.022795      -0.012956       0.049610       0.037866      -0.028131       0.000497       0.020935      -0.006971      -0.046093      -0.004259       0.050353             14.008819      20.191982       6.010804      -5.815834      13.861803      -2.893024       7.972673          -0.000000
          288              C       1.168975       1.526850      28.864905      -0.181846      37.126341 0.44006695E+03  0.10362230E+05                                 9.631579                            6.956479       0.184457       2.025080                    0.999744      29.759298      85.211288       0.630783       0.412374      -1.068367      -0.020767      -0.019581       0.006302       0.029230      -0.026883       0.007157       0.000224       0.014472      -0.031331      -0.024175      -0.009589       0.033763             12.534427      16.622456       4.799598      -4.961042      13.312609      -3.515050       7.668216          -0.000000
          289              C       0.018297       0.933719      29.313018      -0.079119      34.756720 0.39601948E+03  0.91006219E+04                                 9.282144                            6.645819       0.002509       1.976091                    0.999665      28.617783      81.482468       0.637294       0.418227      -1.062478       0.007534       0.028237      -0.003988       0.029495      -0.010583       0.010139      -0.005811      -0.044592      -0.007889      -0.026619      -0.001503       0.028123             12.043878      17.932249       3.836986      -4.963593      11.029692      -2.844747       7.169693          -0.000001
          290              C      19.165091       1.605626      29.409042      -0.040574      41.312318 0.43443120E+03  0.10130694E+05                                10.390031                            6.894020      -0.058440       1.984614                    0.999169      27.331867      76.249032       0.640225       0.410256      -1.076704       0.042149       0.014367      -0.022550       0.049914       0.007044       0.016030      -0.010086       0.004885       0.001569      -0.022288       0.004670       0.017618             15.109722      22.874233       6.372518      -7.286132      13.345896      -4.484050       9.109036           0.000000
          291              C      19.098002       2.958707      29.044150      -0.097703      35.894085 0.43091265E+03  0.10103152E+05                                 9.478859                            6.922570       0.051659       1.982941                    0.999647      29.337858      84.086599       0.626414       0.417039      -1.064348       0.029620       0.000161      -0.017726       0.034520      -0.020278       0.012463      -0.003419       0.000066      -0.041876      -0.021512      -0.008667       0.030180             12.151252      17.438635       4.578002      -4.169543      12.113947      -3.168947       6.901174           0.000004
          292              C      20.291373       3.565740      28.618442      -0.186352      36.639103 0.43727109E+03  0.10306281E+05                                 9.602196                            6.960805       0.125328       2.005580                    0.999715      29.993430      86.642401       0.625396       0.415527      -1.063616      -0.037627      -0.012395       0.020802       0.044746      -0.004806       0.008081      -0.017456      -0.056501      -0.022137      -0.027848      -0.011579       0.039427             12.444740      19.316627       4.278519      -4.431849      11.329112      -2.170779       6.688482           0.000002
          293              C       2.622570       4.779806      28.672856       0.209830      37.230879 0.38128807E+03  0.86700779E+04                                 9.935058                            6.648520      -0.079846       1.992117                    0.999518      25.682645      72.484293       0.619595       0.434738      -1.053379      -0.002642      -0.034074      -0.014052       0.036952       0.012174      -0.001349       0.029347      -0.016987      -0.043557      -0.034180      -0.002023       0.036203             13.877684       7.548599       4.790252      -0.162476      21.004450       6.388977      13.080004          -0.000000
          294              C       2.419270       5.016132      30.058807      -0.207655      39.180582 0.45758807E+03  0.10902805E+05                                10.012149                            7.114767       0.083818       1.984307                    0.999662      30.553125      88.593523       0.619676       0.414837      -1.064594      -0.000669       0.023661       0.008693       0.025217       0.010921      -0.015885      -0.028397      -0.026147       0.039787      -0.026133      -0.018056       0.044189             13.046228       6.996448       4.328883       0.428234      18.827009       5.947815      13.315226           0.000003
          295              C       2.736418       6.211663      30.606145      -0.081198      36.116637 0.41304019E+03  0.96043377E+04                                 9.539475                            6.800161      -0.021720       1.961811                    0.999649      29.180661      83.923881       0.627413       0.419834      -1.060112      -0.002534      -0.005676      -0.028832       0.029494      -0.008243      -0.016524      -0.007931       0.008488       0.095064      -0.029292      -0.008408       0.037700             12.321538       6.741033       4.674031       0.327706      19.295332       4.317714      10.928251           0.000004
          296              C       3.287361       7.263544      29.847553      -0.073591      45.463560 0.46104483E+03  0.10915826E+05                                11.062719                            7.107241      -0.061437       1.975798                    0.999239      28.019484      78.845918       0.629655       0.410857      -1.075965      -0.023369      -0.042616      -0.024176       0.054283       0.008278      -0.013256      -0.002483      -0.033207       0.034190      -0.028168       0.008752       0.019416             16.409844       7.847896       6.249879       1.295560      26.864461       8.376563      14.517177           0.000001
          297              C       3.494727       7.034169      28.490410      -0.073207      35.897296 0.41087059E+03  0.95357391E+04                                 9.504523                            6.784758      -0.038205       1.958941                    0.999596      28.994417      83.149995       0.628148       0.420141      -1.060539      -0.013724      -0.022214       0.007246       0.027098       0.003416      -0.011772      -0.029715       0.003084       0.017600      -0.030380      -0.004024       0.034405             12.277923       6.174970       3.517958       0.325185      18.105659       5.847418      12.553141          -0.000000
          298              C       3.153183       5.845589      27.898260      -0.210994      39.268936 0.46639531E+03  0.11154150E+05                                 9.999761                            7.169227       0.128355       1.997407                    0.999691      30.622648      88.659422       0.619729       0.413258      -1.066717       0.014763       0.026466       0.011774       0.032512       0.003344      -0.008614      -0.003152      -0.022303       0.132139      -0.034502      -0.010712       0.045214             12.948544       6.809154       4.195149      -0.092538      20.147587       4.919432      11.888891          -0.000002
          299              C       6.723131       1.742324      23.718002       0.181193      37.616124 0.39459830E+03  0.90487516E+04                                10.011715                            6.746566      -0.156260       1.963190                    0.999610      26.106827      73.958511       0.617491       0.432555      -1.054856      -0.048704       0.003166       0.000762       0.048813      -0.016724      -0.000289       0.004492       0.087814      -0.019458      -0.044246      -0.006002       0.050248             14.246164      25.953303      -4.159481       0.424877       8.015567      -2.403982       8.769623          -0.000000
          300              C       7.369625       0.808605      24.518205      -0.172103      37.609017 0.43565527E+03  0.10247797E+05                                 9.739628                            6.933569       0.069888       1.985912                    0.999630      29.890850      85.961241       0.629240       0.413811      -1.065850       0.037906      -0.005934       0.011372       0.040018       0.016087      -0.019197      -0.018446      -0.017079      -0.006966      -0.024213      -0.012487       0.036700             12.688485      21.987228      -3.535911       0.833013       8.432270      -2.631452       7.645956           0.000000
          301              C       8.733768       0.750682      24.531008      -0.171140      36.696604 0.43074298E+03  0.10116637E+05                                 9.595880                            6.905097       0.135929       2.007043                    0.999790      29.894761      86.269864       0.628254       0.415100      -1.063645      -0.044655       0.002263       0.004909       0.044981      -0.015254       0.008040      -0.017678      -0.031126       0.010827      -0.023628      -0.009236       0.032864             12.332047      21.815683      -1.499121      -0.326773       7.357723      -2.506304       7.822736          -0.000000
          302              C       9.494110       1.575506      23.743609       0.184923      36.113606 0.37837525E+03  0.85925818E+04                                 9.758629                            6.617734      -0.149418       1.969947                    0.999684      25.795712      72.900240       0.621410       0.434037      -1.053164       0.051124      -0.009965      -0.003062       0.052176      -0.006260       0.000753       0.008126       0.091953      -0.020623      -0.044722      -0.005117       0.049839             13.733707      24.802394      -2.995101      -0.154837       7.583981      -2.476180       8.814747          -0.000000
          303              C       8.880144       2.476787      22.946607      -0.166224      37.162056 0.42785692E+03  0.10026545E+05                                 9.691513                            6.881240       0.051516       1.982319                    0.999690      29.731678      85.552406       0.629778       0.415017      -1.064274      -0.043489       0.004677      -0.017734       0.047198       0.019411      -0.020387      -0.011670      -0.025193       0.001639      -0.030031      -0.005260       0.035291             12.819850      22.563216      -3.781971       0.676063       8.141679      -2.452453       7.754657          -0.000002
          304              C       7.495671       2.588000      22.917800      -0.179110      37.682628 0.45336523E+03  0.10769429E+05                                 9.770816                            7.076423       0.170465       2.014613                    0.999779      30.193172      87.211739       0.622517       0.414200      -1.065769       0.044881      -0.000463      -0.014117       0.047051      -0.015849       0.005208      -0.027277      -0.015216      -0.011256      -0.027101      -0.009687       0.036788             12.742259      22.939569      -2.221870       0.033173       7.460892      -2.372876       7.826315          -0.000002
          305              C      11.604364       1.297475      24.966318       0.200402      36.296469 0.38037316E+03  0.86516060E+04                                 9.798289                            6.644346      -0.180498       1.959261                    0.999474      25.780653      72.977859       0.618719       0.435237      -1.052161      -0.019145       0.006600      -0.043691       0.048156       0.002606       0.020398      -0.013036       0.055325       0.114549      -0.049297      -0.000429       0.049726             13.854143      10.709729      -2.384235       7.311782       8.689444      -0.147120      22.163256           0.000000
          306              C      12.269155       0.099628      25.196776      -0.191896      37.231707 0.45419583E+03  0.10784885E+05                                 9.668962                            7.075757       0.174648       2.019064                    0.999706      30.097001      86.674660       0.624022       0.413365      -1.067218       0.023966      -0.009339       0.023257       0.034677      -0.000131      -0.000527       0.025897      -0.036139       0.009649      -0.019721      -0.016852       0.036573             12.519327       9.489749      -3.070222       6.157356       9.309340      -1.680840      18.758894          -0.000001
          307              C      12.903451      23.074206      26.429088      -0.086632      35.155344 0.41062127E+03  0.95171315E+04                                 9.349722                            6.760170       0.014836       1.976046                    0.999662      28.909777      82.528839       0.633193       0.417354      -1.063574      -0.019733       0.017417      -0.013392       0.029531      -0.009538      -0.008577      -0.005894      -0.017391      -0.059570      -0.024741       0.001810       0.022931             12.063295       8.435854      -2.149305       5.870468       8.824918      -0.398027      18.929114          -0.000001
          308              C      12.858725       0.885063      27.382930      -0.032494      40.368037 0.41873433E+03  0.96772310E+04                                10.236951                            6.768143      -0.018724       2.001931                    0.999323      26.984611      74.993264       0.646044       0.410234      -1.076496      -0.022737       0.003184      -0.037018       0.043559       0.006033      -0.002105      -0.002656      -0.005816      -0.011670      -0.005104      -0.004387       0.009491             14.919283      10.309503      -2.896083       8.702384       9.874941      -2.006680      24.573406           0.000001
          309              C      12.195967       2.036573      27.107660      -0.086321      35.081129 0.40022575E+03  0.92320065E+04                                 9.359351                            6.691087      -0.000259       1.972395                    0.999663      28.880770      82.690180       0.632988       0.419488      -1.060483      -0.010199      -0.013888      -0.031496       0.035901       0.004516      -0.016245       0.021421      -0.026034       0.002977      -0.030457       0.000476       0.029980             12.148802       9.275541      -2.660758       6.625459       9.229062      -1.335383      17.941802           0.000003
          310              C      11.549473       2.256680      25.916959      -0.188673      36.344247 0.42294914E+03  0.98790690E+04                                 9.509295                            6.828284       0.152274       2.016340                    0.999726      29.692139      85.188151       0.634325       0.413396      -1.065739       0.008167       0.001541       0.037852       0.038754      -0.013606      -0.000418      -0.010275      -0.027126      -0.056225      -0.022001      -0.008371       0.030372             12.298158       9.100112      -1.865317       6.164607       8.849073       0.610581      18.945289           0.000002
          311              C      11.584034       1.248820      22.488891       0.212077      37.119205 0.37635146E+03  0.85301350E+04                                 9.917641                            6.591792      -0.024950       2.007544                    0.999632      25.671498      72.339563       0.624165       0.432957      -1.054443      -0.017619       0.008250       0.026993       0.033273      -0.013649      -0.026387      -0.003869       0.029171       0.075997      -0.036226      -0.006530       0.042756             14.171067      14.871340      -0.483740      -6.405568       5.439127       2.310872      22.202734          -0.000000
          312              C      12.978672       1.475878      22.399268      -0.207470      39.486578 0.44972146E+03  0.10672562E+05                                10.061698                            7.051293       0.053988       1.976798                    0.999596      30.440862      88.187168       0.622524       0.414596      -1.064395       0.011275      -0.002342      -0.022256       0.025058       0.012725       0.025908       0.017971       0.030075       0.023956      -0.028006      -0.015011       0.043017             13.314847      14.282985      -0.040667      -6.376745       5.657750       2.128955      20.003807           0.000001
          313              C      13.610935       1.267355      21.234174      -0.074059      35.210348 0.38944209E+03  0.89279556E+04                                 9.377822                            6.598452      -0.017021       1.968626                    0.999672      28.706079      82.111585       0.637272       0.419249      -1.059941      -0.029364      -0.002015       0.002869       0.029573       0.004330       0.012745      -0.005623       0.023527      -0.091080      -0.034161       0.004148       0.030013             12.259441      11.588414      -0.343908      -5.074720       5.510617       2.780757      19.679294           0.000000
          314              C      12.966474       0.905916      20.085083      -0.069337      44.836344 0.44297635E+03  0.10389079E+05                                10.970428                            6.966446      -0.061448       1.980016                    0.999325      27.697331      77.701476       0.635677       0.410841      -1.075421      -0.019671       0.013198       0.042722       0.048850       0.000004       0.002625      -0.002012       0.038173       0.017919      -0.022217       0.005472       0.016746             16.508593      16.206447      -1.229336      -9.573943       6.542167       3.886789      26.777165          -0.000000
          315              C      11.571836       0.722879      20.165103      -0.076587      36.778114 0.41773177E+03  0.97325995E+04                                 9.664385                            6.834049       0.003107       1.969795                    0.999656      29.119629      83.597939       0.627025       0.419266      -1.061375       0.006727       0.012878       0.027101       0.030750       0.006183       0.030242       0.004697       0.011753       0.009452      -0.026574      -0.008786       0.035360             12.732861      14.201428      -0.510874      -6.493220       5.505006       2.245324      18.492149           0.000001
          316              C      10.907045       0.882747      21.355804      -0.217004      39.759534 0.45331049E+03  0.10791212E+05                                10.137588                            7.094841       0.047777       1.972900                    0.999696      30.684523      89.357512       0.617889       0.416410      -1.062044       0.012319       0.004909      -0.030818       0.033550       0.012987       0.003679       0.004576       0.063308      -0.044839      -0.027871      -0.014173       0.042044             13.500737      14.023859      -0.728963      -5.903955       5.775678       2.884527      20.702674           0.000000
          317              C       4.734857       2.087545      22.399268       0.188350      35.878808 0.39237804E+03  0.89887232E+04                                 9.704613                            6.735877      -0.222157       1.942313                    0.999474      26.060811      73.886535       0.616592       0.433626      -1.053786       0.023108      -0.008179       0.046686       0.052730      -0.003649       0.015445      -0.018081       0.035616       0.121396      -0.042007      -0.007291       0.049298             13.258204       9.510900      -2.252894       6.099448       8.504861      -0.306986      21.758850          -0.000000
          318              C       4.149353       3.347949      22.178412      -0.175454      37.185168 0.46573312E+03  0.11122937E+05                                 9.679075                            7.171937       0.153269       2.010474                    0.999710      30.142972      86.918556       0.619237       0.414159      -1.067231      -0.021706       0.018327      -0.034821       0.044940      -0.000120       0.002017       0.024855      -0.020565       0.020961      -0.018457      -0.013326       0.031783             12.319138       8.330568      -2.873996       5.265679       9.169566      -2.383546      19.457280          -0.000003
          319              C       3.641103       3.670001      20.901289      -0.166750      35.473887 0.44090980E+03  0.10413315E+05                                 9.407834                            6.994794       0.105099       2.000899                    0.999603      29.892969      86.432924       0.623212       0.416132      -1.063258       0.015411       0.008490       0.039980       0.043681      -0.014565       0.005897      -0.001373      -0.013078      -0.057002      -0.020658      -0.005236       0.025893             11.876307       7.453606      -1.920035       5.169945       9.099437      -1.593744      19.075877          -0.000003
          320              C       3.765116       2.752501      19.905837       0.185741      35.646714 0.39143525E+03  0.89675769E+04                                 9.696491                            6.747088      -0.267754       1.930960                    0.999468      26.018479      73.925592       0.613037       0.436118      -1.051591      -0.022489       0.011998      -0.047949       0.054303       0.009415       0.030091      -0.026214       0.016941       0.095307      -0.046738      -0.006154       0.052893             13.270455       9.687714      -2.959254       7.018294      10.819395      -3.186674      19.304257          -0.000000
          321              C       4.375016       1.543069      20.117091      -0.159465      36.026695 0.42864882E+03  0.10035700E+05                                 9.453685                            6.877234       0.141465       2.013313                    0.999757      29.523051      84.525246       0.632270       0.413768      -1.066567       0.014331      -0.020165       0.038470       0.045738       0.000039      -0.006467       0.026654      -0.004509       0.017062      -0.025239      -0.004812       0.030051             11.938715       8.792746      -3.404694       5.379813      10.318389      -2.257973      16.705011           0.000000
          322              C       4.834474       1.200165      21.378210      -0.172896      35.860330 0.42780234E+03  0.10015034E+05                                 9.411761                            6.861022       0.091735       1.994000                    0.999723      29.742941      85.265176       0.634061       0.412635      -1.066862      -0.003910       0.002819      -0.047623       0.047866      -0.009652       0.002618      -0.010730      -0.026171      -0.062291      -0.023237      -0.005838       0.029076             11.851819       7.891580      -1.997925       5.001258       9.198478      -0.076283      18.465397           0.000001
          323              C       3.557750       4.348859      18.090978       0.196915      36.663431 0.38597045E+03  0.88126112E+04                                 9.841613                            6.688966      -0.145104       1.966162                    0.999596      26.047639      73.918131       0.617107       0.434706      -1.052295      -0.012277      -0.039184       0.011385       0.042612       0.026686       0.003737      -0.015677      -0.055170      -0.008810      -0.039454      -0.004185       0.043640             13.489921      11.971845       4.700004      -0.392885      19.816399      -6.439846       8.681517          -0.000001
          324              C       2.573778       5.224655      17.623660      -0.203789      38.725231 0.45906552E+03  0.10952568E+05                                 9.946754                            7.135704       0.114833       1.996173                    0.999689      30.542235      88.772797       0.617212       0.415940      -1.063330       0.004992       0.024350      -0.021233       0.032691       0.008244       0.004714      -0.005868       0.056128      -0.063017      -0.026583      -0.013412       0.039996             12.825898      10.728812       3.363929       0.384374      20.411128      -5.170354       7.337754          -0.000002
          325              C       2.921421       6.494327      17.226759      -0.088060      36.204533 0.41643517E+03  0.96949876E+04                                 9.536943                            6.818130      -0.019983       1.960696                    0.999613      29.208901      83.826039       0.628480       0.418615      -1.061773       0.014161      -0.028327       0.006921       0.032416      -0.024990       0.014273      -0.002595       0.028877      -0.014543      -0.027653      -0.008253       0.035906             12.238678      10.845809       4.071364      -0.248385      19.280241      -4.538509       6.589984          -0.000002
          326              C       4.234739       6.941492      17.281173      -0.053509      41.954644 0.44153608E+03  0.10337634E+05                                10.481155                            6.947463      -0.043027       1.985639                    0.999237      27.580778      77.083211       0.638166       0.409937      -1.076975      -0.009449      -0.046246       0.008242       0.047916       0.003984       0.007635      -0.006937       0.011909      -0.019792      -0.014846       0.002415       0.012431             15.012613      11.616151       4.113819      -0.257535      26.002765      -6.157726       7.418923          -0.000001
          327              C       5.200414       6.088866      17.703680      -0.087718      35.283567 0.40912315E+03  0.94947652E+04                                 9.394167                            6.777116      -0.042590       1.955168                    0.999660      29.191979      83.994509       0.626915       0.420985      -1.058924      -0.022202      -0.020378       0.002942       0.030280       0.007249       0.000385       0.010017       0.051362      -0.016149      -0.028260      -0.001209       0.029469             11.899079      10.079620       1.902420      -0.121548      18.874790      -4.988363       6.742828          -0.000003
          328              C       4.901563       4.798341      18.097380      -0.209284      39.185549 0.47084635E+03  0.11287384E+05                                 9.981032                            7.200829       0.095423       1.983639                    0.999700      30.785684      89.237743       0.618693       0.412969      -1.066902       0.008284       0.032979      -0.004999       0.034369      -0.027656       0.007752      -0.014704       0.024957      -0.085539      -0.034721      -0.012681       0.047402             12.752090      12.167637       3.938100      -0.862157      18.685491      -5.180689       7.403141          -0.000003
          329              C       2.053330       2.467520      18.180601       0.207635      37.085141 0.38155010E+03  0.86892608E+04                                 9.966815                            6.668828      -0.141833       1.971461                    0.999702      25.841330      73.310608       0.615313       0.437098      -1.050534       0.030162       0.025333       0.006938       0.039995       0.017421       0.030922       0.001245       0.016642      -0.073060      -0.041235      -0.001743       0.042978             14.252778      18.540489       8.544586       5.367634      11.287053       1.818173      12.930793          -0.000000
          330              C       1.738215       2.437400      16.810654      -0.195476      38.187253 0.44986827E+03  0.10669513E+05                                 9.844912                            7.052775       0.055729       1.979920                    0.999602      30.249473      87.407605       0.622846       0.414635      -1.065109      -0.019353      -0.000269      -0.007062       0.020603       0.009750      -0.026262      -0.011574       0.006141       0.050564      -0.023154      -0.015610       0.038764             12.884170      17.132240       6.393105       4.774180       8.897865       2.283974      12.622406          -0.000001
          331              C       0.530613       1.939262      16.410553      -0.086667      36.112812 0.42105536E+03  0.98221724E+04                                 9.529781                            6.860488       0.022680       1.975508                    0.999654      29.153012      83.542075       0.626377       0.419181      -1.062219       0.003866       0.001076       0.027776       0.028065      -0.009656      -0.000562      -0.006990      -0.010964       0.091516      -0.026644      -0.005062       0.031706             12.338450      18.229708       6.399785       3.269111       8.219505       1.133472      10.566137          -0.000000
          332              C      19.943730       1.383201      17.341989      -0.060515      43.612530 0.44150453E+03  0.10339012E+05                                10.753318                            6.944759      -0.063678       1.979856                    0.999223      27.582083      77.150852       0.638486       0.409648      -1.076925       0.045030       0.018664       0.007039       0.049251       0.012151      -0.005971      -0.005190       0.006283       0.033685      -0.018172       0.000901       0.017271             15.935633      26.061159       8.223320       6.425017       9.145718       1.548436      12.600022           0.000000
          333              C       0.012198       1.302109      18.651120      -0.076919      36.583990 0.41490300E+03  0.96523734E+04                                 9.643346                            6.819128      -0.025004       1.961742                    0.999624      29.078816      83.477873       0.626435       0.420284      -1.060503       0.028088       0.018105      -0.005103       0.033805       0.001126      -0.021891      -0.016559       0.000360       0.018999      -0.025617      -0.004299       0.029915             12.738592      18.525363       6.098502       5.267825       8.107116       1.202667      11.583297           0.000000
          334              C       1.240130       1.821099      19.076828      -0.215798      40.212729 0.46654379E+03  0.11181207E+05                                10.218708                            7.198768       0.099087       1.987379                    0.999721      30.846852      89.995862       0.613557       0.416539      -1.062457      -0.032544      -0.023844      -0.008953       0.041326       0.008485       0.005283      -0.012196       0.007444       0.113888      -0.030753      -0.009804       0.040557             13.593369      19.703507       7.177281       4.753372       9.355641       0.658211      11.720959          -0.000001
          335              C      17.961555       0.973106      30.010795       0.600905      26.950114 0.26166830E+03  0.54600029E+04                                 8.317944                            5.713153      -0.035803       2.039049                    0.999507      22.318169      61.970720       0.627527       0.467769      -1.025856      -0.059277      -0.043912       0.000624       0.073773       0.000923       0.037226       0.079922      -0.075402       0.115498      -0.081024      -0.032860       0.113884             11.414362      16.443287       3.715973      -4.076835       9.476929      -4.234384       8.322870           0.000000
          336              C       3.661433       8.547118      30.465310       0.605326      26.857149 0.25432920E+03  0.52787745E+04                                 8.322643                            5.638687      -0.062482       2.028645                    0.999546      22.358619      62.284634       0.629475       0.468804      -1.023441      -0.011431       0.063897       0.028853       0.071036      -0.050410      -0.026920      -0.013955       0.148551      -0.100889      -0.082651      -0.027249       0.109899             11.533294       5.673785       3.774938       1.248278      17.838377       4.735619      11.087720           0.000001
          337              C      13.470658       0.639470      28.736872       0.613457      26.138443 0.25554555E+03  0.53107766E+04                                 8.224599                            5.688589      -0.035307       2.048225                    0.999527      22.126800      61.694244       0.620646       0.474867      -1.020076       0.019787      -0.014153       0.059344       0.064137      -0.000874      -0.069534       0.007861       0.121180      -0.145394      -0.079243      -0.035350       0.114593             11.317725       7.431693      -0.831292       5.933611       8.832254      -1.348590      17.689227           0.000001
          338              C      13.675991       0.671907      18.830365       0.601639      27.535121 0.25814287E+03  0.53749811E+04                                 8.457698                            5.682638      -0.002600       2.049223                    0.999621      22.358043      62.271403       0.627073       0.469106      -1.023832       0.028420       0.000803      -0.055743       0.062575       0.021049       0.025966      -0.025988      -0.130666      -0.185459      -0.083591      -0.018922       0.102513             11.843954      12.322164      -1.511176      -5.451550       5.132737       2.145410      18.076963           0.000000
          339              C       4.560019       8.387250      16.922682       0.608420      25.066516 0.24394304E+03  0.50027713E+04                                 7.902089                            5.509827       0.080990       2.082670                    0.999410      21.922190      60.390147       0.639978       0.466679      -1.026227       0.014966       0.056305      -0.018990       0.061277      -0.021689      -0.034424       0.047959       0.048191       0.254783      -0.082726      -0.028012       0.110738             10.576577       9.286054       2.225238       0.734607      16.708622      -3.524526       5.735055          -0.000000
          340              C      18.616181       0.961522      16.916281       0.610944      26.218404 0.24785049E+03  0.51059349E+04                                 8.155684                            5.554049       0.043058       2.067408                    0.999425      22.034737      60.946521       0.637030       0.466725      -1.025640      -0.056804      -0.016613      -0.016907       0.061552      -0.053240      -0.025346       0.019628      -0.135647      -0.060105      -0.081561      -0.020653       0.102214             11.218506      17.154384       4.858355       3.465331       6.628889       0.215682       9.872245           0.000000
          341              C       5.578552      21.000563       8.850240       0.192269      36.968946 0.37229300E+03  0.84223470E+04                                 9.906477                            6.558458      -0.096413       1.985684                    0.999756      25.779197      72.773490       0.624896       0.433261      -1.053377      -0.031142       0.009786      -0.030092       0.044397      -0.020057       0.024695      -0.008094       0.029684       0.079828      -0.038547      -0.007458       0.046005             14.109236      15.756055      -1.416994       7.067526       6.270609      -4.027032      20.301043          -0.000000
          342              C       6.934563      21.155797       8.863043      -0.183003      39.045254 0.44800413E+03  0.10620702E+05                                10.013082                            7.042474      -0.011087       1.956206                    0.999602      30.306497      87.726659       0.622351       0.415145      -1.064137       0.036338      -0.016173       0.030481       0.050110       0.018597      -0.016126      -0.024290       0.011968       0.033001      -0.029450      -0.011197       0.040647             13.180011      15.216789      -0.860861       6.568251       6.513673      -3.731118      17.809571          -0.000001
          343              C       7.680674      20.720216       9.960921      -0.179957      38.449666 0.44289912E+03  0.10467642E+05                                 9.883112                            6.980316       0.126715       1.998282                    0.999755      30.244515      87.359109       0.628182       0.412550      -1.066010      -0.022058       0.025060      -0.041526       0.053282       0.004555      -0.009186      -0.001700       0.059209      -0.062102      -0.022427      -0.019260       0.041687             12.992189      13.161557      -0.869186       5.956726       7.208834      -4.939217      18.606177          -0.000001
          344              C       7.087038      20.136352      11.039594       0.161948      39.257580 0.39531385E+03  0.90524540E+04                                10.246161                            6.721605      -0.052311       1.996331                    0.999611      26.046165      73.289355       0.624089       0.428583      -1.059255       0.022592      -0.021679       0.040995       0.051585      -0.004747       0.042802      -0.024699       0.022227       0.038171      -0.042712      -0.015268       0.057980             14.857566      15.771036      -2.284958       8.003693       9.007417      -6.682636      19.794245          -0.000000
          345              C       5.670037      20.025140      11.001184      -0.162594      37.621218 0.42781496E+03  0.10021979E+05                                 9.736474                            6.865130       0.073126       1.986774                    0.999683      29.783790      85.593933       0.632901       0.413117      -1.065851      -0.016267       0.005317      -0.029155       0.033806       0.009781      -0.033272      -0.009959       0.006814       0.025181      -0.029821      -0.011535       0.041355             12.807577      14.960030      -2.254385       6.475971       7.134061      -4.673285      16.328639          -0.000001
          346              C       4.978817      20.405114       9.935314      -0.175547      37.753472 0.42087441E+03  0.98420804E+04                                 9.798528                            6.839932       0.061726       1.985874                    0.999733      29.879859      86.450601       0.628332       0.416852      -1.060978       0.018948      -0.006459       0.026860       0.033500       0.013387      -0.012391       0.004161       0.035670      -0.055522      -0.025421      -0.008274       0.033695             12.926800      13.694805      -1.962558       5.807612       6.869650      -4.997699      18.215945          -0.000002
          347              C       9.040751      20.280001      12.508765       0.198301      36.695190 0.38763188E+03  0.88474228E+04                                 9.869920                            6.702959      -0.145842       1.971852                    0.999498      25.737695      72.686153       0.617396       0.434655      -1.053828      -0.042116      -0.022795      -0.012956       0.049610       0.037866       0.028131      -0.000497       0.020935      -0.006971      -0.046093      -0.004259       0.050353             14.008819      20.191982       6.010804       5.815834      13.861803       2.893024       7.972673          -0.000000
          348              C       8.996025      21.642350      12.860855      -0.181846      37.126341 0.44006695E+03  0.10362230E+05                                 9.631579                            6.956479       0.184457       2.025080                    0.999744      29.759298      85.211288       0.630783       0.412374      -1.068367       0.020767       0.019581       0.006302       0.029230      -0.026883      -0.007157      -0.000224       0.014472      -0.031331      -0.024175      -0.009588       0.033763             12.534427      16.622456       4.799598       4.961042      13.312609       3.515050       7.668216          -0.000000
          349              C      10.146703      22.235481      13.308968      -0.079119      34.756719 0.39601948E+03  0.91006217E+04                                 9.282144                            6.645819       0.002509       1.976091                    0.999665      28.617783      81.482467       0.637294       0.418227      -1.062478      -0.007534      -0.028237      -0.003988       0.029495      -0.010583      -0.010139       0.005811      -0.044592      -0.007889      -0.026619      -0.001503       0.028123             12.043878      17.932249       3.836986       4.963593      11.029692       2.844747       7.169693          -0.000001
          350              C      11.329909      21.563574      13.404992      -0.040574      41.312318 0.43443120E+03  0.10130694E+05                                10.390031                            6.894020      -0.058440       1.984614                    0.999169      27.331867      76.249032       0.640225       0.410256      -1.076704      -0.042149      -0.014367      -0.022550       0.049914       0.007044      -0.016030       0.010086       0.004885       0.001568      -0.022288       0.004670       0.017618             15.109722      22.874234       6.372519       7.286133      13.345896       4.484050       9.109036           0.000000
          351              C      11.396998      20.210493      13.040100      -0.097703      35.894084 0.43091263E+03  0.10103152E+05                                 9.478858                            6.922570       0.051659       1.982941                    0.999647      29.337857      84.086593       0.626414       0.417039      -1.064348      -0.029620      -0.000161      -0.017726       0.034520      -0.020278      -0.012463       0.003419       0.000066      -0.041876      -0.021512      -0.008667       0.030180             12.151252      17.438634       4.578003       4.169543      12.113947       3.168947       6.901174           0.000004
          352              C      10.203627      19.603460      12.614392      -0.186352      36.639104 0.43727112E+03  0.10306281E+05                                 9.602196                            6.960805       0.125328       2.005580                    0.999715      29.993431      86.642402       0.625397       0.415527      -1.063616       0.037627       0.012395       0.020802       0.044746      -0.004806      -0.008081       0.017456      -0.056501      -0.022138      -0.027848      -0.011579       0.039427             12.444740      19.316626       4.278519       4.431848      11.329112       2.170779       6.688482           0.000002
          353              C       7.542430      18.389394      12.668806       0.209830      37.230882 0.38128809E+03  0.86700786E+04                                 9.935058                            6.648521      -0.079846       1.992117                    0.999518      25.682646      72.484296       0.619595       0.434738      -1.053379       0.002642       0.034074      -0.014052       0.036952       0.012174       0.001349      -0.029347      -0.016987      -0.043557      -0.034180      -0.002023       0.036203             13.877685       7.548599       4.790252       0.162475      21.004451      -6.388978      13.080004          -0.000000
          354              C       7.745730      18.153068      14.054757      -0.207655      39.180585 0.45758811E+03  0.10902806E+05                                10.012149                            7.114767       0.083817       1.984307                    0.999662      30.553126      88.593527       0.619676       0.414837      -1.064594       0.000669      -0.023661       0.008693       0.025217       0.010921       0.015885       0.028397      -0.026147       0.039787      -0.026133      -0.018056       0.044189             13.046229       6.996448       4.328883      -0.428234      18.827011      -5.947816      13.315227           0.000002
          355              C       7.428582      16.957537      14.602095      -0.081198      36.116639 0.41304021E+03  0.96043384E+04                                 9.539476                            6.800161      -0.021721       1.961811                    0.999649      29.180662      83.923885       0.627413       0.419834      -1.060112       0.002534       0.005676      -0.028832       0.029494      -0.008243       0.016524       0.007931       0.008488       0.095065      -0.029292      -0.008408       0.037700             12.321539       6.741033       4.674032      -0.327706      19.295334      -4.317714      10.928251           0.000004
          356              C       6.877639      15.905656      13.843503      -0.073591      45.463564 0.46104486E+03  0.10915827E+05                                11.062720                            7.107242      -0.061437       1.975798                    0.999239      28.019485      78.845924       0.629655       0.410857      -1.075965       0.023369       0.042616      -0.024176       0.054283       0.008278       0.013256       0.002483      -0.033207       0.034190      -0.028168       0.008752       0.019416             16.409846       7.847896       6.249880      -1.295561      26.864464      -8.376564      14.517179           0.000001
          357              C       6.670273      16.135031      12.486360      -0.073207      35.897294 0.41087057E+03  0.95357383E+04                                 9.504523                            6.784758      -0.038204       1.958941                    0.999596      28.994416      83.149991       0.628148       0.420141      -1.060539       0.013724       0.022214       0.007246       0.027098       0.003416       0.011772       0.029715       0.003084       0.017600      -0.030380      -0.004024       0.034405             12.277923       6.174969       3.517958      -0.325185      18.105659      -5.847418      12.553141          -0.000000
          358              C       7.011817      17.323611      11.894210      -0.210994      39.268934 0.46639528E+03  0.11154149E+05                                 9.999760                            7.169226       0.128355       1.997407                    0.999691      30.622647      88.659417       0.619729       0.413258      -1.066717      -0.014763      -0.026466       0.011774       0.032512       0.003344       0.008614       0.003152      -0.022303       0.132139      -0.034502      -0.010712       0.045214             12.948543       6.809153       4.195148       0.092538      20.147586      -4.919432      11.888890          -0.000002
          359              C       3.441869      21.426876       7.713952       0.181193      37.616122 0.39459828E+03  0.90487510E+04                                10.011714                            6.746566      -0.156260       1.963190                    0.999610      26.106825      73.958502       0.617491       0.432555      -1.054856       0.048704      -0.003166       0.000762       0.048813      -0.016724       0.000289      -0.004492       0.087814      -0.019458      -0.044246      -0.006002       0.050248             14.246164      25.953304      -4.159480      -0.424875       8.015566       2.403982       8.769622          -0.000000
          360              C       2.795375      22.360595       8.514155      -0.172103      37.609016 0.43565526E+03  0.10247797E+05                                 9.739628                            6.933568       0.069888       1.985912                    0.999630      29.890850      85.961241       0.629240       0.413811      -1.065850      -0.037906       0.005933       0.011372       0.040018       0.016087       0.019197       0.018446      -0.017079      -0.006966      -0.024213      -0.012487       0.036700             12.688483      21.987226      -3.535910      -0.833012       8.432269       2.631451       7.645956           0.000000
          361              C       1.431232      22.418518       8.526958      -0.171140      36.696602 0.43074294E+03  0.10116636E+05                                 9.595879                            6.905096       0.135929       2.007043                    0.999790      29.894760      86.269860       0.628255       0.415100      -1.063645       0.044655      -0.002263       0.004909       0.044981      -0.015254      -0.008040       0.017678      -0.031126       0.010827      -0.023628      -0.009236       0.032864             12.332046      21.815679      -1.499120       0.326773       7.357723       2.506305       7.822736          -0.000000
          362              C       0.670890      21.593694       7.739559       0.184923      36.113593 0.37837514E+03  0.85925787E+04                                 9.758626                            6.617732      -0.149418       1.969948                    0.999684      25.795707      72.900222       0.621410       0.434037      -1.053165      -0.051124       0.009965      -0.003062       0.052176      -0.006260      -0.000753      -0.008126       0.091953      -0.020623      -0.044722      -0.005117       0.049839             13.733702      24.802381      -2.995100       0.154837       7.583979       2.476181       8.814746          -0.000000
          363              C       1.284856      20.692413       6.942557      -0.166224      37.161980 0.42785560E+03  0.10026512E+05                                 9.691531                            6.881251       0.051517       1.982319                    0.999690      29.731598      85.552337       0.629774       0.415020      -1.064272       0.043489      -0.004677      -0.017734       0.047198       0.019411       0.020387       0.011670      -0.025193       0.001639      -0.030031      -0.005260       0.035291             12.819876      22.563265      -3.781979      -0.676063       8.141693       2.452458       7.754671          -0.000002
          364              C       2.669329      20.581200       6.913750      -0.179110      37.682582 0.45336461E+03  0.10769411E+05                                 9.770810                            7.076418       0.170465       2.014613                    0.999779      30.193145      87.211653       0.622517       0.414201      -1.065769      -0.044881       0.000463      -0.014117       0.047051      -0.015849      -0.005208       0.027277      -0.015216      -0.011256      -0.027101      -0.009687       0.036788             12.742252      22.939558      -2.221868      -0.033172       7.460888       2.372875       7.826310          -0.000002
          365              C      18.890636      21.871725       8.962268       0.200402      36.296468 0.38037315E+03  0.86516059E+04                                 9.798289                            6.644346      -0.180498       1.959261                    0.999474      25.780653      72.977859       0.618719       0.435237      -1.052161       0.019145      -0.006600      -0.043691       0.048156       0.002606      -0.020398       0.013036       0.055325       0.114549      -0.049297      -0.000429       0.049726             13.854144      10.709730      -2.384235      -7.311783       8.689444       0.147121      22.163257           0.000000
          366              C      18.225845      23.069572       9.192726      -0.191896      37.231711 0.45419588E+03  0.10784887E+05                                 9.668963                            7.075757       0.174648       2.019064                    0.999706      30.097003      86.674667       0.624022       0.413365      -1.067218      -0.023966       0.009339       0.023257       0.034677      -0.000131       0.000527      -0.025897      -0.036139       0.009649      -0.019721      -0.016852       0.036573             12.519329       9.489750      -3.070223      -6.157357       9.309341       1.680841      18.758897          -0.000001
          367              C      17.591549       0.094994      10.425038      -0.086632      35.155345 0.41062128E+03  0.95171319E+04                                 9.349722                            6.760170       0.014836       1.976046                    0.999662      28.909778      82.528845       0.633194       0.417354      -1.063574       0.019733      -0.017417      -0.013392       0.029531      -0.009538       0.008577       0.005894      -0.017391      -0.059570      -0.024741       0.001810       0.022931             12.063296       8.435855      -2.149306      -5.870469       8.824919       0.398028      18.929114          -0.000001
          368              C      17.636275      22.284137      11.378880      -0.032494      40.368038 0.41873433E+03  0.96772310E+04                                10.236951                            6.768143      -0.018724       2.001931                    0.999323      26.984611      74.993265       0.646044       0.410234      -1.076496       0.022737      -0.003184      -0.037018       0.043559       0.006033       0.002105       0.002656      -0.005816      -0.011670      -0.005104      -0.004387       0.009491             14.919284      10.309503      -2.896083      -8.702385       9.874941       2.006680      24.573407           0.000001
          369              C      18.299033      21.132627      11.103610      -0.086321      35.081130 0.40022576E+03  0.92320067E+04                                 9.359351                            6.691087      -0.000259       1.972395                    0.999663      28.880770      82.690178       0.632988       0.419488      -1.060483       0.010199       0.013888      -0.031496       0.035901       0.004516       0.016245      -0.021421      -0.026034       0.002977      -0.030457       0.000476       0.029980             12.148802       9.275541      -2.660758      -6.625459       9.229062       1.335383      17.941802           0.000003
          370              C      18.945527      20.912520       9.912909      -0.188673      36.344246 0.42294912E+03  0.98790686E+04                                 9.509295                            6.828284       0.152274       2.016340                    0.999726      29.692138      85.188148       0.634325       0.413396      -1.065739      -0.008167      -0.001541       0.037852       0.038754      -0.013606       0.000418       0.010275      -0.027126      -0.056225      -0.022001      -0.008371       0.030372             12.298158       9.100112      -1.865317      -6.164607       8.849073      -0.610581      18.945289           0.000002
          371              C      18.910966      21.920380       6.484841       0.212077      37.119206 0.37635148E+03  0.85301356E+04                                 9.917641                            6.591792      -0.024950       2.007544                    0.999632      25.671499      72.339566       0.624165       0.432957      -1.054443       0.017619      -0.008250       0.026993       0.033273      -0.013649       0.026387       0.003869       0.029171       0.075997      -0.036226      -0.006530       0.042756             14.171067      14.871341      -0.483741       6.405568       5.439127      -2.310872      22.202734          -0.000000
          372              C      17.516328      21.693322       6.395218      -0.207470      39.486579 0.44972147E+03  0.10672562E+05                                10.061698                            7.051293       0.053988       1.976798                    0.999596      30.440862      88.187171       0.622524       0.414596      -1.064395      -0.011275       0.002342      -0.022256       0.025058       0.012725      -0.025908      -0.017971       0.030075       0.023956      -0.028006      -0.015011       0.043017             13.314848      14.282986      -0.040668       6.376746       5.657751      -2.128955      20.003809           0.000001
          373              C      16.884065      21.901845       5.230124      -0.074059      35.210349 0.38944209E+03  0.89279556E+04                                 9.377822                            6.598452      -0.017021       1.968626                    0.999672      28.706079      82.111587       0.637271       0.419249      -1.059941       0.029364       0.002015       0.002869       0.029573       0.004330      -0.012745       0.005623       0.023527      -0.091080      -0.034161       0.004148       0.030013             12.259442      11.588415      -0.343908       5.074720       5.510617      -2.780757      19.679294           0.000000
          374              C      17.528526      22.263284       4.081033      -0.069337      44.836346 0.44297636E+03  0.10389079E+05                                10.970429                            6.966446      -0.061448       1.980016                    0.999325      27.697331      77.701480       0.635677       0.410841      -1.075421       0.019671      -0.013198       0.042722       0.048850       0.000004      -0.002625       0.002012       0.038173       0.017919      -0.022217       0.005472       0.016746             16.508595      16.206449      -1.229337       9.573944       6.542167      -3.886789      26.777168          -0.000000
          375              C      18.923164      22.446321       4.161053      -0.076587      36.778115 0.41773179E+03  0.97326002E+04                                 9.664385                            6.834049       0.003107       1.969795                    0.999656      29.119630      83.597945       0.627025       0.419266      -1.061375      -0.006727      -0.012878       0.027101       0.030750       0.006183      -0.030242      -0.004697       0.011753       0.009452      -0.026574      -0.008786       0.035360             12.732862      14.201428      -0.510874       6.493220       5.505007      -2.245325      18.492150           0.000001
          376              C      19.587955      22.286453       5.351754      -0.217004      39.759534 0.45331049E+03  0.10791211E+05                                10.137588                            7.094842       0.047777       1.972900                    0.999696      30.684522      89.357510       0.617889       0.416410      -1.062044      -0.012319      -0.004909      -0.030818       0.033550       0.012987      -0.003679      -0.004576       0.063308      -0.044839      -0.027871      -0.014173       0.042044             13.500738      14.023860      -0.728964       5.903957       5.775678      -2.884528      20.702677           0.000000
          377              C       5.430143      21.081655       6.395218       0.188351      35.878808 0.39237806E+03  0.89887236E+04                                 9.704612                            6.735877      -0.222157       1.942313                    0.999474      26.060811      73.886533       0.616592       0.433625      -1.053786      -0.023108       0.008179       0.046686       0.052730      -0.003649      -0.015445       0.018081       0.035616       0.121396      -0.042007      -0.007291       0.049298             13.258203       9.510900      -2.252894      -6.099448       8.504860       0.306986      21.758850          -0.000000
          378              C       6.015647      19.821251       6.174362      -0.175454      37.185168 0.46573312E+03  0.11122937E+05                                 9.679075                            7.171937       0.153269       2.010474                    0.999710      30.142972      86.918555       0.619237       0.414159      -1.067231       0.021706      -0.018327      -0.034821       0.044940      -0.000120      -0.002017      -0.024855      -0.020565       0.020961      -0.018457      -0.013326       0.031783             12.319138       8.330568      -2.873996      -5.265679       9.169566       2.383546      19.457280          -0.000003
          379              C       6.523897      19.499199       4.897239      -0.166750      35.473886 0.44090979E+03  0.10413314E+05                                 9.407834                            6.994794       0.105099       2.000899                    0.999603      29.892968      86.432921       0.623211       0.416132      -1.063258      -0.015411      -0.008490       0.039980       0.043681      -0.014565      -0.005897       0.001373      -0.013078      -0.057002      -0.020658      -0.005236       0.025893             11.876307       7.453606      -1.920035      -5.169945       9.099437       1.593744      19.075878          -0.000003
          380              C       6.399884      20.416699       3.901787       0.185741      35.646714 0.39143525E+03  0.89675768E+04                                 9.696491                            6.747088      -0.267755       1.930960                    0.999468      26.018479      73.925593       0.613037       0.436118      -1.051591       0.022489      -0.011998      -0.047949       0.054303       0.009415      -0.030091       0.026214       0.016941       0.095307      -0.046738      -0.006154       0.052893             13.270455       9.687714      -2.959254      -7.018294      10.819395       3.186674      19.304257          -0.000000
          381              C       5.789984      21.626131       4.113041      -0.159465      36.026696 0.42864883E+03  0.10035701E+05                                 9.453685                            6.877234       0.141464       2.013313                    0.999757      29.523052      84.525250       0.632270       0.413768      -1.066567      -0.014331       0.020165       0.038470       0.045738       0.000039       0.006467      -0.026654      -0.004509       0.017062      -0.025239      -0.004812       0.030051             11.938715       8.792746      -3.404693      -5.379813      10.318389       2.257973      16.705010           0.000000
          382              C       5.330526      21.969035       5.374160      -0.172896      35.860331 0.42780235E+03  0.10015034E+05                                 9.411761                            6.861022       0.091735       1.994000                    0.999723      29.742941      85.265173       0.634061       0.412635      -1.066862       0.003910      -0.002819      -0.047623       0.047866      -0.009652      -0.002618       0.010730      -0.026171      -0.062291      -0.023237      -0.005838       0.029076             11.851819       7.891580      -1.997925      -5.001258       9.198478       0.076283      18.465398           0.000001
          383              C       6.607250      18.820341       2.086928       0.196915      36.663431 0.38597045E+03  0.88126112E+04                                 9.841613                            6.688966      -0.145104       1.966162                    0.999596      26.047639      73.918132       0.617107       0.434706      -1.052295       0.012277       0.039184       0.011385       0.042612       0.026686      -0.003737       0.015677      -0.055170      -0.008810      -0.039454      -0.004185       0.043640             13.489921      11.971846       4.700003       0.392885      19.816400       6.439846       8.681517          -0.000001
          384              C       7.591222      17.944545       1.619610      -0.203789      38.725234 0.45906555E+03  0.10952569E+05                                 9.946754                            7.135704       0.114833       1.996173                    0.999689      30.542237      88.772806       0.617212       0.415940      -1.063330      -0.004992      -0.024350      -0.021233       0.032691       0.008244      -0.004714       0.005868       0.056128      -0.063017      -0.026583      -0.013412       0.039996             12.825899      10.728813       3.363930      -0.384374      20.411129       5.170354       7.337754          -0.000002
          385              C       7.243579      16.674873       1.222709      -0.088060      36.204539 0.41643522E+03  0.96949893E+04                                 9.536945                            6.818131      -0.019983       1.960695                    0.999613      29.208903      83.826051       0.628480       0.418615      -1.061773      -0.014161       0.028327       0.006921       0.032416      -0.024990      -0.014273       0.002595       0.028877      -0.014543      -0.027653      -0.008253       0.035906             12.238680      10.845811       4.071366       0.248386      19.280246       4.538510       6.589985          -0.000002
          386              C       5.930261      16.227708       1.277123      -0.053509      41.954650 0.44153614E+03  0.10337636E+05                                10.481157                            6.947463      -0.043028       1.985638                    0.999237      27.580780      77.083221       0.638166       0.409937      -1.076975       0.009449       0.046246       0.008242       0.047916       0.003984      -0.007635       0.006937       0.011909      -0.019792      -0.014846       0.002415       0.012431             15.012616      11.616153       4.113820       0.257535      26.002770       6.157727       7.418924          -0.000001
          387              C       4.964586      17.080334       1.699630      -0.087718      35.283570 0.40912319E+03  0.94947663E+04                                 9.394167                            6.777116      -0.042590       1.955168                    0.999660      29.191981      83.994515       0.626915       0.420985      -1.058924       0.022202       0.020378       0.002942       0.030280       0.007249      -0.000385      -0.010017       0.051362      -0.016149      -0.028260      -0.001209       0.029469             11.899080      10.079620       1.902420       0.121547      18.874792       4.988363       6.742828          -0.000003
          388              C       5.263437      18.370859       2.093330      -0.209284      39.185550 0.47084636E+03  0.11287384E+05                                 9.981033                            7.200829       0.095423       1.983639                    0.999700      30.785684      89.237746       0.618693       0.412969      -1.066902      -0.008284      -0.032979      -0.004999       0.034369      -0.027656      -0.007752       0.014704       0.024957      -0.085539      -0.034721      -0.012681       0.047402             12.752090      12.167637       3.938100       0.862157      18.685492       5.180689       7.403141          -0.000003
          389              C       8.111670      20.701680       2.176551       0.207635      37.085141 0.38155009E+03  0.86892607E+04                                 9.966816                            6.668829      -0.141833       1.971461                    0.999702      25.841330      73.310610       0.615313       0.437098      -1.050534      -0.030162      -0.025333       0.006938       0.039995       0.017421      -0.030922      -0.001245       0.016642      -0.073060      -0.041235      -0.001743       0.042978             14.252779      18.540489       8.544587      -5.367634      11.287054      -1.818173      12.930793          -0.000000
          390              C       8.426785      20.731800       0.806604      -0.195476      38.187253 0.44986826E+03  0.10669513E+05                                 9.844912                            7.052775       0.055729       1.979920                    0.999602      30.249473      87.407609       0.622846       0.414635      -1.065109       0.019353       0.000269      -0.007062       0.020603       0.009750       0.026262       0.011574       0.006141       0.050564      -0.023154      -0.015610       0.038764             12.884171      17.132240       6.393105      -4.774179       8.897866      -2.283974      12.622406          -0.000001
          391              C       9.634387      21.229938       0.406503      -0.086667      36.112811 0.42105534E+03  0.98221720E+04                                 9.529780                            6.860487       0.022680       1.975508                    0.999654      29.153011      83.542071       0.626377       0.419181      -1.062219      -0.003866      -0.001076       0.027776       0.028065      -0.009656       0.000562       0.006990      -0.010964       0.091516      -0.026644      -0.005062       0.031706             12.338450      18.229708       6.399785      -3.269110       8.219506      -1.133472      10.566136          -0.000000
          392              C      10.551270      21.785999       1.337939      -0.060515      43.612527 0.44150448E+03  0.10339011E+05                                10.753318                            6.944759      -0.063677       1.979856                    0.999223      27.582081      77.150848       0.638486       0.409648      -1.076925      -0.045030      -0.018664       0.007039       0.049251       0.012151       0.005971       0.005190       0.006283       0.033685      -0.018172       0.000901       0.017271             15.935633      26.061159       8.223320      -6.425017       9.145718      -1.548436      12.600022           0.000000
          393              C      10.152802      21.867091       2.647070      -0.076919      36.583990 0.41490300E+03  0.96523734E+04                                 9.643346                            6.819128      -0.025004       1.961742                    0.999624      29.078816      83.477875       0.626435       0.420284      -1.060503      -0.028088      -0.018105      -0.005103       0.033805       0.001126       0.021891       0.016559       0.000360       0.018999      -0.025617      -0.004299       0.029915             12.738593      18.525364       6.098503      -5.267825       8.107117      -1.202667      11.583297           0.000000
          394              C       8.924870      21.348101       3.072778      -0.215798      40.212732 0.46654381E+03  0.11181207E+05                                10.218708                            7.198768       0.099087       1.987379                    0.999721      30.846853      89.995866       0.613557       0.416539      -1.062457       0.032544       0.023844      -0.008953       0.041326       0.008485      -0.005283       0.012196       0.007444       0.113888      -0.030753      -0.009804       0.040557             13.593370      19.703508       7.177282      -4.753372       9.355642      -0.658211      11.720960          -0.000001
          395              C      12.533445      22.196094      14.006745       0.600905      26.950114 0.26166830E+03  0.54600029E+04                                 8.317944                            5.713153      -0.035803       2.039049                    0.999507      22.318169      61.970721       0.627527       0.467769      -1.025856       0.059277       0.043912       0.000624       0.073773       0.000923      -0.037226      -0.079922      -0.075402       0.115498      -0.081024      -0.032860       0.113884             11.414363      16.443288       3.715973       4.076835       9.476929       4.234384       8.322870           0.000000
          396              C       6.503567      14.622082      14.461260       0.605326      26.857149 0.25432919E+03  0.52787744E+04                                 8.322643                            5.638687      -0.062482       2.028645                    0.999546      22.358619      62.284636       0.629475       0.468804      -1.023441       0.011431      -0.063897       0.028853       0.071036      -0.050410       0.026920       0.013955       0.148551      -0.100889      -0.082651      -0.027249       0.109899             11.533294       5.673785       3.774938      -1.248278      17.838378      -4.735619      11.087720           0.000001
          397              C      17.024342      22.529730      12.732822       0.613457      26.138442 0.25554554E+03  0.53107765E+04                                 8.224600                            5.688589      -0.035307       2.048225                    0.999527      22.126800      61.694245       0.620646       0.474867      -1.020076      -0.019787       0.014153       0.059344       0.064137      -0.000874       0.069534      -0.007861       0.121180      -0.145394      -0.079243      -0.035350       0.114593             11.317725       7.431694      -0.831291      -5.933611       8.832254       1.348590      17.689227           0.000001
          398              C      16.819009      22.497293       2.826315       0.601639      27.535122 0.25814288E+03  0.53749814E+04                                 8.457698                            5.682638      -0.002600       2.049223                    0.999621      22.358044      62.271404       0.627073       0.469106      -1.023832      -0.028420      -0.000803      -0.055743       0.062575       0.021049      -0.025966       0.025988      -0.130666      -0.185459      -0.083591      -0.018922       0.102513             11.843954      12.322164      -1.511176       5.451550       5.132737      -2.145410      18.076962           0.000000
          399              C       5.604981      14.781950       0.918632       0.608420      25.066518 0.24394306E+03  0.50027717E+04                                 7.902090                            5.509827       0.080990       2.082670                    0.999410      21.922191      60.390152       0.639978       0.466680      -1.026227      -0.014966      -0.056305      -0.018990       0.061277      -0.021689       0.034424      -0.047959       0.048191       0.254783      -0.082726      -0.028012       0.110738             10.576578       9.286055       2.225239      -0.734607      16.708625       3.524527       5.735056          -0.000000
          400              C      11.878819      22.207678       0.912231       0.610944      26.218404 0.24785049E+03  0.51059349E+04                                 8.155683                            5.554049       0.043059       2.067408                    0.999425      22.034737      60.946520       0.637030       0.466725      -1.025640       0.056804       0.016613      -0.016907       0.061552      -0.053240       0.025346      -0.019628      -0.135647      -0.060105      -0.081561      -0.020653       0.102214             11.218506      17.154383       4.858355      -3.465331       6.628889      -0.215682       9.872244           0.000000
          401              N      15.019804      13.391798      24.329357      -0.203661      50.698456 0.45516312E+03  0.10643181E+05                                11.492779                            6.842188      -0.290494       1.946782                    0.997967      26.748720      72.577581       0.679122       0.385704      -1.103245      -0.013546       0.068064       0.006930       0.069744       0.034871       0.010512      -0.006433       0.185366       0.201752      -0.132989       0.057247       0.075742             17.451417      22.851875       3.910736      -1.742709       6.930831      -0.766438      22.571543          -0.000000
          402              N      17.977819      15.141072      19.861026      -0.160535      49.033009 0.42280813E+03  0.96987842E+04                                11.199734                            6.574577      -0.215549       1.984186                    0.998261      25.824880      69.232939       0.696480       0.383375      -1.105743       0.015586       0.009788       0.025733       0.031637      -0.042576      -0.056982      -0.044644       0.010451      -0.054690      -0.098134       0.038742       0.059392             17.133099      16.993131      -4.094146      -6.717304      18.252651      -5.917827      16.153516          -0.000000
          403              N       9.390427      13.074380      24.297349      -0.189749      51.359432 0.45368352E+03  0.10583344E+05                                11.561576                            6.819453      -0.243298       1.968762                    0.998073      26.346675      71.036875       0.683060       0.384395      -1.105916       0.008465      -0.040666      -0.009861       0.042692       0.022552       0.013157      -0.002846       0.182001       0.164115      -0.121217       0.046640       0.074577             17.842532      22.391964       2.897394      -0.270861       6.481787      -0.118605      24.653846           0.000000
          404              N      17.077200      14.686956      29.428247      -0.187978      48.101474 0.43922606E+03  0.10183864E+05                                11.098704                            6.718724      -0.267919       1.958575                    0.998173      26.442494      71.545485       0.685433       0.385405      -1.102977       0.036607       0.036280      -0.040213       0.065371      -0.054325       0.064934       0.056689      -0.004240       0.043046      -0.117716       0.046715       0.071002             16.620325      16.111954      -6.217706       5.971187      17.395504       3.746523      16.353518          -0.000001
          405              N      15.475196       9.777402       8.325307      -0.203661      50.698456 0.45516311E+03  0.10643180E+05                                11.492778                            6.842187      -0.290494       1.946782                    0.997967      26.748720      72.577580       0.679122       0.385704      -1.103245       0.013546      -0.068064       0.006930       0.069744       0.034871      -0.010512       0.006433       0.185366       0.201752      -0.132989       0.057247       0.075742             17.451416      22.851873       3.910735       1.742708       6.930831       0.766438      22.571543          -0.000000
          406              N      12.517181       8.028128       3.856976      -0.160535      49.033008 0.42280810E+03  0.96987835E+04                                11.199735                            6.574577      -0.215549       1.984186                    0.998261      25.824879      69.232939       0.696480       0.383375      -1.105743      -0.015586      -0.009788       0.025733       0.031637      -0.042576       0.056982       0.044644       0.010451      -0.054690      -0.098134       0.038742       0.059392             17.133100      16.993131      -4.094146       6.717304      18.252652       5.917827      16.153516          -0.000000
          407              N       0.774573      10.094820       8.293299      -0.189749      51.359430 0.45368349E+03  0.10583343E+05                                11.561576                            6.819452      -0.243298       1.968762                    0.998073      26.346674      71.036873       0.683060       0.384395      -1.105916      -0.008465       0.040666      -0.009861       0.042692       0.022552      -0.013157       0.002846       0.182001       0.164115      -0.121217       0.046640       0.074577             17.842531      22.391961       2.897392       0.270864       6.481787       0.118606      24.653846           0.000000
          408              N      13.417800       8.482244      13.424197      -0.187978      48.101474 0.43922603E+03  0.10183864E+05                                11.098704                            6.718724      -0.267919       1.958575                    0.998173      26.442493      71.545484       0.685433       0.385405      -1.102977      -0.036607      -0.036280      -0.040213       0.065371      -0.054325      -0.064934      -0.056689      -0.004240       0.043046      -0.117716       0.046715       0.071002             16.620326      16.111955      -6.217706      -5.971187      17.395505      -3.746523      16.353519          -0.000001
          409              N       5.310196       1.807198      23.682793      -0.203661      50.698457 0.45516312E+03  0.10643181E+05                                11.492779                            6.842188      -0.290494       1.946782                    0.997967      26.748720      72.577582       0.679122       0.385704      -1.103245       0.013546       0.068064      -0.006930       0.069744      -0.034871       0.010512       0.006433       0.185366       0.201752      -0.132989       0.057247       0.075742             17.451416      22.851874      -3.910736      -1.742709       6.930831       0.766438      22.571543          -0.000000
          410              N       2.352181       3.556472      28.151124      -0.160535      49.033006 0.42280810E+03  0.96987833E+04                                11.199734                            6.574577      -0.215549       1.984186                    0.998261      25.824879      69.232936       0.696480       0.383375      -1.105743      -0.015586       0.009788      -0.025733       0.031637       0.042576      -0.056982       0.044644       0.010451      -0.054690      -0.098134       0.038742       0.059392             17.133099      16.993130       4.094146      -6.717304      18.252650       5.917827      16.153515          -0.000000
          411              N      10.939573       1.489780      23.714801      -0.189749      51.359430 0.45368348E+03  0.10583343E+05                                11.561576                            6.819452      -0.243298       1.968762                    0.998073      26.346674      71.036872       0.683060       0.384395      -1.105916      -0.008465      -0.040666       0.009861       0.042692      -0.022552       0.013157       0.002846       0.182001       0.164115      -0.121217       0.046640       0.074577             17.842531      22.391961      -2.897392      -0.270863       6.481787       0.118605      24.653846           0.000000
          412              N       3.252800       3.102356      18.583903      -0.187978      48.101472 0.43922603E+03  0.10183863E+05                                11.098703                            6.718724      -0.267919       1.958575                    0.998173      26.442493      71.545481       0.685433       0.385405      -1.102977      -0.036607       0.036280       0.040213       0.065371       0.054325       0.064934      -0.056689      -0.004240       0.043046      -0.117716       0.046715       0.071002             16.620325      16.111954       6.217706       5.971187      17.395503      -3.746523      16.353518          -0.000000
          413              N       4.854804      21.362002       7.678743      -0.203661      50.698455 0.45516311E+03  0.10643180E+05                                11.492779                            6.842187      -0.290494       1.946782                    0.997967      26.748720      72.577580       0.679122       0.385704      -1.103245      -0.013546      -0.068064      -0.006930       0.069744      -0.034871      -0.010512      -0.006433       0.185366       0.201752      -0.132989       0.057247       0.075742             17.451416      22.851874      -3.910736       1.742709       6.930831      -0.766438      22.571543          -0.000000
          414              N       7.812819      19.612728      12.147074      -0.160535      49.033010 0.42280812E+03  0.96987842E+04                                11.199735                            6.574577      -0.215549       1.984186                    0.998261      25.824880      69.232941       0.696480       0.383375      -1.105743       0.015586      -0.009788      -0.025733       0.031637       0.042576       0.056982      -0.044644       0.010451      -0.054690      -0.098134       0.038742       0.059392             17.133100      16.993131       4.094146       6.717304      18.252652      -5.917828      16.153517          -0.000000
          415              N      19.555427      21.679420       7.710751      -0.189749      51.359432 0.45368352E+03  0.10583344E+05                                11.561576                            6.819453      -0.243298       1.968762                    0.998073      26.346675      71.036875       0.683060       0.384395      -1.105916       0.008465       0.040666       0.009861       0.042692      -0.022552      -0.013157      -0.002846       0.182001       0.164115      -0.121217       0.046640       0.074577             17.842532      22.391964      -2.897394       0.270861       6.481787      -0.118605      24.653847           0.000000
          416              N       6.912200      20.066844       2.579853      -0.187978      48.101473 0.43922603E+03  0.10183864E+05                                11.098704                            6.718724      -0.267919       1.958575                    0.998173      26.442493      71.545483       0.685433       0.385405      -1.102977       0.036607      -0.036280       0.040213       0.065371       0.054325      -0.064934       0.056689      -0.004240       0.043046      -0.117716       0.046715       0.071002             16.620326      16.111954       6.217706      -5.971187      17.395504       3.746524      16.353518          -0.000001
          417              O       5.237008      11.820926      16.182975      -1.024749      59.361512 0.13075991E+04  0.39058646E+05                                11.533750                           10.612223      -0.118837       1.879869                    0.998437      37.817319     109.005364       0.634884       0.322975      -1.175390       0.013922      -0.007858       0.013220       0.020744       0.012192      -0.003269      -0.003027       0.020116       0.014396      -0.018285       0.003128       0.015157             13.425285      13.810879       0.395240      -0.289785      12.852792      -0.355325      13.612185           0.000001
          418              O       2.148881      11.579966      17.248845      -0.500753      30.927072 0.41331578E+03  0.92852214E+04                                 7.766207                            6.168485       0.594357       2.271859                    0.998144      25.733986      64.967526       0.789750       0.345228      -1.152476       0.001125      -0.006396       0.019895       0.020928      -0.003565       0.009319       0.013427      -0.100859       0.151060      -0.076497       0.019927       0.056570              9.649976       8.319302      -2.870196      -3.211675      10.743679       5.291884       9.886948           0.000000
          419              O       3.523189      13.037309      18.295830      -0.598571      36.425324 0.52407135E+03  0.12501002E+05                                 8.702243                            6.999760       0.564503       2.210687                    0.998582      28.268200      73.685446       0.732394       0.350596      -1.147334      -0.021736      -0.059386       0.046205       0.078320       0.031697       0.032941      -0.045212       0.069671      -0.046453      -0.083368       0.023948       0.059421             10.644050      18.923565       0.566974      -1.568195       6.182793       0.692033       6.825791           0.000002
          420              O      16.707194      20.266099      16.296604      -0.588702      36.898477 0.50767668E+03  0.12017451E+05                                 8.798450                            6.887925       0.537392       2.209192                    0.998497      27.896209      72.503855       0.738346       0.350446      -1.147135       0.063927       0.017024       0.036565       0.075588       0.024183       0.004842      -0.032083       0.096286       0.144584      -0.085781       0.029524       0.056257             11.096242       6.506730      -2.099238       2.377712      10.598480      -5.777647      16.183518           0.000002
          421              O      16.320924      21.049218      18.331039      -0.533735      31.733978 0.43904789E+03  0.10021239E+05                                 7.905605                            6.366925       0.488762       2.221818                    0.998186      26.420373      67.405339       0.775029       0.346241      -1.150726       0.016751      -0.016126      -0.004140       0.023618       0.008812      -0.018339       0.044399      -0.013653      -0.133974      -0.070310       0.020325       0.049985              9.682450       5.830565      -3.072823      -0.435890      16.484757       0.276562       6.732028           0.000000
          422              O       6.615382      10.982201      19.007370      -0.555302      32.223686 0.46106530E+03  0.10643754E+05                                 7.971960                            6.518144       0.562549       2.239554                    0.998100      26.846431      68.679964       0.767816       0.345555      -1.152331       0.002413       0.013807       0.008777       0.016537       0.012480      -0.027166       0.053147      -0.046954      -0.088136      -0.072532       0.005102       0.067430              9.696187       6.144774       2.064091       2.557039      10.686531       4.404089      12.257257          -0.000001
          423              O       6.678405      13.155472      18.497481      -0.565332      35.270818 0.49357200E+03  0.11622756E+05                                 8.578257                            6.858456       0.481125       2.209374                    0.997017      27.366520      71.366000       0.727803       0.357383      -1.139446       0.028815      -0.032679       0.000946       0.043578      -0.022587      -0.029177      -0.057545       0.088268      -0.024739      -0.092873       0.032204       0.060670             10.607359       8.065039      -1.609425       4.684086       8.587575      -3.765694      15.169465           0.000002
          424              O       5.405747      12.226387      29.157459      -0.548009      33.609651 0.45082738E+03  0.10364724E+05                                 8.259353                            6.477431       0.530150       2.232176                    0.998007      26.726279      68.568231       0.763365       0.349001      -1.147748       0.022719       0.018355      -0.008401       0.030392       0.018372      -0.014208       0.011951       0.011867      -0.239854      -0.083218       0.023784       0.059434             10.445329      15.928760       2.513334      -5.082975       6.073047      -1.658911       9.334180           0.000000
          425              O       7.359460      12.122125      30.247654      -0.575384      35.223291 0.48621886E+03  0.11382012E+05                                 8.491562                            6.708728       0.486705       2.203536                    0.998361      27.398366      70.735063       0.753770       0.347120      -1.150268      -0.005960       0.021772      -0.025135       0.033783      -0.009032       0.049410       0.015292      -0.052202       0.153785      -0.074285       0.001503       0.072782             10.591071       7.085960       0.008949      -0.338353       5.414413      -1.092670      19.272840           0.000001
          426              O      14.601006      20.324022      30.881415      -0.542694      33.016830 0.44861199E+03  0.10289086E+05                                 8.111091                            6.447206       0.550902       2.240879                    0.998411      26.502258      67.653688       0.768593       0.347459      -1.150361       0.014232      -0.021071       0.003558       0.025675      -0.036882      -0.003482      -0.041254       0.063800       0.042273      -0.073489       0.022947       0.050542              9.982350      11.973786      -5.674059       0.191384      12.787506       0.500258       5.185756          -0.000001
          427              O      16.686864      20.629856      31.589754      -0.547366      33.855546 0.45900156E+03  0.10587616E+05                                 8.248086                            6.527132       0.543260       2.236073                    0.998487      26.610148      68.119222       0.762887       0.348066      -1.149879      -0.011865      -0.023673       0.001762       0.026538       0.059466       0.003249       0.001888       0.007643       0.094554      -0.075354       0.030518       0.044836             10.211120       7.796631       3.119030       1.963648      15.680682       4.263332       7.156047          -0.000000
          428              O       1.998439      12.666602       0.316560      -0.557662      34.410668 0.47214565E+03  0.10961444E+05                                 8.347861                            6.611573       0.577898       2.244495                    0.998347      26.846703      68.813783       0.759888       0.347188      -1.151289      -0.015921      -0.002554      -0.020191       0.025839       0.035078       0.041968      -0.004774      -0.053762       0.106905      -0.076370       0.020432       0.055938             10.416176      12.432719      -1.248927       6.134376       5.529646      -0.639429      13.286163           0.000000
          429              O       2.463996      12.071153      30.215006      -0.551568      34.127271 0.46061224E+03  0.10630854E+05                                 8.311364                            6.532139       0.571922       2.246920                    0.998318      26.634517      68.133632       0.763953       0.347381      -1.150795      -0.019441       0.011998       0.007576       0.024069      -0.003082      -0.059803       0.008616      -0.031188      -0.086098      -0.076550       0.027041       0.049509             10.455316      15.952400      -5.615232      -2.118605       8.255603       1.543824       7.157946           0.000000
          430              O       4.927992      11.348274       0.178925      -1.024749      59.361511 0.13075991E+04  0.39058645E+05                                11.533750                           10.612223      -0.118837       1.879869                    0.998437      37.817319     109.005364       0.634884       0.322975      -1.175390      -0.013922       0.007858       0.013220       0.020744       0.012192       0.003269       0.003027       0.020116       0.014396      -0.018285       0.003128       0.015157             13.425285      13.810878       0.395240       0.289786      12.852792       0.355325      13.612186           0.000001
          431              O       8.016119      11.589234       1.244795      -0.500753      30.927073 0.41331580E+03  0.92852220E+04                                 7.766207                            6.168485       0.594357       2.271859                    0.998144      25.733986      64.967527       0.789750       0.345228      -1.152476      -0.001125       0.006396       0.019895       0.020928      -0.003565      -0.009319      -0.013427      -0.100859       0.151060      -0.076497       0.019927       0.056570              9.649977       8.319302      -2.870196       3.211675      10.743680      -5.291884       9.886948           0.000000
          432              O       6.641811      10.131891       2.291780      -0.598571      36.425324 0.52407135E+03  0.12501002E+05                                 8.702243                            6.999760       0.564503       2.210687                    0.998582      28.268200      73.685446       0.732394       0.350596      -1.147334       0.021736       0.059386       0.046205       0.078320       0.031697      -0.032941       0.045212       0.069671      -0.046453      -0.083368       0.023948       0.059421             10.644050      18.923565       0.566974       1.568195       6.182793      -0.692033       6.825791           0.000002
          433              O      13.787806       2.903101       0.292554      -0.588702      36.898479 0.50767670E+03  0.12017451E+05                                 8.798451                            6.887926       0.537392       2.209193                    0.998497      27.896209      72.503856       0.738346       0.350446      -1.147135      -0.063927      -0.017024       0.036565       0.075588       0.024183      -0.004842       0.032083       0.096286       0.144584      -0.085781       0.029524       0.056257             11.096243       6.506730      -2.099238      -2.377713      10.598480       5.777648      16.183519           0.000002
          434              O      14.174076       2.119982       2.326989      -0.533735      31.733979 0.43904790E+03  0.10021240E+05                                 7.905606                            6.366925       0.488762       2.221818                    0.998186      26.420373      67.405340       0.775029       0.346241      -1.150726      -0.016751       0.016126      -0.004140       0.023618       0.008812       0.018339      -0.044399      -0.013653      -0.133974      -0.070310       0.020325       0.049985              9.682451       5.830566      -3.072823       0.435890      16.484758      -0.276562       6.732029           0.000000
          435              O       3.549618      12.186999       3.003320      -0.555302      32.223687 0.46106531E+03  0.10643754E+05                                 7.971960                            6.518144       0.562549       2.239554                    0.998100      26.846431      68.679965       0.767816       0.345555      -1.152331      -0.002413      -0.013807       0.008777       0.016537       0.012480       0.027166      -0.053147      -0.046954      -0.088136      -0.072532       0.005102       0.067430              9.696187       6.144774       2.064091      -2.557039      10.686531      -4.404090      12.257257          -0.000001
          436              O       3.486595      10.013728       2.493431      -0.565332      35.270815 0.49357197E+03  0.11622755E+05                                 8.578256                            6.858456       0.481126       2.209374                    0.997017      27.366520      71.365998       0.727803       0.357383      -1.139447      -0.028815       0.032679       0.000946       0.043578      -0.022587       0.029177       0.057545       0.088268      -0.024739      -0.092873       0.032204       0.060670             10.607358       8.065038      -1.609425      -4.684086       8.587574       3.765694      15.169463           0.000002
          437              O       4.759253      10.942813      13.153409      -0.548009      33.609645 0.45082733E+03  0.10364723E+05                                 8.259352                            6.477431       0.530150       2.232176                    0.998007      26.726278      68.568228       0.763365       0.349001      -1.147748      -0.022719      -0.018355      -0.008401       0.030392       0.018372       0.014208      -0.011951       0.011867      -0.239854      -0.083218       0.023784       0.059434             10.445327      15.928756       2.513334       5.082974       6.073047       1.658911       9.334179           0.000000
          438              O       2.805540      11.047075      14.243605      -0.575384      35.223303 0.48621908E+03  0.11382018E+05                                 8.491564                            6.708729       0.486705       2.203536                    0.998361      27.398366      70.735063       0.753770       0.347120      -1.150268       0.005960      -0.021772      -0.025135       0.033783      -0.009032      -0.049410      -0.015292      -0.052202       0.153785      -0.074285       0.001503       0.072782             10.591074       7.085959       0.008949       0.338356       5.414414       1.092670      19.272849           0.000001
          439              O      15.893994       2.845178      14.877365      -0.542694      33.016831 0.44861201E+03  0.10289087E+05                                 8.111091                            6.447206       0.550902       2.240879                    0.998411      26.502259      67.653690       0.768594       0.347459      -1.150361      -0.014232       0.021071       0.003558       0.025674      -0.036882       0.003482       0.041254       0.063800       0.042273      -0.073489       0.022947       0.050542              9.982350      11.973786      -5.674059      -0.191384      12.787506      -0.500258       5.185756          -0.000001
          440              O      13.808136       2.539344      15.585704      -0.547366      33.855548 0.45900159E+03  0.10587617E+05                                 8.248086                            6.527133       0.543260       2.236073                    0.998487      26.610148      68.119224       0.762887       0.348066      -1.149879       0.011865       0.023673       0.001762       0.026538       0.059466      -0.003249      -0.001888       0.007643       0.094554      -0.075354       0.030518       0.044836             10.211121       7.796632       3.119030      -1.963648      15.680684      -4.263332       7.156048          -0.000000
          441              O       8.166561      10.502598      16.320610      -0.557662      34.410667 0.47214564E+03  0.10961443E+05                                 8.347861                            6.611573       0.577898       2.244495                    0.998347      26.846703      68.813782       0.759888       0.347188      -1.151289       0.015921       0.002554      -0.020191       0.025839       0.035078      -0.041968       0.004774      -0.053762       0.106905      -0.076370       0.020432       0.055938             10.416175      12.432718      -1.248927      -6.134376       5.529646       0.639429      13.286162           0.000000
          442              O       7.701004      11.098047      14.210956      -0.551568      34.127271 0.46061225E+03  0.10630855E+05                                 8.311364                            6.532139       0.571922       2.246920                    0.998318      26.634517      68.133633       0.763953       0.347381      -1.150795       0.019441      -0.011998       0.007576       0.024069      -0.003082       0.059803      -0.008616      -0.031188      -0.086098      -0.076550       0.027041       0.049509             10.455317      15.952401      -5.615232       2.118605       8.255603      -1.543824       7.157946           0.000000
          443              O      15.092992       0.236326      31.829175      -1.024749      59.361511 0.13075991E+04  0.39058645E+05                                11.533750                           10.612223      -0.118837       1.879869                    0.998437      37.817319     109.005364       0.634884       0.322975      -1.175390      -0.013922      -0.007858      -0.013220       0.020744      -0.012192      -0.003269       0.003027       0.020116       0.014396      -0.018285       0.003128       0.015157             13.425285      13.810878      -0.395240      -0.289785      12.852792       0.355325      13.612185           0.000000
          444              O      18.181119      -0.004634      30.763305      -0.500753      30.927069 0.41331575E+03  0.92852206E+04                                 7.766206                            6.168484       0.594357       2.271859                    0.998144      25.733986      64.967524       0.789750       0.345228      -1.152476      -0.001125      -0.006396      -0.019895       0.020928       0.003565       0.009319      -0.013427      -0.100859       0.151060      -0.076497       0.019927       0.056570              9.649975       8.319301       2.870196      -3.211675      10.743678      -5.291883       9.886946           0.000000
          445              O      16.806811       1.452709      29.716320      -0.598571      36.425326 0.52407137E+03  0.12501003E+05                                 8.702243                            6.999760       0.564503       2.210687                    0.998582      28.268200      73.685447       0.732394       0.350596      -1.147334       0.021736      -0.059386      -0.046205       0.078320      -0.031697       0.032941       0.045212       0.069671      -0.046453      -0.083368       0.023948       0.059421             10.644050      18.923566      -0.566974      -1.568196       6.182794      -0.692033       6.825791           0.000002
          446              O       3.622806       8.681499      31.715546      -0.588702      36.898473 0.50767662E+03  0.12017449E+05                                 8.798449                            6.887925       0.537392       2.209193                    0.998497      27.896209      72.503852       0.738346       0.350446      -1.147135      -0.063927       0.017024      -0.036565       0.075588      -0.024183       0.004842       0.032083       0.096286       0.144584      -0.085781       0.029524       0.056257             11.096241       6.506729       2.099238       2.377712      10.598478       5.777646      16.183516           0.000002
          447              O       4.009076       9.464618      29.681111      -0.533735      31.733976 0.43904786E+03  0.10021238E+05                                 7.905605                            6.366924       0.488762       2.221818                    0.998186      26.420373      67.405337       0.775029       0.346241      -1.150726      -0.016751      -0.016126       0.004140       0.023618      -0.008812      -0.018339      -0.044399      -0.013653      -0.133974      -0.070310       0.020325       0.049985              9.682450       5.830565       3.072823      -0.435890      16.484756      -0.276562       6.732028           0.000000
          448              O      13.714618      22.566801      29.004780      -0.555302      32.223687 0.46106531E+03  0.10643754E+05                                 7.971960                            6.518144       0.562549       2.239554                    0.998100      26.846431      68.679965       0.767816       0.345555      -1.152331      -0.002413       0.013807      -0.008777       0.016537      -0.012480      -0.027166      -0.053147      -0.046954      -0.088136      -0.072532       0.005102       0.067430              9.696187       6.144774      -2.064091       2.557039      10.686531      -4.404089      12.257257          -0.000001
          449              O      13.651595       1.570872      29.514669      -0.565332      35.270817 0.49357199E+03  0.11622756E+05                                 8.578256                            6.858456       0.481126       2.209374                    0.997017      27.366520      71.365999       0.727803       0.357383      -1.139446      -0.028815      -0.032679      -0.000946       0.043578       0.022587      -0.029177       0.057545       0.088268      -0.024739      -0.092873       0.032204       0.060670             10.607359       8.065038       1.609425       4.684086       8.587574       3.765694      15.169464           0.000002
          450              O      14.924253       0.641787      18.854691      -0.548009      33.609646 0.45082731E+03  0.10364722E+05                                 8.259352                            6.477431       0.530150       2.232176                    0.998007      26.726278      68.568226       0.763365       0.349001      -1.147749      -0.022719       0.018355       0.008401       0.030392      -0.018372      -0.014208      -0.011951       0.011867      -0.239855      -0.083218       0.023784       0.059434             10.445327      15.928757      -2.513334      -5.082974       6.073047       1.658911       9.334178           0.000000
          451              O      12.970540       0.537525      17.764496      -0.575384      35.223290 0.48621885E+03  0.11382011E+05                                 8.491562                            6.708728       0.486705       2.203536                    0.998361      27.398366      70.735062       0.753770       0.347120      -1.150268       0.005960       0.021772       0.025135       0.033783       0.009032       0.049410      -0.015292      -0.052202       0.153785      -0.074285       0.001503       0.072782             10.591070       7.085959      -0.008949      -0.338353       5.414412       1.092670      19.272839           0.000001
          452              O       5.728994       8.739422      17.130735      -0.542694      33.016829 0.44861199E+03  0.10289086E+05                                 8.111091                            6.447206       0.550902       2.240879                    0.998411      26.502258      67.653688       0.768593       0.347459      -1.150361      -0.014232      -0.021071      -0.003558       0.025675       0.036882      -0.003482       0.041254       0.063800       0.042273      -0.073489       0.022947       0.050542              9.982349      11.973786       5.674059       0.191384      12.787506      -0.500258       5.185756          -0.000001
          453              O       3.643136       9.045256      16.422396      -0.547366      33.855550 0.45900160E+03  0.10587617E+05                                 8.248087                            6.527133       0.543260       2.236073                    0.998487      26.610148      68.119225       0.762887       0.348066      -1.149879       0.011865      -0.023673      -0.001762       0.026538      -0.059466       0.003249      -0.001888       0.007643       0.094554      -0.075354       0.030518       0.044836             10.211122       7.796632      -3.119030       1.963649      15.680684      -4.263333       7.156048          -0.000000
          454              O      18.331561       1.082002      15.687490      -0.557662      34.410668 0.47214566E+03  0.10961444E+05                                 8.347861                            6.611573       0.577898       2.244495                    0.998347      26.846704      68.813784       0.759888       0.347188      -1.151289       0.015921      -0.002554       0.020191       0.025839      -0.035078       0.041968       0.004774      -0.053762       0.106905      -0.076370       0.020432       0.055938             10.416175      12.432718       1.248927       6.134376       5.529646       0.639429      13.286162           0.000000
          455              O      17.866004       0.486553      17.797144      -0.551568      34.127269 0.46061222E+03  0.10630854E+05                                 8.311363                            6.532138       0.571922       2.246920                    0.998318      26.634517      68.133631       0.763953       0.347381      -1.150795       0.019441       0.011998      -0.007576       0.024069       0.003082      -0.059803      -0.008616      -0.031188      -0.086098      -0.076550       0.027041       0.049509             10.455316      15.952399       5.615231      -2.118605       8.255602      -1.543824       7.157946           0.000000
          456              O      15.402008      22.932874      15.825125      -1.024749      59.361509 0.13075991E+04  0.39058643E+05                                11.533750                           10.612224      -0.118837       1.879869                    0.998437      37.817318     109.005363       0.634884       0.322975      -1.175390       0.013922       0.007858      -0.013220       0.020744      -0.012192       0.003269      -0.003027       0.020116       0.014396      -0.018285       0.003128       0.015157             13.425285      13.810878      -0.395240       0.289786      12.852792      -0.355325      13.612186           0.000000
          457              O      12.313881       0.004634      14.759255      -0.500753      30.927070 0.41331577E+03  0.92852210E+04                                 7.766207                            6.168485       0.594357       2.271859                    0.998144      25.733986      64.967525       0.789750       0.345228      -1.152476       0.001125       0.006396      -0.019895       0.020928       0.003565      -0.009319       0.013427      -0.100859       0.151060      -0.076497       0.019927       0.056570              9.649975       8.319301       2.870196       3.211675      10.743679       5.291883       9.886947           0.000000
          458              O      13.688189      21.716491      13.712270      -0.598571      36.425326 0.52407137E+03  0.12501003E+05                                 8.702243                            6.999760       0.564503       2.210687                    0.998582      28.268200      73.685447       0.732394       0.350596      -1.147334      -0.021736       0.059386      -0.046205       0.078320      -0.031697      -0.032941      -0.045212       0.069671      -0.046453      -0.083368       0.023948       0.059421             10.644050      18.923566      -0.566974       1.568196       6.182794       0.692033       6.825791           0.000002
          459              O       6.542194      14.487701      15.711496      -0.588702      36.898478 0.50767670E+03  0.12017451E+05                                 8.798450                            6.887925       0.537392       2.209192                    0.998497      27.896210      72.503857       0.738346       0.350446      -1.147135       0.063927      -0.017024      -0.036565       0.075588      -0.024183      -0.004842      -0.032083       0.096286       0.144584      -0.085781       0.029524       0.056257             11.096242       6.506730       2.099238      -2.377712      10.598480      -5.777647      16.183518           0.000002
          460              O       6.155924      13.704582      13.677061      -0.533735      31.733979 0.43904790E+03  0.10021240E+05                                 7.905606                            6.366925       0.488762       2.221818                    0.998186      26.420373      67.405340       0.775029       0.346241      -1.150726       0.016751       0.016126       0.004140       0.023618      -0.008812       0.018339       0.044399      -0.013653      -0.133974      -0.070310       0.020325       0.049985              9.682451       5.830566       3.072823       0.435890      16.484758       0.276562       6.732029           0.000000
          461              O      16.780382       0.602399      13.000730      -0.555302      32.223691 0.46106537E+03  0.10643756E+05                                 7.971961                            6.518145       0.562549       2.239554                    0.998100      26.846431      68.679968       0.767816       0.345555      -1.152331       0.002413      -0.013807      -0.008777       0.016537      -0.012480       0.027166       0.053147      -0.046954      -0.088136      -0.072532       0.005102       0.067430              9.696189       6.144774      -2.064091      -2.557040      10.686532       4.404090      12.257259          -0.000001
          462              O      16.843405      21.598328      13.510619      -0.565332      35.270815 0.49357195E+03  0.11622755E+05                                 8.578256                            6.858456       0.481126       2.209374                    0.997017      27.366519      71.365996       0.727803       0.357383      -1.139446       0.028815       0.032679      -0.000946       0.043578       0.022587       0.029177      -0.057545       0.088268      -0.024739      -0.092873       0.032204       0.060670             10.607359       8.065038       1.609425      -4.684086       8.587574      -3.765694      15.169464           0.000002
          463              O      15.570747      22.527413       2.850641      -0.548009      33.609648 0.45082734E+03  0.10364723E+05                                 8.259352                            6.477431       0.530150       2.232176                    0.998007      26.726278      68.568228       0.763365       0.349001      -1.147748       0.022719      -0.018355       0.008401       0.030392      -0.018372       0.014208       0.011951       0.011867      -0.239855      -0.083218       0.023784       0.059434             10.445328      15.928759      -2.513334       5.082975       6.073047      -1.658911       9.334179           0.000000
          464              O      17.524460      22.631675       1.760446      -0.575384      35.223291 0.48621886E+03  0.11382012E+05                                 8.491562                            6.708728       0.486705       2.203536                    0.998361      27.398366      70.735063       0.753770       0.347120      -1.150268      -0.005960      -0.021772       0.025135       0.033783       0.009032      -0.049410       0.015292      -0.052202       0.153785      -0.074285       0.001503       0.072782             10.591071       7.085960      -0.008949       0.338353       5.414413      -1.092670      19.272840           0.000001
          465              O       4.436006      14.429778       1.126685      -0.542694      33.016831 0.44861201E+03  0.10289087E+05                                 8.111091                            6.447206       0.550902       2.240879                    0.998411      26.502259      67.653690       0.768594       0.347459      -1.150361       0.014232       0.021071      -0.003558       0.025674       0.036882       0.003482      -0.041254       0.063800       0.042273      -0.073489       0.022947       0.050542              9.982350      11.973786       5.674059      -0.191384      12.787506       0.500258       5.185756          -0.000001
          466              O       6.521864      14.123944       0.418346      -0.547366      33.855552 0.45900164E+03  0.10587618E+05                                 8.248087                            6.527133       0.543260       2.236073                    0.998487      26.610149      68.119228       0.762887       0.348066      -1.149879      -0.011865       0.023673      -0.001762       0.026538      -0.059466      -0.003249       0.001888       0.007643       0.094554      -0.075354       0.030518       0.044836             10.211122       7.796632      -3.119030      -1.963648      15.680686       4.263333       7.156048          -0.000000
          467              O      12.163439      22.087198      31.691540      -0.557662      34.410666 0.47214563E+03  0.10961443E+05                                 8.347860                            6.611573       0.577898       2.244495                    0.998347      26.846703      68.813781       0.759888       0.347188      -1.151289      -0.015921       0.002554       0.020191       0.025839      -0.035078      -0.041968      -0.004774      -0.053762       0.106905      -0.076370       0.020432       0.055938             10.416175      12.432718       1.248927      -6.134376       5.529646      -0.639429      13.286162           0.000000
          468              O      12.628996      22.682647       1.793094      -0.551568      34.127272 0.46061226E+03  0.10630855E+05                                 8.311364                            6.532139       0.571922       2.246920                    0.998318      26.634518      68.133634       0.763953       0.347381      -1.150795      -0.019441      -0.011998      -0.007576       0.024069       0.003082       0.059803       0.008616      -0.031188      -0.086098      -0.076550       0.027041       0.049509             10.455317      15.952400       5.615232       2.118605       8.255603       1.543824       7.157946           0.000000

******************************************************
Auxiliary information for the entire system
The total spin magnetic moment of the unit cell is   0.000016
The total net atomic charge of the unit cell is   0.000020
Accuracy of reproducing the electrostatic potential in the unit cell:
  The inner radius (bohr) =    5.0000
  The outer radius (bohr) =   12.0000
  Valid grid points have density less than (e/(bohr^3)) =    0.0001
  The number of valid grid points were=      2097948
  The rms potential error without charges in kcal/mol is=      4.21714
  The rms potential error with partial charges in kcal/mol is=      1.00879
  The RRMSE value at monopole order=      0.23921
  The rms potential error with partial charges and cloud penetration in kcal/mol is=      1.01259
  The RRMSE value at monopole order with cloud penetration is=      0.24011
  The rms potential error with partial charges and atomic dipoles in kcal/mol is=      0.31140
  The RRMSE value at dipole order=      0.07384
  The rms potential error with partial charges, atomic dipoles and cloud penetration in kcal/mol is=      0.30573
  The RRMSE value at dipole order with cloud penetration=      0.07250

******************************************************
The electron densities and ab initio electrostatic potential were computed in VASP using the PBE functional and
projector augmented wave method. See the main text of the journal article for a description of computational details.
The atomic charges, dipoles, and quadrupoles were computed with the DDEC6 method as described in
(a) T. A. Manz and N. Gabaldon Limas, RSC Adv. 6 (2016) 47771-47801 DOI: 10.1039/c6ra04656h
(b) N. Gabaldon Limas and T. A. Manz, RSC Adv. 8 (2018) 2678-2707 DOI: 10.1039/c7ra11829e.
For each atom in the material, the electron cloud parameters were fit to the spherically averaged atom-in-material
electron density using radial positions for which this density was between 10^-4 and 10^-2 electrons per cubic bohr.
The polarizabilities, dispersion coefficients, and quantum Drude oscillator (QDO) parameters were fit using the MCLF method.
The magnetic structure of the system was optimized in VASP from the default ferromagnetic initial guess using spin polarization.
The atomic spin moments (ASMs) were computed on this optimized magnetic structure using the DDEC6 partition as inputs
to the method of T. A. Manz and D. S. Sholl, J. Chem. Theory Comput. 7 (2011) 4146-4164 DOI: 10.1021/ct200539n.
The RMSE and RRMSE were computed using a uniform grid with Ewald summation.
