# Supplementary material for: A collection of forcefield precursors for metal–organic frameworks
Source: RSC Adv. 2019 Nov 13;9(63):36492–507. doi: 10.1039/c9ra07327b (PMC9075174; doi:10.1039/c9ra07327b)
Supplement: RA-009-C9RA07327B-s5430 [file RA-009-C9RA07327B-s5430.xyz]

  153
jmolscript: load "" {1 1 1} spacegroup "x,y,z" unitcell [{     11.989300     0.000000     0.000000 }, {      0.000000    16.119200     0.000000 }, {      0.000000    -8.059600    13.959637 }]
Cd     9.991043    -4.029800     6.979819     0.962195
Cd     1.998257     8.059600     0.000000     0.962147
Cd     5.994650     4.029800     6.979819     0.960646
H      6.829105    -0.541605     8.694062     0.121534
H      6.874665    -3.991114    10.751712     0.114797
H     10.825499    -0.259519    10.081650     0.124629
H     10.871058     3.247213    12.040187     0.110621
H      2.832712     0.801124     9.143562     0.123361
H      2.878271     0.743901     5.127375     0.111617
H      6.829105     8.601205     5.265575     0.121532
H      6.874665    12.050714     3.207925     0.114796
H     10.825499     8.319119     3.877987     0.124630
H     10.871058     4.812387     1.919450     0.110622
H      2.832712     7.258476     4.816075     0.123359
H      2.878271     7.315699     8.832262     0.111612
H      9.156588     7.517995     5.265575     0.123364
H      9.111029     4.068486     3.207925     0.111618
H      5.160195     7.800081     3.877987     0.121537
H      5.114635    11.306813     1.919450     0.114794
H      1.163801     8.860724     4.816075     0.124622
H      1.118242     8.803501     8.832262     0.110623
H      9.156588     0.541605     8.694062     0.123365
H      9.111029     3.991114    10.751712     0.111619
H      5.160195     0.259519    10.081650     0.121539
H      5.114635    -3.247213    12.040187     0.114797
H      1.163801    -0.801124     9.143562     0.124622
H      1.118242    -0.743901     5.127375     0.110624
H     11.407819    13.428100     3.717451     0.167938
H     10.949828    13.922153     2.300548     0.151891
H      0.453196    14.097852     2.747257     0.159282
H      0.581481    11.554243     0.471836     0.167928
H      1.039472    13.028343     0.752424     0.151894
H     11.536104    12.729332     0.376910     0.159277
H      3.414912     4.564957     0.471836     0.171319
H      2.956921     3.090857     0.752424     0.149920
H      4.449589     3.389868     0.376910     0.160218
H      4.577874     2.691100     3.717451     0.170410
H      5.035866     2.197047     2.300548     0.152680
H      3.543198     2.021348     2.747257     0.161206
H      7.411426     6.185743     9.770350     0.170407
H      6.953434     7.165790    10.906664     0.152665
H      8.446102     6.691080    10.835470     0.161178
H      8.574388     9.933457     9.770350     0.171324
H      9.032379     8.953410    10.906664     0.149915
H      7.539711     9.428120    10.835470     0.160205
H     11.407819    -5.368500    10.242186     0.167937
H     10.949828    -5.862553    11.659089     0.151893
H      0.453196    -6.038252    11.212380     0.159277
H      0.581481    -3.494643    13.487801     0.167928
H      1.039472    -4.968743    13.207213     0.151897
H     11.536104    -4.669732    13.582727     0.159273
H      3.414912     3.494643    13.487801     0.171309
H      2.956921     4.968743    13.207213     0.149930
H      4.449589     4.669732    13.582727     0.160223
H      4.577874     5.368500    10.242186     0.170402
H      5.035866     5.862553    11.659089     0.152691
H      3.543198     6.038252    11.212380     0.161210
H      7.411426     1.873857     4.189287     0.170412
H      6.953434     0.893810     3.052973     0.152671
H      8.446102     1.368520     3.124167     0.161181
H      8.574388    -1.873857     4.189287     0.171327
H      9.032379    -0.893810     3.052973     0.149919
H      7.539711    -1.368520     3.124167     0.160208
C      8.121552    -2.874053     8.674518     0.554215
C      7.032923    -2.346956     9.584687    -0.006836
C      6.501797    -1.075957     9.382272    -0.095379
C      6.516185    -3.146468    10.600948    -0.114776
C      0.128645     0.889780    12.111381     0.554729
C     11.029317     1.414460    11.199817    -0.006087
C     10.498191     0.603664    10.200307    -0.102579
C     10.512578     2.694324    11.384084    -0.107979
C      4.125158     1.984274     7.133375     0.557108
C      3.036530     0.932496     7.134770    -0.006595
C      2.505404     0.472293     8.336695    -0.096507
C      2.519791     0.452144     5.934242    -0.112201
C      8.121552    10.933653     5.285119     0.554224
C      7.032923    10.406556     4.374950    -0.006837
C      6.501797     9.135557     4.577365    -0.095380
C      6.516185    11.206068     3.358689    -0.114777
C      0.128645     7.169820     1.848256     0.554737
C     11.029317     6.645140     2.759820    -0.006088
C     10.498191     7.455936     3.759330    -0.102579
C     10.512578     5.365276     2.575553    -0.107981
C      4.125158     6.075326     6.826262     0.557081
C      3.036530     7.127104     6.824867    -0.006595
C      2.505404     7.587307     5.622942    -0.096507
C      2.519791     7.607456     8.025395    -0.112204
C      7.864142     5.185547     5.285119     0.557046
C      8.952770     5.712644     4.374950    -0.006574
C      9.483896     6.983643     4.577365    -0.096475
C      9.469509     4.913132     3.358689    -0.112231
C      3.867748     8.949380     1.848256     0.554225
C      4.956377     9.474060     2.759820    -0.006846
C      5.487503     8.663264     3.759330    -0.095406
C      5.473115    10.753924     2.575553    -0.114748
C     11.860655    10.043874     6.826262     0.554773
C      0.959983     8.992096     6.824867    -0.006090
C      1.491109     8.531893     5.622942    -0.102572
C      1.476722     8.511744     8.025395    -0.108002
C      7.864142     2.874053     8.674518     0.557056
C      8.952770     2.346956     9.584687    -0.006575
C      9.483896     1.075957     9.382272    -0.096477
C      9.469509     3.146468    10.600948    -0.112232
C      3.867748    -0.889780    12.111381     0.554221
C      4.956377    -1.414460    11.199817    -0.006848
C      5.487503    -0.603664    10.200307    -0.095407
C      5.473115    -2.694324    11.384084    -0.114748
C     11.860655    -1.984274     7.133375     0.554773
C      0.959983    -0.932496     7.134770    -0.006093
C      1.491109    -0.472293     8.336695    -0.102569
C      1.476722    -0.452144     5.934242    -0.108001
C     11.670385    13.529651     2.798907    -0.426768
C      0.318915    12.400501     0.843162    -0.426773
C      3.677478     3.718699     0.843162    -0.430811
C      4.315309     2.589549     2.798907    -0.433534
C      7.673991     6.930450    10.317568    -0.433533
C      8.311822     9.188750    10.317568    -0.430813
C     11.670385    -5.470051    11.160730    -0.426776
C      0.318915    -4.340901    13.116475    -0.426778
C      3.677478     4.340901    13.116475    -0.430843
C      4.315309     5.470051    11.160730    -0.433567
C      7.673991     1.129150     3.642069    -0.433524
C      8.311822    -1.129150     3.642069    -0.430805
O      8.360139    -2.269583     7.627546    -0.438126
O      8.676656    -3.941144     8.950919    -0.469404
O      0.367232    -0.319160    12.111381    -0.438515
O      0.683750     1.662695    12.897309    -0.469196
O      4.363746     2.588744     8.180347    -0.439732
O      4.680263     2.278449     6.071046    -0.470548
O      8.360139    10.329183     6.332091    -0.438140
O      8.676656    12.000744     5.008718    -0.469409
O      0.367232     8.378760     1.848256    -0.438510
O      0.683750     6.396905     1.062328    -0.469215
O      4.363746     5.470856     5.779290    -0.439693
O      4.680263     5.781151     7.888591    -0.470527
O      7.625554     5.790017     6.332091    -0.439714
O      7.309037     4.118456     5.008718    -0.470329
O      3.629161     7.740440     1.848256    -0.438133
O      3.312644     9.722295     1.062328    -0.469482
O     11.622068    10.648344     5.779290    -0.438542
O     11.305550    10.338049     7.888591    -0.469348
O      7.625554     2.269583     7.627546    -0.439723
O      7.309037     3.941144     8.950919    -0.470340
O      3.629161     0.319160    12.111381    -0.438135
O      3.312644    -1.662695    12.897309    -0.469482
O     11.622068    -2.588744     8.180347    -0.438542
O     11.305550    -2.278449     6.071046    -0.469338
N      0.000000    12.232458     2.244012     0.082236
N      3.996393     3.886742     2.244012     0.085774
N      7.992907     8.059600     9.471614     0.085787
N      0.000000    -4.172858    11.715625     0.082263
N      3.996393     4.172858    11.715625     0.085860
N      7.992907     0.000000     4.488023     0.085753

The following XYZ coordinates are in angstroms. Other properties are in atomic units.
The sperically averaged electron density of each atom fit to a function of the form exp(a - br)
eigen_1, eigen_2 and eigen_3 are the three eigenvalues of traceless quadrupole moment tensor
  atom number  atomic symbol              X              Y              Z     net charge C6 coefficient C8 coefficient C10 coefficient fluctuating dipole atomic polarizability isotropic forcefield polarizability              a              b squared Pearson coefficient          <r^3>          <r^4>         wp_QDO          m_QDO          q_QDO       dipole_x       dipole_y       dipole_z         dipole            Qxy            Qxz            Qyz     Q(x^2-y^2)  Q(3z^2 - R^2)        eigen_1        eigen_2        eigen_3 static polarizability      alpha(xx)      alpha(xy)      alpha(xz)      alpha(yy)      alpha(yz)      alpha(zz) atomic spin moment
            1             Cd       9.991043      -4.029800       6.979819       0.962195     185.669452 0.48318995E+04  0.18807638E+06                                25.151581                           21.869026       0.812266       1.967125                    0.998727      77.744552     208.893570       0.423953       0.371169      -1.207865       0.000552      -0.000000      -0.000001       0.000552      -0.000003      -0.000002      -0.019720       0.019444       0.029384      -0.025605       0.004825       0.020780             30.668355      36.870385       0.000007       0.000006      33.104417       9.596832      22.030263           0.094000
            2             Cd       1.998257       8.059600       0.000000       0.962147     185.673573 0.48320332E+04  0.18808311E+06                                25.152103                           21.869452       0.812187       1.967094                    0.998727      77.745469     208.897674       0.423945       0.371174      -1.207860      -0.000530      -0.000001       0.000000       0.000530      -0.000001       0.000001       0.000699      -0.015952      -0.076723      -0.025585       0.004811       0.020774             30.669032      36.871197       0.000029       0.000008      16.487996       0.003501      38.647902           0.093907
            3             Cd       5.994650       4.029800       6.979819       0.960646     185.654946 0.48323199E+04  0.18806840E+06                                25.116603                           21.840422       0.831433       1.971996                    0.998761      77.755307     208.805792       0.425156       0.370167      -1.208865      -0.000016       0.000001      -0.000001       0.000016      -0.000001       0.000002       0.022438       0.016767       0.035092      -0.027182       0.002535       0.024647             30.623417      36.815208       0.000039       0.000019      33.058652      -9.579523      21.996390           0.094122
            4              H       6.829105      -0.541605       8.694062       0.121534       1.087879 0.80262603E+01  0.79575795E+02                                 1.809083                            1.704712      -1.088091       2.372383                    0.996465       3.618259      10.484287       0.455007       1.357750      -0.692235       0.010300       0.024590      -0.030326       0.040379      -0.003958      -0.005186      -0.009055      -0.009217      -0.004548      -0.012611       0.000992       0.011620              1.850789       1.750581       0.195075      -0.329821       1.887380      -0.382304       1.914406           0.000676
            5              H       6.874665      -3.991114      10.751712       0.114797       1.053253 0.74048272E+01  0.70687262E+02                                 1.648750                            1.542670      -0.982824       2.411194                    0.998239       3.348785       8.986287       0.532375       1.205209      -0.725914       0.013093      -0.032276       0.007084       0.035544      -0.005493      -0.005161      -0.008388      -0.012699      -0.005252      -0.013479       0.000952       0.012528              1.694917       1.560764      -0.413803      -0.067458       2.146244      -0.061917       1.377744           0.000811
            6              H      10.825499      -0.259519      10.081650       0.124629       1.076150 0.79228079E+01  0.78309738E+02                                 1.797908                            1.695213      -1.097375       2.370399                    0.996423       3.597043      10.412913       0.455584       1.360194      -0.691801       0.010182      -0.037658      -0.005845       0.039446      -0.002329       0.006177       0.007336      -0.011791      -0.010837      -0.012415       0.001076       0.011339              1.838977       1.740083      -0.378592      -0.003721       2.222096       0.177320       1.554750           0.000691
            7              H      10.871058       3.247213      12.040187       0.110621       1.065185 0.75047255E+01  0.71858127E+02                                 1.658614                            1.551004      -0.971507       2.413300                    0.998198       3.368786       9.044117       0.532160       1.202050      -0.726625       0.014271       0.023109       0.025414       0.037196      -0.001969       0.007435       0.008235      -0.013789      -0.006350      -0.013813       0.001010       0.012804              1.705427       1.569714       0.150343       0.396359       1.633139       0.367800       1.913427           0.000834
            8              H       2.832712       0.801124       9.143562       0.123361       1.085173 0.79994803E+01  0.79235523E+02                                 1.805169                            1.701100      -1.086105       2.373141                    0.996547       3.611016      10.454692       0.455847       1.356529      -0.692466       0.009448       0.014183       0.035638       0.039503       0.006758      -0.000748       0.001428       0.003645       0.035204      -0.012968       0.001125       0.011844              1.846780       1.746826       0.187514       0.332927       1.573428       0.202390       2.220085           0.000708
            9              H       2.878271       0.743901       5.127375       0.111617       1.061535 0.74741445E+01  0.71486358E+02                                 1.654155                            1.547344      -0.976399       2.412317                    0.998231       3.362798       9.020612       0.533090       1.201279      -0.726802       0.014485       0.010748      -0.032846       0.037473       0.007182      -0.001961       0.000599       0.001113       0.036828      -0.013464       0.000973       0.012491              1.700591       1.565671       0.266813      -0.326514       1.520972      -0.303576       2.015130           0.000832
           10              H       6.829105       8.601205       5.265575       0.121532       1.087896 0.80264207E+01  0.79577808E+02                                 1.809104                            1.704730      -1.088124       2.372367                    0.996464       3.618295      10.484430       0.455004       1.357752      -0.692235       0.010299      -0.024591       0.030326       0.040379       0.003957       0.005185      -0.009056      -0.009217      -0.004548      -0.012610       0.000990       0.011621              1.850810       1.750601      -0.195078       0.329826       1.887403      -0.382310       1.914426           0.000674
           11              H       6.874665      12.050714       3.207925       0.114796       1.053257 0.74048657E+01  0.70687793E+02                                 1.648760                            1.542678      -0.982832       2.411188                    0.998239       3.348810       8.986394       0.532371       1.205216      -0.725912       0.013092       0.032276      -0.007084       0.035544       0.005493       0.005160      -0.008388      -0.012700      -0.005251      -0.013480       0.000951       0.012528              1.694929       1.560774       0.413808       0.067460       2.146261      -0.061916       1.377751           0.000824
           12              H      10.825499       8.319119       3.877987       0.124630       1.076152 0.79228287E+01  0.78310015E+02                                 1.797912                            1.695216      -1.097386       2.370394                    0.996423       3.597050      10.412947       0.455583       1.360195      -0.691801       0.010181       0.037658       0.005846       0.039446       0.002328      -0.006176       0.007336      -0.011792      -0.010838      -0.012414       0.001075       0.011340              1.838981       1.740086       0.378593       0.003721       2.222104       0.177321       1.554753           0.000687
           13              H      10.871058       4.812387       1.919450       0.110622       1.065200 0.75048678E+01  0.71859906E+02                                 1.658636                            1.551024      -0.971545       2.413281                    0.998198       3.368819       9.044263       0.532154       1.202058      -0.726623       0.014269      -0.023110      -0.025414       0.037196       0.001969      -0.007434       0.008236      -0.013790      -0.006351      -0.013812       0.001008       0.012804              1.705449       1.569735      -0.150344      -0.396366       1.633160       0.367806       1.913451           0.000838
           14              H       2.832712       7.258476       4.816075       0.123359       1.085135 0.79991268E+01  0.79231102E+02                                 1.805127                            1.701063      -1.086042       2.373174                    0.996547       3.610934      10.454375       0.455852       1.356530      -0.692466       0.009450      -0.014185      -0.035637       0.039503      -0.006761       0.000747       0.001428       0.003644       0.035199      -0.012971       0.001128       0.011842              1.846736       1.746786      -0.187508      -0.332916       1.573395       0.202384       2.220025           0.000694
           15              H       2.878271       7.315699       8.832262       0.111612       1.061519 0.74740028E+01  0.71484583E+02                                 1.654136                            1.547327      -0.976362       2.412339                    0.998232       3.362745       9.020410       0.533095       1.201275      -0.726803       0.014486      -0.010749       0.032846       0.037474      -0.007183       0.001961       0.000599       0.001115       0.036826      -0.013465       0.000974       0.012490              1.700569       1.565652      -0.266807       0.326507       1.520954      -0.303569       2.015102           0.000835
           16              H       9.156588       7.517995       5.265575       0.123364       1.085092 0.79987018E+01  0.79225708E+02                                 1.805067                            1.701009      -1.086038       2.373179                    0.996549       3.610839      10.453965       0.455863       1.356517      -0.692469      -0.009450       0.023769       0.030104       0.039503       0.004029      -0.005482       0.009123      -0.009685      -0.004793      -0.012971       0.001130       0.011841              1.846674       1.746727      -0.194551      -0.328828       1.883035       0.381174       1.910259           0.000676
           17              H       9.111029       4.068486       3.207925       0.111618       1.061494 0.74738293E+01  0.71483089E+02                                 1.654170                            1.547357      -0.976340       2.412357                    0.998232       3.362756       9.020689       0.533061       1.201349      -0.726786      -0.014484      -0.033820      -0.007113       0.037473       0.005288      -0.005244       0.008510      -0.012594      -0.004314      -0.013465       0.000979       0.012487              1.700608       1.565682       0.416183      -0.067811       2.154525       0.062189       1.381618           0.000821
           18              H       5.160195       7.800081       3.877987       0.121537       1.087868 0.80261744E+01  0.79574897E+02                                 1.809091                            1.704718      -1.088090       2.372391                    0.996464       3.618237      10.484292       0.454999       1.357775      -0.692231      -0.010300      -0.038557       0.006131       0.040378       0.002513       0.006021      -0.007506      -0.011895      -0.012588      -0.012610       0.000993       0.011618              1.850797       1.750589       0.383175      -0.004031       2.238746      -0.179451       1.563056           0.000691
           19              H       5.114635      11.306813       1.919450       0.114794       1.053224 0.74045718E+01  0.70684075E+02                                 1.648708                            1.542636      -0.982741       2.411235                    0.998239       3.348711       8.985983       0.532386       1.205197      -0.725917      -0.013096       0.022274      -0.024411       0.035546       0.001719       0.007339      -0.008079      -0.013242      -0.006856      -0.013481       0.000950       0.012531              1.694871       1.560727      -0.148470       0.392073       1.623448      -0.363708       1.900438           0.000843
           20              H       1.163801       8.860724       4.816075       0.124622       1.076182 0.79230886E+01  0.78313102E+02                                 1.797930                            1.695233      -1.097338       2.370408                    0.996423       3.597102      10.413078       0.455586       1.360177      -0.691804      -0.010181       0.013766      -0.035537       0.039447      -0.006513      -0.001071      -0.001232       0.003046       0.033683      -0.012415       0.001074       0.011341              1.839000       1.740105      -0.186078       0.329738       1.568041      -0.200313       2.208853           0.000690
           21              H       1.118242       8.803501       8.832262       0.110623       1.065223 0.75050348E+01  0.71861474E+02                                 1.658611                            1.551002      -0.971599       2.413247                    0.998198       3.368840       9.044140       0.532181       1.201997      -0.726636      -0.014270       0.010454       0.032719       0.037195      -0.007422      -0.002011      -0.000243       0.000898       0.037701      -0.013811       0.001008       0.012803              1.705423       1.569715      -0.268085      -0.328380       1.524827       0.305265       2.021727           0.000833
           22              H       9.156588       0.541605       8.694062       0.123365       1.085109 0.79988687E+01  0.79227805E+02                                 1.805088                            1.701027      -1.086059       2.373167                    0.996548       3.610881      10.454129       0.455860       1.356517      -0.692469      -0.009450      -0.023770      -0.030103       0.039503      -0.004028       0.005481       0.009124      -0.009685      -0.004795      -0.012971       0.001129       0.011843              1.846695       1.746747       0.194553       0.328834       1.883056       0.381180       1.910282           0.000677
           23              H       9.111029       3.991114      10.751712       0.111619       1.061501 0.74738846E+01  0.71483639E+02                                 1.654166                            1.547354      -0.976364       2.412346                    0.998232       3.362751       9.020631       0.533067       1.201335      -0.726789      -0.014484       0.033820       0.007113       0.037472      -0.005287       0.005243       0.008511      -0.012594      -0.004313      -0.013464       0.000977       0.012487              1.700603       1.565678      -0.416180       0.067810       2.154516       0.062190       1.381615           0.000823
           24              H       5.160195       0.259519      10.081650       0.121539       1.087872 0.80262109E+01  0.79575329E+02                                 1.809092                            1.704719      -1.088089       2.372390                    0.996464       3.618244      10.484308       0.455000       1.357771      -0.692232      -0.010300       0.038557      -0.006130       0.040377      -0.002512      -0.006022      -0.007506      -0.011895      -0.012585      -0.012610       0.000993       0.011617              1.850798       1.750591      -0.383175       0.004031       2.238746      -0.179452       1.563058           0.000706
           25              H       5.114635      -3.247213      12.040187       0.114797       1.053207 0.74044105E+01  0.70682088E+02                                 1.648683                            1.542613      -0.982712       2.411248                    0.998240       3.348684       8.985856       0.532393       1.205188      -0.725919      -0.013097      -0.022274       0.024410       0.035546      -0.001719      -0.007340      -0.008079      -0.013240      -0.006855      -0.013481       0.000951       0.012530              1.694846       1.560703       0.148468      -0.392065       1.623424      -0.363702       1.900410           0.000824
           26              H       1.163801      -0.801124       9.143562       0.124622       1.076188 0.79231422E+01  0.78313767E+02                                 1.797937                            1.695238      -1.097352       2.370401                    0.996423       3.597112      10.413117       0.455586       1.360177      -0.691804      -0.010180      -0.013766       0.035538       0.039447       0.006512       0.001071      -0.001231       0.003046       0.033684      -0.012414       0.001073       0.011341              1.839007       1.740112       0.186079      -0.329740       1.568046      -0.200315       2.208864           0.000694
           27              H       1.118242      -0.743901       5.127375       0.110624       1.065231 0.75051115E+01  0.71862494E+02                                 1.658628                            1.551017      -0.971603       2.413244                    0.998198       3.368871       9.044283       0.532174       1.202008      -0.726634      -0.014269      -0.010454      -0.032719       0.037195       0.007422       0.002011      -0.000242       0.000897       0.037702      -0.013811       0.001008       0.012803              1.705441       1.569732       0.268090       0.328385       1.524843       0.305270       2.021749           0.000835
           28              H      11.407819      13.428100       3.717451       0.167938       0.908384 0.60885274E+01  0.56756606E+02                                 1.660395                            1.521305      -1.105390       2.387443                    0.996961       3.407001       9.808490       0.460946       1.425449      -0.678788      -0.006646      -0.010275       0.023296       0.026314       0.000064      -0.004216      -0.006092       0.000525      -0.000146      -0.007442       0.000057       0.007385              1.741727       1.426553       0.008397      -0.274455       1.341269       0.007777       2.457360          -0.000382
           29              H      10.949828      13.922153       2.300548       0.151891       1.068669 0.80427148E+01  0.78475576E+02                                 1.688992                            1.625517      -0.933213       2.437507                    0.999351       3.305482       9.003759       0.509522       1.232003      -0.721048      -0.013769      -0.005058      -0.002891       0.014951       0.001808       0.004371       0.008768       0.005956       0.001122      -0.010495       0.000186       0.010309              1.708569       1.948168      -0.343057       0.233104       1.533266      -0.079985       1.644272           0.020420
           30              H       0.453196      14.097852       2.747257       0.159282       1.027884 0.76473091E+01  0.73340300E+02                                 1.623321                            1.569317      -0.834321       2.492043                    0.999785       3.131989       8.330059       0.528845       1.207658      -0.728040       0.015178       0.001146       0.005597       0.016218      -0.000663      -0.000869       0.007139       0.009221      -0.016958      -0.011119       0.003403       0.007716              1.637845       1.840491       0.380066      -0.020299       1.628571       0.089726       1.444471           0.022264
           31              H       0.581481      11.554243       0.471836       0.167928       0.908408 0.60887313E+01  0.56758981E+02                                 1.660423                            1.521330      -1.105470       2.387407                    0.996959       3.407059       9.808697       0.460943       1.425447      -0.678788       0.006646      -0.025314      -0.002750       0.026316      -0.003683      -0.002052      -0.002963      -0.004891      -0.016394      -0.007440       0.000056       0.007383              1.741759       1.426579      -0.241896      -0.129959       2.171642       0.487182       1.627057          -0.000383
           32              H       1.039472      13.028343       0.752424       0.151894       1.068695 0.80428661E+01  0.78476302E+02                                 1.688908                            1.625443      -0.933384       2.437416                    0.999350       3.305443       9.003190       0.509583       1.231867      -0.721078       0.013765      -0.000028       0.005829       0.014948       0.002881       0.003754       0.005919       0.010893       0.015934      -0.010494       0.000182       0.010312              1.708480       1.948055       0.373370      -0.180520       1.685710       0.008077       1.491677           0.020444
           33              H      11.536104      12.729332       0.376910       0.159277       1.027869 0.76472245E+01  0.73339733E+02                                 1.623350                            1.569345      -0.834208       2.492097                    0.999785       3.132005       8.330281       0.528818       1.207714      -0.728027      -0.015180      -0.004273      -0.003792       0.016219      -0.000422      -0.001007       0.001893       0.018301       0.010297      -0.011118       0.003404       0.007714              1.637874       1.840516      -0.207621       0.319003       1.412820      -0.034856       1.660286           0.022252
           34              H       3.414912       4.564957       0.471836       0.171319       0.897502 0.60019935E+01  0.55754682E+02                                 1.648124                            1.511345      -1.099930       2.391674                    0.997232       3.382633       9.723950       0.462016       1.427128      -0.678532      -0.007357       0.023749      -0.002494       0.024988      -0.003040       0.001743       0.003214      -0.005455      -0.016712      -0.007318       0.000032       0.007286              1.728155       1.417421      -0.238747       0.128330       2.152191      -0.480743       1.614853          -0.000407
           35              H       2.956921       3.090857       0.752424       0.149920       1.066555 0.80198897E+01  0.78155231E+02                                 1.682800                            1.620065      -0.908964       2.448251                    0.999418       3.302730       8.974865       0.512140       1.227236      -0.722136      -0.014574      -0.000244       0.005750       0.015670       0.002588      -0.003862      -0.005578       0.010601       0.014660      -0.009951       0.000028       0.009923              1.702150       1.940501       0.370377       0.179769       1.678876      -0.007984       1.487072           0.020427
           36              H       4.449589       3.389868       0.376910       0.160218       1.024303 0.76145004E+01  0.72941623E+02                                 1.618685                            1.565260      -0.833075       2.493305                    0.999800       3.127554       8.311399       0.529919       1.206599      -0.728256       0.015492       0.004977      -0.004522       0.016889      -0.000783       0.001613      -0.001906       0.018004       0.010241      -0.010979       0.002996       0.007983              1.633040       1.834260      -0.206116      -0.317122       1.409135       0.034461       1.655724           0.022210
           37              H       4.577874       2.691100       3.717451       0.170410       0.902778 0.60472010E+01  0.56316218E+02                                 1.658617                            1.520054      -1.118068       2.384075                    0.996727       3.402032       9.812568       0.459020       1.432832      -0.677422       0.007650       0.009926       0.022865       0.026074       0.000184       0.003269       0.006059       0.000648      -0.000471      -0.006946       0.000102       0.006844              1.739677       1.425449       0.008257       0.273565       1.340319      -0.008067       2.453263          -0.000388
           38              H       5.035866       2.197047       2.300548       0.152680       1.064840 0.80079501E+01  0.78051520E+02                                 1.684998                            1.622062      -0.925600       2.441749                    0.999322       3.299280       8.981883       0.510036       1.232097      -0.721037       0.013888       0.005138      -0.002645       0.015043       0.002113      -0.004035      -0.008375       0.006450       0.000324      -0.010199       0.000275       0.009925              1.704404       1.942673      -0.341484      -0.231686       1.529992       0.079555       1.640546           0.020391
           39              H       3.543198       2.021348       2.747257       0.161206       1.022033 0.75923927E+01  0.72671605E+02                                 1.615863                            1.562606      -0.825840       2.496589                    0.999823       3.122713       8.293200       0.530602       1.206012      -0.728398      -0.014518      -0.001197       0.005608       0.015609      -0.000826       0.001382      -0.007134       0.009491      -0.016089      -0.011054       0.003088       0.007965              1.630168       1.831146       0.376835       0.020290       1.620823      -0.088930       1.438535           0.022216
           40              H       7.411426       6.185743       9.770350       0.170407       0.902859 0.60478049E+01  0.56322933E+02                                 1.658674                            1.520096      -1.118079       2.384053                    0.996726       3.402126       9.812755       0.459032       1.432766      -0.677433      -0.007651      -0.014835      -0.020027       0.026070       0.002739       0.001797       0.003069       0.005825       0.015054      -0.006942       0.000099       0.006843              1.739742       1.425483       0.232802       0.143951       2.182105       0.477936       1.611639          -0.000377
           41              H       6.953434       7.165790      10.906664       0.152665       1.065019 0.80097819E+01  0.78075256E+02                                 1.685325                            1.622361      -0.925823       2.441646                    0.999321       3.299606       8.983642       0.509927       1.232268      -0.720999      -0.013886       0.004861      -0.003132       0.015042      -0.004557      -0.000195      -0.002723      -0.003340      -0.029097      -0.010214       0.000279       0.009936              1.704739       1.943085      -0.029920      -0.411707       1.544293       0.087676       1.626837           0.020420
           42              H       8.446102       6.691080      10.835470       0.161178       1.022149 0.75935951E+01  0.72687262E+02                                 1.616120                            1.562839      -0.825879       2.496574                    0.999823       3.122938       8.294508       0.530497       1.206181      -0.728360       0.014519      -0.005454      -0.001768       0.015610       0.001609      -0.000020      -0.004999       0.005799      -0.027240      -0.011067       0.003092       0.007975              1.630431       1.831467      -0.170899       0.336584       1.561367      -0.123435       1.498458           0.022217
           43              H       8.574388       9.933457       9.770350       0.171324       0.897576 0.60025436E+01  0.55760773E+02                                 1.648174                            1.511380      -1.099895       2.391670                    0.997233       3.382714       9.724099       0.462029       1.427064      -0.678544       0.007358       0.014028      -0.019318       0.024982       0.003030      -0.001763      -0.003195       0.005642       0.016568      -0.007318       0.000031       0.007287              1.728213       1.417449       0.230526      -0.142612       2.165605      -0.473097       1.601585          -0.000399
           44              H       9.032379       8.953410      10.906664       0.149915       1.066677 0.80212706E+01  0.78174571E+02                                 1.683176                            1.620405      -0.908998       2.448251                    0.999418       3.303039       8.976987       0.511975       1.227539      -0.722068       0.014576      -0.005101      -0.002665       0.015671      -0.004642       0.000320       0.002684      -0.003698      -0.028290      -0.009966       0.000035       0.009931              1.702538       1.940988      -0.029518       0.410799       1.542259      -0.087073       1.624365           0.020433
           45              H       7.539711       9.428120      10.835470       0.160205       1.024466 0.76161520E+01  0.72962752E+02                                 1.618997                            1.565543      -0.833222       2.493240                    0.999800       3.127830       8.312938       0.529803       1.206774      -0.728216      -0.015492       0.006404      -0.002053       0.016888       0.001788       0.000127       0.005165       0.005775      -0.026535      -0.010995       0.003000       0.007995              1.633360       1.834656      -0.171644      -0.337171       1.564527       0.124051       1.500896           0.022221
           46              H      11.407819      -5.368500      10.242186       0.167937       0.908413 0.60887426E+01  0.56758868E+02                                 1.660397                            1.521306      -1.105367       2.387444                    0.996962       3.407014       9.808411       0.460960       1.425401      -0.678797      -0.006645       0.010273      -0.023295       0.026312      -0.000064       0.004216      -0.006091       0.000525      -0.000141      -0.007441       0.000056       0.007385              1.741731       1.426553      -0.008397       0.274458       1.341269       0.007777       2.457371          -0.000376
           47              H      10.949828      -5.862553      11.659089       0.151893       1.068645 0.80424527E+01  0.78472204E+02                                 1.688954                            1.625481      -0.933230       2.437503                    0.999351       3.305400       9.003423       0.509533       1.231988      -0.721052      -0.013765       0.005055       0.002892       0.014947      -0.001808      -0.004372       0.008767       0.005951       0.001118      -0.010493       0.000184       0.010309              1.708530       1.948120       0.343046      -0.233102       1.533231      -0.079986       1.644238           0.020429
           48              H       0.453196      -6.038252      11.212380       0.159277       1.027857 0.76470217E+01  0.73336648E+02                                 1.623277                            1.569275      -0.834323       2.492044                    0.999785       3.131914       8.329732       0.528859       1.207639      -0.728045       0.015177      -0.001148      -0.005595       0.016216       0.000664       0.000869       0.007138       0.009218      -0.016962      -0.011119       0.003403       0.007716              1.637800       1.840442      -0.380055       0.020301       1.628527       0.089720       1.444432           0.022272
           49              H       0.581481      -3.494643      13.487801       0.167928       0.908432 0.60889073E+01  0.56760777E+02                                 1.660419                            1.521325      -1.105422       2.387418                    0.996960       3.407061       9.808573       0.460958       1.425398      -0.678797       0.006646       0.025312       0.002749       0.026314       0.003683       0.002053      -0.002962      -0.004891      -0.016398      -0.007440       0.000057       0.007384              1.741754       1.426574       0.241897       0.129961       2.171636       0.487181       1.627052          -0.000374
           50              H       1.039472      -4.968743      13.207213       0.151897       1.068643 0.80423399E+01  0.78469733E+02                                 1.688843                            1.625381      -0.933344       2.437440                    0.999350       3.305335       9.002757       0.509597       1.231855      -0.721081       0.013764       0.000025      -0.005828       0.014947      -0.002881      -0.003754       0.005917       0.010894       0.015933      -0.010493       0.000182       0.010311              1.708415       1.947978      -0.373354       0.180510       1.685647       0.008076       1.491619           0.020445
           51              H      11.536104      -4.669732      13.582727       0.159273       1.027853 0.76470430E+01  0.73337427E+02                                 1.623324                            1.569319      -0.834230       2.492089                    0.999785       3.131954       8.330065       0.528827       1.207704      -0.728030      -0.015178       0.004270       0.003792       0.016217       0.000421       0.001007       0.001891       0.018300       0.010296      -0.011117       0.003403       0.007713              1.637847       1.840487       0.207619      -0.318998       1.412798      -0.034858       1.660257           0.022264
           52              H       3.414912       3.494643      13.487801       0.171309       0.897574 0.60025249E+01  0.55760316E+02                                 1.648142                            1.511357      -1.099866       2.391680                    0.997234       3.382668       9.723806       0.462044       1.427024      -0.678551      -0.007356      -0.023744       0.002493       0.024982       0.003041      -0.001743       0.003211      -0.005455      -0.016719      -0.007318       0.000031       0.007287              1.728176       1.417428       0.238758      -0.128335       2.152232      -0.480761       1.614867          -0.000395
           53              H       2.956921       4.968743      13.207213       0.149930       1.066491 0.80192382E+01  0.78147290E+02                                 1.682744                            1.620009      -0.909065       2.448219                    0.999418       3.302549       8.974280       0.512144       1.227250      -0.722133      -0.014573       0.000240      -0.005748       0.015668      -0.002592       0.003862      -0.005576       0.010599       0.014655      -0.009948       0.000026       0.009922              1.702094       1.940439      -0.370378      -0.179760       1.678829      -0.007981       1.487013           0.020441
           54              H       4.449589       4.669732      13.582727       0.160223       1.024220 0.76136873E+01  0.72931952E+02                                 1.618622                            1.565197      -0.833180       2.493281                    0.999800       3.127333       8.310729       0.529919       1.206630      -0.728250       0.015490      -0.004978       0.004524       0.016888       0.000786      -0.001610      -0.001903       0.018005       0.010245      -0.010980       0.002999       0.007981              1.632976       1.834198       0.206115       0.317114       1.409080       0.034468       1.655649           0.022241
           55              H       4.577874       5.368500      10.242186       0.170402       0.902840 0.60476453E+01  0.56320832E+02                                 1.658622                            1.520054      -1.117999       2.384087                    0.996729       3.402036       9.812303       0.459050       1.432726      -0.677441       0.007649      -0.009923      -0.022860       0.026068      -0.000185      -0.003270       0.006057       0.000651      -0.000458      -0.006943       0.000099       0.006844              1.739683       1.425444      -0.008258      -0.273573       1.340315      -0.008063       2.453291          -0.000377
           56              H       5.035866       5.862553      11.659089       0.152691       1.064787 0.80073969E+01  0.78044702E+02                                 1.684947                            1.622011      -0.925738       2.441700                    0.999322       3.299099       8.981279       0.510043       1.232104      -0.721036       0.013887      -0.005137       0.002641       0.015040      -0.002110       0.004039      -0.008372       0.006447       0.000322      -0.010197       0.000273       0.009924              1.704351       1.942613       0.341476       0.231693       1.529942       0.079563       1.640499           0.020407
           57              H       3.543198       6.038252      11.212380       0.161210       1.021941 0.75914852E+01  0.72660744E+02                                 1.615784                            1.562529      -0.825930       2.496572                    0.999823       3.122469       8.292427       0.530606       1.206036      -0.728395      -0.014515       0.001200      -0.005610       0.015608       0.000822      -0.001383      -0.007134       0.009486      -0.016101      -0.011054       0.003091       0.007963              1.630088       1.831065      -0.376822      -0.020294       1.620743      -0.088917       1.438457           0.022231
           58              H       7.411426       1.873857       4.189287       0.170412       0.902791 0.60472955E+01  0.56317458E+02                                 1.658652                            1.520080      -1.118094       2.384064                    0.996725       3.402075       9.812803       0.459009       1.432858      -0.677417      -0.007651       0.014837       0.020029       0.026074      -0.002739      -0.001795       0.003066       0.005827       0.015056      -0.006942       0.000101       0.006841              1.739717       1.425473      -0.232793      -0.143945       2.182063       0.477916       1.611615          -0.000390
           59              H       6.953434       0.893810       3.052973       0.152671       1.065030 0.80099396E+01  0.78077333E+02                                 1.685343                            1.622380      -0.925732       2.441682                    0.999321       3.299696       8.983976       0.509921       1.232273      -0.720996      -0.013889      -0.004862       0.003133       0.015046       0.004556       0.000194      -0.002722      -0.003340      -0.029108      -0.010217       0.000281       0.009936              1.704756       1.943106       0.029911       0.411702       1.544315       0.087670       1.626848           0.020399
           60              H       8.446102       1.368520       3.124167       0.161181       1.022197 0.75941015E+01  0.72693484E+02                                 1.616176                            1.562895      -0.825839       2.496582                    0.999823       3.123077       8.295016       0.530484       1.206186      -0.728358       0.014521       0.005454       0.001770       0.015612      -0.001610       0.000022      -0.004997       0.005797      -0.027248      -0.011068       0.003092       0.007976              1.630488       1.831525       0.170906      -0.336590       1.561432      -0.123440       1.498507           0.022202
           61              H       8.574388      -1.873857       4.189287       0.171327       0.897532 0.60022314E+01  0.55757576E+02                                 1.648176                            1.511385      -1.099961       2.391655                    0.997231       3.382716       9.724323       0.462005       1.427147      -0.678529       0.007359      -0.014031       0.019320       0.024986      -0.003030       0.001762      -0.003193       0.005645       0.016573      -0.007320       0.000033       0.007287              1.728214       1.417457      -0.230522       0.142609       2.165601      -0.473088       1.601585          -0.000407
           62              H       9.032379      -0.893810       3.052973       0.149919       1.066710 0.80216390E+01  0.78179248E+02                                 1.683220                            1.620448      -0.908925       2.448277                    0.999418       3.303163       8.977457       0.511964       1.227547      -0.722065       0.014578       0.005102       0.002666       0.015673       0.004640      -0.000318       0.002684      -0.003700      -0.028300      -0.009968       0.000037       0.009931              1.702581       1.941039       0.029511      -0.410803       1.542304      -0.087071       1.624401           0.020418
           63              H       7.539711      -1.368520       3.124167       0.160208       1.024513 0.76166434E+01  0.72968804E+02                                 1.619053                            1.565598      -0.833173       2.493253                    0.999800       3.127967       8.313441       0.529791       1.206780      -0.728213      -0.015494      -0.006404       0.002055       0.016891      -0.001788      -0.000128       0.005163       0.005773      -0.026543      -0.010995       0.002999       0.007996              1.633416       1.834714       0.171651       0.337177       1.564591       0.124056       1.500944           0.022218
           64              C       8.121552      -2.874053       8.674518       0.554215      22.928448 0.24840029E+03  0.51263244E+04                                 7.436516                            5.558599      -0.004097       2.054192                    0.999508      22.359205      62.144981       0.636271       0.466455      -1.024542       0.037259      -0.020135      -0.028040       0.050793       0.068830       0.065120       0.031103       0.018846      -0.072316      -0.075559      -0.040886       0.116445              8.950801       9.503734      -3.411800      -4.018512       8.604713       0.842805       8.743957          -0.004888
           65              C       7.032923      -2.346956       9.584687      -0.006836      36.213672 0.43120995E+03  0.10025891E+05                                 9.466652                            6.874946       0.062813       2.029236                    0.999329      26.821179      74.446852       0.640901       0.411037      -1.077373      -0.034056       0.010704       0.022820       0.042369      -0.000896       0.006379       0.001882       0.005609       0.023159      -0.007616      -0.003547       0.011163             11.670668      12.919687      -4.087143      -6.301838      11.219579       0.972270      10.872736           0.023939
           66              C       6.501797      -1.075957       9.382272      -0.095379      32.625703 0.42741852E+03  0.10053923E+05                                 9.022440                            7.000296       0.017073       1.987882                    0.999479      29.171088      85.205260       0.605638       0.429943      -1.050695      -0.020105      -0.007623       0.016181       0.026910       0.011129       0.007069      -0.009579      -0.018703       0.036325      -0.023728       0.005481       0.018246             10.373123      11.622671      -3.238504      -4.404969      10.777761       0.006975       8.718936           0.005954
           67              C       6.516185      -3.146468      10.600948      -0.114776      33.423357 0.42485011E+03  0.99396786E+04                                 9.035535                            6.906085       0.047578       1.985137                    0.999705      29.298749      84.268596       0.621885       0.420978      -1.060366      -0.012291       0.024781       0.000182       0.027662      -0.007447       0.013571      -0.003749      -0.032968      -0.028395      -0.024427       0.000168       0.024258             10.427599      11.409898      -2.692433      -5.407636       9.606350       0.009358      10.266549           0.007947
           68              C       0.128645       0.889780      12.111381       0.554729      22.936102 0.24846381E+03  0.51282466E+04                                 7.440666                            5.561042       0.006747       2.057257                    0.999624      22.359677      62.161225       0.635799       0.466746      -1.024326       0.036288      -0.014356       0.030089       0.049277       0.021923      -0.091234      -0.003110       0.063113       0.065439      -0.075662      -0.038804       0.114466              8.956568       9.509704      -1.775482       4.968295       7.983888      -0.482181       9.376111          -0.004915
           69              C      11.029317       1.414460      11.199817      -0.006087      36.223601 0.43132036E+03  0.10029624E+05                                 9.469511                            6.876656       0.070392       2.031307                    0.999289      26.827002      74.480054       0.640672       0.411136      -1.077251      -0.033858       0.013882      -0.022379       0.042894       0.006653      -0.002533      -0.006452      -0.005981       0.000018      -0.007706      -0.003677       0.011383             11.674461      12.923420      -3.415104       6.693466      10.120431      -0.336898      11.979532           0.023888
           70              C      10.498191       0.603664      10.200307      -0.102579      32.879991 0.43159995E+03  0.10176942E+05                                 9.066964                            7.034004       0.019889       1.987320                    0.999425      29.313782      85.723856       0.604248       0.429888      -1.050737      -0.019815       0.017819      -0.000162       0.026649       0.004382      -0.018398       0.001410      -0.032747      -0.007840      -0.028678       0.010330       0.018347             10.426743      11.690549      -2.203158       5.043721       9.260470       0.888801      10.329209           0.005929
           71              C      10.512578       2.694324      11.384084      -0.107979      33.242347 0.42195043E+03  0.98551556E+04                                 9.004786                            6.883102       0.052118       1.987510                    0.999720      29.200763      83.921464       0.622825       0.421054      -1.060296      -0.013509      -0.010389      -0.019932       0.026224       0.016683       0.004332       0.017200      -0.014755       0.035163      -0.025226      -0.003913       0.029140             10.390473      11.363116      -3.316178       5.015921      10.059454      -0.280082       9.748849           0.008042
           72              C       4.125158       1.984274       7.133375       0.557108      22.863032 0.24756726E+03  0.51054059E+04                                 7.427603                            5.552670       0.002978       2.056946                    0.999582      22.317654      62.029163       0.635956       0.467027      -1.024116       0.038111       0.035065      -0.002982       0.051874      -0.090868       0.024941      -0.027164       0.011353      -0.084886      -0.077077      -0.037581       0.114658              8.939235       9.490112       5.177168      -0.943353       9.425889      -0.359587       7.901704          -0.004895
           73              C       3.036530       0.932496       7.134770      -0.006595      36.266049 0.43195985E+03  0.10048366E+05                                 9.478032                            6.882661       0.062421       2.028395                    0.999350      26.842771      74.541857       0.640256       0.411245      -1.077164      -0.033806      -0.025082      -0.000391       0.042097      -0.004498      -0.004537       0.004604      -0.009676      -0.010085      -0.007800      -0.003047       0.010848             11.685639      12.937287       7.513115      -0.389508      11.818016      -0.637470      10.301615           0.023877
           74              C       2.505404       0.472293       8.336695      -0.096507      32.633040 0.42745786E+03  0.10054068E+05                                 9.018221                            6.996579       0.026701       1.990822                    0.999452      29.182271      85.206617       0.606385       0.429447      -1.051104      -0.021539      -0.011989      -0.015386       0.029058      -0.015511       0.006369       0.007836      -0.013797       0.041903      -0.026270       0.008789       0.017480             10.368594      11.618435       5.432504      -0.599895       9.237229      -0.892941      10.250119           0.005959
           75              C       2.519791       0.452144       5.934242      -0.112201      33.327009 0.42333647E+03  0.98957484E+04                                 9.020893                            6.895667       0.051823       1.987117                    0.999691      29.246756      84.091643       0.622078       0.421209      -1.060186      -0.010583      -0.010132       0.018604       0.023681      -0.007413      -0.012899      -0.010781      -0.006811       0.055366      -0.023971      -0.001192       0.025163             10.409667      11.387853       6.016736       0.369826      10.090527       0.279362       9.750622           0.008010
           76              C       8.121552      10.933653       5.285119       0.554224      22.928760 0.24840391E+03  0.51264193E+04                                 7.436590                            5.558645      -0.004092       2.054189                    0.999508      22.359400      62.145709       0.636267       0.466456      -1.024541       0.037262       0.020135       0.028043       0.050796      -0.068836      -0.065125       0.031109       0.018850      -0.072320      -0.075564      -0.040893       0.116457              8.950902       9.503850       3.411858       4.018568       8.604819       0.842831       8.744038          -0.004877
           77              C       7.032923      10.406556       4.374950      -0.006837      36.213987 0.43121375E+03  0.10026002E+05                                 9.466696                            6.874969       0.062802       2.029230                    0.999329      26.821333      74.447382       0.640901       0.411036      -1.077373      -0.034056      -0.010706      -0.022821       0.042370       0.000895      -0.006379       0.001883       0.005611       0.023156      -0.007617      -0.003546       0.011162             11.670732      12.919762       4.087185       6.301871      11.219663       0.972288      10.872771           0.023952
           78              C       6.501797       9.135557       4.577365      -0.095380      32.625842 0.42742014E+03  0.10053974E+05                                 9.022469                            7.000312       0.017055       1.987875                    0.999479      29.171185      85.205688       0.605637       0.429943      -1.050695      -0.020107       0.007622      -0.016182       0.026911      -0.011130      -0.007073      -0.009580      -0.018705       0.036321      -0.023731       0.005483       0.018247             10.373164      11.622711       3.238523       4.404984      10.777825       0.006977       8.718955           0.005946
           79              C       6.516185      11.206068       3.358689      -0.114777      33.423647 0.42485399E+03  0.99397953E+04                                 9.035591                            6.906117       0.047576       1.985134                    0.999705      29.298906      84.269244       0.621883       0.420978      -1.060366      -0.012292      -0.024781      -0.000183       0.027663       0.007447      -0.013572      -0.003751      -0.032974      -0.028388      -0.024429       0.000168       0.024261             10.427673      11.409990       2.692479       5.407676       9.606438       0.009378      10.266590           0.007980
           80              C       0.128645       7.169820       1.848256       0.554737      22.936264 0.24846562E+03  0.51282963E+04                                 7.440709                            5.561068       0.006761       2.057259                    0.999624      22.359813      62.161788       0.635796       0.466747      -1.024325       0.036290       0.014356      -0.030091       0.049280      -0.021925       0.091243      -0.003112       0.063123       0.065446      -0.075668      -0.038811       0.114479              8.956625       9.509780       1.775506      -4.968332       7.983943      -0.482197       9.376151          -0.004906
           81              C      11.029317       6.645140       2.759820      -0.006088      36.223855 0.43132333E+03  0.10029713E+05                                 9.469558                            6.876682       0.070388       2.031305                    0.999289      26.827112      74.480508       0.640670       0.411137      -1.077251      -0.033858      -0.013883       0.022379       0.042895      -0.006652       0.002535      -0.006452      -0.005976       0.000026      -0.007705      -0.003677       0.011382             11.674526      12.923509       3.415137      -6.693508      10.120499      -0.336908      11.979572           0.023890
           82              C      10.498191       7.455936       3.759330      -0.102579      32.880011 0.43160049E+03  0.10176957E+05                                 9.066960                            7.034002       0.019885       1.987318                    0.999425      29.313809      85.723917       0.604249       0.429887      -1.050737      -0.019814      -0.017820       0.000165       0.026649      -0.004384       0.018400       0.001413      -0.032747      -0.007841      -0.028681       0.010332       0.018348             10.426733      11.690532       2.203155      -5.043702       9.260490       0.888811      10.329177           0.005924
           83              C      10.512578       5.365276       2.575553      -0.107981      33.242649 0.42195451E+03  0.98552825E+04                                 9.004862                            6.883150       0.052099       1.987503                    0.999720      29.200926      83.922285       0.622820       0.421056      -1.060294      -0.013513       0.010390       0.019930       0.026225      -0.016683      -0.004328       0.017201      -0.014759       0.035167      -0.025228      -0.003910       0.029139             10.390572      11.363244       3.316233      -5.015976      10.059557      -0.280103       9.748914           0.008040
           84              C       4.125158       6.075326       6.826262       0.557081      22.862562 0.24756185E+03  0.51052627E+04                                 7.427492                            5.552603       0.002957       2.056949                    0.999582      22.317306      62.027854       0.635962       0.467026      -1.024117       0.038107      -0.035059       0.002985       0.051867       0.090852      -0.024936      -0.027160       0.011353      -0.084849      -0.077067      -0.037567       0.114634              8.939084       9.489933      -5.177052       0.943327       9.425730      -0.359563       7.901589          -0.004900
           85              C       3.036530       7.127104       6.824867      -0.006595      36.265479 0.43195333E+03  0.10048174E+05                                 9.477945                            6.882617       0.062445       2.028405                    0.999350      26.842513      74.540932       0.640257       0.411246      -1.077164      -0.033805       0.025080       0.000391       0.042094       0.004496       0.004541       0.004608      -0.009679      -0.010068      -0.007803      -0.003046       0.010849             11.685510      12.937137      -7.513015       0.389492      11.817896      -0.637449      10.301499           0.023872
           86              C       2.505404       7.587307       5.622942      -0.096507      32.632758 0.42745447E+03  0.10053964E+05                                 9.018172                            6.996556       0.026728       1.990833                    0.999452      29.182062      85.205786       0.606385       0.429447      -1.051104      -0.021538       0.011985       0.015386       0.029056       0.015503      -0.006372       0.007838      -0.013800       0.041891      -0.026263       0.008784       0.017479             10.368526      11.618366      -5.432468       0.599892       9.237187      -0.892933      10.250024           0.005945
           87              C       2.519791       7.607456       8.025395      -0.112204      33.326545 0.42333054E+03  0.98955700E+04                                 9.020805                            6.895618       0.051832       1.987124                    0.999691      29.246495      84.090582       0.622081       0.421209      -1.060187      -0.010577       0.010132      -0.018604       0.023678       0.007409       0.012898      -0.010782      -0.006803       0.055356      -0.023966      -0.001195       0.025160             10.409550      11.387716      -6.016647      -0.369832      10.090415       0.279373       9.750518           0.008009
           88              C       7.864142       5.185547       5.285119       0.557046      22.862756 0.24756457E+03  0.51053333E+04                                 7.427549                            5.552644       0.003008       2.056970                    0.999582      22.317338      62.028056       0.635957       0.467027      -1.024116      -0.038111      -0.020113       0.028866       0.051867      -0.067009       0.066205      -0.029487       0.015385      -0.072742      -0.077060      -0.037557       0.114617              8.939152       9.489980       3.405484      -4.011820       8.594118      -0.839728       8.733358          -0.004915
           89              C       8.952770       5.712644       4.374950      -0.006574      36.264624 0.43194234E+03  0.10047865E+05                                 9.477861                            6.882572       0.062480       2.028425                    0.999350      26.842067      74.539742       0.640252       0.411251      -1.077159       0.033803       0.012216      -0.021911       0.042095       0.001680       0.006170      -0.001966       0.001736       0.024127      -0.007800      -0.003056       0.010856             11.685379      12.936941       4.093686      -6.311645      11.232515      -0.975267      10.886682           0.023922
           90              C       9.483896       6.983643       4.577365      -0.096475      32.631704 0.42743824E+03  0.10053494E+05                                 9.018057                            6.996481       0.026809       1.990874                    0.999452      29.181274      85.203281       0.606381       0.429455      -1.051099       0.021533      -0.007342      -0.018069       0.029053      -0.013274       0.010250       0.009991      -0.017547       0.030642      -0.026269       0.008800       0.017468             10.368387      11.618187       3.235707      -4.404634      10.769998      -0.007891       8.716976           0.005939
           91              C       9.469509       4.913132       3.358689      -0.112231      33.327001 0.42333778E+03  0.98957983E+04                                 9.020958                            6.895719       0.051912       1.987152                    0.999692      29.246605      84.091616       0.622070       0.421215      -1.060182       0.010577       0.021176       0.000519       0.023677       0.007461       0.012857       0.005118      -0.034358      -0.027297      -0.023961      -0.001202       0.025163             10.409734      11.387867       2.688121      -5.395557       9.593802      -0.007492      10.247534           0.007973
           92              C       3.867748       8.949380       1.848256       0.554225      22.928123 0.24839587E+03  0.51262108E+04                                 7.436446                            5.558547      -0.004115       2.054188                    0.999507      22.359028      62.144369       0.636274       0.466455      -1.024542      -0.037255      -0.014218      -0.031462       0.050793      -0.021977      -0.092164       0.003975       0.065830       0.068652      -0.075555      -0.040885       0.116440              8.950724       9.503678       1.774228       4.963927       7.979160       0.481719       9.369334          -0.004856
           93              C       4.956377       9.474060       2.759820      -0.006846      36.214050 0.43121350E+03  0.10026007E+05                                 9.466778                            6.875016       0.062775       2.029226                    0.999329      26.821240      74.447452       0.640891       0.411042      -1.077368       0.034058       0.014416       0.020675       0.042370      -0.005972      -0.002425       0.007165      -0.003562      -0.004296      -0.007604      -0.003561       0.011165             11.670862      12.919960       3.414054       6.690658      10.117535       0.335992      11.975091           0.023922
           94              C       5.487503       8.663264       3.759330      -0.095406      32.625668 0.42741823E+03  0.10053902E+05                                 9.022366                            7.000239       0.017032       1.987867                    0.999479      29.171133      85.204989       0.605648       0.429936      -1.050700       0.020106       0.017817       0.001488       0.026905      -0.000551      -0.013162      -0.000972      -0.033599      -0.008413      -0.023714       0.005467       0.018247             10.373033      11.622570       2.195554       5.007053       9.227535      -0.888001      10.268996           0.005923
           95              C       5.473115      10.753924       2.575553      -0.114748      33.422974 0.42484345E+03  0.99394961E+04                                 9.035541                            6.906088       0.047530       1.985128                    0.999705      29.298381      84.267767       0.621876       0.420985      -1.060360       0.012287      -0.012236       0.021548       0.027659      -0.015486      -0.000337      -0.015147      -0.013210       0.030882      -0.024430       0.000181       0.024250             10.427617      11.409975       3.337040       5.035533      10.093423       0.290644       9.779452           0.008062
           96              C      11.860655      10.043874       6.826262       0.554773      22.935750 0.24845930E+03  0.51281311E+04                                 7.440579                            5.560983       0.006695       2.057240                    0.999624      22.359583      62.160859       0.635804       0.466744      -1.024327      -0.036286       0.033236       0.002615       0.049276       0.089980       0.026635       0.026276       0.012212      -0.087285      -0.075665      -0.038812       0.114477              8.956454       9.509585      -5.190322      -0.946526       9.445503       0.361734       7.914275          -0.004914
           97              C       0.959983       8.992096       6.824867      -0.006090      36.223966 0.43132546E+03  0.10029755E+05                                 9.469484                            6.876635       0.070394       2.031300                    0.999289      26.827268      74.480417       0.640682       0.411129      -1.077258       0.033858      -0.026318       0.000840       0.042892       0.005506      -0.004500      -0.004514      -0.009339      -0.010043      -0.007713      -0.003663       0.011376             11.674433      12.923417      -7.504257      -0.389223      11.806481       0.636603      10.293399           0.023873
           98              C       1.491109       8.531893       5.622942      -0.102572      32.880276 0.43160341E+03  0.10177036E+05                                 9.066960                            7.033991       0.019858       1.987302                    0.999425      29.314043      85.724432       0.604254       0.429883      -1.050741       0.019820      -0.009058       0.015349       0.026654       0.018125       0.005404      -0.008084      -0.016315       0.041504      -0.028684       0.010329       0.018354             10.426744      11.690567      -5.469581      -0.613873       9.292295       0.907172      10.297369           0.005955
           99              C       1.476722       8.511744       8.025395      -0.108002      33.243206 0.42196345E+03  0.98555215E+04                                 9.004856                            6.883155       0.052068       1.987482                    0.999720      29.201438      83.923277       0.622830       0.421048      -1.060301       0.013512      -0.012065      -0.018965       0.026226       0.004588      -0.016613       0.013023      -0.007507       0.056907      -0.025226      -0.003920       0.029146             10.390561      11.363271      -6.002081       0.363907      10.069141      -0.274524       9.739270           0.007996
          100              C       7.864142       2.874053       8.674518       0.557056      22.862908 0.24756643E+03  0.51053811E+04                                 7.427574                            5.552660       0.003032       2.056973                    0.999582      22.317465      62.028459       0.635957       0.467027      -1.024117      -0.038113       0.020112      -0.028870       0.051870       0.067017      -0.066212      -0.029491       0.015390      -0.072741      -0.077066      -0.037564       0.114630              8.939182       9.490016      -3.405494       4.011846       8.594131      -0.839739       8.733399          -0.004908
          101              C       8.952770       2.346956       9.584687      -0.006575      36.264755 0.43194398E+03  0.10047910E+05                                 9.477866                            6.882574       0.062470       2.028420                    0.999350      26.842144      74.539919       0.640254       0.411250      -1.077161       0.033802      -0.012216       0.021914       0.042096      -0.001679      -0.006171      -0.001968       0.001739       0.024118      -0.007799      -0.003056       0.010856             11.685386      12.936943      -4.093686       6.311653      11.232511      -0.975267      10.886704           0.023930
          102              C       9.483896       1.075957       9.382272      -0.096477      32.631948 0.42744196E+03  0.10053604E+05                                 9.018093                            6.996505       0.026802       1.990868                    0.999452      29.181453      85.203931       0.606380       0.429454      -1.051100       0.021532       0.007341       0.018072       0.029054       0.013275      -0.010251       0.009993      -0.017551       0.030636      -0.026271       0.008801       0.017470             10.368430      11.618238      -3.235718       4.404663      10.770024      -0.007890       8.717029           0.005948
          103              C       9.469509       3.146468      10.600948      -0.112232      33.326906 0.42333666E+03  0.98957618E+04                                 9.020927                            6.895703       0.051900       1.987148                    0.999692      29.246589      84.091424       0.622071       0.421214      -1.060183       0.010579      -0.021175      -0.000521       0.023677      -0.007458      -0.012860       0.005118      -0.034356      -0.027298      -0.023964      -0.001197       0.025161             10.409690      11.387802      -2.688085       5.395534       9.593747      -0.007473      10.247521           0.007979
          104              C       3.867748      -0.889780      12.111381       0.554221      22.927845 0.24839269E+03  0.51261256E+04                                 7.436376                            5.558504      -0.004108       2.054195                    0.999507      22.358831      62.143574       0.636279       0.466453      -1.024544      -0.037254       0.014217       0.031462       0.050793       0.021977       0.092160       0.003973       0.065824       0.068646      -0.075553      -0.040880       0.116434              8.950630       9.503555      -1.774186      -4.963861       7.979078       0.481684       9.369255          -0.004854
          105              C       4.956377      -1.414460      11.199817      -0.006848      36.213858 0.43121180E+03  0.10025953E+05                                 9.466732                            6.874994       0.062789       2.029230                    0.999329      26.821183      74.447131       0.640893       0.411041      -1.077369       0.034059      -0.014416      -0.020675       0.042371       0.005972       0.002422       0.007166      -0.003565      -0.004297      -0.007606      -0.003560       0.011165             11.670790      12.919854      -3.414008      -6.690603      10.117469       0.335961      11.975046           0.023914
          106              C       5.487503      -0.603664      10.200307      -0.095407      32.625701 0.42741901E+03  0.10053924E+05                                 9.022370                            7.000245       0.017037       1.987868                    0.999479      29.171162      85.205072       0.605648       0.429936      -1.050701       0.020107      -0.017817      -0.001486       0.026906       0.000550       0.013160      -0.000971      -0.033602      -0.008416      -0.023714       0.005465       0.018248             10.373038      11.622569      -2.195548      -5.007053       9.227525      -0.888013      10.269021           0.005939
          107              C       5.473115      -2.694324      11.384084      -0.114748      33.422822 0.42484188E+03  0.99394434E+04                                 9.035495                            6.906064       0.047544       1.985133                    0.999705      29.298303      84.267281       0.621880       0.420984      -1.060362       0.012285       0.012236      -0.021550       0.027660       0.015487       0.000335      -0.015147      -0.013209       0.030878      -0.024431       0.000180       0.024251             10.427554      11.409884      -3.336993      -5.035495      10.093352       0.290615       9.779425           0.008026
          108              C      11.860655      -1.984274       7.133375       0.554773      22.936085 0.24846316E+03  0.51282328E+04                                 7.440660                            5.561033       0.006684       2.057232                    0.999624      22.359787      62.161643       0.635800       0.466746      -1.024326      -0.036286      -0.033237      -0.002615       0.049277      -0.089983      -0.026636       0.026277       0.012211      -0.087295      -0.075667      -0.038815       0.114482              8.956566       9.509721       5.190410       0.946539       9.445624       0.361741       7.914354          -0.004901
          109              C       0.959983      -0.932496       7.134770      -0.006093      36.224264 0.43132859E+03  0.10029848E+05                                 9.469537                            6.876660       0.070389       2.031297                    0.999289      26.827388      74.480888       0.640681       0.411129      -1.077258       0.033859       0.026319      -0.000839       0.042893      -0.005505       0.004499      -0.004513      -0.009339      -0.010046      -0.007711      -0.003662       0.011374             11.674516      12.923527       7.504329       0.389223      11.806562       0.636602      10.293460           0.023874
          110              C       1.491109      -0.472293       8.336695      -0.102569      32.880253 0.43160219E+03  0.10177002E+05                                 9.066962                            7.033984       0.019848       1.987300                    0.999425      29.314020      85.724400       0.604254       0.429883      -1.050740       0.019820       0.009060      -0.015348       0.026655      -0.018128      -0.005403      -0.008083      -0.016316       0.041504      -0.028686       0.010332       0.018354             10.426755      11.690584       5.469593       0.613874       9.292295       0.907170      10.297387           0.005961
          111              C       1.476722      -0.452144       5.934242      -0.108001      33.243540 0.42196754E+03  0.98556458E+04                                 9.004923                            6.883191       0.052068       1.987480                    0.999720      29.201613      83.924038       0.622828       0.421048      -1.060301       0.013513       0.012066       0.018966       0.026228      -0.004587       0.016613       0.013024      -0.007513       0.056913      -0.025228      -0.003920       0.029148             10.390654      11.363388       6.002157      -0.363910      10.069234      -0.274528       9.739341           0.008003
          112              C      11.670385      13.529651       2.798907      -0.426768      27.088709 0.41677414E+03  0.97453509E+04                                 7.825690                            6.726297       0.018781       1.976617                    0.996994      31.545712      91.972915       0.643468       0.407083      -1.064771       0.008437      -0.060807      -0.001800       0.061416      -0.000828       0.001607       0.048405       0.061362      -0.010036      -0.066281       0.032060       0.034220              8.499171       7.175029      -0.787220      -1.079088       8.223454       2.299603      10.099032           0.023068
          113              C       0.318915      12.400501       0.843162      -0.426773      27.089119 0.41678257E+03  0.97456127E+04                                 7.825844                            6.726437       0.018696       1.976586                    0.996994      31.546090      91.974798       0.643450       0.407091      -1.064763      -0.008440      -0.028848       0.053561       0.061418       0.001801       0.000096       0.035320       0.084028       0.057973      -0.066281       0.032053       0.034228              8.499337       7.175100      -0.540999      -1.221288       7.638798       1.962028      10.684113           0.023077
          114              C       3.677478       3.718699       0.843162      -0.430811      27.180164 0.41882879E+03  0.98048105E+04                                 7.846655                            6.747298       0.015508       1.975253                    0.996976      31.597608      92.158501       0.641873       0.407619      -1.064489       0.006291       0.023125       0.054548       0.059580       0.006706       0.000248      -0.035017       0.079715       0.052606      -0.064128       0.029578       0.034549              8.521619       7.191809      -0.541980       1.228559       7.649914      -1.965657      10.723134           0.023222
          115              C       4.315309       2.589549       2.798907      -0.433534      27.209157 0.41936411E+03  0.98200395E+04                                 7.847119                            6.746034       0.022991       1.977024                    0.997037      31.628098      92.246654       0.642757       0.406946      -1.064976      -0.009863       0.061102      -0.004089       0.062028      -0.003548      -0.004315      -0.048734       0.060417      -0.007419      -0.066528       0.031284       0.035243              8.522722       7.189746      -0.793455       1.085456       8.248166      -2.311510      10.130254           0.023202
          116              C       7.673991       6.930450      10.317568      -0.433533      27.206941 0.41931990E+03  0.98188027E+04                                 7.846754                            6.745689       0.023184       1.977112                    0.997036      31.626872      92.243889       0.642769       0.406948      -1.064969       0.009863       0.034099      -0.050867       0.062028      -0.001973      -0.005229      -0.012908      -0.001634      -0.193816      -0.066583       0.031315       0.035268              8.522302       7.189537       1.336520      -0.144381      11.660732      -0.340657       6.716636           0.023265
          117              C       8.311822       9.188750      10.317568      -0.430813      27.177579 0.41877672E+03  0.98033281E+04                                 7.846117                            6.746789       0.015801       1.975374                    0.996977      31.596107      92.154151       0.641907       0.407608      -1.064491      -0.006286      -0.035687      -0.047293       0.059580      -0.003141       0.005937       0.011161      -0.000193      -0.187385      -0.064183       0.029609       0.034574              8.521013       7.191532       1.334665       0.144910      11.655963       0.347793       6.715545           0.023270
          118              C      11.670385      -5.470051      11.160730      -0.426776      27.087752 0.41675520E+03  0.97447713E+04                                 7.825432                            6.726088       0.018885       1.976658                    0.996995      31.544863      91.968990       0.643488       0.407076      -1.064778       0.008442       0.060796       0.001813       0.061406       0.000833      -0.001604       0.048403       0.061334      -0.010032      -0.066270       0.032052       0.034219              8.498876       7.174796       0.787162       1.079032       8.223139       2.299453      10.098692           0.023086
          119              C       0.318915      -4.340901      13.116475      -0.426778      27.088171 0.41676359E+03  0.97450293E+04                                 7.825583                            6.726223       0.018828       1.976636                    0.996994      31.545188      91.970631       0.643471       0.407084      -1.064771      -0.008443       0.028832      -0.053563       0.061413      -0.001798      -0.000092       0.035314       0.084018       0.057980      -0.066273       0.032051       0.034222              8.499042       7.174888       0.540978       1.221230       7.638546       1.961917      10.683691           0.023090
          120              C       3.677478       4.340901      13.116475      -0.430843      27.176905 0.41876428E+03  0.98028586E+04                                 7.845827                            6.746610       0.015694       1.975353                    0.996975      31.594754      92.146135       0.641934       0.407599      -1.064509       0.006285      -0.023124      -0.054531       0.059564      -0.006717      -0.000237      -0.035000       0.079791       0.052642      -0.064151       0.029582       0.034569              8.520677       7.191141       0.541885      -1.228332       7.649183      -1.965323      10.721708           0.023249
          121              C       4.315309       5.470051      11.160730      -0.433567      27.205801 0.41929805E+03  0.98180395E+04                                 7.846271                            6.745334       0.023178       1.977125                    0.997036      31.625176      92.233967       0.642819       0.406926      -1.064997      -0.009859      -0.061084       0.004079       0.062009       0.003547       0.004332      -0.048752       0.060424      -0.007544      -0.066551       0.031299       0.035252              8.521753       7.189046       0.793291      -1.085254       8.247160      -2.311022      10.129054           0.023220
          122              C       7.673991       1.129150       3.642069      -0.433524      27.209258 0.41936614E+03  0.98202024E+04                                 7.847352                            6.746186       0.023034       1.977040                    0.997036      31.628794      92.252394       0.642724       0.406963      -1.064954       0.009863      -0.034099       0.050881       0.062039       0.001968       0.005228      -0.012891      -0.001645      -0.193836      -0.066585       0.031317       0.035268              8.522986       7.190043      -1.336716       0.144408      11.661846      -0.340779       6.717070           0.023204
          123              C       8.311822      -1.129150       3.642069      -0.430805      27.179990 0.41882452E+03  0.98047784E+04                                 7.846744                            6.747307       0.015623       1.975291                    0.996977      31.598169      92.163312       0.641860       0.407624      -1.064475      -0.006286       0.035687       0.047306       0.059590       0.003137      -0.005935       0.011145      -0.000203      -0.187398      -0.064183       0.029610       0.034573              8.521730       7.192055      -1.334859      -0.144938      11.657129       0.347895       6.716007           0.023228
          124              O       8.360139      -2.269583       7.627546      -0.438126      28.838433 0.45610765E+03  0.10533423E+05                                 7.508632                            6.661547       0.618293       2.273538                    0.997151      26.060466      67.359562       0.726925       0.364850      -1.133273      -0.018723      -0.001153       0.024718       0.031030       0.013850       0.000159      -0.002665       0.009146       0.040694      -0.021513       0.007476       0.014037              8.049697       7.043068      -0.242282      -2.566569       7.208700      -0.816450       9.897323           0.203429
          125              O       8.676656      -3.941144       8.950919      -0.469404      31.926846 0.47373810E+03  0.11013671E+05                                 7.994619                            6.726400       0.686200       2.296405                    0.997769      26.079651      67.013078       0.735621       0.358145      -1.141759      -0.018220       0.018641       0.000604       0.026073      -0.016803       0.016568      -0.001899      -0.020557      -0.081434      -0.034898      -0.000025       0.034923              9.057085       8.749618      -3.993274      -1.185080      11.830431       0.140664       6.591206           0.144932
          126              O       0.367232      -0.319160      12.111381      -0.438515      28.822183 0.45575075E+03  0.10522762E+05                                 7.504659                            6.657789       0.624393       2.275494                    0.997073      26.055054      67.330339       0.727344       0.364724      -1.133409      -0.018479       0.021694      -0.010867       0.030499      -0.006065      -0.013071      -0.008614      -0.012380      -0.022244      -0.021739       0.008235       0.013504              8.045755       7.039593      -2.101476       1.492053       9.928790      -0.756474       7.168882           0.203248
          127              O       0.683750       1.662695      12.897309      -0.469196      31.884841 0.47294815E+03  0.10990089E+05                                 7.985234                            6.718557       0.610071       2.271372                    0.997179      26.071216      66.962970       0.736459       0.357907      -1.142014      -0.017541      -0.009679      -0.016482       0.025943       0.022778       0.005218       0.023897       0.013399       0.028544      -0.035178       0.000216       0.034962              9.046085       8.736807       0.969757       4.043975       7.771794       2.198092      10.629654           0.144757
          128              O       4.363746       2.588744       8.180347      -0.439732      28.887378 0.45709861E+03  0.10562266E+05                                 7.518035                            6.669275       0.617411       2.273017                    0.997029      26.081970      67.438925       0.726407       0.364904      -1.133206      -0.017036      -0.019428      -0.012044       0.028509      -0.006548       0.010592       0.011372      -0.008084      -0.009943      -0.019887       0.006433       0.013455              8.060623       7.052881       2.348739       1.075253       8.530257       1.574757       8.598733           0.203329
          129              O       4.680263       2.278449       6.071046      -0.470548      31.944661 0.47409828E+03  0.11023938E+05                                 7.997424                            6.728341       0.685143       2.295658                    0.997764      26.088716      67.038129       0.735629       0.358079      -1.141832      -0.017914      -0.008971       0.016399       0.025890      -0.007159      -0.023808      -0.020820       0.019469       0.043147      -0.036061      -0.000029       0.036090              9.060540       8.751571       3.024057      -2.866128       8.025172      -2.339978      10.404877           0.144589
          130              O       8.360139      10.329183       6.332091      -0.438140      28.838788 0.45611475E+03  0.10533610E+05                                 7.508600                            6.661520       0.618328       2.273543                    0.997152      26.060989      67.360619       0.726941       0.364841      -1.133281      -0.018711       0.001163      -0.024711       0.031017      -0.013900      -0.000164      -0.002664       0.009165       0.040776      -0.021577       0.007513       0.014063              8.049659       7.043039       0.242280       2.566559       7.208670      -0.816440       9.897269           0.203404
          131              O       8.676656      12.000744       5.008718      -0.469409      31.926857 0.47373791E+03  0.11013650E+05                                 7.994557                            6.726343       0.686259       2.296424                    0.997769      26.079816      67.013135       0.735634       0.358139      -1.141765      -0.018212      -0.018638      -0.000592       0.026065       0.016806      -0.016586      -0.001884      -0.020561      -0.081526      -0.034937      -0.000002       0.034939              9.057022       8.749546       3.993249       1.185060      11.830379       0.140653       6.591139           0.144910
          132              O       0.367232       8.378760       1.848256      -0.438510      28.822267 0.45575202E+03  0.10522788E+05                                 7.504620                            6.657754       0.624388       2.275494                    0.997073      26.055253      67.330617       0.727354       0.364719      -1.133414      -0.018468      -0.021688       0.010857       0.030484       0.006082       0.013105      -0.008633      -0.012394      -0.022274      -0.021789       0.008263       0.013526              8.045712       7.039551       2.101464      -1.492033       9.928769      -0.756461       7.168816           0.203250
          133              O       0.683750       6.396905       1.062328      -0.469215      31.885816 0.47296619E+03  0.10990608E+05                                 7.985358                            6.718656       0.610056       2.271363                    0.997179      26.071725      66.964472       0.736459       0.357904      -1.142017      -0.017532       0.009689       0.016475       0.025935      -0.022803      -0.005208       0.023912       0.013461       0.028602      -0.035227       0.000247       0.034981              9.046229       8.736976      -0.969773      -4.044063       7.771905       2.198101      10.629804           0.144683
          134              O       4.363746       5.470856       5.779290      -0.439693      28.886117 0.45707358E+03  0.10561574E+05                                 7.517991                            6.669241       0.617369       2.273017                    0.997029      26.080703      67.435947       0.726383       0.364920      -1.133190      -0.017061       0.019454       0.012032       0.028536       0.006488      -0.010506       0.011326      -0.008041      -0.009866      -0.019753       0.006355       0.013398              8.060574       7.052826      -2.348710      -1.075243       8.530209       1.574756       8.598686           0.203363
          135              O       4.680263       5.781151       7.888591      -0.470527      31.943956 0.47408583E+03  0.11023603E+05                                 7.997430                            6.728357       0.685043       2.295630                    0.997764      26.088079      67.036895       0.735609       0.358090      -1.141821      -0.017930       0.008998      -0.016392       0.025907       0.007127       0.023784      -0.020758       0.019425       0.043204      -0.035977      -0.000081       0.036057              9.060536       8.751573      -3.024057       2.866115       8.025193      -2.339962      10.404841           0.144658
          136              O       7.625554       5.790017       6.332091      -0.439714      28.887807 0.45710775E+03  0.10562600E+05                                 7.518442                            6.669619       0.617130       2.272932                    0.997028      26.081034      67.438353       0.726339       0.364934      -1.133175       0.017070      -0.000654      -0.022868       0.028544      -0.012326       0.000363       0.001799       0.008461       0.039616      -0.019720       0.006349       0.013371              8.061086       7.053305       0.243212      -2.571892       7.218250       0.817057       9.911703           0.203226
          137              O       7.309037       4.118456       5.008718      -0.470329      31.938660 0.47398708E+03  0.11020737E+05                                 7.996651                            6.727730       0.685043       2.295678                    0.997764      26.085279      67.028039       0.735631       0.358098      -1.141814       0.017944       0.018707       0.000387       0.025925       0.017043       0.017987       0.003222      -0.022039      -0.080945      -0.035855      -0.000173       0.036028              9.059618       8.750577       3.993661      -1.185614      11.835339      -0.139410       6.592937           0.144964
          138              O       3.629161       7.740440       1.848256      -0.438133      28.837448 0.45608793E+03  0.10532846E+05                                 7.508441                            6.661388       0.618374       2.273571                    0.997153      26.060041      67.357911       0.726937       0.364848      -1.133275       0.018729       0.021981       0.011359       0.031032       0.006772      -0.012052       0.009439      -0.011885      -0.022277      -0.021479       0.007444       0.014035              8.049479       7.042873       2.101500       1.493042       9.931965       0.755960       7.173599           0.203492
          139              O       3.312644       9.722295       1.062328      -0.469482      31.929294 0.47378341E+03  0.11015004E+05                                 7.995057                            6.726750       0.686238       2.296397                    0.997771      26.080696      67.016927       0.735596       0.358148      -1.141755       0.018221      -0.008795       0.016447       0.026074      -0.022770       0.006253      -0.023028       0.016013       0.028349      -0.034905      -0.000017       0.034922              9.057607       8.750200      -0.970343       4.051141       7.779539      -2.198351      10.643082           0.144882
          140              O      11.622068      10.648344       5.779290      -0.438542      28.822322 0.45575303E+03  0.10522811E+05                                 7.504597                            6.657735       0.624541       2.275532                    0.997074      26.055446      67.330973       0.727360       0.364716      -1.133417       0.018469      -0.020239       0.013382       0.030493       0.008297       0.011809      -0.011816      -0.006861      -0.005817      -0.021774       0.008262       0.013513              8.045681       7.039506      -2.342851       1.073886       8.513894      -1.573317       8.583645           0.203152
          141              O      11.305550      10.338049       7.888591      -0.469348      31.888831 0.47302226E+03  0.10992234E+05                                 7.985813                            6.719018       0.610054       2.271332                    0.997178      26.073312      66.969492       0.736445       0.357900      -1.142021       0.017531      -0.009411      -0.016625       0.025929       0.006909      -0.022355       0.021104       0.018433       0.043367      -0.035277       0.000284       0.034993              9.046769       8.737517      -3.017615      -2.862064       8.012222       2.336692      10.390567           0.144405
          142              O       7.625554       2.269583       7.627546      -0.439723      28.888191 0.45711514E+03  0.10562795E+05                                 7.518418                            6.669597       0.617174       2.272944                    0.997028      26.081511      67.439283       0.726353       0.364926      -1.133183       0.017059       0.000663       0.022858       0.028530       0.012377      -0.000369       0.001804       0.008476       0.039713      -0.019787       0.006383       0.013404              8.061060       7.053283      -0.243207       2.571886       7.218213       0.817062       9.911684           0.203214
          143              O       7.309037       3.941144       8.950919      -0.470340      31.939218 0.47399750E+03  0.11021035E+05                                 7.996706                            6.727776       0.685000       2.295658                    0.997764      26.085680      67.029158       0.735633       0.358095      -1.141817       0.017939      -0.018708      -0.000396       0.025922      -0.017042      -0.018003       0.003200      -0.022028      -0.081011      -0.035885      -0.000146       0.036031              9.059677       8.750640      -3.993687       1.185640      11.835399      -0.139429       6.592991           0.144963
          144              O       3.629161       0.319160      12.111381      -0.438135      28.837430 0.45608824E+03  0.10532871E+05                                 7.508513                            6.661454       0.618277       2.273541                    0.997153      26.059807      67.357692       0.726922       0.364855      -1.133268       0.018737      -0.021986      -0.011364       0.031042      -0.006760       0.012025       0.009428      -0.011857      -0.022249      -0.021440       0.007427       0.014013              8.049559       7.042950      -2.101519      -1.493072       9.932020       0.755966       7.173707           0.203482
          145              O       3.312644      -1.662695      12.897309      -0.469482      31.928530 0.47376914E+03  0.11014587E+05                                 7.994940                            6.726655       0.686250       2.296407                    0.997770      26.080327      67.015674       0.735600       0.358148      -1.141755       0.018223       0.008786      -0.016445       0.026072       0.022766      -0.006253      -0.023031       0.015983       0.028331      -0.034894      -0.000027       0.034921              9.057475       8.750034       0.970334      -4.051053       7.779449      -2.198361      10.642942           0.144827
          146              O      11.622068      -2.588744       8.180347      -0.438542      28.822465 0.45575567E+03  0.10522878E+05                                 7.504574                            6.657713       0.624568       2.275537                    0.997074      26.055692      67.331450       0.727368       0.364711      -1.133422       0.018464       0.020233      -0.013386       0.030487      -0.008311      -0.011828      -0.011823      -0.006875      -0.005835      -0.021803       0.008280       0.013524              8.045658       7.039488       2.342845      -1.073888       8.513864      -1.573318       8.583622           0.203171
          147              O      11.305550      -2.278449       6.071046      -0.469338      31.888731 0.47302017E+03  0.10992165E+05                                 7.985762                            6.718974       0.610099       2.271348                    0.997178      26.073328      66.969296       0.736453       0.357897      -1.142024       0.017528       0.009404       0.016627       0.025925      -0.006914       0.022361       0.021118       0.018444       0.043364      -0.035294       0.000291       0.035004              9.046714       8.737472       3.017592       2.862058       8.012161       2.336679      10.390510           0.144417
          148              N       0.000000      12.232458       2.244012       0.082236      24.090008 0.34217354E+03  0.73431487E+04                                 6.865090                            5.862921       0.867073       2.348043                    0.998434      22.999894      57.023061       0.757630       0.376715      -1.125954       0.000000       0.314994      -0.181858       0.363722      -0.010412      -0.018031       0.202758       0.289691       0.178561      -0.291667       0.108699       0.182969              7.622675       4.781184      -1.109944      -1.922434       7.674664       2.370795      10.412177           0.777114
          149              N       3.996393       3.886742       2.244012       0.085774      24.021985 0.34096589E+03  0.73108703E+04                                 6.852721                            5.852884       0.858379       2.345844                    0.998332      22.963701      56.911190       0.758207       0.376756      -1.125908       0.000981      -0.317221      -0.183221       0.366334      -0.011557       0.018682      -0.202597       0.288928       0.180941      -0.291343       0.107387       0.183956              7.608080       4.774347      -1.107680       1.918032       7.660136      -2.363644      10.389758           0.776913
          150              N       7.992907       8.059600       9.471614       0.085787      24.019786 0.34092567E+03  0.73099091E+04                                 6.853079                            5.853188       0.857778       2.345694                    0.998330      22.959777      56.904054       0.758049       0.376840      -1.125827      -0.000981       0.000066       0.366133       0.366134       0.021865      -0.000666       0.000433      -0.062376      -0.873819      -0.291274       0.107549       0.183725              7.608489       4.774539       2.215041      -0.000244      11.754960       0.000171       6.295968           0.777918
          151              N       0.000000      -4.172858      11.715625       0.082263      24.088140 0.34214054E+03  0.73422996E+04                                 6.865005                            5.862868       0.866904       2.348017                    0.998434      22.997968      57.018657       0.757585       0.376745      -1.125927       0.000015      -0.314917       0.181810       0.363632       0.010411       0.017998       0.202678       0.289651       0.178445      -0.291579       0.108707       0.182872              7.622572       4.781133       1.109917       1.922398       7.674542       2.370742      10.412040           0.777225
          152              N       3.996393       4.172858      11.715625       0.085860      24.016865 0.34087586E+03  0.73085709E+04                                 6.852577                            5.852816       0.857931       2.345770                    0.998331      22.958131      56.898839       0.758063       0.376847      -1.125823       0.000970       0.317137       0.183169       0.366235       0.011473      -0.018515      -0.202548       0.289469       0.180309      -0.291477       0.107813       0.183664              7.607893       4.774266       1.107636      -1.917968       7.659935      -2.363537      10.389479           0.776603
          153              N       7.992907       0.000000       4.488023       0.085753      24.023046 0.34098287E+03  0.73113663E+04                                 6.853142                            5.853205       0.858079       2.345742                    0.998331      22.963429      56.912071       0.758148       0.376778      -1.125885      -0.000984      -0.000066      -0.366248       0.366249      -0.021961       0.000662       0.000431      -0.062702      -0.873853      -0.291286       0.107366       0.183920              7.608581       4.774576      -2.215087       0.000243      11.755144       0.000172       6.296024           0.777641

******************************************************
Auxiliary information for the entire system
The total spin magnetic moment of the unit cell is   10.321330
The total net atomic charge of the unit cell is   -0.000001
Accuracy of reproducing the electrostatic potential in the unit cell:
  The inner radius (bohr) =    5.0000
  The outer radius (bohr) =   12.0000
  Valid grid points have density less than (e/(bohr^3)) =    0.0001
  The number of valid grid points were=       118205
  The rms potential error without charges in kcal/mol is=     12.73383
  The rms potential error with partial charges in kcal/mol is=      2.08126
  The RRMSE value at monopole order=      0.16344
  The rms potential error with partial charges and cloud penetration in kcal/mol is=      2.10078
  The RRMSE value at monopole order with cloud penetration is=      0.16498
  The rms potential error with partial charges and atomic dipoles in kcal/mol is=      1.15922
  The RRMSE value at dipole order=      0.09103
  The rms potential error with partial charges, atomic dipoles and cloud penetration in kcal/mol is=      1.14321
  The RRMSE value at dipole order with cloud penetration=      0.08978

******************************************************
The electron densities and ab initio electrostatic potential were computed in VASP using the PBE functional and
projector augmented wave method. See the main text of the journal article for a description of computational details.
The atomic charges, dipoles, and quadrupoles were computed with the DDEC6 method as described in
(a) T. A. Manz and N. Gabaldon Limas, RSC Adv. 6 (2016) 47771-47801 DOI: 10.1039/c6ra04656h
(b) N. Gabaldon Limas and T. A. Manz, RSC Adv. 8 (2018) 2678-2707 DOI: 10.1039/c7ra11829e.
For each atom in the material, the electron cloud parameters were fit to the spherically averaged atom-in-material
electron density using radial positions for which this density was between 10^-4 and 10^-2 electrons per cubic bohr.
The polarizabilities, dispersion coefficients, and quantum Drude oscillator (QDO) parameters were fit using the MCLF method.
The magnetic structure of the system was optimized in VASP from the default ferromagnetic initial guess using spin polarization.
The atomic spin moments (ASMs) were computed on this optimized magnetic structure using the DDEC6 partition as inputs
to the method of T. A. Manz and D. S. Sholl, J. Chem. Theory Comput. 7 (2011) 4146-4164 DOI: 10.1021/ct200539n.
The RMSE and RRMSE were computed using a uniform grid with Ewald summation.
