# Supplementary material for: A collection of forcefield precursors for metal–organic frameworks
Source: RSC Adv. 2019 Nov 13;9(63):36492–507. doi: 10.1039/c9ra07327b (PMC9075174; doi:10.1039/c9ra07327b)
Supplement: RA-009-C9RA07327B-s5431 [file RA-009-C9RA07327B-s5431.xyz]

  208
jmolscript: load "" {1 1 1} spacegroup "x,y,z" unitcell [{     11.431900     0.000000     0.000000 }, {      0.000000    14.845700     0.000000 }, {      0.000000     0.000000    16.389000 }]
Dy     3.133027    11.046388     7.070706     2.022440
Dy     2.701015    11.952867     0.900739     2.063503
Dy     2.582923     3.799312    15.265206     2.022439
Dy     3.014935     2.892833     9.095239     2.063503
Dy     8.298873     3.623538     1.123794     2.022439
Dy     8.730885     4.530017     7.293761     2.063503
Dy     8.848977    11.222162     9.318294     2.022440
Dy     8.416965    10.315683    15.488261     2.063503
P      2.952860    12.140813    13.642204     1.415184
P      3.629628    14.069270     8.969700     1.411182
P      2.763090     2.704887     5.447704     1.415185
P      2.086322     0.776430     0.775200     1.411182
P      8.479040     4.717963    10.941296     1.415184
P      7.802272     6.646420    15.613800     1.411182
P      8.668810    10.127737     2.746796     1.415184
P      9.345578     8.199280     7.419300     1.411182
H      4.560185    11.094192    13.055477     0.444172
H      5.383282     0.108374     8.753365     0.448046
H      2.654487     0.075713    11.380522     0.251677
H     10.030349     2.281784    12.186860     0.305452
H      3.830830    14.201397    13.148895     0.184891
H      2.330964    14.346884    13.560259     0.171055
H      4.428718    13.441297    11.105186     0.174825
H      3.338115    12.416943    10.638100     0.167292
H      1.014010    13.923782    10.259514     0.138859
H      1.035730    12.742064    11.285465     0.136850
H     11.362165    13.107269    13.484869     0.127946
H      9.818859    14.250387    14.738628     0.145395
H      9.164954     1.505354    14.061762     0.118012
H     11.306149     1.073344    10.777406     0.127829
H      1.155765     3.751508     4.860977     0.444172
H      0.332668    14.737326     0.558865     0.448046
H      3.061463    14.769987     3.186022     0.251677
H      7.117501    12.563916     3.992360     0.305452
H      1.885120     0.644303     4.954395     0.184891
H      3.384986     0.498816     5.365759     0.171055
H      1.287232     1.404403     2.910686     0.174825
H      2.377835     2.428757     2.443600     0.167292
H      4.701940     0.921918     2.065014     0.138859
H      4.680220     2.103636     3.090965     0.136850
H      5.785685     1.738431     5.290369     0.127946
H      7.328991     0.595313     6.544128     0.145395
H      7.982896    13.340346     5.867262     0.118011
H      5.841701    13.772356     2.582906     0.127829
H      6.871715     3.671342    11.528023     0.444172
H      6.048618     7.531224    15.830135     0.448046
H      8.777413     7.498563    13.202978     0.251677
H      1.401551     9.704634    12.396640     0.305452
H      7.601070     6.778547    11.434605     0.184891
H      9.100936     6.924034    11.023241     0.171055
H      7.003182     6.018447    13.478314     0.174825
H      8.093785     4.994093    13.945400     0.167292
H     10.417890     6.500932    14.323986     0.138859
H     10.396170     5.319214    13.298035     0.136850
H      0.069735     5.684419    11.098631     0.127946
H      1.613041     6.827537     9.844872     0.145395
H      2.266946     8.928204    10.521738     0.118012
H      0.125751     8.496194    13.806094     0.127829
H     10.276135    11.174358     3.333523     0.444172
H     11.099232     7.314476     7.635635     0.448046
H      8.370437     7.347137     5.008478     0.251677
H      4.314399     5.141066     4.202140     0.305452
H      9.546780     8.067153     3.240105     0.184891
H      8.046914     7.921666     2.828741     0.171055
H     10.144668     8.827253     5.283814     0.174825
H      9.054065     9.851607     5.750900     0.167292
H      6.729960     8.344768     6.129486     0.138859
H      6.751680     9.526486     5.103535     0.136850
H      5.646215     9.161281     2.904131     0.127946
H      4.102909     8.018163     1.650372     0.145395
H      3.449004     5.917496     2.327238     0.118012
H      5.590199     6.349506     5.611594     0.127829
C      2.944857    13.828770    13.016144    -0.430531
C      3.555321    13.361130    10.692184    -0.431231
C      1.166054    13.699612    11.190409    -0.150450
C      0.114319    14.424082    12.047554     0.079065
C     11.066079    13.940112    13.193145    -0.038330
C     10.158386    14.624499    13.956872    -0.079908
C      9.762843     1.009508    13.553703     0.138590
C     11.074082     0.754162    11.619801     0.063994
C      5.717093    10.984333     8.905783     0.490911
C      6.272684    11.352507     7.496329     0.525227
C      2.987155    12.225434     4.116917     0.516058
C      2.777952    10.734926     3.887471     0.507449
C      5.287254    10.427620    16.184138     0.509323
C      5.809692    11.849838     0.126195     0.514232
C      2.771093     1.016930     4.821644    -0.430531
C      2.160629     1.484570     2.497684    -0.431231
C      4.549896     1.146088     2.995909    -0.150450
C      5.601631     0.421618     3.853054     0.079065
C      6.081771     0.905588     4.998645    -0.038330
C      6.989464     0.221201     5.762372    -0.079908
C      7.385007    13.836192     5.359203     0.138590
C      6.073768    14.091538     3.425301     0.063994
C     -0.001143     3.861367     0.711283     0.490911
C     10.875166     3.493193    15.690829     0.525227
C      2.728795     2.620266    12.311417     0.516058
C      2.937998     4.110774    12.081971     0.507449
C      0.428696     4.418080     7.989637     0.509322
C     11.338158     2.995862     8.320695     0.514232
C      8.487043     6.405920    11.567356    -0.430531
C      7.876579     5.938280    13.891316    -0.431231
C     10.265846     6.276762    13.393091    -0.150450
C     11.317581     7.001232    12.535946     0.079065
C      0.365821     6.517262    11.390355    -0.038330
C      1.273514     7.201649    10.626628    -0.079908
C      1.669057     8.432358    11.029797     0.138590
C      0.357818     8.177012    12.963699     0.063994
C      5.714807     3.561483    15.677717     0.490911
C      5.159216     3.929657     0.698171     0.525227
C      8.444745     4.802584     4.077583     0.516057
C      8.653948     3.312076     4.307029     0.507449
C      6.144646     3.004770     8.399363     0.509323
C      5.622208     4.426988     8.068305     0.514232
C      8.660807     8.439780     3.372856    -0.430531
C      9.271271     8.907420     5.696816    -0.431232
C      6.882004     8.568938     5.198591    -0.150450
C      5.830269     7.844468     4.341446     0.079065
C      5.350129     8.328438     3.195855    -0.038330
C      4.442436     7.644051     2.432128    -0.079908
C      4.046893     6.413342     2.835297     0.138591
C      5.358132     6.668688     4.769199     0.063994
C      0.001143    11.284217     7.483217     0.490911
C      0.556734    10.916043     8.892671     0.525227
C      8.703105    10.043116    12.272083     0.516057
C      8.493902    11.533624    12.501529     0.507449
C     11.003204    11.840930     0.204863     0.509322
C      0.093742    10.418712    16.262805     0.514232
N      2.560746    14.030671    11.542773     0.104427
N     10.244126     1.484570    12.424501    -0.119057
N      3.155204     0.815029     3.348273     0.104427
N      6.903724    13.361130     4.230001    -0.119057
N      8.871154     6.607821    13.040727     0.104427
N      1.187774     8.907420    12.158999    -0.119057
N      8.276696     8.237879     4.846227     0.104427
N      4.528176     5.938280     3.964499    -0.119057
O      2.069174    11.340630    12.845698    -0.789339
O      2.656774    12.318962    15.066408    -0.866832
O      4.472159    11.719196    13.578286    -0.686786
O      2.981440     0.576013     9.035256    -0.841538
O      3.006590    13.131022     8.020777    -0.834089
O      5.147785    14.170221     8.704198    -0.702117
O      4.490450    10.783916     9.040172    -0.608232
O      6.561911    10.938312     9.838317    -0.597908
O      7.458172    11.572223     7.424217    -0.575582
O      5.391284    11.307970     6.576906    -0.653416
O      3.110620    12.614391     5.278897    -0.567943
O      2.965435    12.894975     3.064743    -0.619254
O      2.608760    10.334092     2.723852    -0.570639
O      2.868264     9.986702     4.921617    -0.663650
O      6.074912     9.655643    15.607245    -0.654564
O      4.130345    10.152974     0.131112    -0.606002
O      4.979736    12.577277     0.727672    -0.638212
O      6.955168    12.112607    16.164471    -0.578274
O      3.646776     3.505070     4.651198    -0.789339
O      3.059176     2.526738     6.871908    -0.866832
O      1.243791     3.126504     5.383787    -0.686786
O      2.734510    14.269687     0.840756    -0.841538
O      2.709360     1.714678    16.215277    -0.834089
O      0.568165     0.675479     0.509698    -0.702117
O      1.225500     4.061784     0.845672    -0.608232
O     10.585939     3.907388     1.643817    -0.597908
O      9.689678     3.273477    15.618717    -0.575583
O      0.324666     3.537730    14.771406    -0.653416
O      2.605330     2.231309    13.473397    -0.567943
O      2.750515     1.950725    11.259243    -0.619255
O      3.107190     4.511608    10.918352    -0.570640
O      2.847686     4.858998    13.116117    -0.663650
O     11.072938     5.190057     7.412745    -0.654564
O      1.585605     4.692726     8.325612    -0.606002
O      0.736214     2.268423     8.922172    -0.638212
O     10.192682     2.733093     7.969971    -0.578274
O      9.362726     3.917780    11.737802    -0.789339
O      8.775126     4.896112     9.517092    -0.866832
O      6.959741     4.296346    11.005213    -0.686786
O      8.450460     7.998863    15.548244    -0.841538
O      8.425310     5.708172     0.173723    -0.834089
O      6.284115     6.747371    15.879302    -0.702117
O      6.941450     3.361066    15.543328    -0.608232
O      4.869989     3.515462    14.745183    -0.597908
O      3.973728     4.149373     0.770283    -0.575583
O      6.040616     3.885120     1.617594    -0.653416
O      8.321280     5.191541     2.915603    -0.567943
O      8.466465     5.472125     5.129757    -0.619255
O      8.823140     2.911242     5.470648    -0.570640
O      8.563636     2.563852     3.272883    -0.663650
O      5.356988     2.232793     8.976255    -0.654564
O      7.301555     2.730124     8.063388    -0.606002
O      6.452164     5.154427     7.466828    -0.638212
O      4.476732     4.689757     8.419029    -0.578274
O      7.785124    10.927920     3.543302    -0.789339
O      8.372724     9.949588     1.322592    -0.866832
O     10.188109    10.549354     2.810714    -0.686786
O      8.697390     6.846837     7.353744    -0.841538
O      8.722540     9.137528     8.368223    -0.834089
O     10.863735     8.098329     7.684802    -0.702117
O     10.206400    11.484634     7.348828    -0.608232
O      0.845961    11.330238     6.550683    -0.597907
O      1.742222    10.696327     8.964783    -0.575583
O     11.107234    10.960580     9.812094    -0.653416
O      8.826570     9.654159    11.110103    -0.567943
O      8.681385     9.373575    13.324257    -0.619255
O      8.324710    11.934458    13.665148    -0.570640
O      8.584214    12.281848    11.467383    -0.663650
O      0.358962    12.612907     0.781755    -0.654564
O      9.846295    12.115576    16.257888    -0.606002
O     10.695686     9.691273    15.661328    -0.638212
O      1.239218    10.155943     0.224529    -0.578274

The following XYZ coordinates are in angstroms. Other properties are in atomic units.
The sperically averaged electron density of each atom fit to a function of the form exp(a - br)
eigen_1, eigen_2 and eigen_3 are the three eigenvalues of traceless quadrupole moment tensor
  atom number  atomic symbol              X              Y              Z     net charge C6 coefficient C8 coefficient C10 coefficient fluctuating dipole atomic polarizability isotropic forcefield polarizability              a              b squared Pearson coefficient          <r^3>          <r^4>         wp_QDO          m_QDO          q_QDO       dipole_x       dipole_y       dipole_z         dipole            Qxy            Qxz            Qyz     Q(x^2-y^2)  Q(3z^2 - R^2)        eigen_1        eigen_2        eigen_3 static polarizability      alpha(xx)      alpha(xy)      alpha(xz)      alpha(yy)      alpha(yz)      alpha(zz) atomic spin moment
            1             Dy       3.133027      11.046388       7.070706       2.022440     104.919144 0.23003454E+04  0.72921401E+05                                14.555777                           12.873012       2.402369       2.509555                    0.999946      71.991787     163.665358       0.715230       0.270146      -1.333782      -0.007317       0.017512      -0.000422       0.018984      -0.016284      -0.030283      -0.009967      -0.388792      -0.409733      -0.162846      -0.100709       0.263556             16.022663      19.575275       0.542624      -0.913727      11.162395       1.222912      17.330319          -0.000004
            2             Dy       2.701015      11.952867       0.900739       2.063503     141.236342 0.31107077E+04  0.10536300E+06                                17.454101                           14.790584       2.418722       2.517106                    0.999859      71.595087     163.258614       0.685700       0.263720      -1.354249       0.006310       0.050919      -0.055978       0.075935       0.012725      -0.002428      -0.006534      -0.150929       0.015575      -0.079168       0.004584       0.074584             19.958872      20.448429      -0.400995       1.871295      15.612066      -0.357330      23.816120          -0.000003
            3             Dy       2.582923       3.799312      15.265206       2.022439     104.919246 0.23003481E+04  0.72921510E+05                                14.555789                           12.873022       2.402369       2.509555                    0.999946      71.991794     163.665413       0.715229       0.270146      -1.333782       0.007317      -0.017512      -0.000422       0.018984      -0.016284       0.030283       0.009967      -0.388792      -0.409733      -0.162846      -0.100709       0.263556             16.022677      19.575294       0.542625       0.913727      11.162404      -1.222913      17.330333          -0.000004
            4             Dy       3.014935       2.892833       9.095239       2.063503     141.236273 0.31107058E+04  0.10536292E+06                                17.454095                           14.790579       2.418721       2.517106                    0.999859      71.595076     163.258571       0.685701       0.263720      -1.354249      -0.006310      -0.050919      -0.055978       0.075935       0.012725       0.002428       0.006534      -0.150929       0.015576      -0.079168       0.004584       0.074584             19.958865      20.448422      -0.400994      -1.871294      15.612059       0.357328      23.816112          -0.000003
            5             Dy       8.298873       3.623538       1.123794       2.022439     104.919218 0.23003473E+04  0.72921479E+05                                14.555786                           12.873019       2.402369       2.509555                    0.999946      71.991793     163.665400       0.715229       0.270146      -1.333782       0.007317       0.017512       0.000422       0.018984       0.016284      -0.030283       0.009967      -0.388792      -0.409733      -0.162846      -0.100709       0.263556             16.022673      19.575289      -0.542624      -0.913727      11.162401      -1.222913      17.330329          -0.000004
            6             Dy       8.730885       4.530017       7.293761       2.063503     141.236263 0.31107055E+04  0.10536291E+06                                17.454093                           14.790577       2.418721       2.517106                    0.999859      71.595079     163.258572       0.685701       0.263720      -1.354249      -0.006310       0.050919       0.055978       0.075935      -0.012725      -0.002428       0.006534      -0.150929       0.015576      -0.079167       0.004584       0.074584             19.958863      20.448420       0.400994       1.871293      15.612058       0.357328      23.816110          -0.000004
            7             Dy       8.848977      11.222162       9.318294       2.022440     104.919184 0.23003465E+04  0.72921444E+05                                14.555782                           12.873016       2.402369       2.509555                    0.999946      71.991790     163.665381       0.715229       0.270146      -1.333782      -0.007317      -0.017512       0.000422       0.018984       0.016284       0.030283      -0.009967      -0.388792      -0.409733      -0.162846      -0.100709       0.263556             16.022668      19.575282      -0.542624       0.913727      11.162399       1.222913      17.330325          -0.000004
            8             Dy       8.416965      10.315683      15.488261       2.063503     141.236290 0.31107063E+04  0.10536294E+06                                17.454096                           14.790580       2.418721       2.517106                    0.999859      71.595082     163.258588       0.685701       0.263720      -1.354249       0.006310      -0.050919       0.055978       0.075935      -0.012725       0.002428      -0.006534      -0.150929       0.015576      -0.079168       0.004584       0.074583             19.958866      20.448423       0.400995      -1.871294      15.612061      -0.357329      23.816113          -0.000004
            9              P       2.952860      12.140813      13.642204       1.415184      58.627185 0.10563723E+04  0.30416068E+05                                11.865290                           10.066046       0.523404       1.978399                    0.999730      44.532057     133.044226       0.591409       0.359693      -1.125339       0.037147      -0.048697       0.081230       0.101733       0.001879       0.031665       0.011650       0.079784      -0.188148      -0.071727      -0.006853       0.078580             12.904584      11.438050      -0.305691       1.969991      11.179065      -0.587570      16.096637           0.000010
           10              P       3.629628      14.069270       8.969700       1.411182      61.332088 0.10896188E+04  0.31679092E+05                                12.411485                           10.369668       0.510042       1.975536                    0.999699      45.091751     136.237077       0.569274       0.370072      -1.115186       0.017020       0.010778      -0.114497       0.116256      -0.041933       0.006694      -0.023285       0.109474      -0.091474      -0.065464      -0.020416       0.085880             13.721668      11.331645      -0.107308      -1.621737      16.054045       1.857406      13.779314           0.000008
           11              P       2.763090       2.704887       5.447704       1.415185      58.627178 0.10563721E+04  0.30416060E+05                                11.865289                           10.066046       0.523403       1.978399                    0.999730      44.532055     133.044226       0.591409       0.359693      -1.125339      -0.037147       0.048697       0.081230       0.101733       0.001879      -0.031665      -0.011651       0.079784      -0.188147      -0.071727      -0.006854       0.078580             12.904584      11.438052      -0.305691      -1.969995      11.179065       0.587571      16.096637           0.000010
           12              P       2.086322       0.776430       0.775200       1.411182      61.332083 0.10896187E+04  0.31679086E+05                                12.411485                           10.369668       0.510041       1.975536                    0.999699      45.091750     136.237077       0.569274       0.370072      -1.115186      -0.017020      -0.010778      -0.114497       0.116256      -0.041933      -0.006694       0.023285       0.109474      -0.091475      -0.065463      -0.020417       0.085880             13.721668      11.331645      -0.107308       1.621737      16.054045      -1.857406      13.779313           0.000008
           13              P       8.479040       4.717963      10.941296       1.415184      58.627188 0.10563723E+04  0.30416068E+05                                11.865290                           10.066046       0.523403       1.978399                    0.999730      44.532060     133.044237       0.591409       0.359693      -1.125339      -0.037147      -0.048697      -0.081230       0.101733      -0.001879       0.031665      -0.011651       0.079784      -0.188148      -0.071727      -0.006853       0.078580             12.904585      11.438052       0.305691       1.969995      11.179065       0.587571      16.096638           0.000010
           14              P       7.802272       6.646420      15.613800       1.411182      61.332084 0.10896187E+04  0.31679087E+05                                12.411485                           10.369668       0.510041       1.975536                    0.999699      45.091750     136.237077       0.569274       0.370072      -1.115186      -0.017020       0.010778       0.114497       0.116256       0.041933       0.006694       0.023285       0.109474      -0.091475      -0.065464      -0.020416       0.085880             13.721668      11.331645       0.107308      -1.621737      16.054044      -1.857406      13.779314           0.000008
           15              P       8.668810      10.127737       2.746796       1.415184      58.627185 0.10563723E+04  0.30416068E+05                                11.865289                           10.066046       0.523404       1.978399                    0.999730      44.532056     133.044217       0.591409       0.359693      -1.125339       0.037147       0.048697      -0.081230       0.101733      -0.001879      -0.031665       0.011651       0.079784      -0.188148      -0.071727      -0.006853       0.078580             12.904583      11.438049       0.305690      -1.969991      11.179064      -0.587570      16.096636           0.000010
           16              P       9.345578       8.199280       7.419300       1.411182      61.332082 0.10896187E+04  0.31679086E+05                                12.411484                           10.369668       0.510041       1.975536                    0.999699      45.091749     136.237072       0.569274       0.370072      -1.115186       0.017020      -0.010778       0.114497       0.116256       0.041933      -0.006694      -0.023285       0.109474      -0.091474      -0.065464      -0.020416       0.085880             13.721667      11.331645       0.107309       1.621737      16.054044       1.857406      13.779314           0.000008
           17              H       4.560185      11.094192      13.055477       0.444172       0.402874 0.24341971E+01  0.18057107E+02                                 0.973932                            0.974818      -1.246973       2.492429                    0.999967       1.958356       5.041794       0.564015       1.463939      -0.673774       0.013505      -0.022099      -0.012352       0.028694      -0.006416      -0.002543       0.013633      -0.009040      -0.005384      -0.012764      -0.005199       0.017963              0.964167       0.918882      -0.083757      -0.032972       1.003155       0.106850       0.970462           0.000001
           18              H       5.383282       0.108374       8.753365       0.448046       0.354133 0.20201470E+01  0.14543605E+02                                 0.941545                            0.924454      -1.292135       2.452898                    0.999970       2.118227       5.673003       0.536288       1.586424      -0.649457       0.012014       0.011479      -0.001576       0.016691       0.002079      -0.001527      -0.001471       0.010582      -0.007455      -0.005033      -0.002221       0.007254              0.945978       0.886638       0.125717      -0.025350       1.121488      -0.014222       0.829809           0.000001
           19              H       2.654487       0.075713      11.380522       0.251677       0.587596 0.38628870E+01  0.32606860E+02                                 1.305320                            1.261906      -1.087269       2.431919                    0.998381       3.086061       8.864134       0.469392       1.545870      -0.655596       0.008062       0.029696      -0.006482       0.031446       0.000228       0.003258      -0.000180       0.019474      -0.003855      -0.009103      -0.002126       0.011229              1.332818       1.104040       0.045114      -0.026432       1.752707      -0.087970       1.141706          -0.000000
           20              H      10.030349       2.281784      12.186860       0.305452       0.526999 0.29745747E+01  0.23253841E+02                                 1.162586                            1.069931      -1.084869       2.465152                    0.999963       2.567360       6.837045       0.542898       1.443173      -0.674614      -0.001532       0.025926      -0.005001       0.026449       0.001297      -0.010803       0.001013      -0.003278       0.018942      -0.011652      -0.001257       0.012909              1.218048       1.002459      -0.248137       0.046779       1.641384      -0.197355       1.010301           0.000001
           21              H       3.830830      14.201397      13.148895       0.184891       0.853460 0.64570974E+01  0.59745047E+02                                 1.477241                            1.481360      -0.726495       2.579112                    0.999931       2.926581       7.808083       0.519429       1.274427      -0.713698       0.028829       0.014656       0.013981       0.035233       0.009109       0.006460      -0.001976       0.022778       0.030782      -0.020257       0.004694       0.015563              1.462545       1.708520       0.128759       0.098169       1.342650       0.024565       1.336466           0.000001
           22              H       2.330964      14.346884      13.560259       0.171055       0.842361 0.64681991E+01  0.61420723E+02                                 1.586443                            1.577153      -1.319671       2.279737                    0.994719       3.575842      10.504846       0.447279       1.442101      -0.674549      -0.009204       0.016450       0.025246       0.031507      -0.003517      -0.000633       0.005655       0.012447       0.046242      -0.015767      -0.000790       0.016557              1.582916       1.612183      -0.204842      -0.205847       1.520404       0.161272       1.616159          -0.000000
           23              H       4.428718      13.441297      11.105186       0.174825       0.923458 0.71972797E+01  0.69018008E+02                                 1.603832                            1.599942      -0.881444       2.495734                    0.999101       3.201476       8.944115       0.478896       1.333740      -0.699566       0.030169      -0.000663       0.011994       0.032472      -0.001884       0.002515       0.013786       0.013242      -0.030029      -0.020531       0.008598       0.011933              1.594405       1.921396       0.012100       0.114644       1.344593       0.007089       1.517225           0.000001
           24              H       3.338115      12.416943      10.638100       0.167292       0.920400 0.72194570E+01  0.70766907E+02                                 1.705677                            1.681870      -1.534971       2.173658                    0.992332       3.842657      11.631300       0.425274       1.469304      -0.668530      -0.005421      -0.028697      -0.004807       0.029598      -0.000299      -0.002994       0.007827       0.004599      -0.038088      -0.016075       0.006399       0.009676              1.717215       1.520865       0.091895      -0.055544       2.100983       0.130543       1.529798           0.000001
           25              H       1.014010      13.923782      10.259514       0.138859       0.979323 0.75215619E+01  0.73042182E+02                                 1.670359                            1.635881      -0.826544       2.504046                    0.998531       3.393393       9.589597       0.472731       1.334217      -0.698398      -0.009611       0.006528      -0.037023       0.038803      -0.002184       0.009611      -0.002109       0.007526       0.033009      -0.009874      -0.006614       0.016488              1.682779       1.463652      -0.033594       0.047052       1.488387      -0.124155       2.096298          -0.000000
           26              H       1.035730      12.742064      11.285465       0.136850       0.902753 0.68364323E+01  0.65718267E+02                                 1.649424                            1.609782      -1.241613       2.297337                    0.994210       3.728930      10.965178       0.448243       1.421464      -0.678055      -0.006035      -0.035845       0.002269       0.036420       0.004869      -0.004205       0.001323      -0.006163      -0.022580      -0.009923       0.000348       0.009575              1.672690       1.424206       0.102570       0.004560       2.176727      -0.028122       1.417137           0.000000
           27              H      11.362165      13.107269      13.484869       0.127946       0.874188 0.62151244E+01  0.57808259E+02                                 1.563339                            1.500479      -0.873914       2.482018                    0.999047       3.369144       9.458444       0.484758       1.358443      -0.692086       0.007623      -0.035741       0.014076       0.039162      -0.002973      -0.000911      -0.005445      -0.013849       0.001681      -0.008363      -0.001738       0.010101              1.587893       1.417943      -0.217473       0.020346       1.950883      -0.247029       1.394853          -0.000000
           28              H       9.818859      14.250387      14.738628       0.145395       0.970894 0.67958040E+01  0.64283357E+02                                 1.649360                            1.548294      -0.902882       2.474559                    0.999289       3.268039       9.088068       0.489498       1.322809      -0.700530      -0.017924      -0.019286       0.032018       0.041453      -0.006200      -0.012222      -0.002057       0.002485       0.009670      -0.014202       0.000022       0.014181              1.686448       1.455736       0.146131      -0.278447       1.622901      -0.364466       1.980707           0.000001
           29              H       9.164954       1.505354      14.061762       0.118012       1.048879 0.72118335E+01  0.68741113E+02                                 1.686553                            1.554862      -0.840947       2.488885                    0.999565       3.302485       9.003916       0.511171       1.257098      -0.714655      -0.033840       0.019685       0.031930       0.050519      -0.005816      -0.015034      -0.007837       0.004579       0.005595      -0.019249       0.002467       0.016782              1.742715       1.739837      -0.409393      -0.367776       1.817092       0.365479       1.671217           0.000000
           30              H      11.306149       1.073344      10.777406       0.127829       0.975739 0.69009272E+01  0.65876362E+02                                 1.676034                            1.573980      -1.047344       2.389481                    0.998145       3.507264       9.968751       0.476608       1.346240      -0.693781       0.010944       0.010418      -0.041706       0.044359      -0.010021      -0.004184       0.001695      -0.004184       0.007936      -0.011903       0.001037       0.010866              1.708827       1.397986       0.019237      -0.226613       1.579785      -0.392076       2.148711          -0.000000
           31              H       1.155765       3.751508       4.860977       0.444172       0.402874 0.24341985E+01  0.18057119E+02                                 0.973933                            0.974819      -1.246973       2.492429                    0.999967       1.958356       5.041794       0.564015       1.463939      -0.673774      -0.013505       0.022099      -0.012352       0.028694      -0.006416       0.002543      -0.013633      -0.009040      -0.005384      -0.012764      -0.005199       0.017963              0.964167       0.918883      -0.083757       0.032972       1.003155      -0.106851       0.970462           0.000001
           32              H       0.332668      14.737326       0.558865       0.448046       0.354134 0.20201493E+01  0.14543624E+02                                 0.941545                            0.924455      -1.292135       2.452898                    0.999970       2.118228       5.673006       0.536288       1.586423      -0.649457      -0.012014      -0.011479      -0.001576       0.016691       0.002079       0.001527       0.001472       0.010582      -0.007455      -0.005033      -0.002221       0.007254              0.945979       0.886639       0.125717       0.025350       1.121488       0.014222       0.829809           0.000001
           33              H       3.061463      14.769987       3.186022       0.251677       0.587596 0.38628862E+01  0.32606853E+02                                 1.305320                            1.261906      -1.087269       2.431919                    0.998381       3.086061       8.864135       0.469392       1.545871      -0.655596      -0.008062      -0.029696      -0.006482       0.031446       0.000228      -0.003258       0.000180       0.019474      -0.003855      -0.009103      -0.002126       0.011229              1.332818       1.104040       0.045114       0.026432       1.752707       0.087970       1.141706          -0.000000
           34              H       7.117501      12.563916       3.992360       0.305452       0.526999 0.29745766E+01  0.23253857E+02                                 1.162586                            1.069931      -1.084869       2.465152                    0.999963       2.567360       6.837042       0.542898       1.443171      -0.674614       0.001532      -0.025926      -0.005001       0.026449       0.001297       0.010803      -0.001013      -0.003278       0.018942      -0.011652      -0.001257       0.012909              1.218048       1.002459      -0.248137      -0.046779       1.641383       0.197355       1.010300           0.000001
           35              H       1.885120       0.644303       4.954395       0.184891       0.853460 0.64570988E+01  0.59745069E+02                                 1.477242                            1.481360      -0.726495       2.579112                    0.999931       2.926581       7.808086       0.519429       1.274428      -0.713697      -0.028829      -0.014656       0.013981       0.035233       0.009109      -0.006460       0.001976       0.022778       0.030782      -0.020257       0.004694       0.015563              1.462546       1.708521       0.128759      -0.098169       1.342651      -0.024565       1.336466           0.000001
           36              H       3.384986       0.498816       5.365759       0.171055       0.842360 0.64681952E+01  0.61420680E+02                                 1.586443                            1.577153      -1.319670       2.279737                    0.994719       3.575841      10.504844       0.447279       1.442102      -0.674549       0.009204      -0.016450       0.025246       0.031507      -0.003517       0.000633      -0.005655       0.012447       0.046242      -0.015767      -0.000790       0.016557              1.582916       1.612183      -0.204842       0.205847       1.520404      -0.161272       1.616159          -0.000000
           37              H       1.287232       1.404403       2.910686       0.174825       0.923458 0.71972848E+01  0.69018070E+02                                 1.603833                            1.599942      -0.881445       2.495734                    0.999101       3.201477       8.944119       0.478896       1.333740      -0.699566      -0.030168       0.000663       0.011994       0.032472      -0.001884      -0.002515      -0.013786       0.013242      -0.030029      -0.020531       0.008598       0.011933              1.594405       1.921397       0.012100      -0.114644       1.344594      -0.007089       1.517226           0.000001
           38              H       2.377835       2.428757       2.443600       0.167292       0.920400 0.72194570E+01  0.70766907E+02                                 1.705677                            1.681870      -1.534971       2.173658                    0.992332       3.842657      11.631300       0.425274       1.469304      -0.668530       0.005421       0.028697      -0.004807       0.029598      -0.000299       0.002994      -0.007827       0.004599      -0.038088      -0.016075       0.006399       0.009676              1.717215       1.520865       0.091895       0.055544       2.100983      -0.130543       1.529798           0.000001
           39              H       4.701940       0.921918       2.065014       0.138859       0.979323 0.75215619E+01  0.73042182E+02                                 1.670359                            1.635881      -0.826544       2.504046                    0.998531       3.393393       9.589597       0.472731       1.334217      -0.698398       0.009611      -0.006528      -0.037023       0.038803      -0.002184      -0.009611       0.002109       0.007526       0.033009      -0.009874      -0.006614       0.016488              1.682779       1.463652      -0.033594      -0.047052       1.488387       0.124155       2.096298          -0.000000
           40              H       4.680220       2.103636       3.090965       0.136850       0.902753 0.68364305E+01  0.65718249E+02                                 1.649424                            1.609782      -1.241613       2.297337                    0.994210       3.728930      10.965180       0.448243       1.421465      -0.678055       0.006035       0.035845       0.002269       0.036420       0.004869       0.004205      -0.001323      -0.006163      -0.022580      -0.009923       0.000348       0.009575              1.672690       1.424206       0.102570      -0.004560       2.176727       0.028122       1.417137           0.000000
           41              H       5.785685       1.738431       5.290369       0.127946       0.874189 0.62151270E+01  0.57808292E+02                                 1.563339                            1.500480      -0.873914       2.482017                    0.999047       3.369145       9.458449       0.484757       1.358443      -0.692086      -0.007623       0.035741       0.014076       0.039162      -0.002973       0.000911       0.005445      -0.013848       0.001681      -0.008363      -0.001738       0.010101              1.587893       1.417943      -0.217473      -0.020346       1.950884       0.247029       1.394853          -0.000000
           42              H       7.328991       0.595313       6.544128       0.145395       0.970893 0.67958013E+01  0.64283320E+02                                 1.649360                            1.548293      -0.902881       2.474559                    0.999289       3.268038       9.088062       0.489499       1.322809      -0.700530       0.017924       0.019286       0.032018       0.041453      -0.006200       0.012222       0.002057       0.002485       0.009670      -0.014202       0.000022       0.014181              1.686447       1.455735       0.146131       0.278446       1.622900       0.364466       1.980706           0.000000
           43              H       7.982896      13.340346       5.867262       0.118011       1.048879 0.72118328E+01  0.68741104E+02                                 1.686553                            1.554862      -0.840947       2.488885                    0.999565       3.302484       9.003913       0.511171       1.257098      -0.714655       0.033840      -0.019685       0.031930       0.050519      -0.005816       0.015034       0.007837       0.004579       0.005595      -0.019249       0.002467       0.016782              1.742716       1.739837      -0.409393       0.367776       1.817092      -0.365479       1.671217           0.000000
           44              H       5.841701      13.772356       2.582906       0.127829       0.975739 0.69009273E+01  0.65876360E+02                                 1.676033                            1.573980      -1.047343       2.389481                    0.998145       3.507264       9.968749       0.476608       1.346239      -0.693781      -0.010944      -0.010418      -0.041706       0.044359      -0.010021       0.004184      -0.001695      -0.004184       0.007936      -0.011903       0.001037       0.010866              1.708827       1.397986       0.019237       0.226613       1.579784       0.392076       2.148710          -0.000000
           45              H       6.871715       3.671342      11.528023       0.444172       0.402874 0.24341985E+01  0.18057119E+02                                 0.973933                            0.974819      -1.246973       2.492429                    0.999967       1.958356       5.041794       0.564015       1.463939      -0.673774      -0.013505      -0.022099       0.012352       0.028694       0.006416      -0.002543      -0.013633      -0.009040      -0.005384      -0.012764      -0.005199       0.017963              0.964167       0.918883       0.083757      -0.032972       1.003155      -0.106851       0.970462           0.000001
           46              H       6.048618       7.531224      15.830135       0.448046       0.354133 0.20201473E+01  0.14543607E+02                                 0.941545                            0.924454      -1.292135       2.452898                    0.999970       2.118227       5.673004       0.536288       1.586424      -0.649457      -0.012014       0.011479       0.001576       0.016691      -0.002079      -0.001527       0.001471       0.010582      -0.007455      -0.005033      -0.002221       0.007254              0.945979       0.886639      -0.125717      -0.025350       1.121488       0.014222       0.829809           0.000001
           47              H       8.777413       7.498563      13.202978       0.251677       0.587597 0.38628903E+01  0.32606893E+02                                 1.305321                            1.261906      -1.087269       2.431919                    0.998381       3.086062       8.864136       0.469393       1.545869      -0.655596      -0.008062       0.029696       0.006482       0.031446      -0.000228       0.003258       0.000180       0.019474      -0.003855      -0.009103      -0.002126       0.011229              1.332818       1.104040      -0.045114      -0.026432       1.752708       0.087970       1.141706          -0.000000
           48              H       1.401551       9.704634      12.396640       0.305452       0.526999 0.29745760E+01  0.23253852E+02                                 1.162586                            1.069931      -1.084869       2.465152                    0.999963       2.567360       6.837043       0.542898       1.443172      -0.674614       0.001532       0.025926       0.005001       0.026449      -0.001297      -0.010803      -0.001013      -0.003278       0.018942      -0.011652      -0.001257       0.012909              1.218048       1.002459       0.248137       0.046779       1.641383       0.197355       1.010301           0.000001
           49              H       7.601070       6.778547      11.434605       0.184891       0.853460 0.64570973E+01  0.59745044E+02                                 1.477241                            1.481359      -0.726495       2.579112                    0.999931       2.926581       7.808082       0.519430       1.274427      -0.713698      -0.028829       0.014655      -0.013981       0.035233      -0.009109       0.006460       0.001976       0.022778       0.030782      -0.020257       0.004694       0.015563              1.462545       1.708520      -0.128759       0.098169       1.342650      -0.024565       1.336466           0.000001
           50              H       9.100936       6.924034      11.023241       0.171055       0.842360 0.64681952E+01  0.61420679E+02                                 1.586443                            1.577153      -1.319671       2.279737                    0.994719       3.575841      10.504844       0.447279       1.442102      -0.674549       0.009204       0.016450      -0.025246       0.031507       0.003517      -0.000633      -0.005655       0.012447       0.046242      -0.015767      -0.000790       0.016557              1.582916       1.612183       0.204842      -0.205847       1.520404      -0.161272       1.616159          -0.000000
           51              H       7.003182       6.018447      13.478314       0.174825       0.923458 0.71972851E+01  0.69018071E+02                                 1.603833                            1.599942      -0.881445       2.495734                    0.999101       3.201477       8.944118       0.478896       1.333740      -0.699566      -0.030168      -0.000663      -0.011994       0.032472       0.001884       0.002515      -0.013786       0.013242      -0.030029      -0.020531       0.008598       0.011933              1.594405       1.921396      -0.012100       0.114644       1.344594      -0.007089       1.517226           0.000001
           52              H       8.093785       4.994093      13.945400       0.167292       0.920400 0.72194561E+01  0.70766898E+02                                 1.705677                            1.681870      -1.534971       2.173658                    0.992332       3.842657      11.631301       0.425274       1.469305      -0.668530       0.005421      -0.028697       0.004807       0.029598       0.000299      -0.002994      -0.007827       0.004599      -0.038088      -0.016075       0.006399       0.009676              1.717215       1.520865      -0.091895      -0.055544       2.100983      -0.130543       1.529798           0.000001
           53              H      10.417890       6.500932      14.323986       0.138859       0.979322 0.75215573E+01  0.73042129E+02                                 1.670358                            1.635880      -0.826544       2.504047                    0.998531       3.393392       9.589595       0.472731       1.334217      -0.698398       0.009611       0.006528       0.037023       0.038803       0.002184       0.009611       0.002109       0.007526       0.033009      -0.009874      -0.006614       0.016488              1.682779       1.463652       0.033594       0.047052       1.488387       0.124155       2.096298          -0.000000
           54              H      10.396170       5.319214      13.298035       0.136850       0.902754 0.68364368E+01  0.65718320E+02                                 1.649424                            1.609782      -1.241614       2.297337                    0.994210       3.728931      10.965181       0.448243       1.421464      -0.678055       0.006035      -0.035845      -0.002269       0.036420      -0.004869      -0.004205      -0.001323      -0.006163      -0.022580      -0.009923       0.000348       0.009575              1.672690       1.424206      -0.102570       0.004560       2.176728       0.028122       1.417137           0.000000
           55              H       0.069735       5.684419      11.098631       0.127946       0.874189 0.62151283E+01  0.57808305E+02                                 1.563339                            1.500479      -0.873914       2.482017                    0.999047       3.369145       9.458447       0.484758       1.358442      -0.692086      -0.007623      -0.035741      -0.014076       0.039162       0.002973      -0.000911       0.005445      -0.013848       0.001681      -0.008363      -0.001738       0.010101              1.587893       1.417943       0.217473       0.020346       1.950883       0.247029       1.394853          -0.000000
           56              H       1.613041       6.827537       9.844872       0.145395       0.970894 0.67958104E+01  0.64283425E+02                                 1.649360                            1.548294      -0.902882       2.474559                    0.999289       3.268040       9.088068       0.489499       1.322808      -0.700530       0.017924      -0.019286      -0.032018       0.041453       0.006200      -0.012222       0.002057       0.002485       0.009670      -0.014202       0.000022       0.014181              1.686448       1.455736      -0.146131      -0.278447       1.622901       0.364466       1.980707           0.000000
           57              H       2.266946       8.928204      10.521738       0.118012       1.048879 0.72118288E+01  0.68741051E+02                                 1.686552                            1.554861      -0.840946       2.488885                    0.999565       3.302483       9.003907       0.511171       1.257097      -0.714655       0.033840       0.019685      -0.031930       0.050519       0.005816      -0.015034       0.007837       0.004579       0.005595      -0.019249       0.002467       0.016782              1.742714       1.739836       0.409393      -0.367775       1.817091      -0.365479       1.671216           0.000000
           58              H       0.125751       8.496194      13.806094       0.127829       0.975739 0.69009237E+01  0.65876319E+02                                 1.676033                            1.573980      -1.047343       2.389481                    0.998145       3.507263       9.968747       0.476608       1.346240      -0.693781      -0.010944       0.010418       0.041706       0.044359       0.010021      -0.004184      -0.001695      -0.004184       0.007936      -0.011903       0.001037       0.010866              1.708827       1.397986      -0.019237      -0.226613       1.579784       0.392076       2.148710          -0.000000
           59              H      10.276135      11.174358       3.333523       0.444172       0.402874 0.24341951E+01  0.18057087E+02                                 0.973932                            0.974818      -1.246973       2.492429                    0.999967       1.958355       5.041790       0.564015       1.463938      -0.673774       0.013505       0.022099       0.012352       0.028694       0.006416       0.002543       0.013633      -0.009040      -0.005384      -0.012764      -0.005199       0.017963              0.964166       0.918882       0.083757       0.032971       1.003155       0.106850       0.970461           0.000001
           60              H      11.099232       7.314476       7.635635       0.448046       0.354133 0.20201471E+01  0.14543605E+02                                 0.941545                            0.924454      -1.292135       2.452898                    0.999970       2.118227       5.673003       0.536288       1.586424      -0.649457       0.012014      -0.011479       0.001576       0.016691      -0.002079       0.001527      -0.001471       0.010582      -0.007455      -0.005033      -0.002221       0.007254              0.945978       0.886638      -0.125717       0.025350       1.121488      -0.014222       0.829809           0.000001
           61              H       8.370437       7.347137       5.008478       0.251677       0.587596 0.38628870E+01  0.32606860E+02                                 1.305320                            1.261906      -1.087269       2.431919                    0.998381       3.086061       8.864134       0.469392       1.545870      -0.655596       0.008062      -0.029696       0.006482       0.031446      -0.000228      -0.003258      -0.000180       0.019474      -0.003855      -0.009103      -0.002126       0.011229              1.332818       1.104040      -0.045114       0.026432       1.752707      -0.087970       1.141706          -0.000000
           62              H       4.314399       5.141066       4.202140       0.305452       0.526999 0.29745753E+01  0.23253846E+02                                 1.162586                            1.069931      -1.084869       2.465152                    0.999963       2.567360       6.837044       0.542898       1.443172      -0.674614      -0.001532      -0.025926       0.005001       0.026449      -0.001297       0.010803       0.001013      -0.003278       0.018942      -0.011652      -0.001257       0.012909              1.218048       1.002459       0.248137      -0.046779       1.641384      -0.197355       1.010301           0.000001
           63              H       9.546780       8.067153       3.240105       0.184891       0.853460 0.64570988E+01  0.59745069E+02                                 1.477242                            1.481360      -0.726495       2.579112                    0.999931       2.926581       7.808086       0.519429       1.274428      -0.713697       0.028829      -0.014656      -0.013981       0.035233      -0.009109      -0.006460      -0.001976       0.022778       0.030782      -0.020257       0.004694       0.015563              1.462546       1.708521      -0.128759      -0.098169       1.342651       0.024565       1.336466           0.000001
           64              H       8.046914       7.921666       2.828741       0.171055       0.842361 0.64681991E+01  0.61420724E+02                                 1.586443                            1.577153      -1.319671       2.279737                    0.994719       3.575842      10.504846       0.447279       1.442101      -0.674549      -0.009204      -0.016450      -0.025246       0.031507       0.003517       0.000633       0.005655       0.012447       0.046242      -0.015767      -0.000790       0.016557              1.582916       1.612183       0.204843       0.205847       1.520404       0.161272       1.616159          -0.000000
           65              H      10.144668       8.827253       5.283814       0.174825       0.923459 0.71972883E+01  0.69018116E+02                                 1.603833                            1.599943      -0.881446       2.495733                    0.999101       3.201478       8.944124       0.478895       1.333740      -0.699566       0.030168       0.000663      -0.011994       0.032472       0.001884      -0.002515       0.013786       0.013242      -0.030029      -0.020531       0.008598       0.011933              1.594406       1.921397      -0.012100      -0.114644       1.344594       0.007089       1.517226           0.000001
           66              H       9.054065       9.851607       5.750900       0.167292       0.920400 0.72194579E+01  0.70766917E+02                                 1.705677                            1.681870      -1.534971       2.173658                    0.992332       3.842657      11.631299       0.425274       1.469304      -0.668530      -0.005421       0.028697       0.004807       0.029598       0.000299       0.002994       0.007827       0.004599      -0.038088      -0.016075       0.006399       0.009676              1.717215       1.520865      -0.091895       0.055544       2.100982       0.130543       1.529797           0.000001
           67              H       6.729960       8.344768       6.129486       0.138859       0.979323 0.75215624E+01  0.73042192E+02                                 1.670359                            1.635881      -0.826544       2.504046                    0.998531       3.393393       9.589599       0.472731       1.334217      -0.698398      -0.009611      -0.006528       0.037023       0.038803       0.002184      -0.009611      -0.002109       0.007526       0.033009      -0.009874      -0.006614       0.016488              1.682779       1.463652       0.033594      -0.047052       1.488387      -0.124155       2.096298          -0.000000
           68              H       6.751680       9.526486       5.103535       0.136850       0.902754 0.68364359E+01  0.65718311E+02                                 1.649425                            1.609782      -1.241613       2.297337                    0.994210       3.728931      10.965182       0.448243       1.421464      -0.678055      -0.006035       0.035845      -0.002269       0.036420      -0.004869       0.004206       0.001323      -0.006163      -0.022580      -0.009923       0.000348       0.009575              1.672690       1.424206      -0.102570      -0.004560       2.176728      -0.028122       1.417137           0.000000
           69              H       5.646215       9.161281       2.904131       0.127946       0.874188 0.62151223E+01  0.57808241E+02                                 1.563339                            1.500479      -0.873914       2.482017                    0.999047       3.369144       9.458447       0.484757       1.358444      -0.692086       0.007623       0.035741      -0.014076       0.039162       0.002973       0.000911      -0.005445      -0.013849       0.001681      -0.008363      -0.001738       0.010101              1.587893       1.417943       0.217473      -0.020346       1.950883      -0.247029       1.394853          -0.000000
           70              H       4.102909       8.018163       1.650372       0.145395       0.970894 0.67958053E+01  0.64283371E+02                                 1.649361                            1.548294      -0.902882       2.474559                    0.999289       3.268039       9.088068       0.489498       1.322809      -0.700530      -0.017924       0.019286      -0.032018       0.041453       0.006200       0.012222      -0.002057       0.002485       0.009670      -0.014202       0.000022       0.014181              1.686448       1.455736      -0.146131       0.278447       1.622901      -0.364466       1.980707           0.000001
           71              H       3.449004       5.917496       2.327238       0.118012       1.048879 0.72118314E+01  0.68741092E+02                                 1.686553                            1.554862      -0.840946       2.488885                    0.999565       3.302484       9.003915       0.511171       1.257099      -0.714655      -0.033840      -0.019685      -0.031930       0.050519       0.005816       0.015034      -0.007837       0.004579       0.005595      -0.019249       0.002467       0.016782              1.742716       1.739837       0.409393       0.367776       1.817092       0.365479       1.671217           0.000000
           72              H       5.590199       6.349506       5.611594       0.127829       0.975740 0.69009314E+01  0.65876410E+02                                 1.676034                            1.573981      -1.047344       2.389481                    0.998145       3.507265       9.968754       0.476608       1.346239      -0.693781       0.010944      -0.010418       0.041706       0.044359       0.010021       0.004184       0.001695      -0.004184       0.007936      -0.011903       0.001037       0.010866              1.708828       1.397987      -0.019237       0.226613       1.579785      -0.392076       2.148711          -0.000000
           73              C       2.944857      13.828770      13.016144      -0.430531      29.615526 0.53972910E+03  0.13348092E+05                                 8.282260                            7.667564      -0.307612       1.894077                    0.995224      31.478657      91.780614       0.606307       0.408479      -1.073016      -0.013037       0.077581      -0.096466       0.124477       0.028079       0.056543       0.019654       0.104460       0.430180      -0.131109      -0.032572       0.163681              8.732577       6.713846      -0.660894       0.681382       8.538388      -1.922913      10.945497          -0.000003
           74              C       3.555321      13.361130      10.692184      -0.431231      30.352517 0.53132175E+03  0.13119372E+05                                 8.412646                            7.579698      -0.329891       1.884499                    0.994064      31.803751      93.366257       0.611749       0.405488      -1.072477      -0.059832       0.022644       0.108758       0.126179      -0.045916      -0.040362       0.091782       0.066304      -0.202673      -0.131642       0.005106       0.126536              9.063152       8.541867      -1.000113      -2.643480       7.551704       0.216028      11.095887          -0.000002
           75              C       1.166054      13.699612      11.190409      -0.150450      25.144873 0.39967933E+03  0.92606300E+04                                 7.668243                            6.777739      -0.418357       1.896217                    0.993506      28.105433      81.925393       0.613321       0.431012      -1.048275       0.058240       0.046746       0.050850       0.090348       0.008811       0.014354       0.014158       0.083992      -0.035100      -0.042677      -0.010037       0.052715              8.198778      10.011468      -0.874784      -1.209150       7.279398       0.868385       7.305466          -0.000003
           76              C       0.114319      14.424082      12.047554       0.079065      28.768354 0.37942490E+03  0.85982968E+04                                 8.307434                            6.621876       0.080034       2.064759                    0.999461      25.344166      70.897852       0.623666       0.433379      -1.056516       0.038337      -0.045226      -0.023227       0.063676      -0.005965      -0.016017       0.018712       0.003486      -0.012046      -0.023636      -0.003621       0.027258              9.228907       9.038676      -2.997585      -3.190333       9.824920      -0.713010       8.823126          -0.000000
           77              C      11.066079      13.940112      13.193145      -0.038330      26.566567 0.37706599E+03  0.85938295E+04                                 7.916543                            6.642806       0.038350       2.034459                    0.997706      27.040323      77.683717       0.612378       0.438851      -1.045572      -0.031416      -0.004804       0.015869       0.035523       0.033739       0.036967       0.022800       0.027215      -0.040454      -0.037312      -0.029324       0.066636              8.405935       7.684718      -1.578254      -2.974864       8.670611      -0.895818       8.862476          -0.000004
           78              C      10.158386      14.624499      13.956872      -0.079908      27.707355 0.38186350E+03  0.86934870E+04                                 8.038060                            6.595563       0.203140       2.081947                    0.999227      27.040748      76.565265       0.629787       0.427196      -1.057141       0.004128      -0.027693      -0.014075       0.031337       0.002143       0.006842       0.015818       0.014115      -0.035589      -0.023719       0.005941       0.017777              8.645474       6.941630      -1.917460      -2.164297      10.779876      -1.120432       8.214915          -0.000001
           79              C       9.762843       1.009508      13.553703       0.138590      21.815991 0.27821709E+03  0.58424071E+04                                 6.833851                            5.599654       0.555755       2.241349                    0.999753      23.553816      63.717620       0.690126       0.422639      -1.061680       0.025251       0.018019      -0.039029       0.049855       0.033318       0.000975       0.000730       0.027942       0.030684      -0.041242       0.010157       0.031085              7.340722       5.607662      -1.908317      -1.692678       9.257376      -0.703459       7.157129          -0.000001
           80              C      11.074082       0.754162      11.619801       0.063994      24.223447 0.31694464E+03  0.68852609E+04                                 7.349771                            6.001155       0.500014       2.209250                    0.999168      24.841209      68.647856       0.661685       0.426106      -1.058103      -0.049659       0.049658       0.036281       0.079046       0.015042      -0.003070       0.027335       0.044972      -0.015643      -0.043650       0.012888       0.030762              7.968805       6.599729      -2.861783      -1.680655       9.575908      -0.816395       7.730776          -0.000004
           81              C       5.717093      10.984333       8.905783       0.490911      24.629736 0.28310813E+03  0.60282910E+04                                 7.629441                            5.900988       0.006135       2.041938                    0.999481      23.543768      66.163728       0.623643       0.461242      -1.028874      -0.053132      -0.041494       0.141831       0.157038      -0.048981      -0.018313       0.041267      -0.230315      -0.185483      -0.097579      -0.067074       0.164653              8.579952      12.264956      -0.428238       0.735406       4.458740      -0.756464       9.016162           0.000006
           82              C       6.272684      11.352507       7.496329       0.525227      22.360882 0.26812361E+03  0.56603134E+04                                 7.243031                            5.813262      -0.089049       2.016800                    0.999229      23.426025      66.627824       0.613853       0.472646      -1.017519       0.048936       0.033079      -0.142003       0.153798      -0.053044      -0.007173       0.028238      -0.209784      -0.174987      -0.088384      -0.062381       0.150765              7.913774      10.794703      -0.009924       0.658222       4.398726      -0.498421       8.547891           0.000005
           83              C       2.987155      12.225434       4.116917       0.516058      22.761844 0.25286268E+03  0.52426435E+04                                 7.236810                            5.574241       0.237977       2.130973                    0.999448      22.734892      63.373054       0.641095       0.460806      -1.027482       0.008318       0.136922       0.013411       0.137828      -0.034055      -0.023080      -0.002546       0.223780      -0.246856      -0.087368      -0.072813       0.160181              8.123983       4.078256       0.629004       0.363078       8.754958      -0.563775      11.538734           0.000003
           84              C       2.777952      10.734926       3.887471       0.507449      22.990741 0.27603660E+03  0.58512046E+04                                 7.363017                            5.871989       0.080425       2.074969                    0.999590      23.230540      65.520893       0.616868       0.468420      -1.023063      -0.036136      -0.144945      -0.006378       0.149517      -0.016314      -0.033630       0.002060       0.218068      -0.264735      -0.092843      -0.066118       0.158962              8.047200       4.357046       0.322449       0.612323       8.824093      -0.064399      10.960460           0.000005
           85              C       5.287254      10.427620      16.184138       0.509323      22.989738 0.27497625E+03  0.58410462E+04                                 7.368314                            5.872762      -0.056561       2.018772                    0.999202      23.753205      67.742462       0.613041       0.470350      -1.018876      -0.044343      -0.131782      -0.041095       0.144988      -0.022496       0.066104      -0.064528      -0.007519       0.306503      -0.079076      -0.070883       0.149959              8.102920      10.580204      -1.242033      -2.019001       8.280107       1.293916       5.448449           0.000004
           86              C       5.809692      11.849838       0.126195       0.514232      23.730181 0.27018049E+03  0.57055138E+04                                 7.496897                            5.810660      -0.056663       2.027030                    0.999214      23.370215      66.133160       0.618924       0.468628      -1.021325       0.036674       0.144430       0.022069       0.150639      -0.029163       0.072206      -0.073355      -0.021590       0.305601      -0.089125      -0.071139       0.160264              8.389991      11.317974      -1.013806      -2.589341       7.908061       1.699137       5.943938           0.000005
           87              C       2.771093       1.016930       4.821644      -0.430531      29.615523 0.53972902E+03  0.13348090E+05                                 8.282258                            7.667563      -0.307612       1.894077                    0.995224      31.478654      91.780601       0.606307       0.408479      -1.073016       0.013037      -0.077581      -0.096466       0.124477       0.028079      -0.056543      -0.019654       0.104460       0.430180      -0.131109      -0.032572       0.163681              8.732576       6.713846      -0.660894      -0.681382       8.538387       1.922913      10.945495          -0.000003
           88              C       2.160629       1.484570       2.497684      -0.431231      30.352511 0.53132163E+03  0.13119368E+05                                 8.412644                            7.579698      -0.329891       1.884499                    0.994064      31.803748      93.366246       0.611749       0.405488      -1.072477       0.059832      -0.022644       0.108759       0.126179      -0.045916       0.040362      -0.091782       0.066304      -0.202673      -0.131642       0.005106       0.126536              9.063151       8.541866      -1.000112       2.643479       7.551703      -0.216027      11.095885          -0.000002
           89              C       4.549896       1.146088       2.995909      -0.150450      25.144871 0.39967929E+03  0.92606288E+04                                 7.668243                            6.777739      -0.418358       1.896217                    0.993506      28.105431      81.925386       0.613321       0.431012      -1.048275      -0.058240      -0.046746       0.050850       0.090348       0.008811      -0.014354      -0.014158       0.083992      -0.035100      -0.042677      -0.010037       0.052715              8.198777      10.011467      -0.874784       1.209150       7.279398      -0.868385       7.305466          -0.000004
           90              C       5.601631       0.421618       3.853054       0.079065      28.768354 0.37942490E+03  0.85982968E+04                                 8.307434                            6.621876       0.080034       2.064759                    0.999461      25.344166      70.897850       0.623666       0.433379      -1.056516      -0.038337       0.045226      -0.023227       0.063676      -0.005965       0.016017      -0.018712       0.003486      -0.012046      -0.023636      -0.003621       0.027258              9.228907       9.038675      -2.997585       3.190333       9.824919       0.713011       8.823125          -0.000000
           91              C       6.081771       0.905588       4.998645      -0.038330      26.566574 0.37706611E+03  0.85938329E+04                                 7.916544                            6.642807       0.038350       2.034459                    0.997706      27.040328      77.683736       0.612378       0.438851      -1.045572       0.031416       0.004804       0.015869       0.035523       0.033739      -0.036967      -0.022800       0.027215      -0.040454      -0.037312      -0.029324       0.066636              8.405936       7.684719      -1.578255       2.974864       8.670613       0.895818       8.862477          -0.000004
           92              C       6.989464       0.221201       5.762372      -0.079908      27.707348 0.38186337E+03  0.86934829E+04                                 8.038058                            6.595561       0.203141       2.081947                    0.999227      27.040742      76.565237       0.629787       0.427196      -1.057141      -0.004128       0.027693      -0.014075       0.031337       0.002143      -0.006842      -0.015818       0.014115      -0.035589      -0.023719       0.005941       0.017778              8.645471       6.941629      -1.917460       2.164297      10.779873       1.120431       8.214912          -0.000001
           93              C       7.385007      13.836192       5.359203       0.138590      21.815979 0.27821690E+03  0.58424020E+04                                 6.833848                            5.599652       0.555756       2.241349                    0.999753      23.553807      63.717583       0.690126       0.422639      -1.061680      -0.025251      -0.018019      -0.039029       0.049855       0.033318      -0.000975      -0.000730       0.027942       0.030684      -0.041242       0.010157       0.031085              7.340719       5.607660      -1.908316       1.692677       9.257372       0.703458       7.157125          -0.000001
           94              C       6.073768      14.091538       3.425301       0.063994      24.223442 0.31694455E+03  0.68852583E+04                                 7.349769                            6.001154       0.500015       2.209250                    0.999168      24.841205      68.647837       0.661686       0.426106      -1.058103       0.049659      -0.049658       0.036281       0.079046       0.015042       0.003070      -0.027335       0.044972      -0.015643      -0.043650       0.012888       0.030762              7.968803       6.599728      -2.861782       1.680655       9.575906       0.816395       7.730774          -0.000004
           95              C      -0.001143       3.861367       0.711283       0.490911      24.629741 0.28310818E+03  0.60282927E+04                                 7.629443                            5.900989       0.006134       2.041938                    0.999481      23.543772      66.163749       0.623643       0.461242      -1.028874       0.053132       0.041494       0.141831       0.157038      -0.048981       0.018313      -0.041267      -0.230315      -0.185483      -0.097579      -0.067074       0.164653              8.579955      12.264959      -0.428239      -0.735406       4.458741       0.756464       9.016164           0.000006
           96              C      10.875166       3.493193      15.690829       0.525227      22.360881 0.26812360E+03  0.56603131E+04                                 7.243030                            5.813262      -0.089049       2.016800                    0.999229      23.426025      66.627823       0.613853       0.472646      -1.017519      -0.048936      -0.033079      -0.142003       0.153798      -0.053044       0.007173      -0.028238      -0.209784      -0.174987      -0.088384      -0.062381       0.150765              7.913773      10.794703      -0.009924      -0.658221       4.398726       0.498421       8.547891           0.000004
           97              C       2.728795       2.620266      12.311417       0.516058      22.761846 0.25286270E+03  0.52426442E+04                                 7.236810                            5.574241       0.237977       2.130973                    0.999448      22.734894      63.373063       0.641095       0.460806      -1.027482      -0.008318      -0.136922       0.013411       0.137828      -0.034055       0.023080       0.002546       0.223780      -0.246856      -0.087368      -0.072813       0.160181              8.123983       4.078256       0.629004      -0.363078       8.754958       0.563775      11.538736           0.000003
           98              C       2.937998       4.110774      12.081971       0.507449      22.990739 0.27603657E+03  0.58512035E+04                                 7.363016                            5.871988       0.080425       2.074970                    0.999590      23.230536      65.520875       0.616868       0.468420      -1.023064       0.036136       0.144945      -0.006378       0.149517      -0.016314       0.033630      -0.002060       0.218068      -0.264735      -0.092843      -0.066118       0.158962              8.047199       4.357046       0.322449      -0.612323       8.824092       0.064399      10.960459           0.000005
           99              C       0.428696       4.418080       7.989637       0.509322      22.989740 0.27497625E+03  0.58410461E+04                                 7.368314                            5.872762      -0.056561       2.018772                    0.999202      23.753206      67.742463       0.613041       0.470350      -1.018876       0.044343       0.131782      -0.041095       0.144988      -0.022496      -0.066104       0.064528      -0.007519       0.306503      -0.079076      -0.070883       0.149958              8.102920      10.580204      -1.242036       2.019002       8.280107      -1.293916       5.448450           0.000004
          100              C      11.338158       2.995862       8.320695       0.514232      23.730180 0.27018050E+03  0.57055141E+04                                 7.496897                            5.810660      -0.056663       2.027030                    0.999214      23.370215      66.133164       0.618924       0.468628      -1.021325      -0.036674      -0.144430       0.022069       0.150639      -0.029163      -0.072206       0.073355      -0.021590       0.305601      -0.089124      -0.071139       0.160264              8.389992      11.317974      -1.013807       2.589341       7.908061      -1.699138       5.943940           0.000005
          101              C       8.487043       6.405920      11.567356      -0.430531      29.615525 0.53972907E+03  0.13348091E+05                                 8.282259                            7.667563      -0.307612       1.894077                    0.995224      31.478655      91.780600       0.606307       0.408479      -1.073016       0.013037       0.077581       0.096466       0.124477      -0.028079       0.056543      -0.019654       0.104460       0.430181      -0.131109      -0.032572       0.163681              8.732576       6.713846       0.660894       0.681382       8.538387       1.922913      10.945496          -0.000003
          102              C       7.876579       5.938280      13.891316      -0.431231      30.352514 0.53132168E+03  0.13119370E+05                                 8.412645                            7.579698      -0.329891       1.884499                    0.994064      31.803750      93.366256       0.611749       0.405488      -1.072477       0.059832       0.022644      -0.108758       0.126179       0.045916      -0.040362      -0.091782       0.066304      -0.202673      -0.131642       0.005106       0.126536              9.063152       8.541866       1.000113      -2.643479       7.551703      -0.216028      11.095887          -0.000003
          103              C      10.265846       6.276762      13.393091      -0.150450      25.144870 0.39967927E+03  0.92606280E+04                                 7.668242                            6.777738      -0.418357       1.896218                    0.993506      28.105430      81.925378       0.613321       0.431012      -1.048275      -0.058240       0.046746      -0.050850       0.090348      -0.008811       0.014354      -0.014158       0.083993      -0.035100      -0.042677      -0.010037       0.052715              8.198776      10.011466       0.874783      -1.209149       7.279397      -0.868385       7.305465          -0.000003
          104              C      11.317581       7.001232      12.535946       0.079065      28.768350 0.37942484E+03  0.85982949E+04                                 8.307433                            6.621876       0.080034       2.064759                    0.999461      25.344163      70.897838       0.623666       0.433379      -1.056516      -0.038337      -0.045226       0.023227       0.063676       0.005965      -0.016017      -0.018712       0.003486      -0.012046      -0.023636      -0.003621       0.027258              9.228906       9.038674       2.997585      -3.190333       9.824918       0.713010       8.823125          -0.000000
          105              C       0.365821       6.517262      11.390355      -0.038330      26.566567 0.37706598E+03  0.85938294E+04                                 7.916543                            6.642806       0.038350       2.034459                    0.997706      27.040323      77.683716       0.612378       0.438851      -1.045572       0.031416      -0.004804      -0.015869       0.035523      -0.033739       0.036967      -0.022800       0.027215      -0.040454      -0.037312      -0.029324       0.066636              8.405935       7.684718       1.578254      -2.974864       8.670611       0.895818       8.862476          -0.000004
          106              C       1.273514       7.201649      10.626628      -0.079908      27.707352 0.38186343E+03  0.86934847E+04                                 8.038059                            6.595562       0.203141       2.081947                    0.999227      27.040746      76.565251       0.629787       0.427196      -1.057141      -0.004128      -0.027693       0.014075       0.031337      -0.002143       0.006842      -0.015818       0.014115      -0.035589      -0.023719       0.005941       0.017778              8.645472       6.941629       1.917459      -2.164297      10.779873       1.120432       8.214914          -0.000001
          107              C       1.669057       8.432358      11.029797       0.138590      21.815980 0.27821692E+03  0.58424025E+04                                 6.833848                            5.599652       0.555756       2.241349                    0.999753      23.553808      63.717584       0.690126       0.422639      -1.061680      -0.025251       0.018019       0.039029       0.049855      -0.033318       0.000975      -0.000730       0.027942       0.030684      -0.041242       0.010157       0.031085              7.340719       5.607659       1.908315      -1.692677       9.257372       0.703459       7.157125          -0.000001
          108              C       0.357818       8.177012      12.963699       0.063994      24.223437 0.31694448E+03  0.68852562E+04                                 7.349768                            6.001153       0.500015       2.209250                    0.999168      24.841201      68.647824       0.661686       0.426106      -1.058103       0.049659       0.049658      -0.036281       0.079046      -0.015042      -0.003070      -0.027335       0.044972      -0.015643      -0.043650       0.012888       0.030762              7.968802       6.599727       2.861781      -1.680654       9.575905       0.816395       7.730774          -0.000004
          109              C       5.714807       3.561483      15.677717       0.490911      24.629734 0.28310809E+03  0.60282902E+04                                 7.629441                            5.900988       0.006135       2.041938                    0.999481      23.543767      66.163728       0.623643       0.461242      -1.028874       0.053132      -0.041494      -0.141831       0.157038       0.048981      -0.018313      -0.041267      -0.230315      -0.185483      -0.097579      -0.067074       0.164653              8.579953      12.264957       0.428238       0.735406       4.458740       0.756464       9.016162           0.000006
          110              C       5.159216       3.929657       0.698171       0.525227      22.360881 0.26812359E+03  0.56603129E+04                                 7.243030                            5.813262      -0.089049       2.016800                    0.999229      23.426024      66.627820       0.613853       0.472646      -1.017519      -0.048936       0.033079       0.142003       0.153798       0.053044      -0.007173      -0.028238      -0.209784      -0.174987      -0.088384      -0.062381       0.150765              7.913773      10.794703       0.009924       0.658222       4.398726       0.498421       8.547891           0.000005
          111              C       8.444745       4.802584       4.077583       0.516057      22.761851 0.25286276E+03  0.52426455E+04                                 7.236811                            5.574242       0.237977       2.130973                    0.999448      22.734897      63.373073       0.641095       0.460806      -1.027482      -0.008318       0.136922      -0.013411       0.137828       0.034055      -0.023080       0.002546       0.223780      -0.246856      -0.087368      -0.072813       0.160181              8.123984       4.078257      -0.629004       0.363078       8.754960       0.563775      11.538737           0.000003
          112              C       8.653948       3.312076       4.307029       0.507449      22.990736 0.27603653E+03  0.58512025E+04                                 7.363016                            5.871988       0.080426       2.074970                    0.999590      23.230535      65.520870       0.616868       0.468420      -1.023064       0.036136      -0.144945       0.006378       0.149517       0.016314      -0.033630      -0.002060       0.218068      -0.264735      -0.092843      -0.066118       0.158962              8.047198       4.357045      -0.322449       0.612323       8.824091       0.064399      10.960458           0.000005
          113              C       6.144646       3.004770       8.399363       0.509323      22.989737 0.27497622E+03  0.58410452E+04                                 7.368314                            5.872761      -0.056561       2.018772                    0.999202      23.753204      67.742455       0.613041       0.470350      -1.018876       0.044343      -0.131782       0.041095       0.144988       0.022495       0.066104       0.064528      -0.007519       0.306503      -0.079076      -0.070883       0.149958              8.102919      10.580203       1.242036      -2.019002       8.280106      -1.293916       5.448449           0.000004
          114              C       5.622208       4.426988       8.068305       0.514232      23.730187 0.27018058E+03  0.57055162E+04                                 7.496898                            5.810661      -0.056663       2.027029                    0.999214      23.370219      66.133176       0.618924       0.468628      -1.021325      -0.036674       0.144430      -0.022069       0.150639       0.029163       0.072205       0.073355      -0.021590       0.305601      -0.089124      -0.071139       0.160264              8.389993      11.317975       1.013807      -2.589342       7.908062      -1.699138       5.943940           0.000005
          115              C       8.660807       8.439780       3.372856      -0.430531      29.615521 0.53972899E+03  0.13348089E+05                                 8.282258                            7.667563      -0.307612       1.894077                    0.995224      31.478654      91.780604       0.606307       0.408479      -1.073016      -0.013037      -0.077581       0.096466       0.124477      -0.028079      -0.056543       0.019654       0.104460       0.430181      -0.131109      -0.032572       0.163681              8.732576       6.713846       0.660894      -0.681382       8.538387      -1.922912      10.945495          -0.000003
          116              C       9.271271       8.907420       5.696816      -0.431232      30.352516 0.53132173E+03  0.13119371E+05                                 8.412646                            7.579699      -0.329892       1.884499                    0.994064      31.803753      93.366269       0.611749       0.405488      -1.072477      -0.059832      -0.022644      -0.108759       0.126179       0.045916       0.040362       0.091782       0.066304      -0.202673      -0.131642       0.005106       0.126536              9.063153       8.541867       1.000113       2.643479       7.551704       0.216027      11.095887          -0.000003
          117              C       6.882004       8.568938       5.198591      -0.150450      25.144871 0.39967928E+03  0.92606286E+04                                 7.668243                            6.777739      -0.418357       1.896217                    0.993506      28.105432      81.925389       0.613321       0.431012      -1.048275       0.058240      -0.046746      -0.050850       0.090348      -0.008811      -0.014354       0.014158       0.083992      -0.035100      -0.042677      -0.010037       0.052715              8.198777      10.011467       0.874784       1.209150       7.279398       0.868385       7.305466          -0.000003
          118              C       5.830269       7.844468       4.341446       0.079065      28.768359 0.37942497E+03  0.85982989E+04                                 8.307435                            6.621877       0.080034       2.064759                    0.999461      25.344169      70.897861       0.623666       0.433379      -1.056516       0.038337       0.045226       0.023227       0.063676       0.005965       0.016017       0.018712       0.003486      -0.012046      -0.023636      -0.003621       0.027258              9.228908       9.038676       2.997585       3.190334       9.824921      -0.713011       8.823127          -0.000000
          119              C       5.350129       8.328438       3.195855      -0.038330      26.566572 0.37706609E+03  0.85938324E+04                                 7.916544                            6.642807       0.038350       2.034459                    0.997706      27.040327      77.683733       0.612378       0.438851      -1.045572      -0.031416       0.004804      -0.015869       0.035523      -0.033739      -0.036967       0.022800       0.027215      -0.040454      -0.037312      -0.029324       0.066636              8.405936       7.684719       1.578254       2.974864       8.670612      -0.895818       8.862477          -0.000004
          120              C       4.442436       7.644051       2.432128      -0.079908      27.707358 0.38186355E+03  0.86934883E+04                                 8.038060                            6.595563       0.203140       2.081947                    0.999227      27.040750      76.565270       0.629787       0.427196      -1.057141       0.004128       0.027693       0.014075       0.031337      -0.002143      -0.006842       0.015818       0.014115      -0.035589      -0.023719       0.005941       0.017777              8.645474       6.941630       1.917460       2.164297      10.779876      -1.120432       8.214915          -0.000001
          121              C       4.046893       6.413342       2.835297       0.138591      21.815981 0.27821692E+03  0.58424028E+04                                 6.833849                            5.599652       0.555756       2.241349                    0.999753      23.553808      63.717590       0.690126       0.422639      -1.061680       0.025251      -0.018019       0.039029       0.049855      -0.033318      -0.000975       0.000730       0.027942       0.030684      -0.041242       0.010157       0.031085              7.340720       5.607660       1.908316       1.692678       9.257373      -0.703459       7.157126          -0.000001
          122              C       5.358132       6.668688       4.769199       0.063994      24.223445 0.31694461E+03  0.68852600E+04                                 7.349771                            6.001155       0.500014       2.209250                    0.999168      24.841208      68.647854       0.661685       0.426106      -1.058103      -0.049659      -0.049658      -0.036281       0.079046      -0.015042       0.003070       0.027335       0.044972      -0.015643      -0.043650       0.012888       0.030762              7.968804       6.599729       2.861782       1.680655       9.575908      -0.816395       7.730776          -0.000004
          123              C       0.001143      11.284217       7.483217       0.490911      24.629739 0.28310817E+03  0.60282922E+04                                 7.629442                            5.900989       0.006134       2.041938                    0.999481      23.543770      66.163740       0.623643       0.461242      -1.028874      -0.053132       0.041494      -0.141831       0.157038       0.048981       0.018313       0.041267      -0.230315      -0.185483      -0.097579      -0.067074       0.164653              8.579954      12.264958       0.428238      -0.735406       4.458740      -0.756464       9.016163           0.000007
          124              C       0.556734      10.916043       8.892671       0.525227      22.360880 0.26812358E+03  0.56603127E+04                                 7.243030                            5.813262      -0.089049       2.016800                    0.999229      23.426024      66.627820       0.613853       0.472646      -1.017519       0.048936      -0.033079       0.142003       0.153798       0.053044       0.007173       0.028238      -0.209784      -0.174987      -0.088384      -0.062381       0.150765              7.913773      10.794703       0.009924      -0.658222       4.398726      -0.498421       8.547891           0.000004
          125              C       8.703105      10.043116      12.272083       0.516057      22.761850 0.25286275E+03  0.52426452E+04                                 7.236811                            5.574242       0.237977       2.130973                    0.999448      22.734896      63.373067       0.641095       0.460806      -1.027482       0.008318      -0.136922      -0.013410       0.137828       0.034055       0.023080      -0.002546       0.223780      -0.246856      -0.087368      -0.072813       0.160181              8.123984       4.078256      -0.629004      -0.363078       8.754959      -0.563775      11.538736           0.000003
          126              C       8.493902      11.533624      12.501529       0.507449      22.990735 0.27603652E+03  0.58512023E+04                                 7.363016                            5.871988       0.080426       2.074970                    0.999590      23.230536      65.520879       0.616868       0.468420      -1.023063      -0.036136       0.144945       0.006378       0.149517       0.016314       0.033630       0.002060       0.218068      -0.264735      -0.092843      -0.066118       0.158962              8.047199       4.357046      -0.322449      -0.612323       8.824092      -0.064399      10.960459           0.000005
          127              C      11.003204      11.840930       0.204863       0.509322      22.989740 0.27497624E+03  0.58410460E+04                                 7.368314                            5.872762      -0.056561       2.018772                    0.999202      23.753206      67.742462       0.613041       0.470350      -1.018876      -0.044343       0.131782       0.041095       0.144988       0.022495      -0.066104      -0.064528      -0.007519       0.306503      -0.079076      -0.070883       0.149958              8.102920      10.580204       1.242036       2.019002       8.280107       1.293917       5.448450           0.000004
          128              C       0.093742      10.418712      16.262805       0.514232      23.730183 0.27018053E+03  0.57055148E+04                                 7.496897                            5.810660      -0.056663       2.027030                    0.999214      23.370217      66.133168       0.618924       0.468628      -1.021325       0.036674      -0.144430      -0.022069       0.150639       0.029163      -0.072206      -0.073355      -0.021590       0.305601      -0.089124      -0.071139       0.160264              8.389992      11.317974       1.013807       2.589342       7.908062       1.699138       5.943939           0.000005
          129              N       2.560746      14.030671      11.542773       0.104427      20.860713 0.31360313E+03  0.67686162E+04                                 6.703604                            5.966021      -0.520880       1.922207                    0.996557      23.350652      63.518493       0.666755       0.425618      -1.062475       0.013828      -0.105815       0.019008       0.108394      -0.001604       0.009719       0.027108       0.107819       0.065877      -0.072810       0.025281       0.047529              7.209057       7.661528      -0.562935      -0.601002       6.043991      -0.037833       7.921650           0.000001
          130              N      10.244126       1.484570      12.424501      -0.119057      25.143021 0.32883126E+03  0.71387716E+04                                 7.351910                            5.983027      -0.106247       2.053153                    0.997328      24.182795      64.688016       0.691124       0.408225      -1.080105       0.033732      -0.068843       0.018158       0.078784      -0.005297      -0.041488       0.004745      -0.000268       0.084013      -0.039761      -0.014389       0.054150              7.987874       6.298275      -2.384520      -2.008064       9.716364      -0.767345       7.948983          -0.000002
          131              N       3.155204       0.815029       3.348273       0.104427      20.860711 0.31360310E+03  0.67686153E+04                                 6.703604                            5.966021      -0.520879       1.922207                    0.996557      23.350650      63.518487       0.666755       0.425618      -1.062475      -0.013828       0.105815       0.019008       0.108394      -0.001604      -0.009719      -0.027108       0.107818       0.065877      -0.072810       0.025281       0.047529              7.209056       7.661528      -0.562935       0.601002       6.043991       0.037833       7.921650           0.000001
          132              N       6.903724      13.361130       4.230001      -0.119057      25.143011 0.32883109E+03  0.71387667E+04                                 7.351907                            5.983024      -0.106246       2.053153                    0.997328      24.182789      64.687986       0.691124       0.408225      -1.080106      -0.033732       0.068843       0.018158       0.078784      -0.005297       0.041488      -0.004745      -0.000268       0.084013      -0.039761      -0.014389       0.054149              7.987871       6.298273      -2.384518       2.008063       9.716360       0.767344       7.948980          -0.000001
          133              N       8.871154       6.607821      13.040727       0.104427      20.860714 0.31360314E+03  0.67686164E+04                                 6.703605                            5.966021      -0.520880       1.922207                    0.996557      23.350653      63.518497       0.666755       0.425618      -1.062475      -0.013828      -0.105815      -0.019008       0.108394       0.001604       0.009719      -0.027108       0.107819       0.065877      -0.072810       0.025281       0.047529              7.209057       7.661528       0.562935      -0.601002       6.043992       0.037833       7.921651           0.000001
          134              N       1.187774       8.907420      12.158999      -0.119057      25.143016 0.32883117E+03  0.71387689E+04                                 7.351908                            5.983025      -0.106247       2.053153                    0.997328      24.182792      64.687996       0.691124       0.408225      -1.080106      -0.033732      -0.068843      -0.018158       0.078784       0.005297      -0.041488      -0.004745      -0.000269       0.084014      -0.039761      -0.014388       0.054150              7.987872       6.298273       2.384519      -2.008063       9.716361       0.767345       7.948980          -0.000002
          135              N       8.276696       8.237879       4.846227       0.104427      20.860711 0.31360310E+03  0.67686155E+04                                 6.703604                            5.966021      -0.520879       1.922207                    0.996557      23.350651      63.518491       0.666755       0.425618      -1.062475       0.013828       0.105815      -0.019008       0.108394       0.001604      -0.009719       0.027108       0.107819       0.065877      -0.072810       0.025281       0.047529              7.209056       7.661529       0.562935       0.601002       6.043991      -0.037832       7.921650           0.000001
          136              N       4.528176       5.938280       3.964499      -0.119057      25.143019 0.32883123E+03  0.71387706E+04                                 7.351909                            5.983026      -0.106247       2.053153                    0.997328      24.182794      64.688007       0.691124       0.408225      -1.080105       0.033732       0.068843      -0.018158       0.078784       0.005297       0.041488       0.004745      -0.000268       0.084013      -0.039761      -0.014388       0.054150              7.987873       6.298275       2.384519       2.008063       9.716363      -0.767345       7.948982          -0.000002
          137              O       2.069174      11.340630      12.845698      -0.789339      37.010593 0.62618862E+03  0.15482281E+05                                 8.561643                            7.579338       0.872762       2.316919                    0.998439      28.764113      74.209940       0.720091       0.344024      -1.162780      -0.094312      -0.058800      -0.042213       0.118887       0.014949       0.017706       0.003353      -0.014544       0.019791      -0.026003       0.001750       0.024254              9.220224       8.250846       3.116438       2.823847      10.797488       2.375975       8.612338          -0.000003
          138              O       2.656774      12.318962      15.066408      -0.866832      52.076932 0.87835027E+03  0.23794228E+05                                11.041466                            9.207095      -0.043198       1.983226                    0.996557      31.901664      88.073165       0.624732       0.361917      -1.140405      -0.005600       0.028409       0.022871       0.036899       0.021652      -0.006057       0.011131      -0.002282      -0.113198      -0.041659       0.000908       0.040751             12.313029       7.770236      -0.370768      -0.485709       7.405286      -0.415312      21.763564          -0.000003
          139              O       4.472159      11.719196      13.578286      -0.686786      24.004784 0.42234769E+03  0.95537166E+04                                 6.479006                            6.276974       0.378126       2.220556                    0.995632      25.970826      66.111594       0.774002       0.349834      -1.146960       0.054515       0.038985       0.088408       0.110940      -0.050150      -0.024174       0.052773       0.003380      -0.065629      -0.063625      -0.024845       0.088470              6.533902       8.374079      -1.862533       0.277444       5.471379       0.127263       5.756248          -0.000001
          140              O       2.981440       0.576013       9.035256      -0.841538      52.477863 0.86375402E+03  0.23303383E+05                                11.116481                            9.150266      -0.123200       1.964414                    0.994973      31.721289      87.425621       0.624552       0.363504      -1.139042      -0.084371       0.040662      -0.023805       0.096636      -0.008894       0.003403       0.020423       0.040882       0.077439      -0.041553       0.009360       0.032194             12.496604       8.389849      -3.081506      -1.165220      19.653892      -0.024481       9.446070          -0.000003
          141              O       3.006590      13.131022       8.020777      -0.834089      45.294756 0.77835806E+03  0.20472713E+05                                10.078380                            8.675908       0.098652       2.039552                    0.996718      31.117040      84.849795       0.642138       0.362645      -1.139008      -0.070545       0.034953      -0.067544       0.103733      -0.007391       0.013725      -0.019048       0.026875      -0.007115      -0.027172      -0.001805       0.028977             11.068930       7.594959       2.157057       1.256475      13.533526       5.272500      12.078306          -0.000003
          142              O       5.147785      14.170221       8.704198      -0.702117      26.222834 0.46871957E+03  0.10943368E+05                                 7.043876                            6.751137      -0.024263       2.070044                    0.995879      27.087944      71.343891       0.719443       0.364647      -1.128809       0.027035      -0.061860      -0.017505       0.069742       0.049057       0.001672      -0.006840       0.038920      -0.123332      -0.044661      -0.028723       0.073384              7.151840       8.592875       0.681076      -1.435232       7.443035      -0.194931       5.419608          -0.000002
          143              O       4.490450      10.783916       9.040172      -0.608232      37.985380 0.55870531E+03  0.13562679E+05                                 8.935761                            7.322337       0.361268       2.143020                    0.998363      28.591539      75.558216       0.701125       0.359872      -1.138136       0.064604       0.011294       0.099984       0.119574      -0.014751       0.003974       0.024303       0.016090      -0.293403      -0.102196       0.035949       0.066247             10.032048      17.037096      -0.166793      -0.631130       6.210857      -0.092187       6.848192          -0.000005
          144              O       6.561911      10.938312       9.838317      -0.597908      37.434770 0.54482343E+03  0.13118111E+05                                 8.793149                            7.186525       0.518434       2.197317                    0.999069      28.196975      73.758089       0.715611       0.355479      -1.143782      -0.103865      -0.033813       0.023413       0.111711      -0.033010       0.065052       0.040145      -0.062997      -0.139539      -0.111411       0.040265       0.071146              9.879756      13.360580      -1.531911       4.937592       5.540461      -0.768183      10.738227          -0.000004
          145              O       7.458172      11.572223       7.424217      -0.575582      37.925688 0.56857714E+03  0.13889793E+05                                 9.007677                            7.486354       0.226916       2.121341                    0.996134      27.997416      74.693787       0.678293       0.369643      -1.128349      -0.045943      -0.019019      -0.082587       0.096401      -0.009348       0.009846       0.020814      -0.028288      -0.252580      -0.088275       0.027117       0.061158              9.952430      15.950642      -0.507099       0.652135       6.606159      -0.693243       7.300489          -0.000002
          146              O       5.391284      11.307970       6.576906      -0.653416      40.774221 0.67323551E+03  0.17089142E+05                                 9.310866                            8.053233       0.383478       2.142730                    0.997499      29.463545      79.109743       0.667956       0.361247      -1.139293       0.098491       0.032170      -0.020208       0.105564      -0.029314       0.061444       0.032225      -0.018441      -0.127646      -0.097018       0.040989       0.056029             10.016129      12.813740      -0.880189       3.656377       6.387023      -0.019295      10.847624          -0.000005
          147              O       3.110620      12.614391       5.278897      -0.567943      38.027467 0.57223727E+03  0.13960909E+05                                 8.956805                            7.461157       0.315429       2.150118                    0.996843      27.779732      73.362888       0.688178       0.364811      -1.135371      -0.023626       0.044439      -0.058775       0.077379      -0.025433      -0.002663       0.025269       0.161597       0.100940      -0.105865       0.036674       0.069191              9.925988       5.785826       0.479221       0.500142       7.668885       1.270996      16.323254          -0.000003
          148              O       2.965435      12.894975       3.064743      -0.619254      42.139573 0.61428669E+03  0.15261079E+05                                 9.627081                            7.729326       0.200249       2.103279                    0.996773      28.524783      76.118445       0.676003       0.364706      -1.134987       0.001616       0.037122       0.077586       0.086024      -0.020987      -0.022813      -0.053467       0.073561       0.038225      -0.083364       0.032629       0.050735             10.913077       5.717911       0.441380       0.519240      11.558727      -4.030929      15.462594          -0.000004
          149              O       2.608760      10.334092       2.723852      -0.570639      36.173962 0.55726317E+03  0.13528190E+05                                 8.670283                            7.359477       0.332784       2.146470                    0.997259      28.135655      74.521328       0.692248       0.364473      -1.133751      -0.015944      -0.073150       0.066798       0.100335      -0.008121      -0.003253       0.040633       0.161164       0.142927      -0.114873       0.052298       0.062575              9.391893       6.316281      -0.107498       1.293034       7.193036       1.362042      14.666361          -0.000004
          150              O       2.868264       9.986702       4.921617      -0.663650      35.182929 0.58391939E+03  0.14321014E+05                                 8.391186                            7.425701       0.501246       2.166300                    0.999038      29.592866      78.409419       0.705232       0.354122      -1.143608      -0.040251      -0.015426      -0.120245       0.127738      -0.016399      -0.004269      -0.046870       0.137322       0.084811      -0.101752       0.045173       0.056579              8.838373       6.141016      -0.520440      -0.094054       8.360329      -2.231438      12.013773          -0.000004
          151              O       6.074912       9.655643      15.607245      -0.654564      40.222434 0.60514878E+03  0.14996224E+05                                 9.286293                            7.624866       0.278792       2.104376                    0.997622      29.465641      78.845480       0.686045       0.360274      -1.137066      -0.099989      -0.003897       0.020592       0.102162      -0.063755       0.000783      -0.015339       0.030357       0.148661      -0.091267       0.034432       0.056835             10.419039      12.812289      -4.915274      -2.961599      10.924073       2.275326       7.520757          -0.000004
          152              O       4.130345      10.152974       0.131112      -0.606002      38.546214 0.59750619E+03  0.14793681E+05                                 9.114006                            7.668811       0.198349       2.091365                    0.996869      29.021893      78.206094       0.670235       0.369101      -1.127623       0.045401      -0.061482      -0.042328       0.087367      -0.008854      -0.001273      -0.066134       0.144244       0.126319      -0.120573       0.051246       0.069327              9.976719      15.410478      -0.739910      -2.249424       7.266893      -0.533172       7.252785          -0.000004
          153              O       4.979736      12.577277       0.727672      -0.638212      41.488281 0.60620636E+03  0.14998113E+05                                 9.456839                            7.613556       0.399830       2.153242                    0.998037      28.935780      76.846962       0.690405       0.358580      -1.140751       0.085746       0.034675      -0.045101       0.102902      -0.078946       0.000424      -0.011164       0.059660       0.155681      -0.110833       0.048075       0.062758             10.756577      13.003456      -4.315794      -3.268418      10.068013       3.552697       9.198263          -0.000006
          154              O       6.955168      12.112607      16.164471      -0.578274      38.248531 0.55040577E+03  0.13350486E+05                                 9.059253                            7.342694       0.161924       2.086341                    0.997274      28.424550      75.811072       0.687437       0.367332      -1.128990      -0.053642       0.067765       0.013530       0.087479      -0.018201      -0.000358      -0.066883       0.152356       0.167436      -0.130038       0.048843       0.081196             10.175421      16.508315      -0.059836      -3.587647       6.566271       0.061878       7.451676          -0.000005
          155              O       3.646776       3.505070       4.651198      -0.789339      37.010613 0.62618901E+03  0.15482293E+05                                 8.561646                            7.579341       0.872761       2.316919                    0.998439      28.764120      74.209966       0.720091       0.344024      -1.162780       0.094312       0.058800      -0.042214       0.118887       0.014949      -0.017706      -0.003353      -0.014544       0.019791      -0.026003       0.001749       0.024254              9.220228       8.250849       3.116440      -2.823849      10.797492      -2.375977       8.612342          -0.000003
          156              O       3.059176       2.526738       6.871908      -0.866832      52.076941 0.87835049E+03  0.23794236E+05                                11.041468                            9.207096      -0.043198       1.983226                    0.996557      31.901667      88.073180       0.624732       0.361917      -1.140405       0.005600      -0.028409       0.022871       0.036898       0.021652       0.006057      -0.011131      -0.002282      -0.113198      -0.041659       0.000908       0.040751             12.313031       7.770238      -0.370768       0.485709       7.405287       0.415311      21.763567          -0.000003
          157              O       1.243791       3.126504       5.383787      -0.686786      24.004797 0.42234797E+03  0.95537243E+04                                 6.479008                            6.276976       0.378127       2.220556                    0.995632      25.970829      66.111601       0.774002       0.349834      -1.146960      -0.054515      -0.038985       0.088408       0.110940      -0.050150       0.024175      -0.052773       0.003379      -0.065629      -0.063625      -0.024845       0.088470              6.533904       8.374082      -1.862533      -0.277447       5.471379      -0.127262       5.756251          -0.000001
          158              O       2.734510      14.269687       0.840756      -0.841538      52.477880 0.86375433E+03  0.23303394E+05                                11.116483                            9.150267      -0.123200       1.964413                    0.994973      31.721294      87.425641       0.624552       0.363504      -1.139042       0.084371      -0.040662      -0.023805       0.096636      -0.008894      -0.003403      -0.020423       0.040882       0.077439      -0.041553       0.009360       0.032194             12.496607       8.389851      -3.081507       1.165220      19.653898       0.024480       9.446072          -0.000003
          159              O       2.709360       1.714678      16.215277      -0.834089      45.294768 0.77835829E+03  0.20472720E+05                                10.078382                            8.675910       0.098652       2.039552                    0.996718      31.117044      84.849810       0.642138       0.362645      -1.139008       0.070545      -0.034953      -0.067544       0.103733      -0.007390      -0.013725       0.019048       0.026875      -0.007115      -0.027172      -0.001805       0.028977             11.068933       7.594960       2.157057      -1.256476      13.533529      -5.272502      12.078308          -0.000003
          160              O       0.568165       0.675479       0.509698      -0.702117      26.222838 0.46871967E+03  0.10943371E+05                                 7.043878                            6.751138      -0.024264       2.070043                    0.995879      27.087946      71.343902       0.719442       0.364647      -1.128809      -0.027035       0.061860      -0.017505       0.069742       0.049057      -0.001672       0.006840       0.038920      -0.123332      -0.044661      -0.028723       0.073384              7.151841       8.592877       0.681076       1.435232       7.443037       0.194931       5.419609          -0.000001
          161              O       1.225500       4.061784       0.845672      -0.608232      37.985392 0.55870549E+03  0.13562685E+05                                 8.935764                            7.322339       0.361267       2.143019                    0.998363      28.591538      75.558223       0.701125       0.359872      -1.138136      -0.064604      -0.011294       0.099984       0.119574      -0.014751      -0.003974      -0.024303       0.016091      -0.293403      -0.102196       0.035949       0.066247             10.032052      17.037103      -0.166793       0.631130       6.210859       0.092187       6.848194          -0.000005
          162              O      10.585939       3.907388       1.643817      -0.597908      37.434785 0.54482367E+03  0.13118119E+05                                 8.793152                            7.186527       0.518434       2.197317                    0.999069      28.196978      73.758105       0.715611       0.355479      -1.143782       0.103865       0.033812       0.023413       0.111711      -0.033010      -0.065051      -0.040145      -0.062997      -0.139539      -0.111411       0.040265       0.071146              9.879760      13.360586      -1.531912      -4.937595       5.540463       0.768183      10.738231          -0.000004
          163              O       9.689678       3.273477      15.618717      -0.575583      37.925697 0.56857729E+03  0.13889798E+05                                 9.007679                            7.486355       0.226917       2.121341                    0.996134      27.997419      74.693798       0.678293       0.369643      -1.128349       0.045943       0.019019      -0.082587       0.096401      -0.009348      -0.009846      -0.020814      -0.028288      -0.252580      -0.088275       0.027117       0.061158              9.952432      15.950645      -0.507099      -0.652135       6.606160       0.693244       7.300490          -0.000002
          164              O       0.324666       3.537730      14.771406      -0.653416      40.774225 0.67323559E+03  0.17089144E+05                                 9.310866                            8.053233       0.383478       2.142730                    0.997499      29.463547      79.109750       0.667956       0.361247      -1.139293      -0.098491      -0.032170      -0.020208       0.105564      -0.029314      -0.061444      -0.032225      -0.018441      -0.127646      -0.097018       0.040989       0.056029             10.016130      12.813742      -0.880189      -3.656377       6.387024       0.019296      10.847625          -0.000005
          165              O       2.605330       2.231309      13.473397      -0.567943      38.027476 0.57223742E+03  0.13960914E+05                                 8.956807                            7.461158       0.315428       2.150118                    0.996843      27.779734      73.362900       0.688178       0.364811      -1.135371       0.023626      -0.044439      -0.058775       0.077379      -0.025433       0.002663      -0.025269       0.161597       0.100940      -0.105865       0.036674       0.069191              9.925991       5.785827       0.479221      -0.500142       7.668886      -1.270996      16.323259          -0.000003
          166              O       2.750515       1.950725      11.259243      -0.619255      42.139584 0.61428686E+03  0.15261085E+05                                 9.627083                            7.729327       0.200249       2.103278                    0.996773      28.524786      76.118459       0.676003       0.364706      -1.134987      -0.001616      -0.037122       0.077586       0.086024      -0.020986       0.022813       0.053467       0.073561       0.038225      -0.083364       0.032629       0.050735             10.913080       5.717912       0.441381      -0.519240      11.558729       4.030930      15.462599          -0.000004
          167              O       3.107190       4.511608      10.918352      -0.570640      36.173943 0.55726283E+03  0.13528179E+05                                 8.670279                            7.359474       0.332786       2.146470                    0.997259      28.135652      74.521305       0.692249       0.364472      -1.133751       0.015944       0.073150       0.066798       0.100335      -0.008121       0.003253      -0.040633       0.161164       0.142927      -0.114873       0.052298       0.062575              9.391888       6.316278      -0.107498      -1.293034       7.193033      -1.362042      14.666353          -0.000004
          168              O       2.847686       4.858998      13.116117      -0.663650      35.182900 0.58391877E+03  0.14320995E+05                                 8.391181                            7.425697       0.501247       2.166300                    0.999038      29.592856      78.409375       0.705232       0.354122      -1.143608       0.040251       0.015426      -0.120245       0.127738      -0.016399       0.004269       0.046870       0.137323       0.084811      -0.101752       0.045173       0.056579              8.838367       6.141012      -0.520439       0.094054       8.360323       2.231436      12.013764          -0.000004
          169              O      11.072938       5.190057       7.412745      -0.654564      40.222425 0.60514842E+03  0.14996213E+05                                 9.286291                            7.624863       0.278792       2.104376                    0.997622      29.465639      78.845472       0.686045       0.360274      -1.137066       0.099989       0.003897       0.020592       0.102162      -0.063755      -0.000783       0.015339       0.030357       0.148661      -0.091266       0.034432       0.056835             10.419038      12.812288      -4.915275       2.961597      10.924072      -2.275325       7.520753          -0.000004
          170              O       1.585605       4.692726       8.325612      -0.606002      38.546219 0.59750635E+03  0.14793685E+05                                 9.114007                            7.668812       0.198349       2.091365                    0.996869      29.021892      78.206094       0.670235       0.369101      -1.127623      -0.045401       0.061482      -0.042328       0.087367      -0.008854       0.001273       0.066134       0.144244       0.126319      -0.120573       0.051246       0.069327              9.976720      15.410478      -0.739911       2.249427       7.266894       0.533172       7.252789          -0.000004
          171              O       0.736214       2.268423       8.922172      -0.638212      41.488290 0.60620651E+03  0.14998118E+05                                 9.456840                            7.613557       0.399830       2.153242                    0.998037      28.935783      76.846973       0.690405       0.358580      -1.140751      -0.085746      -0.034675      -0.045101       0.102902      -0.078946      -0.000424       0.011165       0.059660       0.155681      -0.110833       0.048075       0.062758             10.756579      13.003458      -4.315794       3.268418      10.068013      -3.552698       9.198265          -0.000006
          172              O      10.192682       2.733093       7.969971      -0.578274      38.248532 0.55040582E+03  0.13350487E+05                                 9.059252                            7.342694       0.161924       2.086341                    0.997274      28.424552      75.811078       0.687437       0.367332      -1.128990       0.053642      -0.067765       0.013530       0.087479      -0.018201       0.000358       0.066883       0.152356       0.167436      -0.130038       0.048843       0.081196             10.175420      16.508314      -0.059836       3.587646       6.566271      -0.061879       7.451676          -0.000005
          173              O       9.362726       3.917780      11.737802      -0.789339      37.010607 0.62618888E+03  0.15482289E+05                                 8.561645                            7.579340       0.872762       2.316919                    0.998439      28.764118      74.209958       0.720091       0.344024      -1.162780       0.094312      -0.058800       0.042213       0.118887      -0.014949       0.017706      -0.003353      -0.014544       0.019791      -0.026003       0.001750       0.024254              9.220227       8.250848      -3.116439       2.823849      10.797491      -2.375977       8.612341          -0.000003
          174              O       8.775126       4.896112       9.517092      -0.866832      52.076940 0.87835047E+03  0.23794235E+05                                11.041467                            9.207096      -0.043198       1.983226                    0.996557      31.901667      88.073179       0.624732       0.361917      -1.140405       0.005600       0.028409      -0.022871       0.036899      -0.021652      -0.006057      -0.011131      -0.002282      -0.113198      -0.041659       0.000908       0.040751             12.313031       7.770238       0.370768      -0.485709       7.405287       0.415311      21.763566          -0.000003
          175              O       6.959741       4.296346      11.005213      -0.686786      24.004796 0.42234794E+03  0.95537235E+04                                 6.479007                            6.276976       0.378126       2.220556                    0.995632      25.970829      66.111600       0.774002       0.349834      -1.146960      -0.054515       0.038985      -0.088408       0.110940       0.050150      -0.024175      -0.052773       0.003379      -0.065629      -0.063625      -0.024845       0.088470              6.533904       8.374082       1.862533       0.277447       5.471379      -0.127262       5.756251          -0.000001
          176              O       8.450460       7.998863      15.548244      -0.841538      52.477871 0.86375416E+03  0.23303388E+05                                11.116482                            9.150267      -0.123200       1.964414                    0.994973      31.721291      87.425630       0.624552       0.363504      -1.139042       0.084371       0.040662       0.023805       0.096636       0.008894       0.003403      -0.020423       0.040882       0.077439      -0.041553       0.009360       0.032194             12.496605       8.389850       3.081507      -1.165220      19.653895       0.024480       9.446071          -0.000003
          177              O       8.425310       5.708172       0.173723      -0.834089      45.294763 0.77835820E+03  0.20472718E+05                                10.078381                            8.675909       0.098652       2.039552                    0.996718      31.117042      84.849804       0.642138       0.362645      -1.139008       0.070545       0.034953       0.067544       0.103733       0.007391       0.013725       0.019048       0.026875      -0.007115      -0.027172      -0.001805       0.028977             11.068932       7.594960      -2.157057       1.256476      13.533528      -5.272501      12.078308          -0.000003
          178              O       6.284115       6.747371      15.879302      -0.702117      26.222838 0.46871969E+03  0.10943372E+05                                 7.043877                            6.751138      -0.024263       2.070043                    0.995879      27.087946      71.343901       0.719442       0.364647      -1.128809      -0.027035      -0.061860       0.017505       0.069743      -0.049057       0.001672       0.006840       0.038920      -0.123332      -0.044661      -0.028723       0.073384              7.151841       8.592877      -0.681076      -1.435232       7.443037       0.194931       5.419609          -0.000002
          179              O       6.941450       3.361066      15.543328      -0.608232      37.985384 0.55870536E+03  0.13562681E+05                                 8.935762                            7.322338       0.361268       2.143020                    0.998363      28.591537      75.558214       0.701125       0.359872      -1.138136      -0.064604       0.011294      -0.099984       0.119574       0.014751       0.003974      -0.024303       0.016090      -0.293403      -0.102196       0.035949       0.066247             10.032050      17.037099       0.166793      -0.631130       6.210858       0.092187       6.848192          -0.000005
          180              O       4.869989       3.515462      14.745183      -0.597908      37.434782 0.54482363E+03  0.13118118E+05                                 8.793151                            7.186527       0.518434       2.197317                    0.999069      28.196977      73.758101       0.715611       0.355479      -1.143782       0.103865      -0.033812      -0.023413       0.111711       0.033010       0.065051      -0.040145      -0.062997      -0.139539      -0.111411       0.040265       0.071146              9.879759      13.360585       1.531912       4.937594       5.540462       0.768183      10.738230          -0.000004
          181              O       3.973728       4.149373       0.770283      -0.575583      37.925692 0.56857721E+03  0.13889795E+05                                 9.007678                            7.486354       0.226917       2.121341                    0.996134      27.997417      74.693790       0.678293       0.369643      -1.128349       0.045943      -0.019019       0.082587       0.096401       0.009348       0.009846      -0.020814      -0.028287      -0.252580      -0.088274       0.027117       0.061158              9.952431      15.950644       0.507099       0.652135       6.606159       0.693243       7.300489          -0.000002
          182              O       6.040616       3.885120       1.617594      -0.653416      40.774220 0.67323549E+03  0.17089141E+05                                 9.310865                            8.053232       0.383479       2.142730                    0.997499      29.463545      79.109742       0.667956       0.361247      -1.139293      -0.098491       0.032170       0.020208       0.105564       0.029314       0.061444      -0.032225      -0.018441      -0.127646      -0.097018       0.040989       0.056029             10.016129      12.813741       0.880189       3.656376       6.387023       0.019296      10.847624          -0.000005
          183              O       8.321280       5.191541       2.915603      -0.567943      38.027477 0.57223744E+03  0.13960914E+05                                 8.956807                            7.461158       0.315428       2.150118                    0.996843      27.779735      73.362902       0.688178       0.364811      -1.135371       0.023626       0.044439       0.058775       0.077379       0.025433      -0.002663      -0.025269       0.161597       0.100941      -0.105865       0.036674       0.069191              9.925991       5.785827      -0.479221       0.500142       7.668886      -1.270996      16.323259          -0.000003
          184              O       8.466465       5.472125       5.129757      -0.619255      42.139584 0.61428687E+03  0.15261085E+05                                 9.627083                            7.729327       0.200249       2.103278                    0.996773      28.524787      76.118459       0.676003       0.364706      -1.134987      -0.001616       0.037122      -0.077586       0.086024       0.020986      -0.022813       0.053467       0.073561       0.038225      -0.083364       0.032629       0.050735             10.913079       5.717912      -0.441381       0.519240      11.558728       4.030930      15.462598          -0.000004
          185              O       8.823140       2.911242       5.470648      -0.570640      36.173955 0.55726306E+03  0.13528187E+05                                 8.670282                            7.359476       0.332785       2.146470                    0.997259      28.135654      74.521320       0.692248       0.364473      -1.133751       0.015944      -0.073151      -0.066798       0.100335       0.008121      -0.003253      -0.040633       0.161164       0.142927      -0.114873       0.052298       0.062575              9.391891       6.316280       0.107498       1.293034       7.193035      -1.362042      14.666358          -0.000004
          186              O       8.563636       2.563852       3.272883      -0.663650      35.182906 0.58391891E+03  0.14321000E+05                                 8.391182                            7.425698       0.501247       2.166300                    0.999038      29.592857      78.409382       0.705232       0.354122      -1.143608       0.040251      -0.015426       0.120245       0.127738       0.016399      -0.004269       0.046870       0.137323       0.084811      -0.101752       0.045173       0.056579              8.838368       6.141013       0.520439      -0.094054       8.360325       2.231437      12.013766          -0.000004
          187              O       5.356988       2.232793       8.976255      -0.654564      40.222432 0.60514855E+03  0.14996217E+05                                 9.286292                            7.624864       0.278792       2.104376                    0.997622      29.465642      78.845483       0.686045       0.360274      -1.137066       0.099989      -0.003897      -0.020591       0.102162       0.063755       0.000783       0.015339       0.030357       0.148661      -0.091267       0.034432       0.056835             10.419039      12.812290       4.915276      -2.961597      10.924074      -2.275325       7.520754          -0.000004
          188              O       7.301555       2.730124       8.063388      -0.606002      38.546212 0.59750621E+03  0.14793681E+05                                 9.114006                            7.668811       0.198349       2.091365                    0.996869      29.021890      78.206083       0.670235       0.369101      -1.127623      -0.045401      -0.061482       0.042328       0.087367       0.008854      -0.001273       0.066134       0.144244       0.126319      -0.120572       0.051246       0.069327              9.976718      15.410475       0.739910      -2.249426       7.266893       0.533172       7.252787          -0.000004
          189              O       6.452164       5.154427       7.466828      -0.638212      41.488292 0.60620653E+03  0.14998118E+05                                 9.456841                            7.613557       0.399829       2.153242                    0.998037      28.935784      76.846976       0.690405       0.358580      -1.140751      -0.085746       0.034675       0.045101       0.102902       0.078946       0.000424       0.011164       0.059660       0.155681      -0.110833       0.048075       0.062758             10.756579      13.003459       4.315794      -3.268418      10.068014      -3.552699       9.198266          -0.000006
          190              O       4.476732       4.689757       8.419029      -0.578274      38.248533 0.55040584E+03  0.13350488E+05                                 9.059252                            7.342694       0.161924       2.086341                    0.997274      28.424554      75.811082       0.687437       0.367332      -1.128990       0.053642       0.067765      -0.013530       0.087479       0.018201      -0.000358       0.066884       0.152356       0.167436      -0.130039       0.048843       0.081196             10.175420      16.508314       0.059836      -3.587646       6.566271      -0.061879       7.451675          -0.000005
          191              O       7.785124      10.927920       3.543302      -0.789339      37.010594 0.62618864E+03  0.15482281E+05                                 8.561643                            7.579338       0.872763       2.316919                    0.998439      28.764115      74.209943       0.720092       0.344024      -1.162780      -0.094312       0.058800       0.042213       0.118887      -0.014949      -0.017706       0.003353      -0.014544       0.019791      -0.026003       0.001750       0.024253              9.220224       8.250846      -3.116438      -2.823847      10.797487       2.375975       8.612338          -0.000003
          192              O       8.372724       9.949588       1.322592      -0.866832      52.076932 0.87835028E+03  0.23794228E+05                                11.041466                            9.207095      -0.043197       1.983226                    0.996557      31.901664      88.073166       0.624732       0.361917      -1.140405      -0.005600      -0.028409      -0.022871       0.036898      -0.021652       0.006057       0.011131      -0.002282      -0.113198      -0.041659       0.000908       0.040751             12.313029       7.770237       0.370768       0.485709       7.405286      -0.415312      21.763563          -0.000003
          193              O      10.188109      10.549354       2.810714      -0.686786      24.004780 0.42234760E+03  0.95537140E+04                                 6.479005                            6.276973       0.378128       2.220556                    0.995632      25.970825      66.111585       0.774002       0.349834      -1.146960       0.054515      -0.038985      -0.088408       0.110940       0.050150       0.024174       0.052773       0.003379      -0.065629      -0.063625      -0.024845       0.088470              6.533901       8.374077       1.862533      -0.277444       5.471378       0.127262       5.756247          -0.000001
          194              O       8.697390       6.846837       7.353744      -0.841538      52.477874 0.86375422E+03  0.23303390E+05                                11.116483                            9.150267      -0.123200       1.964413                    0.994973      31.721292      87.425634       0.624552       0.363504      -1.139042      -0.084371      -0.040662       0.023805       0.096636       0.008894      -0.003403       0.020423       0.040882       0.077439      -0.041553       0.009360       0.032194             12.496606       8.389851       3.081507       1.165220      19.653896      -0.024481       9.446072          -0.000003
          195              O       8.722540       9.137528       8.368223      -0.834089      45.294758 0.77835810E+03  0.20472714E+05                                10.078380                            8.675909       0.098652       2.039553                    0.996718      31.117041      84.849798       0.642138       0.362645      -1.139008      -0.070545      -0.034953       0.067544       0.103733       0.007391      -0.013725      -0.019048       0.026875      -0.007115      -0.027172      -0.001805       0.028977             11.068931       7.594959      -2.157057      -1.256475      13.533527       5.272501      12.078307          -0.000003
          196              O      10.863735       8.098329       7.684802      -0.702117      26.222840 0.46871972E+03  0.10943373E+05                                 7.043878                            6.751139      -0.024263       2.070044                    0.995879      27.087947      71.343904       0.719442       0.364647      -1.128809       0.027035       0.061860       0.017505       0.069742      -0.049057      -0.001672      -0.006840       0.038920      -0.123331      -0.044661      -0.028723       0.073384              7.151841       8.592877      -0.681076       1.435232       7.443037      -0.194931       5.419609          -0.000002
          197              O      10.206400      11.484634       7.348828      -0.608232      37.985375 0.55870521E+03  0.13562676E+05                                 8.935760                            7.322336       0.361268       2.143020                    0.998363      28.591535      75.558204       0.701125       0.359872      -1.138136       0.064604      -0.011294      -0.099984       0.119574       0.014751      -0.003974       0.024303       0.016090      -0.293403      -0.102196       0.035949       0.066247             10.032047      17.037095       0.166793       0.631130       6.210856      -0.092187       6.848191          -0.000005
          198              O       0.845961      11.330238       6.550683      -0.597907      37.434771 0.54482345E+03  0.13118112E+05                                 8.793149                            7.186525       0.518434       2.197317                    0.999069      28.196974      73.758089       0.715611       0.355479      -1.143782      -0.103865       0.033813      -0.023413       0.111711       0.033010      -0.065051       0.040144      -0.062997      -0.139539      -0.111411       0.040265       0.071146              9.879756      13.360580       1.531911      -4.937593       5.540461      -0.768183      10.738228          -0.000004
          199              O       1.742222      10.696327       8.964783      -0.575583      37.925702 0.56857740E+03  0.13889801E+05                                 9.007680                            7.486356       0.226916       2.121341                    0.996134      27.997422      74.693809       0.678293       0.369643      -1.128349      -0.045943       0.019019       0.082587       0.096401       0.009348      -0.009846       0.020814      -0.028288      -0.252580      -0.088274       0.027117       0.061158              9.952432      15.950646       0.507099      -0.652135       6.606160      -0.693243       7.300491          -0.000002
          200              O      11.107234      10.960580       9.812094      -0.653416      40.774217 0.67323542E+03  0.17089139E+05                                 9.310865                            8.053232       0.383479       2.142730                    0.997499      29.463544      79.109737       0.667956       0.361247      -1.139293       0.098491      -0.032170       0.020208       0.105564       0.029314      -0.061444       0.032225      -0.018441      -0.127646      -0.097018       0.040989       0.056029             10.016128      12.813739       0.880188      -3.656376       6.387023      -0.019296      10.847623          -0.000005
          201              O       8.826570       9.654159      11.110103      -0.567943      38.027466 0.57223725E+03  0.13960908E+05                                 8.956805                            7.461156       0.315429       2.150118                    0.996843      27.779732      73.362887       0.688179       0.364811      -1.135371      -0.023626      -0.044439       0.058775       0.077379       0.025433       0.002663       0.025269       0.161597       0.100940      -0.105865       0.036674       0.069191              9.925988       5.785826      -0.479220      -0.500142       7.668884       1.270996      16.323254          -0.000003
          202              O       8.681385       9.373575      13.324257      -0.619255      42.139581 0.61428680E+03  0.15261083E+05                                 9.627083                            7.729327       0.200249       2.103278                    0.996773      28.524785      76.118455       0.676003       0.364706      -1.134987       0.001616      -0.037122      -0.077586       0.086024       0.020986       0.022813      -0.053467       0.073561       0.038225      -0.083364       0.032629       0.050735             10.913079       5.717911      -0.441380      -0.519240      11.558729      -4.030930      15.462598          -0.000004
          203              O       8.324710      11.934458      13.665148      -0.570640      36.173964 0.55726322E+03  0.13528192E+05                                 8.670284                            7.359478       0.332784       2.146470                    0.997259      28.135655      74.521330       0.692248       0.364473      -1.133751      -0.015944       0.073150      -0.066798       0.100335       0.008121       0.003253       0.040633       0.161164       0.142927      -0.114873       0.052298       0.062575              9.391894       6.316282       0.107498      -1.293034       7.193037       1.362042      14.666362          -0.000004
          204              O       8.584214      12.281848      11.467383      -0.663650      35.182929 0.58391938E+03  0.14321014E+05                                 8.391186                            7.425701       0.501246       2.166300                    0.999038      29.592866      78.409418       0.705232       0.354122      -1.143608      -0.040251       0.015426       0.120245       0.127738       0.016399       0.004269      -0.046870       0.137323       0.084811      -0.101753       0.045173       0.056579              8.838372       6.141016       0.520440       0.094054       8.360329      -2.231438      12.013773          -0.000004
          205              O       0.358962      12.612907       0.781755      -0.654564      40.222429 0.60514850E+03  0.14996215E+05                                 9.286291                            7.624864       0.278792       2.104376                    0.997622      29.465641      78.845479       0.686045       0.360274      -1.137066      -0.099989       0.003897      -0.020591       0.102162       0.063755      -0.000783      -0.015339       0.030357       0.148661      -0.091267       0.034432       0.056835             10.419039      12.812289       4.915275       2.961597      10.924073       2.275325       7.520753          -0.000004
          206              O       9.846295      12.115576      16.257888      -0.606002      38.546222 0.59750638E+03  0.14793687E+05                                 9.114008                            7.668813       0.198348       2.091365                    0.996869      29.021892      78.206096       0.670235       0.369101      -1.127623       0.045401       0.061482       0.042328       0.087367       0.008854       0.001273      -0.066134       0.144244       0.126319      -0.120573       0.051246       0.069327              9.976721      15.410480       0.739911       2.249427       7.266895      -0.533172       7.252789          -0.000004
          207              O      10.695686       9.691273      15.661328      -0.638212      41.488290 0.60620648E+03  0.14998117E+05                                 9.456841                            7.613557       0.399830       2.153242                    0.998037      28.935782      76.846971       0.690405       0.358580      -1.140751       0.085746      -0.034675       0.045101       0.102902       0.078946      -0.000424      -0.011164       0.059660       0.155682      -0.110833       0.048075       0.062758             10.756579      13.003459       4.315794       3.268419      10.068014       3.552698       9.198265          -0.000006
          208              O       1.239218      10.155943       0.224529      -0.578274      38.248548 0.55040609E+03  0.13350496E+05                                 9.059256                            7.342696       0.161924       2.086341                    0.997274      28.424556      75.811098       0.687437       0.367332      -1.128990      -0.053642      -0.067765      -0.013530       0.087479       0.018201       0.000358      -0.066883       0.152357       0.167437      -0.130038       0.048843       0.081196             10.175424      16.508321       0.059837       3.587648       6.566273       0.061879       7.451678          -0.000005

******************************************************
Auxiliary information for the entire system
The total spin magnetic moment of the unit cell is   -0.000163
The total net atomic charge of the unit cell is   -0.000006
Accuracy of reproducing the electrostatic potential in the unit cell:
  The inner radius (bohr) =    5.0000
  The outer radius (bohr) =   12.0000
  Valid grid points have density less than (e/(bohr^3)) =    0.0001
  The number of valid grid points were=        21988
  The rms potential error without charges in kcal/mol is=      9.26045
  The rms potential error with partial charges in kcal/mol is=      3.14670
  The RRMSE value at monopole order=      0.33980
  The rms potential error with partial charges and cloud penetration in kcal/mol is=      3.14279
  The RRMSE value at monopole order with cloud penetration is=      0.33938
  The rms potential error with partial charges and atomic dipoles in kcal/mol is=      1.20085
  The RRMSE value at dipole order=      0.12967
  The rms potential error with partial charges, atomic dipoles and cloud penetration in kcal/mol is=      1.19068
  The RRMSE value at dipole order with cloud penetration=      0.12858

******************************************************
The electron densities and ab initio electrostatic potential were computed in VASP using the PBE functional and
projector augmented wave method. See the main text of the journal article for a description of computational details.
The atomic charges, dipoles, and quadrupoles were computed with the DDEC6 method as described in
(a) T. A. Manz and N. Gabaldon Limas, RSC Adv. 6 (2016) 47771-47801 DOI: 10.1039/c6ra04656h
(b) N. Gabaldon Limas and T. A. Manz, RSC Adv. 8 (2018) 2678-2707 DOI: 10.1039/c7ra11829e.
For each atom in the material, the electron cloud parameters were fit to the spherically averaged atom-in-material
electron density using radial positions for which this density was between 10^-4 and 10^-2 electrons per cubic bohr.
The polarizabilities, dispersion coefficients, and quantum Drude oscillator (QDO) parameters were fit using the MCLF method.
The magnetic structure of the system was optimized in VASP from the default ferromagnetic initial guess using spin polarization.
The atomic spin moments (ASMs) were computed on this optimized magnetic structure using the DDEC6 partition as inputs
to the method of T. A. Manz and D. S. Sholl, J. Chem. Theory Comput. 7 (2011) 4146-4164 DOI: 10.1021/ct200539n.
The RMSE and RRMSE were computed using a uniform grid with Ewald summation.
