# Supplementary material for: A collection of forcefield precursors for metal–organic frameworks
Source: RSC Adv. 2019 Nov 13;9(63):36492–507. doi: 10.1039/c9ra07327b (PMC9075174; doi:10.1039/c9ra07327b)
Supplement: RA-009-C9RA07327B-s5432 [file RA-009-C9RA07327B-s5432.xyz]

  208
jmolscript: load "" {1 1 1} spacegroup "x,y,z" unitcell [{     11.358000     0.000000     0.000000 }, {      0.000000    14.829000     0.000000 }, {      0.000000     0.000000    16.325000 }]
Y      3.129697    11.047160     7.041625     1.793380
Y      2.644142    11.937790     0.890039     1.794574
Y      2.549303     3.781840    15.204125     1.793381
Y      3.034858     2.891210     9.052539     1.794574
Y      8.228303     3.632660     1.120874     1.793380
Y      8.713858     4.523290     7.272461     1.794574
Y      8.808697    11.196340     9.283375     1.793381
Y      8.323142    10.305710    15.434961     1.794573
P      2.914463    12.126266    13.591052     1.368927
P      3.650461    14.060858     8.927653     1.386634
P      2.764537     2.702734     5.428552     1.368927
P      2.028539     0.768142     0.765153     1.386634
P      8.443537     4.711766    10.896448     1.368927
P      7.707539     6.646358    15.559847     1.386634
P      8.593463    10.117234     2.733948     1.368927
P      9.329461     8.182642     7.397347     1.386634
H      4.514805    11.083195    13.014290     0.446659
H      5.415494     0.069696     8.699593     0.443434
H      2.685031     0.099354    11.331183     0.249630
H      9.888275     2.267354    12.091928     0.307628
H      3.790165    14.210631    13.123667     0.186268
H      2.276143    14.342609    13.484450     0.167605
H      4.436435    13.381690    11.050393     0.176066
H      3.310857    12.400010    10.573703     0.167487
H      1.038121    12.739594    11.195685     0.138892
H      1.014269    13.943709    10.191697     0.138861
H     -0.031802    13.022828    13.384867     0.131567
H      9.881460    14.290707    14.770860     0.142177
H      9.090943     1.469554    14.039500     0.119769
H      0.056790     1.201149    10.802252     0.128183
H      1.164195     3.745805     4.851790     0.446659
H      0.263506    14.759304     0.537092     0.443434
H      2.993969    14.729646     3.168682     0.249630
H      7.148725    12.561646     3.929427     0.307628
H      1.888835     0.618369     4.961168     0.186268
H      3.402857     0.486391     5.321950     0.167605
H      1.242565     1.447310     2.887893     0.176066
H      2.368143     2.428990     2.411202     0.167487
H      4.640879     2.089406     3.033185     0.138892
H      4.664731     0.885291     2.029197     0.138861
H      5.710802     1.806172     5.222368     0.131567
H      7.155540     0.538293     6.608360     0.142177
H      7.946057    13.359446     5.877000     0.119769
H      5.622210    13.627851     2.639753     0.128183
H      6.843195     3.668695    11.473210     0.446659
H      5.942506     7.484196    15.787908     0.443434
H      8.672969     7.513854    13.156317     0.249630
H      1.469725     9.681854    12.395573     0.307628
H      7.567835     6.796131    11.363833     0.186268
H      9.081857     6.928109    11.003050     0.167605
H      6.921565     5.967190    13.437107     0.176066
H      8.047143     4.985510    13.913798     0.167487
H     10.319879     5.325094    13.291815     0.138892
H     10.343731     6.529209    14.295803     0.138862
H      0.031802     5.608328    11.102633     0.131567
H      1.476540     6.876207     9.716640     0.142177
H      2.267057     8.884054    10.448000     0.119769
H     11.301210     8.615649    13.685248     0.128183
H     10.193805    11.160305     3.310710     0.446658
H     11.094494     7.344804     7.625408     0.443434
H      8.364031     7.315146     4.993818     0.249630
H      4.209275     5.147146     4.233072     0.307628
H      9.469165     8.032869     3.201332     0.186268
H      7.955143     7.900891     2.840550     0.167605
H     10.115435     8.861810     5.274608     0.176066
H      8.989857     9.843490     5.751298     0.167487
H      6.717121     9.503906     5.129315     0.138892
H      6.693269     8.299791     6.133302     0.138861
H      5.647198     9.220672     2.940132     0.131567
H      4.202460     7.952793     1.554140     0.142177
H      3.411943     5.944946     2.285500     0.119769
H      5.735790     6.213351     5.522747     0.128183
C      2.912191    13.831008    12.960418    -0.427847
C      3.559597    13.334237    10.637370    -0.433526
C      1.161923    13.699030    11.118958    -0.156353
C      0.141975    14.387096    11.969490     0.074927
C     11.053606    13.871047    13.120402    -0.038772
C     10.154052    14.628809    13.948080    -0.085905
C      9.708818     0.993543    13.531792     0.126487
C     11.083136     0.817078    11.580955     0.074495
C      5.700580    10.969011     8.871005     0.497971
C      6.252579    11.317493     7.493175     0.494262
C      2.973524    12.217613     4.087780     0.500581
C      2.798611    10.715435     3.870658     0.490125
C      5.206507    10.418855    16.125835     0.487919
C      5.744876    11.824645     0.138763     0.505160
C      2.766809     0.997992     4.797917    -0.427847
C      2.119403     1.494763     2.474870    -0.433526
C      4.517077     1.129970     2.956458    -0.156353
C      5.537025     0.441904     3.806990     0.074927
C      5.983394     0.957953     4.957903    -0.038772
C      6.882948     0.200192     5.785580    -0.085905
C      7.328182    13.835457     5.369292     0.126487
C      5.953864    14.011922     3.418455     0.074495
C     -0.021580     3.859989     0.708505     0.497970
C     10.784421     3.511507    15.655675     0.494262
C      2.705476     2.611387    12.250280     0.500581
C      2.880389     4.113565    12.033157     0.490125
C      0.472493     4.410145     7.963335     0.487919
C     11.292124     3.004355     8.301262     0.505160
C      8.445809     6.416508    11.527083    -0.427847
C      7.798403     5.919737    13.850130    -0.433526
C     10.196077     6.284530    13.368543    -0.156353
C     11.216025     6.972596    12.518010     0.074927
C      0.304394     6.456547    11.367097    -0.038772
C      1.203948     7.214309    10.539420    -0.085905
C      1.649182     8.408043    10.955708     0.126487
C      0.274864     8.231578    12.906545     0.074495
C      5.657420     3.554511    15.616495     0.497971
C      5.105421     3.902993     0.669325     0.494262
C      8.384476     4.803113     4.074720     0.500582
C      8.559389     3.300935     4.291843     0.490124
C      6.151493     3.004355     8.361665     0.487919
C      5.613124     4.410145     8.023737     0.505160
C      8.591191     8.412492     3.364583    -0.427847
C      9.238597     8.909263     5.687630    -0.433526
C      6.840923     8.544470     5.206043    -0.156353
C      5.820975     7.856404     4.355510     0.074927
C      5.374606     8.372453     3.204597    -0.038772
C      4.475052     7.614692     2.376920    -0.085905
C      4.029818     6.420957     2.793207     0.126487
C      5.404136     6.597422     4.744045     0.074495
C      0.021580    11.274489     7.453995     0.497971
C      0.573579    10.926007     8.831825     0.494262
C      8.652524    10.025887    12.237220     0.500582
C      8.477611    11.528065    12.454343     0.490124
C     10.885507    11.824645     0.199165     0.487919
C      0.065876    10.418855    16.186238     0.505160
N      2.580538    14.040097    11.496065     0.100181
N     10.172225     1.499212    12.358025    -0.129380
N      3.098462     0.788903     3.333565     0.100181
N      6.864775    13.329788     4.195525    -0.129380
N      8.777462     6.625597    12.991435     0.100181
N      1.185775     8.913712    12.129475    -0.129380
N      8.259538     8.203403     4.828935     0.100180
N      4.493225     5.915288     3.966975    -0.129380
O      2.011502    11.280420    12.767782    -0.782438
O      2.579402    12.296207    15.023897    -0.805606
O      4.423941    11.708978    13.535057    -0.673940
O      3.005327     0.588711     8.977118    -0.790541
O      3.045080    13.113285     7.958438    -0.797007
O      5.161075    14.121657     8.655515    -0.695292
O      4.469373    10.759922     8.990177    -0.569130
O      6.559245    10.896349     9.781940    -0.560396
O      7.436083    11.541411     7.378900    -0.523309
O      5.385964    11.311561     6.516940    -0.611979
O      3.152981    12.603167     5.255018    -0.538575
O      2.951944    12.893816     3.044612    -0.568044
O      2.569180    10.335813     2.696890    -0.539203
O      2.831549     9.982883     4.908927    -0.604958
O      6.028826     9.647747    15.528340    -0.629920
O      4.060485    10.148968     0.111010    -0.542238
O      4.932779    12.561646     0.705240    -0.586850
O      6.889763    12.098981    16.109510    -0.548639
O      3.667498     3.548580     4.605283    -0.782438
O      3.099598     2.532793     6.861397    -0.805606
O      1.255059     3.120022     5.372558    -0.673940
O      2.673673    14.240289     0.814617    -0.790541
O      2.633920     1.715715    16.120938    -0.797007
O      0.517925     0.707343     0.493015    -0.695292
O      1.209627     4.069078     0.827678    -0.569130
O     10.477755     3.932651     1.619440    -0.560395
O      9.600917     3.287589    15.541400    -0.523309
O      0.293036     3.517439    14.679440    -0.611979
O      2.526019     2.225833    13.417518    -0.538575
O      2.727056     1.935185    11.207112    -0.568044
O      3.109820     4.493187    10.859390    -0.539203
O      2.847451     4.846117    13.071427    -0.604958
O     11.008174     5.181253     7.365840    -0.629920
O      1.618515     4.680032     8.273510    -0.542238
O      0.746221     2.267354     8.867740    -0.586850
O     10.147237     2.730019     7.947010    -0.548639
O      9.346498     3.865920    11.719717    -0.782438
O      8.778598     4.881707     9.463602    -0.805606
O      6.934059     4.294478    10.952443    -0.673940
O      8.352673     8.003211    15.510382    -0.790541
O      8.312920     5.698785     0.204063    -0.797007
O      6.196925     6.707157    15.831985    -0.695292
O      6.888627     3.345422    15.497323    -0.569130
O      4.798755     3.481849    14.705560    -0.560396
O      3.921917     4.126911     0.783600    -0.523310
O      5.972036     3.897061     1.645560    -0.611979
O      8.205019     5.188667     2.907482    -0.538575
O      8.406056     5.479316     5.117887    -0.568044
O      8.788820     2.921313     5.465610    -0.539203
O      8.526451     2.568383     3.253572    -0.604958
O      5.329174     2.233247     8.959160    -0.629920
O      7.297515     2.734468     8.051490    -0.542238
O      6.425221     5.147146     7.457260    -0.586850
O      4.468237     4.684481     8.377990    -0.548640
O      7.690502    10.963080     3.557218    -0.782438
O      8.258402     9.947293     1.301102    -0.805606
O     10.102941    10.534522     2.789942    -0.673940
O      8.684327     6.825789     7.347882    -0.790541
O      8.724080     9.130215     8.366563    -0.797007
O     10.840075     8.121843     7.669485    -0.695292
O     10.148373    11.483578     7.334822    -0.569130
O      0.880245    11.347151     6.543060    -0.560396
O      1.757083    10.702089     8.946100    -0.523309
O     11.064964    10.931939     9.808060    -0.611979
O      8.831981     9.640333    11.069983    -0.538575
O      8.630944     9.349685    13.280388    -0.568044
O      8.248180    11.907687    13.628110    -0.539203
O      8.510549    12.260617    11.416073    -0.604958
O      0.349826    12.595753     0.796660    -0.629920
O      9.739485    12.094532    16.213990    -0.542238
O     10.611779     9.681854    15.619760    -0.586850
O      1.210763    10.144519     0.215490    -0.548639

The following XYZ coordinates are in angstroms. Other properties are in atomic units.
The sperically averaged electron density of each atom fit to a function of the form exp(a - br)
eigen_1, eigen_2 and eigen_3 are the three eigenvalues of traceless quadrupole moment tensor
  atom number  atomic symbol              X              Y              Z     net charge C6 coefficient C8 coefficient C10 coefficient fluctuating dipole atomic polarizability isotropic forcefield polarizability              a              b squared Pearson coefficient          <r^3>          <r^4>         wp_QDO          m_QDO          q_QDO       dipole_x       dipole_y       dipole_z         dipole            Qxy            Qxz            Qyz     Q(x^2-y^2)  Q(3z^2 - R^2)        eigen_1        eigen_2        eigen_3 static polarizability      alpha(xx)      alpha(xy)      alpha(xz)      alpha(yy)      alpha(yz)      alpha(zz) atomic spin moment
            1              Y       3.129697      11.047160       7.041625       1.793380     160.380079 0.40253032E+04  0.15329376E+06                                22.346710                           19.467933       0.342168       1.838332                    0.999548      70.650050     202.952986       0.455520       0.353079      -1.194274      -0.006598      -0.044930       0.000500       0.045414      -0.019151      -0.019050      -0.028044      -0.537587      -0.572039      -0.204998      -0.161161       0.366160             24.815610      30.695493       0.952335      -1.664003      16.918544       2.016570      26.832792           0.000039
            2              Y       2.644142      11.937790       0.890039       1.794574     153.915383 0.34983047E+04  0.12987762E+06                                23.701248                           19.787185       0.234838       1.791348                    0.999895      72.708970     212.823708       0.393086       0.419703      -1.132793      -0.006930       0.049113      -0.044701       0.066771       0.012886      -0.017985      -0.012414      -0.150197       0.014243      -0.081901       0.005320       0.076580             27.305249      28.170820      -0.671354       3.154731      20.969082      -0.545660      32.775845           0.000066
            3              Y       2.549303       3.781840      15.204125       1.793381     160.380006 0.40253010E+04  0.15329365E+06                                22.346702                           19.467927       0.342169       1.838332                    0.999548      70.650036     202.952919       0.455521       0.353079      -1.194274       0.006598       0.044930       0.000500       0.045414      -0.019151       0.019050       0.028044      -0.537586      -0.572038      -0.204998      -0.161161       0.366159             24.815601      30.695482       0.952335       1.664007      16.918540      -2.016571      26.832779           0.000040
            4              Y       3.034858       2.891210       9.052539       1.794574     153.915391 0.34983046E+04  0.12987762E+06                                23.701249                           19.787185       0.234838       1.791348                    0.999895      72.708966     212.823692       0.393086       0.419703      -1.132793       0.006930      -0.049113      -0.044701       0.066771       0.012886       0.017985       0.012414      -0.150196       0.014243      -0.081901       0.005320       0.076580             27.305250      28.170817      -0.671353      -3.154732      20.969080       0.545658      32.775852           0.000067
            5              Y       8.228303       3.632660       1.120874       1.793380     160.380044 0.40253019E+04  0.15329370E+06                                22.346705                           19.467929       0.342169       1.838332                    0.999548      70.650047     202.952966       0.455521       0.353079      -1.194274       0.006597      -0.044930      -0.000500       0.045415       0.019151      -0.019050       0.028044      -0.537587      -0.572040      -0.204999      -0.161161       0.366160             24.815605      30.695494      -0.952336      -1.664003      16.918546      -2.016571      26.832776           0.000036
            6              Y       8.713858       4.523290       7.272461       1.794574     153.915392 0.34983050E+04  0.12987763E+06                                23.701249                           19.787186       0.234837       1.791348                    0.999895      72.708971     212.823713       0.393086       0.419703      -1.132793       0.006930       0.049113       0.044701       0.066771      -0.012886      -0.017986       0.012414      -0.150197       0.014243      -0.081901       0.005320       0.076580             27.305250      28.170819       0.671355       3.154729      20.969081       0.545662      32.775850           0.000065
            7              Y       8.808697      11.196340       9.283375       1.793381     160.380028 0.40253021E+04  0.15329370E+06                                22.346704                           19.467930       0.342169       1.838332                    0.999548      70.650044     202.952952       0.455520       0.353079      -1.194274      -0.006597       0.044930      -0.000500       0.045414       0.019151       0.019050      -0.028044      -0.537586      -0.572039      -0.204998      -0.161161       0.366159             24.815602      30.695484      -0.952335       1.664008      16.918542       2.016573      26.832780           0.000037
            8              Y       8.323142      10.305710      15.434961       1.794573     153.915437 0.34983054E+04  0.12987765E+06                                23.701254                           19.787188       0.234838       1.791348                    0.999895      72.708981     212.823753       0.393086       0.419703      -1.132793      -0.006930      -0.049113       0.044701       0.066771      -0.012886       0.017985      -0.012414      -0.150197       0.014243      -0.081901       0.005321       0.076580             27.305258      28.170822       0.671354      -3.154733      20.969083      -0.545660      32.775868           0.000061
            9              P       2.914463      12.126266      13.591052       1.368927      61.931283 0.11465535E+04  0.33614196E+05                                12.262753                           10.441791       0.631423       2.000707                    0.999765      45.457416     135.960568       0.585856       0.356605      -1.130503       0.039676      -0.048091       0.078105       0.099937       0.006911       0.035733       0.012110       0.079480      -0.175203      -0.069448      -0.009899       0.079348             13.339559      11.817930      -0.329734       1.856155      11.624553      -0.652538      16.576195          -0.000004
           10              P       3.650461      14.060858       8.927653       1.386634      62.425062 0.11143236E+04  0.32529496E+05                                12.505700                           10.440349       0.594573       1.997637                    0.999824      45.301488     136.464001       0.571992       0.366817      -1.119367       0.027540       0.007488      -0.109000       0.112675      -0.036667       0.002553      -0.020204       0.089589      -0.081695      -0.056013      -0.016365       0.072378             13.833154      11.302721      -0.303727      -1.786679      16.271355       1.927081      13.925385          -0.000002
           11              P       2.764537       2.702734       5.428552       1.368927      61.931269 0.11465531E+04  0.33614183E+05                                12.262750                           10.441789       0.631424       2.000707                    0.999765      45.457413     135.960552       0.585856       0.356605      -1.130503      -0.039676       0.048091       0.078105       0.099936       0.006911      -0.035733      -0.012110       0.079480      -0.175203      -0.069448      -0.009899       0.079348             13.339557      11.817932      -0.329733      -1.856157      11.624550       0.652543      16.576189          -0.000004
           12              P       2.028539       0.768142       0.765153       1.386634      62.425060 0.11143236E+04  0.32529495E+05                                12.505699                           10.440349       0.594573       1.997637                    0.999824      45.301488     136.463999       0.571992       0.366817      -1.119367      -0.027540      -0.007488      -0.109000       0.112675      -0.036667      -0.002553       0.020204       0.089589      -0.081696      -0.056013      -0.016365       0.072378             13.833153      11.302721      -0.303727       1.786678      16.271356      -1.927076      13.925384          -0.000002
           13              P       8.443537       4.711766      10.896448       1.368927      61.931301 0.11465540E+04  0.33614215E+05                                12.262755                           10.441794       0.631423       2.000707                    0.999765      45.457416     135.960567       0.585856       0.356605      -1.130503      -0.039677      -0.048091      -0.078105       0.099937      -0.006911       0.035733      -0.012110       0.079480      -0.175203      -0.069448      -0.009899       0.079348             13.339562      11.817934       0.329733       1.856156      11.624556       0.652543      16.576197          -0.000004
           14              P       7.707539       6.646358      15.559847       1.386634      62.425079 0.11143241E+04  0.32529514E+05                                12.505702                           10.440352       0.594572       1.997637                    0.999824      45.301491     136.464015       0.571992       0.366817      -1.119367      -0.027540       0.007488       0.109000       0.112675       0.036666       0.002553       0.020204       0.089589      -0.081695      -0.056013      -0.016365       0.072378             13.833157      11.302723       0.303729      -1.786681      16.271356      -1.927081      13.925392          -0.000002
           15              P       8.593463      10.117234       2.733948       1.368927      61.931318 0.11465544E+04  0.33614228E+05                                12.262758                           10.441796       0.631423       2.000707                    0.999765      45.457418     135.960577       0.585856       0.356605      -1.130503       0.039676       0.048091      -0.078105       0.099937      -0.006911      -0.035733       0.012110       0.079480      -0.175203      -0.069448      -0.009899       0.079348             13.339566      11.817937       0.329735      -1.856161      11.624556      -0.652543      16.576203          -0.000004
           16              P       9.329461       8.182642       7.397347       1.386634      62.425081 0.11143242E+04  0.32529517E+05                                12.505702                           10.440352       0.594572       1.997637                    0.999824      45.301491     136.464012       0.571992       0.366817      -1.119367       0.027540      -0.007488       0.109000       0.112675       0.036667      -0.002553      -0.020204       0.089589      -0.081696      -0.056013      -0.016365       0.072378             13.833157      11.302722       0.303729       1.786681      16.271356       1.927081      13.925393          -0.000002
           17              H       4.514805      11.083195      13.014290       0.446659       0.401331 0.24289544E+01  0.18049905E+02                                 0.980979                            0.981756      -1.261299       2.488633                    0.999949       1.962873       5.095944       0.553900       1.488055      -0.669488       0.013849      -0.021999      -0.012686       0.028925      -0.006321      -0.003278       0.013381      -0.008837      -0.005467      -0.012318      -0.005586       0.017904              0.971062       0.925832      -0.084301      -0.032724       1.010093       0.107507       0.977260          -0.000001
           18              H       5.415494       0.069696       8.699593       0.443434       0.366328 0.21124818E+01  0.15357477E+02                                 0.957091                            0.940565      -1.288988       2.449921                    0.999966       2.142699       5.740011       0.536492       1.570421      -0.652027       0.012507       0.010743      -0.002559       0.016685       0.001820      -0.001907      -0.002328       0.012377      -0.009780      -0.006333      -0.002178       0.008511              0.960727       0.905825       0.130710      -0.028640       1.130988      -0.015511       0.845367           0.000000
           19              H       2.685031       0.099354      11.331183       0.249630       0.603002 0.39731134E+01  0.33740669E+02                                 1.321380                            1.274388      -1.069249       2.435173                    0.998397       3.110769       8.933285       0.470522       1.532863      -0.657631       0.008570       0.027219      -0.005509       0.029063       0.000345       0.003293      -0.000770       0.020688      -0.002372      -0.010033      -0.001582       0.011614              1.350676       1.109054       0.044888      -0.029700       1.787673      -0.094158       1.155301          -0.000001
           20              H       9.888275       2.267354      12.091928       0.307628       0.532005 0.29950291E+01  0.23510666E+02                                 1.179476                            1.080308      -1.098550       2.458299                    0.999955       2.609467       7.018760       0.533969       1.461254      -0.670893      -0.004366       0.024142      -0.006339       0.025340       0.000440      -0.009990      -0.000046       0.001027       0.017475      -0.009110      -0.003411       0.012521              1.239515       1.043842      -0.291276       0.064485       1.647605      -0.212893       1.027100           0.000000
           21              H       3.790165      14.210631      13.123667       0.186268       0.851980 0.64421491E+01  0.59600462E+02                                 1.478692                            1.482343      -0.732456       2.577777                    0.999905       2.924789       7.814986       0.517594       1.279081      -0.712710       0.028773       0.016025       0.014175       0.035855       0.008871       0.005970      -0.002195       0.021340       0.031116      -0.019637       0.004869       0.014768              1.464022       1.706568       0.129291       0.118780       1.343616       0.030288       1.341883          -0.000000
           22              H       2.276143      14.342609      13.484450       0.167605       0.867351 0.67357608E+01  0.64673117E+02                                 1.618914                            1.609727      -1.395249       2.238035                    0.994282       3.686588      10.923478       0.442201       1.442611      -0.673861      -0.009959       0.016948       0.024729       0.031590      -0.003544      -0.001279       0.005990       0.012739       0.047694      -0.016187      -0.001054       0.017242              1.615531       1.669803      -0.210883      -0.210740       1.540560       0.157511       1.636230          -0.000000
           23              H       4.436435      13.381690      11.050393       0.176066       0.926928 0.72402351E+01  0.69598865E+02                                 1.613846                            1.609681      -0.886771       2.494364                    0.999034       3.215815       9.022837       0.474787       1.342017      -0.697826       0.028982      -0.001332       0.011701       0.031283      -0.001976       0.002921       0.013504       0.012759      -0.025489      -0.019596       0.008532       0.011064              1.603944       1.940105      -0.007684       0.120245       1.350495       0.000528       1.521231          -0.000001
           24              H       3.310857      12.400010      10.573703       0.167487       0.939849 0.74206844E+01  0.73274457E+02                                 1.730000                            1.705105      -1.632431       2.126088                    0.992139       3.902652      11.873946       0.422190       1.469228      -0.668234      -0.006624      -0.027474      -0.004346       0.028594       0.000075      -0.002625       0.008233       0.005401      -0.033948      -0.015323       0.006274       0.009049              1.741622       1.558093       0.119362      -0.051416       2.116566       0.140631       1.550208          -0.000000
           25              H       1.038121      12.739594      11.195685       0.138892       0.903672 0.68468129E+01  0.65956042E+02                                 1.659367                            1.617582      -1.295130       2.271050                    0.993768       3.783990      11.201317       0.443675       1.433096      -0.675516      -0.007075      -0.034904       0.002252       0.035685       0.003784      -0.004368       0.000572      -0.004898      -0.021806      -0.009394       0.001070       0.008324              1.684399       1.423240       0.096601       0.002594       2.205336      -0.002015       1.424621          -0.000001
           26              H       1.014269      13.943709      10.191697       0.138861       0.995391 0.76698993E+01  0.74841737E+02                                 1.687256                            1.650823      -0.845832       2.493377                    0.998366       3.418838       9.682438       0.471096       1.332425      -0.698684      -0.012068       0.007762      -0.036047       0.038798      -0.001345       0.010321      -0.002259       0.008620       0.032048      -0.009912      -0.007041       0.016952              1.700187       1.463262      -0.031898       0.036677       1.512093      -0.138182       2.125207          -0.000002
           27              H      -0.031802      13.022828      13.384867       0.131567       0.868792 0.62093659E+01  0.57912918E+02                                 1.573070                            1.512704      -1.002755       2.423693                    0.997831       3.417749       9.701616       0.475210       1.381949      -0.687083       0.007329      -0.037844       0.012139       0.040413      -0.001063      -0.001896      -0.004408      -0.017100       0.004394      -0.009806      -0.000269       0.010075              1.597474       1.414227      -0.187134       0.008671       1.981771      -0.233335       1.396425          -0.000001
           28              H       9.881460      14.290707      14.770860       0.142177       0.966308 0.68392354E+01  0.64849371E+02                                 1.646874                            1.555265      -0.898075       2.473758                    0.999298       3.308579       9.236035       0.487052       1.326272      -0.699510      -0.014904      -0.015221       0.035909       0.041752      -0.008576      -0.010503       0.000050       0.002183       0.017338      -0.014339      -0.000307       0.014646              1.678642       1.407090       0.099767      -0.210601       1.603184      -0.348745       2.025650          -0.000001
           29              H       9.090943       1.469554      14.039500       0.119769       1.048858 0.72817644E+01  0.69478166E+02                                 1.675651                            1.554237      -0.850302       2.483137                    0.999556       3.300914       8.963196       0.516019       1.244025      -0.717527      -0.034597       0.018724       0.032645       0.051120      -0.006437      -0.014707      -0.009736       0.005910       0.016089      -0.020628       0.002334       0.018295              1.725582       1.750196      -0.396034      -0.356866       1.782026       0.333583       1.644524          -0.000001
           30              H       0.056790       1.201149      10.802252       0.128183       0.940813 0.66657202E+01  0.63331757E+02                                 1.654854                            1.561086      -1.113576       2.355496                    0.997563       3.594814      10.326060       0.470212       1.371001      -0.687901       0.018266       0.015050      -0.035606       0.042754      -0.008662      -0.006520       0.001410      -0.005690      -0.009272      -0.010663      -0.001704       0.012367              1.685304       1.441722       0.068713      -0.272888       1.607205      -0.399917       2.006985          -0.000002
           31              H       1.164195       3.745805       4.851790       0.446659       0.401332 0.24289584E+01  0.18049939E+02                                 0.980979                            0.981756      -1.261299       2.488633                    0.999949       1.962874       5.095945       0.553901       1.488053      -0.669488      -0.013849       0.021999      -0.012686       0.028925      -0.006321       0.003278      -0.013381      -0.008837      -0.005467      -0.012318      -0.005586       0.017904              0.971062       0.925832      -0.084301       0.032724       1.010093      -0.107507       0.977260          -0.000001
           32              H       0.263506      14.759304       0.537092       0.443434       0.366328 0.21124822E+01  0.15357479E+02                                 0.957091                            0.940565      -1.288987       2.449921                    0.999966       2.142699       5.740010       0.536492       1.570420      -0.652027      -0.012507      -0.010743      -0.002559       0.016685       0.001820       0.001907       0.002328       0.012377      -0.009780      -0.006333      -0.002178       0.008511              0.960726       0.905825       0.130710       0.028640       1.130988       0.015511       0.845367           0.000000
           33              H       2.993969      14.729646       3.168682       0.249630       0.603002 0.39731140E+01  0.33740675E+02                                 1.321380                            1.274388      -1.069249       2.435173                    0.998397       3.110769       8.933285       0.470522       1.532863      -0.657631      -0.008570      -0.027219      -0.005509       0.029063       0.000345      -0.003293       0.000770       0.020688      -0.002372      -0.010033      -0.001582       0.011614              1.350676       1.109054       0.044888       0.029700       1.787674       0.094158       1.155301          -0.000001
           34              H       7.148725      12.561646       3.929427       0.307628       0.532005 0.29950291E+01  0.23510667E+02                                 1.179476                            1.080309      -1.098550       2.458299                    0.999955       2.609467       7.018761       0.533969       1.461255      -0.670893       0.004366      -0.024142      -0.006339       0.025340       0.000440       0.009990       0.000046       0.001027       0.017475      -0.009110      -0.003411       0.012521              1.239516       1.043842      -0.291276      -0.064485       1.647605       0.212893       1.027100           0.000000
           35              H       1.888835       0.618369       4.961168       0.186268       0.851980 0.64421506E+01  0.59600477E+02                                 1.478692                            1.482343      -0.732456       2.577777                    0.999905       2.924789       7.814985       0.517594       1.279080      -0.712710      -0.028773      -0.016025       0.014175       0.035855       0.008871      -0.005970       0.002195       0.021340       0.031116      -0.019637       0.004869       0.014768              1.464022       1.706568       0.129291      -0.118780       1.343616      -0.030288       1.341883          -0.000000
           36              H       3.402857       0.486391       5.321950       0.167605       0.867352 0.67357627E+01  0.64673141E+02                                 1.618914                            1.609728      -1.395249       2.238035                    0.994282       3.686588      10.923479       0.442201       1.442611      -0.673861       0.009959      -0.016948       0.024729       0.031590      -0.003544       0.001279      -0.005990       0.012739       0.047694      -0.016187      -0.001054       0.017242              1.615532       1.669804      -0.210882       0.210740       1.540560      -0.157511       1.636231          -0.000000
           37              H       1.242565       1.447310       2.887893       0.176066       0.926928 0.72402353E+01  0.69598865E+02                                 1.613846                            1.609680      -0.886771       2.494364                    0.999034       3.215815       9.022836       0.474787       1.342017      -0.697827      -0.028982       0.001332       0.011702       0.031283      -0.001976      -0.002921      -0.013504       0.012759      -0.025489      -0.019596       0.008532       0.011064              1.603943       1.940105      -0.007684      -0.120245       1.350495      -0.000528       1.521231          -0.000001
           38              H       2.368143       2.428990       2.411202       0.167487       0.939848 0.74206801E+01  0.73274406E+02                                 1.730000                            1.705104      -1.632431       2.126088                    0.992139       3.902651      11.873943       0.422190       1.469229      -0.668234       0.006624       0.027474      -0.004346       0.028594       0.000075       0.002625      -0.008233       0.005400      -0.033948      -0.015323       0.006274       0.009049              1.741622       1.558093       0.119361       0.051416       2.116566      -0.140631       1.550208          -0.000000
           39              H       4.640879       2.089406       3.033185       0.138892       0.903672 0.68468138E+01  0.65956051E+02                                 1.659367                            1.617582      -1.295130       2.271050                    0.993768       3.783990      11.201316       0.443675       1.433095      -0.675516       0.007075       0.034904       0.002252       0.035685       0.003784       0.004368      -0.000572      -0.004898      -0.021806      -0.009394       0.001070       0.008324              1.684399       1.423239       0.096602      -0.002594       2.205336       0.002015       1.424621          -0.000001
           40              H       4.664731       0.885291       2.029197       0.138861       0.995391 0.76698988E+01  0.74841734E+02                                 1.687256                            1.650823      -0.845832       2.493377                    0.998366       3.418838       9.682439       0.471096       1.332425      -0.698684       0.012068      -0.007762      -0.036047       0.038798      -0.001345      -0.010321       0.002259       0.008620       0.032048      -0.009912      -0.007041       0.016952              1.700187       1.463262      -0.031898      -0.036678       1.512093       0.138182       2.125208          -0.000002
           41              H       5.710802       1.806172       5.222368       0.131567       0.868792 0.62093659E+01  0.57912918E+02                                 1.573070                            1.512704      -1.002755       2.423693                    0.997831       3.417749       9.701616       0.475210       1.381949      -0.687083      -0.007329       0.037844       0.012139       0.040413      -0.001063       0.001896       0.004408      -0.017100       0.004394      -0.009806      -0.000269       0.010075              1.597474       1.414227      -0.187135      -0.008671       1.981771       0.233334       1.396425          -0.000001
           42              H       7.155540       0.538293       6.608360       0.142177       0.966307 0.68392329E+01  0.64849343E+02                                 1.646873                            1.555265      -0.898075       2.473758                    0.999298       3.308579       9.236036       0.487052       1.326273      -0.699510       0.014904       0.015221       0.035909       0.041752      -0.008576       0.010503      -0.000050       0.002183       0.017338      -0.014339      -0.000307       0.014646              1.678641       1.407091       0.099767       0.210602       1.603183       0.348744       2.025650          -0.000001
           43              H       7.946057      13.359446       5.877000       0.119769       1.048859 0.72817651E+01  0.69478167E+02                                 1.675650                            1.554236      -0.850302       2.483137                    0.999556       3.300914       8.963192       0.516019       1.244023      -0.717528       0.034597      -0.018724       0.032645       0.051120      -0.006437       0.014707       0.009736       0.005910       0.016089      -0.020628       0.002334       0.018295              1.725581       1.750195      -0.396034       0.356866       1.782025      -0.333583       1.644523          -0.000001
           44              H       5.622210      13.627851       2.639753       0.128183       0.940812 0.66657150E+01  0.63331700E+02                                 1.654853                            1.561085      -1.113576       2.355496                    0.997563       3.594814      10.326062       0.470212       1.371001      -0.687901      -0.018266      -0.015050      -0.035606       0.042754      -0.008662       0.006520      -0.001410      -0.005690      -0.009272      -0.010663      -0.001704       0.012367              1.685303       1.441722       0.068713       0.272888       1.607205       0.399916       2.006984          -0.000002
           45              H       6.843195       3.668695      11.473210       0.446659       0.401331 0.24289546E+01  0.18049906E+02                                 0.980979                            0.981756      -1.261299       2.488633                    0.999949       1.962873       5.095943       0.553900       1.488054      -0.669488      -0.013849      -0.021999       0.012686       0.028925       0.006321      -0.003278      -0.013381      -0.008837      -0.005467      -0.012318      -0.005586       0.017905              0.971061       0.925832       0.084301      -0.032724       1.010093      -0.107507       0.977260          -0.000001
           46              H       5.942506       7.484196      15.787908       0.443434       0.366328 0.21124832E+01  0.15357490E+02                                 0.957091                            0.940565      -1.288987       2.449921                    0.999966       2.142700       5.740014       0.536492       1.570421      -0.652027      -0.012507       0.010743       0.002559       0.016685      -0.001820      -0.001907       0.002328       0.012377      -0.009781      -0.006333      -0.002178       0.008511              0.960727       0.905825      -0.130710      -0.028640       1.130988       0.015511       0.845367           0.000000
           47              H       8.672969       7.513854      13.156317       0.249630       0.603002 0.39731126E+01  0.33740662E+02                                 1.321380                            1.274388      -1.069249       2.435173                    0.998397       3.110769       8.933286       0.470522       1.532864      -0.657631      -0.008570       0.027219       0.005509       0.029063      -0.000345       0.003293       0.000770       0.020688      -0.002372      -0.010033      -0.001582       0.011614              1.350676       1.109054      -0.044888      -0.029700       1.787673       0.094158       1.155301          -0.000001
           48              H       1.469725       9.681854      12.395573       0.307628       0.532005 0.29950284E+01  0.23510662E+02                                 1.179477                            1.080309      -1.098550       2.458299                    0.999955       2.609467       7.018762       0.533969       1.461255      -0.670893       0.004366       0.024142       0.006339       0.025340      -0.000440      -0.009990       0.000046       0.001027       0.017475      -0.009110      -0.003411       0.012521              1.239516       1.043842       0.291276       0.064485       1.647605       0.212893       1.027100           0.000000
           49              H       7.567835       6.796131      11.363833       0.186268       0.851980 0.64421498E+01  0.59600471E+02                                 1.478692                            1.482343      -0.732456       2.577777                    0.999905       2.924789       7.814986       0.517594       1.279081      -0.712710      -0.028773       0.016025      -0.014175       0.035855      -0.008871       0.005970       0.002195       0.021340       0.031116      -0.019637       0.004869       0.014768              1.464022       1.706568      -0.129291       0.118780       1.343616      -0.030288       1.341884          -0.000000
           50              H       9.081857       6.928109      11.003050       0.167605       0.867352 0.67357631E+01  0.64673147E+02                                 1.618914                            1.609728      -1.395249       2.238035                    0.994282       3.686588      10.923480       0.442201       1.442612      -0.673861       0.009959       0.016948      -0.024729       0.031590       0.003544      -0.001279      -0.005990       0.012739       0.047694      -0.016187      -0.001054       0.017242              1.615532       1.669804       0.210883      -0.210740       1.540560      -0.157511       1.636231          -0.000000
           51              H       6.921565       5.967190      13.437107       0.176066       0.926928 0.72402388E+01  0.69598910E+02                                 1.613847                            1.609681      -0.886772       2.494364                    0.999034       3.215816       9.022841       0.474787       1.342017      -0.697826      -0.028982      -0.001332      -0.011701       0.031283       0.001976       0.002921      -0.013504       0.012759      -0.025489      -0.019596       0.008532       0.011064              1.603944       1.940105       0.007684       0.120245       1.350495      -0.000528       1.521231          -0.000001
           52              H       8.047143       4.985510      13.913798       0.167487       0.939849 0.74206844E+01  0.73274456E+02                                 1.730000                            1.705104      -1.632431       2.126088                    0.992139       3.902652      11.873945       0.422190       1.469228      -0.668234       0.006624      -0.027474       0.004346       0.028594      -0.000075      -0.002625      -0.008233       0.005401      -0.033948      -0.015323       0.006274       0.009049              1.741622       1.558093      -0.119362      -0.051416       2.116566      -0.140631       1.550208          -0.000000
           53              H      10.319879       5.325094      13.291815       0.138892       0.903672 0.68468134E+01  0.65956048E+02                                 1.659367                            1.617582      -1.295130       2.271050                    0.993768       3.783990      11.201317       0.443675       1.433096      -0.675516       0.007075      -0.034904      -0.002252       0.035685      -0.003784      -0.004368      -0.000572      -0.004898      -0.021806      -0.009394       0.001070       0.008324              1.684399       1.423240      -0.096602       0.002594       2.205336       0.002016       1.424621          -0.000001
           54              H      10.343731       6.529209      14.295803       0.138862       0.995391 0.76698989E+01  0.74841737E+02                                 1.687256                            1.650823      -0.845833       2.493377                    0.998366       3.418839       9.682443       0.471096       1.332425      -0.698684       0.012068       0.007762       0.036047       0.038798       0.001345       0.010321       0.002259       0.008620       0.032048      -0.009912      -0.007041       0.016952              1.700187       1.463262       0.031898       0.036678       1.512093       0.138182       2.125207          -0.000003
           55              H       0.031802       5.608328      11.102633       0.131567       0.868792 0.62093596E+01  0.57912848E+02                                 1.573069                            1.512703      -1.002755       2.423693                    0.997831       3.417748       9.701614       0.475210       1.381949      -0.687082      -0.007329      -0.037844      -0.012139       0.040413       0.001063      -0.001896       0.004408      -0.017100       0.004394      -0.009806      -0.000269       0.010075              1.597474       1.414227       0.187135       0.008671       1.981770       0.233334       1.396424          -0.000001
           56              H       1.476540       6.876207       9.716640       0.142177       0.966308 0.68392355E+01  0.64849372E+02                                 1.646874                            1.555265      -0.898075       2.473758                    0.999298       3.308579       9.236035       0.487052       1.326272      -0.699510       0.014904      -0.015221      -0.035909       0.041752       0.008576      -0.010503      -0.000050       0.002183       0.017338      -0.014339      -0.000307       0.014646              1.678642       1.407091      -0.099767      -0.210601       1.603184       0.348745       2.025650          -0.000001
           57              H       2.267057       8.884054      10.448000       0.119769       1.048858 0.72817637E+01  0.69478154E+02                                 1.675651                            1.554236      -0.850302       2.483137                    0.999556       3.300914       8.963194       0.516019       1.244024      -0.717527       0.034597       0.018724      -0.032645       0.051120       0.006437      -0.014707       0.009736       0.005910       0.016089      -0.020628       0.002334       0.018295              1.725581       1.750195       0.396034      -0.356866       1.782026      -0.333583       1.644523          -0.000001
           58              H      11.301210       8.615649      13.685248       0.128183       0.940813 0.66657229E+01  0.63331791E+02                                 1.654854                            1.561086      -1.113576       2.355496                    0.997563       3.594815      10.326065       0.470212       1.371001      -0.687901      -0.018266       0.015050       0.035606       0.042754       0.008662      -0.006520      -0.001410      -0.005690      -0.009272      -0.010663      -0.001704       0.012367              1.685304       1.441722      -0.068713      -0.272888       1.607205       0.399917       2.006986          -0.000002
           59              H      10.193805      11.160305       3.310710       0.446658       0.401331 0.24289563E+01  0.18049923E+02                                 0.980979                            0.981757      -1.261299       2.488633                    0.999949       1.962873       5.095945       0.553900       1.488056      -0.669488       0.013849       0.021999       0.012686       0.028925       0.006321       0.003278       0.013381      -0.008837      -0.005467      -0.012318      -0.005586       0.017905              0.971062       0.925833       0.084301       0.032724       1.010094       0.107507       0.977261          -0.000001
           60              H      11.094494       7.344804       7.625408       0.443434       0.366328 0.21124847E+01  0.15357500E+02                                 0.957091                            0.940565      -1.288987       2.449921                    0.999966       2.142700       5.740011       0.536493       1.570419      -0.652027       0.012507      -0.010743       0.002559       0.016685      -0.001820       0.001907      -0.002328       0.012377      -0.009781      -0.006333      -0.002178       0.008511              0.960727       0.905825      -0.130710       0.028640       1.130988      -0.015511       0.845367           0.000000
           61              H       8.364031       7.315146       4.993818       0.249630       0.603002 0.39731131E+01  0.33740667E+02                                 1.321380                            1.274388      -1.069249       2.435173                    0.998397       3.110769       8.933286       0.470522       1.532864      -0.657631       0.008570      -0.027219       0.005509       0.029063      -0.000345      -0.003293      -0.000770       0.020688      -0.002372      -0.010033      -0.001582       0.011614              1.350676       1.109054      -0.044888       0.029700       1.787674      -0.094158       1.155301          -0.000001
           62              H       4.209275       5.147146       4.233072       0.307628       0.532005 0.29950262E+01  0.23510638E+02                                 1.179476                            1.080308      -1.098550       2.458299                    0.999955       2.609466       7.018757       0.533969       1.461254      -0.670893      -0.004366      -0.024142       0.006339       0.025340      -0.000440       0.009990      -0.000046       0.001027       0.017475      -0.009110      -0.003411       0.012521              1.239515       1.043841       0.291276      -0.064485       1.647604      -0.212892       1.027099           0.000000
           63              H       9.469165       8.032869       3.201332       0.186268       0.851980 0.64421506E+01  0.59600479E+02                                 1.478692                            1.482343      -0.732456       2.577777                    0.999905       2.924789       7.814986       0.517594       1.279081      -0.712710       0.028773      -0.016024      -0.014175       0.035855      -0.008871      -0.005970      -0.002195       0.021340       0.031116      -0.019637       0.004869       0.014768              1.464022       1.706568      -0.129291      -0.118781       1.343616       0.030288       1.341884          -0.000000
           64              H       7.955143       7.900891       2.840550       0.167605       0.867352 0.67357630E+01  0.64673146E+02                                 1.618914                            1.609728      -1.395249       2.238035                    0.994282       3.686588      10.923480       0.442201       1.442612      -0.673861      -0.009959      -0.016948      -0.024729       0.031590       0.003544       0.001279       0.005990       0.012739       0.047694      -0.016187      -0.001054       0.017242              1.615532       1.669804       0.210883       0.210740       1.540560       0.157511       1.636231          -0.000000
           65              H      10.115435       8.861810       5.274608       0.176066       0.926928 0.72402371E+01  0.69598887E+02                                 1.613846                            1.609680      -0.886771       2.494364                    0.999034       3.215816       9.022839       0.474787       1.342016      -0.697827       0.028982       0.001332      -0.011701       0.031283       0.001976      -0.002921       0.013504       0.012759      -0.025489      -0.019596       0.008532       0.011064              1.603944       1.940105       0.007684      -0.120245       1.350495       0.000528       1.521231          -0.000001
           66              H       8.989857       9.843490       5.751298       0.167487       0.939849 0.74206845E+01  0.73274458E+02                                 1.730000                            1.705104      -1.632431       2.126088                    0.992139       3.902652      11.873945       0.422190       1.469228      -0.668234      -0.006624       0.027474       0.004346       0.028594      -0.000075       0.002625       0.008233       0.005401      -0.033948      -0.015323       0.006274       0.009049              1.741622       1.558093      -0.119362       0.051416       2.116566       0.140631       1.550208          -0.000000
           67              H       6.717121       9.503906       5.129315       0.138892       0.903672 0.68468156E+01  0.65956070E+02                                 1.659367                            1.617582      -1.295130       2.271050                    0.993768       3.783990      11.201315       0.443675       1.433095      -0.675516      -0.007075       0.034904      -0.002252       0.035685      -0.003784       0.004368       0.000572      -0.004898      -0.021806      -0.009394       0.001070       0.008324              1.684399       1.423239      -0.096602      -0.002594       2.205336      -0.002016       1.424621          -0.000001
           68              H       6.693269       8.299791       6.133302       0.138861       0.995391 0.76698926E+01  0.74841656E+02                                 1.687255                            1.650822      -0.845832       2.493377                    0.998366       3.418839       9.682440       0.471096       1.332425      -0.698684      -0.012068      -0.007762       0.036047       0.038798       0.001345      -0.010321      -0.002259       0.008620       0.032048      -0.009912      -0.007041       0.016952              1.700186       1.463261       0.031898      -0.036678       1.512092      -0.138182       2.125206          -0.000003
           69              H       5.647198       9.220672       2.940132       0.131567       0.868792 0.62093652E+01  0.57912912E+02                                 1.573070                            1.512704      -1.002755       2.423693                    0.997831       3.417749       9.701617       0.475210       1.381949      -0.687082       0.007329       0.037844      -0.012139       0.040413       0.001063       0.001896      -0.004408      -0.017100       0.004394      -0.009806      -0.000269       0.010075              1.597474       1.414227       0.187135      -0.008671       1.981771      -0.233334       1.396425          -0.000001
           70              H       4.202460       7.952793       1.554140       0.142177       0.966307 0.68392326E+01  0.64849337E+02                                 1.646873                            1.555265      -0.898074       2.473758                    0.999298       3.308579       9.236034       0.487052       1.326272      -0.699510      -0.014904       0.015221      -0.035909       0.041752       0.008576       0.010503       0.000050       0.002183       0.017338      -0.014339      -0.000307       0.014646              1.678641       1.407090      -0.099767       0.210602       1.603183      -0.348744       2.025650          -0.000001
           71              H       3.411943       5.944946       2.285500       0.119769       1.048858 0.72817565E+01  0.69478075E+02                                 1.675651                            1.554236      -0.850302       2.483137                    0.999556       3.300913       8.963193       0.516019       1.244025      -0.717527      -0.034597      -0.018724      -0.032645       0.051120       0.006437       0.014707      -0.009736       0.005910       0.016089      -0.020628       0.002334       0.018295              1.725581       1.750195       0.396034       0.356865       1.782026       0.333583       1.644522          -0.000001
           72              H       5.735790       6.213351       5.522747       0.128183       0.940812 0.66657154E+01  0.63331701E+02                                 1.654853                            1.561085      -1.113576       2.355496                    0.997563       3.594814      10.326060       0.470212       1.371001      -0.687901       0.018266      -0.015050       0.035606       0.042754       0.008662       0.006520       0.001410      -0.005690      -0.009272      -0.010663      -0.001704       0.012367              1.685303       1.441721      -0.068713       0.272888       1.607204      -0.399916       2.006984          -0.000002
           73              C       2.912191      13.831008      12.960418      -0.427847      29.649909 0.54072896E+03  0.13394138E+05                                 8.304761                            7.687429      -0.319936       1.887833                    0.995090      31.692167      92.818763       0.603333       0.409840      -1.070914      -0.010246       0.073971      -0.097124       0.122514       0.025005       0.050526       0.019753       0.100610       0.417364      -0.125984      -0.030341       0.156325              8.751517       6.752202      -0.657067       0.629278       8.492231      -1.908044      11.010118          -0.000003
           74              C       3.559597      13.334237      10.637370      -0.433526      30.532510 0.53591516E+03  0.13265193E+05                                 8.447765                            7.613578      -0.378412       1.867680                    0.994638      31.955501      94.016620       0.610065       0.405614      -1.072078      -0.060063       0.022980       0.108762       0.126351      -0.046204      -0.041601       0.094744       0.061997      -0.173742      -0.128943       0.002434       0.126508              9.093957       8.546774      -0.998752      -2.659155       7.618905       0.297859      11.116193          -0.000004
           75              C       1.161923      13.699030      11.118958      -0.156353      25.189507 0.40289941E+03  0.93666782E+04                                 7.693789                            6.818071      -0.476886       1.873634                    0.993743      28.411153      83.324124       0.608919       0.432671      -1.045849       0.055154       0.046068       0.053540       0.089614       0.012263       0.020636       0.011388       0.093863      -0.044609      -0.044141      -0.018092       0.062233              8.206160       9.696889      -0.905024      -1.297381       7.404639       0.967784       7.516953          -0.000005
           76              C       0.141975      14.387096      11.969490       0.074927      29.009989 0.38887600E+03  0.88686378E+04                                 8.339240                            6.689408       0.038011       2.046284                    0.999403      25.656565      72.047694       0.622393       0.431515      -1.057442       0.037533      -0.040682      -0.029541       0.062741      -0.009625      -0.015830       0.020462      -0.003352      -0.004055      -0.022019      -0.009052       0.031071              9.239783       8.731745      -2.826007      -3.201390      10.135484      -0.618601       8.852121          -0.000002
           77              C      11.053606      13.871047      13.120402      -0.038772      27.567027 0.40528452E+03  0.93980384E+04                                 8.130222                            6.900387      -0.012697       2.013493                    0.997218      27.499170      79.491512       0.599530       0.440573      -1.045338      -0.031175      -0.005770       0.027075       0.041692       0.026364       0.029492       0.027358       0.040464      -0.042149      -0.041148      -0.019437       0.060584              8.611918       7.620735      -1.477050      -2.936877       9.153772      -0.873977       9.061248          -0.000004
           78              C      10.154052      14.628809      13.948080      -0.085905      28.841389 0.40870120E+03  0.94671606E+04                                 8.283755                            6.849566       0.119187       2.047577                    0.998880      27.669827      79.119775       0.614244       0.430478      -1.054746       0.010974      -0.031095      -0.011036       0.034772       0.001138      -0.005962       0.018866       0.023648      -0.036120      -0.028647       0.009244       0.019403              8.887979       6.887399      -2.250961      -1.871612      11.097412      -1.094712       8.679126          -0.000000
           79              C       9.708818       0.993543      13.531792       0.126487      22.713197 0.29562974E+03  0.63077567E+04                                 7.034146                            5.789569       0.454267       2.198365                    0.999657      24.162409      66.049318       0.675155       0.425183      -1.059289       0.025406       0.023601      -0.045035       0.056838       0.028228      -0.004792      -0.007843       0.018832       0.064273      -0.040678       0.011782       0.028895              7.539939       5.819918      -2.027694      -1.576596       9.436528      -0.937350       7.363371          -0.000003
           80              C      11.083136       0.817078      11.580955       0.074495      25.154460 0.33686842E+03  0.74319259E+04                                 7.581962                            6.221785       0.383487       2.168425                    0.998794      25.173790      70.150713       0.644264       0.430924      -1.054926      -0.040869       0.045209       0.035426       0.070492       0.006144       0.008917       0.032098       0.039558       0.002498      -0.043459       0.010648       0.032811              8.226977       7.091111      -2.783154      -1.971451      10.135409      -0.867068       7.454411          -0.000008
           81              C       5.700580      10.969011       8.871005       0.497971      24.236489 0.27319011E+03  0.57514623E+04                                 7.504266                            5.766952       0.075331       2.071272                    0.999504      22.985565      63.721083       0.637285       0.456519      -1.034038      -0.048989      -0.036796       0.131577       0.145142      -0.043026      -0.009818       0.043156      -0.204055      -0.196580      -0.078258      -0.074215       0.152473              8.474381      12.320055      -0.475901       0.820732       4.387129      -0.780984       8.715958           0.000001
           82              C       6.252579      11.317493       7.493175       0.494262      22.754042 0.27705585E+03  0.58701269E+04                                 7.242686                            5.836719       0.038527       2.054237                    0.999475      23.368389      65.598624       0.626938       0.461107      -1.028512       0.046508       0.030162      -0.131825       0.143005      -0.047107       0.001381       0.025573      -0.193427      -0.169895      -0.081534      -0.057457       0.138991              7.919902      10.629383      -0.088605       0.507867       4.386603      -0.579752       8.743720          -0.000000
           83              C       2.973524      12.217613       4.087780       0.500581      22.765707 0.25523294E+03  0.52895726E+04                                 7.186708                            5.560341       0.366458       2.172191                    0.999415      22.639380      62.529198       0.650616       0.454253      -1.034009       0.002914       0.130115       0.012792       0.130775      -0.026582      -0.023776      -0.001987       0.219109      -0.196071      -0.081705      -0.066269       0.147974              8.060157       4.073141       0.636691       0.488822       8.648502      -0.700072      11.458828          -0.000002
           84              C       2.798611      10.715435       3.870658       0.490125      23.505658 0.28330860E+03  0.60270248E+04                                 7.420916                            5.914209       0.185277       2.106396                    0.999676      23.243535      65.056940       0.621868       0.462983      -1.029032      -0.029664      -0.137225      -0.007502       0.140595      -0.018376      -0.030096       0.000739       0.215748      -0.208256      -0.076017      -0.072269       0.148286              8.124087       4.395177       0.355567       0.662614       8.713075      -0.231019      11.264007           0.000001
           85              C       5.206507      10.418855      16.125835       0.487919      23.331864 0.28010030E+03  0.59624926E+04                                 7.399280                            5.893627       0.038135       2.049636                    0.999336      23.688327      67.078891       0.618741       0.465032      -1.024334      -0.038244      -0.124548      -0.041781       0.136822      -0.033073       0.054459      -0.067085       0.000230       0.287047      -0.082123      -0.060763       0.142886              8.151888      10.902889      -1.204508      -1.998590       8.132935       1.245879       5.419841           0.000001
           86              C       5.744876      11.824645       0.138763       0.505160      23.212537 0.26309718E+03  0.55128560E+04                                 7.362247                            5.710431       0.029759       2.057790                    0.999231      23.123798      64.939028       0.628916       0.464786      -1.024598       0.035000       0.129330       0.019717       0.135426      -0.032562       0.066013      -0.068436      -0.003618       0.295336      -0.081856      -0.070194       0.152050              8.238652      11.157536      -1.045360      -2.510685       7.764526       1.678821       5.793894           0.000000
           87              C       2.766809       0.997992       4.797917      -0.427847      29.649928 0.54072916E+03  0.13394143E+05                                 8.304764                            7.687430      -0.319936       1.887833                    0.995090      31.692168      92.818766       0.603333       0.409840      -1.070914       0.010246      -0.073971      -0.097124       0.122514       0.025005      -0.050526      -0.019753       0.100610       0.417364      -0.125984      -0.030341       0.156325              8.751522       6.752203      -0.657068      -0.629283       8.492229       1.908045      11.010133          -0.000003
           88              C       2.119403       1.494763       2.474870      -0.433526      30.532514 0.53591519E+03  0.13265193E+05                                 8.447765                            7.613578      -0.378412       1.867680                    0.994638      31.955500      94.016612       0.610065       0.405614      -1.072078       0.060063      -0.022980       0.108762       0.126351      -0.046204       0.041601      -0.094744       0.061997      -0.173742      -0.128942       0.002434       0.126508              9.093958       8.546774      -0.998753       2.659156       7.618905      -0.297863      11.116196          -0.000004
           89              C       4.517077       1.129970       2.956458      -0.156353      25.189509 0.40289943E+03  0.93666786E+04                                 7.693789                            6.818071      -0.476886       1.873634                    0.993743      28.411154      83.324127       0.608919       0.432671      -1.045849      -0.055153      -0.046068       0.053540       0.089614       0.012263      -0.020636      -0.011388       0.093863      -0.044609      -0.044141      -0.018092       0.062233              8.206160       9.696889      -0.905024       1.297380       7.404639      -0.967785       7.516953          -0.000005
           90              C       5.537025       0.441904       3.806990       0.074927      29.010005 0.38887632E+03  0.88686468E+04                                 8.339244                            6.689411       0.038011       2.046284                    0.999403      25.656567      72.047704       0.622393       0.431515      -1.057442      -0.037533       0.040682      -0.029541       0.062741      -0.009625       0.015830      -0.020462      -0.003352      -0.004055      -0.022019      -0.009052       0.031071              9.239787       8.731749      -2.826010       3.201392      10.135488       0.618600       8.852125          -0.000002
           91              C       5.983394       0.957953       4.957903      -0.038772      27.567026 0.40528446E+03  0.93980366E+04                                 8.130222                            6.900387      -0.012697       2.013493                    0.997218      27.499168      79.491505       0.599530       0.440573      -1.045338       0.031175       0.005770       0.027075       0.041692       0.026364      -0.029492      -0.027358       0.040464      -0.042149      -0.041147      -0.019437       0.060584              8.611918       7.620737      -1.477052       2.936878       9.153769       0.873975       9.061249          -0.000004
           92              C       6.882948       0.200192       5.785580      -0.085905      28.841382 0.40870110E+03  0.94671578E+04                                 8.283754                            6.849565       0.119187       2.047577                    0.998880      27.669828      79.119778       0.614244       0.430478      -1.054746      -0.010974       0.031095      -0.011035       0.034772       0.001138       0.005962      -0.018866       0.023648      -0.036120      -0.028647       0.009244       0.019403              8.887977       6.887401      -2.250960       1.871615      11.097405       1.094707       8.679125          -0.000000
           93              C       7.328182      13.835457       5.369292       0.126487      22.713198 0.29562981E+03  0.63077582E+04                                 7.034146                            5.789570       0.454268       2.198365                    0.999657      24.162404      66.049298       0.675155       0.425183      -1.059289      -0.025406      -0.023601      -0.045035       0.056838       0.028228       0.004792       0.007843       0.018832       0.064273      -0.040678       0.011782       0.028895              7.539939       5.819918      -2.027693       1.576597       9.436528       0.937349       7.363372          -0.000003
           94              C       5.953864      14.011922       3.418455       0.074495      25.154443 0.33686818E+03  0.74319195E+04                                 7.581959                            6.221783       0.383487       2.168425                    0.998794      25.173791      70.150716       0.644264       0.430924      -1.054926       0.040869      -0.045209       0.035426       0.070492       0.006144      -0.008917      -0.032098       0.039558       0.002498      -0.043459       0.010648       0.032811              8.226973       7.091109      -2.783153       1.971450      10.135404       0.867068       7.454406          -0.000008
           95              C      -0.021580       3.859989       0.708505       0.497970      24.236496 0.27319023E+03  0.57514657E+04                                 7.504268                            5.766954       0.075330       2.071271                    0.999504      22.985571      63.721105       0.637285       0.456519      -1.034038       0.048989       0.036796       0.131577       0.145143      -0.043026       0.009818      -0.043156      -0.204055      -0.196580      -0.078258      -0.074215       0.152473              8.474382      12.320057      -0.475901      -0.820727       4.387130       0.780984       8.715961           0.000001
           96              C      10.784421       3.511507      15.655675       0.494262      22.754040 0.27705580E+03  0.58701256E+04                                 7.242685                            5.836718       0.038528       2.054237                    0.999475      23.368387      65.598614       0.626938       0.461107      -1.028513      -0.046508      -0.030162      -0.131825       0.143005      -0.047107      -0.001381      -0.025573      -0.193427      -0.169895      -0.081534      -0.057457       0.138991              7.919901      10.629382      -0.088605      -0.507867       4.386603       0.579752       8.743719          -0.000000
           97              C       2.705476       2.611387      12.250280       0.500581      22.765700 0.25523277E+03  0.52895684E+04                                 7.186707                            5.560340       0.366458       2.172191                    0.999415      22.639377      62.529189       0.650616       0.454253      -1.034009      -0.002915      -0.130115       0.012792       0.130775      -0.026582       0.023776       0.001987       0.219109      -0.196071      -0.081705      -0.066269       0.147974              8.060156       4.073140       0.636691      -0.488822       8.648495       0.700068      11.458832          -0.000002
           98              C       2.880389       4.113565      12.033157       0.490125      23.505656 0.28330857E+03  0.60270240E+04                                 7.420916                            5.914209       0.185277       2.106396                    0.999676      23.243535      65.056941       0.621868       0.462983      -1.029032       0.029664       0.137225      -0.007501       0.140595      -0.018376       0.030096      -0.000739       0.215748      -0.208256      -0.076017      -0.072269       0.148286              8.124086       4.395177       0.355568      -0.662616       8.713073       0.231015      11.264009           0.000001
           99              C       0.472493       4.410145       7.963335       0.487919      23.331860 0.28010023E+03  0.59624906E+04                                 7.399279                            5.893626       0.038136       2.049636                    0.999336      23.688323      67.078873       0.618741       0.465032      -1.024334       0.038244       0.124548      -0.041781       0.136822      -0.033073      -0.054459       0.067085       0.000230       0.287047      -0.082123      -0.060763       0.142886              8.151887      10.902887      -1.204507       1.998590       8.132934      -1.245878       5.419840           0.000001
          100              C      11.292124       3.004355       8.301262       0.505160      23.212539 0.26309724E+03  0.55128573E+04                                 7.362247                            5.710431       0.029759       2.057790                    0.999231      23.123799      64.939029       0.628916       0.464786      -1.024598      -0.035000      -0.129330       0.019717       0.135426      -0.032562      -0.066014       0.068436      -0.003618       0.295336      -0.081856      -0.070194       0.152050              8.238652      11.157537      -1.045357       2.510683       7.764526      -1.678820       5.793894           0.000000
          101              C       8.445809       6.416508      11.527083      -0.427847      29.649924 0.54072910E+03  0.13394142E+05                                 8.304763                            7.687430      -0.319936       1.887833                    0.995090      31.692169      92.818772       0.603333       0.409840      -1.070914       0.010246       0.073971       0.097124       0.122514      -0.025005       0.050526      -0.019753       0.100610       0.417364      -0.125984      -0.030341       0.156325              8.751521       6.752203       0.657068       0.629280       8.492228       1.908045      11.010131          -0.000003
          102              C       7.798403       5.919737      13.850130      -0.433526      30.532519 0.53591536E+03  0.13265199E+05                                 8.447766                            7.613579      -0.378413       1.867680                    0.994638      31.955508      94.016648       0.610064       0.405614      -1.072078       0.060063       0.022980      -0.108762       0.126352       0.046204      -0.041601      -0.094744       0.061997      -0.173742      -0.128942       0.002434       0.126508              9.093959       8.546775       0.998753      -2.659156       7.618906      -0.297862      11.116197          -0.000004
          103              C      10.196077       6.284530      13.368543      -0.156353      25.189496 0.40289934E+03  0.93666761E+04                                 7.693787                            6.818071      -0.476886       1.873634                    0.993743      28.411156      83.324135       0.608919       0.432671      -1.045849      -0.055154       0.046068      -0.053540       0.089614      -0.012263       0.020636      -0.011388       0.093863      -0.044609      -0.044141      -0.018092       0.062233              8.206157       9.696882       0.905021      -1.297377       7.404637      -0.967782       7.516953          -0.000005
          104              C      11.216025       6.972596      12.518010       0.074927      29.010002 0.38887646E+03  0.88686507E+04                                 8.339244                            6.689413       0.038011       2.046284                    0.999403      25.656569      72.047714       0.622393       0.431515      -1.057442      -0.037533      -0.040682       0.029541       0.062741       0.009625      -0.015830      -0.020462      -0.003352      -0.004055      -0.022019      -0.009052       0.031071              9.239786       8.731747       2.826008      -3.201391      10.135487       0.618600       8.852125          -0.000002
          105              C       0.304394       6.456547      11.367097      -0.038772      27.567019 0.40528446E+03  0.93980365E+04                                 8.130221                            6.900387      -0.012697       2.013493                    0.997218      27.499166      79.491497       0.599530       0.440573      -1.045338       0.031174      -0.005770      -0.027075       0.041692      -0.026364       0.029492      -0.027358       0.040464      -0.042149      -0.041148      -0.019437       0.060584              8.611917       7.620734       1.477054      -2.936875       9.153773       0.873973       9.061243          -0.000004
          106              C       1.203948       7.214309      10.539420      -0.085905      28.841387 0.40870107E+03  0.94671569E+04                                 8.283755                            6.849565       0.119187       2.047577                    0.998880      27.669827      79.119776       0.614244       0.430478      -1.054746      -0.010974      -0.031095       0.011035       0.034772      -0.001138      -0.005962      -0.018866       0.023648      -0.036120      -0.028647       0.009244       0.019403              8.887979       6.887400       2.250963      -1.871611      11.097414       1.094712       8.679123          -0.000001
          107              C       1.649182       8.408043      10.955708       0.126487      22.713197 0.29562969E+03  0.63077552E+04                                 7.034146                            5.789569       0.454268       2.198365                    0.999657      24.162407      66.049308       0.675155       0.425183      -1.059289      -0.025406       0.023601       0.045035       0.056838      -0.028228      -0.004792       0.007843       0.018831       0.064273      -0.040678       0.011782       0.028895              7.539939       5.819917       2.027694      -1.576596       9.436528       0.937350       7.363371          -0.000003
          108              C       0.274864       8.231578      12.906545       0.074495      25.154462 0.33686853E+03  0.74319291E+04                                 7.581963                            6.221787       0.383486       2.168425                    0.998794      25.173796      70.150739       0.644264       0.430924      -1.054926       0.040869       0.045209      -0.035426       0.070492      -0.006144       0.008917      -0.032098       0.039558       0.002498      -0.043459       0.010648       0.032811              8.226978       7.091113       2.783155      -1.971452      10.135408       0.867067       7.454412          -0.000008
          109              C       5.657420       3.554511      15.616495       0.497971      24.236492 0.27319014E+03  0.57514632E+04                                 7.504267                            5.766953       0.075331       2.071272                    0.999504      22.985567      63.721092       0.637285       0.456519      -1.034038       0.048989      -0.036796      -0.131577       0.145143       0.043026      -0.009818      -0.043156      -0.204055      -0.196580      -0.078258      -0.074215       0.152473              8.474382      12.320057       0.475901       0.820733       4.387129       0.780984       8.715959           0.000001
          110              C       5.105421       3.902993       0.669325       0.494262      22.754038 0.27705580E+03  0.58701255E+04                                 7.242685                            5.836719       0.038527       2.054237                    0.999475      23.368387      65.598619       0.626938       0.461107      -1.028512      -0.046508       0.030162       0.131825       0.143005       0.047107       0.001381      -0.025573      -0.193427      -0.169895      -0.081534      -0.057457       0.138991              7.919901      10.629382       0.088605       0.507867       4.386603       0.579752       8.743719          -0.000000
          111              C       8.384476       4.803113       4.074720       0.500582      22.765693 0.25523271E+03  0.52895667E+04                                 7.186705                            5.560339       0.366458       2.172191                    0.999415      22.639377      62.529188       0.650616       0.454253      -1.034009      -0.002915       0.130115      -0.012792       0.130775       0.026582      -0.023776       0.001987       0.219109      -0.196071      -0.081705      -0.066269       0.147974              8.060153       4.073140      -0.636691       0.488822       8.648498       0.700070      11.458823          -0.000002
          112              C       8.559389       3.300935       4.291843       0.490124      23.505667 0.28330875E+03  0.60270288E+04                                 7.420919                            5.914211       0.185277       2.106396                    0.999676      23.243533      65.056934       0.621868       0.462983      -1.029032       0.029664      -0.137225       0.007501       0.140595       0.018376      -0.030096      -0.000739       0.215748      -0.208256      -0.076017      -0.072269       0.148286              8.124090       4.395179      -0.355568       0.662616       8.713075       0.231012      11.264015           0.000001
          113              C       6.151493       3.004355       8.361665       0.487919      23.331859 0.28010022E+03  0.59624904E+04                                 7.399279                            5.893626       0.038136       2.049636                    0.999336      23.688323      67.078878       0.618741       0.465032      -1.024334       0.038244      -0.124547       0.041781       0.136822       0.033073       0.054459       0.067085       0.000230       0.287047      -0.082123      -0.060763       0.142886              8.151887      10.902888       1.204508      -1.998590       8.132934      -1.245879       5.419840           0.000001
          114              C       5.613124       4.410145       8.023737       0.505160      23.212535 0.26309716E+03  0.55128554E+04                                 7.362247                            5.710431       0.029759       2.057790                    0.999231      23.123797      64.939025       0.628916       0.464786      -1.024598      -0.035000       0.129330      -0.019717       0.135426       0.032562       0.066014       0.068436      -0.003618       0.295336      -0.081856      -0.070194       0.152050              8.238652      11.157536       1.045360      -2.510684       7.764526      -1.678821       5.793894           0.000000
          115              C       8.591191       8.412492       3.364583      -0.427847      29.649929 0.54072917E+03  0.13394144E+05                                 8.304764                            7.687430      -0.319936       1.887833                    0.995090      31.692169      92.818771       0.603333       0.409840      -1.070914      -0.010246      -0.073970       0.097124       0.122514      -0.025005      -0.050526       0.019753       0.100611       0.417364      -0.125984      -0.030341       0.156325              8.751522       6.752203       0.657068      -0.629283       8.492229      -1.908044      11.010133          -0.000003
          116              C       9.238597       8.909263       5.687630      -0.433526      30.532504 0.53591497E+03  0.13265187E+05                                 8.447764                            7.613577      -0.378412       1.867680                    0.994638      31.955501      94.016620       0.610065       0.405614      -1.072078      -0.060063      -0.022980      -0.108762       0.126351       0.046204       0.041601       0.094744       0.061997      -0.173742      -0.128942       0.002434       0.126508              9.093957       8.546774       0.998753       2.659156       7.618905       0.297863      11.116191          -0.000004
          117              C       6.840923       8.544470       5.206043      -0.156353      25.189480 0.40289897E+03  0.93666659E+04                                 7.693784                            6.818068      -0.476886       1.873634                    0.993743      28.411154      83.324129       0.608919       0.432671      -1.045849       0.055154      -0.046068      -0.053540       0.089614      -0.012263      -0.020636       0.011388       0.093863      -0.044609      -0.044141      -0.018092       0.062233              8.206154       9.696878       0.905020       1.297376       7.404635       0.967781       7.516950          -0.000005
          118              C       5.820975       7.856404       4.355510       0.074927      29.010006 0.38887644E+03  0.88686501E+04                                 8.339244                            6.689412       0.038011       2.046284                    0.999403      25.656567      72.047704       0.622393       0.431515      -1.057442       0.037533       0.040682       0.029541       0.062741       0.009625       0.015830       0.020462      -0.003352      -0.004055      -0.022019      -0.009052       0.031071              9.239787       8.731747       2.826007       3.201392      10.135487      -0.618600       8.852128          -0.000002
          119              C       5.374606       8.372453       3.204597      -0.038772      27.567030 0.40528449E+03  0.93980375E+04                                 8.130223                            6.900387      -0.012697       2.013493                    0.997218      27.499169      79.491508       0.599530       0.440573      -1.045338      -0.031175       0.005770      -0.027075       0.041692      -0.026364      -0.029492       0.027358       0.040464      -0.042149      -0.041148      -0.019437       0.060584              8.611919       7.620737       1.477053       2.936878       9.153770      -0.873975       9.061249          -0.000004
          120              C       4.475052       7.614692       2.376920      -0.085905      28.841380 0.40870101E+03  0.94671552E+04                                 8.283754                            6.849564       0.119187       2.047577                    0.998880      27.669828      79.119780       0.614244       0.430478      -1.054746       0.010974       0.031095       0.011035       0.034772      -0.001138       0.005962       0.018866       0.023648      -0.036120      -0.028647       0.009244       0.019403              8.887977       6.887402       2.250963       1.871616      11.097407      -1.094703       8.679122          -0.000000
          121              C       4.029818       6.420957       2.793207       0.126487      22.713197 0.29562986E+03  0.63077597E+04                                 7.034146                            5.789571       0.454267       2.198365                    0.999657      24.162407      66.049310       0.675155       0.425183      -1.059289       0.025406      -0.023601       0.045035       0.056838      -0.028228       0.004792      -0.007843       0.018832       0.064273      -0.040678       0.011783       0.028895              7.539939       5.819919       2.027697       1.576595       9.436532      -0.937345       7.363366          -0.000003
          122              C       5.404136       6.597422       4.744045       0.074495      25.154441 0.33686818E+03  0.74319195E+04                                 7.581959                            6.221783       0.383487       2.168425                    0.998794      25.173791      70.150716       0.644264       0.430924      -1.054926      -0.040869      -0.045209      -0.035426       0.070492      -0.006144      -0.008917       0.032098       0.039558       0.002498      -0.043459       0.010648       0.032811              8.226972       7.091108       2.783152       1.971449      10.135403      -0.867068       7.454406          -0.000008
          123              C       0.021580      11.274489       7.453995       0.497971      24.236488 0.27319013E+03  0.57514629E+04                                 7.504266                            5.766952       0.075331       2.071272                    0.999504      22.985565      63.721082       0.637285       0.456519      -1.034038      -0.048989       0.036796      -0.131577       0.145143       0.043026       0.009818       0.043156      -0.204055      -0.196580      -0.078258      -0.074215       0.152473              8.474380      12.320053       0.475901      -0.820727       4.387129      -0.780984       8.715959           0.000001
          124              C       0.573579      10.926007       8.831825       0.494262      22.754040 0.27705581E+03  0.58701257E+04                                 7.242685                            5.836719       0.038527       2.054237                    0.999475      23.368387      65.598617       0.626938       0.461107      -1.028512       0.046508      -0.030162       0.131825       0.143005       0.047107      -0.001381       0.025573      -0.193427      -0.169895      -0.081534      -0.057457       0.138991              7.919902      10.629381       0.088605      -0.507867       4.386603      -0.579752       8.743720          -0.000000
          125              C       8.652524      10.025887      12.237220       0.500582      22.765687 0.25523256E+03  0.52895630E+04                                 7.186704                            5.560337       0.366458       2.172191                    0.999415      22.639377      62.529188       0.650616       0.454253      -1.034009       0.002914      -0.130115      -0.012792       0.130775       0.026582       0.023776      -0.001987       0.219109      -0.196071      -0.081705      -0.066269       0.147974              8.060152       4.073139      -0.636690      -0.488823       8.648491      -0.700066      11.458826          -0.000002
          126              C       8.477611      11.528065      12.454343       0.490124      23.505658 0.28330859E+03  0.60270245E+04                                 7.420916                            5.914209       0.185277       2.106396                    0.999676      23.243535      65.056938       0.621868       0.462983      -1.029032      -0.029664       0.137225       0.007501       0.140595       0.018376       0.030096       0.000739       0.215748      -0.208256      -0.076017      -0.072269       0.148286              8.124086       4.395177      -0.355568      -0.662616       8.713073      -0.231015      11.264009           0.000001
          127              C      10.885507      11.824645       0.199165       0.487919      23.331863 0.28010026E+03  0.59624914E+04                                 7.399279                            5.893626       0.038135       2.049636                    0.999336      23.688325      67.078882       0.618741       0.465032      -1.024334      -0.038244       0.124547       0.041781       0.136822       0.033073      -0.054459      -0.067085       0.000230       0.287047      -0.082123      -0.060763       0.142886              8.151888      10.902888       1.204507       1.998590       8.132935       1.245878       5.419840           0.000001
          128              C       0.065876      10.418855      16.186238       0.505160      23.212537 0.26309719E+03  0.55128563E+04                                 7.362247                            5.710431       0.029758       2.057789                    0.999231      23.123798      64.939031       0.628916       0.464786      -1.024598       0.035000      -0.129330      -0.019717       0.135426       0.032562      -0.066014      -0.068436      -0.003618       0.295336      -0.081856      -0.070194       0.152050              8.238653      11.157538       1.045357       2.510683       7.764526       1.678820       5.793894           0.000000
          129              N       2.580538      14.040097      11.496065       0.100181      21.064709 0.31935891E+03  0.69279373E+04                                 6.759892                            6.030675      -0.545359       1.912602                    0.996780      23.517224      64.245638       0.661146       0.427055      -1.061016       0.014242      -0.105641       0.025065       0.109504      -0.001713       0.009481       0.030782       0.113800       0.064931      -0.077460       0.027360       0.050100              7.264364       7.407237      -0.566005      -0.688288       6.195543      -0.006575       8.190312          -0.000001
          130              N      10.172225       1.499212      12.358025      -0.129380      26.453135 0.35191345E+03  0.77721127E+04                                 7.632777                            6.208833      -0.189666       2.018852                    0.997163      24.685465      66.645331       0.675130       0.410786      -1.078202       0.034654      -0.063573       0.028635       0.077861      -0.009105      -0.049007      -0.003862       0.011080       0.076017      -0.045886      -0.014907       0.060793              8.314387       6.816504      -2.698186      -1.893700       9.959348      -1.066862       8.167308          -0.000004
          131              N       3.098462       0.788903       3.333565       0.100181      21.064712 0.31935882E+03  0.69279348E+04                                 6.759892                            6.030673      -0.545359       1.912602                    0.996780      23.517224      64.245637       0.661146       0.427055      -1.061016      -0.014242       0.105641       0.025065       0.109504      -0.001713      -0.009481      -0.030782       0.113800       0.064931      -0.077460       0.027360       0.050100              7.264365       7.407236      -0.566005       0.688287       6.195543       0.006577       8.190316          -0.000001
          132              N       6.864775      13.329788       4.195525      -0.129380      26.453142 0.35191361E+03  0.77721171E+04                                 7.632779                            6.208834      -0.189666       2.018852                    0.997163      24.685467      66.645340       0.675130       0.410786      -1.078202      -0.034654       0.063573       0.028635       0.077861      -0.009105       0.049007       0.003862       0.011080       0.076017      -0.045886      -0.014907       0.060793              8.314388       6.816506      -2.698186       1.893700       9.959349       1.066864       8.167310          -0.000004
          133              N       8.777462       6.625597      12.991435       0.100181      21.064708 0.31935883E+03  0.69279352E+04                                 6.759892                            6.030674      -0.545360       1.912602                    0.996780      23.517226      64.245647       0.661146       0.427055      -1.061016      -0.014242      -0.105641      -0.025065       0.109504       0.001713       0.009481      -0.030782       0.113800       0.064931      -0.077460       0.027360       0.050100              7.264364       7.407235       0.566006      -0.688285       6.195542       0.006575       8.190315          -0.000001
          134              N       1.185775       8.913712      12.129475      -0.129380      26.453150 0.35191369E+03  0.77721197E+04                                 7.632781                            6.208835      -0.189667       2.018852                    0.997163      24.685470      66.645355       0.675130       0.410786      -1.078202      -0.034654      -0.063572      -0.028635       0.077861       0.009105      -0.049007       0.003862       0.011080       0.076017      -0.045886      -0.014907       0.060793              8.314391       6.816507       2.698187      -1.893701       9.959353       1.066865       8.167313          -0.000004
          135              N       8.259538       8.203403       4.828935       0.100180      21.064715 0.31935890E+03  0.69279370E+04                                 6.759893                            6.030675      -0.545359       1.912602                    0.996780      23.517226      64.245645       0.661146       0.427055      -1.061016       0.014242       0.105641      -0.025065       0.109504       0.001713      -0.009481       0.030782       0.113800       0.064931      -0.077460       0.027360       0.050100              7.264366       7.407236       0.566006       0.688286       6.195544      -0.006577       8.190319          -0.000001
          136              N       4.493225       5.915288       3.966975      -0.129380      26.453134 0.35191361E+03  0.77721169E+04                                 7.632777                            6.208834      -0.189665       2.018852                    0.997163      24.685463      66.645320       0.675130       0.410786      -1.078202       0.034654       0.063573      -0.028635       0.077861       0.009105       0.049007      -0.003862       0.011080       0.076017      -0.045886      -0.014907       0.060793              8.314385       6.816505       2.698187       1.893700       9.959346      -1.066859       8.167306          -0.000004
          137              O       2.011502      11.280420      12.767782      -0.782438      38.710241 0.66011947E+03  0.16521894E+05                                 8.839281                            7.775875       0.835679       2.302957                    0.998436      29.061259      75.197153       0.712462       0.343485      -1.164367      -0.094170      -0.060477      -0.044717       0.120520       0.025646       0.028248       0.010995      -0.022620      -0.002668      -0.038506      -0.005100       0.043606              9.595333       8.410884       3.383149       2.838223      11.642749       2.603139       8.732366          -0.000007
          138              O       2.579402      12.296207      15.023897      -0.805606      48.881006 0.81997371E+03  0.21841485E+05                                10.618495                            8.886851      -0.118407       1.981965                    0.994640      30.749939      84.272975       0.636644       0.361183      -1.140602      -0.009517       0.021387       0.040087       0.046421       0.018444      -0.010316       0.011664      -0.002614      -0.072274      -0.033129       0.002546       0.030583             11.812189       7.548287      -0.335689      -0.617302       7.163870      -0.427360      20.724409          -0.000005
          139              O       4.423941      11.708978      13.535057      -0.673940      23.840928 0.41866059E+03  0.94560360E+04                                 6.457687                            6.259218       0.326482       2.206609                    0.995598      25.852473      65.907664       0.772769       0.350921      -1.145287       0.054805       0.041162       0.086809       0.110607      -0.049401      -0.022391       0.049534       0.003439      -0.064143      -0.060777      -0.024117       0.084894              6.508863       8.312811      -1.830545       0.316288       5.452804       0.111233       5.760975          -0.000002
          140              O       3.005327       0.588711       8.977118      -0.790541      49.540881 0.80545364E+03  0.21359138E+05                                10.708016                            8.825932      -0.146517       1.975574                    0.993598      30.704082      83.960150       0.636870       0.362670      -1.139429      -0.072520       0.060986      -0.025679       0.098173      -0.011955       0.001500       0.014864       0.022242       0.051462      -0.029314       0.006532       0.022782             12.010629       8.059842      -2.905874      -1.136109      18.917274      -0.057661       9.054771          -0.000005
          141              O       3.045080      13.113285       7.958438      -0.797007      43.731873 0.74665618E+03  0.19440484E+05                                 9.848821                            8.487232       0.001054       2.023407                    0.995568      30.408407      82.562880       0.650245       0.361778      -1.139413      -0.050965       0.017548      -0.074417       0.091887      -0.001439       0.015730      -0.006382       0.016163       0.004550      -0.014696      -0.006627       0.021323             10.803895       7.331495       2.022033       1.176076      13.216273       5.199452      11.863918          -0.000003
          142              O       5.161075      14.121657       8.655515      -0.695292      25.871328 0.46088364E+03  0.10714626E+05                                 6.964573                            6.684866      -0.033035       2.068026                    0.996063      26.952798      70.825150       0.724594       0.363601      -1.129676       0.025204      -0.065046      -0.021836       0.073095       0.045283       0.000078      -0.007275       0.048107      -0.121153      -0.043638      -0.027951       0.071589              7.063289       8.506073       0.609224      -1.437785       7.291355      -0.166235       5.392439          -0.000004
          143              O       4.469373      10.759922       8.990177      -0.569130      34.965218 0.50146500E+03  0.11819315E+05                                 8.380215                            6.869394       0.489887       2.206070                    0.998417      27.334203      70.604464       0.736422       0.352880      -1.146568       0.049731       0.009932       0.067497       0.084425      -0.005460       0.014963       0.041002       0.023916      -0.310930      -0.115932       0.050612       0.065320              9.409317      15.981801      -0.127482      -0.492434       5.837540      -0.099746       6.408610          -0.000004
          144              O       6.559245      10.896349       9.781940      -0.560396      35.210383 0.50060435E+03  0.11796829E+05                                 8.427292                            6.868358       0.469278       2.201087                    0.998604      27.233336      70.393177       0.735517       0.353380      -1.145884      -0.074815      -0.028498       0.007120       0.080375      -0.029843       0.069438       0.040816      -0.054744      -0.177003      -0.118818       0.047158       0.071660              9.493822      12.954222      -1.553256       4.719674       5.342515      -0.819515      10.184730          -0.000003
          145              O       7.436083      11.541411       7.378900      -0.523309      35.146158 0.52298756E+03  0.12479319E+05                                 8.500791                            7.120985       0.332803       2.180232                    0.995685      26.701363      69.806804       0.705970       0.363597      -1.135969      -0.042398      -0.014683      -0.062924       0.077282      -0.000895       0.011545       0.028821      -0.024839      -0.262676      -0.094176       0.032357       0.061820              9.367078      14.908017      -0.500732       0.525968       6.259296      -0.642467       6.933922          -0.000002
          146              O       5.385964      11.311561       6.516940      -0.611979      38.499762 0.63761780E+03  0.15923797E+05                                 8.914568                            7.778853       0.424726       2.176628                    0.995948      28.405831      74.991540       0.689157       0.355879      -1.146639       0.079580       0.032867      -0.013835       0.087205      -0.027518       0.078080       0.030390      -0.012259      -0.097128      -0.105171       0.035108       0.070062              9.583421      12.051588      -1.001912       3.396319       6.236144      -0.146247      10.462531          -0.000006
          147              O       3.152981      12.603167       5.255018      -0.538575      36.960835 0.55790033E+03  0.13519595E+05                                 8.790559                            7.360238       0.246039       2.141343                    0.995827      27.232294      71.580337       0.694130       0.364132      -1.136360      -0.012391       0.026722      -0.042693       0.051868      -0.023562       0.001917       0.023806       0.154862       0.142870      -0.108388       0.050860       0.057528              9.724228       5.722664       0.514556       0.699465       7.475041       1.054865      15.974978          -0.000004
          148              O       2.951944      12.893816       3.044612      -0.568044      39.296885 0.56549832E+03  0.13756714E+05                                 9.191985                            7.407970       0.154240       2.112946                    0.995405      27.373868      72.204135       0.691870       0.363914      -1.135986       0.002887       0.021257       0.058354       0.062172      -0.017131      -0.019342      -0.050283       0.070063       0.039933      -0.077256       0.029703       0.047553             10.398303       5.538060       0.401067       0.624205      11.074418      -3.753866      14.582430          -0.000006
          149              O       2.569180      10.335813       2.696890      -0.539203      34.702974 0.52921072E+03  0.12675471E+05                                 8.426093                            7.156346       0.314876       2.157308                    0.996318      27.414904      71.997540       0.704669       0.362899      -1.135595      -0.017445      -0.045171       0.048149       0.068286      -0.016228       0.001499       0.032726       0.168319       0.187031      -0.122669       0.054353       0.068315              9.136572       6.219301      -0.026783       1.502228       6.866254       1.150060      14.324161          -0.000006
          150              O       2.831549       9.982883       4.908927      -0.604958      31.507966 0.50342866E+03  0.11873672E+05                                 7.734892                            6.833768       0.649526       2.241823                    0.998937      27.928383      72.093842       0.746526       0.347867      -1.151018      -0.036363       0.001925      -0.090140       0.097217      -0.022163      -0.005487      -0.059800       0.137670       0.168289      -0.120688       0.043867       0.076821              8.155842       5.651708      -0.348065      -0.218816       7.622767      -2.058630      11.193050          -0.000006
          151              O       6.028826       9.647747      15.528340      -0.629920      39.104024 0.59079418E+03  0.14534986E+05                                 9.101991                            7.508119       0.284544       2.119884                    0.996568      28.858106      76.632139       0.695777       0.357814      -1.140419      -0.069647       0.014130       0.021826       0.074342      -0.076260      -0.023106      -0.017406       0.051499       0.114116      -0.104862       0.040036       0.064826             10.211284      12.785759      -4.709707      -2.882552      10.482852       2.117296       7.365242          -0.000006
          152              O       4.060485      10.148968       0.111010      -0.542238      35.762630 0.54049431E+03  0.13061765E+05                                 8.699261                            7.308836       0.084800       2.078334                    0.995936      27.810667      74.243101       0.683847       0.370627      -1.125515       0.035352      -0.033172      -0.030299       0.057168      -0.016859      -0.002818      -0.065903       0.143664       0.128457      -0.121548       0.051290       0.070257              9.528683      14.855509      -0.701202      -1.989149       6.922194      -0.478052       6.808345          -0.000006
          153              O       4.932779      12.561646       0.705240      -0.586850      38.537796 0.55149885E+03  0.13338729E+05                                 9.034701                            7.275973       0.309685       2.148783                    0.996405      27.820172      73.283932       0.703505       0.359972      -1.138538       0.065381       0.018553      -0.042481       0.080147      -0.079149       0.000590      -0.013819       0.066373       0.180899      -0.116682       0.049788       0.066894             10.264207      12.365352      -4.167560      -3.065772       9.675051       3.395089       8.752217          -0.000008
          154              O       6.889763      12.098981      16.109510      -0.548639      36.829107 0.52578333E+03  0.12606538E+05                                 8.834341                            7.164371       0.069199       2.069902                    0.996259      27.803594      73.696085       0.697809       0.366084      -1.130097      -0.045906       0.042701       0.007362       0.063126      -0.020756      -0.005417      -0.059414       0.170654       0.148497      -0.132146       0.062664       0.069482              9.927429      16.133993      -0.140552      -3.489262       6.407832       0.087299       7.240464          -0.000008
          155              O       3.667498       3.548580       4.605283      -0.782438      38.710214 0.66011888E+03  0.16521875E+05                                 8.839276                            7.775870       0.835680       2.302958                    0.998436      29.061254      75.197130       0.712462       0.343485      -1.164367       0.094170       0.060477      -0.044717       0.120520       0.025646      -0.028248      -0.010995      -0.022620      -0.002668      -0.038506      -0.005100       0.043606              9.595326       8.410881       3.383146      -2.838222      11.642738      -2.603138       8.732360          -0.000007
          156              O       3.099598       2.532793       6.861397      -0.805606      48.880999 0.81997363E+03  0.21841482E+05                                10.618493                            8.886850      -0.118407       1.981965                    0.994640      30.749938      84.272966       0.636644       0.361183      -1.140602       0.009517      -0.021387       0.040087       0.046421       0.018444       0.010316      -0.011664      -0.002614      -0.072274      -0.033129       0.002546       0.030583             11.812187       7.548288      -0.335689       0.617302       7.163869       0.427359      20.724405          -0.000004
          157              O       1.255059       3.120022       5.372558      -0.673940      23.840934 0.41866067E+03  0.94560382E+04                                 6.457688                            6.259219       0.326482       2.206609                    0.995598      25.852471      65.907656       0.772769       0.350921      -1.145287      -0.054805      -0.041162       0.086809       0.110607      -0.049401       0.022391      -0.049534       0.003439      -0.064143      -0.060777      -0.024117       0.084894              6.508865       8.312813      -1.830545      -0.316291       5.452803      -0.111233       5.760978          -0.000002
          158              O       2.673673      14.240289       0.814617      -0.790541      49.540882 0.80545369E+03  0.21359139E+05                                10.708017                            8.825933      -0.146517       1.975574                    0.993598      30.704083      83.960155       0.636870       0.362670      -1.139429       0.072520      -0.060986      -0.025679       0.098173      -0.011955      -0.001500      -0.014864       0.022242       0.051462      -0.029314       0.006532       0.022782             12.010629       8.059842      -2.905874       1.136107      18.917276       0.057664       9.054771          -0.000005
          159              O       2.633920       1.715715      16.120938      -0.797007      43.731879 0.74665630E+03  0.19440488E+05                                 9.848822                            8.487232       0.001054       2.023407                    0.995568      30.408409      82.562887       0.650245       0.361778      -1.139413       0.050965      -0.017548      -0.074417       0.091887      -0.001439      -0.015730       0.006382       0.016164       0.004550      -0.014696      -0.006627       0.021323             10.803897       7.331495       2.022034      -1.176077      13.216276      -5.199452      11.863918          -0.000003
          160              O       0.517925       0.707343       0.493015      -0.695292      25.871324 0.46088353E+03  0.10714623E+05                                 6.964572                            6.684866      -0.033035       2.068026                    0.996063      26.952797      70.825144       0.724594       0.363601      -1.129676      -0.025204       0.065045      -0.021836       0.073095       0.045283      -0.000078       0.007275       0.048107      -0.121153      -0.043638      -0.027951       0.071589              7.063288       8.506073       0.609224       1.437786       7.291354       0.166237       5.392438          -0.000004
          161              O       1.209627       4.069078       0.827678      -0.569130      34.965229 0.50146523E+03  0.11819322E+05                                 8.380217                            6.869396       0.489887       2.206070                    0.998417      27.334206      70.604478       0.736422       0.352880      -1.146568      -0.049732      -0.009932       0.067497       0.084426      -0.005460      -0.014963      -0.041002       0.023916      -0.310930      -0.115932       0.050612       0.065320              9.409320      15.981806      -0.127483       0.492439       5.837542       0.099746       6.408611          -0.000004
          162              O      10.477755       3.932651       1.619440      -0.560395      35.210386 0.50060447E+03  0.11796832E+05                                 8.427293                            6.868359       0.469277       2.201087                    0.998604      27.233338      70.393187       0.735517       0.353380      -1.145884       0.074815       0.028498       0.007120       0.080375      -0.029843      -0.069438      -0.040816      -0.054744      -0.177003      -0.118818       0.047158       0.071660              9.493823      12.954225      -1.553257      -4.719673       5.342516       0.819515      10.184729          -0.000002
          163              O       9.600917       3.287589      15.541400      -0.523309      35.146157 0.52298749E+03  0.12479317E+05                                 8.500792                            7.120985       0.332803       2.180232                    0.995685      26.701361      69.806800       0.705970       0.363597      -1.135969       0.042397       0.014683      -0.062923       0.077282      -0.000895      -0.011545      -0.028821      -0.024839      -0.262676      -0.094176       0.032357       0.061820              9.367079      14.908018      -0.500733      -0.525970       6.259296       0.642467       6.933922          -0.000003
          164              O       0.293036       3.517439      14.679440      -0.611979      38.499774 0.63761801E+03  0.15923804E+05                                 8.914571                            7.778855       0.424725       2.176628                    0.995948      28.405834      74.991555       0.689156       0.355879      -1.146639      -0.079580      -0.032868      -0.013836       0.087204      -0.027519      -0.078080      -0.030390      -0.012259      -0.097128      -0.105171       0.035108       0.070062              9.583424      12.051592      -1.001913      -3.396321       6.236146       0.146248      10.462534          -0.000006
          165              O       2.526019       2.225833      13.417518      -0.538575      36.960842 0.55790028E+03  0.13519594E+05                                 8.790560                            7.360238       0.246039       2.141343                    0.995827      27.232292      71.580331       0.694130       0.364132      -1.136360       0.012391      -0.026722      -0.042693       0.051868      -0.023562      -0.001917      -0.023806       0.154862       0.142870      -0.108388       0.050860       0.057528              9.724230       5.722665       0.514557      -0.699466       7.475042      -1.054866      15.974984          -0.000004
          166              O       2.727056       1.935185      11.207112      -0.568044      39.296878 0.56549806E+03  0.13756706E+05                                 9.191984                            7.407968       0.154240       2.112946                    0.995405      27.373868      72.204135       0.691870       0.363914      -1.135986      -0.002887      -0.021257       0.058354       0.062172      -0.017131       0.019342       0.050283       0.070063       0.039933      -0.077256       0.029703       0.047553             10.398302       5.538059       0.401067      -0.624205      11.074409       3.753865      14.582436          -0.000006
          167              O       3.109820       4.493187      10.859390      -0.539203      34.702954 0.52921018E+03  0.12675455E+05                                 8.426090                            7.156342       0.314877       2.157309                    0.996318      27.414901      71.997530       0.704669       0.362899      -1.135595       0.017445       0.045171       0.048149       0.068286      -0.016228      -0.001499      -0.032726       0.168319       0.187031      -0.122669       0.054353       0.068315              9.136569       6.219298      -0.026782      -1.502228       6.866253      -1.150062      14.324155          -0.000006
          168              O       2.847451       4.846117      13.071427      -0.604958      31.507989 0.50342923E+03  0.11873688E+05                                 7.734897                            6.833773       0.649526       2.241823                    0.998937      27.928387      72.093859       0.746526       0.347868      -1.151018       0.036363      -0.001925      -0.090140       0.097217      -0.022163       0.005487       0.059800       0.137670       0.168289      -0.120688       0.043867       0.076821              8.155846       5.651711      -0.348066       0.218817       7.622769       2.058629      11.193058          -0.000006
          169              O      11.008174       5.181253       7.365840      -0.629920      39.104006 0.59079387E+03  0.14534976E+05                                 9.101988                            7.508117       0.284544       2.119884                    0.996568      28.858101      76.632116       0.695778       0.357814      -1.140419       0.069647      -0.014130       0.021826       0.074342      -0.076260       0.023106       0.017406       0.051499       0.114116      -0.104862       0.040036       0.064826             10.211280      12.785753      -4.709705       2.882549      10.482849      -2.117295       7.365239          -0.000006
          170              O       1.618515       4.680032       8.273510      -0.542238      35.762622 0.54049415E+03  0.13061760E+05                                 8.699259                            7.308834       0.084800       2.078334                    0.995936      27.810665      74.243089       0.683847       0.370626      -1.125515      -0.035352       0.033172      -0.030299       0.057168      -0.016859       0.002818       0.065903       0.143664       0.128457      -0.121548       0.051290       0.070257              9.528681      14.855504      -0.701201       1.989149       6.922193       0.478052       6.808344          -0.000006
          171              O       0.746221       2.267354       8.867740      -0.586850      38.537800 0.55149903E+03  0.13338734E+05                                 9.034701                            7.275974       0.309685       2.148783                    0.996405      27.820172      73.283930       0.703505       0.359972      -1.138538      -0.065381      -0.018553      -0.042481       0.080147      -0.079149      -0.000590       0.013819       0.066373       0.180899      -0.116682       0.049788       0.066894             10.264207      12.365350      -4.167558       3.065773       9.675050      -3.395090       8.752221          -0.000008
          172              O      10.147237       2.730019       7.947010      -0.548639      36.829098 0.52578313E+03  0.12606532E+05                                 8.834339                            7.164369       0.069199       2.069902                    0.996259      27.803595      73.696083       0.697809       0.366084      -1.130097       0.045906      -0.042701       0.007362       0.063127      -0.020756       0.005417       0.059414       0.170654       0.148497      -0.132146       0.062664       0.069482              9.927427      16.133990      -0.140550       3.489257       6.407830      -0.087299       7.240460          -0.000008
          173              O       9.346498       3.865920      11.719717      -0.782438      38.710221 0.66011903E+03  0.16521880E+05                                 8.839277                            7.775872       0.835679       2.302957                    0.998436      29.061256      75.197140       0.712462       0.343485      -1.164367       0.094170      -0.060477       0.044717       0.120520      -0.025646       0.028248      -0.010995      -0.022620      -0.002668      -0.038506      -0.005100       0.043606              9.595328       8.410882      -3.383147       2.838222      11.642742      -2.603138       8.732360          -0.000007
          174              O       8.778598       4.881707       9.463602      -0.805606      48.881013 0.81997395E+03  0.21841492E+05                                10.618496                            8.886852      -0.118407       1.981965                    0.994640      30.749936      84.272962       0.636644       0.361183      -1.140602       0.009517       0.021387      -0.040087       0.046421      -0.018444      -0.010316      -0.011664      -0.002614      -0.072274      -0.033129       0.002546       0.030583             11.812191       7.548289       0.335689      -0.617300       7.163871       0.427360      20.724412          -0.000005
          175              O       6.934059       4.294478      10.952443      -0.673940      23.840923 0.41866048E+03  0.94560330E+04                                 6.457686                            6.259218       0.326482       2.206609                    0.995598      25.852471      65.907655       0.772769       0.350921      -1.145287      -0.054805       0.041162      -0.086809       0.110606       0.049401      -0.022391      -0.049534       0.003439      -0.064143      -0.060777      -0.024118       0.084894              6.508862       8.312809       1.830544       0.316289       5.452803      -0.111233       5.760975          -0.000002
          176              O       8.352673       8.003211      15.510382      -0.790541      49.540878 0.80545363E+03  0.21359138E+05                                10.708016                            8.825932      -0.146517       1.975574                    0.993598      30.704082      83.960151       0.636870       0.362670      -1.139429       0.072520       0.060987       0.025679       0.098173       0.011955       0.001500      -0.014864       0.022242       0.051462      -0.029314       0.006532       0.022782             12.010629       8.059842       2.905874      -1.136109      18.917272       0.057661       9.054771          -0.000005
          177              O       8.312920       5.698785       0.204063      -0.797007      43.731883 0.74665650E+03  0.19440495E+05                                 9.848823                            8.487234       0.001054       2.023407                    0.995568      30.408408      82.562885       0.650245       0.361778      -1.139413       0.050965       0.017548       0.074417       0.091887       0.001439       0.015730       0.006382       0.016163       0.004550      -0.014696      -0.006627       0.021323             10.803897       7.331495      -2.022032       1.176077      13.216274      -5.199453      11.863922          -0.000003
          178              O       6.196925       6.707157      15.831985      -0.695292      25.871333 0.46088376E+03  0.10714630E+05                                 6.964574                            6.684868      -0.033036       2.068026                    0.996063      26.952801      70.825165       0.724594       0.363601      -1.129676      -0.025204      -0.065045       0.021836       0.073095      -0.045284       0.000078       0.007275       0.048107      -0.121153      -0.043638      -0.027951       0.071589              7.063291       8.506075      -0.609225      -1.437786       7.291357       0.166236       5.392440          -0.000004
          179              O       6.888627       3.345422      15.497323      -0.569130      34.965220 0.50146500E+03  0.11819316E+05                                 8.380215                            6.869394       0.489887       2.206070                    0.998417      27.334202      70.604464       0.736422       0.352880      -1.146568      -0.049731       0.009932      -0.067497       0.084425       0.005460       0.014963      -0.041002       0.023916      -0.310930      -0.115932       0.050612       0.065320              9.409318      15.981804       0.127482      -0.492433       5.837540       0.099746       6.408610          -0.000004
          180              O       4.798755       3.481849      14.705560      -0.560396      35.210394 0.50060450E+03  0.11796833E+05                                 8.427294                            6.868360       0.469278       2.201087                    0.998604      27.233338      70.393188       0.735517       0.353381      -1.145884       0.074815      -0.028498      -0.007120       0.080375       0.029843       0.069438      -0.040816      -0.054744      -0.177003      -0.118818       0.047158       0.071659              9.493825      12.954227       1.553257       4.719676       5.342516       0.819516      10.184732          -0.000003
          181              O       3.921917       4.126911       0.783600      -0.523310      35.146172 0.52298779E+03  0.12479326E+05                                 8.500794                            7.120987       0.332802       2.180232                    0.995685      26.701368      69.806823       0.705970       0.363597      -1.135969       0.042398      -0.014683       0.062924       0.077282       0.000895       0.011545      -0.028821      -0.024838      -0.262676      -0.094176       0.032357       0.061819              9.367081      14.908021       0.500733       0.525969       6.259299       0.642467       6.933923          -0.000002
          182              O       5.972036       3.897061       1.645560      -0.611979      38.499755 0.63761767E+03  0.15923793E+05                                 8.914568                            7.778852       0.424726       2.176628                    0.995948      28.405828      74.991530       0.689157       0.355879      -1.146639      -0.079580       0.032867       0.013836       0.087204       0.027518       0.078080      -0.030390      -0.012259      -0.097128      -0.105171       0.035108       0.070062              9.583420      12.051586       1.001912       3.396318       6.236144       0.146247      10.462530          -0.000006
          183              O       8.205019       5.188667       2.907482      -0.538575      36.960837 0.55790020E+03  0.13519591E+05                                 8.790560                            7.360238       0.246039       2.141343                    0.995827      27.232289      71.580323       0.694130       0.364132      -1.136359       0.012391       0.026722       0.042693       0.051868       0.023562       0.001917      -0.023806       0.154862       0.142870      -0.108388       0.050860       0.057528              9.724230       5.722665      -0.514556       0.699466       7.475040      -1.054865      15.974985          -0.000004
          184              O       8.406056       5.479316       5.117887      -0.568044      39.296870 0.56549794E+03  0.13756703E+05                                 9.191983                            7.407967       0.154240       2.112946                    0.995405      27.373868      72.204134       0.691870       0.363914      -1.135986      -0.002887       0.021257      -0.058354       0.062172       0.017131      -0.019342       0.050283       0.070063       0.039933      -0.077256       0.029703       0.047553             10.398300       5.538058      -0.401067       0.624204      11.074418       3.753869      14.582423          -0.000006
          185              O       8.788820       2.921313       5.465610      -0.539203      34.702951 0.52921014E+03  0.12675454E+05                                 8.426089                            7.156342       0.314876       2.157309                    0.996318      27.414902      71.997530       0.704670       0.362899      -1.135595       0.017445      -0.045171      -0.048149       0.068287       0.016228       0.001499      -0.032726       0.168319       0.187031      -0.122669       0.054353       0.068315              9.136567       6.219299       0.026782       1.502227       6.866252      -1.150063      14.324151          -0.000006
          186              O       8.526451       2.568383       3.253572      -0.604958      31.507972 0.50342901E+03  0.11873682E+05                                 7.734893                            6.833770       0.649527       2.241824                    0.998937      27.928378      72.093820       0.746526       0.347867      -1.151018       0.036363       0.001925       0.090140       0.097217       0.022163      -0.005487       0.059800       0.137670       0.168289      -0.120688       0.043867       0.076821              8.155842       5.651710       0.348065      -0.218817       7.622763       2.058626      11.193054          -0.000006
          187              O       5.329174       2.233247       8.959160      -0.629920      39.104022 0.59079413E+03  0.14534984E+05                                 9.101991                            7.508119       0.284544       2.119884                    0.996568      28.858106      76.632136       0.695777       0.357814      -1.140419       0.069647       0.014130      -0.021826       0.074342       0.076260      -0.023106       0.017406       0.051499       0.114116      -0.104862       0.040036       0.064826             10.211283      12.785758       4.709706      -2.882552      10.482851      -2.117296       7.365241          -0.000006
          188              O       7.297515       2.734468       8.051490      -0.542238      35.762636 0.54049444E+03  0.13061769E+05                                 8.699261                            7.308836       0.084799       2.078334                    0.995936      27.810671      74.243113       0.683847       0.370627      -1.125515      -0.035352      -0.033172       0.030299       0.057168       0.016859      -0.002818       0.065903       0.143664       0.128457      -0.121548       0.051290       0.070257              9.528683      14.855509       0.701202      -1.989149       6.922195       0.478052       6.808346          -0.000006
          189              O       6.425221       5.147146       7.457260      -0.586850      38.537789 0.55149873E+03  0.13338725E+05                                 9.034699                            7.275972       0.309685       2.148783                    0.996405      27.820170      73.283922       0.703506       0.359972      -1.138538      -0.065381       0.018553       0.042481       0.080147       0.079149       0.000590       0.013819       0.066373       0.180899      -0.116682       0.049788       0.066894             10.264205      12.365350       4.167560      -3.065771       9.675049      -3.395088       8.752215          -0.000008
          190              O       4.468237       4.684481       8.377990      -0.548640      36.829122 0.52578359E+03  0.12606545E+05                                 8.834344                            7.164373       0.069199       2.069901                    0.996259      27.803600      73.696107       0.697809       0.366084      -1.130097       0.045906       0.042701      -0.007362       0.063127       0.020757      -0.005417       0.059414       0.170654       0.148497      -0.132146       0.062664       0.069482              9.927432      16.133998       0.140552      -3.489263       6.407833      -0.087299       7.240466          -0.000008
          191              O       7.690502      10.963080       3.557218      -0.782438      38.710236 0.66011939E+03  0.16521891E+05                                 8.839279                            7.775874       0.835679       2.302957                    0.998436      29.061259      75.197150       0.712462       0.343485      -1.164367      -0.094169       0.060477       0.044717       0.120520      -0.025646      -0.028248       0.010995      -0.022620      -0.002668      -0.038506      -0.005100       0.043606              9.595331       8.410883      -3.383147      -2.838222      11.642746       2.603138       8.732364          -0.000007
          192              O       8.258402       9.947293       1.301102      -0.805606      48.881013 0.81997396E+03  0.21841493E+05                                10.618496                            8.886852      -0.118407       1.981965                    0.994640      30.749936      84.272964       0.636644       0.361183      -1.140602      -0.009517      -0.021387      -0.040087       0.046421      -0.018444       0.010316       0.011664      -0.002614      -0.072274      -0.033129       0.002546       0.030583             11.812191       7.548290       0.335689       0.617301       7.163871      -0.427361      20.724411          -0.000004
          193              O      10.102941      10.534522       2.789942      -0.673940      23.840935 0.41866073E+03  0.94560400E+04                                 6.457688                            6.259219       0.326482       2.206609                    0.995598      25.852472      65.907660       0.772769       0.350921      -1.145287       0.054805      -0.041162      -0.086809       0.110606       0.049401       0.022391       0.049534       0.003439      -0.064143      -0.060777      -0.024118       0.084894              6.508864       8.312812       1.830544      -0.316291       5.452803       0.111233       5.760978          -0.000002
          194              O       8.684327       6.825789       7.347882      -0.790541      49.540885 0.80545378E+03  0.21359142E+05                                10.708017                            8.825933      -0.146517       1.975574                    0.993598      30.704085      83.960161       0.636870       0.362670      -1.139429      -0.072520      -0.060986       0.025679       0.098173       0.011955      -0.001500       0.014864       0.022242       0.051462      -0.029314       0.006532       0.022782             12.010630       8.059842       2.905874       1.136109      18.917273      -0.057663       9.054773          -0.000005
          195              O       8.724080       9.130215       8.366563      -0.797007      43.731884 0.74665656E+03  0.19440496E+05                                 9.848823                            8.487234       0.001053       2.023407                    0.995568      30.408409      82.562887       0.650245       0.361778      -1.139413      -0.050965      -0.017548       0.074417       0.091887       0.001439      -0.015730      -0.006382       0.016164       0.004550      -0.014696      -0.006627       0.021323             10.803897       7.331495      -2.022032      -1.176077      13.216273       5.199452      11.863922          -0.000003
          196              O      10.840075       8.121843       7.669485      -0.695292      25.871322 0.46088349E+03  0.10714622E+05                                 6.964572                            6.684865      -0.033035       2.068026                    0.996063      26.952797      70.825144       0.724594       0.363601      -1.129676       0.025204       0.065045       0.021836       0.073095      -0.045284      -0.000078      -0.007275       0.048107      -0.121153      -0.043638      -0.027951       0.071589              7.063288       8.506072      -0.609224       1.437786       7.291354      -0.166236       5.392438          -0.000004
          197              O      10.148373      11.483578       7.334822      -0.569130      34.965217 0.50146504E+03  0.11819316E+05                                 8.380215                            6.869394       0.489887       2.206070                    0.998417      27.334203      70.604464       0.736422       0.352880      -1.146568       0.049731      -0.009932      -0.067497       0.084425       0.005460      -0.014963       0.041002       0.023916      -0.310930      -0.115932       0.050612       0.065320              9.409317      15.981800       0.127482       0.492439       5.837541      -0.099746       6.408610          -0.000004
          198              O       0.880245      11.347151       6.543060      -0.560396      35.210379 0.50060432E+03  0.11796828E+05                                 8.427291                            6.868358       0.469278       2.201087                    0.998604      27.233336      70.393176       0.735517       0.353380      -1.145884      -0.074815       0.028498      -0.007120       0.080375       0.029843      -0.069438       0.040816      -0.054744      -0.177003      -0.118818       0.047158       0.071660              9.493821      12.954222       1.553256      -4.719673       5.342514      -0.819515      10.184727          -0.000003
          199              O       1.757083      10.702089       8.946100      -0.523309      35.146159 0.52298757E+03  0.12479319E+05                                 8.500791                            7.120985       0.332803       2.180232                    0.995685      26.701363      69.806804       0.705970       0.363597      -1.135969      -0.042398       0.014683       0.062923       0.077282       0.000895      -0.011545       0.028821      -0.024839      -0.262676      -0.094176       0.032357       0.061820              9.367078      14.908016       0.500732      -0.525969       6.259297      -0.642467       6.933922          -0.000003
          200              O      11.064964      10.931939       9.808060      -0.611979      38.499767 0.63761787E+03  0.15923800E+05                                 8.914569                            7.778853       0.424726       2.176628                    0.995948      28.405832      74.991545       0.689157       0.355879      -1.146639       0.079580      -0.032867       0.013835       0.087204       0.027519      -0.078080       0.030390      -0.012259      -0.097128      -0.105171       0.035108       0.070062              9.583422      12.051589       1.001912      -3.396320       6.236145      -0.146247      10.462533          -0.000006
          201              O       8.831981       9.640333      11.069983      -0.538575      36.960828 0.55789982E+03  0.13519580E+05                                 8.790558                            7.360235       0.246039       2.141343                    0.995827      27.232291      71.580328       0.694130       0.364132      -1.136359      -0.012391      -0.026722       0.042693       0.051868       0.023562      -0.001917       0.023806       0.154862       0.142870      -0.108388       0.050860       0.057528              9.724228       5.722663      -0.514557      -0.699467       7.475040       1.054868      15.974980          -0.000004
          202              O       8.630944       9.349685      13.280388      -0.568044      39.296880 0.56549805E+03  0.13756706E+05                                 9.191984                            7.407968       0.154240       2.112946                    0.995405      27.373867      72.204133       0.691870       0.363914      -1.135986       0.002887      -0.021257      -0.058354       0.062172       0.017131       0.019342      -0.050283       0.070063       0.039933      -0.077256       0.029703       0.047553             10.398302       5.538059      -0.401067      -0.624206      11.074408      -3.753865      14.582439          -0.000006
          203              O       8.248180      11.907687      13.628110      -0.539203      34.702957 0.52921023E+03  0.12675457E+05                                 8.426090                            7.156343       0.314876       2.157308                    0.996318      27.414902      71.997534       0.704669       0.362899      -1.135595      -0.017445       0.045171      -0.048149       0.068287       0.016228      -0.001499       0.032726       0.168319       0.187031      -0.122669       0.054353       0.068315              9.136569       6.219299       0.026782      -1.502228       6.866253       1.150062      14.324155          -0.000005
          204              O       8.510549      12.260617      11.416073      -0.604958      31.507966 0.50342879E+03  0.11873675E+05                                 7.734892                            6.833769       0.649527       2.241824                    0.998937      27.928379      72.093826       0.746526       0.347867      -1.151018      -0.036363      -0.001925       0.090140       0.097217       0.022163       0.005487      -0.059800       0.137670       0.168288      -0.120688       0.043867       0.076821              8.155842       5.651708       0.348065       0.218817       7.622764      -2.058628      11.193052          -0.000006
          205              O       0.349826      12.595753       0.796660      -0.629920      39.104016 0.59079404E+03  0.14534981E+05                                 9.101989                            7.508118       0.284544       2.119884                    0.996568      28.858105      76.632130       0.695777       0.357814      -1.140419      -0.069647      -0.014130      -0.021826       0.074342       0.076260       0.023106      -0.017406       0.051499       0.114116      -0.104862       0.040036       0.064826             10.211282      12.785756       4.709706       2.882550      10.482851       2.117295       7.365240          -0.000006
          206              O       9.739485      12.094532      16.213990      -0.542238      35.762627 0.54049423E+03  0.13061762E+05                                 8.699260                            7.308835       0.084800       2.078334                    0.995936      27.810666      74.243095       0.683847       0.370627      -1.125515       0.035351       0.033172       0.030299       0.057168       0.016859       0.002818      -0.065903       0.143664       0.128457      -0.121548       0.051290       0.070257              9.528682      14.855507       0.701201       1.989149       6.922194      -0.478052       6.808345          -0.000006
          207              O      10.611779       9.681854      15.619760      -0.586850      38.537800 0.55149904E+03  0.13338734E+05                                 9.034701                            7.275974       0.309685       2.148783                    0.996405      27.820172      73.283929       0.703506       0.359972      -1.138538       0.065381      -0.018553       0.042481       0.080147       0.079149      -0.000590      -0.013819       0.066373       0.180899      -0.116682       0.049788       0.066894             10.264207      12.365350       4.167558       3.065773       9.675050       3.395090       8.752221          -0.000008
          208              O       1.210763      10.144519       0.215490      -0.548639      36.829116 0.52578344E+03  0.12606541E+05                                 8.834343                            7.164371       0.069199       2.069901                    0.996259      27.803600      73.696106       0.697809       0.366084      -1.130097      -0.045906      -0.042701      -0.007362       0.063126       0.020756       0.005417      -0.059414       0.170654       0.148497      -0.132146       0.062664       0.069482              9.927431      16.133998       0.140550       3.489259       6.407832       0.087299       7.240463          -0.000008

******************************************************
Auxiliary information for the entire system
The total spin magnetic moment of the unit cell is   -0.000153
The total net atomic charge of the unit cell is   0.000002
Accuracy of reproducing the electrostatic potential in the unit cell:
  The inner radius (bohr) =    5.0000
  The outer radius (bohr) =   12.0000
  Valid grid points have density less than (e/(bohr^3)) =    0.0001
  The number of valid grid points were=        21244
  The rms potential error without charges in kcal/mol is=      9.07504
  The rms potential error with partial charges in kcal/mol is=      2.29474
  The RRMSE value at monopole order=      0.25286
  The rms potential error with partial charges and cloud penetration in kcal/mol is=      2.29907
  The RRMSE value at monopole order with cloud penetration is=      0.25334
  The rms potential error with partial charges and atomic dipoles in kcal/mol is=      1.40598
  The RRMSE value at dipole order=      0.15493
  The rms potential error with partial charges, atomic dipoles and cloud penetration in kcal/mol is=      1.37369
  The RRMSE value at dipole order with cloud penetration=      0.15137

******************************************************
The electron densities and ab initio electrostatic potential were computed in VASP using the PBE functional and
projector augmented wave method. See the main text of the journal article for a description of computational details.
The atomic charges, dipoles, and quadrupoles were computed with the DDEC6 method as described in
(a) T. A. Manz and N. Gabaldon Limas, RSC Adv. 6 (2016) 47771-47801 DOI: 10.1039/c6ra04656h
(b) N. Gabaldon Limas and T. A. Manz, RSC Adv. 8 (2018) 2678-2707 DOI: 10.1039/c7ra11829e.
For each atom in the material, the electron cloud parameters were fit to the spherically averaged atom-in-material
electron density using radial positions for which this density was between 10^-4 and 10^-2 electrons per cubic bohr.
The polarizabilities, dispersion coefficients, and quantum Drude oscillator (QDO) parameters were fit using the MCLF method.
The magnetic structure of the system was optimized in VASP from the default ferromagnetic initial guess using spin polarization.
The atomic spin moments (ASMs) were computed on this optimized magnetic structure using the DDEC6 partition as inputs
to the method of T. A. Manz and D. S. Sholl, J. Chem. Theory Comput. 7 (2011) 4146-4164 DOI: 10.1021/ct200539n.
The RMSE and RRMSE were computed using a uniform grid with Ewald summation.
