# Supplementary material for: A collection of forcefield precursors for metal–organic frameworks
Source: RSC Adv. 2019 Nov 13;9(63):36492–507. doi: 10.1039/c9ra07327b (PMC9075174; doi:10.1039/c9ra07327b)
Supplement: RA-009-C9RA07327B-s5433 [file RA-009-C9RA07327B-s5433.xyz]

  208
jmolscript: load "" {1 1 1} spacegroup "x,y,z" unitcell [{     11.365600     0.000000     0.000000 }, {      0.000000    14.844900     0.000000 }, {      0.000000     0.000000    16.307100 }]
Er     3.142020    11.062123     7.033741     2.017713
Er     2.660232    11.948957     0.895260     2.054470
Er     2.540780     3.782777    15.187291     2.017711
Er     3.022568     2.895943     9.048810     2.054468
Er     8.223580     3.639673     1.119809     2.017711
Er     8.705368     4.526507     7.258290     2.054467
Er     8.824820    11.205227     9.273359     2.017712
Er     8.343032    10.318393    15.411840     2.054469
P      2.928915    12.141644    13.580716     1.396516
P      3.642675    14.077419     8.915418     1.410907
P      2.753885     2.703256     5.427166     1.396518
P      2.040125     0.767481     0.761868     1.410908
P      8.436685     4.719194    10.879934     1.396517
P      7.722925     6.654969    15.545232     1.410909
P      8.611715    10.125706     2.726384     1.396517
P      9.325475     8.189931     7.391682     1.410910
H      4.524645    11.101016    13.000020     0.448128
H      5.397523     0.146965     8.685161     0.445250
H      2.635683     0.089069    11.330173     0.253492
H      9.886935     2.257909    12.117806     0.307316
H      3.742692    14.236259    13.109278     0.185367
H      2.225384    14.323844    13.463142     0.170699
H      4.431447    13.442057    11.036645     0.176623
H      3.340350    12.423697    10.558847     0.171370
H      1.029723    13.914125    10.190307     0.139921
H      1.055864    12.735440    11.225808     0.139700
H     11.325820    13.066481    13.412590     0.128469
H      9.765324    14.240713    14.664975     0.145804
H      9.201590     1.462223    14.046936     0.112061
H      0.006819     1.189076    10.767578     0.129516
H      1.158155     3.743884     4.846470     0.448128
H      0.285277    14.697935     0.531611     0.445250
H      3.047117    14.755831     3.176623     0.253492
H      7.161465    12.586991     3.964256     0.307316
H      1.940108     0.608641     4.955728     0.185366
H      3.457416     0.521056     5.309592     0.170700
H      1.251353     1.402843     2.883095     0.176622
H      2.342450     2.421203     2.405297     0.171370
H      4.653077     0.930775     2.036757     0.139922
H      4.626936     2.109460     3.072258     0.139700
H      5.722580     1.778419     5.259040     0.128469
H      7.283076     0.604187     6.511425     0.145803
H      7.846810    13.382677     5.893386     0.112061
H      5.675981    13.655824     2.614028     0.129515
H      6.840955     3.678566    11.460630     0.448129
H      5.968077     7.569415    15.775489     0.445251
H      8.729917     7.511519    13.130477     0.253492
H      1.478665     9.680359    12.342844     0.307317
H      7.622908     6.813809    11.351372     0.185366
H      9.140216     6.901394    10.997508     0.170700
H      6.934153     6.019607    13.424005     0.176623
H      8.025250     5.001247    13.901803     0.171371
H     10.335877     6.491675    14.270343     0.139922
H     10.309736     5.312990    13.234842     0.139700
H      0.039780     5.644031    11.048060     0.128469
H      1.600276     6.818263     9.795675     0.145803
H      2.164010     8.884673    10.413714     0.112061
H     -0.006819     8.611526    13.693072     0.129515
H     10.207445    11.166334     3.307080     0.448128
H     11.080323     7.275485     7.621939     0.445251
H      8.318483     7.333381     4.976927     0.253491
H      4.204135     5.164541     4.189294     0.307317
H      9.425492     8.031091     3.197822     0.185367
H      7.908184     7.943506     2.843958     0.170700
H     10.114247     8.825293     5.270455     0.176622
H      9.023150     9.843653     5.748253     0.171369
H      6.712523     8.353225     6.116793     0.139922
H      6.738664     9.531910     5.081292     0.139700
H      5.643020     9.200869     2.894510     0.128469
H      4.082524     8.026637     1.642125     0.145803
H      3.518790     5.960227     2.260164     0.112060
H      5.689619     6.233374     5.539522     0.129515
C      2.876633    13.832478    12.941315    -0.432347
C      3.558569    13.366348    10.620814    -0.430860
C      1.177476    13.692936    11.123073    -0.159007
C      0.157982    14.417367    11.974304     0.067649
C     11.039407    13.903733    13.127216    -0.034349
C     10.121067    14.611835    13.890388    -0.081979
C      9.766460     0.961950    13.502279     0.132704
C     11.074641     0.816469    11.566626     0.072292
C      5.704395    10.986710     8.846602     0.488887
C      6.246534    11.325174     7.437668     0.530444
C      2.980060    12.212899     4.096344     0.505183
C      2.786845    10.726925     3.874567     0.509121
C      5.236132    10.401821    16.073908     0.518971
C      5.753267    11.819509     0.107627     0.487859
C      2.806167     1.012422     4.787765    -0.432347
C      2.124231     1.478552     2.467264    -0.430861
C      4.505324     1.151964     2.969523    -0.159006
C      5.524818     0.427533     3.820754     0.067649
C      6.008993     0.941167     4.973665    -0.034351
C      6.927333     0.233065     5.736838    -0.081981
C      7.281940    13.882950     5.348729     0.132706
C      5.973759    14.028431     3.413076     0.072297
C     -0.021595     3.858190     0.693052     0.488885
C     10.801866     3.519726    15.591218     0.530442
C      2.702740     2.632001    12.249894     0.505182
C      2.895955     4.117975    12.028117     0.509121
C      0.446668     4.443079     7.920358     0.518972
C     11.295133     3.025391     8.261177     0.487865
C      8.488967     6.410028    11.519335    -0.432346
C      7.807031     5.943898    13.839836    -0.430862
C     10.188124     6.270486    13.337577    -0.159007
C     11.207618     6.994917    12.486346     0.067647
C      0.326193     6.481283    11.333434    -0.034348
C      1.244533     7.189385    10.570262    -0.081981
C      1.599140     8.384400    10.958371     0.132704
C      0.290959     8.238919    12.894024     0.072299
C      5.661205     3.564260    15.614048     0.488885
C      5.119066     3.902724     0.715882     0.530444
C      8.385540     4.790449     4.057206     0.505183
C      8.578755     3.304475     4.278983     0.509124
C      6.129468     2.979371     8.386742     0.518971
C      5.612333     4.397059     8.045923     0.487859
C      8.559433     8.434872     3.365785    -0.432347
C      9.241369     8.901002     5.686286    -0.430860
C      6.860276     8.574414     5.184027    -0.159006
C      5.840782     7.849983     4.332796     0.067647
C      5.356607     8.363617     3.179884    -0.034346
C      4.438267     7.655515     2.416712    -0.081981
C      4.083660     6.460500     2.804821     0.132705
C      5.391841     6.605980     4.740474     0.072298
C      0.021595    11.280640     7.460498     0.488891
C      0.563734    10.942176     8.869432     0.530446
C      8.662860    10.054451    12.210756     0.505188
C      8.469645    11.540425    12.432533     0.509124
C     10.918932    11.865529     0.233192     0.518971
C      0.070467    10.447841    16.199473     0.487862
N      2.549304    14.041791    11.486721     0.111037
N     10.180168     1.487459    12.362413    -0.117525
N      3.133496     0.803109     3.333171     0.111038
N      6.868232    13.357441     4.208863    -0.117526
N      8.816296     6.619341    12.973929     0.111036
N      1.185432     8.909909    12.098237    -0.117528
N      8.232104     8.225559     4.820379     0.111036
N      4.497368     5.934991     3.944687    -0.117529
O      2.026486    11.308845    12.770090    -0.788440
O      2.608405    12.310876    15.010686    -0.864503
O      4.433721    11.727471    13.520217    -0.675518
O      2.993699     0.583405     8.965644    -0.835601
O      3.056210    13.124376     7.939927    -0.835924
O      5.174758    14.205085     8.632979    -0.705464
O      4.474637    10.781851     8.968905    -0.602835
O      6.564771    10.915455     9.789152    -0.607258
O      7.443331    11.535972     7.369178    -0.591944
O      5.394114    11.332597     6.532624    -0.633080
O      3.171002    12.631525     5.259040    -0.562060
O      2.975514    12.906156     3.036382    -0.622369
O      2.579991    10.336504     2.697194    -0.576088
O      2.847083     9.995071     4.911699    -0.649606
O      6.032860     9.655123    15.512944    -0.643915
O      4.079114    10.145005     0.110888    -0.602169
O      4.948582    12.589960     0.719143    -0.626307
O      6.930743    12.111954    16.091846    -0.578317
O      3.656314     3.536055     4.616540    -0.788439
O      3.074395     2.534024     6.857136    -0.864506
O      1.249079     3.117429     5.366667    -0.675519
O      2.689101    14.261495     0.812094    -0.835597
O      2.626590     1.720524    16.093477    -0.835924
O      0.508042     0.639815     0.479429    -0.705468
O      1.208163     4.063049     0.815355    -0.602840
O     10.483629     3.929445     1.635602    -0.607253
O      9.605069     3.308928    15.522728    -0.591944
O      0.288686     3.512303    14.686174    -0.633078
O      2.511798     2.213375    13.412590    -0.562057
O      2.707286     1.938744    11.189932    -0.622372
O      3.102809     4.508396    10.850744    -0.576090
O      2.835717     4.849829    13.065249    -0.649600
O     11.015540     5.189777     7.359394    -0.643914
O      1.603686     4.699895     8.264438    -0.602168
O      0.734218     2.254940     8.872693    -0.626314
O     10.117657     2.732946     7.938296    -0.578322
O      9.339114     3.886395    11.690560    -0.788439
O      8.757195     4.888426     9.449964    -0.864501
O      6.931879     4.305021    10.940433    -0.675521
O      8.371901     8.005855    15.495006    -0.835599
O      8.309390     5.701926     0.213623    -0.835925
O      6.190842     6.782635    15.827671    -0.705466
O      6.890963     3.359401    15.491745    -0.602840
O      4.800829     3.493005    14.671498    -0.607252
O      3.922269     4.113522     0.784372    -0.591941
O      5.971486     3.910147     1.620926    -0.633083
O      8.194598     5.209075     2.894510    -0.562058
O      8.390086     5.483706     5.117168    -0.622368
O      8.785609     2.914054     5.456356    -0.576095
O      8.518517     2.572621     3.241851    -0.649603
O      5.332740     2.232673     8.947706    -0.643910
O      7.286486     2.722555     8.042662    -0.602169
O      6.417018     5.167510     7.434407    -0.626306
O      4.434857     4.689504     8.368804    -0.578322
O      7.709286    10.958505     3.537010    -0.788442
O      8.291205     9.956474     1.296414    -0.864506
O     10.116521    10.539879     2.786883    -0.675516
O      8.676499     6.839045     7.341456    -0.835597
O      8.739010     9.142974     8.367173    -0.835926
O     10.857558     8.062265     7.674121    -0.705468
O     10.157437    11.485499     7.338195    -0.602838
O      0.881971    11.351895     6.517948    -0.607263
O      1.760531    10.731378     8.937922    -0.591943
O     11.076914    10.934753     9.774476    -0.633082
O      8.853802     9.635825    11.048060    -0.562062
O      8.658314     9.361194    13.270718    -0.622371
O      8.262791    11.930846    13.609906    -0.576092
O      8.529883    12.272279    11.395401    -0.649606
O      0.350060    12.612227     0.794156    -0.643910
O      9.761914    12.122345    16.196212    -0.602174
O     10.631382     9.677390    15.587957    -0.626309
O      1.247943    10.155396     0.215254    -0.578319

The following XYZ coordinates are in angstroms. Other properties are in atomic units.
The sperically averaged electron density of each atom fit to a function of the form exp(a - br)
eigen_1, eigen_2 and eigen_3 are the three eigenvalues of traceless quadrupole moment tensor
  atom number  atomic symbol              X              Y              Z     net charge C6 coefficient C8 coefficient C10 coefficient fluctuating dipole atomic polarizability isotropic forcefield polarizability              a              b squared Pearson coefficient          <r^3>          <r^4>         wp_QDO          m_QDO          q_QDO       dipole_x       dipole_y       dipole_z         dipole            Qxy            Qxz            Qyz     Q(x^2-y^2)  Q(3z^2 - R^2)        eigen_1        eigen_2        eigen_3 static polarizability      alpha(xx)      alpha(xy)      alpha(xz)      alpha(yy)      alpha(yz)      alpha(zz) atomic spin moment
            1             Er       3.142020      11.062123       7.033741       2.017713      95.853717 0.20460657E+04  0.62935151E+05                                13.765542                           12.193018       2.341640       2.514030                    0.999953      68.339690     152.614035       0.730800       0.272480      -1.332051      -0.009489       0.008550       0.005291       0.013825      -0.013863      -0.025574      -0.010391      -0.388924      -0.396739      -0.156638      -0.104670       0.261308             15.132670      18.429692       0.516121      -0.754711      10.669195       1.181853      16.299123          -0.000006
            2             Er       2.660232      11.948957       0.895260       2.054470     130.205719 0.27974915E+04  0.92193335E+05                                16.625636                           14.097085       2.381039       2.527211                    0.999901      68.098852     152.741394       0.697677       0.266392      -1.352009       0.001456       0.048217      -0.054406       0.072712       0.000259      -0.005969      -0.010789      -0.148431       0.018709      -0.077760       0.004905       0.072855             19.020111      19.331733      -0.326656       2.069247      14.880376      -0.373139      22.848222          -0.000008
            3             Er       2.540780       3.782777      15.187291       2.017711      95.854094 0.20460756E+04  0.62935537E+05                                13.765585                           12.193053       2.341641       2.514030                    0.999953      68.339751     152.614303       0.730798       0.272480      -1.332051       0.009489      -0.008549       0.005290       0.013824      -0.013863       0.025573       0.010390      -0.388924      -0.396743      -0.156637      -0.104671       0.261309             15.132719      18.429755       0.516123       0.754715      10.669226      -1.181856      16.299175          -0.000010
            4             Er       3.022568       2.895943       9.048810       2.054468     130.205952 0.27974976E+04  0.92193591E+05                                16.625658                           14.097102       2.381041       2.527211                    0.999901      68.098887     152.741537       0.697676       0.266392      -1.352008      -0.001455      -0.048217      -0.054405       0.072711       0.000258       0.005968       0.010790      -0.148430       0.018708      -0.077759       0.004904       0.072854             19.020137      19.331757      -0.326650      -2.069252      14.880395       0.373141      22.848258          -0.000005
            5             Er       8.223580       3.639673       1.119809       2.017711      95.854034 0.20460739E+04  0.62935470E+05                                13.765578                           12.193047       2.341641       2.514030                    0.999953      68.339736     152.614243       0.730798       0.272480      -1.332051       0.009488       0.008549      -0.005291       0.013824       0.013864      -0.025574       0.010391      -0.388923      -0.396742      -0.156638      -0.104670       0.261308             15.132711      18.429746      -0.516123      -0.754717      10.669221      -1.181856      16.299168          -0.000006
            6             Er       8.705368       4.526507       7.258290       2.054467     130.206384 0.27975090E+04  0.92194066E+05                                16.625701                           14.097137       2.381041       2.527211                    0.999901      68.098935     152.741766       0.697675       0.266392      -1.352008      -0.001455       0.048218       0.054406       0.072712      -0.000258      -0.005969       0.010790      -0.148431       0.018707      -0.077759       0.004904       0.072855             19.020187      19.331811       0.326659       2.069256      14.880431       0.373146      22.848319          -0.000006
            7             Er       8.824820      11.205227       9.273359       2.017712      95.853897 0.20460704E+04  0.62935335E+05                                13.765561                           12.193034       2.341642       2.514031                    0.999953      68.339732     152.614189       0.730799       0.272480      -1.332051      -0.009488      -0.008549      -0.005290       0.013824       0.013864       0.025573      -0.010392      -0.388926      -0.396741      -0.156638      -0.104671       0.261309             15.132692      18.429720      -0.516122       0.754719      10.669211       1.181855      16.299146          -0.000008
            8             Er       8.343032      10.318393      15.411840       2.054469     130.205892 0.27974959E+04  0.92193519E+05                                16.625652                           14.097097       2.381041       2.527211                    0.999901      68.098881     152.741501       0.697676       0.266392      -1.352008       0.001457      -0.048217       0.054407       0.072712      -0.000258       0.005969      -0.010790      -0.148429       0.018707      -0.077758       0.004904       0.072854             19.020130      19.331757       0.326659      -2.069248      14.880388      -0.373141      22.848244          -0.000006
            9              P       2.928915      12.141644      13.580716       1.396516      60.435916 0.11021066E+04  0.32040212E+05                                12.099382                           10.271783       0.546779       1.981103                    0.999753      45.008016     134.693723       0.586861       0.359004      -1.126958       0.036285      -0.047397       0.087325       0.105777       0.007875       0.032932       0.015390       0.083707      -0.185115      -0.072230      -0.009468       0.081698             13.182732      11.753430      -0.514434       1.983729      11.439012      -0.743979      16.355753           0.000004
           10              P       3.642675      14.077419       8.915418       1.410907      62.077092 0.11031601E+04  0.32158624E+05                                12.519481                           10.440181       0.508854       1.975573                    0.999726      45.082912     136.207806       0.567072       0.370518      -1.115313       0.016814       0.006520      -0.112084       0.113526      -0.041139       0.006716      -0.024754       0.111033      -0.075263      -0.067661      -0.015878       0.083539             13.870995      11.191434      -0.096689      -1.808826      16.325040       1.825729      14.096510           0.000002
           11              P       2.753885       2.703256       5.427166       1.396518      60.435843 0.11021049E+04  0.32040150E+05                                12.099373                           10.271776       0.546778       1.981103                    0.999753      45.007967     134.693540       0.586861       0.359004      -1.126958      -0.036285       0.047398       0.087326       0.105778       0.007875      -0.032931      -0.015389       0.083707      -0.185117      -0.072230      -0.009468       0.081698             13.182722      11.753421      -0.514432      -1.983726      11.439001       0.743977      16.355744           0.000004
           12              P       2.040125       0.767481       0.761868       1.410908      62.077064 0.11031595E+04  0.32158602E+05                                12.519479                           10.440179       0.508853       1.975573                    0.999726      45.082898     136.207764       0.567072       0.370518      -1.115313      -0.016815      -0.006521      -0.112084       0.113526      -0.041138      -0.006715       0.024754       0.111034      -0.075263      -0.067661      -0.015877       0.083539             13.870992      11.191433      -0.096688       1.808826      16.325037      -1.825728      14.096507           0.000002
           13              P       8.436685       4.719194      10.879934       1.396517      60.435924 0.11021066E+04  0.32040213E+05                                12.099384                           10.271784       0.546776       1.981102                    0.999753      45.008020     134.693748       0.586861       0.359004      -1.126958      -0.036286      -0.047398      -0.087325       0.105778      -0.007874       0.032931      -0.015390       0.083708      -0.185117      -0.072230      -0.009468       0.081699             13.182735      11.753433       0.514433       1.983731      11.439012       0.743979      16.355759           0.000005
           14              P       7.722925       6.654969      15.545232       1.410909      62.077034 0.11031587E+04  0.32158572E+05                                12.519472                           10.440173       0.508858       1.975575                    0.999726      45.082875     136.207653       0.567073       0.370517      -1.115313      -0.016815       0.006520       0.112085       0.113526       0.041139       0.006716       0.024754       0.111034      -0.075262      -0.067661      -0.015877       0.083539             13.870986      11.191426       0.096688      -1.808825      16.325030      -1.825728      14.096501           0.000005
           15              P       8.611715      10.125706       2.726384       1.396517      60.435841 0.11021049E+04  0.32040147E+05                                12.099372                           10.271775       0.546779       1.981103                    0.999753      45.007971     134.693558       0.586861       0.359004      -1.126958       0.036285       0.047398      -0.087326       0.105778      -0.007875      -0.032932       0.015390       0.083707      -0.185115      -0.072230      -0.009468       0.081698             13.182722      11.753421       0.514433      -1.983728      11.439001      -0.743978      16.355743           0.000005
           16              P       9.325475       8.189931       7.391682       1.410910      62.077030 0.11031586E+04  0.32158570E+05                                12.519472                           10.440173       0.508857       1.975574                    0.999726      45.082872     136.207646       0.567073       0.370517      -1.115313       0.016814      -0.006520       0.112085       0.113526       0.041138      -0.006716      -0.024754       0.111036      -0.075264      -0.067662      -0.015878       0.083539             13.870985      11.191425       0.096688       1.808824      16.325028       1.825729      14.096501           0.000002
           17              H       4.524645      11.101016      13.000020       0.448128       0.395433 0.23776576E+01  0.17553004E+02                                 0.966829                            0.967605      -1.254502       2.494293                    0.999957       1.938597       4.996234       0.561857       1.476653      -0.671605       0.013868      -0.022068      -0.012504       0.028908      -0.006425      -0.003166       0.013132      -0.009588      -0.005296      -0.011983      -0.005899       0.017882              0.957219       0.913416      -0.083278      -0.032648       0.995008       0.105028       0.963234           0.000007
           18              H       5.397523       0.146965       8.685161       0.445250       0.356551 0.20394949E+01  0.14733776E+02                                 0.949203                            0.931447      -1.288964       2.452572                    0.999976       2.146127       5.777954       0.531483       1.595237      -0.647860       0.011885       0.011389      -0.002488       0.016648       0.002521      -0.001746      -0.002004       0.010444      -0.008037      -0.005469      -0.002128       0.007597              0.953888       0.887567       0.124428      -0.024682       1.138552      -0.011479       0.835544           0.000006
           19              H       2.635683       0.089069      11.330173       0.253492       0.581743 0.38029276E+01  0.31990799E+02                                 1.299973                            1.254753      -1.096511       2.431257                    0.998348       3.067436       8.809344       0.468996       1.552493      -0.654581       0.006654       0.029777      -0.005527       0.031008       0.000606       0.003977      -0.000239       0.019359      -0.001586      -0.009450      -0.001844       0.011295              1.328520       1.097140       0.044972      -0.028565       1.752882      -0.092629       1.135538           0.000000
           20              H       9.886935       2.257909      12.117806       0.307316       0.531392 0.29790058E+01  0.23311961E+02                                 1.171232                            1.072028      -1.091868       2.461779                    0.999960       2.578803       6.885259       0.541036       1.446679      -0.673776      -0.005780       0.023788      -0.005593       0.025111       0.000200      -0.009819       0.000598      -0.000596       0.019576      -0.009591      -0.002940       0.012531              1.231065       1.034210      -0.289675       0.065067       1.639768      -0.211219       1.019218           0.000005
           21              H       3.742692      14.236259      13.109278       0.185367       0.849010 0.64036805E+01  0.59140098E+02                                 1.473775                            1.476518      -0.719674       2.583799                    0.999919       2.919518       7.787213       0.519487       1.276672      -0.713236       0.027668       0.016437       0.013699       0.034977       0.009590       0.006483      -0.001933       0.020771       0.030771      -0.019859       0.004571       0.015288              1.459990       1.692473       0.140053       0.120075       1.347430       0.033130       1.340066          -0.000002
           22              H       2.225384      14.323844      13.463142       0.170699       0.839729 0.64672383E+01  0.61526447E+02                                 1.593311                            1.584860      -1.369964       2.255604                    0.994366       3.629293      10.738467       0.442048       1.456445      -0.671601      -0.009883       0.016981       0.024219       0.031186      -0.002147      -0.001556       0.005754       0.009567       0.048747      -0.014307      -0.003215       0.017523              1.590631       1.665294      -0.202709      -0.206560       1.497612       0.142915       1.608987          -0.000005
           23              H       4.431447      13.442057      11.036645       0.176623       0.915672 0.71181186E+01  0.68050515E+02                                 1.593779                            1.590580      -0.858102       2.508519                    0.999311       3.176202       8.851488       0.480687       1.332838      -0.699889       0.030005      -0.000678       0.012208       0.032400      -0.002122       0.003285       0.014034       0.013303      -0.027847      -0.020619       0.008814       0.011806              1.583573       1.909315       0.012594       0.117886       1.338605       0.004582       1.502799          -0.000002
           24              H       3.340350      12.423697      10.558847       0.171370       0.912932 0.71495066E+01  0.69933167E+02                                 1.698273                            1.675260      -1.544529       2.171194                    0.992398       3.827631      11.585640       0.425382       1.472041      -0.668006      -0.005051      -0.028439      -0.005232       0.029354      -0.000792      -0.003136       0.008195       0.004331      -0.037348      -0.016104       0.006040       0.010064              1.709093       1.520948       0.095157      -0.055531       2.082163       0.134790       1.524167          -0.000005
           25              H       1.029723      13.914125      10.190307       0.139921       0.975043 0.74538669E+01  0.72181081E+02                                 1.662495                            1.626252      -0.807125       2.513256                    0.998735       3.372095       9.498661       0.475378       1.330532      -0.699271      -0.009926       0.007176      -0.036367       0.038374      -0.001361       0.009734      -0.002232       0.006495       0.033816      -0.009169      -0.007431       0.016600              1.675426       1.445034      -0.026253       0.051891       1.477196      -0.117496       2.104049          -0.000001
           26              H       1.055864      12.735440      11.225808       0.139700       0.893328 0.67443252E+01  0.64708986E+02                                 1.647402                            1.606330      -1.272875       2.284583                    0.993746       3.740234      11.041115       0.444956       1.434705      -0.675486      -0.006208      -0.035311       0.002630       0.035949       0.004851      -0.003903       0.001491      -0.006548      -0.021512      -0.009546       0.000091       0.009455              1.671809       1.412875       0.102344       0.004941       2.183857      -0.024280       1.418695          -0.000003
           27              H      11.325820      13.066481      13.412590       0.128469       0.871424 0.62150049E+01  0.57921634E+02                                 1.571118                            1.509243      -0.981011       2.433466                    0.998000       3.404425       9.629131       0.478188       1.374385      -0.688703       0.007676      -0.036031       0.014931       0.039750      -0.002067      -0.000853      -0.005528      -0.014530       0.003698      -0.008498      -0.001693       0.010191              1.595983       1.425484      -0.208142       0.015964       1.967883      -0.239713       1.394580           0.000002
           28              H       9.765324      14.240713      14.664975       0.145804       0.961814 0.67000587E+01  0.63126933E+02                                 1.636078                            1.534826      -0.882309       2.482894                    0.999405       3.254046       9.018946       0.493059       1.318472      -0.701397      -0.020062      -0.018117       0.030740       0.040935      -0.005942      -0.012917      -0.001690       0.002099       0.008542      -0.014432      -0.000266       0.014698              1.673942       1.447743       0.154623      -0.278233       1.624753      -0.371616       1.949329           0.000004
           29              H       9.201590       1.462223      14.046936       0.112061       1.056421 0.73266005E+01  0.70124771E+02                                 1.695042                            1.566673      -0.803025       2.500468                    0.999687       3.345691       9.146384       0.509392       1.256277      -0.714634      -0.028006       0.019584       0.034480       0.048547      -0.005205      -0.014936      -0.008077       0.002789       0.013723      -0.018938       0.001466       0.017473              1.748950       1.689965      -0.396074      -0.363379       1.849703       0.387166       1.707183           0.000004
           30              H       0.006819       1.189076      10.767578       0.129516       0.943171 0.66456217E+01  0.63060387E+02                                 1.656526                            1.558116      -1.082860       2.372494                    0.997641       3.558890      10.199039       0.471183       1.369920      -0.688394       0.016604       0.015645      -0.039219       0.045372      -0.009755      -0.006031       0.000951      -0.002709      -0.002868      -0.011065      -0.001034       0.012100              1.689293       1.420932       0.059676      -0.258485       1.593789      -0.409295       2.053158           0.000001
           31              H       1.158155       3.743884       4.846470       0.448128       0.395433 0.23776532E+01  0.17552964E+02                                 0.966828                            0.967604      -1.254504       2.494292                    0.999957       1.938595       4.996228       0.561857       1.476653      -0.671605      -0.013867       0.022068      -0.012504       0.028908      -0.006425       0.003166      -0.013132      -0.009588      -0.005296      -0.011983      -0.005899       0.017882              0.957219       0.913416      -0.083278       0.032648       0.995007      -0.105028       0.963233           0.000007
           32              H       0.285277      14.697935       0.531611       0.445250       0.356550 0.20394900E+01  0.14733731E+02                                 0.949201                            0.931446      -1.288964       2.452572                    0.999976       2.146124       5.777943       0.531484       1.595237      -0.647860      -0.011885      -0.011389      -0.002488       0.016648       0.002521       0.001746       0.002004       0.010445      -0.008037      -0.005469      -0.002127       0.007597              0.953886       0.887566       0.124428       0.024682       1.138550       0.011479       0.835543           0.000006
           33              H       3.047117      14.755831       3.176623       0.253492       0.581742 0.38029193E+01  0.31990714E+02                                 1.299972                            1.254752      -1.096511       2.431258                    0.998348       3.067433       8.809335       0.468996       1.552494      -0.654581      -0.006654      -0.029777      -0.005527       0.031008       0.000606      -0.003977       0.000239       0.019359      -0.001586      -0.009450      -0.001844       0.011295              1.328519       1.097139       0.044972       0.028565       1.752881       0.092629       1.135538          -0.000000
           34              H       7.161465      12.586991       3.964256       0.307316       0.531391 0.29789975E+01  0.23311879E+02                                 1.171230                            1.072027      -1.091868       2.461779                    0.999960       2.578799       6.885245       0.541037       1.446679      -0.673776       0.005780      -0.023788      -0.005593       0.025111       0.000200       0.009819      -0.000598      -0.000596       0.019576      -0.009591      -0.002940       0.012531              1.231063       1.034208      -0.289675      -0.065067       1.639765       0.211218       1.019217           0.000005
           35              H       1.940108       0.608641       4.955728       0.185366       0.849010 0.64036728E+01  0.59140004E+02                                 1.473774                            1.476517      -0.719672       2.583799                    0.999919       2.919516       7.787204       0.519487       1.276671      -0.713237      -0.027668      -0.016437       0.013699       0.034977       0.009590      -0.006483       0.001933       0.020771       0.030771      -0.019859       0.004571       0.015288              1.459989       1.692472       0.140053      -0.120075       1.347429      -0.033130       1.340065          -0.000002
           36              H       3.457416       0.521056       5.309592       0.170700       0.839727 0.64672166E+01  0.61526187E+02                                 1.593308                            1.584857      -1.369959       2.255607                    0.994366       3.629286      10.738440       0.442048       1.456444      -0.671601       0.009883      -0.016981       0.024219       0.031186      -0.002147       0.001556      -0.005754       0.009567       0.048747      -0.014307      -0.003216       0.017523              1.590628       1.665291      -0.202709       0.206559       1.497609      -0.142914       1.608984          -0.000003
           37              H       1.251353       1.402843       2.883095       0.176622       0.915671 0.71181058E+01  0.68050358E+02                                 1.593777                            1.590579      -0.858099       2.508520                    0.999311       3.176199       8.851476       0.480687       1.332838      -0.699889      -0.030005       0.000677       0.012208       0.032400      -0.002122      -0.003285      -0.014034       0.013303      -0.027847      -0.020619       0.008814       0.011806              1.583572       1.909313       0.012594      -0.117886       1.338604      -0.004582       1.502798          -0.000001
           38              H       2.342450       2.421203       2.405297       0.171370       0.912934 0.71495272E+01  0.69933415E+02                                 1.698275                            1.675262      -1.544529       2.171193                    0.992398       3.827636      11.585656       0.425382       1.472039      -0.668006       0.005050       0.028438      -0.005232       0.029354      -0.000792       0.003136      -0.008195       0.004331      -0.037349      -0.016104       0.006039       0.010064              1.709094       1.520949       0.095157       0.055531       2.082166      -0.134790       1.524168          -0.000004
           39              H       4.653077       0.930775       2.036757       0.139922       0.975042 0.74538569E+01  0.72180967E+02                                 1.662495                            1.626251      -0.807126       2.513256                    0.998735       3.372093       9.498657       0.475378       1.330533      -0.699271       0.009927      -0.007176      -0.036367       0.038375      -0.001361      -0.009734       0.002232       0.006495       0.033816      -0.009169      -0.007431       0.016600              1.675426       1.445033      -0.026253      -0.051891       1.477196       0.117496       2.104048          -0.000001
           40              H       4.626936       2.109460       3.072258       0.139700       0.893328 0.67443288E+01  0.64709030E+02                                 1.647402                            1.606331      -1.272874       2.284583                    0.993746       3.740235      11.041119       0.444956       1.434705      -0.675486       0.006208       0.035311       0.002630       0.035949       0.004851       0.003903      -0.001491      -0.006548      -0.021512      -0.009546       0.000091       0.009455              1.671809       1.412875       0.102344      -0.004941       2.183858       0.024280       1.418695          -0.000002
           41              H       5.722580       1.778419       5.259040       0.128469       0.871424 0.62150032E+01  0.57921613E+02                                 1.571118                            1.509243      -0.981010       2.433466                    0.998000       3.404424       9.629127       0.478188       1.374385      -0.688703      -0.007676       0.036031       0.014931       0.039750      -0.002067       0.000853       0.005527      -0.014530       0.003698      -0.008498      -0.001693       0.010191              1.595982       1.425484      -0.208141      -0.015964       1.967882       0.239713       1.394580           0.000003
           42              H       7.283076       0.604187       6.511425       0.145803       0.961814 0.67000630E+01  0.63126982E+02                                 1.636079                            1.534826      -0.882308       2.482894                    0.999405       3.254047       9.018949       0.493059       1.318472      -0.701397       0.020062       0.018117       0.030740       0.040935      -0.005942       0.012918       0.001690       0.002099       0.008542      -0.014432      -0.000266       0.014699              1.673942       1.447743       0.154623       0.278233       1.624753       0.371616       1.949330           0.000004
           43              H       7.846810      13.382677       5.893386       0.112061       1.056420 0.73265967E+01  0.70124705E+02                                 1.695039                            1.566671      -0.803024       2.500468                    0.999687       3.345688       9.146365       0.509393       1.256274      -0.714634       0.028006      -0.019584       0.034480       0.048547      -0.005205       0.014936       0.008077       0.002789       0.013723      -0.018938       0.001466       0.017473              1.748948       1.689962      -0.396073       0.363379       1.849700      -0.387165       1.707181           0.000004
           44              H       5.675981      13.655824       2.614028       0.129515       0.943177 0.66456684E+01  0.63060940E+02                                 1.656532                            1.558121      -1.082866       2.372490                    0.997641       3.558902      10.199082       0.471183       1.369919      -0.688395      -0.016604      -0.015645      -0.039219       0.045372      -0.009755       0.006031      -0.000950      -0.002709      -0.002869      -0.011066      -0.001034       0.012100              1.689300       1.420936       0.059677       0.258487       1.593795       0.409298       2.053167           0.000001
           45              H       6.840955       3.678566      11.460630       0.448129       0.395432 0.23776472E+01  0.17552910E+02                                 0.966827                            0.967604      -1.254504       2.494293                    0.999957       1.938593       4.996223       0.561857       1.476654      -0.671605      -0.013867      -0.022068       0.012504       0.028908       0.006425      -0.003167      -0.013132      -0.009588      -0.005296      -0.011983      -0.005899       0.017882              0.957218       0.913415       0.083278      -0.032648       0.995006      -0.105028       0.963232           0.000007
           46              H       5.968077       7.569415      15.775489       0.445251       0.356549 0.20394865E+01  0.14733700E+02                                 0.949200                            0.931445      -1.288965       2.452572                    0.999976       2.146122       5.777936       0.531484       1.595236      -0.647860      -0.011885       0.011389       0.002488       0.016648      -0.002521      -0.001746       0.002004       0.010444      -0.008037      -0.005469      -0.002127       0.007597              0.953885       0.887565      -0.124428      -0.024682       1.138549       0.011479       0.835542           0.000006
           47              H       8.729917       7.511519      13.130477       0.253492       0.581742 0.38029175E+01  0.31990692E+02                                 1.299971                            1.254751      -1.096510       2.431258                    0.998348       3.067432       8.809329       0.468997       1.552493      -0.654581      -0.006654       0.029777       0.005527       0.031008      -0.000606       0.003977       0.000239       0.019359      -0.001586      -0.009450      -0.001844       0.011295              1.328518       1.097139      -0.044972      -0.028565       1.752879       0.092629       1.135537          -0.000000
           48              H       1.478665       9.680359      12.342844       0.307317       0.531391 0.29789962E+01  0.23311872E+02                                 1.171230                            1.072027      -1.091868       2.461779                    0.999960       2.578800       6.885253       0.541036       1.446681      -0.673776       0.005780       0.023788       0.005593       0.025111      -0.000200      -0.009819      -0.000598      -0.000596       0.019576      -0.009591      -0.002940       0.012531              1.231064       1.034209       0.289675       0.065067       1.639765       0.211218       1.019217           0.000005
           49              H       7.622908       6.813809      11.351372       0.185366       0.849011 0.64036803E+01  0.59140095E+02                                 1.473775                            1.476518      -0.719673       2.583799                    0.999919       2.919518       7.787212       0.519487       1.276672      -0.713236      -0.027668       0.016437      -0.013699       0.034977      -0.009590       0.006483       0.001933       0.020771       0.030770      -0.019859       0.004571       0.015288              1.459990       1.692473      -0.140053       0.120075       1.347430      -0.033130       1.340066          -0.000002
           50              H       9.140216       6.901394      10.997508       0.170700       0.839728 0.64672231E+01  0.61526269E+02                                 1.593309                            1.584858      -1.369964       2.255605                    0.994366       3.629289      10.738454       0.442048       1.456445      -0.671601       0.009883       0.016981      -0.024219       0.031186       0.002147      -0.001556      -0.005754       0.009567       0.048747      -0.014307      -0.003216       0.017523              1.590629       1.665292       0.202709      -0.206559       1.497610      -0.142914       1.608985          -0.000005
           51              H       6.934153       6.019607      13.424005       0.176623       0.915671 0.71180993E+01  0.68050282E+02                                 1.593777                            1.590578      -0.858099       2.508520                    0.999311       3.176198       8.851473       0.480688       1.332838      -0.699889      -0.030005      -0.000677      -0.012208       0.032400       0.002121       0.003285      -0.014034       0.013303      -0.027847      -0.020619       0.008814       0.011806              1.583571       1.909312      -0.012594       0.117886       1.338604      -0.004582       1.502797          -0.000002
           52              H       8.025250       5.001247      13.901803       0.171371       0.912932 0.71495031E+01  0.69933128E+02                                 1.698272                            1.675260      -1.544529       2.171193                    0.992398       3.827631      11.585641       0.425382       1.472041      -0.668006       0.005050      -0.028439       0.005233       0.029354       0.000792      -0.003136      -0.008195       0.004331      -0.037348      -0.016104       0.006040       0.010064              1.709092       1.520948      -0.095156      -0.055531       2.082162      -0.134790       1.524166          -0.000004
           53              H      10.335877       6.491675      14.270343       0.139922       0.975043 0.74538673E+01  0.72181095E+02                                 1.662496                            1.626252      -0.807128       2.513255                    0.998735       3.372096       9.498668       0.475378       1.330533      -0.699271       0.009927       0.007176       0.036367       0.038375       0.001361       0.009734       0.002232       0.006495       0.033816      -0.009169      -0.007431       0.016600              1.675427       1.445034       0.026253       0.051891       1.477197       0.117496       2.104050          -0.000001
           54              H      10.309736       5.312990      13.234842       0.139700       0.893328 0.67443255E+01  0.64708992E+02                                 1.647402                            1.606331      -1.272875       2.284583                    0.993746       3.740234      11.041116       0.444956       1.434705      -0.675486       0.006208      -0.035311      -0.002630       0.035949      -0.004851      -0.003903      -0.001491      -0.006548      -0.021512      -0.009546       0.000091       0.009456              1.671809       1.412875      -0.102344       0.004941       2.183857       0.024280       1.418695          -0.000002
           55              H       0.039780       5.644031      11.048060       0.128469       0.871424 0.62149995E+01  0.57921570E+02                                 1.571117                            1.509243      -0.981010       2.433466                    0.998000       3.404423       9.629123       0.478188       1.374385      -0.688703      -0.007676      -0.036031      -0.014931       0.039750       0.002067      -0.000853       0.005528      -0.014530       0.003698      -0.008498      -0.001693       0.010191              1.595982       1.425484       0.208142       0.015964       1.967882       0.239712       1.394580           0.000003
           56              H       1.600276       6.818263       9.795675       0.145803       0.961816 0.67000802E+01  0.63127188E+02                                 1.636081                            1.534828      -0.882311       2.482892                    0.999405       3.254052       9.018967       0.493059       1.318472      -0.701397       0.020062      -0.018117      -0.030740       0.040935       0.005942      -0.012917       0.001690       0.002099       0.008542      -0.014432      -0.000266       0.014699              1.673945       1.447745      -0.154623      -0.278233       1.624756       0.371617       1.949333           0.000004
           57              H       2.164010       8.884673      10.413714       0.112061       1.056422 0.73266084E+01  0.70124867E+02                                 1.695043                            1.566674      -0.803026       2.500467                    0.999687       3.345693       9.146391       0.509392       1.256277      -0.714634       0.028006       0.019584      -0.034480       0.048547       0.005205      -0.014936       0.008077       0.002789       0.013723      -0.018938       0.001466       0.017473              1.748951       1.689966       0.396074      -0.363380       1.849704      -0.387166       1.707184           0.000004
           58              H      -0.006819       8.611526      13.693072       0.129515       0.943176 0.66456644E+01  0.63060894E+02                                 1.656532                            1.558121      -1.082864       2.372491                    0.997641       3.558901      10.199079       0.471183       1.369920      -0.688395      -0.016604       0.015645       0.039219       0.045372       0.009755      -0.006031      -0.000950      -0.002709      -0.002869      -0.011066      -0.001034       0.012100              1.689299       1.420936      -0.059677      -0.258487       1.593795       0.409297       2.053167           0.000001
           59              H      10.207445      11.166334       3.307080       0.448128       0.395434 0.23776599E+01  0.17553024E+02                                 0.966829                            0.967605      -1.254504       2.494292                    0.999957       1.938598       4.996236       0.561857       1.476652      -0.671605       0.013867       0.022068       0.012504       0.028908       0.006425       0.003166       0.013132      -0.009588      -0.005296      -0.011983      -0.005899       0.017882              0.957219       0.913417       0.083278       0.032648       0.995008       0.105028       0.963234           0.000007
           60              H      11.080323       7.275485       7.621939       0.445251       0.356549 0.20394823E+01  0.14733660E+02                                 0.949199                            0.931444      -1.288965       2.452572                    0.999976       2.146119       5.777925       0.531484       1.595236      -0.647860       0.011885      -0.011389       0.002488       0.016648      -0.002521       0.001746      -0.002004       0.010444      -0.008037      -0.005469      -0.002127       0.007597              0.953884       0.887564      -0.124428       0.024682       1.138547      -0.011479       0.835541           0.000006
           61              H       8.318483       7.333381       4.976927       0.253491       0.581744 0.38029308E+01  0.31990834E+02                                 1.299974                            1.254754      -1.096512       2.431257                    0.998348       3.067438       8.809352       0.468996       1.552494      -0.654581       0.006654      -0.029777       0.005527       0.031008      -0.000606      -0.003977      -0.000239       0.019359      -0.001586      -0.009450      -0.001844       0.011295              1.328521       1.097141      -0.044972       0.028565       1.752883      -0.092629       1.135539          -0.000000
           62              H       4.204135       5.164541       4.189294       0.307317       0.531391 0.29789989E+01  0.23311894E+02                                 1.171230                            1.072027      -1.091868       2.461779                    0.999960       2.578800       6.885249       0.541037       1.446679      -0.673776      -0.005780      -0.023788       0.005593       0.025111      -0.000200       0.009819       0.000598      -0.000596       0.019576      -0.009591      -0.002940       0.012531              1.231063       1.034209       0.289674      -0.065066       1.639765      -0.211218       1.019217           0.000005
           63              H       9.425492       8.031091       3.197822       0.185367       0.849011 0.64036854E+01  0.59140156E+02                                 1.473776                            1.476519      -0.719674       2.583798                    0.999919       2.919519       7.787217       0.519487       1.276672      -0.713236       0.027668      -0.016437      -0.013699       0.034977      -0.009590      -0.006483      -0.001933       0.020771       0.030771      -0.019859       0.004571       0.015288              1.459990       1.692474      -0.140053      -0.120075       1.347431       0.033130       1.340066          -0.000003
           64              H       7.908184       7.943506       2.843958       0.170700       0.839727 0.64672199E+01  0.61526224E+02                                 1.593308                            1.584857      -1.369960       2.255607                    0.994366       3.629287      10.738443       0.442048       1.456444      -0.671601      -0.009883      -0.016981      -0.024219       0.031186       0.002147       0.001556       0.005754       0.009567       0.048747      -0.014307      -0.003216       0.017523              1.590628       1.665291       0.202709       0.206559       1.497609       0.142914       1.608984          -0.000004
           65              H      10.114247       8.825293       5.270455       0.176622       0.915672 0.71181096E+01  0.68050405E+02                                 1.593778                            1.590580      -0.858101       2.508519                    0.999311       3.176200       8.851480       0.480687       1.332838      -0.699889       0.030005       0.000678      -0.012208       0.032400       0.002122      -0.003285       0.014034       0.013303      -0.027847      -0.020619       0.008814       0.011806              1.583572       1.909314      -0.012594      -0.117886       1.338604       0.004582       1.502798          -0.000002
           66              H       9.023150       9.843653       5.748253       0.171369       0.912935 0.71495318E+01  0.69933469E+02                                 1.698275                            1.675263      -1.544529       2.171193                    0.992398       3.827637      11.585659       0.425382       1.472040      -0.668006      -0.005051       0.028438       0.005233       0.029353       0.000792       0.003136       0.008195       0.004331      -0.037348      -0.016104       0.006040       0.010064              1.709095       1.520950      -0.095157       0.055531       2.082167       0.134791       1.524169          -0.000005
           67              H       6.712523       8.353225       6.116793       0.139922       0.975043 0.74538667E+01  0.72181083E+02                                 1.662495                            1.626252      -0.807126       2.513256                    0.998735       3.372095       9.498663       0.475378       1.330532      -0.699271      -0.009926      -0.007176       0.036367       0.038375       0.001361      -0.009734      -0.002232       0.006495       0.033816      -0.009169      -0.007431       0.016600              1.675427       1.445034       0.026253      -0.051892       1.477196      -0.117496       2.104050          -0.000001
           68              H       6.738664       9.531910       5.081292       0.139700       0.893327 0.67443229E+01  0.64708958E+02                                 1.647401                            1.606330      -1.272873       2.284584                    0.993746       3.740233      11.041111       0.444957       1.434705      -0.675486      -0.006208       0.035312      -0.002630       0.035949      -0.004851       0.003903       0.001491      -0.006548      -0.021512      -0.009546       0.000091       0.009455              1.671809       1.412875      -0.102344      -0.004941       2.183857      -0.024280       1.418694          -0.000003
           69              H       5.643020       9.200869       2.894510       0.128469       0.871425 0.62150095E+01  0.57921688E+02                                 1.571119                            1.509244      -0.981010       2.433466                    0.998000       3.404426       9.629135       0.478188       1.374385      -0.688703       0.007676       0.036031      -0.014931       0.039750       0.002067       0.000853      -0.005527      -0.014530       0.003698      -0.008498      -0.001693       0.010191              1.595983       1.425485       0.208142      -0.015964       1.967884      -0.239713       1.394581           0.000003
           70              H       4.082524       8.026637       1.642125       0.145803       0.961816 0.67000742E+01  0.63127128E+02                                 1.636081                            1.534829      -0.882312       2.482892                    0.999405       3.254051       9.018969       0.493058       1.318473      -0.701397      -0.020062       0.018117      -0.030740       0.040935       0.005942       0.012917      -0.001690       0.002099       0.008542      -0.014432      -0.000266       0.014699              1.673945       1.447746      -0.154623       0.278233       1.624756      -0.371617       1.949333           0.000003
           71              H       3.518790       5.960227       2.260164       0.112060       1.056422 0.73266094E+01  0.70124870E+02                                 1.695042                            1.566673      -0.803024       2.500468                    0.999687       3.345693       9.146387       0.509392       1.256276      -0.714634      -0.028006      -0.019584      -0.034480       0.048547       0.005205       0.014936      -0.008077       0.002789       0.013723      -0.018938       0.001466       0.017473              1.748951       1.689965       0.396074       0.363380       1.849704       0.387166       1.707184           0.000004
           72              H       5.689619       6.233374       5.539522       0.129515       0.943177 0.66456689E+01  0.63060943E+02                                 1.656532                            1.558121      -1.082867       2.372490                    0.997641       3.558902      10.199080       0.471183       1.369919      -0.688395       0.016604      -0.015645       0.039219       0.045372       0.009755       0.006031       0.000950      -0.002709      -0.002869      -0.011065      -0.001034       0.012100              1.689299       1.420936      -0.059677       0.258487       1.593794      -0.409297       2.053168           0.000002
           73              C       2.876633      13.832478      12.941315      -0.432347      29.677838 0.53646121E+03  0.13259931E+05                                 8.304788                            7.650541      -0.331465       1.885054                    0.995259      31.586612      92.360470       0.605656       0.409145      -1.071545      -0.015477       0.072016      -0.097390       0.122109       0.032033       0.047261       0.021037       0.096748       0.422189      -0.128556      -0.027923       0.156479              8.787748       6.796761      -0.715835       0.732760       8.479567      -2.020653      11.086918           0.000010
           74              C       3.558569      13.366348      10.620814      -0.430860      30.520555 0.53478869E+03  0.13220897E+05                                 8.447208                            7.607538      -0.345821       1.881257                    0.994019      31.748152      93.130997       0.610506       0.405824      -1.072706      -0.061219       0.023071       0.108925       0.127062      -0.047988      -0.039999       0.093657       0.067970      -0.189643      -0.131366       0.003365       0.128002              9.106296       8.598761      -0.949013      -2.723372       7.549480       0.184340      11.170647           0.000010
           75              C       1.177476      13.692936      11.123073      -0.159007      24.862107 0.39556367E+03  0.91558077E+04                                 7.626714                            6.754608      -0.461339       1.880000                    0.993961      28.288735      82.836774       0.611802       0.432529      -1.045727       0.053017       0.045015       0.050363       0.085870       0.010275       0.014387       0.011608       0.081825      -0.037654      -0.039799      -0.012525       0.052324              8.132224       9.656455      -0.790029      -1.132273       7.320501       0.945529       7.419717           0.000006
           76              C       0.157982      14.417367      11.974304       0.067649      29.490391 0.40044852E+03  0.91865231E+04                                 8.417866                            6.780024       0.071195       2.055299                    0.999410      25.734581      72.139962       0.620232       0.430474      -1.059604       0.039955      -0.040021      -0.027283       0.062789      -0.008861      -0.020701       0.016761       0.000559      -0.010870      -0.024157      -0.006901       0.031058              9.320449       9.101994      -2.982688      -3.253442      10.068846      -0.558637       8.790506           0.000004
           77              C      11.039407      13.903733      13.127216      -0.034349      26.876409 0.38890900E+03  0.89239689E+04                                 7.975584                            6.742363       0.044897       2.035726                    0.997569      27.121625      77.936723       0.608960       0.438336      -1.046883      -0.028839      -0.006110       0.022796       0.037265       0.032028       0.036521       0.026309       0.032568      -0.037380      -0.038638      -0.028782       0.067420              8.457228       7.810586      -1.631935      -2.934989       8.887520      -0.817909       8.673578          -0.000006
           78              C      10.121067      14.611835      13.890388      -0.081979      27.488796 0.37075818E+03  0.83877920E+04                                 8.008204                            6.510355       0.184545       2.078396                    0.999108      26.920356      76.257457       0.631538       0.428696      -1.055059       0.005633      -0.032512      -0.012549       0.035302       0.003686       0.005942       0.020925       0.022363      -0.036820      -0.029996       0.007931       0.022065              8.653301       6.857958      -1.927462      -2.078430      11.091039      -1.200865       8.010905           0.000003
           79              C       9.766460       0.961950      13.502279       0.132704      21.916762 0.27317068E+03  0.57207446E+04                                 6.871401                            5.561225       0.489975       2.218294                    0.999714      23.636505      64.238153       0.688889       0.424559      -1.058532       0.032732       0.019003      -0.043786       0.057876       0.032568       0.000337       0.000263       0.032991       0.039527      -0.043095       0.013165       0.029930              7.420625       5.328302      -1.824180      -1.520820       9.668253      -0.987289       7.265319          -0.000009
           80              C      11.074641       0.816469      11.566626       0.072292      24.732587 0.33325549E+03  0.73269108E+04                                 7.478959                            6.175359       0.430311       2.185594                    0.998873      25.033364      69.468304       0.649208       0.429120      -1.056828      -0.040658       0.047969       0.033925       0.071450       0.010827       0.002269       0.028062       0.046980      -0.004168      -0.043006       0.012789       0.030217              8.075452       6.919669      -2.663938      -1.914372       9.689098      -0.937367       7.617590           0.000000
           81              C       5.704395      10.986710       8.846602       0.488887      25.056093 0.28862268E+03  0.61717390E+04                                 7.712518                            5.953536       0.015495       2.044082                    0.999518      23.590460      66.305724       0.621982       0.460523      -1.029891      -0.052513      -0.039153       0.148652       0.162443      -0.045854      -0.016691       0.038739      -0.229975      -0.184645      -0.096001      -0.066162       0.162163              8.688260      12.415527      -0.513407       0.807138       4.495578      -0.795245       9.153674          -0.000032
           82              C       6.246534      11.325174       7.437668       0.530444      21.822491 0.25841702E+03  0.54112779E+04                                 7.136692                            5.713603      -0.091517       2.019066                    0.999239      23.260170      66.124746       0.617443       0.473729      -1.015821       0.049065       0.031702      -0.138056       0.149906      -0.048147      -0.011699       0.025490      -0.215015      -0.180267      -0.089193      -0.062194       0.151386              7.805985      10.573031      -0.180741       0.723410       4.329228      -0.553220       8.515695           0.000013
           83              C       2.980060      12.212899       4.096344       0.505183      23.385434 0.26544504E+03  0.55660554E+04                                 7.365432                            5.701619       0.252633       2.129893                    0.999429      23.021145      64.357557       0.636034       0.459254      -1.029214       0.007100       0.136804       0.012136       0.137525      -0.034011      -0.028837      -0.002621       0.217882      -0.241419      -0.087326      -0.070359       0.157684              8.259764       4.197056       0.743882       0.494856       9.076517      -0.513769      11.505720          -0.000019
           84              C       2.786845      10.726925       3.874567       0.509121      23.211551 0.27775131E+03  0.58968809E+04                                 7.408306                            5.890699       0.079265       2.074200                    0.999536      23.268002      65.686074       0.615788       0.468499      -1.022984      -0.031682      -0.143880      -0.007891       0.147538      -0.013546      -0.035364       0.004525       0.218791      -0.271118      -0.095594      -0.064870       0.160464              8.109290       4.402827       0.380972       0.643242       8.819590      -0.124616      11.105452          -0.000011
           85              C       5.236132      10.401821      16.073908       0.518971      22.666769 0.26614399E+03  0.56118487E+04                                 7.301627                            5.785047      -0.043361       2.026716                    0.999188      23.564710      67.127940       0.616011       0.471551      -1.017434      -0.040788      -0.128535      -0.037222       0.139894      -0.019714       0.070462      -0.063594      -0.007821       0.310911      -0.083530      -0.068849       0.152379              8.050615      10.639982      -1.341760      -2.015579       8.117801       1.272481       5.394061          -0.000011
           86              C       5.753267      11.819509       0.107627       0.487859      24.732463 0.29082238E+03  0.62451006E+04                                 7.687627                            6.005269      -0.036582       2.024451                    0.999310      23.852733      67.697038       0.613375       0.465017      -1.025006       0.039252       0.145261       0.024014       0.152375      -0.026603       0.069161      -0.075014      -0.029432       0.300732      -0.089999      -0.068122       0.158120              8.588217      11.384695      -0.998267      -2.460605       8.334189       1.827102       6.045766          -0.000022
           87              C       2.806167       1.012422       4.787765      -0.432347      29.677833 0.53646112E+03  0.13259928E+05                                 8.304786                            7.650540      -0.331463       1.885055                    0.995259      31.586600      92.360407       0.605656       0.409145      -1.071546       0.015477      -0.072016      -0.097390       0.122109       0.032033      -0.047261      -0.021037       0.096747       0.422188      -0.128555      -0.027923       0.156479              8.787745       6.796758      -0.715834      -0.732761       8.479563       2.020652      11.086915           0.000007
           88              C       2.124231       1.478552       2.467264      -0.430861      30.520562 0.53478885E+03  0.13220902E+05                                 8.447209                            7.607539      -0.345820       1.881258                    0.994019      31.748158      93.131013       0.610506       0.405824      -1.072706       0.061220      -0.023072       0.108924       0.127062      -0.047988       0.039998      -0.093657       0.067971      -0.189646      -0.131367       0.003365       0.128002              9.106297       8.598760      -0.949012       2.723373       7.549481      -0.184340      11.170649           0.000007
           89              C       4.505324       1.151964       2.969523      -0.159006      24.862091 0.39556337E+03  0.91557991E+04                                 7.626711                            6.754606      -0.461339       1.880000                    0.993961      28.288721      82.836726       0.611802       0.432529      -1.045727      -0.053017      -0.045015       0.050364       0.085870       0.010275      -0.014387      -0.011608       0.081825      -0.037654      -0.039799      -0.012525       0.052324              8.132221       9.656451      -0.790028       1.132273       7.320497      -0.945529       7.419715           0.000006
           90              C       5.524818       0.427533       3.820754       0.067649      29.490390 0.40044840E+03  0.91865200E+04                                 8.417866                            6.780024       0.071197       2.055299                    0.999410      25.734583      72.139972       0.620232       0.430474      -1.059604      -0.039955       0.040022      -0.027283       0.062789      -0.008861       0.020701      -0.016761       0.000558      -0.010871      -0.024157      -0.006901       0.031058              9.320449       9.101992      -2.982684       3.253443      10.068846       0.558641       8.790509           0.000006
           91              C       6.008993       0.941167       4.973665      -0.034351      26.876448 0.38890967E+03  0.89239883E+04                                 7.975590                            6.742368       0.044897       2.035726                    0.997569      27.121654      77.936823       0.608960       0.438336      -1.046884       0.028839       0.006110       0.022795       0.037265       0.032028      -0.036521      -0.026309       0.032567      -0.037381      -0.038638      -0.028782       0.067419              8.457235       7.810591      -1.631930       2.934995       8.887522       0.817913       8.673591          -0.000007
           92              C       6.927333       0.233065       5.736838      -0.081981      27.488854 0.37075929E+03  0.83878235E+04                                 8.008215                            6.510365       0.184543       2.078395                    0.999108      26.920396      76.257603       0.631537       0.428696      -1.055059      -0.005633       0.032512      -0.012549       0.035302       0.003686      -0.005941      -0.020925       0.022364      -0.036820      -0.029996       0.007931       0.022064              8.653312       6.857966      -1.927461       2.078434      11.091051       1.200867       8.010919           0.000002
           93              C       7.281940      13.882950       5.348729       0.132706      21.916709 0.27316986E+03  0.57207228E+04                                 6.871388                            5.561215       0.489978       2.218295                    0.999714      23.636468      64.238005       0.688890       0.424559      -1.058532      -0.032732      -0.019003      -0.043786       0.057877       0.032567      -0.000337      -0.000263       0.032990       0.039526      -0.043094       0.013164       0.029930              7.420610       5.328292      -1.824175       1.520817       9.668232       0.987286       7.265305          -0.000007
           94              C       5.973759      14.028431       3.413076       0.072297      24.732500 0.33325392E+03  0.73268673E+04                                 7.478941                            6.175344       0.430316       2.185596                    0.998873      25.033306      69.468096       0.649209       0.429120      -1.056828       0.040658      -0.047969       0.033925       0.071450       0.010828      -0.002270      -0.028062       0.046981      -0.004169      -0.043007       0.012788       0.030218              8.075432       6.919648      -2.663926       1.914368       9.689072       0.937370       7.617577          -0.000002
           95              C      -0.021595       3.858190       0.693052       0.488885      25.056101 0.28862279E+03  0.61717419E+04                                 7.712519                            5.953537       0.015496       2.044082                    0.999518      23.590466      66.305741       0.621982       0.460522      -1.029891       0.052514       0.039153       0.148651       0.162443      -0.045854       0.016691      -0.038739      -0.229974      -0.184646      -0.096001      -0.066162       0.162163              8.688262      12.415531      -0.513407      -0.807138       4.495579       0.795245       9.153675          -0.000030
           96              C      10.801866       3.519726      15.591218       0.530442      21.822513 0.25841732E+03  0.54112854E+04                                 7.136694                            5.713605      -0.091515       2.019067                    0.999239      23.260185      66.124786       0.617444       0.473729      -1.015821      -0.049065      -0.031702      -0.138056       0.149906      -0.048147       0.011699      -0.025490      -0.215014      -0.180266      -0.089192      -0.062193       0.151385              7.805988      10.573038      -0.180741      -0.723409       4.329230       0.553220       8.515697           0.000018
           97              C       2.702740       2.632001      12.249894       0.505182      23.385451 0.26544526E+03  0.55660613E+04                                 7.365436                            5.701621       0.252631       2.129892                    0.999429      23.021157      64.357602       0.636034       0.459254      -1.029214      -0.007099      -0.136805       0.012136       0.137526      -0.034010       0.028838       0.002621       0.217881      -0.241419      -0.087326      -0.070359       0.157684              8.259769       4.197058       0.743883      -0.494857       9.076521       0.513768      11.505728          -0.000007
           98              C       2.895955       4.117975      12.028117       0.509121      23.211552 0.27775131E+03  0.58968806E+04                                 7.408304                            5.890698       0.079266       2.074200                    0.999536      23.267999      65.686051       0.615788       0.468499      -1.022984       0.031682       0.143879      -0.007891       0.147537      -0.013547       0.035364      -0.004525       0.218793      -0.271118      -0.095594      -0.064870       0.160464              8.109288       4.402826       0.380972      -0.643242       8.819589       0.124616      11.105449          -0.000021
           99              C       0.446668       4.443079       7.920358       0.518972      22.666752 0.26614375E+03  0.56118415E+04                                 7.301621                            5.785044      -0.043354       2.026719                    0.999188      23.564683      67.127824       0.616011       0.471551      -1.017434       0.040789       0.128535      -0.037222       0.139894      -0.019714      -0.070462       0.063593      -0.007822       0.310910      -0.083530      -0.068848       0.152378              8.050609      10.639975      -1.341759       2.015579       8.117794      -1.272480       5.394057           0.000001
          100              C      11.295133       3.025391       8.261177       0.487865      24.732362 0.29082096E+03  0.62450624E+04                                 7.687608                            6.005256      -0.036581       2.024452                    0.999310      23.852665      67.696803       0.613375       0.465017      -1.025006      -0.039251      -0.145262       0.024016       0.152376      -0.026602      -0.069160       0.075014      -0.029431       0.300728      -0.089998      -0.068122       0.158120              8.588195      11.384666      -0.998265       2.460599       8.334167      -1.827097       6.045753          -0.000021
          101              C       8.488967       6.410028      11.519335      -0.432346      29.677839 0.53646120E+03  0.13259931E+05                                 8.304787                            7.650540      -0.331464       1.885054                    0.995259      31.586609      92.360450       0.605656       0.409145      -1.071546       0.015477       0.072016       0.097390       0.122110      -0.032033       0.047261      -0.021037       0.096747       0.422187      -0.128555      -0.027923       0.156478              8.787747       6.796760       0.715835       0.732762       8.479565       2.020652      11.086918           0.000010
          102              C       7.807031       5.943898      13.839836      -0.430862      30.520595 0.53478956E+03  0.13220923E+05                                 8.447215                            7.607544      -0.345821       1.881257                    0.994019      31.748177      93.131083       0.610506       0.405824      -1.072706       0.061220       0.023071      -0.108925       0.127062       0.047988      -0.039998      -0.093658       0.067970      -0.189645      -0.131367       0.003365       0.128002              9.106304       8.598766       0.949014      -2.723377       7.549485      -0.184340      11.170661           0.000010
          103              C      10.188124       6.270486      13.337577      -0.159007      24.862104 0.39556362E+03  0.91558067E+04                                 7.626715                            6.754608      -0.461340       1.879999                    0.993961      28.288737      82.836793       0.611802       0.432529      -1.045727      -0.053017       0.045015      -0.050363       0.085870      -0.010276       0.014387      -0.011608       0.081825      -0.037655      -0.039799      -0.012526       0.052324              8.132225       9.656456       0.790030      -1.132273       7.320500      -0.945529       7.419718           0.000006
          104              C      11.207618       6.994917      12.486346       0.067647      29.490425 0.40044910E+03  0.91865394E+04                                 8.417871                            6.780029       0.071199       2.055300                    0.999410      25.734597      72.140010       0.620232       0.430474      -1.059604      -0.039955      -0.040022       0.027283       0.062789       0.008862      -0.020701      -0.016761       0.000559      -0.010870      -0.024157      -0.006902       0.031059              9.320455       9.102001       2.982690      -3.253446      10.068851       0.558636       8.790513           0.000002
          105              C       0.326193       6.481283      11.333434      -0.034348      26.876394 0.38890867E+03  0.89239597E+04                                 7.975581                            6.742360       0.044898       2.035727                    0.997569      27.121616      77.936692       0.608960       0.438336      -1.046883       0.028840      -0.006110      -0.022796       0.037265      -0.032029       0.036521      -0.026308       0.032568      -0.037380      -0.038637      -0.028782       0.067420              8.457225       7.810584       1.631935      -2.934990       8.887515       0.817906       8.673575          -0.000006
          106              C       1.244533       7.189385      10.570262      -0.081981      27.488876 0.37075949E+03  0.83878299E+04                                 8.008222                            6.510368       0.184539       2.078394                    0.999108      26.920413      76.257685       0.631537       0.428697      -1.055058      -0.005633      -0.032512       0.012549       0.035302      -0.003686       0.005941      -0.020925       0.022363      -0.036819      -0.029996       0.007932       0.022064              8.653320       6.857973       1.927466      -2.078435      11.091065       1.200869       8.010923           0.000000
          107              C       1.599140       8.384400      10.958371       0.132704      21.916756 0.27317053E+03  0.57207410E+04                                 6.871401                            5.561224       0.489973       2.218293                    0.999714      23.636503      64.238158       0.688889       0.424559      -1.058531      -0.032732       0.019003       0.043786       0.057876      -0.032568       0.000337      -0.000263       0.032991       0.039525      -0.043094       0.013164       0.029930              7.420625       5.328302       1.824180      -1.520820       9.668254       0.987289       7.265319          -0.000008
          108              C       0.290959       8.238919      12.894024       0.072299      24.732463 0.33325329E+03  0.73268501E+04                                 7.478933                            6.175337       0.430319       2.185598                    0.998873      25.033283      69.468013       0.649210       0.429119      -1.056828       0.040659       0.047970      -0.033925       0.071450      -0.010828       0.002270      -0.028062       0.046980      -0.004169      -0.043006       0.012788       0.030218              8.075424       6.919643       2.663923      -1.914368       9.689058       0.937366       7.617571          -0.000002
          109              C       5.661205       3.564260      15.614048       0.488885      25.056102 0.28862279E+03  0.61717418E+04                                 7.712518                            5.953537       0.015495       2.044082                    0.999518      23.590466      66.305737       0.621983       0.460522      -1.029891       0.052513      -0.039153      -0.148651       0.162443       0.045854      -0.016691      -0.038740      -0.229974      -0.184647      -0.096000      -0.066162       0.162163              8.688261      12.415530       0.513407       0.807139       4.495579       0.795245       9.153675          -0.000023
          110              C       5.119066       3.902724       0.715882       0.530444      21.822476 0.25841679E+03  0.54112720E+04                                 7.136689                            5.713601      -0.091519       2.019066                    0.999239      23.260159      66.124710       0.617443       0.473729      -1.015821      -0.049065       0.031702       0.138056       0.149906       0.048147      -0.011699      -0.025490      -0.215015      -0.180268      -0.089192      -0.062194       0.151386              7.805982      10.573030       0.180741       0.723408       4.329227       0.553220       8.515690           0.000012
          111              C       8.385540       4.790449       4.057206       0.505183      23.385448 0.26544522E+03  0.55660602E+04                                 7.365436                            5.701621       0.252628       2.129891                    0.999429      23.021151      64.357581       0.636034       0.459254      -1.029214      -0.007099       0.136804      -0.012136       0.137525       0.034011      -0.028837       0.002622       0.217882      -0.241420      -0.087326      -0.070358       0.157684              8.259768       4.197058      -0.743882       0.494857       9.076520       0.513768      11.505728          -0.000009
          112              C       8.578755       3.304475       4.278983       0.509124      23.211504 0.27775064E+03  0.58968632E+04                                 7.408298                            5.890693       0.079265       2.074200                    0.999536      23.267970      65.685972       0.615788       0.468499      -1.022984       0.031682      -0.143880       0.007890       0.147538       0.013546      -0.035364      -0.004525       0.218793      -0.271118      -0.095594      -0.064871       0.160464              8.109281       4.402823      -0.380972       0.643241       8.819580       0.124616      11.105440          -0.000020
          113              C       6.129468       2.979371       8.386742       0.518971      22.666758 0.26614385E+03  0.56118446E+04                                 7.301625                            5.785046      -0.043360       2.026717                    0.999188      23.564694      67.127879       0.616011       0.471551      -1.017434       0.040788      -0.128534       0.037222       0.139893       0.019714       0.070462       0.063594      -0.007822       0.310910      -0.083530      -0.068849       0.152379              8.050612      10.639977       1.341759      -2.015579       8.117799      -1.272481       5.394060          -0.000010
          114              C       5.612333       4.397059       8.045923       0.487859      24.732474 0.29082252E+03  0.62451049E+04                                 7.687631                            6.005272      -0.036584       2.024450                    0.999310      23.852747      67.697107       0.613375       0.465017      -1.025006      -0.039253       0.145261      -0.024015       0.152376       0.026603       0.069161       0.075013      -0.029432       0.300729      -0.089998      -0.068121       0.158120              8.588222      11.384702       0.998269      -2.460608       8.334193      -1.827103       6.045770          -0.000022
          115              C       8.559433       8.434872       3.365785      -0.432347      29.677843 0.53646134E+03  0.13259935E+05                                 8.304789                            7.650542      -0.331464       1.885054                    0.995259      31.586613      92.360467       0.605656       0.409145      -1.071545      -0.015477      -0.072016       0.097390       0.122109      -0.032033      -0.047261       0.021037       0.096747       0.422189      -0.128555      -0.027923       0.156479              8.787749       6.796761       0.715834      -0.732762       8.479566      -2.020654      11.086920           0.000009
          116              C       9.241369       8.901002       5.686286      -0.430860      30.520539 0.53478834E+03  0.13220886E+05                                 8.447204                            7.607535      -0.345820       1.881258                    0.994019      31.748144      93.130962       0.610506       0.405824      -1.072706      -0.061220      -0.023072      -0.108925       0.127062       0.047987       0.039998       0.093657       0.067970      -0.189646      -0.131367       0.003366       0.128001              9.106292       8.598756       0.949012       2.723370       7.549478       0.184341      11.170641           0.000013
          117              C       6.860276       8.574414       5.184027      -0.159006      24.862085 0.39556327E+03  0.91557967E+04                                 7.626711                            6.754606      -0.461340       1.880000                    0.993961      28.288722      82.836737       0.611802       0.432529      -1.045727       0.053017      -0.045015      -0.050363       0.085870      -0.010275      -0.014387       0.011608       0.081825      -0.037655      -0.039799      -0.012525       0.052324              8.132220       9.656450       0.790027       1.132272       7.320496       0.945528       7.419715           0.000006
          118              C       5.840782       7.849983       4.332796       0.067647      29.490435 0.40044944E+03  0.91865490E+04                                 8.417873                            6.780032       0.071196       2.055299                    0.999410      25.734600      72.140021       0.620232       0.430474      -1.059604       0.039955       0.040022       0.027283       0.062789       0.008861       0.020701       0.016761       0.000558      -0.010870      -0.024157      -0.006901       0.031059              9.320457       9.102003       2.982689       3.253447      10.068852      -0.558636       8.790516           0.000003
          119              C       5.356607       8.363617       3.179884      -0.034346      26.876376 0.38890837E+03  0.89239508E+04                                 7.975577                            6.742356       0.044899       2.035727                    0.997569      27.121606      77.936653       0.608960       0.438336      -1.046884      -0.028840       0.006110      -0.022795       0.037265      -0.032028      -0.036521       0.026309       0.032568      -0.037379      -0.038638      -0.028782       0.067420              8.457220       7.810579       1.631935       2.934987       8.887511      -0.817906       8.673570          -0.000007
          120              C       4.438267       7.655515       2.416712      -0.081981      27.488879 0.37075956E+03  0.83878317E+04                                 8.008221                            6.510368       0.184538       2.078393                    0.999108      26.920413      76.257679       0.631537       0.428696      -1.055058       0.005633       0.032512       0.012549       0.035302      -0.003686      -0.005941       0.020925       0.022363      -0.036820      -0.029996       0.007931       0.022064              8.653320       6.857972       1.927466       2.078435      11.091064      -1.200869       8.010923           0.000003
          121              C       4.083660       6.460500       2.804821       0.132705      21.916737 0.27317019E+03  0.57207317E+04                                 6.871395                            5.561219       0.489976       2.218294                    0.999714      23.636488      64.238088       0.688890       0.424559      -1.058532       0.032732      -0.019003       0.043786       0.057876      -0.032568      -0.000337       0.000263       0.032991       0.039526      -0.043095       0.013165       0.029930              7.420618       5.328297       1.824177       1.520819       9.668244      -0.987289       7.265313          -0.000009
          122              C       5.391841       6.605980       4.740474       0.072298      24.732464 0.33325337E+03  0.73268523E+04                                 7.478933                            6.175338       0.430315       2.185596                    0.998873      25.033289      69.468035       0.649210       0.429119      -1.056828      -0.040659      -0.047970      -0.033925       0.071450      -0.010828      -0.002270       0.028062       0.046981      -0.004169      -0.043006       0.012788       0.030218              8.075424       6.919645       2.663921       1.914372       9.689051      -0.937363       7.617575          -0.000000
          123              C       0.021595      11.280640       7.460498       0.488891      25.055979 0.28862112E+03  0.61716970E+04                                 7.712496                            5.953521       0.015501       2.044085                    0.999518      23.590382      66.305442       0.621983       0.460523      -1.029891      -0.052513       0.039153      -0.148652       0.162444       0.045854       0.016691       0.038740      -0.229976      -0.184649      -0.096001      -0.066163       0.162164              8.688234      12.415488       0.513404      -0.807137       4.495567      -0.795242       9.153647          -0.000027
          124              C       0.563734      10.942176       8.869432       0.530446      21.822459 0.25841658E+03  0.54112658E+04                                 7.136683                            5.713597      -0.091513       2.019068                    0.999239      23.260139      66.124616       0.617444       0.473729      -1.015821       0.049065      -0.031702       0.138056       0.149906       0.048147       0.011698       0.025490      -0.215016      -0.180267      -0.089193      -0.062194       0.151386              7.805975      10.573017       0.180741      -0.723410       4.329224      -0.553219       8.515682           0.000011
          125              C       8.662860      10.054451      12.210756       0.505188      23.385359 0.26544405E+03  0.55660297E+04                                 7.365421                            5.701611       0.252630       2.129893                    0.999429      23.021094      64.357399       0.636034       0.459254      -1.029214       0.007099      -0.136804      -0.012135       0.137525       0.034011       0.028838      -0.002621       0.217883      -0.241419      -0.087326      -0.070359       0.157685              8.259751       4.197050      -0.743880      -0.494855       9.076500      -0.513767      11.505701          -0.000012
          126              C       8.469645      11.540425      12.432533       0.509124      23.211502 0.27775061E+03  0.58968625E+04                                 7.408298                            5.890693       0.079265       2.074200                    0.999536      23.267967      65.685959       0.615788       0.468499      -1.022984      -0.031682       0.143880       0.007891       0.147538       0.013546       0.035364       0.004524       0.218792      -0.271119      -0.095594      -0.064870       0.160464              8.109280       4.402823      -0.380971      -0.643241       8.819578      -0.124616      11.105439          -0.000015
          127              C      10.918932      11.865529       0.233192       0.518971      22.666753 0.26614378E+03  0.56118431E+04                                 7.301625                            5.785046      -0.043360       2.026717                    0.999188      23.564697      67.127901       0.616011       0.471551      -1.017433      -0.040789       0.128535       0.037222       0.139895       0.019713      -0.070462      -0.063594      -0.007822       0.310910      -0.083531      -0.068848       0.152379              8.050613      10.639978       1.341760       2.015579       8.117800       1.272482       5.394060          -0.000007
          128              C       0.070467      10.447841      16.199473       0.487862      24.732419 0.29082175E+03  0.62450839E+04                                 7.687619                            6.005264      -0.036581       2.024452                    0.999310      23.852708      67.696960       0.613375       0.465017      -1.025006       0.039252      -0.145260      -0.024015       0.152375       0.026603      -0.069161      -0.075014      -0.029433       0.300730      -0.089998      -0.068121       0.158120              8.588208      11.384683       0.998265       2.460603       8.334180       1.827099       6.045761          -0.000016
          129              N       2.549304      14.041791      11.486721       0.111037      20.621141 0.30784348E+03  0.66184614E+04                                 6.670164                            5.923537      -0.535598       1.917557                    0.996632      23.289957      63.382522       0.666524       0.427429      -1.060566       0.010671      -0.104973       0.022333       0.107852      -0.000909       0.006041       0.027546       0.106876       0.063571      -0.072220       0.027349       0.044871              7.184024       7.486198      -0.487913      -0.666441       6.014957      -0.047606       8.050916          -0.000002
          130              N      10.180168       1.487459      12.362413      -0.117525      25.294118 0.33001322E+03  0.71697313E+04                                 7.381141                            5.992198      -0.112349       2.052188                    0.997147      24.169640      64.643468       0.690975       0.408011      -1.080417       0.036981      -0.063294       0.022819       0.076775      -0.004352      -0.042913      -0.001111       0.009767       0.089361      -0.038393      -0.018824       0.057217              8.032622       6.456383      -2.490582      -1.800728       9.633017      -1.170053       8.008466          -0.000016
          131              N       3.133496       0.803109       3.333171       0.111038      20.621133 0.30784335E+03  0.66184574E+04                                 6.670161                            5.923535      -0.535598       1.917558                    0.996632      23.289944      63.382471       0.666524       0.427428      -1.060566      -0.010671       0.104973       0.022333       0.107852      -0.000910      -0.006041      -0.027546       0.106876       0.063572      -0.072220       0.027349       0.044871              7.184020       7.486195      -0.487913       0.666441       6.014954       0.047605       8.050912          -0.000001
          132              N       6.868232      13.357441       4.208863      -0.117526      25.294124 0.33001342E+03  0.71697367E+04                                 7.381143                            5.992200      -0.112347       2.052189                    0.997147      24.169640      64.643466       0.690975       0.408011      -1.080417      -0.036982       0.063293       0.022819       0.076775      -0.004353       0.042913       0.001111       0.009767       0.089361      -0.038393      -0.018824       0.057217              8.032623       6.456384      -2.490581       1.800729       9.633017       1.170053       8.008469          -0.000017
          133              N       8.816296       6.619341      12.973929       0.111036      20.621157 0.30784379E+03  0.66184702E+04                                 6.670170                            5.923543      -0.535602       1.917556                    0.996632      23.289975      63.382601       0.666523       0.427429      -1.060566      -0.010671      -0.104973      -0.022333       0.107852       0.000909       0.006041      -0.027546       0.106876       0.063571      -0.072219       0.027349       0.044871              7.184031       7.486206       0.487914      -0.666442       6.014960       0.047605       8.050927           0.000000
          134              N       1.185432       8.909909      12.098237      -0.117528      25.294192 0.33001450E+03  0.71697670E+04                                 7.381160                            5.992213      -0.112353       2.052186                    0.997147      24.169680      64.643635       0.690973       0.408012      -1.080417      -0.036981      -0.063293      -0.022819       0.076775       0.004353      -0.042914       0.001111       0.009767       0.089363      -0.038393      -0.018824       0.057217              8.032642       6.456399       2.490587      -1.800734       9.633039       1.170056       8.008489          -0.000014
          135              N       8.232104       8.225559       4.820379       0.111036      20.621149 0.30784364E+03  0.66184662E+04                                 6.670168                            5.923541      -0.535602       1.917556                    0.996632      23.289970      63.382585       0.666523       0.427429      -1.060566       0.010671       0.104973      -0.022333       0.107852       0.000909      -0.006041       0.027546       0.106876       0.063572      -0.072220       0.027349       0.044871              7.184029       7.486203       0.487914       0.666442       6.014961      -0.047606       8.050922          -0.000000
          136              N       4.497368       5.934991       3.944687      -0.117529      25.294199 0.33001457E+03  0.71697689E+04                                 7.381161                            5.992213      -0.112356       2.052185                    0.997147      24.169688      64.643658       0.690973       0.408012      -1.080417       0.036981       0.063294      -0.022819       0.076776       0.004353       0.042913      -0.001111       0.009767       0.089363      -0.038393      -0.018824       0.057217              8.032643       6.456400       2.490586       1.800737       9.633036      -1.170056       8.008492          -0.000016
          137              O       2.026486      11.308845      12.770090      -0.788440      37.916443 0.64697395E+03  0.16111636E+05                                 8.697536                            7.689484       0.852106       2.309603                    0.998487      28.966806      74.764208       0.717653       0.342720      -1.165017      -0.097504      -0.059784      -0.039920       0.121139       0.021686       0.026269       0.008637      -0.017774       0.017811      -0.035257      -0.002573       0.037830              9.402827       8.283191       3.216344       2.818150      11.258993       2.487051       8.666296           0.000004
          138              O       2.608405      12.310876      15.010686      -0.864503      52.525070 0.89016360E+03  0.24196756E+05                                11.113285                            9.274725      -0.065998       1.975400                    0.996440      31.986530      88.480300       0.621807       0.362379      -1.139955      -0.011870       0.027504       0.020699       0.036412       0.019761      -0.009274       0.011956      -0.005315      -0.122268      -0.045640       0.005213       0.040428             12.401913       7.866436      -0.387563      -0.551790       7.489219      -0.483146      21.850085           0.000002
          139              O       4.433721      11.727471      13.520217      -0.675518      23.788668 0.41553615E+03  0.93655875E+04                                 6.447809                            6.233199       0.330607       2.209414                    0.995551      25.789060      65.623252       0.775060       0.350626      -1.145811       0.055739       0.040563       0.089822       0.113226      -0.048234      -0.024379       0.048206      -0.002080      -0.063054      -0.057377      -0.027061       0.084438              6.510667       8.365368      -1.847685       0.301869       5.423887       0.112072       5.742745          -0.000019
          140              O       2.993699       0.583405       8.965644      -0.835601      52.038265 0.85675311E+03  0.23068757E+05                                11.057129                            9.117137      -0.122438       1.966229                    0.994989      31.617496      87.068482       0.625237       0.363825      -1.138729      -0.082045       0.042925      -0.028301       0.096824      -0.008267       0.001111       0.019568       0.044786       0.083658      -0.043151       0.009716       0.033435             12.414711       8.375631      -3.039671      -1.203852      19.472515      -0.048183       9.395988           0.000004
          141              O       3.056210      13.124376       7.939927      -0.835924      46.165604 0.79400176E+03  0.20985518E+05                                10.209314                            8.763234       0.087151       2.033678                    0.996868      31.257110      85.400850       0.638953       0.362693      -1.139123      -0.061362       0.038690      -0.074019       0.103639      -0.007851       0.013577      -0.017765       0.026445       0.005977      -0.025657      -0.002845       0.028502             11.238091       7.540426       2.021131       1.126029      13.807975       5.438218      12.365873           0.000003
          142              O       5.174758      14.205085       8.632979      -0.705464      26.154537 0.46948397E+03  0.10956704E+05                                 7.004266                            6.731061       0.036035       2.087248                    0.996091      27.130712      71.250955       0.725219       0.361891      -1.131879       0.023975      -0.058794      -0.023359       0.067655       0.052439      -0.002639      -0.005099       0.038715      -0.133405      -0.045293      -0.033049       0.078342              7.102534       8.417910       0.771500      -1.415631       7.480777      -0.206534       5.408915          -0.000015
          143              O       4.474637      10.781851       8.968905      -0.602835      37.733385 0.55420563E+03  0.13426853E+05                                 8.902853                            7.294919       0.352978       2.142211                    0.998407      28.487079      75.218232       0.702104       0.360082      -1.137922       0.061603       0.007264       0.100714       0.118284      -0.014199       0.007537       0.024883       0.011869      -0.298878      -0.104421       0.038829       0.065592             10.001584      17.030019      -0.218562      -0.591066       6.165486      -0.107420       6.809247           0.000009
          144              O       6.564771      10.915455       9.789152      -0.607258      38.175980 0.55845767E+03  0.13521999E+05                                 8.903149                            7.267800       0.526999       2.195938                    0.999173      28.408854      74.381793       0.713195       0.354688      -1.145074      -0.101204      -0.036597       0.024504       0.110373      -0.031856       0.070349       0.040492      -0.061227      -0.129552      -0.114425       0.046290       0.068135             10.024276      13.575632      -1.634731       5.046228       5.618678      -0.840702      10.878518           0.000002
          145              O       7.443331      11.535972       7.369178      -0.591944      39.078701 0.58858277E+03  0.14495497E+05                                 9.178860                            7.606807       0.235365       2.118812                    0.995984      28.302106      75.679124       0.674609       0.368662      -1.129711      -0.048622      -0.014809      -0.085822       0.099744      -0.007544       0.008534       0.018421      -0.019876      -0.268706      -0.092580       0.033778       0.058801             10.173217      16.416880      -0.721655       0.791956       6.703257      -0.675262       7.399513           0.000006
          146              O       5.394114      11.332597       6.532624      -0.633080      39.704281 0.64274055E+03  0.16144399E+05                                 9.172622                            7.892954       0.336582       2.136300                    0.997124      29.012157      77.761196       0.670881       0.363475      -1.136324       0.101451       0.039235      -0.020101       0.110616      -0.033264       0.053781       0.029541      -0.038453      -0.126203      -0.092309       0.032823       0.059486              9.894686      12.595144      -1.094920       3.666782       6.326504      -0.249540      10.762411           0.000008
          147              O       3.171002      12.631525       5.259040      -0.562060      38.304228 0.58612008E+03  0.14378897E+05                                 9.013889                            7.556291       0.282732       2.141638                    0.996283      27.801126      73.511321       0.683447       0.365310      -1.135509      -0.014957       0.050100      -0.053749       0.074984      -0.025949       0.001155       0.035643       0.160000       0.109793      -0.110898       0.044229       0.066669              9.971699       5.915162       0.570478       0.778359       7.776457       1.331814      16.223478           0.000000
          148              O       2.975514      12.906156       3.036382      -0.622369      42.730235 0.63508839E+03  0.15904739E+05                                 9.725998                            7.861418       0.167194       2.089748                    0.996941      28.737873      76.915189       0.670216       0.364921      -1.135180       0.009728       0.040210       0.077378       0.087743      -0.021726      -0.026621      -0.059607       0.064345       0.034977      -0.087298       0.031199       0.056100             11.003483       5.861907       0.478245       0.618436      11.722791      -3.938006      15.425751           0.000014
          149              O       2.579991      10.336504       2.697194      -0.576088      36.770658 0.56781287E+03  0.13840071E+05                                 8.754578                            7.417346       0.345651       2.147738                    0.997305      28.273451      74.878390       0.691592       0.363348      -1.135366      -0.019259      -0.076768       0.063414       0.101418      -0.008926      -0.002375       0.043206       0.157663       0.162664      -0.117240       0.050712       0.066528              9.503800       6.435319      -0.069886       1.487769       7.203413       1.307481      14.872669           0.000012
          150              O       2.847083       9.995071       4.911699      -0.649606      34.652579 0.56961085E+03  0.13888128E+05                                 8.314763                            7.342581       0.490927       2.167929                    0.999023      29.315788      77.527639       0.707767       0.354936      -1.142588      -0.047275      -0.017958      -0.116174       0.126703      -0.016617      -0.008462      -0.045004       0.141512       0.080757      -0.102297       0.042514       0.059782              8.764290       6.085971      -0.425737      -0.203255       8.228201      -2.196194      11.978699           0.000007
          151              O       6.032860       9.655123      15.512944      -0.643915      39.849364 0.59006736E+03  0.14541633E+05                                 9.246322                            7.548854       0.235584       2.095890                    0.997585      29.202992      78.121136       0.686282       0.362153      -1.134721      -0.098393      -0.006537       0.022638       0.101175      -0.058637       0.004839      -0.020216       0.036639       0.154637      -0.088510       0.026276       0.062234             10.398916      12.908806      -4.919363      -2.933696      10.872245       2.206513       7.415696           0.000003
          152              O       4.079114      10.145005       0.110888      -0.602169      38.782778 0.59501291E+03  0.14712364E+05                                 9.146568                            7.651007       0.209286       2.096680                    0.996900      28.922053      77.812766       0.671441       0.368928      -1.128076       0.039577      -0.061564      -0.040286       0.083543      -0.009308      -0.001675      -0.066018       0.152800       0.130066      -0.124583       0.054964       0.069620             10.049911      15.655736      -0.847323      -2.239822       7.248293      -0.514648       7.245704           0.000006
          153              O       4.948582      12.589960       0.719143      -0.626307      40.984977 0.60591509E+03  0.14984755E+05                                 9.393259                            7.612838       0.379356       2.148197                    0.997652      28.854152      76.541840       0.690487       0.358685      -1.140999       0.092078       0.039497      -0.043437       0.109202      -0.085772      -0.000444      -0.004478       0.040548       0.171248      -0.116759       0.055663       0.061096             10.658169      12.572711      -4.260162      -3.137005      10.119413       3.628663       9.282383           0.000012
          154              O       6.930743      12.111954      16.091846      -0.578317      38.508275 0.56546525E+03  0.13796974E+05                                 9.101405                            7.431907       0.162342       2.085070                    0.997154      28.550982      76.162916       0.685334       0.366291      -1.130747      -0.053199       0.075694       0.021123       0.094899      -0.007972      -0.004917      -0.072324       0.161820       0.140596      -0.133811       0.057782       0.076028             10.208214      16.585075      -0.042644      -3.423345       6.626821       0.055010       7.412748           0.000015
          155              O       3.656314       3.536055       4.616540      -0.788439      37.916404 0.64697315E+03  0.16111610E+05                                 8.697527                            7.689477       0.852113       2.309605                    0.998487      28.966800      74.764162       0.717654       0.342719      -1.165018       0.097505       0.059784      -0.039920       0.121140       0.021686      -0.026269      -0.008637      -0.017774       0.017811      -0.035256      -0.002574       0.037830              9.402816       8.283182       3.216339      -2.818147      11.258979      -2.487047       8.666288           0.000002
          156              O       3.074395       2.534024       6.857136      -0.864506      52.525104 0.89016421E+03  0.24196777E+05                                11.113292                            9.274729      -0.066003       1.975398                    0.996440      31.986537      88.480336       0.621806       0.362380      -1.139954       0.011871      -0.027504       0.020698       0.036412       0.019761       0.009274      -0.011956      -0.005316      -0.122269      -0.045641       0.005213       0.040428             12.401922       7.866439      -0.387563       0.551791       7.489223       0.483146      21.850103           0.000004
          157              O       1.249079       3.117429       5.366667      -0.675519      23.788660 0.41553596E+03  0.93655820E+04                                 6.447808                            6.233198       0.330607       2.209414                    0.995551      25.789054      65.623229       0.775060       0.350626      -1.145811      -0.055739      -0.040564       0.089821       0.113226      -0.048234       0.024380      -0.048206      -0.002080      -0.063054      -0.057377      -0.027061       0.084438              6.510665       8.365365      -1.847685      -0.301868       5.423886      -0.112072       5.742744          -0.000018
          158              O       2.689101      14.261495       0.812094      -0.835597      52.038231 0.85675247E+03  0.23068735E+05                                11.057122                            9.117133      -0.122434       1.966231                    0.994989      31.617488      87.068443       0.625238       0.363825      -1.138730       0.082046      -0.042925      -0.028300       0.096824      -0.008267      -0.001111      -0.019568       0.044786       0.083657      -0.043151       0.009717       0.033434             12.414704       8.375627      -3.039669       1.203852      19.472502       0.048183       9.395982           0.000006
          159              O       2.626590       1.720524      16.093477      -0.835924      46.165621 0.79400215E+03  0.20985531E+05                                10.209316                            8.763237       0.087151       2.033678                    0.996868      31.257117      85.400879       0.638953       0.362693      -1.139123       0.061361      -0.038690      -0.074019       0.103639      -0.007851      -0.013577       0.017765       0.026445       0.005978      -0.025658      -0.002845       0.028502             11.238094       7.540428       2.021132      -1.126030      13.807979      -5.438218      12.365875           0.000003
          160              O       0.508042       0.639815       0.479429      -0.705468      26.154549 0.46948429E+03  0.10956714E+05                                 7.004272                            6.731067       0.036025       2.087246                    0.996091      27.130707      71.250965       0.725218       0.361891      -1.131878      -0.023974       0.058795      -0.023359       0.067655       0.052439       0.002639       0.005099       0.038715      -0.133404      -0.045292      -0.033049       0.078342              7.102541       8.417920       0.771500       1.415633       7.480782       0.206534       5.408920          -0.000014
          161              O       1.208163       4.063049       0.815355      -0.602840      37.733497 0.55420761E+03  0.13426915E+05                                 8.902876                            7.294936       0.352970       2.142208                    0.998407      28.487109      75.218375       0.702103       0.360082      -1.137921      -0.061604      -0.007264       0.100713       0.118283      -0.014198      -0.007536      -0.024883       0.011870      -0.298876      -0.104420       0.038830       0.065590             10.001610      17.030067      -0.218564       0.591068       6.165500       0.107420       6.809264           0.000007
          162              O      10.483629       3.929445       1.635602      -0.607253      38.175853 0.55845538E+03  0.13521929E+05                                 8.903126                            7.267782       0.527006       2.195941                    0.999173      28.408811      74.381620       0.713197       0.354688      -1.145074       0.101204       0.036597       0.024504       0.110372      -0.031856      -0.070349      -0.040492      -0.061228      -0.129556      -0.114426       0.046290       0.068136             10.024250      13.575597      -1.634725      -5.046215       5.618665       0.840700      10.878489           0.000005
          163              O       9.605069       3.308928      15.522728      -0.591944      39.078736 0.58858323E+03  0.14495512E+05                                 9.178869                            7.606813       0.235360       2.118810                    0.995984      28.302109      75.679156       0.674608       0.368662      -1.129711       0.048622       0.014809      -0.085822       0.099744      -0.007544      -0.008534      -0.018421      -0.019876      -0.268706      -0.092579       0.033778       0.058801             10.173228      16.416904      -0.721656      -0.791958       6.703262       0.675263       7.399519           0.000004
          164              O       0.288686       3.512303      14.686174      -0.633078      39.704242 0.64273970E+03  0.16144373E+05                                 9.172616                            7.892949       0.336582       2.136301                    0.997124      29.012140      77.761136       0.670881       0.363475      -1.136324      -0.101452      -0.039235      -0.020101       0.110616      -0.033264      -0.053780      -0.029542      -0.038454      -0.126205      -0.092309       0.032822       0.059487              9.894680      12.595137      -1.094918      -3.666778       6.326500       0.249540      10.762403           0.000003
          165              O       2.511798       2.213375      13.412590      -0.562057      38.304196 0.58611941E+03  0.14378876E+05                                 9.013884                            7.556286       0.282734       2.141639                    0.996283      27.801114      73.511277       0.683448       0.365310      -1.135509       0.014957      -0.050100      -0.053748       0.074984      -0.025949      -0.001155      -0.035644       0.160000       0.109794      -0.110898       0.044230       0.066668              9.971693       5.915158       0.570478      -0.778359       7.776451      -1.331812      16.223469           0.000009
          166              O       2.707286       1.938744      11.189932      -0.622372      42.730279 0.63508919E+03  0.15904764E+05                                 9.726004                            7.861423       0.167196       2.089749                    0.996941      28.737891      76.915250       0.670216       0.364921      -1.135180      -0.009728      -0.040209       0.077378       0.087743      -0.021727       0.026621       0.059608       0.064345       0.034978      -0.087299       0.031199       0.056100             11.003491       5.861911       0.478245      -0.618437      11.722799       3.938007      15.425762           0.000001
          167              O       3.102809       4.508396      10.850744      -0.576090      36.770708 0.56781385E+03  0.13840101E+05                                 8.754588                            7.417354       0.345647       2.147736                    0.997305      28.273468      74.878463       0.691591       0.363348      -1.135365       0.019258       0.076767       0.063414       0.101417      -0.008925       0.002376      -0.043205       0.157661       0.162663      -0.117239       0.050712       0.066527              9.503811       6.435326      -0.069886      -1.487772       7.203422      -1.307482      14.872684           0.000008
          168              O       2.835717       4.849829      13.065249      -0.649600      34.652463 0.56960835E+03  0.13888051E+05                                 8.314744                            7.342564       0.490932       2.167932                    0.999023      29.315731      77.527436       0.707768       0.354936      -1.142588       0.047275       0.017959      -0.116173       0.126703      -0.016617       0.008463       0.045004       0.141512       0.080758      -0.102297       0.042514       0.059783              8.764271       6.085958      -0.425736       0.203253       8.228182       2.196190      11.978671           0.000014
          169              O      11.015540       5.189777       7.359394      -0.643914      39.849286 0.59006605E+03  0.14541592E+05                                 9.246309                            7.548845       0.235585       2.095890                    0.997585      29.202967      78.121034       0.686283       0.362153      -1.134721       0.098392       0.006538       0.022638       0.101174      -0.058638      -0.004839       0.020217       0.036640       0.154638      -0.088511       0.026277       0.062234             10.398899      12.908784      -4.919353       2.933691      10.872227      -2.206508       7.415686           0.000000
          170              O       1.603686       4.699895       8.264438      -0.602168      38.782650 0.59501052E+03  0.14712289E+05                                 9.146547                            7.650991       0.209285       2.096681                    0.996900      28.922003      77.812575       0.671442       0.368928      -1.128076      -0.039577       0.061564      -0.040287       0.083543      -0.009307       0.001674       0.066017       0.152800       0.130065      -0.124583       0.054964       0.069619             10.049887      15.655695      -0.847319       2.239816       7.248276       0.514647       7.245689           0.000007
          171              O       0.734218       2.254940       8.872693      -0.626314      40.985046 0.60591642E+03  0.14984797E+05                                 9.393273                            7.612849       0.379345       2.148193                    0.997652      28.854169      76.541923       0.690486       0.358685      -1.140998      -0.092077      -0.039497      -0.043436       0.109201      -0.085772       0.000445       0.004476       0.040546       0.171244      -0.116758       0.055664       0.061094             10.658185      12.572734      -4.260169       3.137011      10.119426      -3.628668       9.282396           0.000018
          172              O      10.117657       2.732946       7.938296      -0.578322      38.508317 0.56546609E+03  0.13796998E+05                                 9.101407                            7.431909       0.162348       2.085071                    0.997154      28.551015      76.162994       0.685334       0.366290      -1.130747       0.053200      -0.075695       0.021124       0.094900      -0.007973       0.004917       0.072325       0.161821       0.140602      -0.133812       0.057782       0.076030             10.208217      16.585078      -0.042647       3.423348       6.626822      -0.055011       7.412751          -0.000002
          173              O       9.339114       3.886395      11.690560      -0.788439      37.916458 0.64697419E+03  0.16111643E+05                                 8.697537                            7.689484       0.852108       2.309604                    0.998487      28.966816      74.764233       0.717653       0.342719      -1.165018       0.097505      -0.059784       0.039920       0.121140      -0.021686       0.026270      -0.008637      -0.017773       0.017810      -0.035257      -0.002574       0.037830              9.402828       8.283192      -3.216345       2.818151      11.258994      -2.487051       8.666298          -0.000000
          174              O       8.757195       4.888426       9.449964      -0.864501      52.525072 0.89016346E+03  0.24196750E+05                                11.113282                            9.274722      -0.065995       1.975401                    0.996440      31.986533      88.480294       0.621807       0.362379      -1.139955       0.011870       0.027504      -0.020699       0.036412      -0.019760      -0.009274      -0.011956      -0.005315      -0.122268      -0.045640       0.005213       0.040427             12.401911       7.866433       0.387563      -0.551789       7.489217       0.483146      21.850084           0.000004
          175              O       6.931879       4.305021      10.940433      -0.675521      23.788692 0.41553675E+03  0.93656051E+04                                 6.447818                            6.233208       0.330596       2.209411                    0.995551      25.789061      65.623285       0.775059       0.350627      -1.145811      -0.055738       0.040564      -0.089821       0.113226       0.048233      -0.024379      -0.048206      -0.002080      -0.063055      -0.057377      -0.027061       0.084437              6.510676       8.365382       1.847688       0.301870       5.423893      -0.112070       5.742753          -0.000017
          176              O       8.371901       8.005855      15.495006      -0.835599      52.038247 0.85675272E+03  0.23068744E+05                                11.057126                            9.117135      -0.122436       1.966230                    0.994989      31.617489      87.068456       0.625238       0.363825      -1.138729       0.082046       0.042925       0.028301       0.096825       0.008267       0.001110      -0.019568       0.044787       0.083658      -0.043151       0.009717       0.033435             12.414709       8.375629       3.039669      -1.203852      19.472511       0.048184       9.395985           0.000004
          177              O       8.309390       5.701926       0.213623      -0.835925      46.165645 0.79400260E+03  0.20985547E+05                                10.209321                            8.763241       0.087148       2.033677                    0.996868      31.257121      85.400904       0.638953       0.362693      -1.139123       0.061361       0.038690       0.074019       0.103638       0.007851       0.013577       0.017766       0.026444       0.005978      -0.025657      -0.002845       0.028502             11.238100       7.540431      -2.021132       1.126029      13.807988      -5.438223      12.365882           0.000003
          178              O       6.190842       6.782635      15.827671      -0.705466      26.154510 0.46948335E+03  0.10956686E+05                                 7.004263                            6.731057       0.036032       2.087248                    0.996091      27.130690      71.250880       0.725219       0.361891      -1.131879      -0.023975      -0.058795       0.023359       0.067655      -0.052438      -0.002638       0.005099       0.038715      -0.133404      -0.045292      -0.033049       0.078341              7.102530       8.417906      -0.771500      -1.415631       7.480772       0.206534       5.408913          -0.000015
          179              O       6.890963       3.359401      15.491745      -0.602840      37.733523 0.55420809E+03  0.13426929E+05                                 8.902878                            7.294937       0.352974       2.142209                    0.998407      28.487127      75.218423       0.702103       0.360082      -1.137921      -0.061604       0.007264      -0.100713       0.118283       0.014199       0.007537      -0.024885       0.011869      -0.298880      -0.104422       0.038830       0.065592             10.001613      17.030071       0.218564      -0.591068       6.165501       0.107421       6.809266          -0.000002
          180              O       4.800829       3.493005      14.671498      -0.607252      38.175853 0.55845533E+03  0.13521928E+05                                 8.903128                            7.267783       0.527002       2.195940                    0.999173      28.408804      74.381610       0.713196       0.354688      -1.145074       0.101204      -0.036596      -0.024505       0.110372       0.031856       0.070348      -0.040492      -0.061228      -0.129552      -0.114425       0.046289       0.068135             10.024253      13.575601       1.634726       5.046216       5.618666       0.840700      10.878491           0.000006
          181              O       3.922269       4.113522       0.784372      -0.591941      39.078664 0.58858190E+03  0.14495470E+05                                 9.178855                            7.606802       0.235366       2.118812                    0.995984      28.302083      75.679045       0.674609       0.368662      -1.129711       0.048622      -0.014809       0.085822       0.099744       0.007544       0.008534      -0.018422      -0.019877      -0.268704      -0.092579       0.033777       0.058802             10.173213      16.416879       0.721654       0.791957       6.703253       0.675261       7.399507           0.000009
          182              O       5.971486       3.910147       1.620926      -0.633083      39.704340 0.64274184E+03  0.16144441E+05                                 9.172634                            7.892965       0.336574       2.136298                    0.997124      29.012175      77.761285       0.670880       0.363475      -1.136324      -0.101451       0.039235       0.020101       0.110615       0.033263       0.053781      -0.029541      -0.038453      -0.126204      -0.092309       0.032823       0.059486              9.894700      12.595163       1.094921       3.666784       6.326512       0.249541      10.762424           0.000006
          183              O       8.194598       5.209075       2.894510      -0.562058      38.304206 0.58611965E+03  0.14378884E+05                                 9.013887                            7.556289       0.282731       2.141638                    0.996283      27.801116      73.511293       0.683447       0.365310      -1.135509       0.014956       0.050100       0.053748       0.074984       0.025949       0.001156      -0.035644       0.159999       0.109793      -0.110898       0.044230       0.066668              9.971696       5.915160      -0.570478       0.778358       7.776454      -1.331813      16.223474           0.000012
          184              O       8.390086       5.483706       5.117168      -0.622368      42.730183 0.63508747E+03  0.15904710E+05                                 9.725987                            7.861410       0.167201       2.089751                    0.996941      28.737859      76.915119       0.670217       0.364921      -1.135180      -0.009727       0.040210      -0.077378       0.087743       0.021726      -0.026621       0.059607       0.064345       0.034978      -0.087298       0.031199       0.056100             11.003471       5.861901      -0.478244       0.618435      11.722778       3.938000      15.425733           0.000005
          185              O       8.785609       2.914054       5.456356      -0.576095      36.770766 0.56781500E+03  0.13840136E+05                                 8.754596                            7.417360       0.345649       2.147737                    0.997305      28.273499      74.878560       0.691591       0.363348      -1.135366       0.019259      -0.076768      -0.063415       0.101419       0.008926      -0.002375      -0.043206       0.157661       0.162665      -0.117239       0.050712       0.066527              9.503820       6.435331       0.069886       1.487773       7.203428      -1.307481      14.872700           0.000005
          186              O       8.518517       2.572621       3.241851      -0.649603      34.652517 0.56960952E+03  0.13888087E+05                                 8.314753                            7.342571       0.490931       2.167931                    0.999023      29.315758      77.527527       0.707767       0.354936      -1.142588       0.047275      -0.017958       0.116173       0.126703       0.016618      -0.008462       0.045004       0.141514       0.080759      -0.102298       0.042515       0.059783              8.764279       6.085963       0.425736      -0.203254       8.228190       2.196191      11.978685           0.000011
          187              O       5.332740       2.232673       8.947706      -0.643910      39.849209 0.59006460E+03  0.14541546E+05                                 9.246295                            7.548834       0.235590       2.095892                    0.997585      29.202937      78.120915       0.686284       0.362152      -1.134721       0.098392      -0.006538      -0.022638       0.101174       0.058638       0.004839       0.020217       0.036638       0.154639      -0.088511       0.026277       0.062234             10.398884      12.908760       4.919346      -2.933686      10.872215      -2.206507       7.415676           0.000006
          188              O       7.286486       2.722555       8.042662      -0.602169      38.782722 0.59501197E+03  0.14712335E+05                                 9.146560                            7.651002       0.209281       2.096679                    0.996900      28.922031      77.812694       0.671441       0.368928      -1.128076      -0.039577      -0.061564       0.040286       0.083543       0.009307      -0.001675       0.066017       0.152799       0.130065      -0.124583       0.054964       0.069619             10.049901      15.655717       0.847321      -2.239819       7.248287       0.514647       7.245699           0.000005
          189              O       6.417018       5.167510       7.434407      -0.626306      40.984989 0.60591522E+03  0.14984759E+05                                 9.393259                            7.612838       0.379358       2.148197                    0.997652      28.854156      76.541851       0.690487       0.358684      -1.140999      -0.092078       0.039496       0.043437       0.109202       0.085772      -0.000444       0.004478       0.040547       0.171246      -0.116759       0.055663       0.061096             10.658171      12.572716       4.260163      -3.137007      10.119412      -3.628663       9.282385           0.000016
          190              O       4.434857       4.689504       8.368804      -0.578322      38.508442 0.56546823E+03  0.13797065E+05                                 9.101430                            7.431926       0.162343       2.085069                    0.997154      28.551056      76.163171       0.685333       0.366291      -1.130747       0.053200       0.075693      -0.021124       0.094900       0.007973      -0.004917       0.072324       0.161823       0.140601      -0.133813       0.057783       0.076029             10.208243      16.585123       0.042647      -3.423358       6.626838      -0.055011       7.412769           0.000008
          191              O       7.709286      10.958505       3.537010      -0.788442      37.916446 0.64697405E+03  0.16111639E+05                                 8.697538                            7.689486       0.852101       2.309602                    0.998487      28.966805      74.764212       0.717653       0.342720      -1.165017      -0.097504       0.059784       0.039920       0.121139      -0.021686      -0.026269       0.008637      -0.017774       0.017811      -0.035256      -0.002574       0.037830              9.402828       8.283192      -3.216344      -2.818151      11.258992       2.487051       8.666299           0.000002
          192              O       8.291205       9.956474       1.296414      -0.864506      52.525111 0.89016437E+03  0.24196782E+05                                11.113292                            9.274730      -0.066002       1.975398                    0.996440      31.986540      88.480345       0.621806       0.362379      -1.139954      -0.011870      -0.027504      -0.020699       0.036412      -0.019760       0.009274       0.011956      -0.005315      -0.122269      -0.045640       0.005213       0.040427             12.401922       7.866440       0.387564       0.551789       7.489223      -0.483147      21.850104           0.000003
          193              O      10.116521      10.539879       2.786883      -0.675516      23.788659 0.41553594E+03  0.93655815E+04                                 6.447807                            6.233197       0.330610       2.209415                    0.995551      25.789058      65.623238       0.775060       0.350626      -1.145812       0.055739      -0.040563      -0.089821       0.113226       0.048234       0.024380       0.048206      -0.002080      -0.063053      -0.057377      -0.027061       0.084437              6.510664       8.365363       1.847684      -0.301868       5.423885       0.112072       5.742743          -0.000017
          194              O       8.676499       6.839045       7.341456      -0.835597      52.038220 0.85675221E+03  0.23068726E+05                                11.057121                            9.117131      -0.122434       1.966231                    0.994989      31.617484      87.068427       0.625238       0.363825      -1.138730      -0.082046      -0.042926       0.028300       0.096825       0.008267      -0.001111       0.019568       0.044786       0.083657      -0.043151       0.009716       0.033435             12.414702       8.375625       3.039668       1.203851      19.472500      -0.048183       9.395980           0.000004
          195              O       8.739010       9.142974       8.367173      -0.835926      46.165682 0.79400336E+03  0.20985572E+05                                10.209327                            8.763245       0.087148       2.033676                    0.996868      31.257134      85.400952       0.638953       0.362693      -1.139123      -0.061362      -0.038690       0.074019       0.103639       0.007850      -0.013577      -0.017765       0.026445       0.005978      -0.025657      -0.002845       0.028502             11.238107       7.540435      -2.021134      -1.126031      13.807994       5.438227      12.365891           0.000003
          196              O      10.857558       8.062265       7.674121      -0.705468      26.154517 0.46948354E+03  0.10956691E+05                                 7.004264                            6.731059       0.036031       2.087248                    0.996091      27.130693      71.250891       0.725219       0.361891      -1.131879       0.023974       0.058795       0.023359       0.067655      -0.052439       0.002638      -0.005099       0.038714      -0.133404      -0.045293      -0.033049       0.078342              7.102532       8.417910      -0.771499       1.415631       7.480772      -0.206534       5.408914          -0.000015
          197              O      10.157437      11.485499       7.338195      -0.602838      37.733327 0.55420470E+03  0.13426824E+05                                 8.902842                            7.294911       0.352983       2.142212                    0.998407      28.487064      75.218154       0.702105       0.360082      -1.137922       0.061604      -0.007263      -0.100713       0.118283       0.014199      -0.007537       0.024884       0.011868      -0.298882      -0.104422       0.038831       0.065592             10.001571      17.029994       0.218562       0.591063       6.165479      -0.107419       6.809239           0.000003
          198              O       0.881971      11.351895       6.517948      -0.607263      38.176028 0.55845864E+03  0.13522029E+05                                 8.903157                            7.267807       0.526995       2.195937                    0.999173      28.408871      74.381856       0.713195       0.354688      -1.145074      -0.101204       0.036596      -0.024504       0.110372       0.031855      -0.070349       0.040492      -0.061228      -0.129550      -0.114425       0.046290       0.068135             10.024286      13.575646       1.634733      -5.046233       5.618683      -0.840703      10.878528           0.000005
          199              O       1.760531      10.731378       8.937922      -0.591943      39.078656 0.58858195E+03  0.14495471E+05                                 9.178852                            7.606801       0.235369       2.118813                    0.995984      28.302088      75.679050       0.674609       0.368662      -1.129711      -0.048622       0.014809       0.085821       0.099743       0.007544      -0.008534       0.018422      -0.019876      -0.268707      -0.092580       0.033778       0.058802             10.173208      16.416865       0.721654      -0.791957       6.703252      -0.675262       7.399507           0.000005
          200              O      11.076914      10.934753       9.774476      -0.633082      39.704317 0.64274136E+03  0.16144425E+05                                 9.172628                            7.892960       0.336578       2.136299                    0.997124      29.012171      77.761249       0.670880       0.363475      -1.136324       0.101452      -0.039235       0.020102       0.110616       0.033264      -0.053780       0.029541      -0.038453      -0.126204      -0.092308       0.032822       0.059486              9.894693      12.595155       1.094921      -3.666782       6.326509      -0.249540      10.762415           0.000009
          201              O       8.853802       9.635825      11.048060      -0.562062      38.304285 0.58612123E+03  0.14378932E+05                                 9.013899                            7.556300       0.282728       2.141637                    0.996283      27.801146      73.511398       0.683447       0.365310      -1.135509      -0.014957      -0.050100       0.053748       0.074984       0.025949      -0.001155       0.035643       0.160000       0.109794      -0.110898       0.044230       0.066668              9.971710       5.915168      -0.570479      -0.778358       7.776465       1.331813      16.223498           0.000006
          202              O       8.658314       9.361194      13.270718      -0.622371      42.730249 0.63508874E+03  0.15904751E+05                                 9.726001                            7.861421       0.167189       2.089747                    0.996941      28.737874      76.915201       0.670216       0.364921      -1.135180       0.009727      -0.040210      -0.077378       0.087743       0.021726       0.026621      -0.059608       0.064343       0.034978      -0.087298       0.031198       0.056100             11.003487       5.861909      -0.478245      -0.618436      11.722794      -3.938005      15.425759           0.000010
          203              O       8.262791      11.930846      13.609906      -0.576092      36.770704 0.56781382E+03  0.13840100E+05                                 8.754586                            7.417353       0.345648       2.147737                    0.997305      28.273470      74.878461       0.691591       0.363348      -1.135365      -0.019259       0.076769      -0.063414       0.101419       0.008926       0.002376       0.043207       0.157662       0.162668      -0.117241       0.050711       0.066529              9.503809       6.435324       0.069886      -1.487770       7.203419       1.307480      14.872683           0.000005
          204              O       8.529883      12.272279      11.395401      -0.649606      34.652582 0.56961093E+03  0.13888130E+05                                 8.314763                            7.342580       0.490931       2.167930                    0.999023      29.315791      77.527642       0.707767       0.354936      -1.142588      -0.047276       0.017959       0.116174       0.126704       0.016618       0.008462      -0.045004       0.141513       0.080760      -0.102297       0.042515       0.059783              8.764290       6.085971       0.425737       0.203255       8.228200      -2.196192      11.978699           0.000010
          205              O       0.350060      12.612227       0.794156      -0.643910      39.849241 0.59006513E+03  0.14541563E+05                                 9.246300                            7.548837       0.235591       2.095892                    0.997586      29.202950      78.120960       0.686284       0.362152      -1.134722      -0.098392       0.006538      -0.022638       0.101175       0.058638      -0.004839      -0.020217       0.036639       0.154640      -0.088511       0.026277       0.062235             10.398890      12.908770       4.919350       2.933688      10.872219       2.206508       7.415680           0.000001
          206              O       9.761914      12.122345      16.196212      -0.602174      38.782859 0.59501458E+03  0.14712416E+05                                 9.146583                            7.651020       0.209280       2.096678                    0.996900      28.922084      77.812896       0.671440       0.368929      -1.128076       0.039578       0.061563       0.040286       0.083543       0.009307       0.001675      -0.066018       0.152802       0.130067      -0.124584       0.054964       0.069620             10.049927      15.655760       0.847326       2.239825       7.248306      -0.514648       7.245716           0.000003
          207              O      10.631382       9.677390      15.587957      -0.626309      40.985038 0.60591622E+03  0.14984791E+05                                 9.393269                            7.612846       0.379356       2.148197                    0.997652      28.854170      76.541914       0.690487       0.358685      -1.140999       0.092077      -0.039496       0.043437       0.109201       0.085772       0.000444      -0.004477       0.040548       0.171248      -0.116759       0.055663       0.061096             10.658182      12.572729       4.260167       3.137009      10.119423       3.628667       9.282393           0.000007
          208              O       1.247943      10.155396       0.215254      -0.578319      38.508375 0.56546698E+03  0.13797028E+05                                 9.101425                            7.431922       0.162336       2.085068                    0.997154      28.551007      76.163037       0.685333       0.366291      -1.130746      -0.053199      -0.075694      -0.021123       0.094899       0.007972       0.004917      -0.072324       0.161820       0.140598      -0.133811       0.057782       0.076029             10.208238      16.585115       0.042646       3.423355       6.626834       0.055011       7.412764           0.000017

******************************************************
Auxiliary information for the entire system
The total spin magnetic moment of the unit cell is   -0.000002
The total net atomic charge of the unit cell is   0.000005
Accuracy of reproducing the electrostatic potential in the unit cell:
  The inner radius (bohr) =    5.0000
  The outer radius (bohr) =   12.0000
  Valid grid points have density less than (e/(bohr^3)) =    0.0001
  The number of valid grid points were=        22484
  The rms potential error without charges in kcal/mol is=      8.90321
  The rms potential error with partial charges in kcal/mol is=      3.05177
  The RRMSE value at monopole order=      0.34277
  The rms potential error with partial charges and cloud penetration in kcal/mol is=      3.04840
  The RRMSE value at monopole order with cloud penetration is=      0.34239
  The rms potential error with partial charges and atomic dipoles in kcal/mol is=      1.16544
  The RRMSE value at dipole order=      0.13090
  The rms potential error with partial charges, atomic dipoles and cloud penetration in kcal/mol is=      1.15626
  The RRMSE value at dipole order with cloud penetration=      0.12987

******************************************************
The electron densities and ab initio electrostatic potential were computed in VASP using the PBE functional and
projector augmented wave method. See the main text of the journal article for a description of computational details.
The atomic charges, dipoles, and quadrupoles were computed with the DDEC6 method as described in
(a) T. A. Manz and N. Gabaldon Limas, RSC Adv. 6 (2016) 47771-47801 DOI: 10.1039/c6ra04656h
(b) N. Gabaldon Limas and T. A. Manz, RSC Adv. 8 (2018) 2678-2707 DOI: 10.1039/c7ra11829e.
For each atom in the material, the electron cloud parameters were fit to the spherically averaged atom-in-material
electron density using radial positions for which this density was between 10^-4 and 10^-2 electrons per cubic bohr.
The polarizabilities, dispersion coefficients, and quantum Drude oscillator (QDO) parameters were fit using the MCLF method.
The magnetic structure of the system was optimized in VASP from the default ferromagnetic initial guess using spin polarization.
The atomic spin moments (ASMs) were computed on this optimized magnetic structure using the DDEC6 partition as inputs
to the method of T. A. Manz and D. S. Sholl, J. Chem. Theory Comput. 7 (2011) 4146-4164 DOI: 10.1021/ct200539n.
The RMSE and RRMSE were computed using a uniform grid with Ewald summation.
