# Supplementary material for: A collection of forcefield precursors for metal–organic frameworks
Source: RSC Adv. 2019 Nov 13;9(63):36492–507. doi: 10.1039/c9ra07327b (PMC9075174; doi:10.1039/c9ra07327b)
Supplement: RA-009-C9RA07327B-s5434 [file RA-009-C9RA07327B-s5434.xyz]

  208
jmolscript: load "" {1 1 1} spacegroup "x,y,z" unitcell [{     11.250600     0.000000     0.000000 }, {      0.000000    14.835400     0.000000 }, {      0.000000     0.000000    16.184300 }]
Lu     3.071076    11.086494     6.989837     1.668738
Lu     2.734908    11.937305     0.890460     1.649517
Lu     2.554224     3.748906    15.081987     1.668740
Lu     2.890392     2.898095     8.982610     1.649517
Lu     8.179524     3.668794     1.102313     1.668742
Lu     8.515692     4.519605     7.201690     1.649517
Lu     8.696376    11.166606     9.194463     1.668741
Lu     8.360208    10.315795    15.293840     1.649518
P      2.940907    12.142775    13.484597     1.372112
P      3.512437    14.101048     8.823680     1.384125
P      2.684393     2.692625     5.392447     1.372111
P      2.112863     0.734352     0.731530     1.384124
P      8.309693     4.725075    10.791853     1.372110
P      7.738163     6.683348    15.452770     1.384126
P      8.566207    10.110325     2.699703     1.372111
P      9.137737     8.152052     7.360620     1.384125
H      4.545242    11.144352    12.851953     0.445684
H      5.242780     0.175058     8.556639     0.443568
H      2.558386     0.103848    11.261036     0.248760
H      9.708143     2.256464    12.013606     0.307221
H      3.687947    14.296875    13.029980     0.183591
H      2.167991    14.310227    13.384416     0.162851
H      4.358482    13.479444    10.926021     0.175263
H      3.268299    12.448384    10.476097     0.165951
H      0.959676    13.841428    10.152411     0.136648
H      1.011429    12.712454    11.239996     0.137364
H     11.057090    13.021031    13.373087     0.131512
H      9.594512    14.234566    14.622515     0.138807
H      8.966728     1.511727    13.975143     0.114935
H     -0.004500     1.143809    10.723717     0.130962
H      1.080058     3.691048     4.759803     0.445685
H      0.382520    14.660342     0.464489     0.443567
H      3.066914    14.731552     3.168886     0.248759
H      7.167757    12.578936     3.921456     0.307220
H      1.937353     0.538525     4.937830     0.183591
H      3.457309     0.525173     5.292266     0.162851
H      1.266818     1.355956     2.833871     0.175263
H      2.357001     2.387016     2.383947     0.165951
H      4.665624     0.993972     2.060261     0.136648
H      4.613871     2.122946     3.147846     0.137364
H      5.818810     1.814369     5.280937     0.131512
H      7.281388     0.600834     6.530365     0.138808
H      7.909172    13.323673     5.882993     0.114937
H      5.629800    13.691591     2.631567     0.130963
H      6.705358     3.726652    11.424497     0.445686
H      6.007820     7.592758    15.719811     0.443568
H      8.692214     7.521548    13.015414     0.248759
H      1.542457     9.674164    12.262844     0.307221
H      7.562653     6.879175    11.246470     0.183592
H      9.082609     6.892527    10.892034     0.162851
H      6.892118     6.061744    13.350429     0.175263
H      7.982301     5.030684    13.800353     0.165952
H     10.290924     6.423728    14.124039     0.136647
H     10.239171     5.294754    13.036454     0.137363
H      0.193510     5.603331    10.903363     0.131512
H      1.656088     6.816866     9.653935     0.138808
H      2.283872     8.929427    10.301307     0.114936
H      0.004500     8.561509    13.552733     0.130963
H     10.170542    11.108748     3.332347     0.445686
H     10.868080     7.242642     7.627661     0.443568
H      8.183686     7.313852     4.923264     0.248759
H      4.082843     5.161236     4.170694     0.307220
H      9.313247     7.956225     3.154320     0.183591
H      7.793291     7.942873     2.799884     0.162851
H      9.983782     8.773656     5.258279     0.175262
H      8.893599     9.804716     5.708203     0.165951
H      6.584976     8.411672     6.031889     0.136648
H      6.636729     9.540646     4.944304     0.137363
H      5.431790     9.232069     2.811213     0.131511
H      3.969212     8.018534     1.561785     0.138807
H      3.341428     5.905973     2.209157     0.114936
H      5.620800     6.273891     5.460583     0.130962
C      2.843027    13.853297    12.858426    -0.424573
C      3.475310    13.394883    10.532742    -0.433713
C      1.121685    13.664887    11.092719    -0.156821
C      0.082129    14.431877    11.935921     0.073205
C     10.807326    13.875550    13.102809    -0.036775
C      9.935405    14.595067    13.835958    -0.091370
C      9.540509     1.010291    13.442680     0.152431
C     10.916457     0.781826    11.515129     0.046889
C      5.608424    11.033087     8.802641     0.469802
C      6.140577    11.366883     7.391370     0.509070
C      2.960033    12.199149     4.047693     0.483823
C      2.791274    10.730445     3.827587     0.499795
C      5.281032    10.410000    15.960957     0.500674
C      5.798559    11.806011     0.097106     0.467558
C      2.782273     0.982103     4.766276    -0.424573
C      2.149990     1.440517     2.440592    -0.433713
C      4.503615     1.170513     3.000569    -0.156820
C      5.543171     0.403523     3.843771     0.073206
C      6.068574     0.959850     5.010659    -0.036774
C      6.940495     0.240333     5.743808    -0.091370
C      7.335391    13.825109     5.350530     0.152430
C      5.959443    14.053574     3.422979     0.046889
C      0.016876     3.802313     0.710491     0.469801
C     10.735323     3.468517    15.483520     0.509069
C      2.665267     2.636251    12.139843     0.483823
C      2.834026     4.104955    11.919737     0.499795
C      0.344268     4.425400     7.868807     0.500673
C     11.077341     3.029389     8.189256     0.467558
C      8.407573     6.435597    11.418024    -0.424573
C      7.775290     5.977183    13.743708    -0.433713
C     10.128915     6.247187    13.183731    -0.156820
C     11.168471     7.014177    12.340529     0.073206
C      0.443274     6.457850    11.173641    -0.036775
C      1.315195     7.177367    10.440492    -0.091370
C      1.710091     8.427991    10.833770     0.152431
C      0.334143     8.199526    12.761321     0.046890
C      5.642176     3.615387    15.473809     0.469802
C      5.110023     3.949183     0.700780     0.509069
C      8.290567     4.781449     4.044457     0.483823
C      8.459326     3.312745     4.264563     0.499796
C      5.969568     2.992300     8.315493     0.500674
C      5.452041     4.388311     7.995044     0.467559
C      8.468327     8.399803     3.325874    -0.424573
C      9.100610     8.858217     5.651558    -0.433713
C      6.746985     8.588213     5.091581    -0.156820
C      5.707429     7.821223     4.248379     0.073206
C      5.182026     8.377550     3.081491    -0.036775
C      4.310105     7.658033     2.348342    -0.091371
C      3.915209     6.407409     2.741620     0.152429
C      5.291157     6.635874     4.669171     0.046889
C     -0.016876    11.220013     7.381659     0.469803
C      0.515277    10.886217     8.792930     0.509069
C      8.585333    10.053951    12.136607     0.483824
C      8.416574    11.522655    12.356713     0.499795
C     10.906332    11.843100     0.223343     0.500673
C      0.173259    10.447089    16.087194     0.467559
N      2.494258    14.046157    11.421261     0.111528
N      9.986033     1.493925    12.295213    -0.128860
N      3.131042     0.789243     3.329111     0.111528
N      6.889867    13.341475     4.203063    -0.128860
N      8.756342     6.628457    12.855189     0.111528
N      1.264567     8.911625    11.981237    -0.128860
N      8.119558     8.206943     4.763039     0.111528
N      4.360733     5.923775     3.889087    -0.128860
O      2.016108    11.289739    12.691728    -0.785223
O      2.661892    12.280744    14.912214    -0.783927
O      4.455238    11.771890    13.369850    -0.675851
O      2.859903     0.602317     8.870615    -0.770184
O      2.917281    13.120428     7.870425    -0.777515
O      5.015517    14.224182     8.506468    -0.702353
O      4.373108    10.849128     8.920786    -0.545255
O      6.456719    10.948525     9.734856    -0.538709
O      7.339891    11.559744     7.303975    -0.530875
O      5.299033    11.347597     6.473720    -0.563298
O      3.098415    12.608606     5.225910    -0.519060
O      2.975784    12.899380     3.000569    -0.545339
O      2.629265    10.353626     2.668791    -0.505683
O      2.836276    10.003510     4.884422    -0.594939
O      6.102325     9.674164    15.366993    -0.589855
O      4.132345    10.156315     0.116527    -0.526633
O      4.984016    12.577452     0.723438    -0.568696
O      6.984372    12.117555    15.993325    -0.516882
O      3.609192     3.545661     4.599578    -0.785222
O      2.963408     2.554656     6.820064    -0.783926
O      1.170062     3.063510     5.277700    -0.675851
O      2.765397    14.233083     0.778465    -0.770184
O      2.708019     1.714972    15.962575    -0.777515
O      0.609783     0.611218     0.414318    -0.702352
O      1.252192     3.986272     0.828636    -0.545255
O     10.419181     3.886875     1.642706    -0.538709
O      9.536009     3.275656    15.396125    -0.530875
O      0.326267     3.487803    14.565870    -0.563299
O      2.526885     2.226794    13.318060    -0.519061
O      2.649516     1.936020    11.092719    -0.545339
O      2.996035     4.481774    10.760941    -0.505684
O      2.789024     4.831890    12.976572    -0.594940
O     10.773575     5.161236     7.274843    -0.589855
O      1.492955     4.679085     8.208677    -0.526633
O      0.641284     2.257948     8.815588    -0.568695
O      9.891528     2.717845     7.901175    -0.516882
O      9.234492     3.872039    11.584722    -0.785221
O      8.588708     4.863044     9.364236    -0.783927
O      6.795362     4.354190    10.906600    -0.675850
O      8.390697     8.020017    15.405835    -0.770184
O      8.333319     5.702728     0.221725    -0.777516
O      6.235083     6.806482    15.769982    -0.702353
O      6.877492     3.431428    15.355664    -0.545257
O      4.793881     3.530825    14.541594    -0.538710
O      3.910709     4.142044     0.788175    -0.530874
O      5.951567     3.929897     1.618430    -0.563298
O      8.152185     5.190906     2.866240    -0.519061
O      8.274816     5.481680     5.091581    -0.545339
O      8.621335     2.935926     5.423359    -0.505683
O      8.414324     2.585810     3.207728    -0.594939
O      5.148275     2.256464     8.909457    -0.589855
O      7.118255     2.738615     7.975623    -0.526632
O      6.266584     5.159752     7.368712    -0.568695
O      4.266228     4.699855     8.283125    -0.516881
O      7.641408    10.963361     3.492572    -0.785221
O      8.287192     9.972356     1.272086    -0.783927
O     10.080538    10.481210     2.814450    -0.675851
O      8.485203     6.815383     7.313685    -0.770184
O      8.542581     9.132672     8.313875    -0.777515
O     10.640817     8.028918     7.677832    -0.702353
O      9.998408    11.403972     7.263514    -0.545256
O      0.831419    11.304575     6.449444    -0.538709
O      1.714591    10.693356     8.880325    -0.530874
O     10.924333    10.905503     9.710580    -0.563298
O      8.723715     9.644494    10.958390    -0.519060
O      8.601084     9.353720    13.183731    -0.545339
O      8.254565    11.899474    13.515509    -0.505683
O      8.461576    12.249590    11.299878    -0.594940
O      0.477025    12.578936     0.817307    -0.589855
O      9.757645    12.096785    16.067773    -0.526633
O     10.609316     9.675648    15.460862    -0.568696
O      1.359072    10.135545     0.190975    -0.516879

The following XYZ coordinates are in angstroms. Other properties are in atomic units.
The sperically averaged electron density of each atom fit to a function of the form exp(a - br)
eigen_1, eigen_2 and eigen_3 are the three eigenvalues of traceless quadrupole moment tensor
  atom number  atomic symbol              X              Y              Z     net charge C6 coefficient C8 coefficient C10 coefficient fluctuating dipole atomic polarizability isotropic forcefield polarizability              a              b squared Pearson coefficient          <r^3>          <r^4>         wp_QDO          m_QDO          q_QDO       dipole_x       dipole_y       dipole_z         dipole            Qxy            Qxz            Qyz     Q(x^2-y^2)  Q(3z^2 - R^2)        eigen_1        eigen_2        eigen_3 static polarizability      alpha(xx)      alpha(xy)      alpha(xz)      alpha(yy)      alpha(yz)      alpha(zz) atomic spin moment
            1             Lu       3.071076      11.086494       6.989837       1.668738     201.421056 0.51737802E+04  0.20593723E+06                                25.446063                           21.937419       0.296251       1.790827                    0.999807      84.976746     234.900614       0.441149       0.348814      -1.220323      -0.003570      -0.090698       0.007835       0.091106      -0.043157      -0.024074      -0.037316      -0.650974      -0.726267      -0.257775      -0.193441       0.451216             28.444973      35.085938       1.356333      -1.972786      19.273722       2.300768      30.975259           0.000027
            2             Lu       2.734908      11.937305       0.890460       1.649517     154.105532 0.34055252E+04  0.12437451E+06                                24.296904                           20.182441       0.269175       1.765510                    0.999947      87.464862     246.006038       0.373908       0.448533      -1.124989      -0.002170       0.049983      -0.039423       0.063696      -0.004548      -0.010780      -0.015241      -0.150363       0.013943      -0.079175       0.003035       0.076140             28.084887      28.645799      -0.854128       3.138784      21.437509      -0.738072      34.171353           0.000021
            3             Lu       2.554224       3.748906      15.081987       1.668740     201.420960 0.51737780E+04  0.20593712E+06                                25.446058                           21.937417       0.296248       1.790826                    0.999807      84.976721     234.900542       0.441148       0.348814      -1.220323       0.003570       0.090698       0.007834       0.091105      -0.043158       0.024073       0.037316      -0.650973      -0.726269      -0.257774      -0.193441       0.451216             28.444965      35.085929       1.356333       1.972785      19.273720      -2.300767      30.975246           0.000036
            4             Lu       2.890392       2.898095       8.982610       1.649517     154.105370 0.34055213E+04  0.12437434E+06                                24.296893                           20.182434       0.269174       1.765510                    0.999947      87.464824     246.005936       0.373907       0.448533      -1.124989       0.002171      -0.049980      -0.039422       0.063693      -0.004549       0.010781       0.015242      -0.150361       0.013943      -0.079175       0.003036       0.076139             28.084870      28.645768      -0.854122      -3.138782      21.437512       0.738073      34.171331           0.000021
            5             Lu       8.179524       3.668794       1.102313       1.668742     201.421002 0.51737787E+04  0.20593716E+06                                25.446064                           21.937420       0.296248       1.790826                    0.999807      84.976705     234.900514       0.441148       0.348815      -1.220323       0.003570      -0.090698      -0.007834       0.091106       0.043158      -0.024074       0.037316      -0.650972      -0.726266      -0.257775      -0.193440       0.451215             28.444973      35.085921      -1.356333      -1.972782      19.273723      -2.300774      30.975274           0.000033
            6             Lu       8.515692       4.519605       7.201690       1.649517     154.105421 0.34055222E+04  0.12437438E+06                                24.296900                           20.182438       0.269174       1.765510                    0.999947      87.464836     246.005994       0.373907       0.448533      -1.124989       0.002172       0.049980       0.039422       0.063693       0.004548      -0.010779       0.015241      -0.150360       0.013941      -0.079174       0.003034       0.076139             28.084880      28.645771       0.854116       3.138788      21.437521       0.738078      34.171349           0.000016
            7             Lu       8.696376      11.166606       9.194463       1.668741     201.421165 0.51737836E+04  0.20593740E+06                                25.446076                           21.937429       0.296247       1.790826                    0.999807      84.976755     234.900690       0.441148       0.348814      -1.220323      -0.003571       0.090697      -0.007834       0.091105       0.043157       0.024073      -0.037317      -0.650971      -0.726261      -0.257773      -0.193441       0.451214             28.444988      35.085955      -1.356333       1.972787      19.273733       2.300771      30.975277           0.000031
            8             Lu       8.360208      10.315795      15.293840       1.649518     154.105379 0.34055211E+04  0.12437433E+06                                24.296896                           20.182435       0.269174       1.765510                    0.999947      87.464842     246.006008       0.373907       0.448533      -1.124989      -0.002170      -0.049981       0.039424       0.063695       0.004547       0.010780      -0.015241      -0.150361       0.013944      -0.079175       0.003036       0.076139             28.084877      28.645783       0.854123      -3.138784      21.437514      -0.738066      34.171333           0.000019
            9              P       2.940907      12.142775      13.484597       1.372112      61.467370 0.11254708E+04  0.32851580E+05                                12.196527                           10.341049       0.668819       2.014334                    0.999775      45.256985     135.174719       0.588922       0.356309      -1.130455       0.044210      -0.051913       0.075971       0.102084       0.009031       0.031511       0.014682       0.085488      -0.187887      -0.072119      -0.010395       0.082514             13.298521      11.786033      -0.419129       1.946964      11.344095      -0.759672      16.765436           0.000071
           10              P       3.512437      14.101048       8.823680       1.384125      62.347415 0.11046424E+04  0.32156893E+05                                12.474764                           10.381582       0.642714       2.012823                    0.999851      45.121486     135.460516       0.575065       0.365878      -1.120772       0.026157       0.000283      -0.107892       0.111018      -0.036785       0.003259      -0.015774       0.093807      -0.070874      -0.054182      -0.017957       0.072139             13.831939      10.913679      -0.139206      -1.787154      16.636669       1.834568      13.945470           0.000076
           11              P       2.684393       2.692625       5.392447       1.372111      61.467384 0.11254713E+04  0.32851596E+05                                12.196527                           10.341049       0.668821       2.014335                    0.999775      45.256985     135.174697       0.588922       0.356308      -1.130455      -0.044210       0.051913       0.075971       0.102084       0.009030      -0.031511      -0.014681       0.085487      -0.187888      -0.072119      -0.010395       0.082514             13.298520      11.786030      -0.419129      -1.946963      11.344097       0.759675      16.765433           0.000071
           12              P       2.112863       0.734352       0.731530       1.384124      62.347440 0.11046430E+04  0.32156913E+05                                12.474762                           10.381582       0.642720       2.012825                    0.999851      45.121496     135.460517       0.575065       0.365878      -1.120772      -0.026157      -0.000283      -0.107893       0.111018      -0.036785      -0.003258       0.015774       0.093808      -0.070875      -0.054183      -0.017957       0.072140             13.831938      10.913678      -0.139205       1.787154      16.636666      -1.834565      13.945470           0.000077
           13              P       8.309693       4.725075      10.791853       1.372110      61.467434 0.11254725E+04  0.32851639E+05                                12.196532                           10.341053       0.668821       2.014334                    0.999775      45.257012     135.174787       0.588922       0.356308      -1.130455      -0.044211      -0.051913      -0.075971       0.102084      -0.009030       0.031511      -0.014681       0.085487      -0.187890      -0.072119      -0.010395       0.082514             13.298526      11.786030       0.419127       1.946963      11.344102       0.759676      16.765445           0.000072
           14              P       7.738163       6.683348      15.452770       1.384126      62.347403 0.11046421E+04  0.32156882E+05                                12.474758                           10.381578       0.642718       2.012824                    0.999851      45.121470     135.460423       0.575066       0.365878      -1.120772      -0.026157       0.000284       0.107892       0.111018       0.036785       0.003259       0.015775       0.093808      -0.070874      -0.054183      -0.017957       0.072140             13.831934      10.913672       0.139204      -1.787152      16.636665      -1.834566      13.945464           0.000077
           15              P       8.566207      10.110325       2.699703       1.372111      61.467391 0.11254715E+04  0.32851603E+05                                12.196529                           10.341051       0.668820       2.014334                    0.999775      45.256987     135.174710       0.588922       0.356308      -1.130455       0.044210       0.051913      -0.075971       0.102084      -0.009030      -0.031511       0.014681       0.085489      -0.187888      -0.072119      -0.010396       0.082515             13.298522      11.786031       0.419128      -1.946962      11.344097      -0.759675      16.765438           0.000071
           16              P       9.137737       8.152052       7.360620       1.384125      62.347447 0.11046430E+04  0.32156916E+05                                12.474766                           10.381584       0.642714       2.012823                    0.999851      45.121506     135.460580       0.575065       0.365878      -1.120772       0.026157      -0.000283       0.107891       0.111017       0.036784      -0.003259      -0.015773       0.093808      -0.070878      -0.054181      -0.017959       0.072140             13.831943      10.913678       0.139206       1.787152      16.636677       1.834569      13.945473           0.000076
           17              H       4.545242      11.144352      12.851953       0.445684       0.399014 0.24130321E+01  0.17915508E+02                                 0.979563                            0.980402      -1.267058       2.486039                    0.999944       1.970610       5.126234       0.552285       1.493746      -0.668350       0.014019      -0.021890      -0.012658       0.028912      -0.006103      -0.003011       0.013212      -0.008771      -0.007544      -0.012450      -0.005115       0.017565              0.969592       0.926444      -0.084726      -0.036010       1.004874       0.108798       0.977458           0.000009
           18              H       5.242780       0.175058       8.556639       0.443568       0.363026 0.20912269E+01  0.15194823E+02                                 0.957814                            0.940856      -1.280498       2.452704                    0.999969       2.168052       5.844298       0.531049       1.587365      -0.648985       0.011442       0.009614      -0.003918       0.015450       0.001736      -0.002072      -0.003469       0.011969      -0.008237      -0.007272      -0.000963       0.008235              0.961762       0.896018       0.126554      -0.028039       1.146457      -0.012640       0.842811           0.000011
           19              H       2.558386       0.103848      11.261036       0.248760       0.598830 0.39351632E+01  0.33380151E+02                                 1.322395                            1.273745      -1.106206       2.419963                    0.998102       3.125106       9.006155       0.467032       1.546087      -0.655398       0.005486       0.027378      -0.005094       0.028383       0.000061       0.003390      -0.000694       0.020544      -0.001007      -0.010158      -0.001260       0.011419              1.352815       1.109566       0.034454      -0.026726       1.797422      -0.098353       1.151458           0.000007
           20              H       9.708143       2.256464      12.013606       0.307221       0.533214 0.30003714E+01  0.23532495E+02                                 1.174872                            1.076601      -1.091974       2.458770                    0.999970       2.597624       6.954336       0.539072       1.448659      -0.673221      -0.004339       0.023127      -0.007814       0.024794       0.000177      -0.009771       0.000478       0.000444       0.019450      -0.009161      -0.003441       0.012603              1.233354       1.027886      -0.274470       0.068161       1.636733      -0.230875       1.035442           0.000008
           21              H       3.687947      14.296875      13.029980       0.183591       0.868577 0.66167247E+01  0.61767495E+02                                 1.512148                            1.514079      -0.735980       2.576439                    0.999889       2.972829       8.039013       0.505015       1.299227      -0.708306       0.027802       0.017649       0.013913       0.035749       0.010560       0.006259      -0.002036       0.021175       0.031567      -0.020813       0.005399       0.015414              1.497571       1.722671       0.167366       0.129684       1.399372       0.044197       1.370668           0.000014
           22              H       2.167991      14.310227      13.384416       0.162851       0.871632 0.67940133E+01  0.65455730E+02                                 1.631997                            1.622614      -1.409340       2.230497                    0.993492       3.738202      11.141281       0.437471       1.453233      -0.671777      -0.011958       0.015822       0.023705       0.030907      -0.002234      -0.001828       0.005709       0.013130       0.047832      -0.015817      -0.001421       0.017239              1.629293       1.717369      -0.197960      -0.225302       1.504841       0.140057       1.665670           0.000012
           23              H       4.358482      13.479444      10.926021       0.175263       0.935352 0.73523787E+01  0.70951603E+02                                 1.624514                            1.623038      -0.898682       2.489831                    0.998830       3.226252       9.070792       0.472401       1.343571      -0.697599       0.029418       0.000723       0.012089       0.031813      -0.001015       0.002393       0.014048       0.013249      -0.025573      -0.020027       0.008727       0.011301              1.612713       1.951881       0.018726       0.105549       1.366108       0.004400       1.520150           0.000012
           24              H       3.268299      12.448384      10.476097       0.165951       0.940034 0.74184101E+01  0.73254507E+02                                 1.729587                            1.703909      -1.629134       2.124581                    0.992081       3.929145      11.959086       0.422639       1.467619      -0.668343      -0.005594      -0.027326      -0.004479       0.028250       0.000591      -0.003648       0.007524       0.005196      -0.031431      -0.014471       0.005721       0.008750              1.742387       1.539075       0.085958      -0.063301       2.134941       0.141595       1.553144           0.000015
           25              H       0.959676      13.841428      10.152411       0.136648       0.996380 0.77068144E+01  0.75303070E+02                                 1.689329                            1.655506      -0.918812       2.458700                    0.997327       3.431329       9.728901       0.470057       1.333577      -0.698433      -0.011311       0.004701      -0.035845       0.037880      -0.000858       0.011208      -0.001579       0.009861       0.029709      -0.010007      -0.007309       0.017316              1.700451       1.474179      -0.022878       0.067761       1.485825      -0.085665       2.141349           0.000013
           26              H       1.011429      12.712454      11.239996       0.137364       0.913200 0.69525057E+01  0.67255186E+02                                 1.673705                            1.632484      -1.320242       2.260437                    0.993259       3.800406      11.286644       0.440488       1.437433      -0.674765      -0.005407      -0.034814       0.004557       0.035525       0.004930      -0.004250      -0.000347      -0.003125      -0.021411      -0.008985      -0.000261       0.009245              1.697188       1.438323       0.091135       0.000068       2.208348      -0.079158       1.444893           0.000014
           27              H      11.057090      13.021031      13.373087       0.131512       0.866433 0.61603428E+01  0.57327597E+02                                 1.568847                            1.505724      -1.005414       2.423435                    0.997796       3.408574       9.656878       0.476903       1.380121      -0.687482       0.005595      -0.037986       0.013956       0.040853      -0.002972      -0.000688      -0.004540      -0.017835       0.000828      -0.009757      -0.001294       0.011051              1.595226       1.404636      -0.172963       0.002187       1.995427      -0.225261       1.385615           0.000010
           28              H       9.594512      14.234566      14.622515       0.138807       0.992338 0.70385133E+01  0.67145485E+02                                 1.668434                            1.571191      -0.904715       2.465112                    0.999319       3.337155       9.310417       0.488160       1.315250      -0.701747      -0.018160      -0.018567       0.031971       0.041190      -0.005907      -0.013039       0.000506       0.003064       0.010038      -0.013335      -0.002416       0.015751              1.702847       1.478931       0.139473      -0.281099       1.637220      -0.350851       1.992389           0.000013
           29              H       8.966728       1.511727      13.975143       0.114935       1.050591 0.72541518E+01  0.69091876E+02                                 1.668409                            1.543741      -0.865827       2.471941                    0.999408       3.324444       8.994763       0.522002       1.231951      -0.719874      -0.030855       0.019864       0.033910       0.049965      -0.005832      -0.015119      -0.008367       0.003931       0.015612      -0.019615       0.001548       0.018067              1.719724       1.682141      -0.380168      -0.351609       1.806471       0.373399       1.670559           0.000012
           30              H      -0.004500       1.143809      10.723717       0.130962       0.953630 0.67509811E+01  0.64327525E+02                                 1.667483                            1.569122      -1.150722       2.339061                    0.997146       3.603157      10.355298       0.470001       1.367659      -0.688519       0.018004       0.012508      -0.035922       0.042083      -0.009737      -0.008409       0.002408      -0.001871      -0.008232      -0.011670      -0.002865       0.014536              1.700021       1.447242       0.065438      -0.272281       1.612372      -0.409881       2.040449           0.000012
           31              H       1.080058       3.691048       4.759803       0.445685       0.399012 0.24130191E+01  0.17915385E+02                                 0.979560                            0.980399      -1.267057       2.486040                    0.999944       1.970604       5.126212       0.552286       1.493745      -0.668350      -0.014019       0.021890      -0.012658       0.028913      -0.006103       0.003011      -0.013212      -0.008772      -0.007544      -0.012450      -0.005115       0.017566              0.969589       0.926441      -0.084725       0.036010       1.004871      -0.108797       0.977455           0.000009
           32              H       0.382520      14.660342       0.464489       0.443567       0.363026 0.20912276E+01  0.15194833E+02                                 0.957815                            0.940858      -1.280498       2.452704                    0.999969       2.168054       5.844309       0.531048       1.587368      -0.648985      -0.011442      -0.009614      -0.003919       0.015450       0.001736       0.002072       0.003469       0.011969      -0.008237      -0.007272      -0.000962       0.008235              0.961763       0.896019       0.126554       0.028039       1.146459       0.012640       0.842812           0.000012
           33              H       3.066914      14.731552       3.168886       0.248759       0.598832 0.39351790E+01  0.33380316E+02                                 1.322397                            1.273748      -1.106206       2.419963                    0.998102       3.125112       9.006174       0.467032       1.546086      -0.655398      -0.005486      -0.027378      -0.005094       0.028383       0.000061      -0.003390       0.000694       0.020544      -0.001007      -0.010158      -0.001260       0.011419              1.352818       1.109568       0.034454       0.026726       1.797426       0.098354       1.151459           0.000007
           34              H       7.167757      12.578936       3.921456       0.307220       0.533215 0.30003790E+01  0.23532570E+02                                 1.174874                            1.076603      -1.091973       2.458769                    0.999970       2.597628       6.954350       0.539072       1.448660      -0.673221       0.004339      -0.023127      -0.007815       0.024794       0.000177       0.009771      -0.000478       0.000444       0.019451      -0.009162      -0.003441       0.012603              1.233356       1.027888      -0.274470      -0.068161       1.636736       0.230875       1.035444           0.000008
           35              H       1.937353       0.538525       4.937830       0.183591       0.868577 0.66167260E+01  0.61767503E+02                                 1.512148                            1.514078      -0.735978       2.576439                    0.999889       2.972830       8.039013       0.505015       1.299226      -0.708306      -0.027802      -0.017649       0.013913       0.035749       0.010560      -0.006259       0.002036       0.021174       0.031567      -0.020813       0.005399       0.015414              1.497570       1.722670       0.167366      -0.129684       1.399372      -0.044197       1.370668           0.000014
           36              H       3.457309       0.525173       5.292266       0.162851       0.871635 0.67940374E+01  0.65456018E+02                                 1.631999                            1.622616      -1.409342       2.230496                    0.993492       3.738209      11.141306       0.437471       1.453232      -0.671777       0.011958      -0.015822       0.023705       0.030907      -0.002234       0.001828      -0.005709       0.013130       0.047832      -0.015817      -0.001421       0.017239              1.629296       1.717372      -0.197961       0.225302       1.504843      -0.140057       1.665673           0.000012
           37              H       1.266818       1.355956       2.833871       0.175263       0.935355 0.73524081E+01  0.70951963E+02                                 1.624518                            1.623041      -0.898685       2.489829                    0.998830       3.226259       9.070819       0.472401       1.343571      -0.697599      -0.029418      -0.000723       0.012089       0.031813      -0.001015      -0.002393      -0.014048       0.013249      -0.025573      -0.020027       0.008727       0.011300              1.612716       1.951885       0.018726      -0.105550       1.366111      -0.004400       1.520153           0.000012
           38              H       2.357001       2.387016       2.383947       0.165951       0.940036 0.74184253E+01  0.73254696E+02                                 1.729589                            1.703911      -1.629136       2.124580                    0.992081       3.929149      11.959102       0.422638       1.467619      -0.668343       0.005594       0.027326      -0.004479       0.028250       0.000591       0.003648      -0.007524       0.005196      -0.031431      -0.014471       0.005721       0.008750              1.742388       1.539076       0.085958       0.063301       2.134943      -0.141596       1.553146           0.000015
           39              H       4.665624       0.993972       2.060261       0.136648       0.996378 0.77067887E+01  0.75302750E+02                                 1.689326                            1.655503      -0.918807       2.458702                    0.997327       3.431323       9.728877       0.470057       1.333577      -0.698433       0.011311      -0.004701      -0.035845       0.037880      -0.000858      -0.011208       0.001579       0.009861       0.029709      -0.010007      -0.007309       0.017316              1.700448       1.474176      -0.022878      -0.067761       1.485822       0.085664       2.141344           0.000012
           40              H       4.613871       2.122946       3.147846       0.137364       0.913201 0.69525075E+01  0.67255203E+02                                 1.673705                            1.632484      -1.320240       2.260438                    0.993259       3.800405      11.286638       0.440488       1.437432      -0.674765       0.005407       0.034814       0.004556       0.035525       0.004930       0.004250       0.000347      -0.003125      -0.021411      -0.008985      -0.000260       0.009245              1.697188       1.438323       0.091136      -0.000068       2.208348       0.079158       1.444892           0.000014
           41              H       5.818810       1.814369       5.280937       0.131512       0.866432 0.61603339E+01  0.57327486E+02                                 1.568845                            1.505723      -1.005411       2.423437                    0.997796       3.408570       9.656861       0.476903       1.380120      -0.687482      -0.005595       0.037985       0.013956       0.040853      -0.002972       0.000688       0.004540      -0.017835       0.000828      -0.009757      -0.001294       0.011051              1.595225       1.404635      -0.172963      -0.002187       1.995425       0.225260       1.385614           0.000008
           42              H       7.281388       0.600834       6.530365       0.138808       0.992335 0.70384911E+01  0.67145219E+02                                 1.668431                            1.571189      -0.904714       2.465112                    0.999319       3.337149       9.310396       0.488160       1.315250      -0.701747       0.018160       0.018567       0.031970       0.041190      -0.005906       0.013039      -0.000506       0.003064       0.010038      -0.013335      -0.002416       0.015752              1.702844       1.478929       0.139472       0.281098       1.637217       0.350850       1.992385           0.000012
           43              H       7.909172      13.323673       5.882993       0.114937       1.050585 0.72541002E+01  0.69091270E+02                                 1.668404                            1.543736      -0.865821       2.471944                    0.999408       3.324433       8.994729       0.522002       1.231952      -0.719873       0.030855      -0.019864       0.033910       0.049965      -0.005832       0.015119       0.008367       0.003932       0.015612      -0.019615       0.001548       0.018067              1.719718       1.682135      -0.380165       0.351607       1.806464      -0.373397       1.670553           0.000012
           44              H       5.629800      13.691591       2.631567       0.130963       0.953627 0.67509548E+01  0.64327226E+02                                 1.667482                            1.569120      -1.150718       2.339064                    0.997146       3.603152      10.355288       0.470000       1.367661      -0.688518      -0.018004      -0.012508      -0.035922       0.042084      -0.009737       0.008409      -0.002408      -0.001871      -0.008232      -0.011671      -0.002865       0.014536              1.700019       1.447241       0.065438       0.272280       1.612371       0.409880       2.040446           0.000011
           45              H       6.705358       3.726652      11.424497       0.445686       0.399011 0.24130115E+01  0.17915307E+02                                 0.979557                            0.980396      -1.267055       2.486042                    0.999944       1.970599       5.126190       0.552289       1.493741      -0.668351      -0.014019      -0.021890       0.012658       0.028913       0.006103      -0.003012      -0.013212      -0.008772      -0.007544      -0.012450      -0.005115       0.017566              0.969586       0.926438       0.084725      -0.036010       1.004868      -0.108797       0.977452           0.000009
           46              H       6.007820       7.592758      15.719811       0.443568       0.363025 0.20912221E+01  0.15194781E+02                                 0.957814                            0.940856      -1.280499       2.452704                    0.999969       2.168050       5.844294       0.531049       1.587367      -0.648985      -0.011442       0.009614       0.003919       0.015450      -0.001736      -0.002072       0.003469       0.011969      -0.008237      -0.007272      -0.000962       0.008235              0.961761       0.896017      -0.126554      -0.028039       1.146456       0.012640       0.842810           0.000013
           47              H       8.692214       7.521548      13.015414       0.248759       0.598830 0.39351637E+01  0.33380154E+02                                 1.322395                            1.273745      -1.106205       2.419964                    0.998102       3.125106       9.006153       0.467032       1.546086      -0.655398      -0.005486       0.027378       0.005094       0.028383      -0.000061       0.003390       0.000694       0.020544      -0.001007      -0.010158      -0.001260       0.011419              1.352815       1.109566      -0.034454      -0.026726       1.797422       0.098353       1.151458           0.000007
           48              H       1.542457       9.674164      12.262844       0.307221       0.533215 0.30003760E+01  0.23532538E+02                                 1.174872                            1.076602      -1.091975       2.458769                    0.999970       2.597626       6.954341       0.539072       1.448658      -0.673221       0.004339       0.023127       0.007814       0.024794      -0.000177      -0.009771      -0.000478       0.000444       0.019450      -0.009162      -0.003441       0.012603              1.233354       1.027887       0.274470       0.068161       1.636734       0.230875       1.035443           0.000008
           49              H       7.562653       6.879175      11.246470       0.183592       0.868579 0.66167411E+01  0.61767691E+02                                 1.512150                            1.514081      -0.735981       2.576438                    0.999889       2.972833       8.039029       0.505014       1.299227      -0.708306      -0.027802       0.017649      -0.013913       0.035749      -0.010560       0.006259       0.002036       0.021174       0.031567      -0.020813       0.005399       0.015414              1.497573       1.722673      -0.167366       0.129684       1.399374      -0.044197       1.370670           0.000014
           50              H       9.082609       6.892527      10.892034       0.162851       0.871633 0.67940244E+01  0.65455867E+02                                 1.631998                            1.622615      -1.409340       2.230497                    0.993492       3.738206      11.141298       0.437471       1.453233      -0.671776       0.011958       0.015822      -0.023705       0.030907       0.002234      -0.001828      -0.005709       0.013130       0.047832      -0.015817      -0.001421       0.017239              1.629295       1.717371       0.197961      -0.225302       1.504843      -0.140057       1.665672           0.000012
           51              H       6.892118       6.061744      13.350429       0.175263       0.935353 0.73523912E+01  0.70951747E+02                                 1.624515                            1.623038      -0.898680       2.489831                    0.998830       3.226255       9.070799       0.472402       1.343570      -0.697599      -0.029418       0.000723      -0.012089       0.031813       0.001015       0.002393      -0.014048       0.013249      -0.025574      -0.020027       0.008727       0.011301              1.612714       1.951881      -0.018726       0.105549       1.366109      -0.004400       1.520151           0.000013
           52              H       7.982301       5.030684      13.800353       0.165952       0.940033 0.74183993E+01  0.73254374E+02                                 1.729586                            1.703908      -1.629135       2.124581                    0.992081       3.929142      11.959075       0.422639       1.467619      -0.668343       0.005594      -0.027326       0.004479       0.028250      -0.000591      -0.003648      -0.007524       0.005196      -0.031431      -0.014471       0.005721       0.008750              1.742385       1.539074      -0.085958      -0.063301       2.134939      -0.141595       1.553143           0.000014
           53              H      10.290924       6.423728      14.124039       0.136647       0.996383 0.77068422E+01  0.75303396E+02                                 1.689331                            1.655508      -0.918810       2.458700                    0.997327       3.431334       9.728913       0.470057       1.333575      -0.698433       0.011311       0.004701       0.035845       0.037880       0.000858       0.011208       0.001579       0.009861       0.029709      -0.010007      -0.007309       0.017316              1.700453       1.474180       0.022878       0.067761       1.485826       0.085665       2.141352           0.000012
           54              H      10.239171       5.294754      13.036454       0.137363       0.913202 0.69525245E+01  0.67255413E+02                                 1.673707                            1.632486      -1.320244       2.260436                    0.993259       3.800411      11.286662       0.440488       1.437433      -0.674765       0.005407      -0.034814      -0.004556       0.035525      -0.004930      -0.004250       0.000347      -0.003125      -0.021411      -0.008985      -0.000260       0.009245              1.697191       1.438325      -0.091136       0.000068       2.208352       0.079159       1.444895           0.000013
           55              H       0.193510       5.603331      10.903363       0.131512       0.866433 0.61603443E+01  0.57327615E+02                                 1.568847                            1.505724      -1.005413       2.423436                    0.997796       3.408574       9.656879       0.476903       1.380121      -0.687482      -0.005595      -0.037985      -0.013956       0.040853       0.002972      -0.000688       0.004540      -0.017835       0.000828      -0.009757      -0.001294       0.011051              1.595227       1.404637       0.172964       0.002187       1.995427       0.225261       1.385616           0.000009
           56              H       1.656088       6.816866       9.653935       0.138808       0.992336 0.70384972E+01  0.67145286E+02                                 1.668431                            1.571189      -0.904716       2.465112                    0.999319       3.337150       9.310397       0.488160       1.315249      -0.701747       0.018160      -0.018568      -0.031970       0.041190       0.005906      -0.013039      -0.000505       0.003064       0.010037      -0.013335      -0.002416       0.015751              1.702844       1.478929      -0.139472      -0.281098       1.637217       0.350850       1.992385           0.000013
           57              H       2.283872       8.929427      10.301307       0.114936       1.050589 0.72541314E+01  0.69091625E+02                                 1.668406                            1.543738      -0.865824       2.471942                    0.999408       3.324439       8.994742       0.522003       1.231950      -0.719874       0.030855       0.019864      -0.033909       0.049965       0.005832      -0.015119       0.008367       0.003931       0.015612      -0.019615       0.001548       0.018067              1.719720       1.682137       0.380166      -0.351608       1.806467      -0.373398       1.670556           0.000012
           58              H       0.004500       8.561509      13.552733       0.130963       0.953626 0.67509483E+01  0.64327125E+02                                 1.667479                            1.569118      -1.150717       2.339064                    0.997146       3.603146      10.355255       0.470002       1.367658      -0.688519      -0.018004       0.012508       0.035922       0.042084       0.009737      -0.008409      -0.002408      -0.001870      -0.008232      -0.011670      -0.002865       0.014535              1.700016       1.447238      -0.065437      -0.272280       1.612368       0.409879       2.040442           0.000012
           59              H      10.170542      11.108748       3.332347       0.445686       0.399013 0.24130234E+01  0.17915419E+02                                 0.979559                            0.980399      -1.267056       2.486040                    0.999944       1.970605       5.126210       0.552288       1.493740      -0.668351       0.014019       0.021890       0.012658       0.028913       0.006103       0.003011       0.013212      -0.008771      -0.007544      -0.012451      -0.005115       0.017566              0.969588       0.926440       0.084725       0.036010       1.004870       0.108797       0.977454           0.000009
           60              H      10.868080       7.242642       7.627661       0.443568       0.363024 0.20912160E+01  0.15194727E+02                                 0.957813                            0.940855      -1.280499       2.452704                    0.999969       2.168047       5.844285       0.531049       1.587368      -0.648985       0.011442      -0.009614       0.003918       0.015450      -0.001736       0.002072      -0.003469       0.011969      -0.008237      -0.007272      -0.000963       0.008235              0.961760       0.896016      -0.126553       0.028039       1.146455      -0.012640       0.842810           0.000012
           61              H       8.183686       7.313852       4.923264       0.248759       0.598830 0.39351663E+01  0.33380182E+02                                 1.322395                            1.273746      -1.106205       2.419964                    0.998102       3.125107       9.006157       0.467032       1.546086      -0.655398       0.005486      -0.027378       0.005094       0.028383      -0.000061      -0.003390      -0.000694       0.020544      -0.001007      -0.010158      -0.001260       0.011419              1.352816       1.109567      -0.034454       0.026726       1.797423      -0.098353       1.151458           0.000007
           62              H       4.082843       5.161236       4.170694       0.307220       0.533215 0.30003790E+01  0.23532568E+02                                 1.174873                            1.076603      -1.091974       2.458769                    0.999970       2.597627       6.954345       0.539072       1.448659      -0.673221      -0.004339      -0.023127       0.007814       0.024794      -0.000177       0.009771       0.000478       0.000444       0.019450      -0.009162      -0.003441       0.012603              1.233355       1.027887       0.274470      -0.068161       1.636735      -0.230875       1.035443           0.000008
           63              H       9.313247       7.956225       3.154320       0.183591       0.868577 0.66167235E+01  0.61767474E+02                                 1.512148                            1.514078      -0.735979       2.576439                    0.999889       2.972829       8.039010       0.505015       1.299226      -0.708306       0.027802      -0.017649      -0.013913       0.035749      -0.010560      -0.006259      -0.002036       0.021175       0.031567      -0.020813       0.005399       0.015414              1.497570       1.722670      -0.167366      -0.129684       1.399372       0.044197       1.370668           0.000012
           64              H       7.793291       7.942873       2.799884       0.162851       0.871632 0.67940073E+01  0.65455656E+02                                 1.631996                            1.622613      -1.409339       2.230498                    0.993492       3.738200      11.141273       0.437472       1.453232      -0.671777      -0.011958      -0.015822      -0.023705       0.030907       0.002234       0.001828       0.005709       0.013130       0.047832      -0.015817      -0.001421       0.017239              1.629293       1.717368       0.197960       0.225302       1.504840       0.140057       1.665669           0.000012
           65              H       9.983782       8.773656       5.258279       0.175262       0.935354 0.73524056E+01  0.70951929E+02                                 1.624518                            1.623041      -0.898682       2.489830                    0.998830       3.226258       9.070814       0.472401       1.343571      -0.697599       0.029418      -0.000723      -0.012089       0.031813       0.001015      -0.002393       0.014048       0.013249      -0.025573      -0.020027       0.008727       0.011300              1.612716       1.951885      -0.018726      -0.105550       1.366111       0.004400       1.520153           0.000012
           66              H       8.893599       9.804716       5.708203       0.165951       0.940033 0.74183973E+01  0.73254354E+02                                 1.729586                            1.703908      -1.629135       2.124581                    0.992081       3.929142      11.959077       0.422639       1.467620      -0.668342      -0.005595       0.027326       0.004479       0.028250      -0.000591       0.003648       0.007524       0.005196      -0.031431      -0.014471       0.005721       0.008750              1.742386       1.539074      -0.085958       0.063301       2.134939       0.141595       1.553144           0.000016
           67              H       6.584976       8.411672       6.031889       0.136648       0.996381 0.77068190E+01  0.75303117E+02                                 1.689328                            1.655506      -0.918809       2.458701                    0.997327       3.431329       9.728897       0.470057       1.333576      -0.698433      -0.011311      -0.004701       0.035845       0.037880       0.000858      -0.011208      -0.001579       0.009861       0.029709      -0.010007      -0.007309       0.017316              1.700450       1.474179       0.022878      -0.067761       1.485824      -0.085665       2.141349           0.000013
           68              H       6.636729       9.540646       4.944304       0.137363       0.913202 0.69525174E+01  0.67255320E+02                                 1.673706                            1.632484      -1.320240       2.260438                    0.993259       3.800408      11.286647       0.440488       1.437432      -0.674765      -0.005407       0.034814      -0.004557       0.035525      -0.004930       0.004250      -0.000347      -0.003125      -0.021411      -0.008985      -0.000261       0.009245              1.697189       1.438324      -0.091136      -0.000068       2.208350      -0.079159       1.444893           0.000014
           69              H       5.431790       9.232069       2.811213       0.131511       0.866434 0.61603569E+01  0.57327756E+02                                 1.568848                            1.505725      -1.005412       2.423436                    0.997796       3.408577       9.656886       0.476903       1.380120      -0.687482       0.005595       0.037985      -0.013956       0.040853       0.002972       0.000688      -0.004540      -0.017835       0.000828      -0.009757      -0.001294       0.011051              1.595228       1.404637       0.172964      -0.002187       1.995429      -0.225261       1.385617           0.000009
           70              H       3.969212       8.018534       1.561785       0.138807       0.992336 0.70384985E+01  0.67145306E+02                                 1.668432                            1.571189      -0.904713       2.465113                    0.999319       3.337151       9.310402       0.488160       1.315250      -0.701747      -0.018160       0.018567      -0.031970       0.041190       0.005906       0.013039       0.000505       0.003064       0.010037      -0.013335      -0.002416       0.015751              1.702845       1.478930      -0.139472       0.281099       1.637218      -0.350850       1.992386           0.000012
           71              H       3.341428       5.905973       2.209157       0.114936       1.050587 0.72541185E+01  0.69091492E+02                                 1.668407                            1.543739      -0.865821       2.471944                    0.999408       3.324437       8.994745       0.522002       1.231953      -0.719873      -0.030855      -0.019864      -0.033909       0.049965       0.005832       0.015119      -0.008367       0.003931       0.015612      -0.019615       0.001548       0.018067              1.719721       1.682138       0.380166       0.351608       1.806468       0.373398       1.670556           0.000012
           72              H       5.620800       6.273891       5.460583       0.130962       0.953628 0.67509640E+01  0.64327314E+02                                 1.667481                            1.569120      -1.150718       2.339063                    0.997146       3.603151      10.355274       0.470001       1.367658      -0.688519       0.018004      -0.012508       0.035922       0.042083       0.009737       0.008409       0.002408      -0.001871      -0.008232      -0.011670      -0.002865       0.014536              1.700018       1.447240      -0.065438       0.272280       1.612370      -0.409880       2.040445           0.000011
           73              C       2.843027      13.853297      12.858426      -0.424573      29.528739 0.53355593E+03  0.13183822E+05                                 8.287720                            7.635449      -0.351437       1.878774                    0.995183      31.652212      92.849543       0.604957       0.409751      -1.070044      -0.015065       0.072451      -0.095318       0.120672       0.031132       0.044036       0.022212       0.105781       0.403011      -0.128939      -0.020766       0.149705              8.756729       6.787457      -0.689305       0.831767       8.364923      -1.869615      11.117808          -0.000033
           74              C       3.475310      13.394883      10.532742      -0.433713      30.659805 0.53524487E+03  0.13253206E+05                                 8.491904                            7.621798      -0.413409       1.856525                    0.994667      32.006450      94.386251       0.607777       0.406999      -1.070458      -0.059535       0.024390       0.108451       0.126099      -0.038274      -0.046294       0.091281       0.067326      -0.172753      -0.127376       0.005447       0.121929              9.168950       8.539862      -0.957338      -2.778112       7.583754       0.245841      11.383234          -0.000039
           75              C       1.121685      13.664887      11.092719      -0.156821      24.954803 0.40178426E+03  0.93344952E+04                                 7.642460                            6.801530      -0.472240       1.874862                    0.993793      28.406325      83.288245       0.610600       0.431769      -1.046371       0.051681       0.047067       0.045071       0.083172       0.011483       0.015503       0.011782       0.086673      -0.056355      -0.040462      -0.017530       0.057992              8.132011       9.730216      -0.773512      -1.055284       7.377872       0.877951       7.287945          -0.000037
           76              C       0.082129      14.431877      11.935921       0.073205      29.559201 0.40012504E+03  0.91798740E+04                                 8.435765                            6.780706       0.034948       2.043534                    0.999400      25.729989      72.197562       0.619555       0.430909      -1.059034       0.033494      -0.044240      -0.017205       0.058095      -0.007464      -0.020632       0.020975       0.008276       0.000332      -0.026343      -0.007274       0.033617              9.349089       9.042656      -2.926684      -3.092613      10.417741      -0.846024       8.586871           0.000017
           77              C      10.807326      13.875550      13.102809      -0.036775      27.463520 0.40031782E+03  0.92672199E+04                                 8.131826                            6.874766      -0.059918       1.996635                    0.997493      27.582900      80.030334       0.597612       0.442733      -1.042604      -0.022661      -0.006956       0.010346       0.025863       0.027601       0.036802       0.020061       0.033862      -0.011054      -0.031040      -0.030228       0.061268              8.621437       7.777844      -1.397941      -2.988546       9.355000      -0.884105       8.731468          -0.000019
           78              C       9.935405      14.595067      13.835958      -0.091370      28.226095 0.39054697E+03  0.89627544E+04                                 8.181060                            6.703165       0.057789       2.028786                    0.998990      27.599057      79.076822       0.618614       0.431437      -1.052008      -0.001729      -0.016665      -0.010308       0.019671       0.002870       0.005973       0.013903       0.017439      -0.027113      -0.020957       0.003762       0.017195              8.803724       6.967115      -2.059552      -2.089042      11.307143      -1.005219       8.136916          -0.000013
           79              C       9.540509       1.010291      13.442680       0.152431      22.241814 0.28496199E+03  0.60249211E+04                                 6.956856                            5.696813       0.449201       2.204877                    0.999640      23.700117      64.504288       0.678318       0.427079      -1.058043       0.027528       0.012090      -0.034916       0.046077       0.032590       0.006477      -0.001320       0.033955       0.028035      -0.041816       0.008737       0.033079              7.478384       5.521958      -1.895277      -1.612252       9.618644      -0.744207       7.294549          -0.000008
           80              C      10.916457       0.781826      11.515129       0.046889      25.284356 0.33808320E+03  0.74751978E+04                                 7.607435                            6.236562       0.296237       2.135642                    0.998342      25.537138      71.546348       0.642109       0.431418      -1.053248      -0.054752       0.059335       0.033413       0.087378      -0.000521      -0.002561       0.034629       0.043605       0.002246      -0.047208       0.020390       0.026818              8.242232       7.076512      -2.757249      -1.896171      10.097991      -1.058770       7.552193          -0.000020
           81              C       5.608424      11.033087       8.802641       0.469802      24.946642 0.28391569E+03  0.60254671E+04                                 7.615067                            5.854256       0.144192       2.088162                    0.999572      23.270065      64.432593       0.637558       0.452674      -1.037882      -0.048536      -0.034977       0.131814       0.144755      -0.038711      -0.007592       0.046157      -0.203482      -0.211347      -0.080312      -0.073522       0.153834              8.614454      12.518830      -0.638687       0.952496       4.422057      -0.787936       8.902474           0.000081
           82              C       6.140577      11.366883       7.391370       0.509070      21.976743 0.26013269E+03  0.54272339E+04                                 7.064635                            5.656202       0.085952       2.077557                    0.999456      22.921662      63.920836       0.636555       0.461197      -1.028115       0.044494       0.028080      -0.128268       0.138639      -0.042423      -0.002275       0.025096      -0.189839      -0.201671      -0.073286      -0.067307       0.140593              7.740964      10.612077      -0.152030       0.765834       4.247839      -0.515700       8.362976           0.000061
           83              C       2.960033      12.199149       4.047693       0.483823      23.288707 0.26161006E+03  0.54505531E+04                                 7.288627                            5.616051       0.393427       2.179669                    0.999350      22.742736      62.802972       0.650251       0.452105      -1.036134       0.006084       0.125575       0.012677       0.126360      -0.029776      -0.016741      -0.005112       0.217229      -0.189381      -0.083784      -0.061616       0.145401              8.207431       4.071762       0.652136       0.315967       8.942384      -0.541658      11.608146           0.000057
           84              C       2.791274      10.730445       3.827587       0.499795      22.864613 0.27010911E+03  0.56831162E+04                                 7.298975                            5.784264       0.193503       2.116855                    0.999694      22.886510      63.889291       0.626716       0.464503      -1.027280      -0.027180      -0.130045      -0.004826       0.132943      -0.015015      -0.025328      -0.003705       0.215128      -0.206288      -0.078515      -0.067389       0.145904              8.014297       4.260936       0.277062       0.487423       8.582794      -0.029622      11.199160           0.000074
           85              C       5.281032      10.410000      15.960957       0.500674      22.951583 0.26858854E+03  0.56599220E+04                                 7.312072                            5.769858       0.056211       2.061725                    0.999328      23.353566      65.879265       0.625330       0.464808      -1.024068      -0.034586      -0.116477      -0.035033       0.126453      -0.031660       0.060831      -0.059224       0.013220       0.283227      -0.080423      -0.060227       0.140650              8.091829      10.931855      -1.271344      -2.193397       7.920664       1.245182       5.422967           0.000057
           86              C       5.798559      11.806011       0.097106       0.467558      24.880173 0.29462840E+03  0.63320148E+04                                 7.682403                            6.009869       0.050779       2.054047                    0.999463      23.731957      66.848800       0.619944       0.459713      -1.030452       0.032344       0.130265       0.021804       0.135980      -0.034869       0.060193      -0.069286      -0.007857       0.269100      -0.079973      -0.064383       0.144356              8.589872      11.609635      -0.892166      -2.433852       8.239343       1.735152       5.920639           0.000078
           87              C       2.782273       0.982103       4.766276      -0.424573      29.528770 0.53355663E+03  0.13183844E+05                                 8.287728                            7.635456      -0.351439       1.878773                    0.995183      31.652241      92.849665       0.604956       0.409752      -1.070044       0.015065      -0.072451      -0.095318       0.120671       0.031132      -0.044036      -0.022212       0.105781       0.403012      -0.128939      -0.020766       0.149705              8.756738       6.787462      -0.689307      -0.831767       8.364931       1.869618      11.117820          -0.000029
           88              C       2.149990       1.440517       2.440592      -0.433713      30.659836 0.53524552E+03  0.13253227E+05                                 8.491911                            7.621803      -0.413410       1.856524                    0.994667      32.006482      94.386387       0.607776       0.406999      -1.070458       0.059535      -0.024390       0.108451       0.126098      -0.038274       0.046294      -0.091281       0.067326      -0.172753      -0.127376       0.005447       0.121929              9.168958       8.539869      -0.957339       2.778115       7.583760      -0.245842      11.383244          -0.000038
           89              C       4.503615       1.170513       3.000569      -0.156820      24.954790 0.40178398E+03  0.93344867E+04                                 7.642457                            6.801527      -0.472238       1.874863                    0.993793      28.406308      83.288172       0.610600       0.431769      -1.046371      -0.051681      -0.047067       0.045071       0.083172       0.011483      -0.015503      -0.011782       0.086674      -0.056355      -0.040462      -0.017530       0.057992              8.132008       9.730213      -0.773511       1.055284       7.377870      -0.877951       7.287940          -0.000039
           90              C       5.543171       0.403523       3.843771       0.073206      29.559185 0.40012482E+03  0.91798681E+04                                 8.435764                            6.780706       0.034949       2.043535                    0.999400      25.729980      72.197544       0.619555       0.430909      -1.059034      -0.033493       0.044240      -0.017205       0.058095      -0.007463       0.020632      -0.020975       0.008276       0.000331      -0.026344      -0.007273       0.033616              9.349088       9.042657      -2.926685       3.092612      10.417741       0.846023       8.586868           0.000020
           91              C       6.068574       0.959850       5.010659      -0.036774      27.463501 0.40031754E+03  0.92672117E+04                                 8.131823                            6.874765      -0.059920       1.996634                    0.997493      27.582888      80.030294       0.597612       0.442733      -1.042604       0.022661       0.006956       0.010346       0.025863       0.027601      -0.036802      -0.020061       0.033861      -0.011055      -0.031040      -0.030227       0.061268              8.621434       7.777841      -1.397940       2.988543       9.354998       0.884105       8.731463          -0.000018
           92              C       6.940495       0.240333       5.743808      -0.091370      28.226126 0.39054759E+03  0.89627725E+04                                 8.181066                            6.703172       0.057786       2.028784                    0.998990      27.599078      79.076907       0.618614       0.431438      -1.052008       0.001729       0.016665      -0.010307       0.019671       0.002870      -0.005972      -0.013903       0.017438      -0.027116      -0.020957       0.003762       0.017195              8.803731       6.967120      -2.059553       2.089042      11.307153       1.005220       8.136921          -0.000014
           93              C       7.335391      13.825109       5.350530       0.152430      22.241837 0.28496246E+03  0.60249332E+04                                 6.956859                            5.696817       0.449205       2.204878                    0.999640      23.700135      64.504344       0.678318       0.427079      -1.058044      -0.027528      -0.012090      -0.034916       0.046077       0.032589      -0.006477       0.001320       0.033956       0.028035      -0.041815       0.008737       0.033078              7.478387       5.521959      -1.895276       1.612251       9.618649       0.744210       7.294552          -0.000009
           94              C       5.959443      14.053574       3.422979       0.046889      25.284356 0.33808326E+03  0.74751997E+04                                 7.607437                            6.236563       0.296236       2.135642                    0.998342      25.537136      71.546353       0.642109       0.431418      -1.053248       0.054752      -0.059335       0.033413       0.087377      -0.000522       0.002561      -0.034629       0.043604       0.002247      -0.047207       0.020390       0.026818              8.242234       7.076515      -2.757251       1.896171      10.097993       1.058769       7.552192          -0.000020
           95              C       0.016876       3.802313       0.710491       0.469801      24.946643 0.28391573E+03  0.60254679E+04                                 7.615067                            5.854257       0.144194       2.088163                    0.999572      23.270065      64.432588       0.637558       0.452674      -1.037882       0.048535       0.034977       0.131814       0.144755      -0.038711       0.007592      -0.046157      -0.203482      -0.211347      -0.080312      -0.073522       0.153834              8.614453      12.518828      -0.638686      -0.952496       4.422057       0.787936       8.902474           0.000080
           96              C      10.735323       3.468517      15.483520       0.509069      21.976740 0.26013265E+03  0.54272328E+04                                 7.064634                            5.656202       0.085956       2.077559                    0.999456      22.921660      63.920826       0.636556       0.461197      -1.028115      -0.044494      -0.028080      -0.128268       0.138640      -0.042424       0.002275      -0.025096      -0.189838      -0.201670      -0.073286      -0.067307       0.140593              7.740963      10.612075      -0.152029      -0.765833       4.247839       0.515699       8.362974           0.000062
           97              C       2.665267       2.636251      12.139843       0.483823      23.288702 0.26160999E+03  0.54505514E+04                                 7.288628                            5.616052       0.393425       2.179668                    0.999350      22.742731      62.802962       0.650251       0.452105      -1.036134      -0.006084      -0.125574       0.012677       0.126359      -0.029776       0.016741       0.005112       0.217230      -0.189381      -0.083785      -0.061616       0.145401              8.207431       4.071762       0.652136      -0.315967       8.942384       0.541657      11.608147           0.000056
           98              C       2.834026       4.104955      11.919737       0.499795      22.864611 0.27010909E+03  0.56831152E+04                                 7.298973                            5.784262       0.193502       2.116854                    0.999694      22.886506      63.889261       0.626716       0.464502      -1.027280       0.027180       0.130045      -0.004826       0.132942      -0.015015       0.025328       0.003706       0.215127      -0.206287      -0.078515      -0.067388       0.145904              8.014294       4.260935       0.277062      -0.487423       8.582792       0.029622      11.199155           0.000077
           99              C       0.344268       4.425400       7.868807       0.500673      22.951602 0.26858882E+03  0.56599287E+04                                 7.312072                            5.769858       0.056216       2.061727                    0.999328      23.353574      65.879264       0.625330       0.464808      -1.024068       0.034586       0.116477      -0.035033       0.126453      -0.031660      -0.060831       0.059223       0.013220       0.283227      -0.080423      -0.060226       0.140650              8.091828      10.931853      -1.271344       2.193397       7.920665      -1.245182       5.422967           0.000060
          100              C      11.077341       3.029389       8.189256       0.467558      24.880193 0.29462872E+03  0.63320232E+04                                 7.682405                            6.009871       0.050778       2.054047                    0.999463      23.731968      66.848824       0.619944       0.459713      -1.030453      -0.032343      -0.130264       0.021805       0.135979      -0.034869      -0.060193       0.069287      -0.007856       0.269099      -0.079973      -0.064383       0.144356              8.589874      11.609636      -0.892166       2.433852       8.239345      -1.735152       5.920640           0.000077
          101              C       8.407573       6.435597      11.418024      -0.424573      29.528760 0.53355639E+03  0.13183837E+05                                 8.287727                            7.635454      -0.351439       1.878773                    0.995183      31.652235      92.849652       0.604956       0.409752      -1.070044       0.015065       0.072451       0.095318       0.120671      -0.031132       0.044036      -0.022212       0.105780       0.403011      -0.128939      -0.020766       0.149705              8.756736       6.787462       0.689304       0.831767       8.364928       1.869617      11.117819          -0.000031
          102              C       7.775290       5.977183      13.743708      -0.433713      30.659832 0.53524547E+03  0.13253225E+05                                 8.491911                            7.621804      -0.413410       1.856524                    0.994667      32.006471      94.386345       0.607776       0.406999      -1.070458       0.059535       0.024390      -0.108450       0.126098       0.038275      -0.046294      -0.091281       0.067327      -0.172755      -0.127377       0.005447       0.121929              9.168958       8.539868       0.957339      -2.778116       7.583759      -0.245842      11.383247          -0.000040
          103              C      10.128915       6.247187      13.183731      -0.156820      24.954786 0.40178391E+03  0.93344852E+04                                 7.642457                            6.801527      -0.472240       1.874862                    0.993793      28.406318      83.288220       0.610600       0.431769      -1.046371      -0.051680       0.047067      -0.045071       0.083172      -0.011484       0.015503      -0.011783       0.086674      -0.056355      -0.040463      -0.017530       0.057993              8.132007       9.730208       0.773509      -1.055282       7.377870      -0.877949       7.287943          -0.000038
          104              C      11.168471       7.014177      12.340529       0.073206      29.559162 0.40012446E+03  0.91798568E+04                                 8.435756                            6.780701       0.034952       2.043536                    0.999400      25.729964      72.197459       0.619555       0.430909      -1.059034      -0.033494      -0.044240       0.017205       0.058095       0.007464      -0.020632      -0.020975       0.008276       0.000332      -0.026343      -0.007273       0.033616              9.349079       9.042647       2.926680      -3.092610      10.417730       0.846022       8.586862           0.000019
          105              C       0.443274       6.457850      11.173641      -0.036775      27.463533 0.40031810E+03  0.92672280E+04                                 8.131829                            6.874769      -0.059920       1.996634                    0.997493      27.582910      80.030373       0.597612       0.442733      -1.042604       0.022661      -0.006956      -0.010346       0.025864      -0.027602       0.036802      -0.020060       0.033861      -0.011053      -0.031041      -0.030227       0.061268              8.621440       7.777846       1.397942      -2.988546       9.355004       0.884104       8.731469          -0.000016
          106              C       1.315195       7.177367      10.440492      -0.091370      28.226103 0.39054714E+03  0.89627593E+04                                 8.181061                            6.703167       0.057785       2.028784                    0.998990      27.599061      79.076836       0.618614       0.431438      -1.052008       0.001729      -0.016665       0.010307       0.019671      -0.002870       0.005972      -0.013903       0.017439      -0.027116      -0.020957       0.003762       0.017195              8.803726       6.967117       2.059554      -2.089041      11.307147       1.005218       8.136915          -0.000014
          107              C       1.710091       8.427991      10.833770       0.152431      22.241809 0.28496195E+03  0.60249195E+04                                 6.956853                            5.696812       0.449203       2.204878                    0.999640      23.700114      64.504261       0.678318       0.427079      -1.058044      -0.027528       0.012090       0.034915       0.046077      -0.032590       0.006477       0.001320       0.033957       0.028036      -0.041816       0.008738       0.033078              7.478380       5.521955       1.895276      -1.612249       9.618641       0.744208       7.294544          -0.000006
          108              C       0.334143       8.199526      12.761321       0.046890      25.284286 0.33808209E+03  0.74751660E+04                                 7.607419                            6.236550       0.296242       2.135644                    0.998342      25.537086      71.546134       0.642110       0.431418      -1.053248       0.054752       0.059335      -0.033413       0.087377       0.000521      -0.002560      -0.034630       0.043605       0.002247      -0.047209       0.020391       0.026818              8.242214       7.076498       2.757243      -1.896166      10.097970       1.058766       7.552175          -0.000022
          109              C       5.642176       3.615387      15.473809       0.469802      24.946651 0.28391580E+03  0.60254698E+04                                 7.615068                            5.854257       0.144195       2.088163                    0.999572      23.270072      64.432612       0.637558       0.452674      -1.037882       0.048535      -0.034977      -0.131813       0.144754       0.038711      -0.007592      -0.046157      -0.203481      -0.211345      -0.080311      -0.073522       0.153833              8.614455      12.518832       0.638687       0.952497       4.422058       0.787936       8.902474           0.000072
          110              C       5.110023       3.949183       0.700780       0.509069      21.976725 0.26013245E+03  0.54272274E+04                                 7.064631                            5.656200       0.085955       2.077559                    0.999456      22.921644      63.920765       0.636556       0.461197      -1.028115      -0.044494       0.028080       0.128269       0.138640       0.042423      -0.002275      -0.025096      -0.189840      -0.201671      -0.073286      -0.067307       0.140593              7.740959      10.612071       0.152029       0.765831       4.247837       0.515699       8.362970           0.000073
          111              C       8.290567       4.781449       4.044457       0.483823      23.288688 0.26160981E+03  0.54505464E+04                                 7.288625                            5.616050       0.393430       2.179670                    0.999350      22.742718      62.802913       0.650251       0.452105      -1.036134      -0.006084       0.125575      -0.012676       0.126360       0.029776      -0.016741       0.005112       0.217229      -0.189381      -0.083784      -0.061616       0.145401              8.207428       4.071760      -0.652136       0.315967       8.942382       0.541658      11.608140           0.000057
          112              C       8.459326       3.312745       4.264563       0.499796      22.864600 0.27010891E+03  0.56831110E+04                                 7.298972                            5.784262       0.193501       2.116854                    0.999694      22.886505      63.889278       0.626716       0.464503      -1.027280       0.027180      -0.130045       0.004826       0.132942       0.015015      -0.025329       0.003706       0.215128      -0.206287      -0.078515      -0.067389       0.145904              8.014294       4.260935      -0.277062       0.487423       8.582791       0.029623      11.199157           0.000078
          113              C       5.969568       2.992300       8.315493       0.500674      22.951583 0.26858854E+03  0.56599211E+04                                 7.312068                            5.769855       0.056216       2.061727                    0.999328      23.353554      65.879188       0.625330       0.464808      -1.024068       0.034586      -0.116477       0.035033       0.126453       0.031660       0.060831       0.059223       0.013221       0.283229      -0.080423      -0.060227       0.140650              8.091824      10.931849       1.271344      -2.193396       7.920659      -1.245181       5.422964           0.000055
          114              C       5.452041       4.388311       7.995044       0.467559      24.880158 0.29462824E+03  0.63320097E+04                                 7.682397                            6.009865       0.050782       2.054049                    0.999463      23.731938      66.848705       0.619944       0.459713      -1.030453      -0.032344       0.130265      -0.021805       0.135980       0.034869       0.060193       0.069287      -0.007857       0.269101      -0.079973      -0.064383       0.144356              8.589864      11.609623       0.892165      -2.433849       8.239336      -1.735150       5.920633           0.000078
          115              C       8.468327       8.399803       3.325874      -0.424573      29.528738 0.53355588E+03  0.13183820E+05                                 8.287720                            7.635449      -0.351436       1.878774                    0.995183      31.652208      92.849521       0.604957       0.409751      -1.070044      -0.015065      -0.072451       0.095318       0.120671      -0.031132      -0.044036       0.022212       0.105781       0.403011      -0.128939      -0.020766       0.149705              8.756729       6.787456       0.689305      -0.831766       8.364921      -1.869615      11.117808          -0.000030
          116              C       9.100610       8.858217       5.651558      -0.433713      30.659817 0.53524516E+03  0.13253215E+05                                 8.491906                            7.621800      -0.413408       1.856525                    0.994667      32.006463      94.386307       0.607777       0.406999      -1.070458      -0.059535      -0.024390      -0.108451       0.126098       0.038274       0.046294       0.091281       0.067327      -0.172753      -0.127376       0.005448       0.121929              9.168953       8.539865       0.957338       2.778112       7.583755       0.245841      11.383238          -0.000040
          117              C       6.746985       8.588213       5.091581      -0.156820      24.954789 0.40178399E+03  0.93344873E+04                                 7.642458                            6.801528      -0.472238       1.874862                    0.993793      28.406314      83.288199       0.610600       0.431769      -1.046371       0.051680      -0.047067      -0.045071       0.083171      -0.011484      -0.015504       0.011782       0.086674      -0.056356      -0.040463      -0.017530       0.057993              8.132008       9.730211       0.773510       1.055283       7.377870       0.877950       7.287942          -0.000039
          118              C       5.707429       7.821223       4.248379       0.073206      29.559146 0.40012416E+03  0.91798482E+04                                 8.435754                            6.780698       0.034953       2.043536                    0.999400      25.729954      72.197424       0.619555       0.430909      -1.059034       0.033494       0.044240       0.017205       0.058095       0.007464       0.020632       0.020975       0.008276       0.000332      -0.026344      -0.007273       0.033617              9.349076       9.042643       2.926679       3.092608      10.417727      -0.846023       8.586859           0.000019
          119              C       5.182026       8.377550       3.081491      -0.036775      27.463523 0.40031788E+03  0.92672214E+04                                 8.131825                            6.874766      -0.059915       1.996635                    0.997493      27.582904      80.030341       0.597612       0.442733      -1.042604      -0.022661       0.006956      -0.010346       0.025864      -0.027601      -0.036802       0.020060       0.033860      -0.011052      -0.031041      -0.030227       0.061268              8.621437       7.777842       1.397942       2.988544       9.355002      -0.884105       8.731465          -0.000020
          120              C       4.310105       7.658033       2.348342      -0.091371      28.226117 0.39054739E+03  0.89627670E+04                                 8.181066                            6.703171       0.057784       2.028784                    0.998990      27.599071      79.076889       0.618614       0.431438      -1.052007      -0.001729       0.016665       0.010308       0.019671      -0.002870      -0.005972       0.013903       0.017438      -0.027114      -0.020956       0.003762       0.017194              8.803731       6.967120       2.059555       2.089042      11.307155      -1.005219       8.136919          -0.000013
          121              C       3.915209       6.407409       2.741620       0.152429      22.241809 0.28496196E+03  0.60249204E+04                                 6.956856                            5.696814       0.449206       2.204879                    0.999640      23.700111      64.504272       0.678318       0.427079      -1.058043       0.027528      -0.012090       0.034916       0.046077      -0.032589      -0.006477      -0.001320       0.033956       0.028036      -0.041815       0.008737       0.033078              7.478384       5.521957       1.895277       1.612251       9.618646      -0.744209       7.294548          -0.000009
          122              C       5.291157       6.635874       4.669171       0.046889      25.284323 0.33808269E+03  0.74751832E+04                                 7.607429                            6.236557       0.296238       2.135643                    0.998342      25.537112      71.546245       0.642109       0.431418      -1.053248      -0.054752      -0.059335      -0.033413       0.087377       0.000521       0.002560       0.034629       0.043606       0.002246      -0.047208       0.020391       0.026817              8.242225       7.076506       2.757247       1.896169      10.097982      -1.058768       7.552185          -0.000022
          123              C      -0.016876      11.220013       7.381659       0.469803      24.946658 0.28391590E+03  0.60254726E+04                                 7.615069                            5.854258       0.144192       2.088162                    0.999572      23.270077      64.432630       0.637558       0.452674      -1.037882      -0.048536       0.034977      -0.131814       0.144755       0.038712       0.007592       0.046157      -0.203480      -0.211346      -0.080312      -0.073521       0.153833              8.614456      12.518833       0.638687      -0.952497       4.422058      -0.787936       8.902477           0.000079
          124              C       0.515277      10.886217       8.792930       0.509069      21.976751 0.26013282E+03  0.54272371E+04                                 7.064636                            5.656204       0.085956       2.077559                    0.999456      22.921667      63.920851       0.636555       0.461197      -1.028115       0.044494      -0.028080       0.128268       0.138639       0.042423       0.002275       0.025096      -0.189839      -0.201670      -0.073286      -0.067307       0.140593              7.740966      10.612080       0.152029      -0.765833       4.247840      -0.515700       8.362977           0.000065
          125              C       8.585333      10.053951      12.136607       0.483824      23.288680 0.26160970E+03  0.54505440E+04                                 7.288625                            5.616050       0.393430       2.179670                    0.999350      22.742715      62.802920       0.650251       0.452105      -1.036134       0.006084      -0.125575      -0.012676       0.126359       0.029776       0.016741      -0.005112       0.217230      -0.189381      -0.083785      -0.061616       0.145401              8.207428       4.071761      -0.652136      -0.315967       8.942381      -0.541657      11.608143           0.000065
          126              C       8.416574      11.522655      12.356713       0.499795      22.864608 0.27010903E+03  0.56831137E+04                                 7.298972                            5.784261       0.193505       2.116855                    0.999694      22.886505      63.889258       0.626716       0.464502      -1.027280      -0.027180       0.130045       0.004826       0.132943       0.015014       0.025328      -0.003705       0.215126      -0.206288      -0.078515      -0.067389       0.145903              8.014293       4.260935      -0.277062      -0.487423       8.582790      -0.029621      11.199156           0.000073
          127              C      10.906332      11.843100       0.223343       0.500673      22.951602 0.26858877E+03  0.56599284E+04                                 7.312076                            5.769861       0.056210       2.061725                    0.999328      23.353582      65.879326       0.625330       0.464809      -1.024068      -0.034586       0.116477       0.035032       0.126453       0.031660      -0.060831      -0.059224       0.013220       0.283228      -0.080423      -0.060226       0.140650              8.091834      10.931863       1.271347       2.193399       7.920669       1.245183       5.422971           0.000060
          128              C       0.173259      10.447089      16.087194       0.467559      24.880162 0.29462831E+03  0.63320114E+04                                 7.682397                            6.009865       0.050782       2.054048                    0.999463      23.731940      66.848708       0.619944       0.459712      -1.030453       0.032344      -0.130265      -0.021805       0.135980       0.034869      -0.060193      -0.069287      -0.007857       0.269098      -0.079972      -0.064383       0.144355              8.589864      11.609623       0.892163       2.433849       8.239336       1.735149       5.920633           0.000074
          129              N       2.494258      14.046157      11.421261       0.111528      20.486407 0.30319847E+03  0.65096349E+04                                 6.693460                            5.919824      -0.553603       1.908338                    0.996898      23.498098      64.413275       0.658195       0.433433      -1.054314       0.015968      -0.107734       0.025310       0.111813       0.003804       0.005104       0.027942       0.110444       0.063434      -0.074042       0.027303       0.046739              7.217354       7.408730      -0.452415      -0.692419       6.040577       0.019730       8.202756           0.000002
          130              N       9.986033       1.493925      12.295213      -0.128860      26.095277 0.34698353E+03  0.76392037E+04                                 7.574373                            6.173523      -0.199290       2.018480                    0.996820      24.596300      66.384111       0.675427       0.411897      -1.077058       0.042315      -0.064635       0.014199       0.078548      -0.010413      -0.045753       0.001437       0.010074       0.082357      -0.042436      -0.016779       0.059216              8.237894       6.666633      -2.612762      -1.799474       9.939118      -1.196509       8.107930          -0.000005
          131              N       3.131042       0.789243       3.329111       0.111528      20.486407 0.30319842E+03  0.65096338E+04                                 6.693461                            5.919824      -0.553603       1.908338                    0.996898      23.498104      64.413296       0.658195       0.433433      -1.054314      -0.015968       0.107734       0.025310       0.111813       0.003805      -0.005104      -0.027942       0.110444       0.063434      -0.074042       0.027303       0.046739              7.217355       7.408730      -0.452416       0.692420       6.040579      -0.019730       8.202757           0.000004
          132              N       6.889867      13.341475       4.203063      -0.128860      26.095329 0.34698439E+03  0.76392284E+04                                 7.574387                            6.173533      -0.199295       2.018477                    0.996820      24.596334      66.384257       0.675426       0.411897      -1.077058      -0.042315       0.064635       0.014199       0.078548      -0.010413       0.045753      -0.001437       0.010074       0.082359      -0.042437      -0.016779       0.059216              8.237908       6.666644      -2.612768       1.799475       9.939139       1.196512       8.107942          -0.000004
          133              N       8.756342       6.628457      12.855189       0.111528      20.486414 0.30319857E+03  0.65096375E+04                                 6.693460                            5.919824      -0.553601       1.908339                    0.996898      23.498102      64.413279       0.658195       0.433433      -1.054314      -0.015968      -0.107734      -0.025310       0.111813      -0.003804       0.005104      -0.027942       0.110444       0.063434      -0.074042       0.027303       0.046739              7.217354       7.408729       0.452414      -0.692418       6.040577      -0.019730       8.202758           0.000006
          134              N       1.264567       8.911625      11.981237      -0.128860      26.095285 0.34698367E+03  0.76392074E+04                                 7.574375                            6.173524      -0.199290       2.018479                    0.996820      24.596305      66.384124       0.675427       0.411897      -1.077058      -0.042315      -0.064635      -0.014198       0.078549       0.010413      -0.045753      -0.001438       0.010074       0.082358      -0.042436      -0.016780       0.059216              8.237895       6.666633       2.612763      -1.799471       9.939123       1.196512       8.107929          -0.000006
          135              N       8.119558       8.206943       4.763039       0.111528      20.486408 0.30319848E+03  0.65096347E+04                                 6.693458                            5.919822      -0.553600       1.908339                    0.996898      23.498094      64.413245       0.658196       0.433433      -1.054314       0.015968       0.107734      -0.025310       0.111813      -0.003804      -0.005104       0.027942       0.110444       0.063434      -0.074042       0.027303       0.046739              7.217352       7.408727       0.452415       0.692419       6.040576       0.019730       8.202753           0.000004
          136              N       4.360733       5.923775       3.889087      -0.128860      26.095277 0.34698352E+03  0.76392033E+04                                 7.574373                            6.173523      -0.199290       2.018480                    0.996820      24.596301      66.384114       0.675427       0.411897      -1.077058       0.042315       0.064635      -0.014199       0.078548       0.010413       0.045753       0.001438       0.010074       0.082356      -0.042436      -0.016779       0.059216              8.237894       6.666632       2.612762       1.799471       9.939121      -1.196511       8.107928          -0.000004
          137              O       2.016108      11.289739      12.691728      -0.785223      38.698534 0.66465547E+03  0.16664435E+05                                 8.836311                            7.805893       0.836184       2.302493                    0.998349      29.116287      75.412695       0.710612       0.343779      -1.164082      -0.098661      -0.061008      -0.036717       0.121672       0.025671       0.029974       0.009525      -0.023252      -0.007105      -0.040497      -0.003364       0.043861              9.560105       8.350523       3.268558       2.828790      11.577224       2.562514       8.752568          -0.000034
          138              O       2.661892      12.280744      14.912214      -0.783927      48.258791 0.78969556E+03  0.20868190E+05                                10.563620                            8.743840      -0.200645       1.964086                    0.994295      30.352084      83.244409       0.638418       0.363058      -1.137481      -0.006951       0.015234       0.049221       0.051991       0.018888      -0.007400       0.009842      -0.007709      -0.083925      -0.033223      -0.000191       0.033414             11.826066       7.426159      -0.327511      -0.316987       7.088691      -0.533844      20.963347          -0.000024
          139              O       4.455238      11.771890      13.369850      -0.675851      23.871408 0.41966564E+03  0.94880204E+04                                 6.468627                            6.272902       0.317200       2.202254                    0.995428      25.921222      66.197297       0.770494       0.351613      -1.144289       0.056541       0.044244       0.081916       0.108926      -0.046763      -0.025772       0.050714       0.003558      -0.063703      -0.060248      -0.025029       0.085277              6.506699       8.408401      -1.763068       0.093622       5.361830       0.194763       5.749868          -0.000017
          140              O       2.859903       0.602317       8.870615      -0.770184      48.139922 0.77640803E+03  0.20419499E+05                                10.526217                            8.679349      -0.193427       1.966670                    0.993484      30.342836      82.878957       0.640082       0.363844      -1.137462      -0.069701       0.072595      -0.024144       0.103495      -0.010533       0.001492       0.014313       0.018041       0.052430      -0.026858       0.004077       0.022781             11.799621       7.948226      -2.983679      -1.058498      18.607032      -0.015121       8.843605          -0.000020
          141              O       2.917281      13.120428       7.870425      -0.777515      43.289671 0.72998818E+03  0.18905449E+05                                 9.783503                            8.389755      -0.049910       2.012684                    0.995057      30.119893      81.645278       0.654065       0.361588      -1.139207      -0.048023       0.008244      -0.074796       0.089267       0.000186       0.016933      -0.003726       0.017600       0.005126      -0.014344      -0.007860       0.022204             10.770267       7.158880       1.946652       1.041585      13.473787       5.211506      11.678133          -0.000031
          142              O       5.015517      14.224182       8.506468      -0.702353      25.972817 0.46535794E+03  0.10841811E+05                                 6.971486                            6.706347       0.017323       2.080467                    0.996602      27.084303      71.182587       0.725396       0.362423      -1.130906       0.023429      -0.061145      -0.022412       0.069209       0.047224      -0.001074      -0.008788       0.043664      -0.115718      -0.043273      -0.028330       0.071603              7.061877       8.310825       0.773471      -1.521847       7.427348      -0.220340       5.447458          -0.000020
          143              O       4.373108      10.849128       8.920786      -0.545255      34.696430 0.49498127E+03  0.11629768E+05                                 8.347226                            6.831227       0.458035       2.203897                    0.998205      26.980626      69.604178       0.737367       0.353541      -1.145917       0.049536       0.014509       0.055739       0.075968      -0.002395       0.020215       0.043848       0.025078      -0.309609      -0.117853       0.050837       0.067016              9.397874      15.970095      -0.257696      -0.444620       5.789318      -0.077923       6.434208          -0.000029
          144              O       6.456719      10.948525       9.734856      -0.538709      34.871260 0.49418600E+03  0.11605960E+05                                 8.368154                            6.819912       0.462657       2.202290                    0.998734      27.019871      69.681090       0.738953       0.352938      -1.146451      -0.067116      -0.023938      -0.001935       0.071284      -0.027677       0.076297       0.037120      -0.044594      -0.170271      -0.120356       0.056421       0.063935              9.429140      12.907003      -1.631981       4.630643       5.317274      -0.816237      10.063144          -0.000034
          145              O       7.339891      11.559744       7.303975      -0.530875      36.070189 0.53053676E+03  0.12693171E+05                                 8.617191                            7.149344       0.357829       2.188454                    0.995576      26.728335      69.759635       0.708603       0.361284      -1.138834      -0.035158      -0.016604      -0.050940       0.064084       0.001811       0.020892       0.025102      -0.010293      -0.269914      -0.097334       0.040785       0.056549              9.556867      15.328126      -0.669243       0.703375       6.351602      -0.740384       6.990873          -0.000027
          146              O       5.299033      11.347597       6.473720      -0.563298      35.914347 0.56498971E+03  0.13715012E+05                                 8.520684                            7.342158       0.418522       2.195298                    0.996177      27.312049      71.516292       0.705200       0.357798      -1.142992       0.066290       0.026155      -0.004179       0.071385      -0.021093       0.061591       0.028834      -0.030094      -0.159488      -0.099370       0.046504       0.052866              9.190533      11.791896      -0.862044       3.409967       5.839263      -0.134223       9.940442          -0.000037
          147              O       3.098415      12.608606       5.225910      -0.519060      36.830479 0.55292546E+03  0.13369342E+05                                 8.780428                            7.325858       0.187613       2.127122                    0.995639      27.027909      70.969083       0.695955       0.363983      -1.136452      -0.013289       0.019179      -0.038414       0.044945      -0.023417       0.002836       0.027261       0.151895       0.157486      -0.110328       0.052865       0.057462              9.755691       5.646852       0.456747       0.458497       7.535760       1.227962      16.084459          -0.000029
          148              O       2.975784      12.899380       3.000569      -0.545339      38.623090 0.55737625E+03  0.13501986E+05                                 9.086357                            7.343623       0.176724       2.129493                    0.994989      26.991025      70.903485       0.696873       0.362830      -1.137523       0.001209       0.015479       0.051839       0.054114      -0.016629      -0.017690      -0.054656       0.064247       0.056197      -0.079134       0.026330       0.052804             10.283229       5.463515       0.502210       0.447271      11.009150      -3.620788      14.377022          -0.000034
          149              O       2.629265      10.353626       2.668791      -0.505683      33.689112 0.50321958E+03  0.11913908E+05                                 8.290196                            7.004662       0.294958       2.167155                    0.995773      26.736272      70.034782       0.707557       0.365635      -1.132345      -0.013387      -0.033772       0.040876       0.054687      -0.016328      -0.005214       0.024721       0.163229       0.155779      -0.112726       0.048763       0.063963              9.019182       5.986984      -0.201992       1.157359       6.929824       1.250216      14.140739          -0.000031
          150              O       2.836276      10.003510       4.884422      -0.594939      31.072520 0.49483705E+03  0.11609637E+05                                 7.645388                            6.758187       0.682703       2.260094                    0.998857      27.599338      70.831758       0.754259       0.346122      -1.153586      -0.028039       0.010628      -0.074131       0.079966      -0.020490       0.000182      -0.063924       0.137884       0.205411      -0.126700       0.036228       0.090472              8.066872       5.591962      -0.375992      -0.276441       7.491103      -1.907780      11.117551          -0.000040
          151              O       6.102325       9.674164      15.366993      -0.589855      37.329933 0.55013891E+03  0.13309244E+05                                 8.848769                            7.266020       0.166339       2.099226                    0.995943      28.027615      74.050769       0.703514       0.359875      -1.137620      -0.054826       0.016366       0.019975       0.060603      -0.066285      -0.019358      -0.020131       0.061666       0.119743      -0.098487       0.042582       0.055906              9.938336      12.488716      -4.505733      -2.953817      10.091849       2.091405       7.234444          -0.000038
          152              O       4.132345      10.156315       0.116527      -0.526633      35.954893 0.53445703E+03  0.12873508E+05                                 8.732005                            7.266039       0.070396       2.082399                    0.995305      27.468699      73.095921       0.686449       0.370437      -1.126196       0.023706      -0.020344      -0.026118       0.040718      -0.019771      -0.005748      -0.061538       0.152401       0.123966      -0.122657       0.057525       0.065132              9.631198      15.025542      -0.741720      -2.230255       6.951941      -0.533117       6.916113          -0.000032
          153              O       4.984016      12.577452       0.723438      -0.568696      38.192264 0.56069269E+03  0.13596621E+05                                 8.971787                            7.311140       0.304242       2.149405                    0.996311      27.698662      72.698247       0.706518       0.357500      -1.142232       0.058590       0.015932      -0.038989       0.072158      -0.088625      -0.012404      -0.002023       0.061631       0.152874      -0.119767       0.047580       0.072187             10.161820      12.153416      -4.035774      -2.969344       9.600068       3.356175       8.731975          -0.000043
          154              O       6.984372      12.117555      15.993325      -0.516882      35.873872 0.51975684E+03  0.12412253E+05                                 8.673603                            7.102998       0.049628       2.069080                    0.996421      27.447812      72.342131       0.704598       0.364011      -1.132972      -0.039351       0.032815       0.013237       0.052921      -0.011738      -0.007308      -0.064125       0.176078       0.110794      -0.131906       0.060710       0.071197              9.721276      15.821483       0.119211      -3.130922       6.360163       0.006104       6.982183          -0.000030
          155              O       3.609192       3.545661       4.599578      -0.785222      38.698396 0.66465252E+03  0.16664341E+05                                 8.836289                            7.805874       0.836188       2.302496                    0.998349      29.116235      75.412499       0.710613       0.343779      -1.164082       0.098662       0.061008      -0.036717       0.121673       0.025671      -0.029973      -0.009527      -0.023252      -0.007106      -0.040496      -0.003365       0.043861              9.560080       8.350501       3.268549      -2.828780      11.577196      -2.562506       8.752544          -0.000034
          156              O       2.963408       2.554656       6.820064      -0.783926      48.258752 0.78969488E+03  0.20868168E+05                                10.563615                            8.743836      -0.200643       1.964086                    0.994295      30.352071      83.244363       0.638418       0.363058      -1.137481       0.006951      -0.015234       0.049221       0.051991       0.018888       0.007400      -0.009842      -0.007708      -0.083926      -0.033223      -0.000191       0.033415             11.826059       7.426155      -0.327510       0.316988       7.088689       0.533846      20.963333          -0.000024
          157              O       1.170062       3.063510       5.277700      -0.675851      23.871428 0.41966612E+03  0.94880336E+04                                 6.468631                            6.272906       0.317201       2.202254                    0.995428      25.921235      66.197331       0.770493       0.351613      -1.144289      -0.056541      -0.044244       0.081917       0.108926      -0.046763       0.025771      -0.050714       0.003557      -0.063704      -0.060248      -0.025029       0.085277              6.506703       8.408406      -1.763069      -0.093623       5.361832      -0.194761       5.749870          -0.000016
          158              O       2.765397      14.233083       0.778465      -0.770184      48.139877 0.77640720E+03  0.20419472E+05                                10.526210                            8.679344      -0.193424       1.966671                    0.993484      30.342822      82.878902       0.640082       0.363844      -1.137462       0.069702      -0.072595      -0.024144       0.103496      -0.010533      -0.001492      -0.014314       0.018041       0.052429      -0.026858       0.004077       0.022781             11.799613       7.948223      -2.983677       1.058497      18.607016       0.015122       8.843600          -0.000022
          159              O       2.708019       1.714972      15.962575      -0.777515      43.289628 0.72998733E+03  0.18905421E+05                                 9.783497                            8.389750      -0.049911       2.012684                    0.995057      30.119878      81.645221       0.654065       0.361588      -1.139207       0.048024      -0.008244      -0.074796       0.089267       0.000186      -0.016932       0.003726       0.017601       0.005125      -0.014344      -0.007860       0.022204             10.770259       7.158876       1.946651      -1.041585      13.473777      -5.211502      11.678124          -0.000030
          160              O       0.609783       0.611218       0.414318      -0.702352      25.972822 0.46535806E+03  0.10841814E+05                                 6.971487                            6.706348       0.017322       2.080467                    0.996602      27.084300      71.182588       0.725396       0.362423      -1.130905      -0.023429       0.061145      -0.022413       0.069210       0.047225       0.001074       0.008789       0.043662      -0.115718      -0.043273      -0.028329       0.071603              7.061879       8.310827       0.773472       1.521848       7.427351       0.220341       5.447459          -0.000022
          161              O       1.252192       3.986272       0.828636      -0.545255      34.696419 0.49498113E+03  0.11629764E+05                                 8.347224                            6.831226       0.458037       2.203898                    0.998205      26.980621      69.604163       0.737367       0.353541      -1.145917      -0.049535      -0.014509       0.055739       0.075968      -0.002394      -0.020214      -0.043847       0.025078      -0.309608      -0.117852       0.050836       0.067016              9.397871      15.970089      -0.257695       0.444621       5.789318       0.077923       6.434207          -0.000029
          162              O      10.419181       3.886875       1.642706      -0.538709      34.871210 0.49418520E+03  0.11605935E+05                                 8.368144                            6.819905       0.462662       2.202292                    0.998734      27.019857      69.681026       0.738954       0.352938      -1.146452       0.067117       0.023939      -0.001935       0.071284      -0.027676      -0.076296      -0.037119      -0.044594      -0.170268      -0.120355       0.056420       0.063934              9.429128      12.906985      -1.631978      -4.630637       5.317268       0.816235      10.063132          -0.000034
          163              O       9.536009       3.275656      15.396125      -0.530875      36.070180 0.53053660E+03  0.12693166E+05                                 8.617190                            7.149343       0.357829       2.188454                    0.995576      26.728329      69.759617       0.708603       0.361284      -1.138834       0.035158       0.016604      -0.050940       0.064084       0.001811      -0.020893      -0.025102      -0.010293      -0.269914      -0.097334       0.040785       0.056549              9.556865      15.328123      -0.669242      -0.703374       6.351601       0.740383       6.990872          -0.000027
          164              O       0.326267       3.487803      14.565870      -0.563299      35.914349 0.56498980E+03  0.13715014E+05                                 8.520684                            7.342159       0.418524       2.195299                    0.996177      27.312051      71.516300       0.705200       0.357798      -1.142992      -0.066290      -0.026155      -0.004179       0.071386      -0.021093      -0.061591      -0.028833      -0.030094      -0.159487      -0.099369       0.046503       0.052866              9.190534      11.791895      -0.862044      -3.409966       5.839263       0.134223       9.940442          -0.000038
          165              O       2.526885       2.226794      13.318060      -0.519061      36.830451 0.55292494E+03  0.13369326E+05                                 8.780421                            7.325852       0.187617       2.127123                    0.995639      27.027904      70.969045       0.695955       0.363983      -1.136452       0.013288      -0.019178      -0.038414       0.044945      -0.023416      -0.002836      -0.027261       0.151896       0.157485      -0.110328       0.052866       0.057462              9.755682       5.646848       0.456746      -0.458497       7.535754      -1.227962      16.084444          -0.000029
          166              O       2.649516       1.936020      11.092719      -0.545339      38.623085 0.55737625E+03  0.13501985E+05                                 9.086353                            7.343620       0.176726       2.129493                    0.994989      26.991031      70.903486       0.696873       0.362830      -1.137524      -0.001208      -0.015478       0.051840       0.054115      -0.016628       0.017690       0.054656       0.064246       0.056196      -0.079133       0.026329       0.052804             10.283224       5.463513       0.502210      -0.447271      11.009144       3.620786      14.377014          -0.000034
          167              O       2.996035       4.481774      10.760941      -0.505684      33.689151 0.50322035E+03  0.11913931E+05                                 8.290201                            7.004667       0.294955       2.167153                    0.995773      26.736296      70.034858       0.707556       0.365635      -1.132345       0.013387       0.033771       0.040876       0.054686      -0.016328       0.005214      -0.024721       0.163230       0.155780      -0.112727       0.048763       0.063963              9.019187       5.986987      -0.201992      -1.157360       6.929829      -1.250217      14.140746          -0.000033
          168              O       2.789024       4.831890      12.976572      -0.594940      31.072450 0.49483564E+03  0.11609594E+05                                 7.645372                            6.758173       0.682708       2.260096                    0.998857      27.599326      70.831674       0.754260       0.346122      -1.153587       0.028041      -0.010628      -0.074131       0.079966      -0.020488      -0.000182       0.063925       0.137881       0.205409      -0.126698       0.036227       0.090472              8.066855       5.591952      -0.375991       0.276440       7.491087       1.907776      11.117526          -0.000044
          169              O      10.773575       5.161236       7.274843      -0.589855      37.329836 0.55013713E+03  0.13309189E+05                                 8.848750                            7.266006       0.166345       2.099229                    0.995943      28.027585      74.050633       0.703516       0.359875      -1.137621       0.054826      -0.016365       0.019974       0.060603      -0.066284       0.019358       0.020129       0.061666       0.119742      -0.098486       0.042581       0.055906              9.938315      12.488686      -4.505723       2.953810      10.091828      -2.091401       7.234430          -0.000039
          170              O       1.492955       4.679085       8.208677      -0.526633      35.954896 0.53445712E+03  0.12873511E+05                                 8.732005                            7.266039       0.070396       2.082399                    0.995305      27.468702      73.095932       0.686449       0.370437      -1.126196      -0.023706       0.020343      -0.026118       0.040718      -0.019772       0.005748       0.061538       0.152400       0.123968      -0.122657       0.057524       0.065132              9.631198      15.025540      -0.741720       2.230254       6.951942       0.533117       6.916112          -0.000028
          171              O       0.641284       2.257948       8.815588      -0.568695      38.192253 0.56069257E+03  0.13596617E+05                                 8.971782                            7.311136       0.304246       2.149406                    0.996311      27.698670      72.698250       0.706519       0.357500      -1.142232      -0.058590      -0.015931      -0.038989       0.072158      -0.088625       0.012404       0.002023       0.061629       0.152872      -0.119767       0.047580       0.072186             10.161812      12.153403      -4.035770       2.969340       9.600064      -3.356173       8.731970          -0.000044
          172              O       9.891528       2.717845       7.901175      -0.516882      35.873798 0.51975562E+03  0.12412215E+05                                 8.673587                            7.102987       0.049634       2.069082                    0.996421      27.447799      72.342050       0.704599       0.364011      -1.132973       0.039350      -0.032815       0.013237       0.052920      -0.011737       0.007308       0.064125       0.176078       0.110790      -0.131906       0.060709       0.071197              9.721256      15.821445       0.119211       3.130915       6.360152      -0.006103       6.982171          -0.000034
          173              O       9.234492       3.872039      11.584722      -0.785221      38.698394 0.66465251E+03  0.16664340E+05                                 8.836284                            7.805871       0.836196       2.302498                    0.998349      29.116248      75.412514       0.710613       0.343779      -1.164082       0.098662      -0.061009       0.036717       0.121673      -0.025671       0.029974      -0.009526      -0.023253      -0.007107      -0.040497      -0.003364       0.043861              9.560075       8.350495      -3.268546       2.828778      11.577189      -2.562504       8.752541          -0.000034
          174              O       8.588708       4.863044       9.364236      -0.783927      48.258859 0.78969692E+03  0.20868236E+05                                10.563629                            8.743847      -0.200645       1.964085                    0.994295      30.352111      83.244506       0.638418       0.363058      -1.137481       0.006952       0.015234      -0.049221       0.051991      -0.018887      -0.007401      -0.009842      -0.007709      -0.083925      -0.033223      -0.000191       0.033414             11.826076       7.426164       0.327510      -0.316988       7.088698       0.533849      20.963367          -0.000024
          175              O       6.795362       4.354190      10.906600      -0.675850      23.871357 0.41966447E+03  0.94879862E+04                                 6.468617                            6.272893       0.317202       2.202256                    0.995428      25.921190      66.197165       0.770494       0.351613      -1.144289      -0.056542       0.044244      -0.081917       0.108926       0.046763      -0.025772      -0.050714       0.003559      -0.063703      -0.060248      -0.025029       0.085277              6.506689       8.408386       1.763064       0.093621       5.361822      -0.194761       5.749858          -0.000017
          176              O       8.390697       8.020017      15.405835      -0.770184      48.139902 0.77640766E+03  0.20419487E+05                                10.526214                            8.679347      -0.193427       1.966670                    0.993484      30.342831      82.878932       0.640082       0.363844      -1.137462       0.069702       0.072595       0.024144       0.103496       0.010533       0.001491      -0.014314       0.018041       0.052429      -0.026858       0.004077       0.022781             11.799617       7.948222       2.983675      -1.058497      18.607028       0.015123       8.843602          -0.000017
          177              O       8.333319       5.702728       0.221725      -0.777516      43.289639 0.72998753E+03  0.18905427E+05                                 9.783498                            8.389750      -0.049910       2.012684                    0.995057      30.119885      81.645237       0.654065       0.361588      -1.139207       0.048024       0.008244       0.074796       0.089268      -0.000185       0.016933       0.003726       0.017601       0.005125      -0.014344      -0.007860       0.022204             10.770260       7.158875      -1.946651       1.041584      13.473781      -5.211503      11.678125          -0.000032
          178              O       6.235083       6.806482      15.769982      -0.702353      25.972789 0.46535729E+03  0.10841791E+05                                 6.971480                            6.706342       0.017321       2.080467                    0.996602      27.084283      71.182516       0.725396       0.362423      -1.130906      -0.023430      -0.061145       0.022412       0.069209      -0.047225      -0.001074       0.008788       0.043664      -0.115716      -0.043273      -0.028329       0.071603              7.061872       8.310817      -0.773471      -1.521846       7.427344       0.220340       5.447454          -0.000023
          179              O       6.877492       3.431428      15.355664      -0.545257      34.696530 0.49498298E+03  0.11629819E+05                                 8.347242                            6.831240       0.458035       2.203896                    0.998205      26.980665      69.604321       0.737366       0.353541      -1.145917      -0.049536       0.014509      -0.055739       0.075968       0.002395       0.020214      -0.043849       0.025078      -0.309607      -0.117852       0.050837       0.067016              9.397893      15.970130       0.257696      -0.444620       5.789329       0.077924       6.434220          -0.000031
          180              O       4.793881       3.530825      14.541594      -0.538710      34.871229 0.49418544E+03  0.11605942E+05                                 8.368146                            6.819906       0.462663       2.202292                    0.998734      27.019868      69.681056       0.738954       0.352938      -1.146452       0.067117      -0.023939       0.001935       0.071284       0.027677       0.076296      -0.037120      -0.044594      -0.170271      -0.120355       0.056420       0.063935              9.429132      12.906993       1.631979       4.630640       5.317269       0.816236      10.063134          -0.000039
          181              O       3.910709       4.142044       0.788175      -0.530874      36.070091 0.53053504E+03  0.12693119E+05                                 8.617175                            7.149332       0.357830       2.188455                    0.995576      26.728294      69.759486       0.708604       0.361284      -1.138834       0.035158      -0.016604       0.050941       0.064084      -0.001811       0.020893      -0.025102      -0.010293      -0.269915      -0.097334       0.040785       0.056549              9.556848      15.328093       0.669239       0.703371       6.351591       0.740381       6.990859          -0.000026
          182              O       5.951567       3.929897       1.618430      -0.563298      35.914300 0.56498892E+03  0.13714988E+05                                 8.520679                            7.342155       0.418520       2.195298                    0.996177      27.312026      71.516227       0.705200       0.357798      -1.142992      -0.066291       0.026155       0.004179       0.071387       0.021093       0.061591      -0.028833      -0.030093      -0.159488      -0.099369       0.046503       0.052866              9.190527      11.791884       0.862043       3.409962       5.839260       0.134223       9.940436          -0.000035
          183              O       8.152185       5.190906       2.866240      -0.519061      36.830419 0.55292445E+03  0.13369311E+05                                 8.780415                            7.325849       0.187619       2.127124                    0.995639      27.027893      70.969004       0.695956       0.363983      -1.136452       0.013289       0.019179       0.038414       0.044945       0.023416       0.002836      -0.027261       0.151897       0.157484      -0.110328       0.052866       0.057462              9.755676       5.646845      -0.456746       0.458497       7.535751      -1.227962      16.084431          -0.000031
          184              O       8.274816       5.481680       5.091581      -0.545339      38.623012 0.55737493E+03  0.13501946E+05                                 9.086345                            7.343614       0.176724       2.129494                    0.994989      26.990994      70.903375       0.696873       0.362830      -1.137523      -0.001209       0.015478      -0.051839       0.054114       0.016628      -0.017690       0.054656       0.064248       0.056195      -0.079134       0.026330       0.052804             10.283214       5.463508      -0.502210       0.447271      11.009136       3.620784      14.376999          -0.000035
          185              O       8.621335       2.935926       5.423359      -0.505683      33.689148 0.50322017E+03  0.11913926E+05                                 8.290203                            7.004667       0.294952       2.167153                    0.995773      26.736283      70.034828       0.707556       0.365635      -1.132345       0.013386      -0.033771      -0.040876       0.054686       0.016328      -0.005214      -0.024721       0.163229       0.155779      -0.112726       0.048763       0.063963              9.019190       5.986988       0.201992       1.157362       6.929828      -1.250216      14.140755          -0.000029
          186              O       8.414324       2.585810       3.207728      -0.594939      31.072612 0.49483889E+03  0.11609692E+05                                 7.645407                            6.758203       0.682694       2.260091                    0.998857      27.599364      70.831885       0.754257       0.346123      -1.153586       0.028039       0.010629       0.074131       0.079966       0.020490       0.000182       0.063923       0.137884       0.205411      -0.126700       0.036228       0.090472              8.066893       5.591975       0.375994      -0.276441       7.491121       1.907784      11.117584          -0.000041
          187              O       5.148275       2.256464       8.909457      -0.589855      37.329829 0.55013706E+03  0.13309187E+05                                 8.848749                            7.266005       0.166341       2.099228                    0.995943      28.027585      74.050632       0.703516       0.359875      -1.137621       0.054826       0.016365      -0.019974       0.060602       0.066285      -0.019358       0.020130       0.061667       0.119743      -0.098487       0.042581       0.055906              9.938313      12.488685       4.505721      -2.953810      10.091826      -2.091400       7.234429          -0.000038
          188              O       7.118255       2.738615       7.975623      -0.526632      35.954831 0.53445589E+03  0.12873473E+05                                 8.731993                            7.266030       0.070400       2.082401                    0.995305      27.468676      73.095824       0.686449       0.370436      -1.126196      -0.023705      -0.020344       0.026118       0.040718       0.019771      -0.005747       0.061537       0.152401       0.123968      -0.122656       0.057524       0.065132              9.631185      15.025519       0.741718      -2.230250       6.951931       0.533116       6.916103          -0.000028
          189              O       6.266584       5.159752       7.368712      -0.568695      38.192196 0.56069161E+03  0.13596587E+05                                 8.971774                            7.311131       0.304242       2.149405                    0.996311      27.698647      72.698172       0.706519       0.357500      -1.142232      -0.058590       0.015931       0.038988       0.072157       0.088625      -0.012405       0.002023       0.061631       0.152872      -0.119767       0.047579       0.072187             10.161802      12.153391       4.035765      -2.969335       9.600054      -3.356168       8.731960          -0.000042
          190              O       4.266228       4.699855       8.283125      -0.516881      35.873719 0.51975426E+03  0.12412175E+05                                 8.673575                            7.102978       0.049631       2.069082                    0.996421      27.447765      72.341931       0.704599       0.364011      -1.132973       0.039350       0.032816      -0.013237       0.052920       0.011737      -0.007308       0.064126       0.176076       0.110791      -0.131906       0.060709       0.071197              9.721242      15.821421      -0.119212      -3.130908       6.360144      -0.006103       6.982161          -0.000033
          191              O       7.641408      10.963361       3.492572      -0.785221      38.698393 0.66465245E+03  0.16664338E+05                                 8.836285                            7.805871       0.836194       2.302497                    0.998349      29.116241      75.412499       0.710613       0.343779      -1.164082      -0.098662       0.061008       0.036717       0.121673      -0.025671      -0.029973       0.009526      -0.023253      -0.007106      -0.040497      -0.003364       0.043861              9.560077       8.350497      -3.268547      -2.828779      11.577191       2.562505       8.752541          -0.000032
          192              O       8.287192       9.972356       1.272086      -0.783927      48.258793 0.78969570E+03  0.20868194E+05                                10.563618                            8.743839      -0.200642       1.964087                    0.994295      30.352090      83.244415       0.638418       0.363058      -1.137481      -0.006952      -0.015234      -0.049221       0.051991      -0.018887       0.007401       0.009842      -0.007709      -0.083924      -0.033223      -0.000191       0.033414             11.826062       7.426157       0.327510       0.316989       7.088691      -0.533847      20.963339          -0.000025
          193              O      10.080538      10.481210       2.814450      -0.675851      23.871400 0.41966548E+03  0.94880157E+04                                 6.468627                            6.272903       0.317200       2.202254                    0.995428      25.921217      66.197276       0.770493       0.351613      -1.144289       0.056542      -0.044245      -0.081917       0.108926       0.046762       0.025771       0.050714       0.003559      -0.063706      -0.060248      -0.025028       0.085276              6.506699       8.408401       1.763068      -0.093622       5.361829       0.194761       5.749867          -0.000016
          194              O       8.485203       6.815383       7.313685      -0.770184      48.139948 0.77640849E+03  0.20419515E+05                                10.526221                            8.679352      -0.193429       1.966669                    0.993484      30.342845      82.878990       0.640082       0.363844      -1.137462      -0.069701      -0.072595       0.024143       0.103495       0.010533      -0.001491       0.014313       0.018041       0.052428      -0.026858       0.004077       0.022781             11.799626       7.948227       2.983678       1.058498      18.607043      -0.015122       8.843608          -0.000020
          195              O       8.542581       9.132672       8.313875      -0.777515      43.289718 0.72998911E+03  0.18905479E+05                                 9.783510                            8.389759      -0.049912       2.012683                    0.995057      30.119914      81.645349       0.654065       0.361588      -1.139207      -0.048024      -0.008244       0.074796       0.089267      -0.000186      -0.016933      -0.003726       0.017601       0.005126      -0.014344      -0.007860       0.022204             10.770274       7.158884      -1.946653      -1.041586      13.473799       5.211511      11.678140          -0.000030
          196              O      10.640817       8.028918       7.677832      -0.702353      25.972805 0.46535771E+03  0.10841803E+05                                 6.971483                            6.706345       0.017326       2.080468                    0.996602      27.084293      71.182547       0.725396       0.362423      -1.130906       0.023430       0.061145       0.022411       0.069209      -0.047225       0.001074      -0.008789       0.043664      -0.115717      -0.043274      -0.028329       0.071603              7.061874       8.310821      -0.773471       1.521846       7.427345      -0.220340       5.447456          -0.000020
          197              O       9.998408      11.403972       7.263514      -0.545256      34.696485 0.49498221E+03  0.11629796E+05                                 8.347234                            6.831234       0.458036       2.203897                    0.998205      26.980649      69.604259       0.737367       0.353541      -1.145917       0.049535      -0.014510      -0.055739       0.075968       0.002394      -0.020214       0.043847       0.025078      -0.309607      -0.117852       0.050836       0.067016              9.397884      15.970115       0.257696       0.444620       5.789324      -0.077924       6.434214          -0.000030
          198              O       0.831419      11.304575       6.449444      -0.538709      34.871259 0.49418593E+03  0.11605957E+05                                 8.368154                            6.819912       0.462653       2.202288                    0.998734      27.019871      69.681089       0.738953       0.352938      -1.146451      -0.067116       0.023938       0.001935       0.071284       0.027677      -0.076297       0.037120      -0.044594      -0.170272      -0.120356       0.056421       0.063936              9.429141      12.907005       1.631981      -4.630645       5.317273      -0.816237      10.063144          -0.000037
          199              O       1.714591      10.693356       8.880325      -0.530874      36.070120 0.53053551E+03  0.12693133E+05                                 8.617181                            7.149336       0.357828       2.188454                    0.995576      26.728305      69.759531       0.708604       0.361284      -1.138834      -0.035158       0.016604       0.050940       0.064083      -0.001811      -0.020893       0.025102      -0.010293      -0.269915      -0.097334       0.040785       0.056549              9.556854      15.328104       0.669240      -0.703372       6.351594      -0.740382       6.990864          -0.000026
          200              O      10.924333      10.905503       9.710580      -0.563298      35.914350 0.56498983E+03  0.13715016E+05                                 8.520687                            7.342161       0.418518       2.195297                    0.996177      27.312046      71.516301       0.705199       0.357798      -1.142992       0.066291      -0.026155       0.004179       0.071386       0.021093      -0.061591       0.028833      -0.030093      -0.159486      -0.099369       0.046502       0.052866              9.190536      11.791899       0.862045      -3.409967       5.839265      -0.134223       9.940446          -0.000036
          201              O       8.723715       9.644494      10.958390      -0.519060      36.830461 0.55292513E+03  0.13369332E+05                                 8.780425                            7.325855       0.187618       2.127123                    0.995639      27.027900      70.969050       0.695955       0.363983      -1.136452      -0.013289      -0.019178       0.038414       0.044945       0.023416      -0.002835       0.027260       0.151897       0.157484      -0.110328       0.052866       0.057462              9.755687       5.646850      -0.456746      -0.458497       7.535758       1.227963      16.084453          -0.000032
          202              O       8.601084       9.353720      13.183731      -0.545339      38.623052 0.55737564E+03  0.13501968E+05                                 9.086354                            7.343621       0.176719       2.129492                    0.994989      26.991004      70.903429       0.696872       0.362830      -1.137523       0.001209      -0.015478      -0.051839       0.054114       0.016628       0.017690      -0.054656       0.064247       0.056196      -0.079134       0.026330       0.052804             10.283225       5.463513      -0.502210      -0.447272      11.009145      -3.620786      14.377016          -0.000035
          203              O       8.254565      11.899474      13.515509      -0.505683      33.689141 0.50322007E+03  0.11913923E+05                                 8.290201                            7.004666       0.294955       2.167154                    0.995773      26.736284      70.034824       0.707556       0.365635      -1.132345      -0.013388       0.033772      -0.040876       0.054687       0.016328       0.005214       0.024720       0.163230       0.155778      -0.112726       0.048763       0.063963              9.019188       5.986987       0.201992      -1.157361       6.929827       1.250217      14.140749          -0.000030
          204              O       8.461576      12.249590      11.299878      -0.594940      31.072506 0.49483676E+03  0.11609627E+05                                 7.645384                            6.758183       0.682705       2.260095                    0.998857      27.599340      70.831747       0.754259       0.346122      -1.153586      -0.028040      -0.010628       0.074132       0.079967       0.020488      -0.000182      -0.063923       0.137881       0.205409      -0.126697       0.036227       0.090471              8.066868       5.591960       0.375992       0.276440       7.491098      -1.907778      11.117546          -0.000045
          205              O       0.477025      12.578936       0.817307      -0.589855      37.329917 0.55013846E+03  0.13309230E+05                                 8.848766                            7.266017       0.166339       2.099227                    0.995943      28.027606      74.050734       0.703515       0.359875      -1.137620      -0.054826      -0.016366      -0.019975       0.060603       0.066285       0.019358      -0.020131       0.061666       0.119744      -0.098488       0.042582       0.055906              9.938335      12.488718       4.505733       2.953818      10.091845       2.091405       7.234442          -0.000039
          206              O       9.757645      12.096785      16.067773      -0.526633      35.955004 0.53445898E+03  0.12873568E+05                                 8.732026                            7.266054       0.070391       2.082397                    0.995305      27.468735      73.096076       0.686448       0.370437      -1.126196       0.023706       0.020343       0.026118       0.040718       0.019772       0.005747      -0.061538       0.152400       0.123966      -0.122657       0.057524       0.065132              9.631223      15.025585       0.741726       2.230261       6.951957      -0.533117       6.916128          -0.000028
          207              O      10.609316       9.675648      15.460862      -0.568696      38.192236 0.56069242E+03  0.13596612E+05                                 8.971779                            7.311136       0.304240       2.149403                    0.996311      27.698669      72.698244       0.706519       0.357500      -1.142232       0.058590      -0.015932       0.038989       0.072158       0.088625       0.012405      -0.002023       0.061631       0.152872      -0.119767       0.047580       0.072187             10.161808      12.153397       4.035767       2.969337       9.600061       3.356171       8.731965          -0.000043
          208              O       1.359072      10.135545       0.190975      -0.516879      35.873615 0.51975240E+03  0.12412119E+05                                 8.673559                            7.102965       0.049638       2.069085                    0.996421      27.447717      72.341764       0.704600       0.364011      -1.132973      -0.039350      -0.032817      -0.013237       0.052920       0.011736       0.007308      -0.064125       0.176075       0.110788      -0.131905       0.060708       0.071196              9.721223      15.821390      -0.119215       3.130901       6.360132       0.006102       6.982148          -0.000035

******************************************************
Auxiliary information for the entire system
The total spin magnetic moment of the unit cell is   0.000257
The total net atomic charge of the unit cell is   -0.000001
Accuracy of reproducing the electrostatic potential in the unit cell:
  The inner radius (bohr) =    5.0000
  The outer radius (bohr) =   12.0000
  Valid grid points have density less than (e/(bohr^3)) =    0.0001
  The number of valid grid points were=        21252
  The rms potential error without charges in kcal/mol is=      8.34489
  The rms potential error with partial charges in kcal/mol is=      2.12612
  The RRMSE value at monopole order=      0.25478
  The rms potential error with partial charges and cloud penetration in kcal/mol is=      2.11841
  The RRMSE value at monopole order with cloud penetration is=      0.25386
  The rms potential error with partial charges and atomic dipoles in kcal/mol is=      1.48178
  The RRMSE value at dipole order=      0.17757
  The rms potential error with partial charges, atomic dipoles and cloud penetration in kcal/mol is=      1.44029
  The RRMSE value at dipole order with cloud penetration=      0.17260

******************************************************
The electron densities and ab initio electrostatic potential were computed in VASP using the PBE functional and
projector augmented wave method. See the main text of the journal article for a description of computational details.
The atomic charges, dipoles, and quadrupoles were computed with the DDEC6 method as described in
(a) T. A. Manz and N. Gabaldon Limas, RSC Adv. 6 (2016) 47771-47801 DOI: 10.1039/c6ra04656h
(b) N. Gabaldon Limas and T. A. Manz, RSC Adv. 8 (2018) 2678-2707 DOI: 10.1039/c7ra11829e.
For each atom in the material, the electron cloud parameters were fit to the spherically averaged atom-in-material
electron density using radial positions for which this density was between 10^-4 and 10^-2 electrons per cubic bohr.
The polarizabilities, dispersion coefficients, and quantum Drude oscillator (QDO) parameters were fit using the MCLF method.
The magnetic structure of the system was optimized in VASP from the default ferromagnetic initial guess using spin polarization.
The atomic spin moments (ASMs) were computed on this optimized magnetic structure using the DDEC6 partition as inputs
to the method of T. A. Manz and D. S. Sholl, J. Chem. Theory Comput. 7 (2011) 4146-4164 DOI: 10.1021/ct200539n.
The RMSE and RRMSE were computed using a uniform grid with Ewald summation.
