# Supplementary material for: A collection of forcefield precursors for metal–organic frameworks
Source: RSC Adv. 2019 Nov 13;9(63):36492–507. doi: 10.1039/c9ra07327b (PMC9075174; doi:10.1039/c9ra07327b)
Supplement: RA-009-C9RA07327B-s5435 [file RA-009-C9RA07327B-s5435.xyz]

  124
jmolscript: load "" {1 1 1} spacegroup "x,y,z" unitcell [{      7.762000     0.000000     0.000000 }, {     -0.249314    13.733737     0.000000 }, {      0.000000     0.000000    22.014000 }]
Cd     7.065180    11.379225    17.568053     0.884896
Cd     0.322849     9.221380     6.561053     0.884897
Cd     0.447506     2.354512     4.445947     0.884897
Cd     7.189837     4.512357    15.452947     0.884896
Ni     3.243112     7.923405    16.902129     0.089342
Ni     4.144917    12.677201     5.895129     0.089343
Ni     4.269574     5.810332     5.111871     0.089344
Ni     3.367769     1.056536    16.118871     0.089343
H      7.121785    11.527824    14.794509     0.291560
H      0.755906    10.823970    15.266049     0.293017
H      5.955259     9.645066    14.710415     0.075371
H      7.163487     8.815823    15.749256     0.091368
H      1.026603     8.893556    13.911747     0.082706
H      7.298599     7.979164    13.499205     0.083403
H      0.421155    10.694324    12.472252     0.082724
H      6.528193    10.037302    12.235601     0.082008
H      7.536439     7.978477    11.222957     0.070857
H      1.397034     8.733833    11.375294     0.084238
H      6.856309     9.856840     9.697827     0.088813
H      0.772665    10.490790     9.785883     0.092473
H      7.355414    12.781028    19.881504     0.275211
H      5.857915    12.129774    19.887668     0.293877
H      0.266244     9.072781     3.787509     0.291560
H      6.632123     9.776635     4.259049     0.293017
H      1.432770    10.955539     3.703415     0.075371
H      0.224542    11.784782     4.742256     0.091368
H      6.361426    11.707049     2.904747     0.082705
H      0.089430    12.621442     2.492205     0.083403
H      6.966874     9.906282     1.465252     0.082725
H      0.859836    10.563304     1.228601     0.082008
H     -0.148410    12.622128     0.215957     0.070857
H      5.990995    11.866773     0.368294     0.084239
H      0.531720    10.743765    20.704827     0.088813
H      6.615364    10.109816    20.792883     0.092474
H      0.032615     7.819578     8.874504     0.275211
H      1.530114     8.470832     8.880668     0.293878
H      0.390901     2.205913     7.219491     0.291560
H      6.756780     2.909767     6.747951     0.293017
H      1.557427     4.088671     7.303585     0.075371
H      0.349199     4.917914     6.264744     0.091367
H      6.486083     4.840181     8.102253     0.082706
H      0.214087     5.754573     8.514795     0.083404
H      7.091531     3.039413     9.541748     0.082724
H      0.984493     3.696435     9.778399     0.082008
H     -0.023753     5.755260    10.791043     0.070858
H      6.115652     4.999904    10.638706     0.084239
H      0.656377     3.876897    12.316173     0.088812
H      6.740021     3.242947    12.228117     0.092473
H      0.157272     0.952709     2.132496     0.275211
H      1.654771     1.603963     2.126332     0.293878
H      7.246442     4.660956    18.226491     0.291560
H      0.880563     3.957102    17.754951     0.293017
H      6.079916     2.778198    18.310585     0.075371
H      7.288144     1.948955    17.271744     0.091367
H      1.151260     2.026688    19.109253     0.082706
H      7.423256     1.112295    19.521795     0.083404
H      0.545812     3.827455    20.548748     0.082724
H      6.652850     3.170433    20.785399     0.082008
H      7.661096     1.111609    21.798043     0.070858
H      1.521691     1.866964    21.645706     0.084240
H      6.980966     2.989972     1.309173     0.088813
H      0.897322     3.623921     1.221117     0.092473
H      7.480071     5.914159    13.139496     0.275212
H      5.982572     5.262905    13.133332     0.293879
C      4.529337     9.095854    17.463706     0.060183
C      4.491285    13.671935    16.781272     0.052014
C      1.826388    13.640348    16.757057     0.049558
C      2.021070     2.189158    15.427411     0.044186
C      7.027659     9.538080    14.932096     0.012409
C     -0.046571     8.979117    13.686104    -0.185223
C     -0.178213     9.774301    12.398285    -0.145295
C      0.325350     8.929676    11.222737    -0.189005
C      0.151232     9.584775     9.833654     0.007605
C      2.858692    11.504751     6.456706     0.060183
C      2.896744     6.928670     5.774272     0.052013
C      5.561641     6.960258     5.750057     0.049558
C      5.616273     4.677711     4.420411     0.044186
C      0.360370    11.062525     3.925096     0.012409
C      7.434600    11.621488     2.679104    -0.185222
C     -0.195758    10.826305     1.391285    -0.145296
C      7.062679    11.670930     0.215737    -0.189006
C      7.236797    11.015830    20.840654     0.007605
C      2.983349     4.637883     4.550294     0.060182
C      3.021401     0.061802     5.232728     0.052013
C      5.686298     0.093389     5.256943     0.049559
C      5.491616    11.544579     6.586589     0.044186
C      0.485027     4.195657     7.081904     0.012410
C      7.559257     4.754620     8.327896    -0.185223
C     -0.071101     3.959436     9.615715    -0.145295
C      7.187336     4.804061    10.791263    -0.189006
C      7.361454     4.148962    12.180346     0.007605
C      4.653994     2.228986    15.557294     0.060183
C      4.615942     6.805067    16.239728     0.052013
C      1.951045     6.773479    16.263943     0.049558
C      1.896413     9.056026    17.593589     0.044185
C      7.152316     2.671212    18.088904     0.012409
C      0.078086     2.112249    19.334896    -0.185223
C     -0.053556     2.907432    20.622715    -0.145295
C      0.450007     2.062807    21.798263    -0.189006
C      0.275889     2.717907     1.173346     0.007605
N      5.327128     9.830609    17.780708    -0.382738
N      5.373597    13.000355    17.140100    -0.392197
N      1.023469    12.974261    17.192934    -0.385862
N      1.066534     9.746833    18.005251    -0.388377
N      7.524377    10.823558    15.378980    -0.557806
N      6.830366    11.940111    19.748759    -0.561317
N      2.060901    10.769997     6.773708    -0.382739
N      2.014432     7.600250     6.133100    -0.392197
N      6.364560     7.626344     6.185934    -0.385862
N      6.321495    10.853772     6.998251    -0.388378
N     -0.136348     9.777047     4.371980    -0.557807
N      0.557663     8.660495     8.741759    -0.561317
N      2.185558     3.903128     4.233292    -0.382739
N      2.139089     0.733382     4.873900    -0.392197
N      6.489217     0.759476     4.821066    -0.385862
N      6.446152     3.986904     4.008749    -0.388379
N     -0.011691     2.910179     6.635020    -0.557807
N      0.682320     1.793626     2.265241    -0.561317
N      5.451785     2.963740    15.240292    -0.382739
N      5.498254     6.133487    15.880900    -0.392196
N      1.148126     6.107393    15.828066    -0.385861
N      1.191191     2.879965    15.015749    -0.388378
N      7.649034     3.956690    17.642020    -0.557807
N      6.955023     5.073242    13.272241    -0.561318

The following XYZ coordinates are in angstroms. Other properties are in atomic units.
The sperically averaged electron density of each atom fit to a function of the form exp(a - br)
eigen_1, eigen_2 and eigen_3 are the three eigenvalues of traceless quadrupole moment tensor
  atom number  atomic symbol              X              Y              Z     net charge C6 coefficient C8 coefficient C10 coefficient fluctuating dipole atomic polarizability isotropic forcefield polarizability              a              b squared Pearson coefficient          <r^3>          <r^4>         wp_QDO          m_QDO          q_QDO       dipole_x       dipole_y       dipole_z         dipole            Qxy            Qxz            Qyz     Q(x^2-y^2)  Q(3z^2 - R^2)        eigen_1        eigen_2        eigen_3 static polarizability      alpha(xx)      alpha(xy)      alpha(xz)      alpha(yy)      alpha(yz)      alpha(zz) atomic spin moment
            1             Cd       7.065180      11.379225      17.568053       0.884896     221.105324 0.48757394E+04  0.18985273E+06                                26.913578                           21.287271       1.101594       2.041992                    0.998145      78.773823     210.395496       0.451335       0.348522      -1.229347      -0.002511      -0.013050       0.001213       0.013345      -0.007397       0.034134      -0.003210      -0.019614      -0.054446      -0.044732       0.013843       0.030889             33.003763      34.412826       0.255940      -2.097841      34.016474       5.722952      30.581988          -0.000004
            2             Cd       0.322849       9.221380       6.561053       0.884897     221.105241 0.48757378E+04  0.18985266E+06                                26.913571                           21.287267       1.101594       2.041992                    0.998145      78.773808     210.395442       0.451335       0.348522      -1.229347       0.002511       0.013050       0.001213       0.013344      -0.007397      -0.034134       0.003210      -0.019614      -0.054446      -0.044732       0.013843       0.030889             33.003751      34.412801       0.255932       2.097841      34.016458      -5.722948      30.581993          -0.000004
            3             Cd       0.447506       2.354512       4.445947       0.884897     221.105251 0.48757378E+04  0.18985266E+06                                26.913571                           21.287267       1.101594       2.041992                    0.998145      78.773810     210.395447       0.451335       0.348522      -1.229347       0.002511       0.013050      -0.001213       0.013344      -0.007397       0.034134      -0.003210      -0.019614      -0.054447      -0.044732       0.013843       0.030889             33.003752      34.412811       0.255939      -2.097841      34.016461       5.722949      30.581984          -0.000004
            4             Cd       7.189837       4.512357      15.452947       0.884896     221.105329 0.48757397E+04  0.18985275E+06                                26.913578                           21.287272       1.101594       2.041992                    0.998145      78.773825     210.395503       0.451335       0.348522      -1.229347      -0.002511      -0.013050      -0.001213       0.013344      -0.007397      -0.034134       0.003210      -0.019614      -0.054446      -0.044732       0.013843       0.030889             33.003762      34.412817       0.255932       2.097841      34.016471      -5.722948      30.581999          -0.000004
            5             Ni       3.243112       7.923405      16.902129       0.089342     252.923738 0.32916447E+04  0.11989954E+06                                27.863840                           16.588865       0.501080       1.922168                    0.995332      61.861305     177.128939       0.536352       0.313510      -1.223162      -0.001131      -0.008423       0.014437       0.016753      -0.009895       0.006170      -0.056585      -0.028995       0.136907      -0.046961      -0.035307       0.082268             37.944267      55.628303       2.236123       0.257776      39.636261      11.361868      18.568238           0.000010
            6             Ni       4.144917      12.677201       5.895129       0.089343     252.923251 0.32916388E+04  0.11989926E+06                                27.863812                           16.588854       0.501078       1.922167                    0.995332      61.861229     177.128673       0.536352       0.313510      -1.223162       0.001131       0.008423       0.014437       0.016753      -0.009895      -0.006170       0.056586      -0.028995       0.136909      -0.046962      -0.035308       0.082270             37.944224      55.628222       2.236125      -0.257781      39.636229     -11.361858      18.568222           0.000011
            7             Ni       4.269574       5.810332       5.111871       0.089344     252.922924 0.32916333E+04  0.11989902E+06                                27.863796                           16.588845       0.501075       1.922167                    0.995332      61.861166     177.128473       0.536352       0.313511      -1.223162       0.001131       0.008423      -0.014437       0.016753      -0.009895       0.006170      -0.056587      -0.028995       0.136910      -0.046962      -0.035308       0.082270             37.944203      55.628201       2.236123       0.257777      39.636198      11.361850      18.568211           0.000009
            8             Ni       3.367769       1.056536      16.118871       0.089343     252.923023 0.32916351E+04  0.11989910E+06                                27.863802                           16.588849       0.501076       1.922167                    0.995332      61.861181     177.128525       0.536352       0.313510      -1.223162      -0.001131      -0.008423      -0.014437       0.016753      -0.009895      -0.006170       0.056587      -0.028995       0.136910      -0.046962      -0.035308       0.082270             37.944212      55.628200       2.236126      -0.257782      39.636220     -11.361855      18.568215           0.000011
            9              H       7.121785      11.527824      14.794509       0.291560       0.909115 0.69811163E+01  0.66789095E+02                                 1.645593                            1.626262      -0.997024       2.503527                    0.999172       2.840094       8.063395       0.450649       1.420651      -0.684979      -0.025471       0.023501      -0.016659       0.038452      -0.002620       0.012949      -0.008785      -0.007201      -0.037835      -0.021341       0.004160       0.017181              1.646149       1.485712      -0.226832       0.112229       1.916808      -0.116328       1.535927          -0.000000
           10              H       0.755906      10.823970      15.266049       0.293017       0.962285 0.76524202E+01  0.75683400E+02                                 1.759839                            1.740458      -1.405425       2.302387                    0.994470       3.148257       9.397459       0.417201       1.484429      -0.670589       0.034361      -0.008030       0.002619       0.035384       0.001926      -0.000371      -0.000999       0.010868      -0.048519      -0.016228       0.002367       0.013861              1.766506       2.161482       0.086932       0.093895       1.593612       0.124318       1.544424          -0.000000
           11              H       5.955259       9.645066      14.710415       0.075371       1.812390 0.16751712E+02  0.19497036E+03                                 2.344518                            2.299889      -1.063548       2.319842                    0.995147       4.174743      12.134598       0.444438       1.184093      -0.733428      -0.041699       0.007274      -0.011912       0.043973      -0.000591       0.004143       0.009900       0.001184      -0.029578      -0.015683       0.005766       0.009917              2.356252       3.115022      -0.027791       0.024021       1.909066       0.053001       2.044667          -0.000000
           12              H       7.163487       8.815823      15.749256       0.091368       1.400035 0.11978120E+02  0.13097922E+03                                 2.110343                            2.046980      -1.474194       2.150426                    0.989604       4.381089      13.239749       0.426995       1.311807      -0.699704       0.014029      -0.032841       0.040015       0.053634       0.002036       0.001857      -0.009268      -0.019643       0.013950      -0.012928      -0.002526       0.015454              2.147504       1.761826      -0.044733       0.024298       2.214547      -0.495179       2.466139           0.000000
           13              H       1.026603       8.893556      13.911747       0.082706       1.795165 0.16995761E+02  0.19912377E+03                                 2.333842                            2.317219      -1.281301       2.211747                    0.994226       4.366714      12.860041       0.441264       1.184744      -0.731130       0.032857       0.007303       0.008980       0.034836       0.001821      -0.000358      -0.002625       0.014836       0.012161      -0.010129       0.004207       0.005922              2.333680       2.831795      -0.159203       0.299654       1.926127      -0.002476       2.243117          -0.000001
           14              H       7.298599       7.979164      13.499205       0.083403       1.503046 0.12730340E+02  0.14020204E+03                                 2.148076                            2.058515      -1.232556       2.241159                    0.993426       4.302395      12.708246       0.445546       1.248244      -0.714199      -0.024446      -0.024539      -0.004379       0.034913       0.006863       0.001100      -0.003234      -0.007549      -0.007708      -0.007886      -0.001654       0.009540              2.200792       1.703866       0.349808       0.008007       2.895746       0.235760       2.002764           0.000000
           15              H       0.421155      10.694324      12.472252       0.082724       1.724909 0.15596052E+02  0.17575562E+03                                 2.137290                            2.114654      -0.982187       2.342630                    0.997887       3.934351      10.735784       0.505494       1.075215      -0.762226       0.031699       0.021062       0.002894       0.038168       0.009632      -0.000691       0.000834       0.001721      -0.006559      -0.008755      -0.002008       0.010764              2.123794       1.870481       0.429947       0.013596       2.485408       0.146040       2.015492          -0.000000
           16              H       6.528193      10.037302      12.235601       0.082008       1.699921 0.15469140E+02  0.17377062E+03                                 2.105148                            2.097817      -0.973877       2.345679                    0.998126       3.916754      10.630910       0.511088       1.066843      -0.764592      -0.034937      -0.005699      -0.004133       0.035639       0.000197       0.000960       0.001532       0.011625      -0.000034      -0.006187       0.000198       0.005989              2.079146       2.488455      -0.285474       0.094560       1.743269      -0.011690       2.005714          -0.000001
           17              H       7.536439       7.978477      11.222957       0.070857       1.674423 0.14777171E+02  0.16631388E+03                                 2.160671                            2.100933      -1.208849       2.224374                    0.997127       4.320023      12.259571       0.485853       1.120119      -0.745320      -0.031820      -0.017376       0.000612       0.036260       0.007889       0.002333       0.000638       0.008499      -0.005007      -0.008193      -0.002058       0.010252              2.185060       1.752120       0.418090      -0.048433       2.725930       0.049714       2.077130          -0.000000
           18              H       1.397034       8.733833      11.375294       0.084238       1.675004 0.15273453E+02  0.17127748E+03                                 2.090544                            2.088184      -1.059466       2.308505                    0.997674       3.949803      10.762682       0.510166       1.070611      -0.762802       0.035096       0.010746       0.009044       0.037802       0.004084      -0.000163      -0.000325       0.018916       0.002056      -0.010652       0.000687       0.009965              2.072462       2.504598      -0.154762       0.083648       1.703336      -0.000568       2.009450          -0.000002
           19              H       6.856309       9.856840       9.697827       0.088813       1.708859 0.15188355E+02  0.17148302E+03                                 2.202748                            2.148346      -1.092920       2.313985                    0.996162       3.958729      11.116896       0.476066       1.139538      -0.744875      -0.047785       0.001944      -0.006488       0.048262      -0.001280       0.001488       0.006719       0.014524      -0.014892      -0.011770       0.001846       0.009924              2.214021       2.662458      -0.357214       0.239016       1.858548      -0.122325       2.121058           0.000001
           20              H       0.772665      10.490790       9.785883       0.092473       1.780013 0.15830405E+02  0.18005127E+03                                 2.260014                            2.193639      -0.894089       2.411189                    0.997191       3.844369      10.729964       0.472424       1.139907      -0.747050       0.033137       0.033544      -0.001321       0.047170       0.007505      -0.002448       0.004265      -0.004886      -0.006103      -0.009611       0.000301       0.009310              2.275312       2.070621       0.529389      -0.116558       2.661045      -0.165202       2.094271           0.000002
           21              H       7.355414      12.781028      19.881504       0.275211       0.887623 0.65676860E+01  0.62691487E+02                                 1.663045                            1.602856      -1.490112       2.246201                    0.994492       3.289552       9.733398       0.437423       1.466925      -0.670738       0.030473       0.014996       0.002233       0.034037       0.004164       0.010030      -0.006175       0.016726      -0.040426      -0.019515       0.001007       0.018508              1.698469       1.486424       0.317023       0.004563       2.084120      -0.065360       1.524864          -0.000000
           22              H       5.857915      12.129774      19.887668       0.293877       0.989340 0.77588227E+01  0.76259291E+02                                 1.737434                            1.710016      -1.245559       2.383009                    0.996299       2.978161       8.586245       0.440934       1.413305      -0.685475      -0.037977      -0.006890       0.002022       0.038650       0.001449      -0.003358      -0.009563       0.021122      -0.049059      -0.021348       0.002007       0.019341              1.749263       2.105858      -0.088557       0.114698       1.519137      -0.040988       1.622795          -0.000000
           23              H       0.266244       9.072781       3.787509       0.291560       0.909115 0.69811162E+01  0.66789094E+02                                 1.645593                            1.626262      -0.997024       2.503527                    0.999172       2.840094       8.063395       0.450649       1.420651      -0.684979       0.025471      -0.023501      -0.016659       0.038452      -0.002620      -0.012949       0.008785      -0.007201      -0.037835      -0.021341       0.004160       0.017181              1.646149       1.485712      -0.226832      -0.112229       1.916808       0.116328       1.535927          -0.000000
           24              H       6.632123       9.776635       4.259049       0.293017       0.962284 0.76524162E+01  0.75683352E+02                                 1.759838                            1.740457      -1.405425       2.302387                    0.994470       3.148256       9.397456       0.417201       1.484429      -0.670589      -0.034361       0.008030       0.002619       0.035384       0.001926       0.000371       0.000999       0.010868      -0.048520      -0.016228       0.002367       0.013861              1.766506       2.161482       0.086932      -0.093895       1.593612      -0.124318       1.544424          -0.000000
           25              H       1.432770      10.955539       3.703415       0.075371       1.812390 0.16751712E+02  0.19497036E+03                                 2.344518                            2.299889      -1.063548       2.319842                    0.995147       4.174743      12.134598       0.444438       1.184093      -0.733428       0.041700      -0.007274      -0.011912       0.043973      -0.000591      -0.004143      -0.009900       0.001184      -0.029578      -0.015683       0.005766       0.009917              2.356252       3.115022      -0.027791      -0.024021       1.909066      -0.053001       2.044667          -0.000001
           26              H       0.224542      11.784782       4.742256       0.091368       1.400034 0.11978119E+02  0.13097921E+03                                 2.110344                            2.046981      -1.474195       2.150426                    0.989604       4.381089      13.239752       0.426994       1.311808      -0.699704      -0.014029       0.032841       0.040015       0.053634       0.002036      -0.001857       0.009268      -0.019643       0.013950      -0.012928      -0.002526       0.015454              2.147505       1.761827      -0.044733      -0.024298       2.214548       0.495179       2.466139          -0.000000
           27              H       6.361426      11.707049       2.904747       0.082705       1.795164 0.16995751E+02  0.19912363E+03                                 2.333841                            2.317218      -1.281300       2.211748                    0.994226       4.366712      12.860034       0.441264       1.184745      -0.731130      -0.032857      -0.007303       0.008980       0.034836       0.001821       0.000358       0.002625       0.014836       0.012161      -0.010129       0.004207       0.005922              2.333680       2.831795      -0.159203      -0.299654       1.926127       0.002476       2.243117          -0.000001
           28              H       0.089430      12.621442       2.492205       0.083403       1.503046 0.12730347E+02  0.14020213E+03                                 2.148076                            2.058516      -1.232556       2.241159                    0.993426       4.302395      12.708247       0.445546       1.248244      -0.714199       0.024446       0.024539      -0.004379       0.034913       0.006863      -0.001100       0.003234      -0.007549      -0.007708      -0.007886      -0.001654       0.009540              2.200793       1.703866       0.349808      -0.008006       2.895747      -0.235760       2.002765           0.000000
           29              H       6.966874       9.906282       1.465252       0.082725       1.724908 0.15596039E+02  0.17575545E+03                                 2.137288                            2.114653      -0.982188       2.342630                    0.997887       3.934350      10.735780       0.505495       1.075215      -0.762226      -0.031699      -0.021062       0.002894       0.038168       0.009632       0.000691      -0.000834       0.001721      -0.006559      -0.008755      -0.002008       0.010764              2.123792       1.870480       0.429947      -0.013596       2.485406      -0.146039       2.015490          -0.000001
           30              H       0.859836      10.563304       1.228601       0.082008       1.699922 0.15469147E+02  0.17377071E+03                                 2.105149                            2.097818      -0.973878       2.345679                    0.998126       3.916755      10.630913       0.511088       1.066843      -0.764592       0.034937       0.005699      -0.004133       0.035639       0.000197      -0.000960      -0.001532       0.011625      -0.000034      -0.006187       0.000198       0.005989              2.079146       2.488456      -0.285474      -0.094560       1.743269       0.011690       2.005715          -0.000001
           31              H      -0.148410      12.622128       0.215957       0.070857       1.674422 0.14777157E+02  0.16631368E+03                                 2.160670                            2.100932      -1.208849       2.224374                    0.997127       4.320022      12.259569       0.485853       1.120120      -0.745320       0.031820       0.017376       0.000612       0.036260       0.007889      -0.002333      -0.000638       0.008499      -0.005007      -0.008194      -0.002058       0.010252              2.185059       1.752120       0.418090       0.048433       2.725928      -0.049714       2.077130          -0.000000
           32              H       5.990995      11.866773       0.368294       0.084239       1.675001 0.15273414E+02  0.17127692E+03                                 2.090540                            2.088181      -1.059465       2.308506                    0.997674       3.949800      10.762668       0.510167       1.070610      -0.762802      -0.035096      -0.010746       0.009044       0.037802       0.004084       0.000163       0.000325       0.018916       0.002056      -0.010652       0.000687       0.009965              2.072458       2.504594      -0.154762      -0.083648       1.703334       0.000568       2.009446          -0.000002
           33              H       0.531720      10.743765      20.704827       0.088813       1.708858 0.15188350E+02  0.17148295E+03                                 2.202747                            2.148345      -1.092920       2.313986                    0.996162       3.958729      11.116895       0.476066       1.139538      -0.744875       0.047785      -0.001944      -0.006488       0.048262      -0.001280      -0.001488      -0.006719       0.014524      -0.014892      -0.011770       0.001846       0.009924              2.214021       2.662457      -0.357214      -0.239016       1.858548       0.122325       2.121057           0.000000
           34              H       6.615364      10.109816      20.792883       0.092474       1.780012 0.15830383E+02  0.18005096E+03                                 2.260013                            2.193637      -0.894089       2.411189                    0.997191       3.844368      10.729960       0.472425       1.139907      -0.747050      -0.033136      -0.033544      -0.001321       0.047170       0.007505       0.002448      -0.004265      -0.004886      -0.006103      -0.009611       0.000301       0.009310              2.275311       2.070620       0.529388       0.116558       2.661042       0.165202       2.094270           0.000002
           35              H       0.032615       7.819578       8.874504       0.275211       0.887623 0.65676812E+01  0.62691434E+02                                 1.663045                            1.602856      -1.490111       2.246201                    0.994492       3.289551       9.733396       0.437423       1.466925      -0.670738      -0.030473      -0.014996       0.002233       0.034037       0.004164      -0.010030       0.006175       0.016726      -0.040426      -0.019515       0.001007       0.018508              1.698469       1.486423       0.317023      -0.004563       2.084120       0.065360       1.524864          -0.000000
           36              H       1.530114       8.470832       8.880668       0.293878       0.989339 0.77588063E+01  0.76259096E+02                                 1.737433                            1.710015      -1.245557       2.383010                    0.996299       2.978158       8.586237       0.440934       1.413306      -0.685474       0.037977       0.006890       0.002022       0.038650       0.001449       0.003358       0.009563       0.021122      -0.049059      -0.021348       0.002007       0.019341              1.749262       2.105856      -0.088557      -0.114698       1.519136       0.040988       1.622793           0.000000
           37              H       0.390901       2.205913       7.219491       0.291560       0.909116 0.69811215E+01  0.66789156E+02                                 1.645593                            1.626262      -0.997024       2.503527                    0.999172       2.840095       8.063398       0.450649       1.420651      -0.684979       0.025471      -0.023501       0.016659       0.038452      -0.002620       0.012949      -0.008785      -0.007201      -0.037835      -0.021341       0.004160       0.017181              1.646149       1.485713      -0.226832       0.112229       1.916809      -0.116328       1.535927          -0.000000
           38              H       6.756780       2.909767       6.747951       0.293017       0.962284 0.76524165E+01  0.75683354E+02                                 1.759838                            1.740457      -1.405424       2.302387                    0.994470       3.148256       9.397455       0.417201       1.484429      -0.670589      -0.034361       0.008030      -0.002619       0.035384       0.001926      -0.000371      -0.000999       0.010868      -0.048520      -0.016228       0.002367       0.013861              1.766506       2.161482       0.086932       0.093895       1.593612       0.124318       1.544424          -0.000000
           39              H       1.557427       4.088671       7.303585       0.075371       1.812389 0.16751703E+02  0.19497022E+03                                 2.344517                            2.299888      -1.063547       2.319842                    0.995147       4.174742      12.134593       0.444438       1.184093      -0.733428       0.041700      -0.007274       0.011912       0.043973      -0.000591       0.004143       0.009900       0.001184      -0.029578      -0.015683       0.005766       0.009917              2.356251       3.115021      -0.027791       0.024021       1.909065       0.053001       2.044666          -0.000000
           40              H       0.349199       4.917914       6.264744       0.091367       1.400035 0.11978120E+02  0.13097922E+03                                 2.110344                            2.046981      -1.474195       2.150426                    0.989604       4.381089      13.239752       0.426994       1.311808      -0.699704      -0.014029       0.032841      -0.040015       0.053634       0.002036       0.001857      -0.009268      -0.019643       0.013950      -0.012928      -0.002526       0.015454              2.147505       1.761827      -0.044733       0.024298       2.214548      -0.495179       2.466140           0.000000
           41              H       6.486083       4.840181       8.102253       0.082706       1.795163 0.16995734E+02  0.19912338E+03                                 2.333840                            2.317217      -1.281299       2.211748                    0.994227       4.366710      12.860026       0.441265       1.184744      -0.731130      -0.032857      -0.007303      -0.008980       0.034836       0.001821      -0.000358      -0.002625       0.014836       0.012161      -0.010129       0.004207       0.005922              2.333678       2.831793      -0.159202       0.299653       1.926126      -0.002476       2.243115          -0.000001
           42              H       0.214087       5.754573       8.514795       0.083404       1.503046 0.12730341E+02  0.14020204E+03                                 2.148075                            2.058515      -1.232556       2.241159                    0.993426       4.302395      12.708244       0.445546       1.248243      -0.714199       0.024446       0.024539       0.004379       0.034913       0.006863       0.001100      -0.003234      -0.007549      -0.007708      -0.007886      -0.001654       0.009540              2.200791       1.703865       0.349807       0.008006       2.895745       0.235760       2.002764           0.000000
           43              H       7.091531       3.039413       9.541748       0.082724       1.724909 0.15596043E+02  0.17575550E+03                                 2.137289                            2.114654      -0.982187       2.342630                    0.997887       3.934350      10.735781       0.505494       1.075215      -0.762226      -0.031699      -0.021063      -0.002894       0.038168       0.009632      -0.000691       0.000834       0.001721      -0.006559      -0.008755      -0.002008       0.010764              2.123793       1.870481       0.429947       0.013596       2.485407       0.146040       2.015491          -0.000000
           44              H       0.984493       3.696435       9.778399       0.082008       1.699922 0.15469147E+02  0.17377071E+03                                 2.105149                            2.097818      -0.973878       2.345679                    0.998126       3.916755      10.630913       0.511088       1.066843      -0.764592       0.034937       0.005699       0.004133       0.035639       0.000197       0.000960       0.001532       0.011625      -0.000034      -0.006187       0.000198       0.005989              2.079147       2.488456      -0.285474       0.094560       1.743269      -0.011690       2.005715          -0.000001
           45              H      -0.023753       5.755260      10.791043       0.070858       1.674422 0.14777156E+02  0.16631367E+03                                 2.160670                            2.100932      -1.208849       2.224374                    0.997127       4.320021      12.259565       0.485853       1.120119      -0.745320       0.031820       0.017376      -0.000612       0.036260       0.007889       0.002333       0.000638       0.008499      -0.005007      -0.008194      -0.002058       0.010252              2.185059       1.752119       0.418090      -0.048433       2.725928       0.049714       2.077129          -0.000000
           46              H       6.115652       4.999904      10.638706       0.084239       1.675002 0.15273422E+02  0.17127704E+03                                 2.090541                            2.088182      -1.059465       2.308505                    0.997674       3.949800      10.762671       0.510166       1.070611      -0.762802      -0.035096      -0.010746      -0.009044       0.037802       0.004084      -0.000163      -0.000325       0.018916       0.002056      -0.010652       0.000687       0.009965              2.072459       2.504595      -0.154762       0.083648       1.703335      -0.000568       2.009448          -0.000002
           47              H       0.656377       3.876897      12.316173       0.088812       1.708859 0.15188362E+02  0.17148313E+03                                 2.202749                            2.148346      -1.092920       2.313985                    0.996162       3.958730      11.116900       0.476065       1.139538      -0.744875       0.047785      -0.001944       0.006488       0.048262      -0.001280       0.001488       0.006719       0.014524      -0.014892      -0.011770       0.001846       0.009924              2.214022       2.662459      -0.357214       0.239016       1.858549      -0.122325       2.121059           0.000001
           48              H       6.740021       3.242947      12.228117       0.092473       1.780014 0.15830417E+02  0.18005145E+03                                 2.260016                            2.193640      -0.894089       2.411189                    0.997191       3.844370      10.729970       0.472424       1.139908      -0.747050      -0.033136      -0.033544       0.001321       0.047170       0.007505      -0.002448       0.004265      -0.004886      -0.006103      -0.009611       0.000301       0.009310              2.275314       2.070622       0.529389      -0.116559       2.661047      -0.165202       2.094273           0.000002
           49              H       0.157272       0.952709       2.132496       0.275211       0.887623 0.65676804E+01  0.62691423E+02                                 1.663044                            1.602855      -1.490111       2.246201                    0.994492       3.289551       9.733395       0.437423       1.466925      -0.670738      -0.030473      -0.014996      -0.002233       0.034037       0.004164       0.010030      -0.006175       0.016726      -0.040426      -0.019515       0.001007       0.018508              1.698469       1.486423       0.317023       0.004563       2.084120      -0.065360       1.524863          -0.000000
           50              H       1.654771       1.603963       2.126332       0.293878       0.989340 0.77588206E+01  0.76259270E+02                                 1.737434                            1.710016      -1.245558       2.383009                    0.996299       2.978160       8.586244       0.440934       1.413305      -0.685474       0.037977       0.006890      -0.002022       0.038650       0.001449      -0.003358      -0.009563       0.021122      -0.049059      -0.021348       0.002007       0.019341              1.749263       2.105858      -0.088557       0.114698       1.519137      -0.040988       1.622795          -0.000000
           51              H       7.246442       4.660956      18.226491       0.291560       0.909115 0.69811196E+01  0.66789138E+02                                 1.645593                            1.626263      -0.997024       2.503527                    0.999172       2.840094       8.063397       0.450648       1.420652      -0.684978      -0.025471       0.023501       0.016659       0.038452      -0.002620      -0.012949       0.008785      -0.007201      -0.037835      -0.021341       0.004160       0.017181              1.646150       1.485713      -0.226832      -0.112229       1.916809       0.116328       1.535927          -0.000000
           52              H       0.880563       3.957102      17.754951       0.293017       0.962284 0.76524145E+01  0.75683332E+02                                 1.759838                            1.740457      -1.405424       2.302387                    0.994470       3.148256       9.397456       0.417201       1.484429      -0.670589       0.034361      -0.008030      -0.002619       0.035384       0.001926       0.000371       0.000999       0.010868      -0.048520      -0.016228       0.002367       0.013861              1.766506       2.161482       0.086932      -0.093895       1.593612      -0.124318       1.544424          -0.000000
           53              H       6.079916       2.778198      18.310585       0.075371       1.812389 0.16751703E+02  0.19497024E+03                                 2.344517                            2.299888      -1.063548       2.319842                    0.995147       4.174742      12.134594       0.444438       1.184093      -0.733428      -0.041700       0.007274       0.011912       0.043973      -0.000591      -0.004143      -0.009900       0.001184      -0.029578      -0.015683       0.005766       0.009917              2.356251       3.115021      -0.027791      -0.024021       1.909066      -0.053001       2.044667          -0.000000
           54              H       7.288144       1.948955      17.271744       0.091367       1.400036 0.11978130E+02  0.13097935E+03                                 2.110345                            2.046981      -1.474195       2.150426                    0.989604       4.381091      13.239758       0.426994       1.311807      -0.699704       0.014029      -0.032841      -0.040015       0.053634       0.002036      -0.001857       0.009268      -0.019643       0.013950      -0.012928      -0.002526       0.015454              2.147505       1.761827      -0.044733      -0.024298       2.214549       0.495179       2.466140          -0.000000
           55              H       1.151260       2.026688      19.109253       0.082706       1.795163 0.16995734E+02  0.19912338E+03                                 2.333840                            2.317217      -1.281299       2.211748                    0.994226       4.366710      12.860026       0.441265       1.184744      -0.731130       0.032857       0.007303      -0.008980       0.034836       0.001821       0.000358       0.002625       0.014836       0.012161      -0.010129       0.004207       0.005922              2.333678       2.831793      -0.159202      -0.299653       1.926126       0.002476       2.243115          -0.000001
           56              H       7.423256       1.112295      19.521795       0.083404       1.503047 0.12730348E+02  0.14020214E+03                                 2.148076                            2.058515      -1.232556       2.241159                    0.993426       4.302395      12.708244       0.445546       1.248243      -0.714199      -0.024446      -0.024539       0.004379       0.034913       0.006863      -0.001100       0.003234      -0.007549      -0.007708      -0.007886      -0.001654       0.009540              2.200792       1.703865       0.349807      -0.008006       2.895746      -0.235760       2.002764           0.000000
           57              H       0.545812       3.827455      20.548748       0.082724       1.724909 0.15596049E+02  0.17575558E+03                                 2.137290                            2.114654      -0.982188       2.342630                    0.997887       3.934350      10.735782       0.505494       1.075215      -0.762226       0.031699       0.021063      -0.002894       0.038168       0.009632       0.000691      -0.000834       0.001721      -0.006559      -0.008755      -0.002008       0.010764              2.123794       1.870482       0.429947      -0.013596       2.485408      -0.146040       2.015492          -0.000000
           58              H       6.652850       3.170433      20.785399       0.082008       1.699922 0.15469143E+02  0.17377065E+03                                 2.105148                            2.097817      -0.973878       2.345679                    0.998126       3.916755      10.630911       0.511088       1.066842      -0.764592      -0.034937      -0.005699       0.004133       0.035639       0.000197      -0.000960      -0.001532       0.011625      -0.000034      -0.006187       0.000198       0.005989              2.079146       2.488455      -0.285473      -0.094560       1.743269       0.011690       2.005714          -0.000001
           59              H       7.661096       1.111609      21.798043       0.070858       1.674420 0.14777142E+02  0.16631347E+03                                 2.160669                            2.100931      -1.208849       2.224374                    0.997127       4.320020      12.259563       0.485853       1.120120      -0.745320      -0.031820      -0.017376      -0.000612       0.036260       0.007889      -0.002333      -0.000638       0.008499      -0.005007      -0.008193      -0.002058       0.010252              2.185058       1.752119       0.418090       0.048433       2.725927      -0.049714       2.077129          -0.000000
           60              H       1.521691       1.866964      21.645706       0.084240       1.675000 0.15273395E+02  0.17127666E+03                                 2.090539                            2.088179      -1.059464       2.308506                    0.997674       3.949798      10.762661       0.510167       1.070610      -0.762802       0.035096       0.010746      -0.009044       0.037802       0.004084       0.000163       0.000325       0.018916       0.002056      -0.010652       0.000687       0.009965              2.072456       2.504592      -0.154761      -0.083648       1.703333       0.000568       2.009445          -0.000002
           61              H       6.980966       2.989972       1.309173       0.088813       1.708857 0.15188338E+02  0.17148277E+03                                 2.202746                            2.148344      -1.092919       2.313986                    0.996162       3.958727      11.116887       0.476066       1.139538      -0.744875      -0.047785       0.001944       0.006488       0.048262      -0.001280      -0.001488      -0.006719       0.014524      -0.014892      -0.011770       0.001846       0.009924              2.214020       2.662456      -0.357213      -0.239016       1.858547       0.122324       2.121056           0.000001
           62              H       0.897322       3.623921       1.221117       0.092473       1.780013 0.15830396E+02  0.18005114E+03                                 2.260014                            2.193638      -0.894089       2.411189                    0.997191       3.844369      10.729964       0.472424       1.139907      -0.747050       0.033136       0.033544       0.001321       0.047170       0.007505       0.002448      -0.004265      -0.004886      -0.006103      -0.009611       0.000301       0.009310              2.275312       2.070621       0.529389       0.116559       2.661044       0.165202       2.094271           0.000002
           63              H       7.480071       5.914159      13.139496       0.275212       0.887622 0.65676765E+01  0.62691379E+02                                 1.663044                            1.602855      -1.490112       2.246201                    0.994492       3.289550       9.733393       0.437423       1.466925      -0.670738       0.030473       0.014996      -0.002233       0.034037       0.004164      -0.010030       0.006175       0.016726      -0.040426      -0.019515       0.001007       0.018508              1.698468       1.486423       0.317023      -0.004563       2.084119       0.065360       1.524863          -0.000000
           64              H       5.982572       5.262905      13.133332       0.293879       0.989338 0.77588027E+01  0.76259051E+02                                 1.737432                            1.710014      -1.245557       2.383010                    0.996299       2.978158       8.586236       0.440934       1.413305      -0.685475      -0.037977      -0.006890      -0.002022       0.038650       0.001449       0.003358       0.009563       0.021122      -0.049059      -0.021348       0.002007       0.019341              1.749261       2.105855      -0.088557      -0.114698       1.519136       0.040988       1.622792          -0.000000
           65              C       4.529337       9.095854      17.463706       0.060183      45.120816 0.48773191E+03  0.11787275E+05                                10.987475                            7.585837       0.320870       2.052223                    0.999949      29.723424      86.308534       0.572818       0.442443      -1.049415       0.004106       0.007587       0.007958       0.011737      -0.118338      -0.050905      -0.024509      -0.017291       0.101149      -0.151346       0.044947       0.106399             13.522331      17.999455       8.624887       2.870554      14.903920       3.415495       7.663618           0.000002
           66              C       4.491285      13.671935      16.781272       0.052014      46.183530 0.52277660E+03  0.12803009E+05                                11.061982                            7.771244       0.418094       2.072890                    0.999930      30.065804      86.721701       0.577316       0.433208      -1.059272       0.011772      -0.013788       0.001566       0.018197       0.116469      -0.058089       0.016427      -0.050309       0.086324      -0.150909       0.038270       0.112639             13.468409      18.523221      -7.943268       3.888280      14.219737      -3.168625       7.662269          -0.000001
           67              C       1.826388      13.640348      16.757057       0.049558      44.215922 0.49036091E+03  0.11846027E+05                                10.782121                            7.566780       0.510122       2.109595                    0.999902      29.662878      85.625121       0.579044       0.437862      -1.053989      -0.008431      -0.013017       0.004342       0.016105      -0.108093       0.068869       0.031704      -0.028863       0.055920      -0.150052       0.043180       0.106872             13.105136      17.146514       7.808734      -3.811592      14.421387      -3.194250       7.747506          -0.000001
           68              C       2.021070       2.189158      15.427411       0.044186      44.542545 0.51838386E+03  0.12687962E+05                                10.872500                            7.781909       0.453824       2.089795                    0.999894      30.048692      87.078457       0.571233       0.438079      -1.054709      -0.003223       0.009008      -0.009922       0.013783       0.111792      -0.068772       0.031580      -0.026942       0.080299      -0.155115       0.047596       0.107519             13.126515      17.454472      -7.832996       3.482288      13.658215      -3.574398       8.266857           0.000001
           69              C       7.027659       9.538080      14.932096       0.012409      26.879292 0.41571397E+03  0.97124896E+04                                 7.898950                            6.794600      -0.083656       1.978449                    0.998608      28.151976      81.992279       0.629514       0.416452      -1.058936       0.076022       0.094013      -0.008020       0.121170       0.012956       0.020832       0.038918      -0.052714      -0.051680      -0.044701      -0.016829       0.061530              8.770084       7.027201       0.221718      -0.962225       8.896622       2.221307      10.386430          -0.000003
           70              C      -0.046571       8.979117      13.686104      -0.185223      32.554810 0.51396982E+03  0.12608939E+05                                 8.839590                            7.433397      -0.075095       1.944815                    0.999218      30.891518      90.933860       0.619294       0.403152      -1.072074      -0.034700       0.055571      -0.018046       0.067955       0.024112       0.001411       0.000300       0.011688       0.089700      -0.039766       0.009777       0.029989             10.091718       6.721575      -0.324665      -1.199041       8.016247       1.016305      15.537332          -0.000002
           71              C      -0.178213       9.774301      12.398285      -0.145295      30.351025 0.47494568E+03  0.11376744E+05                                 8.326921                            7.079017      -0.082886       1.945219                    0.999113      29.886890      85.768020       0.646247       0.395670      -1.081563       0.028440      -0.079678       0.000490       0.084603       0.021152      -0.010715       0.004876       0.044931       0.118626      -0.051427       0.008987       0.042440              9.425470       6.163333      -0.319453      -0.939258       7.154683       0.734367      14.958394           0.000000
           72              C       0.325350       8.929676      11.222737      -0.189005      34.142427 0.51584576E+03  0.12587532E+05                                 8.995818                            7.345645      -0.048923       1.944550                    0.999171      30.603068      88.027896       0.639903       0.392257      -1.086212      -0.034524       0.068502       0.015653       0.078290       0.029074      -0.000432       0.005550       0.051731       0.102142      -0.056242       0.021615       0.034628             10.666914       6.391352      -0.147426      -1.183111       7.508879       0.646769      18.100510          -0.000001
           73              C       0.151232       9.584775       9.833654       0.007605      27.511597 0.40419116E+03  0.93047720E+04                                 7.827260                            6.548584       0.094111       2.033068                    0.999400      27.445350      77.362849       0.668725       0.397868      -1.079422       0.037454      -0.099601      -0.048137       0.116792       0.011071      -0.023883       0.055620       0.018767       0.136122      -0.069174      -0.008191       0.077365              8.914695       6.169389      -0.310112      -0.496320       7.155029      -0.030932      13.419666          -0.000000
           74              C       2.858692      11.504751       6.456706       0.060183      45.120721 0.48773086E+03  0.11787243E+05                                10.987463                            7.585831       0.320870       2.052223                    0.999949      29.723396      86.308440       0.572818       0.442443      -1.049414      -0.004105      -0.007586       0.007958       0.011736      -0.118338       0.050905       0.024510      -0.017291       0.101149      -0.151346       0.044947       0.106398             13.522314      17.999433       8.624873      -2.870550      14.903897      -3.415490       7.663611           0.000002
           75              C       2.896744       6.928670       5.774272       0.052013      46.183535 0.52277662E+03  0.12803010E+05                                11.061984                            7.771245       0.418093       2.072890                    0.999930      30.065804      86.721702       0.577316       0.433208      -1.059272      -0.011772       0.013788       0.001566       0.018197       0.116469       0.058089      -0.016427      -0.050309       0.086323      -0.150909       0.038269       0.112639             13.468410      18.523222      -7.943268      -3.888281      14.219739       3.168627       7.662270          -0.000000
           76              C       5.561641       6.960258       5.750057       0.049558      44.215881 0.49036048E+03  0.11846014E+05                                10.782115                            7.566778       0.510122       2.109595                    0.999902      29.662871      85.625100       0.579044       0.437863      -1.053989       0.008431       0.013017       0.004342       0.016105      -0.108092      -0.068869      -0.031704      -0.028863       0.055920      -0.150052       0.043179       0.106872             13.105128      17.146507       7.808728       3.811591      14.421375       3.194247       7.747503          -0.000001
           77              C       5.616273       4.677711       4.420411       0.044186      44.542515 0.51838340E+03  0.12687948E+05                                10.872494                            7.781904       0.453825       2.089796                    0.999894      30.048682      87.078409       0.571234       0.438079      -1.054709       0.003223      -0.009008      -0.009922       0.013783       0.111792       0.068772      -0.031580      -0.026942       0.080299      -0.155115       0.047596       0.107519             13.126507      17.454465      -7.832990      -3.482287      13.658203       3.574395       8.266853           0.000002
           78              C       0.360370      11.062525       3.925096       0.012409      26.879292 0.41571394E+03  0.97124886E+04                                 7.898951                            6.794600      -0.083656       1.978449                    0.998608      28.151975      81.992276       0.629514       0.416452      -1.058936      -0.076022      -0.094013      -0.008020       0.121170       0.012956      -0.020832      -0.038918      -0.052714      -0.051681      -0.044701      -0.016829       0.061530              8.770085       7.027201       0.221718       0.962225       8.896622      -2.221308      10.386432          -0.000003
           79              C       7.434600      11.621488       2.679104      -0.185222      32.554820 0.51396986E+03  0.12608940E+05                                 8.839592                            7.433397      -0.075095       1.944815                    0.999218      30.891513      90.933838       0.619294       0.403152      -1.072074       0.034700      -0.055571      -0.018046       0.067955       0.024112      -0.001411      -0.000300       0.011689       0.089701      -0.039766       0.009777       0.029989             10.091720       6.721574      -0.324666       1.199041       8.016247      -1.016307      15.537340          -0.000002
           80              C      -0.195758      10.826305       1.391285      -0.145296      30.351032 0.47494570E+03  0.11376745E+05                                 8.326923                            7.079018      -0.082887       1.945219                    0.999113      29.886896      85.768048       0.646247       0.395670      -1.081563      -0.028440       0.079678       0.000490       0.084603       0.021152       0.010715      -0.004876       0.044931       0.118626      -0.051427       0.008987       0.042440              9.425474       6.163334      -0.319454       0.939257       7.154683      -0.734368      14.958405           0.000000
           81              C       7.062679      11.670930       0.215737      -0.189006      34.142427 0.51584590E+03  0.12587536E+05                                 8.995819                            7.345646      -0.048924       1.944550                    0.999171      30.603076      88.027925       0.639903       0.392258      -1.086212       0.034524      -0.068502       0.015653       0.078290       0.029074       0.000432      -0.005550       0.051731       0.102142      -0.056242       0.021615       0.034628             10.666914       6.391353      -0.147426       1.183112       7.508881      -0.646769      18.100509          -0.000001
           82              C       7.236797      11.015830      20.840654       0.007605      27.511585 0.40419114E+03  0.93047712E+04                                 7.827258                            6.548584       0.094111       2.033069                    0.999400      27.445348      77.362839       0.668725       0.397868      -1.079422      -0.037454       0.099601      -0.048137       0.116792       0.011071       0.023883      -0.055620       0.018767       0.136122      -0.069174      -0.008191       0.077365              8.914691       6.169389      -0.310111       0.496320       7.155029       0.030935      13.419655           0.000000
           83              C       2.983349       4.637883       4.550294       0.060182      45.120737 0.48773099E+03  0.11787246E+05                                10.987464                            7.585831       0.320871       2.052223                    0.999949      29.723391      86.308414       0.572818       0.442443      -1.049414      -0.004105      -0.007586      -0.007958       0.011736      -0.118337      -0.050905      -0.024509      -0.017291       0.101149      -0.151345       0.044947       0.106398             13.522317      17.999434       8.624877       2.870551      14.903905       3.415492       7.663612           0.000002
           84              C       3.021401       0.061802       5.232728       0.052013      46.183563 0.52277703E+03  0.12803022E+05                                11.061986                            7.771247       0.418094       2.072890                    0.999930      30.065819      86.721749       0.577316       0.433208      -1.059272      -0.011772       0.013788      -0.001566       0.018197       0.116469      -0.058089       0.016427      -0.050309       0.086323      -0.150909       0.038269       0.112640             13.468413      18.523228      -7.943271       3.888281      14.219740      -3.168626       7.662271          -0.000001
           85              C       5.686298       0.093389       5.256943       0.049559      44.215937 0.49036110E+03  0.11846033E+05                                10.782124                            7.566783       0.510122       2.109595                    0.999902      29.662883      85.625148       0.579044       0.437863      -1.053989       0.008431       0.013017      -0.004342       0.016105      -0.108093       0.068869       0.031704      -0.028863       0.055920      -0.150052       0.043180       0.106873             13.105140      17.146520       7.808737      -3.811594      14.421390      -3.194251       7.747508          -0.000002
           86              C       5.491616      11.544579       6.586589       0.044186      44.542551 0.51838395E+03  0.12687964E+05                                10.872500                            7.781909       0.453825       2.089796                    0.999894      30.048697      87.078467       0.571234       0.438079      -1.054709       0.003223      -0.009008       0.009922       0.013784       0.111793      -0.068772       0.031580      -0.026942       0.080299      -0.155115       0.047596       0.107519             13.126514      17.454471      -7.832995       3.482288      13.658214      -3.574398       8.266857           0.000001
           87              C       0.485027       4.195657       7.081904       0.012410      26.879284 0.41571381E+03  0.97124846E+04                                 7.898948                            6.794598      -0.083656       1.978449                    0.998608      28.151968      81.992244       0.629515       0.416451      -1.058936      -0.076022      -0.094013       0.008020       0.121170       0.012956       0.020832       0.038918      -0.052714      -0.051681      -0.044701      -0.016829       0.061530              8.770082       7.027198       0.221718      -0.962225       8.896620       2.221306      10.386428          -0.000003
           88              C       7.559257       4.754620       8.327896      -0.185223      32.554819 0.51396996E+03  0.12608943E+05                                 8.839592                            7.433398      -0.075095       1.944815                    0.999218      30.891520      90.933862       0.619294       0.403152      -1.072074       0.034700      -0.055571       0.018046       0.067955       0.024112       0.001411       0.000300       0.011689       0.089700      -0.039766       0.009777       0.029989             10.091720       6.721575      -0.324665      -1.199041       8.016248       1.016306      15.537336          -0.000002
           89              C      -0.071101       3.959436       9.615715      -0.145295      30.351021 0.47494560E+03  0.11376741E+05                                 8.326920                            7.079016      -0.082887       1.945219                    0.999113      29.886888      85.768013       0.646248       0.395670      -1.081563      -0.028440       0.079678      -0.000490       0.084603       0.021152      -0.010715       0.004876       0.044931       0.118626      -0.051427       0.008987       0.042440              9.425470       6.163333      -0.319453      -0.939258       7.154683       0.734368      14.958394          -0.000000
           90              C       7.187336       4.804061      10.791263      -0.189006      34.142454 0.51584624E+03  0.12587547E+05                                 8.995824                            7.345649      -0.048924       1.944550                    0.999171      30.603081      88.027946       0.639903       0.392258      -1.086212       0.034524      -0.068502      -0.015653       0.078290       0.029074      -0.000432       0.005550       0.051731       0.102142      -0.056242       0.021615       0.034628             10.666922       6.391355      -0.147427      -1.183112       7.508883       0.646770      18.100527          -0.000001
           91              C       7.361454       4.148962      12.180346       0.007605      27.511592 0.40419105E+03  0.93047689E+04                                 7.827259                            6.548583       0.094110       2.033068                    0.999400      27.445348      77.362844       0.668726       0.397868      -1.079422      -0.037454       0.099601       0.048137       0.116792       0.011071      -0.023883       0.055620       0.018767       0.136122      -0.069174      -0.008191       0.077365              8.914694       6.169389      -0.310111      -0.496320       7.155029      -0.030932      13.419663          -0.000000
           92              C       4.653994       2.228986      15.557294       0.060183      45.120721 0.48773086E+03  0.11787243E+05                                10.987463                            7.585831       0.320870       2.052223                    0.999949      29.723395      86.308439       0.572818       0.442443      -1.049414       0.004105       0.007586      -0.007958       0.011736      -0.118337       0.050905       0.024509      -0.017291       0.101149      -0.151345       0.044947       0.106398             13.522315      17.999434       8.624874      -2.870550      14.903898      -3.415490       7.663611           0.000002
           93              C       4.615942       6.805067      16.239728       0.052013      46.183629 0.52277777E+03  0.12803045E+05                                11.061996                            7.771252       0.418093       2.072890                    0.999930      30.065842      86.721837       0.577316       0.433208      -1.059272       0.011772      -0.013788      -0.001567       0.018197       0.116469       0.058089      -0.016427      -0.050309       0.086323      -0.150909       0.038269       0.112640             13.468427      18.523247      -7.943279      -3.888286      14.219756       3.168631       7.662278          -0.000001
           94              C       1.951045       6.773479      16.263943       0.049558      44.215962 0.49036148E+03  0.11846044E+05                                10.782126                            7.566784       0.510122       2.109595                    0.999902      29.662906      85.625222       0.579044       0.437862      -1.053989      -0.008431      -0.013017      -0.004342       0.016105      -0.108093      -0.068869      -0.031704      -0.028863       0.055920      -0.150052       0.043179       0.106873             13.105142      17.146527       7.808738       3.811595      14.421390       3.194250       7.747510          -0.000002
           95              C       1.896413       9.056026      17.593589       0.044185      44.542608 0.51838458E+03  0.12687984E+05                                10.872507                            7.781912       0.453824       2.089795                    0.999894      30.048721      87.078549       0.571234       0.438078      -1.054709      -0.003223       0.009008       0.009922       0.013784       0.111793       0.068772      -0.031580      -0.026942       0.080299      -0.155115       0.047596       0.107520             13.126524      17.454490      -7.833002      -3.482292      13.658220       3.574400       8.266862           0.000001
           96              C       7.152316       2.671212      18.088904       0.012409      26.879291 0.41571391E+03  0.97124876E+04                                 7.898950                            6.794599      -0.083657       1.978449                    0.998608      28.151974      81.992271       0.629515       0.416451      -1.058936       0.076022       0.094013       0.008020       0.121170       0.012956      -0.020832      -0.038918      -0.052714      -0.051680      -0.044701      -0.016829       0.061530              8.770085       7.027200       0.221718       0.962225       8.896623      -2.221308      10.386431          -0.000003
           97              C       0.078086       2.112249      19.334896      -0.185223      32.554832 0.51397008E+03  0.12608946E+05                                 8.839594                            7.433399      -0.075095       1.944815                    0.999218      30.891519      90.933860       0.619294       0.403152      -1.072074      -0.034700       0.055571       0.018046       0.067955       0.024112      -0.001411      -0.000300       0.011689       0.089700      -0.039766       0.009777       0.029989             10.091724       6.721575      -0.324666       1.199042       8.016249      -1.016307      15.537347          -0.000002
           98              C      -0.053556       2.907432      20.622715      -0.145295      30.351018 0.47494543E+03  0.11376737E+05                                 8.326920                            7.079015      -0.082887       1.945219                    0.999113      29.886887      85.768009       0.646248       0.395670      -1.081563       0.028440      -0.079678      -0.000490       0.084603       0.021152       0.010715      -0.004876       0.044931       0.118626      -0.051427       0.008987       0.042440              9.425470       6.163331      -0.319453       0.939256       7.154681      -0.734368      14.958397          -0.000000
           99              C       0.450007       2.062807      21.798263      -0.189006      34.142450 0.51584631E+03  0.12587549E+05                                 8.995823                            7.345649      -0.048924       1.944549                    0.999171      30.603087      88.027965       0.639903       0.392258      -1.086212      -0.034524       0.068502      -0.015653       0.078290       0.029074       0.000432      -0.005550       0.051731       0.102142      -0.056242       0.021615       0.034628             10.666920       6.391354      -0.147426       1.183114       7.508885      -0.646770      18.100522          -0.000001
          100              C       0.275889       2.717907       1.173346       0.007605      27.511583 0.40419109E+03  0.93047699E+04                                 7.827258                            6.548584       0.094111       2.033068                    0.999400      27.445347      77.362836       0.668725       0.397868      -1.079422       0.037454      -0.099601       0.048137       0.116792       0.011071       0.023883      -0.055620       0.018767       0.136123      -0.069174      -0.008191       0.077365              8.914690       6.169389      -0.310111       0.496320       7.155029       0.030935      13.419654           0.000000
          101              N       5.327128       9.830609      17.780708      -0.382738      47.878906 0.60583583E+03  0.15218750E+05                                10.985662                            8.130935       0.163330       2.039089                    0.997627      30.795919      86.654268       0.595833       0.409220      -1.086860      -0.017814      -0.009535      -0.007784       0.021652      -0.088497      -0.041701      -0.040708      -0.013721       0.119855      -0.128845       0.059817       0.069028             13.187939      16.612691       8.211726       2.427731      14.605728       2.854996       8.345399          -0.000000
          102              N       5.373597      13.000355      17.140100      -0.392197      49.777607 0.64440545E+03  0.16377198E+05                                11.159924                            8.297046       0.332692       2.084182                    0.998548      31.042748      86.778614       0.601598       0.400607      -1.096801      -0.016235       0.007991      -0.009634       0.020500       0.084770      -0.040140       0.033130      -0.053189       0.114552      -0.124534       0.054270       0.070264             13.320797      17.094910      -7.842953       3.301027      14.904733      -2.292989       7.962748          -0.000002
          103              N       1.023469      12.974261      17.192934      -0.385862      47.182182 0.60694045E+03  0.15236966E+05                                10.846943                            8.118328       0.256420       2.067458                    0.997762      30.731017      86.139956       0.599150       0.407210      -1.089376       0.018938       0.010231      -0.011226       0.024276      -0.084780       0.057954       0.047469      -0.037803       0.097070      -0.136310       0.065525       0.070785             12.891987      15.639578       7.516885      -3.116094      14.988294      -1.990782       8.048089          -0.000003
          104              N       1.066534       9.746833      18.005251      -0.388377      46.676844 0.63510734E+03  0.16118901E+05                                10.771841                            8.291524       0.224679       2.048757                    0.997897      31.272027      88.010208       0.594518       0.405932      -1.090708       0.024293      -0.018207      -0.012760       0.032931       0.082570       0.053350      -0.046850      -0.025187       0.100792      -0.130955       0.064041       0.066915             12.619914      15.533442      -7.182773      -2.859644      13.148349       2.878046       9.177952          -0.000001
          105              N       7.524377      10.823558      15.378980      -0.557806      32.548859 0.56839055E+03  0.14087383E+05                                 8.319594                            7.464527      -0.060480       1.982119                    0.995466      31.011104      87.386166       0.672254       0.367611      -1.113600      -0.036430      -0.113109      -0.041952       0.126019       0.002006       0.046197      -0.007211      -0.037251      -0.297715      -0.114268       0.045713       0.068554              9.062342       7.450607       0.889815       0.721537      11.259809       2.929762       8.476610          -0.000002
          106              N       6.830366      11.940111      19.748759      -0.561317      36.443888 0.60327752E+03  0.15174535E+05                                 9.055182                            7.747033      -0.209069       1.929805                    0.995092      31.470121      89.301503       0.652714       0.373065      -1.109642       0.038447      -0.081899       0.088533       0.126585       0.018505       0.034613      -0.084206       0.068527      -0.193537      -0.130784       0.055489       0.075295             10.200029       7.542193      -0.173670       1.405196       9.036536      -1.850904      14.021356          -0.000002
          107              N       2.060901      10.769997       6.773708      -0.382739      47.878872 0.60583553E+03  0.15218741E+05                                10.985656                            8.130932       0.163331       2.039089                    0.997627      30.795924      86.654275       0.595834       0.409220      -1.086860       0.017814       0.009535      -0.007784       0.021652      -0.088497       0.041701       0.040708      -0.013721       0.119855      -0.128845       0.059817       0.069028             13.187930      16.612681       8.211717      -2.427730      14.605712      -2.854994       8.345395          -0.000001
          108              N       2.014432       7.600250       6.133100      -0.392197      49.777604 0.64440537E+03  0.16377195E+05                                11.159924                            8.297046       0.332691       2.084182                    0.998548      31.042744      86.778608       0.601598       0.400608      -1.096801       0.016235      -0.007991      -0.009634       0.020500       0.084770       0.040140      -0.033131      -0.053189       0.114552      -0.124535       0.054270       0.070264             13.320798      17.094911      -7.842953      -3.301028      14.904734       2.292990       7.962749          -0.000002
          109              N       6.364560       7.626344       6.185934      -0.385862      47.182140 0.60693991E+03  0.15236950E+05                                10.846938                            8.118326       0.256419       2.067458                    0.997762      30.731012      86.139945       0.599150       0.407210      -1.089376      -0.018938      -0.010231      -0.011226       0.024276      -0.084780      -0.057954      -0.047469      -0.037803       0.097070      -0.136310       0.065525       0.070785             12.891979      15.639572       7.516877       3.116094      14.988279       1.990780       8.048086          -0.000002
          110              N       6.321495      10.853772       6.998251      -0.388378      46.676852 0.63510763E+03  0.16118910E+05                                10.771842                            8.291525       0.224679       2.048757                    0.997897      31.272034      88.010229       0.594518       0.405932      -1.090708      -0.024293       0.018207      -0.012760       0.032931       0.082570      -0.053349       0.046850      -0.025187       0.100792      -0.130955       0.064041       0.066915             12.619914      15.533439      -7.182772       2.859643      13.148351      -2.878046       9.177953          -0.000002
          111              N      -0.136348       9.777047       4.371980      -0.557807      32.548868 0.56839074E+03  0.14087389E+05                                 8.319596                            7.464529      -0.060480       1.982119                    0.995466      31.011109      87.386184       0.672254       0.367611      -1.113600       0.036430       0.113109      -0.041952       0.126019       0.002006      -0.046197       0.007211      -0.037251      -0.297715      -0.114268       0.045713       0.068554              9.062345       7.450608       0.889816      -0.721538      11.259813      -2.929764       8.476613          -0.000002
          112              N       0.557663       8.660495       8.741759      -0.561317      36.443899 0.60327752E+03  0.15174535E+05                                 9.055183                            7.747033      -0.209069       1.929805                    0.995092      31.470124      89.301516       0.652714       0.373065      -1.109642      -0.038447       0.081899       0.088533       0.126585       0.018505      -0.034613       0.084206       0.068527      -0.193537      -0.130784       0.055489       0.075295             10.200032       7.542193      -0.173671      -1.405198       9.036534       1.850906      14.021367          -0.000002
          113              N       2.185558       3.903128       4.233292      -0.382739      47.878899 0.60583586E+03  0.15218751E+05                                10.985661                            8.130934       0.163330       2.039089                    0.997627      30.795919      86.654262       0.595833       0.409220      -1.086860       0.017813       0.009535       0.007784       0.021652      -0.088497      -0.041701      -0.040708      -0.013721       0.119856      -0.128845       0.059817       0.069028             13.187937      16.612686       8.211724       2.427730      14.605726       2.854996       8.345398          -0.000000
          114              N       2.139089       0.733382       4.873900      -0.392197      49.777601 0.64440531E+03  0.16377194E+05                                11.159925                            8.297046       0.332691       2.084182                    0.998548      31.042742      86.778606       0.601598       0.400608      -1.096801       0.016235      -0.007991       0.009634       0.020500       0.084770      -0.040140       0.033131      -0.053189       0.114552      -0.124535       0.054270       0.070265             13.320798      17.094912      -7.842954       3.301028      14.904734      -2.292989       7.962749          -0.000002
          115              N       6.489217       0.759476       4.821066      -0.385862      47.182174 0.60694031E+03  0.15236962E+05                                10.846942                            8.118328       0.256420       2.067458                    0.997762      30.731013      86.139944       0.599150       0.407210      -1.089376      -0.018938      -0.010231       0.011226       0.024276      -0.084780       0.057954       0.047469      -0.037803       0.097070      -0.136310       0.065525       0.070785             12.891985      15.639577       7.516884      -3.116094      14.988291      -1.990782       8.048088          -0.000003
          116              N       6.446152       3.986904       4.008749      -0.388379      46.676841 0.63510743E+03  0.16118903E+05                                10.771839                            8.291523       0.224680       2.048757                    0.997897      31.272031      88.010208       0.594518       0.405931      -1.090708      -0.024293       0.018207       0.012760       0.032931       0.082570       0.053349      -0.046850      -0.025187       0.100792      -0.130955       0.064041       0.066915             12.619911      15.533437      -7.182770      -2.859642      13.148346       2.878045       9.177950          -0.000001
          117              N      -0.011691       2.910179       6.635020      -0.557807      32.548864 0.56839066E+03  0.14087387E+05                                 8.319595                            7.464528      -0.060479       1.982119                    0.995466      31.011107      87.386176       0.672254       0.367611      -1.113600       0.036430       0.113109       0.041952       0.126019       0.002006       0.046197      -0.007211      -0.037250      -0.297715      -0.114268       0.045713       0.068554              9.062343       7.450607       0.889815       0.721537      11.259811       2.929763       8.476612          -0.000002
          118              N       0.682320       1.793626       2.265241      -0.561317      36.443895 0.60327764E+03  0.15174539E+05                                 9.055183                            7.747034      -0.209069       1.929805                    0.995092      31.470123      89.301511       0.652714       0.373065      -1.109642      -0.038447       0.081899      -0.088533       0.126585       0.018505       0.034613      -0.084206       0.068527      -0.193537      -0.130784       0.055489       0.075295             10.200030       7.542194      -0.173671       1.405196       9.036537      -1.850905      14.021360          -0.000002
          119              N       5.451785       2.963740      15.240292      -0.382739      47.878879 0.60583564E+03  0.15218744E+05                                10.985657                            8.130932       0.163331       2.039090                    0.997627      30.795927      86.654285       0.595834       0.409220      -1.086860      -0.017813      -0.009535       0.007784       0.021652      -0.088497       0.041701       0.040708      -0.013721       0.119855      -0.128845       0.059817       0.069028             13.187931      16.612683       8.211717      -2.427730      14.605714      -2.854994       8.345396          -0.000000
          120              N       5.498254       6.133487      15.880900      -0.392196      49.777607 0.64440527E+03  0.16377193E+05                                11.159926                            8.297047       0.332691       2.084182                    0.998548      31.042741      86.778609       0.601598       0.400608      -1.096801      -0.016235       0.007991       0.009634       0.020500       0.084770       0.040140      -0.033130      -0.053189       0.114552      -0.124535       0.054270       0.070265             13.320801      17.094917      -7.842957      -3.301029      14.904737       2.292991       7.962750          -0.000002
          121              N       1.148126       6.107393      15.828066      -0.385861      47.182134 0.60693969E+03  0.15236943E+05                                10.846938                            8.118325       0.256419       2.067458                    0.997762      30.731007      86.139934       0.599150       0.407210      -1.089376       0.018938       0.010231       0.011226       0.024277      -0.084780      -0.057954      -0.047469      -0.037803       0.097070      -0.136310       0.065525       0.070785             12.891980      15.639574       7.516878       3.116094      14.988279       1.990781       8.048086          -0.000003
          122              N       1.191191       2.879965      15.015749      -0.388378      46.676860 0.63510778E+03  0.16118914E+05                                10.771842                            8.291525       0.224680       2.048757                    0.997897      31.272040      88.010243       0.594518       0.405931      -1.090708       0.024293      -0.018207       0.012760       0.032931       0.082570      -0.053349       0.046850      -0.025187       0.100792      -0.130955       0.064041       0.066915             12.619914      15.533439      -7.182772       2.859643      13.148351      -2.878046       9.177953          -0.000001
          123              N       7.649034       3.956690      17.642020      -0.557807      32.548862 0.56839060E+03  0.14087385E+05                                 8.319595                            7.464528      -0.060479       1.982119                    0.995466      31.011105      87.386171       0.672254       0.367611      -1.113600      -0.036430      -0.113109       0.041952       0.126019       0.002006      -0.046197       0.007211      -0.037250      -0.297715      -0.114268       0.045713       0.068554              9.062344       7.450607       0.889815      -0.721538      11.259812      -2.929763       8.476611          -0.000002
          124              N       6.955023       5.073242      13.272241      -0.561318      36.443908 0.60327769E+03  0.15174541E+05                                 9.055186                            7.747035      -0.209069       1.929805                    0.995092      31.470127      89.301532       0.652714       0.373065      -1.109642       0.038448      -0.081899      -0.088533       0.126585       0.018505      -0.034613       0.084206       0.068527      -0.193537      -0.130784       0.055489       0.075295             10.200035       7.542195      -0.173672      -1.405199       9.036537       1.850908      14.021374          -0.000002

******************************************************
Auxiliary information for the entire system
The total spin magnetic moment of the unit cell is   -0.000044
The total net atomic charge of the unit cell is   -0.000002
Accuracy of reproducing the electrostatic potential in the unit cell:
  The inner radius (bohr) =    5.0000
  The outer radius (bohr) =   12.0000
  Valid grid points have density less than (e/(bohr^3)) =    0.0001
  The number of valid grid points were=        92750
  The rms potential error without charges in kcal/mol is=      5.73002
  The rms potential error with partial charges in kcal/mol is=      0.87215
  The RRMSE value at monopole order=      0.15221
  The rms potential error with partial charges and cloud penetration in kcal/mol is=      0.86618
  The RRMSE value at monopole order with cloud penetration is=      0.15117
  The rms potential error with partial charges and atomic dipoles in kcal/mol is=      0.39016
  The RRMSE value at dipole order=      0.06809
  The rms potential error with partial charges, atomic dipoles and cloud penetration in kcal/mol is=      0.36958
  The RRMSE value at dipole order with cloud penetration=      0.06450

******************************************************
The electron densities and ab initio electrostatic potential were computed in VASP using the PBE functional and
projector augmented wave method. See the main text of the journal article for a description of computational details.
The atomic charges, dipoles, and quadrupoles were computed with the DDEC6 method as described in
(a) T. A. Manz and N. Gabaldon Limas, RSC Adv. 6 (2016) 47771-47801 DOI: 10.1039/c6ra04656h
(b) N. Gabaldon Limas and T. A. Manz, RSC Adv. 8 (2018) 2678-2707 DOI: 10.1039/c7ra11829e.
For each atom in the material, the electron cloud parameters were fit to the spherically averaged atom-in-material
electron density using radial positions for which this density was between 10^-4 and 10^-2 electrons per cubic bohr.
The polarizabilities, dispersion coefficients, and quantum Drude oscillator (QDO) parameters were fit using the MCLF method.
The magnetic structure of the system was optimized in VASP from the default ferromagnetic initial guess using spin polarization.
The atomic spin moments (ASMs) were computed on this optimized magnetic structure using the DDEC6 partition as inputs
to the method of T. A. Manz and D. S. Sholl, J. Chem. Theory Comput. 7 (2011) 4146-4164 DOI: 10.1021/ct200539n.
The RMSE and RRMSE were computed using a uniform grid with Ewald summation.
