# Supplementary material for: A collection of forcefield precursors for metal–organic frameworks
Source: RSC Adv. 2019 Nov 13;9(63):36492–507. doi: 10.1039/c9ra07327b (PMC9075174; doi:10.1039/c9ra07327b)
Supplement: RA-009-C9RA07327B-s5436 [file RA-009-C9RA07327B-s5436.xyz]

  148
jmolscript: load "" {1 1 1} spacegroup "x,y,z" unitcell [{      7.610000     0.000000     0.000000 }, {      0.000000    13.599000     0.000000 }, {      0.000000     0.000000    27.938000 }]
Cd     0.000000    10.506315    21.325355     0.878196
Cd     0.000000     3.092685     6.612645     0.878196
Cd     0.000000     9.892185     7.356355     0.878196
Cd     0.000000     3.706815    20.581645     0.878196
Ni     3.805000     7.032587    22.114324     0.087959
Ni     3.805000     6.566413     5.823676     0.087959
Ni     3.805000    13.365913     8.145324     0.087959
Ni     3.805000     0.233087    19.792676     0.087959
H      6.794436     8.501959    19.505194     0.287441
H      6.712857    10.452055    18.070578     0.092089
H      6.712857     8.207404    16.964792     0.077205
H      6.712857    10.321913    15.585772     0.091972
H      6.712857     8.056456    14.410700     0.079279
H      6.712857    10.189051    13.059339     0.090372
H      6.712857     7.975270    11.866386     0.078810
H      0.897143    10.301378    24.526770     0.091344
H      0.815564    12.359179    23.313982     0.283020
H      6.794436     5.097041     8.432806     0.287441
H      6.712857     3.146945     9.867422     0.092089
H      6.712857     5.391596    10.973208     0.077206
H      6.712857     3.277087    12.352228     0.091972
H      6.712857     5.542544    13.527300     0.079279
H      6.712857     3.409949    14.878661     0.090371
H      6.712857     5.623730    16.071614     0.078810
H      0.897143     3.297622     3.411230     0.091344
H      0.815564     1.239821     4.624018     0.283020
H      0.815564    11.896541     5.536194     0.287441
H      0.897143     9.946445     4.101578     0.092089
H      0.897143    12.191096     2.995792     0.077205
H      0.897143    10.076587     1.616772     0.091972
H      0.897143    12.342044     0.441700     0.079279
H      0.897143    10.209449    27.028339     0.090371
H      0.897143    12.423230    25.835386     0.078810
H      6.712857    10.097122    10.557770     0.091344
H      6.794436     8.039321     9.344982     0.283020
H      0.815564     1.702459    22.401806     0.287441
H      0.897143     3.652555    23.836422     0.092089
H      0.897143     1.407904    24.942208     0.077206
H      0.897143     3.522413    26.321228     0.091972
H      0.897143     1.256956    27.496300     0.079279
H      0.897143     3.389551     0.909661     0.090371
H      0.897143     1.175770     2.102614     0.078810
H      6.712857     3.501878    17.380230     0.091344
H      6.794436     5.559679    18.593018     0.283020
H      0.815564     5.097041     8.432806     0.287441
H      0.897143     3.146945     9.867422     0.092089
H      0.897143     5.391596    10.973208     0.077206
H      0.897143     3.277087    12.352228     0.091972
H      0.897143     5.542544    13.527300     0.079279
H      0.897143     3.409949    14.878661     0.090371
H      0.897143     5.623730    16.071614     0.078810
H      6.712857     3.297622     3.411230     0.091344
H      6.794436     1.239821     4.624018     0.283020
H      0.815564     8.501959    19.505194     0.287441
H      0.897143    10.452055    18.070578     0.092089
H      0.897143     8.207404    16.964792     0.077206
H      0.897143    10.321913    15.585772     0.091971
H      0.897143     8.056456    14.410700     0.079280
H      0.897143    10.189051    13.059339     0.090371
H      0.897143     7.975270    11.866386     0.078811
H      6.712857    10.301378    24.526770     0.091344
H      6.794436    12.359179    23.313982     0.283020
H      6.794436     1.702459    22.401806     0.287441
H      6.712857     3.652555    23.836422     0.092089
H      6.712857     1.407904    24.942208     0.077206
H      6.712857     3.522413    26.321228     0.091972
H      6.712857     1.256956    27.496300     0.079279
H      6.712857     3.389551     0.909661     0.090371
H      6.712857     1.175770     2.102614     0.078810
H      0.897143     3.501878    17.380230     0.091343
H      0.815564     5.559679    18.593018     0.283020
H      6.794436    11.896541     5.536194     0.287441
H      6.712857     9.946445     4.101578     0.092089
H      6.712857    12.191096     2.995792     0.077206
H      6.712857    10.076587     1.616772     0.091972
H      6.712857    12.342044     0.441700     0.079280
H      6.712857    10.209449    27.028339     0.090371
H      6.712857    12.423230    25.835386     0.078811
H      0.897143    10.097122    10.557770     0.091343
H      0.815564     8.039321     9.344982     0.283020
C      5.113159     8.341627    22.233060     0.050167
C      2.472489    12.557317    20.067865     0.050075
C      5.113159     5.257373     5.704940     0.050167
C      2.472489     1.041683     7.870135     0.050075
C      2.496841    12.056873     8.264060     0.050166
C      5.137511     7.841183     6.098865     0.050075
C      2.496841     1.542127    19.673940     0.050167
C      5.137511     5.757817    21.839135     0.050075
C      2.496841     5.257373     5.704940     0.050167
C      5.137511     1.041683     7.870135     0.050075
C      2.496841     8.341627    22.233060     0.050167
C      5.137511    12.557317    20.067865     0.050075
C      5.113159     1.542127    19.673940     0.050167
C      2.472489     5.757817    21.839135     0.050075
C      5.113159    12.056873     8.264060     0.050166
C      2.472489     7.841183     6.098865     0.050075
C      0.000000     9.819838    18.126174     0.003380
C      0.000000     8.842070    16.930428    -0.194990
C      0.000000     9.687928    15.620136    -0.159726
C      0.000000     8.691121    14.382482    -0.156007
C      0.000000     9.554657    13.080572    -0.156769
C      0.000000     8.609527    11.845712    -0.196248
C      0.000000    10.936316    24.532358     0.004760
C      0.000000     3.779162     9.811826     0.003379
C      0.000000     4.756930    11.007572    -0.194990
C      0.000000     3.911072    12.317864    -0.159726
C      0.000000     4.907879    13.555518    -0.156007
C      0.000000     4.044343    14.857428    -0.156769
C      0.000000     4.989473    16.092288    -0.196248
C      0.000000     2.662684     3.405642     0.004760
C      0.000000    10.578662     4.157174     0.003380
C      0.000000    11.556430     2.961428    -0.194990
C      0.000000    10.710572     1.651136    -0.159726
C      0.000000    11.707379     0.413482    -0.156007
C      0.000000    10.843843    27.049572    -0.156769
C      0.000000    11.788973    25.814712    -0.196248
C      0.000000     9.462184    10.563358     0.004760
C      0.000000     3.020338    23.780826     0.003380
C      0.000000     2.042570    24.976572    -0.194990
C      0.000000     2.888428    26.286864    -0.159726
C      0.000000     1.891621    27.524518    -0.156007
C      0.000000     2.755157     0.888428    -0.156769
C      0.000000     1.810027     2.123288    -0.196248
C      0.000000     4.136816    17.374642     0.004760
N      5.931234     9.142608    22.202329    -0.379207
N      1.655175    11.818891    20.355627    -0.377543
N      5.931234     4.456392     5.735671    -0.379207
N      1.655175     1.780109     7.582373    -0.377543
N      1.678766    11.255892     8.233329    -0.379207
N      5.954825     8.579609     6.386627    -0.377543
N      1.678766     2.343108    19.704671    -0.379207
N      5.954825     5.019391    21.551373    -0.377543
N      1.678766     4.456392     5.735671    -0.379207
N      5.954825     1.780109     7.582373    -0.377543
N      1.678766     9.142608    22.202329    -0.379207
N      5.954825    11.818891    20.355627    -0.377543
N      5.931234     2.343108    19.704671    -0.379207
N      1.655175     5.019391    21.551373    -0.377543
N      5.931234    11.255892     8.233329    -0.379207
N      1.655175     8.579609     6.386627    -0.377543
N      0.000000     9.077333    19.461611    -0.572713
N      0.000000    11.782174    23.305880    -0.567889
N      0.000000     4.521668     8.476389    -0.572713
N      0.000000     1.816826     4.632120    -0.567889
N      0.000000    11.321167     5.492611    -0.572713
N      0.000000     8.616326     9.336880    -0.567889
N      0.000000     2.277833    22.445389    -0.572713
N      0.000000     4.982674    18.601120    -0.567889

The following XYZ coordinates are in angstroms. Other properties are in atomic units.
The sperically averaged electron density of each atom fit to a function of the form exp(a - br)
eigen_1, eigen_2 and eigen_3 are the three eigenvalues of traceless quadrupole moment tensor
  atom number  atomic symbol              X              Y              Z     net charge C6 coefficient C8 coefficient C10 coefficient fluctuating dipole atomic polarizability isotropic forcefield polarizability              a              b squared Pearson coefficient          <r^3>          <r^4>         wp_QDO          m_QDO          q_QDO       dipole_x       dipole_y       dipole_z         dipole            Qxy            Qxz            Qyz     Q(x^2-y^2)  Q(3z^2 - R^2)        eigen_1        eigen_2        eigen_3 static polarizability      alpha(xx)      alpha(xy)      alpha(xz)      alpha(yy)      alpha(yz)      alpha(zz) atomic spin moment
            1             Cd       0.000000      10.506315      21.325355       0.878196     221.418524 0.48231090E+04  0.18716068E+06                                26.829198                           21.129943       1.176775       2.062517                    0.997839      78.691082     209.325141       0.454692       0.347137      -1.231451      -0.000000      -0.006229      -0.002721       0.006798       0.000000       0.000000      -0.033044       0.025203       0.021463      -0.039555       0.009024       0.030530             33.026778      36.390688      -0.000001       0.000000      32.697259       0.292695      29.992387          -0.000005
            2             Cd       0.000000       3.092685       6.612645       0.878196     221.418582 0.48231107E+04  0.18716076E+06                                26.829204                           21.129948       1.176775       2.062517                    0.997839      78.691093     209.325185       0.454692       0.347137      -1.231451       0.000000       0.006229       0.002721       0.006798      -0.000000      -0.000000      -0.033044       0.025203       0.021463      -0.039555       0.009024       0.030530             33.026787      36.390702       0.000000       0.000000      32.697272       0.292691      29.992386          -0.000005
            3             Cd       0.000000       9.892185       7.356355       0.878196     221.418577 0.48231104E+04  0.18716075E+06                                26.829203                           21.129947       1.176774       2.062517                    0.997839      78.691092     209.325183       0.454692       0.347137      -1.231451      -0.000000       0.006229      -0.002721       0.006797      -0.000000       0.000000       0.033043       0.025203       0.021463      -0.039555       0.009024       0.030530             33.026785      36.390697      -0.000000      -0.000000      32.697267      -0.292694      29.992391          -0.000005
            4             Cd       0.000000       3.706815      20.581645       0.878196     221.418521 0.48231092E+04  0.18716068E+06                                26.829197                           21.129943       1.176775       2.062517                    0.997839      78.691082     209.325142       0.454692       0.347137      -1.231451      -0.000000      -0.006229       0.002721       0.006797      -0.000000      -0.000000       0.033044       0.025203       0.021463      -0.039555       0.009025       0.030530             33.026777      36.390687       0.000001       0.000000      32.697258      -0.292695      29.992387          -0.000005
            5             Ni       3.805000       7.032587      22.114324       0.087959     263.057689 0.33001517E+04  0.12034610E+06                                28.608563                           16.642636       0.464059       1.910810                    0.995174      62.045397     178.042493       0.533662       0.314733      -1.221373       0.000000      -0.003697       0.024805       0.025079      -0.000000      -0.000000      -0.017923       0.003570       0.193909      -0.037256      -0.030533       0.067789             40.225051      56.507872      -0.000000      -0.000000      49.575579       4.155218      14.591703           0.000003
            6             Ni       3.805000       6.566413       5.823676       0.087959     263.057713 0.33001517E+04  0.12034610E+06                                28.608562                           16.642634       0.464060       1.910810                    0.995174      62.045404     178.042505       0.533662       0.314732      -1.221373       0.000000       0.003697      -0.024805       0.025079       0.000000      -0.000000      -0.017923       0.003570       0.193908      -0.037256      -0.030533       0.067789             40.225053      56.507875      -0.000000      -0.000000      49.575581       4.155218      14.591702           0.000005
            7             Ni       3.805000      13.365913       8.145324       0.087959     263.057732 0.33001518E+04  0.12034611E+06                                28.608563                           16.642634       0.464060       1.910810                    0.995174      62.045408     178.042517       0.533662       0.314732      -1.221373       0.000000       0.003697       0.024805       0.025079      -0.000000      -0.000000       0.017923       0.003570       0.193908      -0.037256      -0.030533       0.067789             40.225053      56.507876       0.000000      -0.000000      49.575581      -4.155218      14.591703          -0.000003
            8             Ni       3.805000       0.233087      19.792676       0.087959     263.057597 0.33001504E+04  0.12034604E+06                                28.608556                           16.642633       0.464059       1.910810                    0.995174      62.045385     178.042445       0.533662       0.314733      -1.221373      -0.000000      -0.003697      -0.024805       0.025079       0.000000       0.000000       0.017923       0.003570       0.193910      -0.037256      -0.030533       0.067789             40.225042      56.507859       0.000000       0.000000      49.575568      -4.155217      14.591700          -0.000001
            9              H       6.794436       8.501959      19.505194       0.287441       0.847584 0.64000095E+01  0.60319902E+02                                 1.591707                            1.571593      -1.141771       2.421765                    0.998142       2.980531       8.586514       0.449050       1.447208      -0.677221      -0.034435      -0.008038       0.004601       0.035659       0.002450       0.006587      -0.015096       0.015133      -0.025408      -0.022496       0.008282       0.014213              1.602154       1.747860       0.266129      -0.146080       1.566770      -0.066009       1.491833          -0.000002
           10              H       6.712857      10.452055      18.070578       0.092089       1.621788 0.14253780E+02  0.15937931E+03                                 2.170471                            2.113003      -1.121761       2.303422                    0.995870       4.016494      11.453719       0.466340       1.174631      -0.734689      -0.042881       0.021584      -0.001587       0.048033      -0.005096       0.000871      -0.004792       0.008886      -0.010034      -0.008498      -0.000617       0.009114              2.200590       2.379821      -0.595969      -0.102017       2.230793       0.179527       1.991156          -0.000000
           11              H       6.712857       8.207404      16.964792       0.077205       1.836739 0.17161213E+02  0.19915898E+03                                 2.262450                            2.243364      -1.127373       2.268469                    0.997009       4.216476      11.886216       0.479923       1.099722      -0.753811      -0.035577      -0.005930      -0.003501       0.036237       0.003533      -0.001937       0.001308       0.020296      -0.009025      -0.009641      -0.002795       0.012436              2.253837       2.305552       0.486038      -0.039962       2.366277       0.035181       2.089680          -0.000000
           12              H       6.712857      10.321913      15.585772       0.091972       1.709134 0.15435226E+02  0.17351007E+03                                 2.131474                            2.110887      -1.004676       2.342521                    0.997834       3.866793      10.541662       0.503322       1.082551      -0.760857      -0.034775       0.011507       0.000330       0.036631      -0.004282      -0.000507       0.000600       0.012047      -0.006948      -0.006277      -0.002312       0.008589              2.112875       2.231983      -0.490073       0.006269       2.075948       0.037757       2.030695           0.000003
           13              H       6.712857       8.056456      14.410700       0.079279       1.819568 0.17088804E+02  0.19869035E+03                                 2.278618                            2.264303      -1.103749       2.287128                    0.996259       4.210807      11.995593       0.468223       1.125093      -0.747333      -0.034658      -0.009817       0.000021       0.036021       0.003634       0.000164      -0.000617       0.017508      -0.008233      -0.008181      -0.002670       0.010850              2.261051       2.281967       0.459264      -0.029411       2.344076      -0.007838       2.157111           0.000002
           14              H       6.712857      10.189051      13.059339       0.090372       1.714642 0.15468255E+02  0.17387248E+03                                 2.130946                            2.108724      -1.009861       2.339314                    0.997783       3.869870      10.529628       0.505460       1.078027      -0.762100      -0.034838       0.010539      -0.000937       0.036410      -0.004173       0.000803      -0.000659       0.012785      -0.004376      -0.006935      -0.001521       0.008456              2.112551       2.228311      -0.491256       0.033634       2.070729      -0.029160       2.038612           0.000003
           15              H       6.712857       7.975270      11.866386       0.078810       1.818713 0.16994771E+02  0.19698170E+03                                 2.260233                            2.242961      -1.115458       2.278636                    0.996458       4.202143      11.884540       0.476032       1.110093      -0.751150      -0.034589      -0.006819       0.004136       0.035497       0.002884       0.001581      -0.002080       0.018621      -0.010231      -0.008996      -0.002563       0.011559              2.249720       2.282329       0.473196      -0.011372       2.355763      -0.038289       2.111067           0.000001
           16              H       0.897143      10.301378      24.526770       0.091344       1.649519 0.14446229E+02  0.16182580E+03                                 2.181519                            2.115938      -1.150268       2.289982                    0.995679       4.020253      11.417662       0.470468       1.162205      -0.737773       0.043412      -0.020944       0.000061       0.048200      -0.004555       0.001135      -0.006139       0.007605      -0.014194      -0.009683       0.000297       0.009386              2.215578       2.381087      -0.594692      -0.154979       2.215707       0.200966       2.049940           0.000000
           17              H       0.815564      12.359179      23.313982       0.283020       0.954328 0.74354878E+01  0.72532661E+02                                 1.709727                            1.684612      -1.168482       2.407186                    0.997578       3.036484       8.810398       0.438693       1.431270      -0.681194       0.036395       0.006223      -0.001500       0.036953       0.003126       0.005718      -0.013969       0.022112      -0.033643      -0.023616       0.005817       0.017798              1.718941       1.847394       0.300420      -0.124865       1.731387      -0.066093       1.578042          -0.000001
           18              H       6.794436       5.097041       8.432806       0.287441       0.847584 0.64000104E+01  0.60319907E+02                                 1.591706                            1.571593      -1.141771       2.421765                    0.998142       2.980532       8.586514       0.449051       1.447207      -0.677222      -0.034435       0.008038      -0.004601       0.035659      -0.002450      -0.006587      -0.015096       0.015133      -0.025408      -0.022496       0.008282       0.014213              1.602154       1.747860      -0.266128       0.146080       1.566769      -0.066008       1.491832          -0.000001
           19              H       6.712857       3.146945       9.867422       0.092089       1.621788 0.14253780E+02  0.15937931E+03                                 2.170471                            2.113003      -1.121761       2.303422                    0.995870       4.016494      11.453719       0.466340       1.174631      -0.734689      -0.042881      -0.021584       0.001587       0.048033       0.005096      -0.000871      -0.004792       0.008886      -0.010034      -0.008498      -0.000617       0.009114              2.200590       2.379821       0.595969       0.102017       2.230793       0.179527       1.991156          -0.000001
           20              H       6.712857       5.391596      10.973208       0.077206       1.836738 0.17161196E+02  0.19915873E+03                                 2.262448                            2.243363      -1.127373       2.268469                    0.997009       4.216474      11.886209       0.479923       1.099721      -0.753811      -0.035577       0.005930       0.003500       0.036237      -0.003533       0.001937       0.001308       0.020296      -0.009025      -0.009641      -0.002795       0.012436              2.253835       2.305551      -0.486038       0.039962       2.366276       0.035181       2.089679          -0.000000
           21              H       6.712857       3.277087      12.352228       0.091972       1.709135 0.15435228E+02  0.17351009E+03                                 2.131474                            2.110887      -1.004676       2.342520                    0.997834       3.866793      10.541662       0.503322       1.082551      -0.760857      -0.034775      -0.011507      -0.000330       0.036631       0.004282       0.000507       0.000600       0.012047      -0.006948      -0.006277      -0.002312       0.008589              2.112875       2.231983       0.490073      -0.006269       2.075948       0.037757       2.030695           0.000003
           22              H       6.712857       5.542544      13.527300       0.079279       1.819566 0.17088783E+02  0.19869004E+03                                 2.278617                            2.264301      -1.103748       2.287129                    0.996259       4.210805      11.995585       0.468223       1.125093      -0.747333      -0.034658       0.009817      -0.000021       0.036021      -0.003634      -0.000164      -0.000617       0.017508      -0.008233      -0.008181      -0.002670       0.010850              2.261050       2.281965      -0.459264       0.029411       2.344074      -0.007838       2.157109           0.000002
           23              H       6.712857       3.409949      14.878661       0.090371       1.714643 0.15468269E+02  0.17387269E+03                                 2.130947                            2.108726      -1.009862       2.339314                    0.997783       3.869871      10.529633       0.505460       1.078027      -0.762099      -0.034838      -0.010539       0.000937       0.036410       0.004173      -0.000803      -0.000659       0.012785      -0.004376      -0.006935      -0.001521       0.008456              2.112552       2.228313       0.491257      -0.033634       2.070730      -0.029160       2.038614           0.000003
           24              H       6.712857       5.623730      16.071614       0.078810       1.818713 0.16994769E+02  0.19698168E+03                                 2.260232                            2.242960      -1.115457       2.278636                    0.996458       4.202143      11.884540       0.476032       1.110093      -0.751150      -0.034589       0.006819      -0.004136       0.035497      -0.002884      -0.001581      -0.002080       0.018621      -0.010231      -0.008996      -0.002563       0.011559              2.249720       2.282329      -0.473196       0.011372       2.355763      -0.038289       2.111066           0.000001
           25              H       0.897143       3.297622       3.411230       0.091344       1.649519 0.14446230E+02  0.16182581E+03                                 2.181519                            2.115938      -1.150268       2.289981                    0.995679       4.020253      11.417661       0.470468       1.162205      -0.737773       0.043412       0.020944      -0.000061       0.048200       0.004555      -0.001135      -0.006139       0.007605      -0.014194      -0.009683       0.000297       0.009386              2.215578       2.381087       0.594692       0.154979       2.215707       0.200966       2.049939           0.000000
           26              H       0.815564       1.239821       4.624018       0.283020       0.954328 0.74354893E+01  0.72532681E+02                                 1.709727                            1.684612      -1.168482       2.407186                    0.997578       3.036484       8.810399       0.438692       1.431270      -0.681194       0.036395      -0.006223       0.001500       0.036953      -0.003126      -0.005718      -0.013969       0.022112      -0.033643      -0.023616       0.005817       0.017798              1.718942       1.847395      -0.300420       0.124865       1.731388      -0.066093       1.578042          -0.000001
           27              H       0.815564      11.896541       5.536194       0.287441       0.847585 0.64000178E+01  0.60319994E+02                                 1.591707                            1.571594      -1.141771       2.421765                    0.998142       2.980533       8.586518       0.449051       1.447207      -0.677222       0.034435       0.008038       0.004601       0.035659       0.002450      -0.006587       0.015096       0.015133      -0.025408      -0.022496       0.008282       0.014213              1.602155       1.747860       0.266129       0.146080       1.566770       0.066009       1.491833          -0.000002
           28              H       0.897143       9.946445       4.101578       0.092089       1.621788 0.14253776E+02  0.15937926E+03                                 2.170471                            2.113003      -1.121761       2.303422                    0.995870       4.016493      11.453719       0.466340       1.174631      -0.734689       0.042881      -0.021584      -0.001587       0.048033      -0.005096      -0.000871       0.004792       0.008886      -0.010034      -0.008498      -0.000617       0.009114              2.200590       2.379821      -0.595969       0.102017       2.230793      -0.179527       1.991157          -0.000000
           29              H       0.897143      12.191096       2.995792       0.077205       1.836739 0.17161213E+02  0.19915898E+03                                 2.262450                            2.243364      -1.127373       2.268469                    0.997009       4.216476      11.886216       0.479923       1.099722      -0.753811       0.035577       0.005930      -0.003500       0.036237       0.003533       0.001937      -0.001308       0.020296      -0.009025      -0.009641      -0.002795       0.012436              2.253837       2.305552       0.486038       0.039962       2.366277      -0.035181       2.089680          -0.000000
           30              H       0.897143      10.076587       1.616772       0.091972       1.709134 0.15435222E+02  0.17351001E+03                                 2.131474                            2.110887      -1.004676       2.342521                    0.997834       3.866792      10.541660       0.503322       1.082551      -0.760856       0.034775      -0.011507       0.000330       0.036631      -0.004282       0.000507      -0.000600       0.012047      -0.006948      -0.006277      -0.002312       0.008589              2.112875       2.231983      -0.490073      -0.006269       2.075948      -0.037757       2.030695           0.000003
           31              H       0.897143      12.342044       0.441700       0.079279       1.819568 0.17088809E+02  0.19869043E+03                                 2.278619                            2.264304      -1.103749       2.287128                    0.996259       4.210807      11.995596       0.468222       1.125094      -0.747333       0.034658       0.009817       0.000021       0.036021       0.003634      -0.000164       0.000617       0.017508      -0.008233      -0.008181      -0.002670       0.010850              2.261052       2.281967       0.459264       0.029411       2.344077       0.007838       2.157112           0.000002
           32              H       0.897143      10.209449      27.028339       0.090371       1.714644 0.15468278E+02  0.17387281E+03                                 2.130949                            2.108727      -1.009861       2.339314                    0.997783       3.869871      10.529636       0.505460       1.078028      -0.762099       0.034838      -0.010539      -0.000937       0.036410      -0.004173      -0.000803       0.000659       0.012785      -0.004376      -0.006935      -0.001521       0.008456              2.112553       2.228314      -0.491257      -0.033634       2.070731       0.029160       2.038615           0.000003
           33              H       0.897143      12.423230      25.835386       0.078810       1.818714 0.16994779E+02  0.19698182E+03                                 2.260233                            2.242961      -1.115458       2.278636                    0.996458       4.202144      11.884545       0.476032       1.110093      -0.751150       0.034589       0.006819       0.004136       0.035497       0.002884      -0.001581       0.002080       0.018621      -0.010231      -0.008996      -0.002563       0.011559              2.249720       2.282330       0.473196       0.011372       2.355764       0.038289       2.111067           0.000001
           34              H       6.712857      10.097122      10.557770       0.091344       1.649521 0.14446243E+02  0.16182599E+03                                 2.181520                            2.115939      -1.150268       2.289981                    0.995679       4.020254      11.417666       0.470468       1.162205      -0.737773      -0.043412       0.020944       0.000061       0.048200      -0.004555      -0.001135       0.006139       0.007605      -0.014194      -0.009683       0.000297       0.009386              2.215579       2.381088      -0.594693       0.154979       2.215708      -0.200966       2.049941           0.000000
           35              H       6.794436       8.039321       9.344982       0.283020       0.954328 0.74354880E+01  0.72532661E+02                                 1.709726                            1.684612      -1.168482       2.407186                    0.997578       3.036484       8.810397       0.438693       1.431270      -0.681195      -0.036395      -0.006223      -0.001500       0.036953       0.003126      -0.005718       0.013969       0.022112      -0.033642      -0.023616       0.005817       0.017798              1.718941       1.847394       0.300420       0.124865       1.731387       0.066093       1.578042          -0.000001
           36              H       0.815564       1.702459      22.401806       0.287441       0.847584 0.64000136E+01  0.60319948E+02                                 1.591707                            1.571593      -1.141771       2.421765                    0.998142       2.980532       8.586516       0.449051       1.447207      -0.677222       0.034435      -0.008038      -0.004601       0.035659      -0.002450       0.006587       0.015096       0.015133      -0.025408      -0.022496       0.008282       0.014213              1.602154       1.747860      -0.266129      -0.146080       1.566770       0.066009       1.491833          -0.000002
           37              H       0.897143       3.652555      23.836422       0.092089       1.621788 0.14253779E+02  0.15937930E+03                                 2.170471                            2.113003      -1.121761       2.303422                    0.995870       4.016494      11.453721       0.466340       1.174631      -0.734689       0.042881       0.021584       0.001587       0.048033       0.005096       0.000871       0.004792       0.008886      -0.010034      -0.008498      -0.000617       0.009114              2.200590       2.379821       0.595969      -0.102017       2.230793      -0.179527       1.991157          -0.000000
           38              H       0.897143       1.407904      24.942208       0.077206       1.836738 0.17161204E+02  0.19915885E+03                                 2.262449                            2.243363      -1.127373       2.268469                    0.997009       4.216475      11.886214       0.479923       1.099722      -0.753811       0.035577      -0.005930       0.003501       0.036237      -0.003533      -0.001937      -0.001308       0.020296      -0.009025      -0.009641      -0.002795       0.012436              2.253836       2.305552      -0.486038      -0.039962       2.366277      -0.035181       2.089680          -0.000000
           39              H       0.897143       3.522413      26.321228       0.091972       1.709136 0.15435249E+02  0.17351040E+03                                 2.131477                            2.110890      -1.004676       2.342520                    0.997834       3.866794      10.541670       0.503322       1.082552      -0.760856       0.034775       0.011507      -0.000330       0.036631       0.004282      -0.000507      -0.000600       0.012047      -0.006948      -0.006277      -0.002312       0.008589              2.112878       2.231986       0.490074       0.006269       2.075951      -0.037757       2.030697           0.000003
           40              H       0.897143       1.256956      27.496300       0.079279       1.819567 0.17088796E+02  0.19869023E+03                                 2.278618                            2.264303      -1.103749       2.287129                    0.996259       4.210806      11.995591       0.468223       1.125094      -0.747333       0.034658      -0.009817      -0.000021       0.036021      -0.003634       0.000164       0.000617       0.017508      -0.008233      -0.008181      -0.002670       0.010850              2.261051       2.281966      -0.459264      -0.029411       2.344076       0.007838       2.157111           0.000002
           41              H       0.897143       3.389551       0.909661       0.090371       1.714642 0.15468255E+02  0.17387248E+03                                 2.130946                            2.108724      -1.009861       2.339315                    0.997783       3.869870      10.529628       0.505460       1.078027      -0.762099       0.034838       0.010539       0.000937       0.036410       0.004173       0.000803       0.000659       0.012785      -0.004376      -0.006935      -0.001521       0.008456              2.112551       2.228311       0.491256       0.033634       2.070729       0.029160       2.038612           0.000003
           42              H       0.897143       1.175770       2.102614       0.078810       1.818712 0.16994762E+02  0.19698157E+03                                 2.260232                            2.242960      -1.115457       2.278636                    0.996458       4.202142      11.884537       0.476032       1.110093      -0.751150       0.034589      -0.006819      -0.004136       0.035496      -0.002884       0.001581       0.002080       0.018621      -0.010231      -0.008996      -0.002563       0.011559              2.249719       2.282329      -0.473196      -0.011372       2.355763       0.038289       2.111066           0.000001
           43              H       6.712857       3.501878      17.380230       0.091344       1.649521 0.14446245E+02  0.16182602E+03                                 2.181520                            2.115939      -1.150268       2.289981                    0.995679       4.020255      11.417667       0.470468       1.162204      -0.737773      -0.043412      -0.020944      -0.000061       0.048200       0.004555       0.001135       0.006139       0.007605      -0.014194      -0.009683       0.000297       0.009386              2.215578       2.381088       0.594693      -0.154979       2.215707      -0.200966       2.049940           0.000000
           44              H       6.794436       5.559679      18.593018       0.283020       0.954328 0.74354878E+01  0.72532661E+02                                 1.709727                            1.684612      -1.168482       2.407186                    0.997578       3.036484       8.810398       0.438693       1.431270      -0.681194      -0.036395       0.006223       0.001500       0.036953      -0.003126       0.005718       0.013969       0.022112      -0.033642      -0.023616       0.005817       0.017798              1.718941       1.847394      -0.300420      -0.124865       1.731387       0.066093       1.578042          -0.000001
           45              H       0.815564       5.097041       8.432806       0.287441       0.847584 0.64000104E+01  0.60319907E+02                                 1.591706                            1.571593      -1.141771       2.421765                    0.998142       2.980532       8.586514       0.449051       1.447207      -0.677222       0.034435       0.008038      -0.004601       0.035659       0.002450       0.006587      -0.015096       0.015133      -0.025408      -0.022496       0.008282       0.014213              1.602154       1.747860       0.266128      -0.146080       1.566769      -0.066008       1.491832          -0.000002
           46              H       0.897143       3.146945       9.867422       0.092089       1.621789 0.14253785E+02  0.15937938E+03                                 2.170472                            2.113004      -1.121762       2.303422                    0.995870       4.016494      11.453722       0.466340       1.174631      -0.734689       0.042881      -0.021584       0.001587       0.048033      -0.005096       0.000871      -0.004792       0.008886      -0.010034      -0.008498      -0.000617       0.009114              2.200591       2.379822      -0.595969      -0.102017       2.230794       0.179528       1.991157          -0.000001
           47              H       0.897143       5.391596      10.973208       0.077206       1.836738 0.17161202E+02  0.19915881E+03                                 2.262449                            2.243363      -1.127373       2.268469                    0.997009       4.216475      11.886212       0.479923       1.099721      -0.753811       0.035577       0.005930       0.003500       0.036237       0.003533      -0.001937       0.001308       0.020296      -0.009025      -0.009641      -0.002795       0.012436              2.253836       2.305551       0.486038      -0.039962       2.366276       0.035181       2.089679          -0.000000
           48              H       0.897143       3.277087      12.352228       0.091972       1.709134 0.15435227E+02  0.17351009E+03                                 2.131475                            2.110888      -1.004676       2.342520                    0.997834       3.866792      10.541661       0.503322       1.082551      -0.760856       0.034775      -0.011507      -0.000330       0.036631      -0.004282      -0.000507       0.000600       0.012047      -0.006948      -0.006277      -0.002312       0.008589              2.112876       2.231984      -0.490073       0.006269       2.075949       0.037757       2.030695           0.000003
           49              H       0.897143       5.542544      13.527300       0.079279       1.819566 0.17088786E+02  0.19869009E+03                                 2.278617                            2.264302      -1.103749       2.287129                    0.996259       4.210805      11.995586       0.468223       1.125094      -0.747333       0.034658       0.009817      -0.000021       0.036021       0.003634       0.000164      -0.000617       0.017508      -0.008233      -0.008181      -0.002670       0.010850              2.261050       2.281965       0.459264      -0.029411       2.344075      -0.007838       2.157110           0.000002
           50              H       0.897143       3.409949      14.878661       0.090371       1.714643 0.15468269E+02  0.17387269E+03                                 2.130947                            2.108726      -1.009862       2.339314                    0.997783       3.869871      10.529633       0.505460       1.078027      -0.762099       0.034838      -0.010539       0.000937       0.036410      -0.004173       0.000803      -0.000659       0.012785      -0.004376      -0.006935      -0.001521       0.008456              2.112552       2.228313      -0.491257       0.033634       2.070730      -0.029160       2.038614           0.000003
           51              H       0.897143       5.623730      16.071614       0.078810       1.818713 0.16994772E+02  0.19698173E+03                                 2.260233                            2.242961      -1.115457       2.278636                    0.996458       4.202143      11.884541       0.476032       1.110093      -0.751150       0.034589       0.006819      -0.004136       0.035497       0.002884       0.001581      -0.002080       0.018621      -0.010231      -0.008996      -0.002563       0.011559              2.249720       2.282329       0.473196      -0.011372       2.355764      -0.038289       2.111067           0.000001
           52              H       6.712857       3.297622       3.411230       0.091344       1.649520 0.14446240E+02  0.16182595E+03                                 2.181520                            2.115939      -1.150269       2.289981                    0.995679       4.020254      11.417665       0.470468       1.162205      -0.737773      -0.043412       0.020944      -0.000061       0.048200      -0.004555       0.001135      -0.006139       0.007605      -0.014194      -0.009683       0.000297       0.009386              2.215578       2.381088      -0.594693      -0.154979       2.215708       0.200966       2.049940           0.000000
           53              H       6.794436       1.239821       4.624018       0.283020       0.954328 0.74354893E+01  0.72532681E+02                                 1.709727                            1.684612      -1.168482       2.407186                    0.997578       3.036484       8.810399       0.438692       1.431270      -0.681194      -0.036395      -0.006223       0.001500       0.036953       0.003126       0.005718      -0.013969       0.022112      -0.033643      -0.023616       0.005817       0.017798              1.718942       1.847395       0.300420      -0.124865       1.731388      -0.066093       1.578042          -0.000001
           54              H       0.815564       8.501959      19.505194       0.287441       0.847584 0.64000128E+01  0.60319935E+02                                 1.591706                            1.571593      -1.141771       2.421765                    0.998142       2.980532       8.586514       0.449051       1.447207      -0.677222       0.034435      -0.008038       0.004601       0.035659      -0.002450      -0.006587      -0.015096       0.015133      -0.025408      -0.022496       0.008282       0.014213              1.602154       1.747860      -0.266129       0.146079       1.566770      -0.066009       1.491832          -0.000002
           55              H       0.897143      10.452055      18.070578       0.092089       1.621789 0.14253785E+02  0.15937939E+03                                 2.170472                            2.113004      -1.121762       2.303422                    0.995870       4.016494      11.453722       0.466340       1.174631      -0.734689       0.042881       0.021584      -0.001587       0.048033       0.005096      -0.000871      -0.004792       0.008886      -0.010034      -0.008498      -0.000617       0.009114              2.200591       2.379822       0.595969       0.102017       2.230794       0.179527       1.991157          -0.000000
           56              H       0.897143       8.207404      16.964792       0.077206       1.836738 0.17161205E+02  0.19915886E+03                                 2.262449                            2.243363      -1.127373       2.268469                    0.997009       4.216475      11.886213       0.479923       1.099721      -0.753811       0.035577      -0.005930      -0.003501       0.036237      -0.003533       0.001937       0.001308       0.020296      -0.009025      -0.009641      -0.002795       0.012436              2.253836       2.305552      -0.486038       0.039962       2.366276       0.035181       2.089680          -0.000000
           57              H       0.897143      10.321913      15.585772       0.091971       1.709136 0.15435240E+02  0.17351027E+03                                 2.131476                            2.110889      -1.004676       2.342520                    0.997834       3.866794      10.541666       0.503322       1.082551      -0.760856       0.034775       0.011507       0.000330       0.036631       0.004282       0.000507       0.000600       0.012047      -0.006948      -0.006277      -0.002312       0.008589              2.112877       2.231984       0.490074      -0.006269       2.075949       0.037757       2.030696           0.000003
           58              H       0.897143       8.056456      14.410700       0.079280       1.819566 0.17088777E+02  0.19868995E+03                                 2.278616                            2.264301      -1.103748       2.287129                    0.996259       4.210804      11.995582       0.468223       1.125093      -0.747333       0.034658      -0.009817       0.000021       0.036021      -0.003634      -0.000164      -0.000617       0.017508      -0.008233      -0.008181      -0.002670       0.010850              2.261049       2.281965      -0.459264       0.029411       2.344074      -0.007838       2.157109           0.000002
           59              H       0.897143      10.189051      13.059339       0.090371       1.714643 0.15468267E+02  0.17387266E+03                                 2.130947                            2.108725      -1.009862       2.339314                    0.997783       3.869871      10.529632       0.505460       1.078027      -0.762099       0.034838       0.010539      -0.000937       0.036410       0.004173      -0.000803      -0.000659       0.012785      -0.004376      -0.006935      -0.001521       0.008456              2.112552       2.228312       0.491257      -0.033634       2.070730      -0.029160       2.038613           0.000003
           60              H       0.897143       7.975270      11.866386       0.078811       1.818712 0.16994756E+02  0.19698150E+03                                 2.260232                            2.242960      -1.115457       2.278636                    0.996458       4.202141      11.884535       0.476032       1.110093      -0.751150       0.034589      -0.006819       0.004136       0.035496      -0.002884      -0.001581      -0.002080       0.018621      -0.010231      -0.008996      -0.002563       0.011559              2.249719       2.282328      -0.473196       0.011372       2.355762      -0.038289       2.111066           0.000001
           61              H       6.712857      10.301378      24.526770       0.091344       1.649520 0.14446239E+02  0.16182594E+03                                 2.181520                            2.115939      -1.150268       2.289981                    0.995679       4.020254      11.417666       0.470468       1.162205      -0.737773      -0.043412      -0.020944       0.000061       0.048200       0.004555      -0.001135      -0.006139       0.007605      -0.014194      -0.009683       0.000297       0.009386              2.215579       2.381088       0.594693       0.154979       2.215708       0.200966       2.049940           0.000000
           62              H       6.794436      12.359179      23.313982       0.283020       0.954328 0.74354876E+01  0.72532662E+02                                 1.709727                            1.684612      -1.168482       2.407186                    0.997578       3.036484       8.810399       0.438693       1.431271      -0.681194      -0.036395       0.006223      -0.001500       0.036953      -0.003126      -0.005718      -0.013969       0.022112      -0.033643      -0.023616       0.005817       0.017798              1.718941       1.847395      -0.300420       0.124865       1.731387      -0.066093       1.578042          -0.000001
           63              H       6.794436       1.702459      22.401806       0.287441       0.847584 0.64000128E+01  0.60319935E+02                                 1.591706                            1.571593      -1.141771       2.421765                    0.998142       2.980532       8.586514       0.449051       1.447207      -0.677222      -0.034435      -0.008038      -0.004601       0.035659       0.002450      -0.006587       0.015096       0.015133      -0.025408      -0.022496       0.008282       0.014213              1.602154       1.747860       0.266129       0.146079       1.566770       0.066009       1.491832          -0.000002
           64              H       6.712857       3.652555      23.836422       0.092089       1.621788 0.14253784E+02  0.15937937E+03                                 2.170472                            2.113004      -1.121762       2.303422                    0.995870       4.016494      11.453723       0.466340       1.174631      -0.734689      -0.042881       0.021584       0.001587       0.048033      -0.005096      -0.000871       0.004792       0.008886      -0.010034      -0.008498      -0.000617       0.009114              2.200591       2.379822      -0.595969       0.102017       2.230794      -0.179527       1.991157          -0.000000
           65              H       6.712857       1.407904      24.942208       0.077206       1.836738 0.17161204E+02  0.19915885E+03                                 2.262449                            2.243363      -1.127373       2.268469                    0.997009       4.216475      11.886214       0.479923       1.099722      -0.753811      -0.035577      -0.005930       0.003501       0.036237       0.003533       0.001937      -0.001308       0.020296      -0.009025      -0.009641      -0.002795       0.012436              2.253836       2.305552       0.486038       0.039962       2.366277      -0.035181       2.089680          -0.000000
           66              H       6.712857       3.522413      26.321228       0.091972       1.709136 0.15435245E+02  0.17351034E+03                                 2.131476                            2.110889      -1.004676       2.342520                    0.997834       3.866794      10.541669       0.503322       1.082552      -0.760856      -0.034775       0.011507      -0.000330       0.036631      -0.004282       0.000507      -0.000600       0.012047      -0.006948      -0.006277      -0.002312       0.008589              2.112877       2.231985      -0.490074      -0.006269       2.075950      -0.037757       2.030697           0.000003
           67              H       6.712857       1.256956      27.496300       0.079279       1.819567 0.17088796E+02  0.19869023E+03                                 2.278618                            2.264303      -1.103749       2.287129                    0.996259       4.210806      11.995591       0.468223       1.125094      -0.747333      -0.034658      -0.009817      -0.000021       0.036021       0.003634      -0.000164       0.000617       0.017508      -0.008233      -0.008181      -0.002670       0.010850              2.261051       2.281966       0.459264       0.029411       2.344076       0.007838       2.157111           0.000002
           68              H       6.712857       3.389551       0.909661       0.090371       1.714642 0.15468255E+02  0.17387248E+03                                 2.130946                            2.108724      -1.009861       2.339315                    0.997783       3.869870      10.529628       0.505460       1.078027      -0.762099      -0.034838       0.010539       0.000937       0.036410      -0.004173      -0.000803       0.000659       0.012785      -0.004376      -0.006935      -0.001521       0.008456              2.112551       2.228311      -0.491256      -0.033634       2.070729       0.029160       2.038612           0.000003
           69              H       6.712857       1.175770       2.102614       0.078810       1.818712 0.16994762E+02  0.19698157E+03                                 2.260232                            2.242960      -1.115458       2.278636                    0.996458       4.202142      11.884537       0.476032       1.110093      -0.751150      -0.034589      -0.006819      -0.004136       0.035497       0.002884      -0.001581       0.002080       0.018621      -0.010231      -0.008996      -0.002563       0.011559              2.249719       2.282329       0.473196       0.011372       2.355763       0.038289       2.111066           0.000001
           70              H       0.897143       3.501878      17.380230       0.091343       1.649521 0.14446249E+02  0.16182608E+03                                 2.181521                            2.115940      -1.150269       2.289981                    0.995679       4.020255      11.417670       0.470468       1.162205      -0.737773       0.043412      -0.020944      -0.000061       0.048200      -0.004555      -0.001135       0.006139       0.007605      -0.014194      -0.009683       0.000297       0.009386              2.215580       2.381089      -0.594693       0.154980       2.215709      -0.200966       2.049941           0.000000
           71              H       0.815564       5.559679      18.593018       0.283020       0.954328 0.74354879E+01  0.72532661E+02                                 1.709726                            1.684612      -1.168482       2.407186                    0.997578       3.036484       8.810397       0.438693       1.431270      -0.681195       0.036395       0.006223       0.001500       0.036953       0.003126      -0.005718       0.013969       0.022112      -0.033643      -0.023616       0.005817       0.017798              1.718941       1.847394       0.300420       0.124865       1.731387       0.066093       1.578042          -0.000001
           72              H       6.794436      11.896541       5.536194       0.287441       0.847584 0.64000137E+01  0.60319948E+02                                 1.591707                            1.571593      -1.141771       2.421765                    0.998142       2.980532       8.586516       0.449051       1.447207      -0.677222      -0.034435       0.008038       0.004601       0.035659      -0.002450       0.006587       0.015096       0.015133      -0.025408      -0.022496       0.008282       0.014213              1.602154       1.747860      -0.266129      -0.146080       1.566770       0.066009       1.491833          -0.000002
           73              H       6.712857       9.946445       4.101578       0.092089       1.621788 0.14253783E+02  0.15937935E+03                                 2.170471                            2.113003      -1.121762       2.303422                    0.995870       4.016494      11.453721       0.466340       1.174631      -0.734689      -0.042881      -0.021584      -0.001587       0.048033       0.005096       0.000871       0.004792       0.008886      -0.010034      -0.008498      -0.000617       0.009114              2.200591       2.379822       0.595969      -0.102017       2.230794      -0.179527       1.991157          -0.000000
           74              H       6.712857      12.191096       2.995792       0.077206       1.836738 0.17161194E+02  0.19915870E+03                                 2.262448                            2.243363      -1.127372       2.268469                    0.997009       4.216474      11.886209       0.479923       1.099721      -0.753811      -0.035577       0.005930      -0.003500       0.036237      -0.003533      -0.001937      -0.001308       0.020296      -0.009025      -0.009641      -0.002795       0.012436              2.253835       2.305551      -0.486038      -0.039962       2.366275      -0.035181       2.089679          -0.000000
           75              H       6.712857      10.076587       1.616772       0.091972       1.709135 0.15435232E+02  0.17351016E+03                                 2.131475                            2.110888      -1.004676       2.342521                    0.997834       3.866793      10.541664       0.503322       1.082551      -0.760856      -0.034775      -0.011507       0.000330       0.036631       0.004282      -0.000507      -0.000600       0.012047      -0.006948      -0.006277      -0.002312       0.008589              2.112876       2.231984       0.490074       0.006269       2.075949      -0.037757       2.030696           0.000003
           76              H       6.712857      12.342044       0.441700       0.079280       1.819566 0.17088780E+02  0.19869000E+03                                 2.278616                            2.264301      -1.103748       2.287129                    0.996259       4.210805      11.995585       0.468223       1.125093      -0.747333      -0.034658       0.009817       0.000021       0.036021      -0.003634       0.000164       0.000617       0.017508      -0.008233      -0.008181      -0.002670       0.010850              2.261049       2.281965      -0.459264      -0.029411       2.344074       0.007838       2.157109           0.000002
           77              H       6.712857      10.209449      27.028339       0.090371       1.714644 0.15468279E+02  0.17387282E+03                                 2.130948                            2.108726      -1.009862       2.339314                    0.997783       3.869872      10.529637       0.505460       1.078027      -0.762099      -0.034838      -0.010539      -0.000937       0.036410       0.004173       0.000803       0.000659       0.012785      -0.004376      -0.006935      -0.001521       0.008456              2.112553       2.228314       0.491257       0.033634       2.070731       0.029160       2.038614           0.000003
           78              H       6.712857      12.423230      25.835386       0.078811       1.818712 0.16994762E+02  0.19698158E+03                                 2.260232                            2.242960      -1.115457       2.278636                    0.996458       4.202142      11.884538       0.476032       1.110093      -0.751150      -0.034589       0.006819       0.004136       0.035496      -0.002884       0.001581       0.002080       0.018621      -0.010231      -0.008996      -0.002563       0.011559              2.249719       2.282329      -0.473196      -0.011372       2.355763       0.038289       2.111066           0.000001
           79              H       0.897143      10.097122      10.557770       0.091343       1.649521 0.14446251E+02  0.16182610E+03                                 2.181521                            2.115940      -1.150269       2.289981                    0.995679       4.020255      11.417670       0.470468       1.162205      -0.737773       0.043412       0.020944       0.000061       0.048200       0.004555       0.001135       0.006139       0.007605      -0.014194      -0.009683       0.000297       0.009386              2.215580       2.381089       0.594693      -0.154980       2.215709      -0.200966       2.049942           0.000000
           80              H       0.815564       8.039321       9.344982       0.283020       0.954328 0.74354880E+01  0.72532661E+02                                 1.709726                            1.684612      -1.168482       2.407186                    0.997578       3.036484       8.810397       0.438693       1.431270      -0.681195       0.036395      -0.006223      -0.001500       0.036953      -0.003126       0.005718       0.013969       0.022112      -0.033643      -0.023616       0.005817       0.017798              1.718941       1.847394      -0.300420      -0.124865       1.731387       0.066093       1.578042          -0.000001
           81              C       5.113159       8.341627      22.233060       0.050167      46.128530 0.49756720E+03  0.12053770E+05                                11.075339                            7.599300       0.473023       2.095732                    0.999937      29.780826      85.846816       0.580909       0.435238      -1.056473       0.004532       0.010791       0.003402       0.012189      -0.134666       0.006848       0.004942      -0.001606       0.117653      -0.154636       0.039553       0.115083             13.843587      18.241695       9.501951       0.176639      16.752728       0.555803       6.536336          -0.000003
           82              C       2.472489      12.557317      20.067865       0.050075      45.759929 0.49430757E+03  0.11951886E+05                                11.002221                            7.568088       0.478687       2.095975                    0.999786      29.732236      85.548498       0.582989       0.434517      -1.057199      -0.009809      -0.011141      -0.001665       0.014937      -0.124165       0.052062       0.022879      -0.023856       0.070221      -0.153033       0.036022       0.117011             13.699433      17.981867       9.187996      -2.096715      16.308844      -1.845465       6.807589          -0.000003
           83              C       5.113159       5.257373       5.704940       0.050167      46.128551 0.49756743E+03  0.12053777E+05                                11.075343                            7.599302       0.473021       2.095731                    0.999937      29.780832      85.846846       0.580909       0.435238      -1.056473       0.004532      -0.010791      -0.003402       0.012189       0.134666      -0.006848       0.004942      -0.001605       0.117653      -0.154636       0.039553       0.115083             13.843593      18.241704      -9.501956      -0.176639      16.752736       0.555804       6.536338          -0.000003
           84              C       2.472489       1.041683       7.870135       0.050075      45.759964 0.49430798E+03  0.11951898E+05                                11.002226                            7.568092       0.478686       2.095974                    0.999786      29.732249      85.548548       0.582989       0.434517      -1.057199      -0.009809       0.011141       0.001664       0.014937       0.124165      -0.052062       0.022879      -0.023856       0.070221      -0.153033       0.036022       0.117011             13.699441      17.981878      -9.188001       2.096716      16.308853      -1.845466       6.807592          -0.000002
           85              C       2.496841      12.056873       8.264060       0.050166      46.128563 0.49756758E+03  0.12053781E+05                                11.075344                            7.599303       0.473022       2.095731                    0.999937      29.780838      85.846860       0.580909       0.435238      -1.056473      -0.004532      -0.010791       0.003402       0.012189      -0.134666      -0.006848      -0.004943      -0.001606       0.117652      -0.154636       0.039553       0.115083             13.843594      18.241705       9.501957      -0.176639      16.752737      -0.555804       6.536339          -0.000002
           86              C       5.137511       7.841183       6.098865       0.050075      45.759951 0.49430781E+03  0.11951893E+05                                11.002225                            7.568091       0.478685       2.095974                    0.999786      29.732242      85.548529       0.582989       0.434517      -1.057199       0.009809       0.011141      -0.001665       0.014937      -0.124165      -0.052062      -0.022879      -0.023856       0.070221      -0.153033       0.036022       0.117011             13.699440      17.981876       9.188001       2.096716      16.308852       1.845466       6.807591          -0.000003
           87              C       2.496841       1.542127      19.673940       0.050167      46.128529 0.49756718E+03  0.12053769E+05                                11.075339                            7.599300       0.473023       2.095732                    0.999937      29.780825      85.846813       0.580909       0.435238      -1.056473      -0.004532       0.010791      -0.003402       0.012189       0.134666       0.006848      -0.004942      -0.001606       0.117653      -0.154636       0.039553       0.115083             13.843587      18.241695      -9.501952       0.176639      16.752729      -0.555803       6.536336          -0.000002
           88              C       5.137511       5.757817      21.839135       0.050075      45.759929 0.49430756E+03  0.11951885E+05                                11.002221                            7.568089       0.478687       2.095975                    0.999786      29.732235      85.548498       0.582989       0.434517      -1.057199       0.009809      -0.011141       0.001665       0.014937       0.124165       0.052062      -0.022879      -0.023856       0.070222      -0.153033       0.036022       0.117011             13.699434      17.981868      -9.187996      -2.096715      16.308845       1.845465       6.807589          -0.000003
           89              C       2.496841       5.257373       5.704940       0.050167      46.128551 0.49756742E+03  0.12053777E+05                                11.075343                            7.599302       0.473021       2.095731                    0.999937      29.780832      85.846845       0.580909       0.435238      -1.056473      -0.004532      -0.010791      -0.003402       0.012189      -0.134666       0.006848       0.004942      -0.001605       0.117653      -0.154637       0.039553       0.115083             13.843593      18.241704       9.501956       0.176639      16.752736       0.555804       6.536338          -0.000003
           90              C       5.137511       1.041683       7.870135       0.050075      45.759964 0.49430798E+03  0.11951898E+05                                11.002226                            7.568092       0.478686       2.095974                    0.999786      29.732249      85.548549       0.582989       0.434517      -1.057199       0.009809       0.011141       0.001664       0.014937      -0.124165       0.052062       0.022879      -0.023856       0.070221      -0.153033       0.036022       0.117011             13.699441      17.981878       9.188002      -2.096716      16.308853      -1.845466       6.807592          -0.000002
           91              C       2.496841       8.341627      22.233060       0.050167      46.128533 0.49756723E+03  0.12053771E+05                                11.075339                            7.599300       0.473023       2.095732                    0.999937      29.780827      85.846821       0.580909       0.435238      -1.056473      -0.004532       0.010791       0.003402       0.012189       0.134666      -0.006848       0.004942      -0.001606       0.117653      -0.154636       0.039553       0.115083             13.843587      18.241696      -9.501952      -0.176639      16.752729       0.555803       6.536336          -0.000003
           92              C       5.137511      12.557317      20.067865       0.050075      45.759930 0.49430758E+03  0.11951886E+05                                11.002221                            7.568089       0.478687       2.095975                    0.999786      29.732236      85.548500       0.582989       0.434517      -1.057199       0.009809      -0.011141      -0.001665       0.014937       0.124165      -0.052062       0.022879      -0.023856       0.070221      -0.153033       0.036022       0.117011             13.699434      17.981868      -9.187996       2.096715      16.308844      -1.845465       6.807589          -0.000003
           93              C       5.113159       1.542127      19.673940       0.050167      46.128532 0.49756722E+03  0.12053771E+05                                11.075339                            7.599300       0.473023       2.095732                    0.999937      29.780826      85.846818       0.580909       0.435238      -1.056473       0.004532       0.010791      -0.003402       0.012189      -0.134666      -0.006848      -0.004942      -0.001606       0.117653      -0.154636       0.039553       0.115083             13.843587      18.241696       9.501952      -0.176639      16.752730      -0.555803       6.536336          -0.000002
           94              C       2.472489       5.757817      21.839135       0.050075      45.759931 0.49430758E+03  0.11951886E+05                                11.002221                            7.568089       0.478687       2.095975                    0.999786      29.732236      85.548501       0.582989       0.434517      -1.057199      -0.009809      -0.011141       0.001665       0.014937      -0.124165      -0.052062      -0.022879      -0.023856       0.070221      -0.153033       0.036022       0.117011             13.699434      17.981868       9.187996       2.096715      16.308845       1.845465       6.807589          -0.000003
           95              C       5.113159      12.056873       8.264060       0.050166      46.128563 0.49756758E+03  0.12053781E+05                                11.075344                            7.599303       0.473022       2.095731                    0.999937      29.780838      85.846860       0.580909       0.435238      -1.056473       0.004532      -0.010791       0.003402       0.012189       0.134666       0.006848      -0.004943      -0.001606       0.117653      -0.154636       0.039553       0.115083             13.843594      18.241705      -9.501957       0.176639      16.752737      -0.555804       6.536339          -0.000002
           96              C       2.472489       7.841183       6.098865       0.050075      45.759950 0.49430780E+03  0.11951893E+05                                11.002225                            7.568091       0.478685       2.095974                    0.999786      29.732242      85.548528       0.582989       0.434517      -1.057199      -0.009809       0.011141      -0.001664       0.014937       0.124165       0.052062      -0.022879      -0.023856       0.070221      -0.153033       0.036022       0.117011             13.699439      17.981876      -9.188001      -2.096716      16.308851       1.845466       6.807591          -0.000003
           97              C       0.000000       9.819838      18.126174       0.003380      27.816299 0.42613342E+03  0.99396355E+04                                 7.914557                            6.751580      -0.001648       1.998867                    0.999213      27.778356      78.797590       0.654613       0.401141      -1.077298       0.000000      -0.088888       0.069837       0.113041       0.000000      -0.000000      -0.038199       0.042983       0.219182      -0.068341      -0.015039       0.083380              8.891492       6.231234       0.000000      -0.000000       7.866314       1.690079      12.576928          -0.000001
           98              C       0.000000       8.842070      16.930428      -0.194990      32.564863 0.52406110E+03  0.12863773E+05                                 8.706299                            7.413378      -0.100229       1.926078                    0.999145      31.072841      90.218644       0.634509       0.393262      -1.083395      -0.000000       0.067428      -0.032158       0.074703       0.000000      -0.000000       0.011918       0.077078       0.101723      -0.057054       0.021585       0.035469              9.898072       6.121145       0.000000       0.000000       8.469232       1.276506      15.103840          -0.000001
           99              C       0.000000       9.687928      15.620136      -0.159726      31.705709 0.50475857E+03  0.12254955E+05                                 8.574142                            7.290596      -0.104198       1.934235                    0.998742      30.275955      86.976156       0.638858       0.394888      -1.083984       0.000000      -0.071870       0.008848       0.072413       0.000000       0.000000       0.006791       0.043084       0.140345      -0.045433      -0.001849       0.047282              9.768424       6.117804       0.000000       0.000000       7.472688       0.894562      15.714780           0.000004
          100              C       0.000000       8.691121      14.382482      -0.156007      32.866600 0.52272696E+03  0.12853082E+05                                 8.892370                            7.494730      -0.184140       1.909588                    0.998413      30.839310      90.309545       0.618166       0.402966      -1.074280      -0.000000       0.069096      -0.005071       0.069282       0.000000       0.000000       0.006831       0.057401       0.142889      -0.052979       0.004886       0.048093             10.299216       6.096002       0.000001      -0.000000       8.168426       0.334523      16.633221           0.000002
          101              C       0.000000       9.554657      13.080572      -0.156769      31.619614 0.49529960E+03  0.11972860E+05                                 8.553679                            7.214052      -0.099786       1.936316                    0.998825      30.170971      86.586797       0.643064       0.394023      -1.084189       0.000000      -0.072923      -0.003352       0.073000       0.000000       0.000000       0.003972       0.046337       0.138438      -0.046412       0.000095       0.046317              9.814372       6.077958       0.000000      -0.000000       7.331070      -0.088131      16.034088           0.000004
          102              C       0.000000       8.609527      11.845712      -0.196248      32.957343 0.52243253E+03  0.12824725E+05                                 8.810450                            7.422458      -0.111046       1.924825                    0.999083      31.069094      90.461979       0.630945       0.395454      -1.080971      -0.000000       0.065297       0.024543       0.069757       0.000000       0.000000      -0.001998       0.071581       0.101978      -0.052833       0.018794       0.034039             10.145730       6.102565       0.000000      -0.000000       8.261204      -0.597630      16.073421           0.000000
          103              C       0.000000      10.936316      24.532358       0.004760      27.917634 0.41777791E+03  0.97081096E+04                                 7.949430                            6.693909      -0.030267       1.989425                    0.999171      27.795414      79.002684       0.655347       0.402203      -1.075311      -0.000000       0.094897      -0.061248       0.112946       0.000000       0.000000      -0.046602       0.036555       0.179123      -0.065480      -0.011576       0.077056              9.032629       6.182459       0.000000       0.000000       7.644293       1.196730      13.271136          -0.000001
          104              C       0.000000       3.779162       9.811826       0.003379      27.816304 0.42613360E+03  0.99396408E+04                                 7.914558                            6.751581      -0.001648       1.998867                    0.999213      27.778359      78.797598       0.654613       0.401140      -1.077298       0.000000       0.088888      -0.069837       0.113041      -0.000000      -0.000000      -0.038199       0.042984       0.219182      -0.068341      -0.015039       0.083380              8.891493       6.231235      -0.000000       0.000000       7.866317       1.690079      12.576926          -0.000001
          105              C       0.000000       4.756930      11.007572      -0.194990      32.564866 0.52406118E+03  0.12863775E+05                                 8.706299                            7.413378      -0.100229       1.926078                    0.999145      31.072842      90.218646       0.634509       0.393262      -1.083395      -0.000000      -0.067428       0.032158       0.074703      -0.000000       0.000000       0.011917       0.077078       0.101724      -0.057054       0.021585       0.035469              9.898073       6.121145      -0.000000      -0.000000       8.469232       1.276506      15.103841          -0.000001
          106              C       0.000000       3.911072      12.317864      -0.159726      31.705701 0.50475842E+03  0.12254950E+05                                 8.574140                            7.290594      -0.104198       1.934235                    0.998742      30.275949      86.976129       0.638858       0.394888      -1.083984       0.000000       0.071870      -0.008848       0.072413      -0.000000       0.000000       0.006791       0.043084       0.140345      -0.045433      -0.001849       0.047282              9.768421       6.117803      -0.000000      -0.000000       7.472686       0.894562      15.714775           0.000004
          107              C       0.000000       4.907879      13.555518      -0.156007      32.866604 0.52272705E+03  0.12853085E+05                                 8.892370                            7.494731      -0.184140       1.909588                    0.998413      30.839312      90.309552       0.618166       0.402966      -1.074280       0.000000      -0.069096       0.005071       0.069281      -0.000000       0.000000       0.006831       0.057401       0.142889      -0.052979       0.004886       0.048093             10.299217       6.096003       0.000000      -0.000000       8.168426       0.334523      16.633222           0.000002
          108              C       0.000000       4.044343      14.857428      -0.156769      31.619611 0.49529955E+03  0.11972859E+05                                 8.553678                            7.214051      -0.099786       1.936316                    0.998825      30.170971      86.586797       0.643064       0.394023      -1.084189       0.000000       0.072923       0.003352       0.073000      -0.000000      -0.000000       0.003972       0.046337       0.138438      -0.046412       0.000095       0.046317              9.814370       6.077958       0.000000       0.000000       7.331070      -0.088131      16.034084           0.000004
          109              C       0.000000       4.989473      16.092288      -0.196248      32.957344 0.52243255E+03  0.12824726E+05                                 8.810451                            7.422458      -0.111046       1.924825                    0.999083      31.069096      90.461991       0.630945       0.395455      -1.080970       0.000000      -0.065297      -0.024543       0.069757      -0.000000      -0.000000      -0.001998       0.071581       0.101978      -0.052833       0.018794       0.034039             10.145731       6.102566       0.000000       0.000000       8.261205      -0.597629      16.073421           0.000000
          110              C       0.000000       2.662684       3.405642       0.004760      27.917634 0.41777791E+03  0.97081095E+04                                 7.949431                            6.693909      -0.030267       1.989424                    0.999171      27.795414      79.002684       0.655347       0.402203      -1.075311      -0.000000      -0.094897       0.061248       0.112946      -0.000000       0.000000      -0.046602       0.036555       0.179123      -0.065480      -0.011576       0.077056              9.032629       6.182459      -0.000000      -0.000000       7.644293       1.196730      13.271136          -0.000001
          111              C       0.000000      10.578662       4.157174       0.003380      27.816295 0.42613334E+03  0.99396333E+04                                 7.914556                            6.751579      -0.001648       1.998867                    0.999213      27.778353      78.797580       0.654613       0.401141      -1.077298      -0.000000       0.088888       0.069837       0.113041       0.000000      -0.000000       0.038199       0.042983       0.219182      -0.068341      -0.015039       0.083380              8.891491       6.231234       0.000000      -0.000000       7.866313      -1.690079      12.576926          -0.000001
          112              C       0.000000      11.556430       2.961428      -0.194990      32.564868 0.52406120E+03  0.12863775E+05                                 8.706299                            7.413378      -0.100228       1.926078                    0.999145      31.072843      90.218648       0.634509       0.393262      -1.083395       0.000000      -0.067428      -0.032158       0.074703       0.000000      -0.000000      -0.011917       0.077078       0.101723      -0.057054       0.021585       0.035469              9.898073       6.121145       0.000000      -0.000000       8.469232      -1.276506      15.103842          -0.000001
          113              C       0.000000      10.710572       1.651136      -0.159726      31.705704 0.50475848E+03  0.12254952E+05                                 8.574140                            7.290595      -0.104197       1.934235                    0.998742      30.275951      86.976136       0.638858       0.394888      -1.083984      -0.000000       0.071870       0.008849       0.072413       0.000000       0.000000      -0.006791       0.043084       0.140345      -0.045433      -0.001849       0.047282              9.768422       6.117803       0.000000      -0.000000       7.472686      -0.894562      15.714776           0.000004
          114              C       0.000000      11.707379       0.413482      -0.156007      32.866602 0.52272701E+03  0.12853084E+05                                 8.892370                            7.494731      -0.184140       1.909588                    0.998413      30.839312      90.309554       0.618166       0.402966      -1.074280       0.000000      -0.069096      -0.005071       0.069281       0.000000      -0.000000      -0.006831       0.057401       0.142889      -0.052979       0.004886       0.048093             10.299217       6.096003       0.000001      -0.000000       8.168426      -0.334523      16.633221           0.000002
          115              C       0.000000      10.843843      27.049572      -0.156769      31.619602 0.49529937E+03  0.11972853E+05                                 8.553676                            7.214050      -0.099785       1.936316                    0.998825      30.170966      86.586779       0.643064       0.394023      -1.084189      -0.000000       0.072923      -0.003352       0.073000       0.000000      -0.000000      -0.003972       0.046337       0.138438      -0.046412       0.000095       0.046317              9.814368       6.077957       0.000000       0.000000       7.331068       0.088131      16.034078           0.000004
          116              C       0.000000      11.788973      25.814712      -0.196248      32.957344 0.52243255E+03  0.12824726E+05                                 8.810451                            7.422458      -0.111046       1.924825                    0.999083      31.069096      90.461991       0.630945       0.395455      -1.080970       0.000000      -0.065297       0.024543       0.069757       0.000000       0.000000       0.001998       0.071581       0.101978      -0.052833       0.018794       0.034039             10.145731       6.102566       0.000000       0.000000       8.261205       0.597629      16.073421           0.000000
          117              C       0.000000       9.462184      10.563358       0.004760      27.917626 0.41777775E+03  0.97081049E+04                                 7.949428                            6.693907      -0.030267       1.989425                    0.999171      27.795409      79.002661       0.655347       0.402203      -1.075311       0.000000      -0.094897      -0.061248       0.112946       0.000000      -0.000000       0.046602       0.036555       0.179123      -0.065480      -0.011576       0.077056              9.032626       6.182458       0.000000      -0.000000       7.644291      -1.196730      13.271130          -0.000001
          118              C       0.000000       3.020338      23.780826       0.003380      27.816295 0.42613336E+03  0.99396337E+04                                 7.914556                            6.751579      -0.001648       1.998867                    0.999213      27.778354      78.797583       0.654613       0.401140      -1.077298      -0.000000      -0.088888      -0.069837       0.113041      -0.000000      -0.000000       0.038199       0.042983       0.219182      -0.068341      -0.015039       0.083380              8.891491       6.231234      -0.000000      -0.000000       7.866313      -1.690079      12.576926          -0.000001
          119              C       0.000000       2.042570      24.976572      -0.194990      32.564872 0.52406128E+03  0.12863778E+05                                 8.706300                            7.413379      -0.100229       1.926078                    0.999145      31.072846      90.218664       0.634509       0.393262      -1.083395       0.000000       0.067428       0.032158       0.074703      -0.000000      -0.000000      -0.011918       0.077078       0.101723      -0.057054       0.021585       0.035469              9.898074       6.121145      -0.000000       0.000000       8.469234      -1.276506      15.103844          -0.000002
          120              C       0.000000       2.888428      26.286864      -0.159726      31.705696 0.50475832E+03  0.12254948E+05                                 8.574139                            7.290594      -0.104198       1.934235                    0.998742      30.275949      86.976136       0.638858       0.394888      -1.083984      -0.000000      -0.071870      -0.008848       0.072413      -0.000000       0.000000      -0.006791       0.043084       0.140345      -0.045433      -0.001849       0.047282              9.768420       6.117804       0.000000       0.000000       7.472686      -0.894562      15.714771           0.000004
          121              C       0.000000       1.891621      27.524518      -0.156007      32.866603 0.52272703E+03  0.12853085E+05                                 8.892370                            7.494731      -0.184140       1.909588                    0.998413      30.839313      90.309557       0.618166       0.402966      -1.074280      -0.000000       0.069096       0.005071       0.069281      -0.000000      -0.000000      -0.006831       0.057401       0.142889      -0.052979       0.004886       0.048093             10.299217       6.096003      -0.000000      -0.000000       8.168426      -0.334524      16.633220           0.000002
          122              C       0.000000       2.755157       0.888428      -0.156769      31.619606 0.49529945E+03  0.11972856E+05                                 8.553677                            7.214050      -0.099785       1.936316                    0.998825      30.170965      86.586770       0.643064       0.394023      -1.084189      -0.000000      -0.072923       0.003352       0.073000       0.000000       0.000000      -0.003972       0.046337       0.138438      -0.046412       0.000095       0.046317              9.814369       6.077957       0.000000      -0.000000       7.331068       0.088131      16.034083           0.000004
          123              C       0.000000       1.810027       2.123288      -0.196248      32.957347 0.52243259E+03  0.12824727E+05                                 8.810451                            7.422458      -0.111046       1.924825                    0.999083      31.069096      90.461986       0.630945       0.395454      -1.080971      -0.000000       0.065297      -0.024543       0.069757      -0.000000      -0.000000       0.001998       0.071581       0.101978      -0.052833       0.018794       0.034039             10.145731       6.102565      -0.000000      -0.000000       8.261204       0.597630      16.073422           0.000000
          124              C       0.000000       4.136816      17.374642       0.004760      27.917625 0.41777775E+03  0.97081046E+04                                 7.949428                            6.693907      -0.030267       1.989425                    0.999171      27.795409      79.002661       0.655347       0.402203      -1.075311       0.000000       0.094897       0.061248       0.112946      -0.000000      -0.000000       0.046602       0.036555       0.179123      -0.065480      -0.011576       0.077056              9.032626       6.182458      -0.000000      -0.000000       7.644291      -1.196730      13.271130          -0.000001
          125              N       5.931234       9.142608      22.202329      -0.379207      48.894909 0.61655082E+03  0.15526237E+05                                11.086086                            8.158524       0.223649       2.055462                    0.998508      30.749603      86.091688       0.600791       0.404842      -1.091872      -0.012496      -0.013473      -0.000175       0.018377      -0.096408       0.004741      -0.004680       0.000587       0.167705      -0.124359       0.053026       0.071333             13.465240      17.067261       8.905859      -0.421084      15.555983       0.023501       7.772475          -0.000002
          126              N       1.655175      11.818891      20.355627      -0.377543      48.877897 0.61314976E+03  0.15419828E+05                                11.075391                            8.139072       0.223451       2.055939                    0.998661      30.655881      85.782010       0.601144       0.405149      -1.091625       0.009858       0.004418      -0.008191       0.013557      -0.091902       0.039411       0.022813      -0.016455       0.130448      -0.125736       0.050691       0.075045             13.413948      16.987156       8.600159      -2.430471      15.267434      -1.866016       7.987255          -0.000003
          127              N       5.931234       4.456392       5.735671      -0.379207      48.894912 0.61655084E+03  0.15526238E+05                                11.086086                            8.158523       0.223650       2.055462                    0.998508      30.749605      86.091692       0.600791       0.404842      -1.091872      -0.012496       0.013473       0.000175       0.018377       0.096408      -0.004741      -0.004680       0.000587       0.167705      -0.124359       0.053026       0.071333             13.465240      17.067261      -8.905859       0.421084      15.555984       0.023502       7.772474          -0.000003
          128              N       1.655175       1.780109       7.582373      -0.377543      48.877894 0.61314968E+03  0.15419825E+05                                11.075391                            8.139071       0.223450       2.055939                    0.998661      30.655879      85.782006       0.601144       0.405149      -1.091625       0.009858      -0.004419       0.008191       0.013557       0.091902      -0.039410       0.022813      -0.016455       0.130448      -0.125736       0.050691       0.075045             13.413948      16.987156      -8.600159       2.430472      15.267434      -1.866016       7.987255          -0.000003
          129              N       1.678766      11.255892       8.233329      -0.379207      48.894893 0.61655055E+03  0.15526229E+05                                11.086083                            8.158522       0.223650       2.055462                    0.998508      30.749598      86.091666       0.600791       0.404842      -1.091872       0.012496       0.013473      -0.000175       0.018377      -0.096408      -0.004741       0.004680       0.000587       0.167705      -0.124359       0.053026       0.071333             13.465236      17.067256       8.905856       0.421084      15.555979      -0.023501       7.772473          -0.000002
          130              N       5.954825       8.579609       6.386627      -0.377543      48.877894 0.61314969E+03  0.15419825E+05                                11.075390                            8.139071       0.223451       2.055939                    0.998661      30.655880      85.782005       0.601144       0.405149      -1.091625      -0.009858      -0.004419      -0.008191       0.013557      -0.091902      -0.039410      -0.022813      -0.016455       0.130448      -0.125736       0.050691       0.075045             13.413947      16.987155       8.600159       2.430471      15.267434       1.866016       7.987254          -0.000003
          131              N       1.678766       2.343108      19.704671      -0.379207      48.894897 0.61655065E+03  0.15526232E+05                                11.086083                            8.158522       0.223650       2.055462                    0.998508      30.749600      86.091672       0.600791       0.404842      -1.091872       0.012496      -0.013473       0.000175       0.018377       0.096408       0.004741       0.004680       0.000587       0.167705      -0.124359       0.053026       0.071333             13.465236      17.067256      -8.905856      -0.421084      15.555980      -0.023501       7.772473          -0.000002
          132              N       5.954825       5.019391      21.551373      -0.377543      48.877895 0.61314973E+03  0.15419827E+05                                11.075391                            8.139072       0.223450       2.055939                    0.998661      30.655880      85.782007       0.601144       0.405149      -1.091625      -0.009858       0.004419       0.008191       0.013557       0.091902       0.039410      -0.022813      -0.016455       0.130448      -0.125736       0.050691       0.075045             13.413948      16.987155      -8.600159      -2.430471      15.267434       1.866016       7.987254          -0.000003
          133              N       1.678766       4.456392       5.735671      -0.379207      48.894913 0.61655086E+03  0.15526238E+05                                11.086085                            8.158523       0.223650       2.055462                    0.998508      30.749606      86.091693       0.600791       0.404842      -1.091872       0.012496       0.013473       0.000175       0.018377      -0.096408       0.004741      -0.004680       0.000587       0.167705      -0.124359       0.053026       0.071333             13.465239      17.067261       8.905859      -0.421084      15.555983       0.023502       7.772474          -0.000002
          134              N       5.954825       1.780109       7.582373      -0.377543      48.877897 0.61314973E+03  0.15419827E+05                                11.075392                            8.139072       0.223450       2.055939                    0.998661      30.655880      85.782011       0.601144       0.405149      -1.091625      -0.009858      -0.004418       0.008191       0.013557      -0.091902       0.039410       0.022813      -0.016455       0.130448      -0.125736       0.050691       0.075045             13.413949      16.987158       8.600160      -2.430472      15.267435      -1.866016       7.987255          -0.000003
          135              N       1.678766       9.142608      22.202329      -0.379207      48.894912 0.61655085E+03  0.15526238E+05                                11.086086                            8.158524       0.223649       2.055462                    0.998508      30.749604      86.091692       0.600791       0.404842      -1.091872       0.012496      -0.013473      -0.000175       0.018377       0.096408      -0.004741      -0.004680       0.000587       0.167705      -0.124359       0.053026       0.071333             13.465240      17.067262      -8.905860       0.421084      15.555984       0.023501       7.772475          -0.000002
          136              N       5.954825      11.818891      20.355627      -0.377543      48.877901 0.61314982E+03  0.15419830E+05                                11.075392                            8.139072       0.223450       2.055939                    0.998661      30.655882      85.782016       0.601144       0.405149      -1.091625      -0.009858       0.004418      -0.008191       0.013557       0.091902      -0.039410       0.022813      -0.016455       0.130448      -0.125736       0.050691       0.075045             13.413949      16.987157      -8.600160       2.430472      15.267436      -1.866016       7.987255          -0.000003
          137              N       5.931234       2.343108      19.704671      -0.379207      48.894901 0.61655070E+03  0.15526234E+05                                11.086084                            8.158523       0.223650       2.055462                    0.998508      30.749601      86.091678       0.600791       0.404842      -1.091872      -0.012496      -0.013473       0.000175       0.018377      -0.096408      -0.004741       0.004680       0.000587       0.167705      -0.124359       0.053026       0.071333             13.465238      17.067258       8.905857       0.421084      15.555981      -0.023501       7.772474          -0.000002
          138              N       1.655175       5.019391      21.551373      -0.377543      48.877897 0.61314976E+03  0.15419828E+05                                11.075391                            8.139072       0.223450       2.055939                    0.998661      30.655881      85.782010       0.601144       0.405149      -1.091625       0.009858       0.004419       0.008191       0.013557      -0.091902      -0.039410      -0.022813      -0.016455       0.130448      -0.125736       0.050691       0.075045             13.413948      16.987156       8.600159       2.430471      15.267434       1.866016       7.987254          -0.000003
          139              N       5.931234      11.255892       8.233329      -0.379207      48.894894 0.61655056E+03  0.15526229E+05                                11.086083                            8.158522       0.223649       2.055462                    0.998508      30.749598      86.091667       0.600791       0.404842      -1.091872      -0.012496       0.013473      -0.000175       0.018377       0.096408       0.004741       0.004680       0.000587       0.167705      -0.124359       0.053026       0.071333             13.465236      17.067257      -8.905857      -0.421084      15.555980      -0.023501       7.772473          -0.000002
          140              N       1.655175       8.579609       6.386627      -0.377543      48.877895 0.61314971E+03  0.15419826E+05                                11.075391                            8.139071       0.223451       2.055939                    0.998661      30.655880      85.782007       0.601144       0.405149      -1.091625       0.009858      -0.004419      -0.008191       0.013557       0.091902       0.039410      -0.022813      -0.016455       0.130448      -0.125736       0.050691       0.075045             13.413948      16.987156      -8.600159      -2.430471      15.267434       1.866016       7.987254          -0.000003
          141              N       0.000000       9.077333      19.461611      -0.572713      34.316646 0.61596053E+03  0.15517494E+05                                 8.614817                            7.798841      -0.039960       1.990350                    0.996327      31.231781      87.640248       0.656597       0.370287      -1.115792      -0.000000       0.055593      -0.105482       0.119235       0.000000       0.000000      -0.120455       0.108229      -0.037867      -0.151946       0.060426       0.091520              9.280765       7.435018       0.000000      -0.000000       8.266008      -0.938013      12.141269          -0.000006
          142              N       0.000000      11.782174      23.305880      -0.567889      33.879838 0.59129739E+03  0.14767993E+05                                 8.508419                            7.599767      -0.106648       1.968304                    0.996264      31.241893      87.740547       0.669522       0.366291      -1.117063      -0.000000      -0.072511       0.113667       0.134826       0.000000       0.000000      -0.106643       0.118831      -0.129997      -0.147221       0.066139       0.081082              9.239743       7.096186      -0.000000      -0.000000       8.587385      -1.185799      12.035659          -0.000005
          143              N       0.000000       4.521668       8.476389      -0.572713      34.316618 0.61596005E+03  0.15517479E+05                                 8.614813                            7.798839      -0.039960       1.990350                    0.996327      31.231777      87.640233       0.656597       0.370287      -1.115792      -0.000000      -0.055593       0.105482       0.119235      -0.000000      -0.000000      -0.120455       0.108229      -0.037867      -0.151946       0.060426       0.091520              9.280759       7.435019      -0.000000       0.000000       8.266002      -0.938014      12.141256          -0.000006
          144              N       0.000000       1.816826       4.632120      -0.567889      33.879837 0.59129737E+03  0.14767992E+05                                 8.508419                            7.599767      -0.106648       1.968304                    0.996264      31.241893      87.740548       0.669522       0.366291      -1.117063       0.000000       0.072511      -0.113667       0.134826       0.000000       0.000000      -0.106643       0.118831      -0.129997      -0.147221       0.066139       0.081082              9.239743       7.096186      -0.000000       0.000000       8.587385      -1.185799      12.035658          -0.000005
          145              N       0.000000      11.321167       5.492611      -0.572713      34.316647 0.61596056E+03  0.15517495E+05                                 8.614818                            7.798842      -0.039960       1.990349                    0.996327      31.231783      87.640258       0.656597       0.370287      -1.115792      -0.000000      -0.055593      -0.105482       0.119235       0.000000      -0.000000       0.120455       0.108229      -0.037867      -0.151946       0.060426       0.091520              9.280765       7.435019       0.000000      -0.000000       8.266008       0.938013      12.141269          -0.000006
          146              N       0.000000       8.616326       9.336880      -0.567889      33.879829 0.59129718E+03  0.14767986E+05                                 8.508417                            7.599766      -0.106647       1.968304                    0.996264      31.241887      87.740522       0.669522       0.366291      -1.117063       0.000000       0.072511       0.113667       0.134826       0.000000      -0.000000       0.106643       0.118831      -0.129997      -0.147221       0.066139       0.081081              9.239742       7.096185       0.000000       0.000000       8.587384       1.185799      12.035656          -0.000005
          147              N       0.000000       2.277833      22.445389      -0.572713      34.316650 0.61596062E+03  0.15517497E+05                                 8.614818                            7.798842      -0.039960       1.990349                    0.996327      31.231784      87.640260       0.656597       0.370287      -1.115792       0.000000       0.055593       0.105482       0.119235      -0.000000       0.000000       0.120455       0.108229      -0.037867      -0.151946       0.060426       0.091520              9.280766       7.435018      -0.000000      -0.000000       8.266009       0.938013      12.141270          -0.000006
          148              N       0.000000       4.982674      18.601120      -0.567889      33.879836 0.59129736E+03  0.14767992E+05                                 8.508419                            7.599767      -0.106647       1.968304                    0.996264      31.241892      87.740544       0.669522       0.366291      -1.117063      -0.000000      -0.072511      -0.113667       0.134826      -0.000000      -0.000000       0.106643       0.118831      -0.129997      -0.147221       0.066139       0.081082              9.239744       7.096186      -0.000000      -0.000000       8.587385       1.185799      12.035659          -0.000005

******************************************************
Auxiliary information for the entire system
The total spin magnetic moment of the unit cell is   -0.000074
The total net atomic charge of the unit cell is   0.000001
Accuracy of reproducing the electrostatic potential in the unit cell:
  The inner radius (bohr) =    5.0000
  The outer radius (bohr) =   12.0000
  Valid grid points have density less than (e/(bohr^3)) =    0.0001
  The number of valid grid points were=       131422
  The rms potential error without charges in kcal/mol is=      7.74910
  The rms potential error with partial charges in kcal/mol is=      1.63508
  The RRMSE value at monopole order=      0.21100
  The rms potential error with partial charges and cloud penetration in kcal/mol is=      1.63270
  The RRMSE value at monopole order with cloud penetration is=      0.21070
  The rms potential error with partial charges and atomic dipoles in kcal/mol is=      0.54471
  The RRMSE value at dipole order=      0.07029
  The rms potential error with partial charges, atomic dipoles and cloud penetration in kcal/mol is=      0.52991
  The RRMSE value at dipole order with cloud penetration=      0.06838

******************************************************
The electron densities and ab initio electrostatic potential were computed in VASP using the PBE functional and
projector augmented wave method. See the main text of the journal article for a description of computational details.
The atomic charges, dipoles, and quadrupoles were computed with the DDEC6 method as described in
(a) T. A. Manz and N. Gabaldon Limas, RSC Adv. 6 (2016) 47771-47801 DOI: 10.1039/c6ra04656h
(b) N. Gabaldon Limas and T. A. Manz, RSC Adv. 8 (2018) 2678-2707 DOI: 10.1039/c7ra11829e.
For each atom in the material, the electron cloud parameters were fit to the spherically averaged atom-in-material
electron density using radial positions for which this density was between 10^-4 and 10^-2 electrons per cubic bohr.
The polarizabilities, dispersion coefficients, and quantum Drude oscillator (QDO) parameters were fit using the MCLF method.
The magnetic structure of the system was optimized in VASP from the default ferromagnetic initial guess using spin polarization.
The atomic spin moments (ASMs) were computed on this optimized magnetic structure using the DDEC6 partition as inputs
to the method of T. A. Manz and D. S. Sholl, J. Chem. Theory Comput. 7 (2011) 4146-4164 DOI: 10.1021/ct200539n.
The RMSE and RRMSE were computed using a uniform grid with Ewald summation.
