# Supplementary material for: A collection of forcefield precursors for metal–organic frameworks
Source: RSC Adv. 2019 Nov 13;9(63):36492–507. doi: 10.1039/c9ra07327b (PMC9075174; doi:10.1039/c9ra07327b)
Supplement: RA-009-C9RA07327B-s5437 [file RA-009-C9RA07327B-s5437.xyz]

 1392
jmolscript: load "" {1 1 1} spacegroup "x,y,z" unitcell [{     21.560000     0.000000     0.000000 }, {    -10.780000    18.671508     0.000000 }, {      0.000000     0.000000    77.814000 }]
Zn    12.163074     7.681085    66.489729     0.931160
Zn    10.971237     6.110811    68.893403     0.950623
Zn    11.884411     4.511970    66.383902     0.949428
Zn     9.220026     6.359329    66.257843     1.016004
Zn    11.350478     4.297434    14.613469     0.931491
Zn    10.586499     6.114732    17.017144     0.953006
Zn     8.745275     6.123321    14.507642     0.949375
Zn    11.677327     7.507067    14.381583     1.015712
Zn     8.826448     6.692989    40.551988     0.931619
Zn    10.782264     6.445965    42.954884     0.954331
Zn    11.710314     8.036217    40.445383     0.947311
Zn    11.442647     4.805113    40.319324     1.017924
Zn    -1.383074    10.990423    27.582729     0.931160
Zn    -0.191237    12.560697    29.986403     0.950623
Zn    -1.104411    14.159538    27.476902     0.949428
Zn     1.559974    12.312179    27.350843     1.016004
Zn    -0.570478    14.374074    53.520469     0.931491
Zn     0.193501    12.556776    55.924144     0.953006
Zn     2.034725    12.548187    53.414642     0.949375
Zn    -0.897327    11.164441    53.288583     1.015712
Zn     1.953552    11.978519     1.644988     0.931619
Zn    -0.002264    12.225543     4.047884     0.954331
Zn    -0.930314    10.635291     1.538383     0.947311
Zn    -0.662647    13.866395     1.412324     1.017924
Zn     1.383074    10.990423    37.262012     0.931619
Zn     0.191237    12.560697    34.859116     0.954331
Zn     1.104411    14.159538    37.368617     0.947311
Zn    -1.559974    12.312179    37.494676     1.017924
Zn     0.570478    14.374074    11.324271     0.931160
Zn    -0.193501    12.556776     8.920597     0.950623
Zn    -2.034725    12.548187    11.430098     0.949428
Zn     0.897327    11.164441    11.556157     1.016004
Zn    -1.953552    11.978519    63.200531     0.931491
Zn     0.002264    12.225543    60.796856     0.953006
Zn     0.930314    10.635291    63.306358     0.949375
Zn     0.662647    13.866395    63.432417     1.015712
Zn     9.396926     7.681085    76.169012     0.931619
Zn    10.588763     6.110811    73.766116     0.954331
Zn     9.675589     4.511970    76.275617     0.947311
Zn    12.339974     6.359329    76.401676     1.017924
Zn    10.209522     4.297434    50.231271     0.931160
Zn    10.973501     6.114732    47.827597     0.950623
Zn    12.814725     6.123321    50.337098     0.949428
Zn     9.882673     7.507067    50.463157     1.016004
Zn    12.733552     6.692989    24.293531     0.931491
Zn    10.777736     6.445965    21.889856     0.953006
Zn     9.849686     8.036217    24.399358     0.949375
Zn    10.117353     4.805113    24.525417     1.015712
H     12.014310     8.833490    71.775634     0.127910
H     -6.154302    11.787323    70.592861     0.113063
H     14.554078    10.323477    68.989892     0.123934
H     12.474616     9.776402    74.320151     0.139708
H     11.852610    11.156226    73.861049     0.134683
H     -7.489944    13.047650    73.090690     0.133150
H     -6.101480    12.319461    73.316351     0.130293
H     15.533980    10.231986    74.460217     0.127004
H     14.504490     9.767066    75.565175     0.137951
H     13.217358    13.254904    75.285045     0.122596
H     12.768910    12.056193    76.218813     0.131675
H     -4.233306    10.551269    76.600102     0.130543
H     -4.934006    13.938281     0.754796     0.104085
H     -6.976816    14.209018    77.463837     0.120478
H     15.377670     7.776683    63.589601     0.136974
H     17.761128     3.738036    63.589601     0.124201
H     15.851990     3.941555    64.842406     0.110506
H     -4.535146     8.292017    61.356339     0.131045
H     -3.402168     8.484333    62.445735     0.134864
H     -1.780856     6.195206    62.671396     0.139805
H     -2.198042     5.058112    61.652032     0.127226
H     -1.612688     8.559019    61.177367     0.129441
H     -0.934626     7.253881    60.593762     0.131562
H     16.993592     6.385656    59.986813     0.125707
H     18.283958     5.543571    59.652212     0.130215
H     -0.915222     9.655037    58.632849     0.121305
H     -3.486252     8.622502    55.738168     0.110716
H     17.066896     7.098907    57.107695     0.121119
H      7.746508     9.100493    64.538932     0.113205
H      9.953174    12.773179    62.663614     0.122663
H     11.020394    11.309332    64.072048     0.113260
H      6.050814     9.419776    62.274544     0.123553
H      5.493488    10.642760    63.091591     0.128940
H      7.662424    12.730234    60.889455     0.130820
H      6.709472    13.111133    62.087791     0.131530
H      4.169704    11.120750    61.091771     0.126574
H      4.723796    12.595799    61.154023     0.125647
H      7.738962    10.681970    60.002375     0.123754
H      6.624310     9.569148    60.095752     0.128241
H      3.180100    12.580862    58.765133     0.134143
H      5.515048    11.240248    55.730387     0.116142
H      6.992986    10.528863    57.216634     0.098889
H     12.422872     3.850065    19.899374     0.127455
H      2.505272    18.107628    18.716601     0.112433
H     12.443354     0.905568    17.113633     0.120515
H     13.009304     2.979973    22.443892     0.137063
H     14.515270     2.828733    21.984789     0.135614
H      4.264568    18.634165    21.214431     0.135228
H      2.939706    17.795814    21.440091     0.129548
H     11.874170     0.102693    22.583957     0.126644
H     11.986282     1.226718    23.688916     0.136338
H     15.650404     0.597488    23.408786     0.124583
H     14.836514     1.585211    24.342554     0.133436
H      0.474320    17.062024    24.723842     0.127531
H      3.757908    15.975342    26.692536     0.109592
H      5.013778    17.609099    25.587578     0.121713
H      9.825970     1.465713    11.713341     0.137661
H      5.136670     1.420902    11.713341     0.122312
H      6.267492     2.972504    12.966147     0.107428
H     -1.331330    18.453051     9.480080     0.132628
H     -1.731268    17.375705    10.569476     0.136430
H     -4.524366    17.116171    10.795136     0.139189
H     -5.300526    18.046012     9.775773     0.124537
H     -2.561328    15.788627     9.301107     0.127672
H     -4.030642    15.853977     8.717502     0.128701
H      7.813344     0.761798     8.110553     0.125342
H      6.438894     0.065350     7.775953     0.129009
H     -1.960882    14.636595     6.756590     0.121302
H     -1.569568    17.379440     3.861909     0.112788
H      8.394386     0.341689     5.231435     0.119429
H     14.788004     7.412589    12.662672     0.114473
H     16.865310     3.665217    10.787355     0.124513
H     15.063972     3.472900    12.195788     0.111815
H     15.912358     8.721461    10.398285     0.123830
H     -4.309844     8.592628    11.215332     0.128580
H     17.973494     5.670537     9.013196     0.128072
H     -2.780162     6.305368    10.211531     0.133227
H     -3.234000     9.500063     9.215512     0.126222
H     -2.233616     8.282681     9.277763     0.128712
H     16.161376     6.628385     8.126116     0.120160
H     15.754970     8.150113     8.219493     0.126068
H     -1.474704     9.627030     6.888873     0.131962
H     -3.803184     8.275212     3.854127     0.116166
H     16.401770     7.350973     5.340375     0.101622
H      7.902818     5.987953    45.837893     0.125473
H      3.649030     7.448065    44.655120     0.114552
H      5.342568     7.442463    43.052152     0.121194
H      6.856080     5.915134    48.382411     0.135830
H      5.972120     4.686549    47.923308     0.136723
H      3.225376     5.661201    47.152950     0.134675
H      3.161774     7.227741    47.378610     0.129907
H      4.931850     8.336828    48.522476     0.128448
H      5.849228     7.677724    49.627435     0.136378
H      3.472238     4.819116    49.347304     0.125585
H      4.734576     5.030104    50.281072     0.133096
H      3.758986     9.729723    50.662361     0.129490
H      1.176098     7.429393    52.631055     0.109494
H      1.963038     5.524899    51.526096     0.120834
H      7.136360     9.429112    37.651860     0.138517
H      9.442202    13.512570    37.651860     0.121541
H     10.220518    11.757449    38.904666     0.109572
H      5.866476    10.597948    35.418598     0.131354
H      5.133436    11.482977    36.507994     0.136121
H      6.305222    14.031638    36.733655     0.139053
H      7.498568    14.238892    35.714292     0.124804
H      4.174016    12.995370    35.239626     0.129850
H      4.965268    14.235158    34.656021     0.132097
H      7.533064    11.524055    34.049072     0.126422
H      7.617148    13.062587    33.714472     0.130069
H      2.876104    13.051384    32.695108     0.123756
H      5.055820    11.341074    29.800428     0.111430
H      6.878718    11.230912    31.169954     0.119949
H      9.805488     2.158426    38.601191     0.116915
H      5.521516     2.233112    36.725874     0.123126
H      6.255634     3.889275    38.134307     0.115065
H     10.376828     0.530271    36.336804     0.125655
H     -1.183644    18.107628    37.153851     0.129983
H      6.704082     0.270737    34.951714     0.129310
H     -3.929310    17.926515    36.150050     0.132645
H     -0.935704    16.722203    35.154031     0.127599
H     -2.490180    16.464536    35.216282     0.126803
H      8.439662     1.361153    34.064635     0.121796
H      9.960720     0.952247    34.158012     0.126784
H     -1.705396    15.135124    32.827392     0.129290
H     -1.711864    17.827556    29.792646     0.114903
H      8.945244     0.791672    31.278894     0.100757
H     -1.234310     9.838018    32.868634     0.127910
H     16.934302     6.884185    31.685861     0.113063
H     -3.774078     8.348031    30.082892     0.123934
H     -1.694616     8.895106    35.413151     0.139708
H     -1.072610     7.515282    34.954049     0.134683
H     18.269944     5.623858    34.183690     0.133150
H     16.881480     6.352047    34.409351     0.130293
H     -4.753980     8.439522    35.553217     0.127004
H     -3.724490     8.904442    36.658175     0.137951
H     -2.437358     5.416604    36.378045     0.122596
H     -1.988910     6.615315    37.311813     0.131675
H     15.013306     8.120239    37.693102     0.130543
H     15.714006     4.733227    39.661796     0.104085
H     17.756816     4.462490    38.556837     0.120478
H     -4.597670    10.894825    24.682601     0.136974
H     -6.981128    14.933472    24.682601     0.124201
H     -5.071990    14.729953    25.935406     0.110506
H     15.315146    10.379491    22.449339     0.131045
H     14.182168    10.187175    23.538735     0.134864
H     12.560856    12.476302    23.764396     0.139805
H     12.978042    13.613396    22.745032     0.127226
H     12.392688    10.112489    22.270367     0.129441
H     11.714626    11.417627    21.686762     0.131562
H     -6.213592    12.285852    21.079813     0.125707
H     -7.503958    13.127937    20.745212     0.130215
H     11.695222     9.016471    19.725849     0.121305
H     14.266252    10.049006    16.831168     0.110716
H     -6.286896    11.572601    18.200695     0.121119
H      3.033492     9.571015    25.631932     0.113205
H      0.826826     5.898329    23.756614     0.122663
H     -0.240394     7.362176    25.165048     0.113260
H      4.729186     9.251732    23.367544     0.123553
H      5.286512     8.028748    24.184591     0.128940
H      3.117576     5.941274    21.982455     0.130820
H      4.070528     5.560375    23.180791     0.131530
H      6.610296     7.550758    22.184771     0.126574
H      6.056204     6.075709    22.247023     0.125647
H      3.041038     7.989538    21.095375     0.123754
H      4.155690     9.102360    21.188752     0.128241
H      7.599900     6.090646    19.858133     0.134143
H      5.264952     7.431260    16.823387     0.116142
H      3.787014     8.142645    18.309634     0.098889
H     -1.642872    14.821443    58.806374     0.127455
H      8.274728     0.563880    57.623601     0.112433
H     -1.663354    17.765940    56.020633     0.120515
H     -2.229304    15.691535    61.350892     0.137063
H     -3.735270    15.842775    60.891789     0.135614
H      6.515432     0.037343    60.121431     0.135228
H      7.840294     0.875694    60.347091     0.129548
H     -1.094170    18.568815    61.490957     0.126644
H     -1.206282    17.444790    62.595916     0.136338
H     -4.870404    18.074020    62.315786     0.124583
H     -4.056514    17.086297    63.249554     0.133436
H     10.305680     1.609484    63.630842     0.127531
H      7.022092     2.696166    65.599536     0.109592
H      5.766222     1.062409    64.494578     0.121713
H      0.954030    17.205795    50.620341     0.137661
H      5.643330    17.250606    50.620341     0.122312
H      4.512508    15.699004    51.873147     0.107428
H     12.111330     0.218457    48.387080     0.132628
H     12.511268     1.295803    49.476476     0.136430
H     15.304366     1.555337    49.702136     0.139189
H     16.080526     0.625496    48.682773     0.124537
H     13.341328     2.882881    48.208107     0.127672
H     14.810642     2.817531    47.624502     0.128701
H      2.966656    17.909710    47.017553     0.125342
H      4.341106    18.606158    46.682953     0.129009
H     12.740882     4.034913    45.663590     0.121302
H     12.349568     1.292068    42.768909     0.112788
H      2.385614    18.329819    44.138435     0.119429
H     -4.008004    11.258919    51.569672     0.114473
H     -6.085310    15.006291    49.694355     0.124513
H     -4.283972    15.198608    51.102788     0.111815
H     -5.132358     9.950047    49.305285     0.123830
H     15.089844    10.078880    50.122332     0.128580
H     -7.193494    13.000971    47.920196     0.128072
H     13.560162    12.366140    49.118531     0.133227
H     14.014000     9.171445    48.122512     0.126222
H     13.013616    10.388827    48.184763     0.128712
H     -5.381376    12.043123    47.033116     0.120160
H     -4.974970    10.521395    47.126493     0.126068
H     12.254704     9.044478    45.795873     0.131962
H     14.583184    10.396296    42.761127     0.116166
H     -5.621770    11.320535    44.247375     0.101622
H      2.877182    12.683555     6.930893     0.125473
H      7.130970    11.223443     5.748120     0.114552
H      5.437432    11.229045     4.145152     0.121194
H      3.923920    12.756374     9.475411     0.135830
H      4.807880    13.984959     9.016308     0.136723
H      7.554624    13.010307     8.245950     0.134675
H      7.618226    11.443767     8.471610     0.129907
H      5.848150    10.334680     9.615476     0.128448
H      4.930772    10.993784    10.720435     0.136378
H      7.307762    13.852392    10.440304     0.125585
H      6.045424    13.641404    11.374072     0.133096
H      7.021014     8.941785    11.755361     0.129490
H      9.603902    11.242115    13.724055     0.109494
H      8.816962    13.146609    12.619096     0.120834
H      3.643640     9.242396    76.558860     0.138517
H      1.337798     5.158938    76.558860     0.121541
H      0.559482     6.914059    -0.002334     0.109572
H      4.913524     8.073560    74.325598     0.131354
H      5.646564     7.188531    75.414994     0.136121
H      4.474778     4.639870    75.640655     0.139053
H      3.281432     4.432616    74.621292     0.124804
H      6.605984     5.676138    74.146626     0.129850
H      5.814732     4.436350    73.563021     0.132097
H      3.246936     7.147453    72.956072     0.126422
H      3.162852     5.608921    72.621472     0.130069
H      7.903896     5.620124    71.602108     0.123756
H      5.724180     7.330434    68.707428     0.111430
H      3.901282     7.440596    70.076954     0.119949
H      0.974512    16.513082    77.508191     0.116915
H      5.258484    16.438396    75.632874     0.123126
H      4.524366    14.782233    77.041307     0.115065
H      0.403172    18.141237    75.243804     0.125655
H     11.963644     0.563880    76.060851     0.129983
H      4.075918    18.400771    73.858714     0.129310
H     14.709310     0.744993    75.057050     0.132645
H     11.715704     1.949305    74.061031     0.127599
H     13.270180     2.206972    74.123282     0.126803
H      2.340338    17.310355    72.971635     0.121796
H      0.819280    17.719261    73.065012     0.126784
H     12.485396     3.536384    71.734392     0.129290
H     12.491864     0.843952    68.699646     0.114903
H      1.834756    17.879836    70.185894     0.100757
H      1.234310     9.838018    31.976107     0.125473
H      4.625698     6.884185    33.158880     0.114552
H      3.774078     8.348031    34.761848     0.121194
H      1.694616     8.895106    29.431589     0.135830
H      1.072610     7.515282    29.890692     0.136723
H      3.290056     5.623858    30.661050     0.134675
H      4.678520     6.352047    30.435390     0.129907
H      4.753980     8.439522    29.291524     0.128448
H      3.724490     8.904442    28.186565     0.136378
H      2.437358     5.416604    28.466696     0.125585
H      1.988910     6.615315    27.532928     0.133096
H      6.546694     8.120239    27.151639     0.129490
H      5.845994     4.733227    25.182945     0.109494
H      3.803184     4.462490    26.287904     0.120834
H      4.597670    10.894825    40.162140     0.138517
H      6.981128    14.933472    40.162140     0.121541
H      5.071990    14.729953    38.909334     0.109571
H      6.244854    10.379491    42.395402     0.131354
H      7.377832    10.187175    41.306006     0.136121
H      8.999144    12.476302    41.080345     0.139053
H      8.581958    13.613396    42.099708     0.124804
H      9.167312    10.112489    42.574374     0.129850
H      9.845374    11.417627    43.157979     0.132097
H      6.213592    12.285852    43.764928     0.126422
H      7.503958    13.127937    44.099528     0.130068
H      9.864778     9.016471    45.118892     0.123756
H      7.293748    10.049006    48.013572     0.111431
H      6.286896    11.572601    46.644046     0.119949
H     -3.033492     9.571015    39.212809     0.116915
H     -0.826826     5.898329    41.088126     0.123126
H      0.240394     7.362176    39.679693     0.115065
H     -4.729186     9.251732    41.477196     0.125656
H     16.273488     8.028748    40.660149     0.129983
H     -3.117576     5.941274    42.862286     0.129309
H     17.489472     5.560375    41.663950     0.132645
H     14.949704     7.550758    42.659969     0.127599
H     15.503796     6.075709    42.597718     0.126803
H     -3.041038     7.989538    43.749365     0.121796
H     -4.155690     9.102360    43.655988     0.126784
H     13.960100     6.090646    44.986608     0.129290
H     16.295048     7.431260    48.021354     0.114903
H     -3.787014     8.142645    46.535106     0.100757
H      1.642872    14.821443     6.038366     0.127910
H     13.285272     0.563880     7.221139     0.113063
H      1.663354    17.765940     8.824108     0.123934
H      2.229304    15.691535     3.493849     0.139708
H      3.735270    15.842775     3.952951     0.134683
H     15.044568     0.037343     4.723310     0.133150
H     13.719706     0.875694     4.497649     0.130293
H      1.094170    18.568815     3.353783     0.127004
H      1.206282    17.444790     2.248825     0.137951
H      4.870404    18.074020     2.528955     0.122596
H      4.056514    17.086297     1.595187     0.131675
H     11.254320     1.609484     1.213898     0.130543
H     14.537908     2.696166    77.059204     0.104085
H     15.793778     1.062409     0.350163     0.120479
H     -0.954030    17.205795    14.224399     0.136974
H     -5.643330    17.250606    14.224399     0.124201
H     -4.512508    15.699004    12.971594     0.110506
H      9.448670     0.218457    16.457661     0.131045
H      9.048732     1.295803    15.368265     0.134864
H      6.255634     1.555337    15.142604     0.139805
H      5.479474     0.625496    16.161968     0.127226
H      8.218672     2.882881    16.636633     0.129441
H      6.749358     2.817531    17.220238     0.131562
H     -2.966656    17.909710    17.827187     0.125707
H     -4.341106    18.606158    18.161788     0.130215
H      8.819118     4.034913    19.181151     0.121305
H      9.210432     1.292068    22.075832     0.110716
H     -2.385614    18.329819    20.706305     0.121119
H      4.008004    11.258919    13.275068     0.113205
H      6.085310    15.006291    15.150386     0.122663
H      4.283972    15.198608    13.741952     0.113260
H      5.132358     9.950047    15.539456     0.123553
H      6.470156    10.078880    14.722409     0.128940
H      7.193494    13.000971    16.924545     0.130820
H      7.999838    12.366140    15.726209     0.131530
H      7.546000     9.171445    16.722229     0.126574
H      8.546384    10.388827    16.659977     0.125647
H      5.381376    12.043123    17.811625     0.123754
H      4.974970    10.521395    17.718248     0.128241
H      9.305296     9.044478    19.048867     0.134143
H      6.976816    10.396296    22.083613     0.116142
H      5.621770    11.320535    20.597366     0.098889
H     -2.877182    12.683555    57.914626     0.127455
H     14.429030    11.223443    59.097399     0.112433
H     -5.437432    11.229045    60.700367     0.120515
H     -3.923920    12.756374    55.370108     0.137063
H     -4.807880    13.984959    55.829211     0.135614
H     14.005376    13.010307    56.599569     0.135228
H     13.941774    11.443767    56.373909     0.129548
H     -5.848150    10.334680    55.230043     0.126644
H     -4.930772    10.993784    54.125084     0.136339
H     -7.307762    13.852392    54.405214     0.124583
H     -6.045424    13.641404    53.471446     0.133436
H     14.538986     8.941785    53.090158     0.127531
H     11.956098    11.242115    51.121464     0.109592
H     12.743038    13.146609    52.226422     0.121713
H     -3.643640     9.242396    66.100659     0.137662
H     -1.337798     5.158938    66.100659     0.122312
H     -0.559482     6.914059    64.847853     0.107428
H     16.646476     8.073560    68.333920     0.132628
H     15.913436     7.188531    67.244524     0.136430
H     17.085222     4.639870    67.018864     0.139189
H     18.278568     4.432616    68.038227     0.124537
H     14.954016     5.676138    68.512893     0.127672
H     15.745268     4.436350    69.096498     0.128701
H     -3.246936     7.147453    69.703447     0.125342
H     -3.162852     5.608921    70.038047     0.129008
H     13.656104     5.620124    71.057410     0.121302
H     15.835820     7.330434    73.952091     0.112789
H     -3.901282     7.440596    72.582565     0.119429
H     -0.974512    16.513082    65.151328     0.114473
H     -5.258484    16.438396    67.026645     0.124513
H     -4.524366    14.782233    65.618212     0.111815
H     -0.403172    18.141237    67.415715     0.123831
H      9.596356     0.563880    66.598668     0.128580
H     -4.075918    18.400771    68.800804     0.128072
H      6.850690     0.744993    67.602469     0.133227
H      9.844296     1.949305    68.598488     0.126222
H      8.289820     2.206972    68.536237     0.128712
H     -2.340338    17.310355    69.687884     0.120160
H     -0.819280    17.719261    69.594507     0.126068
H      9.074604     3.536384    70.925127     0.131962
H      9.068136     0.843952    73.959873     0.116166
H     -1.834756    17.879836    72.473625     0.101622
H      9.545690     8.833490    70.883107     0.125473
H      6.154302    11.787323    72.065880     0.114552
H      7.005922    10.323477    73.668848     0.121194
H      9.085384     9.776402    68.338589     0.135830
H      9.707390    11.156226    68.797692     0.136723
H      7.489944    13.047650    69.568050     0.134675
H      6.101480    12.319461    69.342390     0.129907
H      6.026020    10.231986    68.198524     0.128448
H      7.055510     9.767066    67.093565     0.136378
H      8.342642    13.254904    67.373696     0.125585
H      8.791090    12.056193    66.439928     0.133096
H      4.233306    10.551269    66.058639     0.129490
H      4.934006    13.938281    64.089945     0.109494
H      6.976816    14.209018    65.194904     0.120834
H      6.182330     7.776683     1.255140     0.138517
H      3.798872     3.738036     1.255140     0.121541
H      5.708010     3.941555     0.002334     0.109571
H      4.535146     8.292017     3.488402     0.131354
H      3.402168     8.484333     2.399006     0.136121
H      1.780856     6.195206     2.173345     0.139053
H      2.198042     5.058112     3.192708     0.124804
H      1.612688     8.559019     3.667374     0.129850
H      0.934626     7.253881     4.250979     0.132097
H      4.566408     6.385656     4.857928     0.126422
H      3.276042     5.543571     5.192528     0.130068
H      0.915222     9.655037     6.211892     0.123756
H      3.486252     8.622502     9.106572     0.111431
H      4.493104     7.098907     7.737046     0.119949
H     13.813492     9.100493     0.305809     0.116915
H     11.606826    12.773179     2.181126     0.123126
H     10.539606    11.309332     0.772693     0.115065
H     15.509186     9.419776     2.570196     0.125656
H     -5.493488    10.642760     1.753149     0.129983
H     13.897576    12.730234     3.955286     0.129309
H     -6.709472    13.111133     2.756950     0.132645
H     -4.169704    11.120750     3.752969     0.127599
H     -4.723796    12.595799     3.690718     0.126803
H     13.821038    10.681970     4.842365     0.121796
H     14.935690     9.569148     4.748988     0.126784
H     -3.180100    12.580862     6.079608     0.129290
H     -5.515048    11.240248     9.114354     0.114903
H     14.567014    10.528863     7.628106     0.100757
H      9.137128     3.850065    44.945366     0.127910
H     -2.505272    18.107628    46.128139     0.113063
H      9.116646     0.905568    47.731108     0.123934
H      8.550696     2.979973    42.400849     0.139708
H      7.044730     2.828733    42.859951     0.134683
H     -4.264568    18.634165    43.630310     0.133150
H     -2.939706    17.795814    43.404649     0.130293
H      9.685830     0.102693    42.260783     0.127004
H      9.573718     1.226718    41.155825     0.137951
H      5.909596     0.597488    41.435955     0.122596
H      6.723486     1.585211    40.502187     0.131675
H     -0.474320    17.062024    40.120898     0.130543
H     -3.757908    15.975342    38.152204     0.104085
H     -5.013778    17.609099    39.257163     0.120479
H     11.734030     1.465713    53.131399     0.136974
H     16.423330     1.420902    53.131399     0.124201
H     15.292508     2.972504    51.878594     0.110506
H      1.331330    18.453051    55.364661     0.131045
H      1.731268    17.375705    54.275265     0.134864
H      4.524366    17.116171    54.049604     0.139805
H      5.300526    18.046012    55.068968     0.127226
H      2.561328    15.788627    55.543633     0.129441
H      4.030642    15.853977    56.127238     0.131562
H     13.746656     0.761798    56.734187     0.125707
H     15.121106     0.065350    57.068788     0.130215
H      1.960882    14.636595    58.088151     0.121305
H      1.569568    17.379440    60.982832     0.110716
H     13.165614     0.341689    59.613305     0.121119
H      6.771996     7.412589    52.182068     0.113205
H      4.694690     3.665217    54.057386     0.122663
H      6.496028     3.472900    52.648952     0.113260
H      5.647642     8.721461    54.446456     0.123553
H      4.309844     8.592628    53.629409     0.128940
H      3.586506     5.670537    55.831545     0.130820
H      2.780162     6.305368    54.633209     0.131530
H      3.234000     9.500063    55.629229     0.126574
H      2.233616     8.282681    55.566977     0.125647
H      5.398624     6.628385    56.718625     0.123754
H      5.805030     8.150113    56.625248     0.128241
H      1.474704     9.627030    57.955867     0.134143
H      3.803184     8.275212    60.990613     0.116142
H      5.158230     7.350973    59.504366     0.098889
H     13.657182     5.987953    19.007626     0.127455
H     -3.649030     7.448065    20.190399     0.112433
H     16.217432     7.442463    21.793367     0.120515
H     14.703920     5.915134    16.463108     0.137063
H     15.587880     4.686549    16.922211     0.135614
H     -3.225376     5.661201    17.692569     0.135228
H     -3.161774     7.227741    17.466909     0.129548
H     16.628150     8.336828    16.323043     0.126644
H     15.710772     7.677724    15.218084     0.136339
H     18.087762     4.819116    15.498214     0.124582
H     16.825424     5.030104    14.564446     0.133436
H     -3.758986     9.729723    14.183158     0.127531
H     -1.176098     7.429393    12.214464     0.109592
H     -1.963038     5.524899    13.319422     0.121713
H     14.423640     9.429112    27.193659     0.137662
H     12.117798    13.512570    27.193659     0.122312
H     11.339482    11.757449    25.940853     0.107428
H     -5.866476    10.597948    29.426920     0.132628
H     -5.133436    11.482977    28.337524     0.136430
H     -6.305222    14.031638    28.111864     0.139189
H     -7.498568    14.238892    29.131227     0.124537
H     -4.174016    12.995370    29.605893     0.127672
H     -4.965268    14.235158    30.189498     0.128701
H     14.026936    11.524055    30.796447     0.125342
H     13.942852    13.062587    31.131047     0.129009
H     -2.876104    13.051384    32.150410     0.121302
H     -5.055820    11.341074    35.045091     0.112789
H     14.681282    11.230912    33.675565     0.119429
H     11.754512     2.158426    26.244328     0.114473
H     16.038484     2.233112    28.119645     0.124513
H     15.304366     3.889275    26.711212     0.111815
H     11.183172     0.530271    28.508715     0.123831
H      1.183644    18.107628    27.691668     0.128580
H     14.855918     0.270737    29.893804     0.128072
H      3.929310    17.926515    28.695469     0.133227
H      0.935704    16.722203    29.691488     0.126222
H      2.490180    16.464536    29.629237     0.128712
H     13.120338     1.361153    30.780884     0.120160
H     11.599280     0.952247    30.687507     0.126068
H      1.705396    15.135124    32.018127     0.131962
H      1.711864    17.827556    35.052873     0.116166
H     12.614756     0.791672    33.566625     0.101622
C     13.167770     9.419776    70.252035    -0.036802
C     12.671890     9.439941    71.525073    -0.169755
C     13.149444    10.358953    72.433940     0.089904
C     14.183246    11.234646    72.117237     0.091722
C     14.713622    11.208506    70.818521    -0.175158
C     14.218820    10.325344    69.855184    -0.124295
C     12.654642    10.611018    73.858714    -0.324271
C     13.863080    11.374683    74.513908     0.216215
C     -7.056588    12.188760    73.219861    -0.334334
C     14.894726    10.536332    75.118523    -0.329433
C     -6.003382    11.496047    76.136330     0.078713
C     -6.800024    12.506176    76.402454     0.117547
C     13.482546    12.399748    75.652327    -0.331244
C     -4.749668    11.303731    76.777518    -0.168927
C     -4.324936    12.244775    77.649812    -0.042598
C     -5.192726    13.310918     0.116721    -0.111921
C     -6.432426    13.475227    77.291090    -0.162438
C     -3.041038    12.089801     0.558705     0.599347
C     12.605485     8.470143    69.252904     0.599759
C     15.336706     5.790035    64.318718    -0.044588
C     15.826118     6.962605    63.564700    -0.164513
C     16.956940     6.796429    62.840252     0.085554
C     17.708306     5.640663    62.910285     0.104185
C     17.283574     4.535309    63.602829    -0.175805
C     16.123646     4.662276    64.319496    -0.093410
C     -3.899126     7.832698    61.925159    -0.322210
C     -2.958032     6.934598    61.105778     0.238316
C     -2.490180     5.866588    62.101797    -0.340711
C     -1.749594     7.780417    60.613993    -0.318607
C     -2.179716     8.181855    59.206338     0.084218
C     -3.236156     7.423792    58.777583     0.085048
C     -3.603754     6.428600    59.872426    -0.331656
C     -1.618078     9.121032    58.344159    -0.162892
C     -2.104256     9.264802    57.040775    -0.035183
C     -3.169320     8.506739    56.609685    -0.104272
C     -3.768688     7.599304    57.411169    -0.174366
C     -1.428350    10.237588    56.176261     0.614318
C     14.199416     5.888994    65.127205     0.591139
C      9.486400    10.037803    64.419098    -0.042825
C      8.198190     9.785737    64.103951    -0.190486
C      7.541688    10.519528    63.154621     0.095482
C      8.160460    11.736910    62.637157     0.088634
C      9.511194    12.022584    62.998214    -0.171364
C     10.128888    11.154359    63.851056    -0.109861
C      6.201734    10.349617    62.499427    -0.315683
C      6.228684    11.180499    61.284750     0.237907
C      7.197806    12.388546    61.669151    -0.337983
C      4.886574    11.705168    60.803081    -0.323424
C      4.956644    11.744379    59.309831     0.097491
C      6.072374    11.145023    58.949552     0.091894
C      6.784177    10.524569    60.072408    -0.328594
C      3.961973    12.188947    58.445317    -0.165869
C      4.186952    12.020717    57.067231    -0.042487
C      5.359816    11.374683    56.638476    -0.115564
C      6.228684    10.963909    57.522443    -0.156954
C      3.105718    12.396014    56.111675     0.595115
C     10.211894     9.117297    65.395664     0.603784
C     12.353880     2.557997    18.375776    -0.035052
C     12.619284     2.977359    19.648813    -0.169391
C     13.176394     2.104279    20.557681     0.088876
C     13.417866     0.771133    20.240978     0.099058
C     13.130040     0.324884    18.942262    -0.174452
C     12.612600     1.194977    17.978925    -0.125337
C     13.642090     2.406757    21.982455    -0.321486
C     13.699224     0.978387    22.637649     0.217567
C     14.084070     0.016804    21.343602    -0.340561
C     12.457368     0.504131    23.242264    -0.327395
C      2.177560    18.122566    24.260071     0.076310
C      3.450678    18.307414    24.526195     0.119784
C     14.777224     0.795406    23.776068    -0.334030
C      1.384152    17.132976    24.901258    -0.166319
C      1.986754    16.294625    25.773553    -0.042916
C      3.343956    16.513082    26.054462    -0.119795
C      4.106102    17.504539    25.414831    -0.162707
C      1.210594    15.260223    26.496445     0.601799
C     11.812616     3.519766    17.376644     0.600277
C      8.125964     2.494513    12.442459    -0.053675
C      8.896734     1.484385    11.688441    -0.158386
C      8.187410     0.588153    10.963993     0.080416
C      6.810804     0.515334    11.034025     0.101475
C      6.065906     1.435839    11.726570    -0.169528
C      6.755826     2.376883    12.443237    -0.088164
C     -2.047122    18.131901    10.048900    -0.324916
C     -3.295446    17.765940     9.229519     0.236173
C     -4.454296    17.894773    10.225538    -0.337482
C     -3.167164    16.296492     8.737734    -0.313383
C     -2.604448    16.468270     7.330079     0.084522
C     -2.732730    17.762206     6.901324     0.085388
C     -3.410792    18.578150     7.996167    -0.328501
C     -2.071916    15.512289     6.467900    -0.160999
C     -1.704318    15.861446     5.164515    -0.041772
C     -1.828288    17.162850     4.733426    -0.105780
C     -2.314466    18.135636     5.534910    -0.172361
C     -1.199814    14.789701     4.300002     0.611093
C      8.780310     3.429956    13.250946     0.592508
C     14.729792     5.437143    12.542839    -0.044156
C     15.155602     6.678798    12.227692    -0.190256
C     16.119334     6.880451    11.278361     0.094361
C     16.864232     5.735887    10.760898     0.083240
C     16.436266     4.423280    11.121955    -0.166941
C     15.375514     4.322454    11.974796    -0.112780
C     16.642164     8.125840    10.623167    -0.315305
C     -4.211746     7.687060     9.408491     0.238907
C     17.909892     6.243752     9.792892    -0.336304
C     -3.086314     8.587027     8.926822    -0.326625
C     -3.087392     8.506739     7.433571     0.097360
C     -4.164314     7.840166     7.073293     0.087991
C     16.502455     7.533953     8.196149    -0.320142
C     -2.205049     9.145865     6.569058    -0.160874
C     -2.463230     9.035143     5.190972    -0.046220
C     -3.609144     8.342430     4.762217    -0.117493
C     -4.399318     7.795355     5.646184    -0.159513
C     -1.597596     9.783870     4.235416     0.604137
C     13.569864     5.269100    13.519404     0.608042
C      6.818350     6.693736    44.314295    -0.042462
C      7.048826     6.254208    45.587332    -0.166638
C      6.014162     6.208276    46.496199     0.089706
C      4.738888     6.665728    46.179496     0.091441
C      4.496338     7.138118    44.880781    -0.175181
C      5.508580     7.151188    43.917443    -0.119709
C      6.043268     5.653733    47.920974    -0.321676
C      4.777696     6.318438    48.576168     0.225433
C      3.752518     6.465943    47.282121    -0.339983
C      4.987906     7.631045    49.180782    -0.331689
C      3.825822     7.724403    50.198590     0.076756
C      3.349346     6.529426    50.464713     0.121214
C      4.080230     5.476353    49.714586    -0.337288
C      3.365516     8.906309    50.839777    -0.169885
C      2.338182     8.803616    51.712072    -0.042944
C      1.848770     7.519016    51.992980    -0.120256
C      2.326324     6.363250    51.353349    -0.164025
C      1.830444     9.992991    52.434964     0.605658
C      7.921899     6.681599    43.315163     0.602808
C      8.877330    10.386960    38.380977    -0.051009
C      7.617148    10.224518    37.626960    -0.161169
C      7.195650    11.286927    36.902511     0.084250
C      7.820890    12.515512    36.972544     0.101443
C      8.990520    12.700360    37.665089    -0.165822
C      9.460528    11.632349    38.381756    -0.096353
C      5.946248    11.378417    35.987419    -0.320930
C      6.253478    12.642478    35.168037     0.230261
C      6.944476    13.581655    36.164057    -0.337602
C      4.916758    13.266106    34.676253    -0.317965
C      4.784164    12.692891    33.268598     0.078437
C      5.968886    12.157019    32.839842     0.087935
C      7.014546    12.336265    33.934685    -0.327799
C      3.689994    12.709695    32.406418    -0.159756
C      3.808574    12.216768    31.103034    -0.040262
C      4.997608    11.673427    30.671944    -0.103457
C      6.083154    11.608077    31.473429    -0.172837
C      2.628164    12.315727    30.238520     0.611214
C      9.360274     9.352558    39.189465     0.590798
C      8.123808     3.196562    38.481357    -0.044135
C      8.986208     2.206972    38.166211    -0.188498
C      8.678978     1.271530    37.216880     0.089363
C      7.315308     1.198711    36.699417     0.086176
C      6.392540     2.225644    37.060474    -0.170345
C      6.835598     3.194695    37.913315    -0.111968
C      9.496102     0.196051    36.561686    -0.318582
C     -2.016938    18.475457    35.347009     0.237604
C      7.232302     0.039210    35.731411    -0.336452
C     -1.800260    17.050821    34.865341    -0.322608
C     -1.869252    17.091898    33.372090     0.087688
C     -1.908060    18.357827    33.011811     0.094384
C      9.053367     0.612986    34.134667    -0.325555
C     -1.756924    16.008204    32.507577    -0.152420
C     -1.723722    16.287156    31.129491    -0.043632
C     -1.750672    17.625904    30.700736    -0.115856
C     -1.829366    18.583752    31.584703    -0.160546
C     -1.508122    15.163132    30.173935     0.598984
C      8.558242     4.285111    39.457923     0.607569
C     -2.387770     9.251732    31.345035    -0.036802
C     -1.891890     9.231567    32.618073    -0.169755
C     -2.369444     8.312555    33.526940     0.089904
C     -3.403246     7.436862    33.210237     0.091722
C     -3.933622     7.463002    31.911521    -0.175158
C     -3.438820     8.346164    30.948184    -0.124295
C     -1.874642     8.060490    34.951714    -0.324271
C     -3.083080     7.296825    35.606908     0.216215
C     -3.723412     6.482748    34.312861    -0.334334
C     -4.114726     8.135176    36.211523    -0.329433
C     16.783382     7.175461    37.229330     0.078713
C     17.580024     6.165332    37.495454     0.117547
C     -2.702546     6.271760    36.745327    -0.331244
C     15.529668     7.367777    37.870518    -0.168927
C     15.104936     6.426733    38.742812    -0.042598
C     15.972726     5.360590    39.023721    -0.111921
C     17.212426     5.196281    38.384090    -0.162438
C     13.821038     6.581707    39.465705     0.599347
C     -1.825485    10.201365    30.345904     0.599759
C     -4.556706    12.881473    25.411718    -0.044588
C     -5.046118    11.708903    24.657700    -0.164513
C     -6.176940    11.875079    23.933252     0.085554
C     -6.928306    13.030845    24.003285     0.104185
C     -6.503574    14.136199    24.695829    -0.175805
C     -5.343646    14.009232    25.412496    -0.093410
C     14.679126    10.838810    23.018159    -0.322210
C     13.738032    11.736910    22.198778     0.238316
C     13.270180    12.804920    23.194797    -0.340711
C     12.529594    10.891091    21.706993    -0.318607
C     12.959716    10.489653    20.299338     0.084218
C     14.016156    11.247716    19.870583     0.085048
C     14.383754    12.242908    20.965426    -0.331656
C     12.398078     9.550476    19.437159    -0.162892
C     12.884256     9.406706    18.133775    -0.035183
C     13.949320    10.164769    17.702685    -0.104272
C     14.548688    11.072204    18.504169    -0.174366
C     12.208350     8.433920    17.269261     0.614318
C     -3.419416    12.782514    26.220205     0.591139
C      1.293600     8.633705    25.512098    -0.042825
C      2.581810     8.885771    25.196951    -0.190486
C      3.238312     8.151980    24.247621     0.095482
C      2.619540     6.934598    23.730157     0.088634
C      1.268806     6.648924    24.091214    -0.171364
C      0.651112     7.517149    24.944056    -0.109861
C      4.578266     8.321891    23.592427    -0.315683
C      4.551316     7.491009    22.377750     0.237907
C      3.582194     6.282962    22.762151    -0.337983
C      5.893426     6.966340    21.896081    -0.323424
C      5.823356     6.927129    20.402831     0.097491
C      4.707626     7.526485    20.042552     0.091894
C      3.995823     8.146939    21.165408    -0.328594
C      6.818027     6.482561    19.538317    -0.165869
C      6.593048     6.650791    18.160231    -0.042487
C      5.420184     7.296825    17.731476    -0.115564
C      4.551316     7.707599    18.615443    -0.156954
C      7.674282     6.275494    17.204675     0.595115
C      0.568106     9.554211    26.488664     0.603784
C     -1.573880    16.113511    57.282776    -0.035052
C     -1.839284    15.694149    58.555813    -0.169391
C     -2.396394    16.567229    59.464681     0.088876
C     -2.637866    17.900375    59.147978     0.099058
C     -2.350040    18.346624    57.849262    -0.174452
C     -1.832600    17.476531    56.885925    -0.125337
C     -2.862090    16.264751    60.889455    -0.321486
C     -2.919224    17.693121    61.544649     0.217567
C      7.475930    -0.016804    60.250602    -0.340561
C     -1.677368    18.167377    62.149264    -0.327395
C      8.602440     0.548942    63.167071     0.076310
C      7.329322     0.364094    63.433195     0.119784
C     -3.997224    17.876102    62.683068    -0.334030
C      9.395848     1.538532    63.808258    -0.166319
C      8.793246     2.376883    64.680553    -0.042916
C      7.436044     2.158426    64.961462    -0.119795
C      6.673898     1.166969    64.321831    -0.162707
C      9.569406     3.411285    65.403445     0.601799
C     -1.032616    15.151742    56.283644     0.600277
C      2.654036    16.176995    51.349459    -0.053675
C      1.883266    17.187123    50.595441    -0.158386
C      2.592590    18.083355    49.870993     0.080416
C      3.969196    18.156174    49.941025     0.101475
C      4.714094    17.235669    50.633570    -0.169528
C      4.024174    16.294625    51.350237    -0.088164
C     12.827122     0.539607    48.955900    -0.324916
C     14.075446     0.905568    48.136519     0.236173
C     15.234296     0.776735    49.132538    -0.337482
C     13.947164     2.375016    47.644734    -0.313383
C     13.384448     2.203238    46.237079     0.084522
C     13.512730     0.909302    45.808324     0.085388
C     14.190792     0.093358    46.903167    -0.328501
C     12.851916     3.159219    45.374900    -0.160999
C     12.484318     2.810062    44.071515    -0.041772
C     12.608288     1.508658    43.640426    -0.105780
C     13.094466     0.535872    44.441910    -0.172361
C     11.979814     3.881807    43.207002     0.611093
C      1.999690    15.241552    52.157946     0.592508
C     -3.949792    13.234365    51.449839    -0.044156
C     -4.375602    11.992710    51.134692    -0.190256
C     -5.339334    11.791057    50.185361     0.094361
C     -6.084232    12.935621    49.667898     0.083240
C     -5.656266    14.248228    50.028955    -0.166941
C     -4.595514    14.349054    50.881796    -0.112780
C     -5.862164    10.545668    49.530167    -0.315305
C     14.991746    10.984448    48.315491     0.238907
C     -7.129892    12.427756    48.699892    -0.336304
C     13.866314    10.084481    47.833822    -0.326625
C     13.867392    10.164769    46.340571     0.097360
C     14.944314    10.831342    45.980293     0.087991
C     -5.722455    11.137555    47.103149    -0.320142
C     12.985049     9.525643    45.476058    -0.160874
C     13.243230     9.636365    44.097972    -0.046220
C     14.389144    10.329078    43.669217    -0.117493
C     15.179318    10.876153    44.553184    -0.159513
C     12.377596     8.887638    43.142416     0.604137
C     -2.789864    13.402408    52.426404     0.608042
C      3.961650    11.977772     5.407295    -0.042462
C      3.731174    12.417300     6.680332    -0.166638
C      4.765838    12.463232     7.589199     0.089706
C      6.041112    12.005780     7.272496     0.091441
C      6.283662    11.533390     5.973781    -0.175181
C      5.271420    11.520320     5.010443    -0.119709
C      4.736732    13.017775     9.013974    -0.321676
C      6.002304    12.353070     9.669168     0.225433
C      7.027482    12.205565     8.375121    -0.339983
C      5.792094    11.040463    10.273782    -0.331689
C      6.954178    10.947105    11.291590     0.076756
C      7.430654    12.142082    11.557713     0.121214
C      6.699770    13.195155    10.807586    -0.337288
C      7.414484     9.765199    11.932777    -0.169885
C      8.441818     9.867892    12.805072    -0.042944
C      8.931230    11.152492    13.085980    -0.120256
C      8.453676    12.308258    12.446349    -0.164025
C      8.949556     8.678517    13.527964     0.605658
C      2.858101    11.989909     4.408163     0.602808
C      1.902670     8.284548    77.287977    -0.051009
C      3.162852     8.446990    76.533960    -0.161169
C      3.584350     7.384581    75.809511     0.084250
C      2.959110     6.155996    75.879544     0.101443
C      1.789480     5.971148    76.572089    -0.165822
C      1.319472     7.039159    77.288756    -0.096353
C      4.833752     7.293091    74.894419    -0.320930
C      4.526522     6.029030    74.075037     0.230261
C      3.835524     5.089853    75.071057    -0.337602
C      5.863242     5.405402    73.583253    -0.317965
C      5.995836     5.978617    72.175598     0.078437
C      4.811114     6.514489    71.746842     0.087935
C      3.765454     6.335243    72.841685    -0.327799
C      7.090006     5.961813    71.313418    -0.159756
C      6.971426     6.454740    70.010034    -0.040262
C      5.782392     6.998081    69.578944    -0.103457
C      4.696846     7.063431    70.380429    -0.172837
C      8.151836     6.355781    69.145520     0.611214
C      1.419726     9.318950     0.282465     0.590798
C      2.656192    15.474946    77.388357    -0.044135
C      1.793792    16.464536    77.073211    -0.188498
C      2.101022    17.399978    76.123880     0.089363
C      3.464692    17.472797    75.606417     0.086176
C      4.387460    16.445864    75.967474    -0.170345
C      3.944402    15.476813    76.820315    -0.111968
C      1.283898    18.475457    75.468686    -0.318582
C     12.796938     0.196051    74.254010     0.237604
C      3.547698    18.632298    74.638411    -0.336452
C     12.580260     1.620687    73.772341    -0.322608
C     12.649252     1.579610    72.279090     0.087688
C     12.688060     0.313681    71.918811     0.094384
C      1.726633    18.058522    73.041667    -0.325555
C     12.536924     2.663304    71.414577    -0.152420
C     12.503722     2.384352    70.036491    -0.043632
C     12.530672     1.045604    69.607736    -0.115856
C     12.609366     0.087756    70.491703    -0.160546
C     12.288122     3.508376    69.080935     0.598984
C      2.221758    14.386397     0.550923     0.607569
C      2.387770     9.251732    33.499705    -0.042462
C      1.891890     9.231567    32.226668    -0.166638
C      2.369444     8.312555    31.317801     0.089706
C      3.403246     7.436862    31.634504     0.091441
C      3.933622     7.463002    32.933219    -0.175181
C      3.438820     8.346164    33.896557    -0.119709
C      1.874642     8.060490    29.893026    -0.321676
C      3.083080     7.296825    29.237832     0.225433
C      3.723412     6.482748    30.531879    -0.339983
C      4.114726     8.135176    28.633218    -0.331689
C      4.776618     7.175461    27.615410     0.076757
C      3.979976     6.165332    27.349287     0.121214
C      2.702546     6.271760    28.099414    -0.337288
C      6.030332     7.367777    26.974223    -0.169885
C      6.455064     6.426733    26.101928    -0.042945
C      5.587274     5.360590    25.821020    -0.120256
C      4.347574     5.196281    26.460651    -0.164025
C      7.738962     6.581707    25.379036     0.605658
C      1.825485    10.201365    34.498837     0.602808
C      4.556706    12.881473    39.433023    -0.051009
C      5.046118    11.708903    40.187040    -0.161169
C      6.176940    11.875079    40.911489     0.084250
C      6.928306    13.030845    40.841456     0.101443
C      6.503574    14.136199    40.148911    -0.165822
C      5.343646    14.009232    39.432245    -0.096353
C      6.880874    10.838810    41.826581    -0.320930
C      7.821968    11.736910    42.645963     0.230261
C      8.289820    12.804920    41.649943    -0.337602
C      9.030406    10.891091    43.137747    -0.317965
C      8.600284    10.489653    44.545402     0.078437
C      7.543844    11.247716    44.974158     0.087935
C      7.176246    12.242908    43.879315    -0.327799
C      9.161922     9.550476    45.407582    -0.159756
C      8.675744     9.406706    46.710966    -0.040263
C      7.610680    10.164769    47.142056    -0.103457
C      7.011312    11.072204    46.340571    -0.172837
C      9.351650     8.433920    47.575480     0.611214
C      3.419416    12.782514    38.624535     0.590798
C     -1.293600     8.633705    39.332643    -0.044135
C     -2.581810     8.885771    39.647789    -0.188498
C     -3.238312     8.151980    40.597120     0.089363
C     -2.619540     6.934598    41.114583     0.086176
C     -1.268806     6.648924    40.753526    -0.170345
C     -0.651112     7.517149    39.900685    -0.111968
C     -4.578266     8.321891    41.252314    -0.318582
C     17.008684     7.491009    42.466991     0.237604
C     -3.582194     6.282962    42.082589    -0.336452
C     15.666574     6.966340    42.948659    -0.322608
C     15.736644     6.927129    44.441910     0.087688
C     16.852374     7.526485    44.802189     0.094384
C     -3.995823     8.146939    43.679333    -0.325555
C     14.741973     6.482561    45.306423    -0.152420
C     14.966952     6.650791    46.684509    -0.043632
C     16.139816     7.296825    47.113264    -0.115856
C     17.008684     7.707599    46.229297    -0.160546
C     13.885718     6.275494    47.640065     0.598984
C     -0.568106     9.554211    38.356077     0.607569
C      1.573880    16.113511     7.561965    -0.036802
C      1.839284    15.694149     6.288927    -0.169755
C      2.396394    16.567229     5.380060     0.089904
C      2.637866    17.900375     5.696763     0.091722
C      2.350040    18.346624     6.995479    -0.175158
C      1.832600    17.476531     7.958816    -0.124295
C      2.862090    16.264751     3.955286    -0.324271
C      2.919224    17.693121     3.300092     0.216215
C     14.084070    -0.016804     4.594139    -0.334334
C      1.677368    18.167377     2.695477    -0.329433
C     12.957560     0.548942     1.677670     0.078713
C     14.230678     0.364094     1.411546     0.117547
C      3.997224    17.876102     2.161673    -0.331244
C     12.164152     1.538532     1.036482    -0.168928
C     12.766754     2.376883     0.164188    -0.042598
C     14.123956     2.158426    77.697279    -0.111921
C     14.886102     1.166969     0.522910    -0.162438
C     11.990594     3.411285    77.255295     0.599347
C      1.032616    15.151742     8.561096     0.599759
C     -2.654036    16.176995    13.495282    -0.044588
C     -1.883266    17.187123    14.249300    -0.164513
C     -2.592590    18.083355    14.973748     0.085554
C     -3.969196    18.156174    14.903715     0.104185
C     -4.714094    17.235669    14.211171    -0.175805
C     -4.024174    16.294625    13.494504    -0.093410
C      8.732878     0.539607    15.888841    -0.322210
C      7.484554     0.905568    16.708222     0.238316
C      6.325704     0.776735    15.712203    -0.340711
C      7.612836     2.375016    17.200007    -0.318607
C      8.175552     2.203238    18.607662     0.084218
C      8.047270     0.909302    19.036417     0.085048
C      7.369208     0.093358    17.941574    -0.331656
C      8.708084     3.159219    19.469841    -0.162892
C      9.075682     2.810062    20.773225    -0.035183
C      8.951712     1.508658    21.204315    -0.104272
C      8.465534     0.535872    20.402831    -0.174366
C      9.580186     3.881807    21.637739     0.614318
C     -1.999690    15.241552    12.686795     0.591139
C      3.949792    13.234365    13.394902    -0.042825
C      4.375602    11.992710    13.710049    -0.190486
C      5.339334    11.791057    14.659379     0.095482
C      6.084232    12.935621    15.176843     0.088634
C      5.656266    14.248228    14.815786    -0.171364
C      4.595514    14.349054    13.962944    -0.109861
C      5.862164    10.545668    15.314573    -0.315683
C      6.568254    10.984448    16.529250     0.237907
C      7.129892    12.427756    16.144849    -0.337983
C      7.693686    10.084481    17.010919    -0.323424
C      7.692608    10.164769    18.504169     0.097491
C      6.615686    10.831342    18.864448     0.091894
C      5.722455    11.137555    17.741592    -0.328594
C      8.574951     9.525643    19.368683    -0.165869
C      8.316770     9.636365    20.746769    -0.042487
C      7.170856    10.329078    21.175524    -0.115564
C      6.380682    10.876153    20.291557    -0.156954
C      9.182404     8.887638    21.702325     0.595115
C      2.789864    13.402408    12.418336     0.603784
C     -3.961650    11.977772    59.438224    -0.035052
C     -3.731174    12.417300    58.165187    -0.169391
C     -4.765838    12.463232    57.256319     0.088876
C     -6.041112    12.005780    57.573022     0.099058
C     -6.283662    11.533390    58.871738    -0.174452
C     -5.271420    11.520320    59.835075    -0.125337
C     -4.736732    13.017775    55.831545    -0.321486
C     -6.002304    12.353070    55.176351     0.217567
C     -7.027482    12.205565    56.470398    -0.340561
C     -5.792094    11.040463    54.571736    -0.327395
C     14.605822    10.947105    53.553929     0.076310
C     14.129346    12.142082    53.287805     0.119784
C     -6.699770    13.195155    54.037932    -0.334030
C     14.145516     9.765199    52.912742    -0.166319
C     13.118182     9.867892    52.040447    -0.042916
C     12.628770    11.152492    51.759538    -0.119795
C     13.106324    12.308258    52.399169    -0.162707
C     12.610444     8.678517    51.317555     0.601799
C     -2.858101    11.989909    60.437356     0.600277
C     -1.902670     8.284548    65.371541    -0.053675
C     -3.162852     8.446990    66.125559    -0.158386
C     -3.584350     7.384581    66.850007     0.080416
C     -2.959110     6.155996    66.779975     0.101475
C     -1.789480     5.971148    66.087430    -0.169528
C     -1.319472     7.039159    65.370763    -0.088164
C     16.726248     7.293091    67.765100    -0.324916
C     17.033478     6.029030    68.584481     0.236173
C     17.724476     5.089853    67.588462    -0.337482
C     15.696758     5.405402    69.076266    -0.313383
C     15.564164     5.978617    70.483921     0.084522
C     16.748886     6.514489    70.912676     0.085388
C     17.794546     6.335243    69.817833    -0.328501
C     14.469994     5.961813    71.346100    -0.160999
C     14.588574     6.454740    72.649485    -0.041772
C     15.777608     6.998081    73.080574    -0.105780
C     16.863154     7.063431    72.279090    -0.172361
C     13.408164     6.355781    73.513998     0.611093
C     -1.419726     9.318950    64.563054     0.592508
C     -2.656192    15.474946    65.271161    -0.044156
C     -1.793792    16.464536    65.586308    -0.190256
C     -2.101022    17.399978    66.535639     0.094361
C     -3.464692    17.472797    67.053102     0.083240
C     -4.387460    16.445864    66.692045    -0.166941
C     -3.944402    15.476813    65.839204    -0.112780
C     -1.283898    18.475457    67.190833    -0.315305
C      8.763062     0.196051    68.405509     0.238907
C     -3.547698    18.632298    68.021108    -0.336304
C      8.979740     1.620687    68.887178    -0.326625
C      8.910748     1.579610    70.380429     0.097360
C      8.871940     0.313681    70.740707     0.087991
C     -1.726633    18.058522    69.617851    -0.320142
C      9.023076     2.663304    71.244942    -0.160873
C      9.056278     2.384352    72.623028    -0.046220
C      9.029328     1.045604    73.051783    -0.117493
C      8.950634     0.087756    72.167816    -0.159513
C      9.271878     3.508376    73.578584     0.604137
C     -2.221758    14.386397    64.294596     0.608042
C      8.392230     9.419776    72.406705    -0.042462
C      8.888110     9.439941    71.133668    -0.166638
C      8.410556    10.358953    70.224801     0.089706
C      7.376754    11.234646    70.541504     0.091441
C      6.846378    11.208506    71.840219    -0.175181
C      7.341180    10.325344    72.803557    -0.119709
C      8.905358    10.611018    68.800026    -0.321676
C      7.696920    11.374683    68.144832     0.225433
C      7.056588    12.188760    69.438879    -0.339983
C      6.665274    10.536332    67.540218    -0.331689
C      6.003382    11.496047    66.522410     0.076757
C      6.800024    12.506176    66.256287     0.121214
C      8.077454    12.399748    67.006414    -0.337288
C      4.749668    11.303731    65.881223    -0.169885
C      4.324936    12.244775    65.008928    -0.042945
C      5.192726    13.310918    64.728020    -0.120256
C      6.432426    13.475227    65.367651    -0.164025
C      3.041038    12.089801    64.286036     0.605658
C      8.954515     8.470143    73.405837     0.602808
C      6.223294     5.790035     0.526023    -0.051009
C      5.733882     6.962605     1.280040    -0.161169
C      4.603060     6.796429     2.004489     0.084250
C      3.851694     5.640663     1.934456     0.101443
C      4.276426     4.535309     1.241911    -0.165822
C      5.436354     4.662276     0.525245    -0.096353
C      3.899126     7.832698     2.919581    -0.320930
C      2.958032     6.934598     3.738963     0.230261
C      2.490180     5.866588     2.742943    -0.337602
C      1.749594     7.780417     4.230747    -0.317965
C      2.179716     8.181855     5.638402     0.078437
C      3.236156     7.423792     6.067158     0.087935
C      3.603754     6.428600     4.972315    -0.327799
C      1.618078     9.121032     6.500582    -0.159756
C      2.104256     9.264802     7.803966    -0.040263
C      3.169320     8.506739     8.235056    -0.103457
C      3.768688     7.599304     7.433571    -0.172837
C      1.428350    10.237588     8.668480     0.611214
C      7.360584     5.888994    77.531535     0.590798
C     12.073600    10.037803     0.425643    -0.044135
C     13.361810     9.785737     0.740789    -0.188498
C     14.018312    10.519528     1.690120     0.089363
C     13.399540    11.736910     2.207583     0.086176
C     12.048806    12.022584     1.846526    -0.170345
C     11.431112    11.154359     0.993685    -0.111968
C     15.358266    10.349617     2.345314    -0.318582
C     -6.228684    11.180499     3.559991     0.237604
C     14.362194    12.388546     3.175589    -0.336452
C     -4.886574    11.705168     4.041659    -0.322608
C     -4.956644    11.744379     5.534910     0.087688
C     -6.072374    11.145023     5.895189     0.094384
C     14.775823    10.524569     4.772333    -0.325555
C     -3.961973    12.188947     6.399423    -0.152420
C     -4.186952    12.020717     7.777509    -0.043632
C     -5.359816    11.374683     8.206264    -0.115856
C     -6.228684    10.963909     7.322297    -0.160546
C     -3.105718    12.396014     8.733065     0.598984
C     11.348106     9.117297    77.263077     0.607569
C      9.206120     2.557997    46.468965    -0.036802
C      8.940716     2.977359    45.195927    -0.169755
C      8.383606     2.104279    44.287060     0.089904
C      8.142134     0.771133    44.603763     0.091722
C      8.429960     0.324884    45.902479    -0.175158
C      8.947400     1.194977    46.865816    -0.124295
C      7.917910     2.406757    42.862286    -0.324271
C      7.860776     0.978387    42.207092     0.216215
C      7.475930     0.016804    43.501139    -0.334334
C      9.102632     0.504131    41.602477    -0.329433
C     -2.177560    18.122566    40.584670     0.078713
C     -3.450678    18.307414    40.318546     0.117547
C      6.782776     0.795406    41.068673    -0.331244
C     -1.384152    17.132976    39.943482    -0.168928
C     -1.986754    16.294625    39.071188    -0.042598
C     -3.343956    16.513082    38.790279    -0.111921
C     -4.106102    17.504539    39.429910    -0.162438
C     -1.210594    15.260223    38.348295     0.599347
C      9.747384     3.519766    47.468096     0.599759
C     13.434036     2.494513    52.402282    -0.044588
C     12.663266     1.484385    53.156300    -0.164513
C     13.372590     0.588153    53.880748     0.085554
C     14.749196     0.515334    53.810715     0.104185
C     15.494094     1.435839    53.118171    -0.175805
C     14.804174     2.376883    52.401504    -0.093410
C      2.047122    18.131901    54.795841    -0.322210
C      3.295446    17.765940    55.615222     0.238316
C      4.454296    17.894773    54.619203    -0.340711
C      3.167164    16.296492    56.107007    -0.318607
C      2.604448    16.468270    57.514662     0.084218
C      2.732730    17.762206    57.943417     0.085048
C      3.410792    18.578150    56.848574    -0.331656
C      2.071916    15.512289    58.376841    -0.162892
C      1.704318    15.861446    59.680225    -0.035183
C      1.828288    17.162850    60.111315    -0.104272
C      2.314466    18.135636    59.309831    -0.174366
C      1.199814    14.789701    60.544739     0.614318
C     12.779690     3.429956    51.593795     0.591139
C      6.830208     5.437143    52.301902    -0.042825
C      6.404398     6.678798    52.617049    -0.190486
C      5.440666     6.880451    53.566379     0.095482
C      4.695768     5.735887    54.083843     0.088634
C      5.123734     4.423280    53.722786    -0.171364
C      6.184486     4.322454    52.869944    -0.109861
C      4.917836     8.125840    54.221573    -0.315683
C      4.211746     7.687060    55.436250     0.237907
C      3.650108     6.243752    55.051849    -0.337983
C      3.086314     8.587027    55.917919    -0.323424
C      3.087392     8.506739    57.411169     0.097491
C      4.164314     7.840166    57.771448     0.091894
C      5.057545     7.533953    56.648592    -0.328594
C      2.205049     9.145865    58.275683    -0.165869
C      2.463230     9.035143    59.653769    -0.042487
C      3.609144     8.342430    60.082524    -0.115564
C      4.399318     7.795355    59.198557    -0.156954
C      1.597596     9.783870    60.609325     0.595115
C      7.990136     5.269100    51.325336     0.603784
C     14.741650     6.693736    20.531224    -0.035052
C     14.511174     6.254208    19.258187    -0.169391
C     15.545838     6.208276    18.349319     0.088876
C     16.821112     6.665728    18.666022     0.099058
C     17.063662     7.138118    19.964738    -0.174452
C     16.051420     7.151188    20.928075    -0.125337
C     15.516732     5.653733    16.924545    -0.321486
C     16.782304     6.318438    16.269351     0.217567
C     -3.752518     6.465943    17.563398    -0.340561
C     16.572094     7.631045    15.664736    -0.327395
C     -3.825822     7.724403    14.646929     0.076310
C     -3.349346     6.529426    14.380805     0.119784
C     17.479770     5.476353    15.130932    -0.334030
C     -3.365516     8.906309    14.005742    -0.166319
C     -2.338182     8.803616    13.133447    -0.042916
C     -1.848770     7.519016    12.852538    -0.119795
C     -2.326324     6.363250    13.492169    -0.162707
C     -1.830444     9.992991    12.410555     0.601799
C     13.638101     6.681599    21.530356     0.600277
C     12.682670    10.386960    26.464541    -0.053675
C     13.942852    10.224518    27.218559    -0.158386
C     14.364350    11.286927    27.943007     0.080416
C     13.739110    12.515512    27.872975     0.101475
C     12.569480    12.700360    27.180430    -0.169528
C     12.099472    11.632349    26.463763    -0.088164
C     -5.946248    11.378417    28.858100    -0.324916
C     -6.253478    12.642478    29.677481     0.236173
C     -6.944476    13.581655    28.681462    -0.337482
C     -4.916758    13.266106    30.169266    -0.313383
C     -4.784164    12.692891    31.576921     0.084522
C     -5.968886    12.157019    32.005676     0.085388
C     -7.014546    12.336265    30.910833    -0.328501
C     -3.689994    12.709695    32.439100    -0.160999
C     -3.808574    12.216768    33.742485    -0.041772
C     -4.997608    11.673427    34.173574    -0.105780
C     -6.083154    11.608077    33.372090    -0.172361
C     -2.628164    12.315727    34.606998     0.611093
C     12.199726     9.352558    25.656054     0.592508
C     13.436192     3.196562    26.364161    -0.044156
C     12.573792     2.206972    26.679308    -0.190256
C     12.881022     1.271530    27.628639     0.094361
C     14.244692     1.198711    28.146102     0.083240
C     15.167460     2.225644    27.785045    -0.166941
C     14.724402     3.194695    26.932204    -0.112780
C     12.063898     0.196051    28.283833    -0.315305
C      2.016938    18.475457    29.498509     0.238907
C     14.327698     0.039210    29.114108    -0.336304
C      1.800260    17.050821    29.980178    -0.326625
C      1.869252    17.091898    31.473429     0.097360
C      1.908060    18.357827    31.833707     0.087991
C     12.506633     0.612986    30.710851    -0.320142
C      1.756924    16.008204    32.337942    -0.160873
C      1.723722    16.287156    33.716028    -0.046220
C      1.750672    17.625904    34.144783    -0.117493
C      1.829366    18.583752    33.260816    -0.159513
C      1.508122    15.163132    34.671584     0.604137
C     13.001758     4.285111    25.387596     0.608042
O     11.077097     6.144046    66.979179    -1.020894
O     13.047034     8.516822    68.074022    -0.546905
O     11.715165     7.709652    69.696444    -0.532637
O     -2.425500    11.008721     0.396851    -0.519755
O     -2.640777    13.081819     1.250471    -0.585126
O     13.675724     7.089198    65.346641    -0.584578
O     13.668609     4.829199    65.604205    -0.557126
O     -0.493616    10.927873    56.697615    -0.534835
O     -1.771693    10.294909    54.958472    -0.578513
O     11.440167     9.186382    65.470365    -0.504332
O      9.506559     8.449418    66.124781    -0.584072
O      2.012303    12.729674    56.615910    -0.535547
O      3.343417    12.289773    54.879102    -0.556661
O     10.562352     6.006437    15.102919    -1.022311
O     11.632267     3.114034    16.197762    -0.547466
O     11.599172     4.671051    17.820184    -0.534690
O     -0.033418    15.267692    26.334592    -0.521651
O      1.869575    14.417578    27.188212    -0.585741
O     10.081564     3.283385    13.470382    -0.582724
O      8.127904     4.419546    13.727946    -0.557114
O     -1.069376    13.635055     4.821355    -0.534914
O     -0.978501    15.058384     3.082213    -0.574410
O     13.015556     4.170841    13.594106    -0.507418
O     13.344131     6.213878    14.248522    -0.581710
O     -0.761930    10.563966     4.739651    -0.541171
O     -1.808453     9.631137     3.002842    -0.557023
O     10.700551     6.521024    41.041438    -1.022571
O      7.660699     7.040652    42.136281    -0.546658
O      9.025663     6.290804    43.758703    -0.534157
O      2.458918    11.066603    52.273111    -0.521055
O      0.771201     9.843619    53.126730    -0.588462
O      8.582713     8.298925    39.408900    -0.583942
O     10.543487     9.422763    39.666465    -0.556381
O      1.562992    12.780087    30.759874    -0.536015
O      2.750194    11.989722    29.020731    -0.573259
O      7.884276     5.314285    39.532625    -0.506924
O      9.489311     4.008213    40.187040    -0.584439
O     -1.250372    14.049376    30.678170    -0.535172
O     -1.534964    15.422105    28.941361    -0.559060
O     -0.297097    12.527462    28.072179    -1.020894
O     -2.267034    10.154686    29.167022    -0.546905
O     -0.935165    10.961856    30.789444    -0.532637
O     13.205500     7.662787    39.303851    -0.519755
O     13.420777     5.589689    40.157471    -0.585126
O     -2.895724    11.582310    26.439641    -0.584578
O     -2.888609    13.842309    26.697205    -0.557126
O     11.273616     7.743635    17.790615    -0.534835
O     12.551693     8.376599    16.051472    -0.578513
O     -0.660167     9.485126    26.563365    -0.504332
O      1.273441    10.222090    27.217781    -0.584072
O      8.767697     5.941834    17.708910    -0.535547
O      7.436583     6.381735    15.972102    -0.556661
O      0.217648    12.665071    54.009919    -1.022311
O     -0.852267    15.557474    55.104762    -0.547466
O     -0.819172    14.000457    56.727184    -0.534690
O     10.813418     3.403816    65.241592    -0.521651
O      8.910425     4.253930    66.095212    -0.585741
O      0.698436    15.388123    52.377382    -0.582724
O      2.652096    14.251962    52.634946    -0.557114
O     11.849376     5.036453    43.728355    -0.534914
O     11.758501     3.613124    41.989213    -0.574410
O     -2.235556    14.500667    52.501106    -0.507418
O     -2.564131    12.457630    53.155522    -0.581710
O     11.541930     8.107542    43.646651    -0.541171
O     12.588453     9.040371    41.909842    -0.557023
O      0.079449    12.150484     2.134438    -1.022571
O      3.119301    11.630856     3.229281    -0.546658
O      1.754337    12.380704     4.851703    -0.534157
O      8.321082     7.604905    13.366111    -0.521055
O     10.008799     8.827889    14.219730    -0.588462
O      2.197287    10.372583     0.501900    -0.583942
O      0.236513     9.248745     0.759465    -0.556381
O      9.217008     5.891421    69.666874    -0.536015
O      8.029806     6.681786    67.927731    -0.573259
O      2.895724    13.357223     0.625625    -0.506924
O      1.290689    14.663295     1.280040    -0.584439
O     12.030372     4.622132    69.585170    -0.535172
O     12.314964     3.249403    67.848361    -0.559060
O      0.297097    12.527462    36.772562    -1.022571
O      2.267034    10.154686    35.677719    -0.546658
O      0.935165    10.961856    34.055297    -0.534157
O      8.354500     7.662787    25.540889    -0.521055
O      8.139223     5.589689    24.687270    -0.588462
O      2.895724    11.582310    38.405100    -0.583942
O      2.888609    13.842309    38.147535    -0.556380
O     10.286384     7.743635    47.054126    -0.536015
O      9.008307     8.376599    48.793269    -0.573259
O      0.660167     9.485126    38.281375    -0.506924
O     -1.273441    10.222090    37.626960    -0.584439
O     12.792303     5.941834    47.135831    -0.535172
O     14.123417     6.381735    48.872639    -0.559060
O     -0.217648    12.665071    10.834821    -1.020894
O      0.852267    15.557474     9.739978    -0.546905
O      0.819172    14.000457     8.117556    -0.532637
O     10.746582     3.403816    77.417149    -0.519755
O     12.649575     4.253930    76.563529    -0.585126
O     -0.698436    15.388123    12.467359    -0.584578
O     -2.652096    14.251962    12.209795    -0.557126
O      9.710624     5.036453    21.116385    -0.534835
O      9.801499     3.613124    22.855528    -0.578513
O      2.235556    14.500667    12.343635    -0.504332
O      2.564131    12.457630    11.689219    -0.584071
O     10.018070     8.107542    21.198090    -0.535547
O      8.971547     9.040371    22.934898    -0.556661
O     -0.079449    12.150484    62.711081    -1.022311
O     -3.119301    11.630856    61.616238    -0.547466
O     -1.754337    12.380704    59.993816    -0.534690
O     13.238918     7.604905    51.479408    -0.521651
O     11.551201     8.827889    50.625788    -0.585741
O     -2.197287    10.372583    64.343618    -0.582724
O     -0.236513     9.248745    64.086054    -0.557114
O     12.342992     5.891421    72.992645    -0.534914
O     13.530194     6.681786    74.731787    -0.574410
O     -2.895724    13.357223    64.219894    -0.507418
O     -1.290689    14.663295    63.565478    -0.581710
O      9.529628     4.622132    73.074349    -0.541171
O      9.245036     3.249403    74.811158    -0.557023
O     10.482903     6.144046    75.679562    -1.022571
O      8.512966     8.516822    74.584719    -0.546658
O      9.844835     7.709652    72.962297    -0.534157
O      2.425500    11.008721    64.447889    -0.521055
O      2.640777    13.081819    63.594270    -0.588462
O      7.884276     7.089198    77.312100    -0.583942
O      7.891391     4.829199    77.054535    -0.556380
O      0.493616    10.927873     8.147126    -0.536015
O      1.771693    10.294909     9.886269    -0.573259
O     10.119833     9.186382    77.188375    -0.506924
O     12.053441     8.449418    76.533960    -0.584439
O     -2.012303    12.729674     8.228831    -0.535172
O     -3.343417    12.289773     9.965639    -0.559060
O     10.997648     6.006437    49.741821    -1.020894
O      9.927733     3.114034    48.646978    -0.546905
O      9.960828     4.671051    47.024556    -0.532637
O      0.033418    15.267692    38.510149    -0.519755
O     -1.869575    14.417578    37.656529    -0.585126
O     11.478436     3.283385    51.374359    -0.584578
O     13.432096     4.419546    51.116795    -0.557126
O      1.069376    13.635055    60.023385    -0.534835
O      0.978501    15.058384    61.762528    -0.578513
O      8.544444     4.170841    51.250635    -0.504332
O      8.215869     6.213878    50.596219    -0.584071
O      0.761930    10.563966    60.105090    -0.535547
O      1.808453     9.631137    61.841898    -0.556661
O     10.859449     6.521024    23.804081    -1.022311
O     13.899301     7.040652    22.709238    -0.547466
O     12.534337     6.290804    21.086816    -0.534690
O     -2.458918    11.066603    12.572408    -0.521651
O     -0.771201     9.843619    11.718788    -0.585741
O     12.977287     8.298925    25.436618    -0.582724
O     11.016513     9.422763    25.179054    -0.557114
O     -1.562992    12.780087    34.085645    -0.534914
O     -2.750194    11.989722    35.824787    -0.574410
O     13.675724     5.314285    25.312894    -0.507418
O     12.070689     4.008213    24.658478    -0.581710
O      1.250372    14.049376    34.167349    -0.541171
O      1.534964    15.422105    35.904158    -0.557023

The following XYZ coordinates are in angstroms. Other properties are in atomic units.
The sperically averaged electron density of each atom fit to a function of the form exp(a - br)
eigen_1, eigen_2 and eigen_3 are the three eigenvalues of traceless quadrupole moment tensor
  atom number  atomic symbol              X              Y              Z     net charge C6 coefficient C8 coefficient C10 coefficient fluctuating dipole atomic polarizability isotropic forcefield polarizability              a              b squared Pearson coefficient          <r^3>          <r^4>         wp_QDO          m_QDO          q_QDO       dipole_x       dipole_y       dipole_z         dipole            Qxy            Qxz            Qyz     Q(x^2-y^2)  Q(3z^2 - R^2)        eigen_1        eigen_2        eigen_3 static polarizability      alpha(xx)      alpha(xy)      alpha(xz)      alpha(yy)      alpha(yz)      alpha(zz) atomic spin moment
            1             Zn      12.163074       7.681085      66.489729       0.931160      89.561947 0.18627719E+04  0.59529675E+05                                16.826821                           14.458789       0.001047       1.865642                    0.998787      46.506770     129.493154       0.455404       0.420858      -1.123390       0.031529       0.019310      -0.011897       0.038840       0.076015      -0.026336      -0.030265       0.012384      -0.129355      -0.058459      -0.049875       0.108334             20.579349      23.211365      -3.737604       0.504970      18.112806      -0.881131      20.413875          -0.000000
            2             Zn      10.971237       6.110811      68.893403       0.950623      83.361989 0.17556709E+04  0.55259046E+05                                15.891181                           13.932016       0.136764       1.916612                    0.998830      45.551287     125.696182       0.469386       0.414587      -1.128093       0.001081      -0.006395       0.037625       0.038180      -0.002914       0.005653      -0.007474      -0.013717       0.338681      -0.063994      -0.049432       0.113426             18.884197      18.997788       0.064142      -0.318537      19.560767       0.314542      18.094034          -0.000000
            3             Zn      11.884411       4.511970      66.383902       0.949428      89.399048 0.17758423E+04  0.56102706E+05                                16.783538                           14.110771      -0.042085       1.859846                    0.998526      45.945849     127.383942       0.461103       0.420464      -1.123150       0.023947      -0.028494      -0.012187       0.039165      -0.058807      -0.032316       0.042398      -0.074085      -0.085382      -0.060183      -0.044496       0.104679             21.072990      22.989110       6.308214      -1.053222      21.212530      -0.188943      19.017331           0.000000
            4             Zn       9.220026       6.359329      66.257843       1.016004      78.042258 0.16115421E+04  0.49663053E+05                                15.489338                           13.548964       0.166229       1.927860                    0.999461      44.400317     121.353947       0.465278       0.427171      -1.119351      -0.066296       0.015086      -0.027821       0.073462      -0.014212       0.060856      -0.011429       0.165534       0.080257      -0.097734      -0.016396       0.114130             18.367902      14.354415      -1.289307       0.099989      25.982046       0.278939      14.767245           0.000001
            5             Zn      11.350478       4.297434      14.613469       0.931491      89.622442 0.18643887E+04  0.59597854E+05                                16.838309                           14.468126      -0.006414       1.863424                    0.998819      46.523037     129.581862       0.455085       0.421036      -1.123203       0.000826      -0.035888      -0.010572       0.037421      -0.031229      -0.013863       0.038228      -0.136611      -0.130197      -0.059030      -0.048547       0.107577             20.594320      22.641860       4.077364      -1.018266      18.711531       0.004048      20.429570          -0.000000
            6             Zn      10.586499       6.114732      17.017144       0.953006      83.227709 0.17517683E+04  0.55108255E+05                                15.879143                           13.920109       0.133151       1.915856                    0.998969      45.500463     125.544251       0.469382       0.414801      -1.127892      -0.006676       0.001368       0.037054       0.037676      -0.002396      -0.008575      -0.001408       0.011590       0.341810      -0.063293      -0.051097       0.114390             18.870858      19.349878      -0.277946       0.433882      19.183888       0.118264      18.078808          -0.000000
            7             Zn       8.745275       6.123321      14.507642       0.949375      89.509094 0.17784855E+04  0.56215160E+05                                16.807843                           14.129973      -0.055750       1.855982                    0.998489      45.964429     127.527950       0.460298       0.420982      -1.122643      -0.035887      -0.007779      -0.011710       0.038542      -0.003923       0.052491       0.008581       0.137375      -0.087937      -0.061643      -0.042369       0.104011             21.106617      16.215842      -2.392542       0.368727      28.062481       1.005131      19.041527           0.000000
            8             Zn      11.677327       7.507067      14.381583       1.015712      77.981287 0.16101073E+04  0.49606827E+05                                15.479938                           13.541738       0.172468       1.929575                    0.999448      44.389674     121.302503       0.465473       0.427096      -1.119422       0.046154       0.050090      -0.028651       0.073892       0.077342      -0.040591      -0.048653      -0.055570       0.083695      -0.096402      -0.017997       0.114400             18.355537      24.174788      -4.385635       0.191228      16.134351      -0.224254      14.757474           0.000001
            9             Zn       8.826448       6.692989      40.551988       0.931619      89.532392 0.18617555E+04  0.59489635E+05                                16.824643                           14.455695      -0.004358       1.864305                    0.998807      46.493336     129.451496       0.455408       0.420907      -1.123346      -0.031651       0.018685      -0.012611       0.038858      -0.042083       0.038900      -0.008673       0.123454      -0.130755      -0.056619      -0.050368       0.106987             20.578974      16.150041      -0.338152       0.509623      25.176002       0.877835      20.410880          -0.000000
           10             Zn      10.782264       6.445965      42.954884       0.954331      83.111906 0.17484510E+04  0.54975084E+05                                15.862260                           13.904998       0.140605       1.918297                    0.998810      45.464110     125.390561       0.469758       0.414686      -1.128026       0.004764       0.003596       0.039594       0.040041       0.006336       0.004374       0.007100       0.001202       0.332684      -0.061844      -0.049482       0.111326             18.851194      19.438205       0.208747      -0.110441      19.055138      -0.435744      18.060238          -0.000000
           11             Zn      11.710314       8.036217      40.445383       0.947311      89.520461 0.17785673E+04  0.56211660E+05                                16.798755                           14.121667      -0.047622       1.858178                    0.998473      45.982793     127.522101       0.460911       0.420468      -1.123121       0.011042       0.035537      -0.010740       0.038732       0.063129      -0.016916      -0.051019      -0.066035      -0.086833      -0.064857      -0.041315       0.106172             21.097097      27.165721      -3.939187       0.684966      17.097453      -0.820192      19.028116           0.000000
           12             Zn      11.442647       4.805113      40.319324       1.017924      77.840572 0.16063164E+04  0.49460131E+05                                15.462550                           13.526440       0.170006       1.929164                    0.999493      44.341363     121.127932       0.465709       0.427137      -1.119412       0.019951      -0.064124      -0.026486       0.072190      -0.063441      -0.020019       0.058711      -0.106472       0.086256      -0.097623      -0.015832       0.113455             18.335628      21.923486       5.671882      -0.290841      18.344023      -0.053465      14.739374           0.000001
           13             Zn      -1.383074      10.990423      27.582729       0.931160      89.561947 0.18627719E+04  0.59529675E+05                                16.826821                           14.458789       0.001047       1.865642                    0.998787      46.506770     129.493154       0.455404       0.420858      -1.123390      -0.031529      -0.019310      -0.011897       0.038840       0.076015       0.026336       0.030265       0.012384      -0.129355      -0.058459      -0.049875       0.108334             20.579349      23.211365      -3.737604      -0.504970      18.112806       0.881131      20.413875          -0.000000
           14             Zn      -0.191237      12.560697      29.986403       0.950623      83.361989 0.17556709E+04  0.55259046E+05                                15.891181                           13.932016       0.136764       1.916612                    0.998830      45.551287     125.696182       0.469386       0.414587      -1.128093      -0.001081       0.006395       0.037625       0.038180      -0.002914      -0.005653       0.007474      -0.013717       0.338681      -0.063994      -0.049432       0.113426             18.884196      18.997788       0.064142       0.318537      19.560767      -0.314542      18.094034          -0.000000
           15             Zn      -1.104411      14.159538      27.476902       0.949428      89.399047 0.17758423E+04  0.56102706E+05                                16.783537                           14.110771      -0.042085       1.859846                    0.998526      45.945849     127.383941       0.461103       0.420464      -1.123150      -0.023947       0.028494      -0.012187       0.039165      -0.058807       0.032316      -0.042398      -0.074085      -0.085382      -0.060183      -0.044496       0.104679             21.072990      22.989110       6.308213       1.053222      21.212529       0.188943      19.017331           0.000000
           16             Zn       1.559974      12.312179      27.350843       1.016004      78.042257 0.16115421E+04  0.49663052E+05                                15.489337                           13.548964       0.166229       1.927860                    0.999461      44.400317     121.353946       0.465278       0.427171      -1.119351       0.066296      -0.015086      -0.027821       0.073462      -0.014212      -0.060856       0.011429       0.165534       0.080257      -0.097734      -0.016396       0.114130             18.367902      14.354415      -1.289307      -0.099989      25.982046      -0.278939      14.767245           0.000001
           17             Zn      -0.570478      14.374074      53.520469       0.931491      89.622441 0.18643887E+04  0.59597853E+05                                16.838309                           14.468126      -0.006414       1.863424                    0.998819      46.523037     129.581861       0.455085       0.421036      -1.123203      -0.000826       0.035888      -0.010572       0.037421      -0.031229       0.013863      -0.038228      -0.136611      -0.130197      -0.059030      -0.048547       0.107577             20.594320      22.641860       4.077364       1.018266      18.711530      -0.004048      20.429570          -0.000000
           18             Zn       0.193501      12.556776      55.924144       0.953006      83.227709 0.17517683E+04  0.55108255E+05                                15.879143                           13.920109       0.133151       1.915856                    0.998969      45.500463     125.544251       0.469382       0.414801      -1.127892       0.006676      -0.001368       0.037054       0.037676      -0.002396       0.008575       0.001408       0.011590       0.341810      -0.063293      -0.051097       0.114390             18.870858      19.349878      -0.277946      -0.433882      19.183888      -0.118264      18.078808          -0.000000
           19             Zn       2.034725      12.548187      53.414642       0.949375      89.509094 0.17784855E+04  0.56215160E+05                                16.807843                           14.129973      -0.055750       1.855982                    0.998489      45.964429     127.527950       0.460298       0.420982      -1.122643       0.035887       0.007779      -0.011710       0.038542      -0.003923      -0.052491      -0.008581       0.137375      -0.087937      -0.061643      -0.042369       0.104011             21.106617      16.215842      -2.392542      -0.368727      28.062481      -1.005131      19.041527           0.000000
           20             Zn      -0.897327      11.164441      53.288583       1.015712      77.981287 0.16101073E+04  0.49606827E+05                                15.479938                           13.541738       0.172468       1.929575                    0.999448      44.389674     121.302503       0.465473       0.427096      -1.119422      -0.046154      -0.050090      -0.028651       0.073892       0.077342       0.040591       0.048653      -0.055570       0.083695      -0.096402      -0.017997       0.114400             18.355537      24.174788      -4.385635      -0.191228      16.134351       0.224254      14.757474           0.000001
           21             Zn       1.953552      11.978519       1.644988       0.931619      89.532391 0.18617555E+04  0.59489634E+05                                16.824643                           14.455695      -0.004358       1.864305                    0.998807      46.493335     129.451496       0.455408       0.420907      -1.123346       0.031651      -0.018685      -0.012611       0.038858      -0.042083      -0.038900       0.008673       0.123454      -0.130755      -0.056619      -0.050368       0.106987             20.578975      16.150042      -0.338152      -0.509623      25.176003      -0.877835      20.410880          -0.000000
           22             Zn      -0.002264      12.225543       4.047884       0.954331      83.111906 0.17484510E+04  0.54975084E+05                                15.862260                           13.904998       0.140605       1.918297                    0.998810      45.464110     125.390561       0.469758       0.414686      -1.128026      -0.004764      -0.003596       0.039594       0.040041       0.006336      -0.004374      -0.007100       0.001202       0.332684      -0.061844      -0.049482       0.111326             18.851194      19.438205       0.208747       0.110441      19.055138       0.435744      18.060238          -0.000000
           23             Zn      -0.930314      10.635291       1.538383       0.947311      89.520461 0.17785673E+04  0.56211660E+05                                16.798755                           14.121667      -0.047622       1.858178                    0.998473      45.982793     127.522101       0.460911       0.420468      -1.123121      -0.011042      -0.035537      -0.010740       0.038732       0.063129       0.016916       0.051019      -0.066035      -0.086833      -0.064857      -0.041315       0.106172             21.097097      27.165721      -3.939187      -0.684966      17.097453       0.820192      19.028116           0.000000
           24             Zn      -0.662647      13.866395       1.412324       1.017924      77.840573 0.16063164E+04  0.49460132E+05                                15.462551                           13.526440       0.170006       1.929164                    0.999493      44.341362     121.127931       0.465709       0.427137      -1.119412      -0.019951       0.064124      -0.026486       0.072190      -0.063441       0.020019      -0.058711      -0.106472       0.086256      -0.097623      -0.015832       0.113455             18.335628      21.923487       5.671883       0.290841      18.344024       0.053465      14.739374           0.000001
           25             Zn       1.383074      10.990423      37.262012       0.931619      89.532394 0.18617559E+04  0.59489652E+05                                16.824644                           14.455697      -0.004358       1.864305                    0.998807      46.493334     129.451493       0.455408       0.420907      -1.123346       0.032007      -0.018068       0.012611       0.038858      -0.074499       0.026961      -0.029352       0.011162      -0.130755      -0.056619      -0.050368       0.106987             20.578975      23.212363       3.739280      -0.505420      18.113687      -0.880266      20.410876          -0.000000
           26             Zn       0.191237      12.560697      34.859116       0.954331      83.111909 0.17484509E+04  0.54975080E+05                                15.862260                           13.904997       0.140605       1.918297                    0.998810      45.464109     125.390555       0.469758       0.414686      -1.128026       0.000732       0.005924      -0.039594       0.040041       0.002648      -0.003962      -0.007338      -0.011575       0.332684      -0.061844      -0.049482       0.111326             18.851194      18.970131      -0.061504       0.322149      19.523215       0.313523      18.060238          -0.000000
           27             Zn       1.104411      14.159538      37.368617       0.947311      89.520401 0.17785656E+04  0.56211593E+05                                16.798747                           14.121660      -0.047620       1.858178                    0.998473      45.982778     127.522041       0.460911       0.420468      -1.123121       0.025254       0.027330       0.010740       0.038731       0.060160       0.035726       0.040161      -0.076328      -0.086836      -0.064858      -0.041317       0.106175             21.097087      23.025942      -6.329273       1.052790      21.237207      -0.183102      19.028112           0.000000
           28             Zn      -1.559974      12.312179      37.494676       1.017924      77.840576 0.16063167E+04  0.49460142E+05                                15.462551                           13.526441       0.170006       1.929164                    0.999493      44.341362     121.127929       0.465709       0.427137      -1.119412      -0.065509      -0.014784       0.026486       0.072190       0.014383      -0.060855      -0.012018       0.163119       0.086256      -0.097624      -0.015832       0.113455             18.335628      14.326896       1.285994      -0.099117      25.940614       0.278605      14.739375           0.000001
           29             Zn       0.570478      14.374074      11.324271       0.931160      89.561949 0.18627713E+04  0.59529653E+05                                16.826821                           14.458786       0.001047       1.865642                    0.998787      46.506771     129.493160       0.455404       0.420858      -1.123390       0.000959       0.036960       0.011897       0.038840       0.032645       0.013042       0.037940      -0.137854      -0.129356      -0.058459      -0.049875       0.108334             20.579350      22.624304      -4.076535       1.015573      18.699861       0.003250      20.413887          -0.000000
           30             Zn      -0.193501      12.556776       8.920597       0.950623      83.361996 0.17556713E+04  0.55259061E+05                                15.891182                           13.932018       0.136764       1.916612                    0.998830      45.551287     125.696182       0.469386       0.414587      -1.128093      -0.006079      -0.002261      -0.037625       0.038180       0.004483       0.009300      -0.001158       0.011906       0.338681      -0.063994      -0.049432       0.113426             18.884197      19.364471       0.275855      -0.431672      19.194085       0.118587      18.094034          -0.000000
           31             Zn      -2.034725      12.548187      11.430098       0.949428      89.399053 0.17758427E+04  0.56102724E+05                                16.783538                           14.110773      -0.042085       1.859846                    0.998526      45.945850     127.383947       0.461103       0.420464      -1.123150      -0.036650       0.006492       0.012187       0.039165       0.002676      -0.052876       0.006787       0.138900      -0.085382      -0.060183      -0.044496       0.104679             21.072990      16.193598       2.384826      -0.362984      28.008046       1.006586      19.017327           0.000000
           32             Zn       0.897327      11.164441      11.556157       1.016004      78.042263 0.16115428E+04  0.49663080E+05                                15.489339                           13.548969       0.166228       1.927860                    0.999461      44.400321     121.353969       0.465278       0.427171      -1.119351       0.046212      -0.049871       0.027821       0.073462      -0.078784       0.040326      -0.046988      -0.058151       0.080256      -0.097734      -0.016396       0.114129             18.367900      24.191696       4.390251      -0.191584      16.144753      -0.226068      14.767252           0.000001
           33             Zn      -1.953552      11.978519      63.200531       0.931491      89.622438 0.18643887E+04  0.59597854E+05                                16.838309                           14.468126      -0.006414       1.863424                    0.998819      46.523036     129.581856       0.455085       0.421036      -1.123203      -0.031493      -0.017229       0.010572       0.037422       0.043540      -0.040038      -0.007108       0.122396      -0.130197      -0.059030      -0.048547       0.107577             20.594319      16.163011       0.336802      -0.512637      25.190376       0.879810      20.429568          -0.000000
           34             Zn       0.002264      12.225543      60.796856       0.953006      83.227697 0.17517677E+04  0.55108233E+05                                15.879141                           13.920106       0.133151       1.915856                    0.998969      45.500463     125.544250       0.469382       0.414801      -1.127892       0.004523      -0.005098      -0.037054       0.037676      -0.006217      -0.003068       0.008130      -0.001644       0.341810      -0.063293      -0.051097       0.114390             18.870856      19.466085      -0.210854       0.114517      19.067679      -0.434882      18.078805          -0.000000
           35             Zn       0.930314      10.635291      63.306358       0.949375      89.509098 0.17784856E+04  0.56215163E+05                                16.807843                           14.129973      -0.055750       1.855982                    0.998489      45.964429     127.527950       0.460298       0.420982      -1.122643       0.011207      -0.034969       0.011710       0.038542      -0.061446       0.018814      -0.049749      -0.061892      -0.087937      -0.061643      -0.042368       0.104011             21.106617      27.172825       3.933475      -0.686106      17.105500      -0.821893      19.041526           0.000000
           36             Zn       0.662647      13.866395      63.432417       1.015712      77.981280 0.16101070E+04  0.49606818E+05                                15.479937                           13.541737       0.172468       1.929575                    0.999448      44.389674     121.302504       0.465473       0.427096      -1.119422       0.020302       0.065015       0.028651       0.073892       0.062734       0.021839       0.059479      -0.106176       0.083695      -0.096402      -0.017997       0.114399             18.355536      21.942530      -5.674426       0.289822      18.366604      -0.053478      14.757473           0.000001
           37             Zn       9.396926       7.681085      76.169012       0.931619      89.532394 0.18617559E+04  0.59489652E+05                                16.824644                           14.455697      -0.004358       1.864305                    0.998807      46.493334     129.451493       0.455408       0.420907      -1.123346      -0.032007       0.018068       0.012611       0.038858      -0.074499      -0.026961       0.029352       0.011162      -0.130755      -0.056619      -0.050368       0.106987             20.578975      23.212363       3.739280       0.505420      18.113686       0.880266      20.410876          -0.000000
           38             Zn      10.588763       6.110811      73.766116       0.954331      83.111909 0.17484509E+04  0.54975080E+05                                15.862260                           13.904997       0.140605       1.918297                    0.998810      45.464109     125.390555       0.469758       0.414686      -1.128026      -0.000732      -0.005924      -0.039594       0.040041       0.002648       0.003962       0.007338      -0.011575       0.332684      -0.061844      -0.049482       0.111326             18.851194      18.970130      -0.061504      -0.322149      19.523215      -0.313523      18.060238          -0.000000
           39             Zn       9.675589       4.511970      76.275617       0.947311      89.520401 0.17785656E+04  0.56211593E+05                                16.798747                           14.121660      -0.047620       1.858178                    0.998473      45.982778     127.522041       0.460911       0.420468      -1.123121      -0.025254      -0.027330       0.010740       0.038731       0.060160      -0.035726      -0.040161      -0.076328      -0.086836      -0.064858      -0.041317       0.106175             21.097087      23.025942      -6.329273      -1.052790      21.237207       0.183102      19.028112           0.000000
           40             Zn      12.339974       6.359329      76.401676       1.017924      77.840577 0.16063167E+04  0.49460143E+05                                15.462551                           13.526442       0.170006       1.929164                    0.999493      44.341362     121.127930       0.465709       0.427137      -1.119412       0.065509       0.014784       0.026486       0.072190       0.014383       0.060855       0.012018       0.163119       0.086256      -0.097624      -0.015832       0.113455             18.335629      14.326896       1.285994       0.099117      25.940614      -0.278605      14.739375           0.000001
           41             Zn      10.209522       4.297434      50.231271       0.931160      89.561951 0.18627713E+04  0.59529655E+05                                16.826821                           14.458786       0.001047       1.865642                    0.998787      46.506772     129.493161       0.455404       0.420858      -1.123390      -0.000959      -0.036960       0.011897       0.038840       0.032645      -0.013042      -0.037940      -0.137854      -0.129356      -0.058459      -0.049875       0.108334             20.579350      22.624304      -4.076535      -1.015573      18.699861      -0.003250      20.413886          -0.000000
           42             Zn      10.973501       6.114732      47.827597       0.950623      83.361996 0.17556713E+04  0.55259061E+05                                15.891182                           13.932018       0.136764       1.916612                    0.998830      45.551287     125.696182       0.469386       0.414587      -1.128093       0.006079       0.002261      -0.037625       0.038180       0.004483      -0.009300       0.001158       0.011906       0.338681      -0.063994      -0.049432       0.113426             18.884197      19.364471       0.275855       0.431672      19.194085      -0.118587      18.094034          -0.000000
           43             Zn      12.814725       6.123321      50.337098       0.949428      89.399052 0.17758427E+04  0.56102723E+05                                16.783538                           14.110773      -0.042085       1.859846                    0.998526      45.945850     127.383946       0.461103       0.420464      -1.123150       0.036650      -0.006492       0.012187       0.039165       0.002676       0.052876      -0.006787       0.138900      -0.085382      -0.060183      -0.044496       0.104679             21.072990      16.193597       2.384826       0.362984      28.008046      -1.006586      19.017327           0.000000
           44             Zn       9.882673       7.507067      50.463157       1.016004      78.042263 0.16115428E+04  0.49663080E+05                                15.489339                           13.548969       0.166228       1.927860                    0.999461      44.400320     121.353968       0.465278       0.427171      -1.119351      -0.046212       0.049871       0.027821       0.073462      -0.078784      -0.040326       0.046988      -0.058151       0.080256      -0.097734      -0.016396       0.114129             18.367901      24.191697       4.390251       0.191584      16.144753       0.226068      14.767253           0.000001
           45             Zn      12.733552       6.692989      24.293531       0.931491      89.622439 0.18643887E+04  0.59597855E+05                                16.838308                           14.468126      -0.006414       1.863424                    0.998819      46.523037     129.581857       0.455085       0.421036      -1.123203       0.031493       0.017229       0.010572       0.037421       0.043540       0.040038       0.007108       0.122396      -0.130197      -0.059030      -0.048547       0.107577             20.594318      16.163011       0.336802       0.512637      25.190376      -0.879810      20.429568          -0.000000
           46             Zn      10.777736       6.445965      21.889856       0.953006      83.227697 0.17517677E+04  0.55108233E+05                                15.879141                           13.920106       0.133151       1.915856                    0.998969      45.500463     125.544250       0.469382       0.414801      -1.127892      -0.004523       0.005098      -0.037054       0.037676      -0.006217       0.003068      -0.008130      -0.001644       0.341810      -0.063293      -0.051097       0.114390             18.870856      19.466085      -0.210854      -0.114517      19.067679       0.434882      18.078805          -0.000000
           47             Zn       9.849686       8.036217      24.399358       0.949375      89.509098 0.17784856E+04  0.56215163E+05                                16.807843                           14.129973      -0.055750       1.855982                    0.998489      45.964429     127.527950       0.460298       0.420982      -1.122643      -0.011207       0.034969       0.011710       0.038542      -0.061446      -0.018814       0.049749      -0.061892      -0.087937      -0.061643      -0.042368       0.104011             21.106617      27.172825       3.933475       0.686106      17.105500       0.821893      19.041526           0.000000
           48             Zn      10.117353       4.805113      24.525417       1.015712      77.981279 0.16101070E+04  0.49606817E+05                                15.479937                           13.541737       0.172468       1.929575                    0.999448      44.389674     121.302504       0.465473       0.427096      -1.119422      -0.020302      -0.065015       0.028651       0.073892       0.062734      -0.021839      -0.059479      -0.106176       0.083695      -0.096402      -0.017997       0.114399             18.355536      21.942530      -5.674425      -0.289822      18.366604       0.053478      14.757473           0.000001
           49              H      12.014310       8.833490      71.775634       0.127910       0.893521 0.64094830E+01  0.60812449E+02                                 1.650546                            1.571199      -1.303709       2.269388                    0.994168       3.756172      11.082233       0.446957       1.444343      -0.673313      -0.023480      -0.023770       0.010272       0.034955       0.005756      -0.005312      -0.000230      -0.001943       0.010422      -0.008915       0.001025       0.007890              1.714670       1.900342       0.414647      -0.073112       1.708390      -0.014161       1.535277          -0.000000
           50              H      -6.154302      11.787323      70.592861       0.113063       1.161965 0.83491491E+01  0.80988137E+02                                 1.683488                            1.583504      -0.796234       2.497252                    0.999598       3.184317       8.228665       0.560660       1.126231      -0.748726       0.027063       0.021267      -0.010303       0.035928       0.013530      -0.006747       0.006829       0.001158       0.027452      -0.021158       0.008961       0.012197              1.732920       1.867635       0.520953      -0.211078       1.784926      -0.121699       1.546199           0.000000
           51              H      14.554078      10.323477      68.989892       0.123934       1.131232 0.81202958E+01  0.78779303E+02                                 1.695669                            1.593966      -0.942860       2.438189                    0.998646       3.234676       8.555213       0.538082       1.173323      -0.735862       0.016619       0.002595      -0.038350       0.041877       0.012114      -0.011601      -0.002064       0.004571       0.030262      -0.018736      -0.000824       0.019560              1.752372       1.554296       0.059201      -0.316422       1.445594       0.087662       2.257224          -0.000000
           52              H      12.474616       9.776402      74.320151       0.139708       0.860294 0.63791525E+01  0.59756727E+02                                 1.550542                            1.519864      -0.804741       2.500756                    0.998851       3.448013       9.732969       0.481509       1.357931      -0.691745      -0.000429      -0.022657       0.010117       0.024817       0.000643       0.001581      -0.001228      -0.009536       0.002398      -0.005647       0.000895       0.004752              1.571252       1.389048       0.205287      -0.036384       1.739601      -0.230415       1.585108          -0.000000
           53              H      11.852610      11.156226      73.861049       0.134683       1.046291 0.81266666E+01  0.78710219E+02                                 1.609617                            1.592879      -0.636147       2.571132                    0.999994       3.154330       8.285355       0.540136       1.170804      -0.737627      -0.017037       0.014331      -0.001117       0.022291      -0.003935       0.000864       0.000973      -0.004418      -0.011179      -0.004548      -0.001844       0.006392              1.618061       1.918428      -0.233252       0.079507       1.495337       0.052671       1.440419          -0.000001
           54              H      -7.489944      13.047650      73.090690       0.133150       1.099488 0.85286880E+01  0.83237748E+02                                 1.634803                            1.608853      -0.683584       2.547327                    0.999933       3.161971       8.217507       0.551425       1.138104      -0.746166      -0.013644       0.017035      -0.004159       0.022218      -0.004267       0.000947      -0.000961       0.001750      -0.008021      -0.003111      -0.002792       0.005903              1.624228       1.417379      -0.205993       0.040210       1.982125      -0.055467       1.473181          -0.000000
           55              H      -6.101480      12.319461      73.316351       0.130293       1.203633 0.96105736E+01  0.97159033E+02                                 1.773963                            1.738551      -0.801004       2.491981                    0.999384       3.331401       8.967361       0.513707       1.179389      -0.735593       0.022338      -0.002978       0.000823       0.022550      -0.001812      -0.000087      -0.000763       0.013031      -0.003955      -0.006223      -0.001198       0.007422              1.790128       2.165405       0.259599       0.200837       1.539178       0.035804       1.665802           0.000001
           56              H      15.533980      10.231986      74.460217       0.127004       1.127259 0.89096203E+01  0.89402925E+02                                 1.768001                            1.728178      -0.791653       2.496077                    0.999198       3.455851       9.621504       0.485584       1.257039      -0.715704       0.013910      -0.001335      -0.018176       0.022927      -0.002978      -0.003349      -0.001850       0.013936       0.004860      -0.009000       0.000856       0.008144              1.782208       1.678989      -0.120850      -0.233770       1.589894       0.274252       2.077743          -0.000000
           57              H      14.504490       9.767066      75.565175       0.137951       0.994630 0.76463657E+01  0.74476885E+02                                 1.674276                            1.637427      -0.891041       2.458973                    0.997888       3.464938       9.770672       0.478233       1.314922      -0.701731      -0.014906      -0.016127       0.009258       0.023832       0.001382       0.000079      -0.005407       0.001330      -0.006644      -0.006556       0.001534       0.005022              1.695767       1.563078       0.333794      -0.092440       1.852357      -0.180040       1.671865          -0.000000
           58              H      13.217358      13.254904      75.285045       0.122596       1.153756 0.89267465E+01  0.88140749E+02                                 1.688078                            1.644744      -0.716947       2.523201                    0.999877       3.245245       8.488974       0.545868       1.136409      -0.746284       0.000291       0.018902      -0.010669       0.021707       0.001921       0.004346      -0.001651      -0.009044       0.001767      -0.007747       0.002871       0.004875              1.690194       1.478139      -0.204829       0.131362       1.955524      -0.232509       1.636919          -0.000001
           59              H      12.768910      12.056193      76.218813       0.131675       1.101666 0.85978620E+01  0.85912104E+02                                 1.766869                            1.715269      -0.932162       2.430193                    0.998109       3.535318       9.973806       0.477680       1.283232      -0.708689      -0.013954      -0.012898       0.011611       0.022268       0.004644      -0.000601       0.000682       0.002198      -0.011911      -0.004463      -0.002295       0.006757              1.785424       1.942110       0.258096      -0.342395       1.531490      -0.158396       1.882672          -0.000000
           60              H      -4.233306      10.551269      76.600102       0.130543       1.043326 0.77048147E+01  0.73581539E+02                                 1.586968                            1.538962      -0.936685       2.443621                    0.998922       3.150035       8.196031       0.556384       1.152722      -0.741056       0.019275      -0.030940      -0.006485       0.037025      -0.004923       0.000476       0.010219      -0.013964      -0.019868      -0.012237      -0.003792       0.016029              1.576597       1.662950      -0.232610       0.079797       1.611143       0.152352       1.455699           0.000000
           61              H      -4.934006      13.938281       0.754796       0.104085       1.240009 0.92026578E+01  0.92156104E+02                                 1.805685                            1.698243      -0.989593       2.400715                    0.998277       3.406357       9.166012       0.520448       1.175216      -0.735252       0.010058       0.028760       0.029477       0.042393      -0.006389       0.005788       0.015097      -0.013680      -0.012765      -0.019027      -0.000029       0.019056              1.886242       1.743342       0.267558       0.346397       1.898360       0.422309       2.017023           0.000000
           62              H      -6.976816      14.209018      77.463837       0.120478       1.111668 0.80837625E+01  0.77807298E+02                                 1.640061                            1.564166      -0.763051       2.518349                    0.999825       3.112954       8.021208       0.560681       1.134967      -0.747049      -0.020804       0.028557       0.005883       0.035818      -0.007932       0.010305       0.011337      -0.000970      -0.019061      -0.020879       0.009354       0.011525              1.643483       1.588660      -0.324557      -0.017082       1.923116       0.144381       1.418674          -0.000000
           63              H      15.377670       7.776683      63.589601       0.136974       1.033998 0.76880535E+01  0.73652664E+02                                 1.605683                            1.560657      -0.931861       2.454624                    0.999057       3.137007       8.274062       0.538151       1.188037      -0.732779      -0.014535       0.038586       0.002200       0.041292      -0.003060      -0.002604      -0.005572      -0.021136      -0.029738      -0.012573      -0.004391       0.016964              1.598965       1.650045      -0.222521      -0.172892       1.703700      -0.036612       1.443151          -0.000000
           64              H      17.761128       3.738036      63.589601       0.124201       1.079130 0.76429621E+01  0.72363371E+02                                 1.591321                            1.506802      -0.799851       2.504534                    0.999730       3.046353       7.723325       0.580720       1.113992      -0.752378       0.014852      -0.030112      -0.001748       0.033621      -0.004459      -0.012575      -0.006361      -0.006952      -0.027159      -0.019728       0.009526       0.010203              1.607387       1.503616      -0.305775      -0.076816       1.983428       0.004771       1.335115          -0.000000
           65              H      15.851990       3.941555      64.842406       0.110506       1.190801 0.87139835E+01  0.85824833E+02                                 1.738242                            1.636681      -0.984947       2.408335                    0.998192       3.306568       8.738666       0.539470       1.152770      -0.741004      -0.008288      -0.031832       0.020357       0.038683      -0.004934      -0.006530      -0.009816      -0.020817      -0.020484      -0.017038      -0.000910       0.017949              1.813182       1.668514       0.292017      -0.297567       1.964049      -0.381284       1.806984          -0.000000
           66              H      -4.535146       8.292017      61.356339       0.131045       1.054029 0.82482624E+01  0.81151733E+02                                 1.687016                            1.660337      -0.710587       2.538439                    0.999656       3.366628       9.268440       0.496717       1.253318      -0.716536      -0.014446       0.008953      -0.015065       0.022711      -0.004996       0.002113       0.000359       0.010536       0.008574      -0.008798       0.002080       0.006718              1.695558       1.608689      -0.154768       0.175053       1.631307      -0.304678       1.846678          -0.000000
           67              H      -3.402168       8.484333      62.445735       0.134864       0.943877 0.72097156E+01  0.69645954E+02                                 1.650594                            1.616051      -0.980889       2.415144                    0.996851       3.578993      10.264247       0.466772       1.358386      -0.691583       0.013966       0.015362       0.013905       0.024988       0.000201       0.000708       0.004995       0.005100      -0.006404      -0.006828       0.002747       0.004081              1.678523       1.621706       0.351877       0.133547       1.739868       0.194098       1.673996          -0.000000
           68              H      -1.780856       6.195206      62.671396       0.139805       1.048099 0.80596149E+01  0.78951709E+02                                 1.686277                            1.643519      -0.826722       2.488526                    0.999038       3.382843       9.336572       0.497499       1.256800      -0.715011       0.018397       0.014276       0.010182       0.025415       0.003069       0.005651       0.000107       0.001162      -0.016859      -0.008492       0.000883       0.007608              1.701639       1.807512       0.198439       0.305352       1.459905       0.098343       1.837501          -0.000000
           69              H      -2.198042       5.058112      61.652032       0.127226       1.133923 0.87187672E+01  0.85463228E+02                                 1.657554                            1.617121      -0.736428       2.515594                    0.999859       3.206650       8.319944       0.555547       1.124763      -0.749243       0.002354      -0.014459      -0.012800       0.019454       0.000911      -0.003072       0.000740      -0.007782       0.007518      -0.006361       0.002615       0.003745              1.659426       1.469470      -0.196401      -0.137937       1.900376       0.227942       1.608432          -0.000000
           70              H      -1.612688       8.559019      61.177367       0.129441       0.896206 0.67690687E+01  0.64320700E+02                                 1.589480                            1.562337      -0.872475       2.463865                    0.997758       3.523639       9.999346       0.476686       1.352234      -0.692860      -0.002050       0.020302       0.011724       0.023533       0.000473      -0.002456       0.002656      -0.011869       0.004556      -0.007484       0.000871       0.006614              1.612077       1.455050       0.191773      -0.001089       1.733847       0.243231       1.647334          -0.000000
           71              H      -0.934626       7.253881      60.593762       0.131562       1.082094 0.85047552E+01  0.83556717E+02                                 1.666048                            1.645534      -0.624310       2.576073                    0.999995       3.230955       8.629043       0.522159       1.193942      -0.731894       0.015327      -0.015282      -0.000433       0.021648      -0.004603      -0.001265      -0.000811      -0.003920      -0.013215      -0.005306      -0.001900       0.007206              1.680327       2.034753      -0.214387      -0.098997       1.545176      -0.072487       1.461053           0.000000
           72              H      16.993592       6.385656      59.986813       0.125707       1.246799 0.10088311E+02  0.10331903E+03                                 1.823540                            1.786549      -0.821643       2.478992                    0.999178       3.398482       9.232405       0.504083       1.186431      -0.733889      -0.022041       0.007475       0.005163       0.023840      -0.002938       0.000880       0.002412       0.016451      -0.000755      -0.009314       0.000430       0.008884              1.837988       2.277018       0.201805      -0.184256       1.527675      -0.033125       1.709272          -0.000000
           73              H      18.283958       5.543571      59.652212       0.130215       1.133377 0.88480450E+01  0.87296806E+02                                 1.681779                            1.649024      -0.706209       2.537258                    0.999839       3.212296       8.439399       0.538663       1.152492      -0.742591       0.012781      -0.016898      -0.002359       0.021318      -0.003780       0.001153       0.002374      -0.001097      -0.004661      -0.004876       0.000086       0.004790              1.675979       1.398732      -0.143115      -0.046748       2.083812       0.142438       1.545394          -0.000000
           74              H      -0.915222       9.655037      58.632849       0.121305       0.931693 0.66222259E+01  0.63350820E+02                                 1.691661                            1.591146      -1.368545       2.229851                    0.993671       3.880114      11.498075       0.446591       1.433664      -0.674511       0.025897       0.021517       0.012147       0.035794       0.003964       0.002853      -0.000952       0.000416       0.004433      -0.005718       0.001476       0.004242              1.776551       2.086566       0.428476       0.157094       1.660086       0.027494       1.583002          -0.000000
           75              H      -3.486252       8.622502      55.738168       0.110716       1.218380 0.88564949E+01  0.88034189E+02                                 1.799439                            1.676241      -0.993487       2.404564                    0.997903       3.390020       9.152869       0.517934       1.189713      -0.731415      -0.014928       0.002816      -0.034926       0.038087       0.010309       0.012592       0.000891       0.005607       0.025161      -0.017184      -0.001645       0.018828              1.877186       1.665495       0.006176       0.381167       1.527380      -0.219077       2.438682          -0.000000
           76              H      17.066896       7.098907      57.107695       0.121119       1.127529 0.79781132E+01  0.76423521E+02                                 1.642820                            1.542999      -0.802358       2.499494                    0.999678       3.107574       7.949140       0.571369       1.119083      -0.750812      -0.028821      -0.018263      -0.015320       0.037402       0.014348       0.007697      -0.008490       0.003585       0.024720      -0.022808       0.010330       0.012478              1.690998       1.880461       0.461080       0.264288       1.662899       0.121034       1.529634          -0.000000
           77              H       7.746508       9.100493      64.538932       0.113205       1.136688 0.86961040E+01  0.86450256E+02                                 1.745292                            1.683118      -1.018480       2.390636                    0.998210       3.449072       9.456599       0.504346       1.221619      -0.723193      -0.022417      -0.018682       0.018788       0.034706       0.012441      -0.000566      -0.005613       0.013175      -0.021552      -0.013766      -0.004368       0.018134              1.775789       1.620337       0.064027       0.010250       1.838458      -0.409897       1.868572           0.000000
           78              H       9.953174      12.773179      62.663614       0.122663       1.101490 0.77851111E+01  0.73979196E+02                                 1.605803                            1.514493      -0.799675       2.502569                    0.999669       3.068041       7.768368       0.583392       1.104845      -0.754648       0.018962       0.028648      -0.012661       0.036614       0.004324       0.008031      -0.013531       0.007922      -0.027348      -0.021382       0.009506       0.011876              1.628510       1.635285       0.350394      -0.120215       1.811496      -0.285697       1.438749          -0.000000
           79              H      11.020394      11.309332      64.072048       0.113260       1.195155 0.85787059E+01  0.83934911E+02                                 1.724627                            1.610411      -0.976275       2.415724                    0.998210       3.255573       8.499903       0.552208       1.133660      -0.746126       0.039271       0.009130       0.006598       0.040854       0.011039       0.004019      -0.008693       0.013834      -0.027903      -0.018409       0.000711       0.017698              1.803455       2.451846       0.086330       0.265361       1.444664      -0.083148       1.513854          -0.000000
           80              H       6.050814       9.419776      62.274544       0.123553       1.066521 0.83768748E+01  0.82058579E+02                                 1.648399                            1.631502      -0.641980       2.561359                    0.999949       3.285205       8.785276       0.524734       1.191584      -0.731637       0.001580      -0.019477      -0.008591       0.021346      -0.000232       0.003523       0.001015      -0.012613       0.000907      -0.007986       0.001648       0.006338              1.636665       1.440709       0.103995       0.161516       1.855096       0.167640       1.614190           0.000001
           81              H       5.493488      10.642760      63.091591       0.128940       0.994590 0.75840757E+01  0.73963682E+02                                 1.689000                            1.639738      -0.954171       2.419260                    0.997554       3.602272      10.274858       0.472403       1.329466      -0.697491      -0.015974       0.011518       0.011024       0.022569      -0.003484      -0.002371      -0.004302       0.004076      -0.007361      -0.007547       0.002282       0.005264              1.721791       1.873751      -0.226990      -0.288885       1.385378       0.173890       1.906244           0.000000
           82              H       7.662424      12.730234      60.889455       0.130820       1.171260 0.92256124E+01  0.92180295E+02                                 1.731248                            1.694734      -0.742406       2.520265                    0.999653       3.279221       8.732361       0.525079       1.167452      -0.738575       0.012268       0.002733      -0.018649       0.022489       0.003903      -0.003418      -0.000076       0.006931       0.010445      -0.007143       0.000448       0.006695              1.733604       1.601358       0.137363      -0.164810       1.538849      -0.216659       2.060604           0.000001
           83              H       6.709472      13.111133      62.087791       0.131530       1.094289 0.85620016E+01  0.84416871E+02                                 1.678789                            1.649859      -0.830613       2.476462                    0.999331       3.337752       8.984333       0.521078       1.192201      -0.730804      -0.013686       0.014906       0.009968       0.022557      -0.002926      -0.001958       0.003438      -0.004938      -0.015772      -0.006479      -0.001182       0.007661              1.680893       1.654766      -0.294163      -0.102841       1.755612       0.233296       1.632301           0.000000
           84              H       4.169704      11.120750      61.091771       0.126574       0.875101 0.66742032E+01  0.63418623E+02                                 1.583962                            1.565621      -0.942851       2.428140                    0.996613       3.616996      10.382857       0.468040       1.377227      -0.687273      -0.014327      -0.017212       0.004400       0.022823       0.001790       0.001070      -0.006746       0.003211      -0.009941      -0.008896       0.003301       0.005595              1.600525       1.857764       0.281278      -0.036373       1.477108      -0.063311       1.466702           0.000000
           85              H       4.723796      12.595799      61.154023       0.125647       1.040217 0.81446425E+01  0.79742316E+02                                 1.661413                            1.640736      -0.667910       2.554106                    0.999818       3.346078       9.138015       0.504723       1.239471      -0.719764       0.000079       0.023656       0.002937       0.023837      -0.001601       0.004271       0.001198      -0.013562      -0.011804      -0.008893      -0.000084       0.008976              1.673746       1.527375      -0.171032       0.050760       1.862563       0.253940       1.631301           0.000000
           86              H       7.738962      10.681970      60.002375       0.123754       1.252954 0.98955927E+01  0.10088056E+03                                 1.828506                            1.767420      -0.830221       2.473011                    0.999175       3.408546       9.245300       0.507541       1.183775      -0.734135       0.018571       0.011225      -0.000696       0.021711       0.006233      -0.004003       0.001901       0.009970       0.000789      -0.009402       0.000568       0.008835              1.861668       2.493423       0.094426       0.134275       1.443456       0.065331       1.648125           0.000001
           87              H       6.624310       9.569148      60.095752       0.128241       1.101827 0.88926785E+01  0.88822851E+02                                 1.710575                            1.701131      -0.813987       2.483068                    0.999042       3.423295       9.381511       0.502504       1.220321      -0.724012      -0.007164      -0.018059       0.002972       0.019654      -0.000585      -0.002241      -0.001067      -0.010307       0.004805      -0.006635       0.001914       0.004722              1.683639       1.459169       0.122741       0.095293       2.033922       0.051914       1.557826           0.000001
           88              H       3.180100      12.580862      58.765133       0.134143       0.910378 0.64707121E+01  0.61381336E+02                                 1.657120                            1.568298      -1.267211       2.290966                    0.994888       3.668202      10.731048       0.452987       1.425399      -0.677279      -0.030513       0.012926       0.014958       0.036357      -0.005157      -0.001843       0.001572       0.006209       0.015333      -0.008591       0.001778       0.006813              1.734344       2.016955      -0.467887      -0.084665       1.646197       0.059792       1.539882           0.000000
           89              H       5.515048      11.240248      55.730387       0.116142       1.201697 0.88116322E+01  0.87521908E+02                                 1.788081                            1.677262      -0.940444       2.431044                    0.998550       3.363205       9.092220       0.515073       1.197228      -0.729891       0.009149      -0.004985      -0.034666       0.036198      -0.006832      -0.007479       0.002541       0.012141       0.033609      -0.014766      -0.001365       0.016131              1.856064       1.533447      -0.080401      -0.081881       1.534241       0.165180       2.500503           0.000001
           90              H       6.992986      10.528863      57.216634       0.098889       1.181095 0.86549831E+01  0.84685555E+02                                 1.697104                            1.608466      -0.773860       2.496302                    0.999690       3.252253       8.431702       0.558437       1.120957      -0.749850       0.026183      -0.014496      -0.012705       0.032513      -0.012309       0.000510      -0.000766       0.017808       0.031681      -0.020479       0.009373       0.011106              1.734908       2.084787      -0.346379      -0.215231       1.524010       0.165899       1.595928           0.000002
           91              H      12.422872       3.850065      19.899374       0.127455       0.896392 0.64369079E+01  0.61156993E+02                                 1.655913                            1.575943      -1.315297       2.263815                    0.993994       3.768730      11.138327       0.445556       1.446888      -0.672806      -0.008868       0.032022       0.009504       0.034560      -0.003721       0.001969       0.004772      -0.009792       0.009910      -0.008844       0.000683       0.008161              1.720499       1.401256      -0.124935       0.024477       2.220155       0.070697       1.540087          -0.000000
           92              H       2.505272      18.107628      18.716601       0.112433       1.162889 0.83563775E+01  0.81073615E+02                                 1.684421                            1.584221      -0.804215       2.493637                    0.999560       3.184665       8.229622       0.560531       1.126276      -0.748738       0.005008      -0.033258      -0.010285       0.035170      -0.006297       0.009410       0.002828      -0.024382       0.027489      -0.021448       0.009063       0.012385              1.733968       1.354988      -0.224966       0.000082       2.300026       0.244040       1.546889           0.000000
           93              H      12.443354       0.905568      17.113633       0.120515       1.134831 0.81496755E+01  0.79096049E+02                                 1.695095                            1.593556      -0.921665       2.445732                    0.998821       3.244072       8.567730       0.540090       1.168491      -0.736992      -0.005933      -0.016021      -0.040626       0.044072      -0.004304       0.004244       0.010791      -0.023367       0.030446      -0.018976      -0.000344       0.019320              1.751732       1.421204       0.017400       0.233915       1.578045       0.229877       2.255948          -0.000000
           94              H      13.009304       2.979973      22.443892       0.137063       0.863043 0.64071359E+01  0.60101628E+02                                 1.555898                            1.524872      -0.815916       2.495509                    0.998766       3.459339       9.780733       0.479788       1.360925      -0.691168      -0.021034       0.011792       0.009845       0.026046      -0.004467      -0.001406      -0.000801       0.003434       0.001433      -0.005390       0.000717       0.004672              1.576769       1.478985      -0.256050      -0.182419       1.660646       0.147706       1.590676          -0.000000
           95              H      14.515270       2.828733      21.984789       0.135614       1.043516 0.80993219E+01  0.78388708E+02                                 1.607924                            1.591183      -0.637946       2.571350                    0.999994       3.148123       8.269305       0.539857       1.172257      -0.737310       0.020615       0.006374      -0.000854       0.021594       0.000321       0.000480      -0.001420       0.008834      -0.009890      -0.004508      -0.001589       0.006097              1.616335       1.801641       0.299483       0.005739       1.608635      -0.095062       1.438730          -0.000000
           96              H       4.264568      18.634165      21.214431       0.135228       1.092930 0.84652454E+01  0.82474481E+02                                 1.629241                            1.603643      -0.692294       2.544683                    0.999934       3.151595       8.186635       0.551848       1.139218      -0.745893       0.020919       0.003433      -0.003263       0.021448       0.002623      -0.001451      -0.000417       0.006174      -0.007048      -0.002917      -0.002597       0.005514              1.618669       2.011361      -0.140454      -0.067796       1.376068      -0.007017       1.468579          -0.000000
           97              H       2.939706      17.795814      21.440091       0.129548       1.207212 0.96491253E+01  0.97654188E+02                                 1.778152                            1.742587      -0.802486       2.491488                    0.999359       3.337164       8.990051       0.512827       1.180136      -0.735418      -0.014178      -0.018337       0.000885       0.023196       0.006378      -0.000253       0.000940      -0.003245      -0.005274      -0.005851      -0.001647       0.007498              1.794432       1.473844       0.141338      -0.069561       2.239547      -0.192472       1.669905           0.000001
           98              H      11.874170       0.102693      22.583957       0.126644       1.127003 0.89096052E+01  0.89428708E+02                                 1.770476                            1.730467      -0.800140       2.493179                    0.999136       3.454952       9.629528       0.484159       1.260375      -0.715022      -0.007999      -0.011702      -0.017394       0.022438       0.007614      -0.000005       0.004358      -0.001762       0.004957      -0.009309       0.000807       0.008502              1.784738       1.719087       0.099366       0.355385       1.554052       0.065706       2.081074          -0.000000
           99              H      11.986282       1.226718      23.688916       0.136338       1.000366 0.76999785E+01  0.75107817E+02                                 1.678351                            1.641203      -0.887403       2.459070                    0.997900       3.474323       9.794697       0.478679       1.311796      -0.702358      -0.006948       0.021373       0.009186       0.024279      -0.000218      -0.005048       0.002269      -0.002766      -0.006496      -0.006656       0.001632       0.005024              1.699957       1.494271      -0.293439      -0.110206       1.929739       0.170858       1.675861          -0.000000
          100              H      15.650404       0.597488      23.408786       0.124583       1.153698 0.89305829E+01  0.88229527E+02                                 1.692014                            1.648383      -0.733292       2.517282                    0.999818       3.241758       8.495322       0.543381       1.140953      -0.745190       0.015645      -0.010306      -0.009891       0.021185      -0.005040      -0.003865      -0.002644       0.001318       0.002099      -0.007866       0.002619       0.005247              1.694196       2.018902      -0.104642      -0.268050       1.423046       0.002438       1.640640          -0.000000
          101              H      14.836514       1.585211      24.342554       0.133436       1.101378 0.85979223E+01  0.85938917E+02                                 1.768631                            1.716875      -0.936456       2.429296                    0.998063       3.536559       9.988720       0.476644       1.285628      -0.708144      -0.004094       0.018449       0.011823       0.022292      -0.001772       0.000845      -0.000181      -0.009745      -0.011673      -0.004436      -0.002704       0.007140              1.787255       1.411870       0.048819       0.034065       2.065195       0.376367       1.884700          -0.000000
          102              H       0.474320      17.062024      24.723842       0.127531       1.052442 0.77890420E+01  0.74585461E+02                                 1.595963                            1.547152      -0.947083       2.437880                    0.998885       3.165040       8.245056       0.555038       1.152427      -0.741132      -0.038336      -0.000218      -0.006337       0.038856      -0.003525       0.008760      -0.005751       0.014991      -0.020143      -0.012504      -0.003493       0.015997              1.585498       1.837276       0.140136       0.092998       1.456046      -0.146627       1.463171           0.000000
          103              H       3.757908      15.975342      26.692536       0.109592       1.226927 0.90866977E+01  0.90734585E+02                                 1.795342                            1.689335      -0.985004       2.404791                    0.998278       3.386181       9.107769       0.520814       1.177760      -0.734630       0.019064      -0.021745       0.028085       0.040312      -0.002811       0.010414      -0.012813       0.018384      -0.011919      -0.019349      -0.000127       0.019476              1.874922       1.619268      -0.198741       0.190420       2.001169      -0.505794       2.004328           0.000000
          104              H       5.013778      17.609099      25.587578       0.121713       1.107408 0.80458612E+01  0.77365287E+02                                 1.637394                            1.561759      -0.770839       2.516533                    0.999840       3.105523       8.002708       0.560332       1.136807      -0.746614       0.034563       0.004353       0.005892       0.035331       0.003286       0.004357      -0.014598       0.013926      -0.018602      -0.020637       0.009435       0.011202              1.640805       2.116460       0.017386       0.133265       1.389250      -0.057280       1.416706          -0.000000
          105              H       9.825970       1.465713      11.713341       0.137661       1.028595 0.76326910E+01  0.72960606E+02                                 1.596905                            1.552468      -0.914144       2.461758                    0.999251       3.128274       8.230959       0.541123       1.184129      -0.733681       0.039862      -0.006461       0.002901       0.040486      -0.007518      -0.003399       0.004891       0.016475      -0.029930      -0.012561      -0.004497       0.017058              1.590134       1.872076       0.087101       0.054166       1.462761       0.166268       1.435566          -0.000000
          106              H       5.136670       1.420902      11.713341       0.122312       1.084662 0.76886859E+01  0.72887040E+02                                 1.594680                            1.509608      -0.793904       2.505510                    0.999740       3.055924       7.746211       0.581300       1.111496      -0.752985      -0.034041       0.001865      -0.000583       0.034097      -0.001233       0.001823       0.014202       0.011628      -0.028207      -0.020209       0.009527       0.010682              1.610879       2.134231      -0.055104       0.042693       1.361045       0.064270       1.337361          -0.000000
          107              H       6.267492       2.972504      12.966147       0.107428       1.190884 0.87104101E+01  0.85726513E+02                                 1.733089                            1.632221      -0.962332       2.416388                    0.998389       3.310178       8.726909       0.542599       1.146966      -0.742410      -0.024292       0.024123       0.021266       0.040302      -0.006460      -0.005150       0.010226       0.019038      -0.020212      -0.016699      -0.001049       0.017748              1.807472       1.632440      -0.272774      -0.180613       1.988614       0.445955       1.801363          -0.000000
          108              H      -1.331330      18.453051       9.480080       0.132628       1.052292 0.82332679E+01  0.80985997E+02                                 1.686787                            1.660142      -0.715498       2.536656                    0.999626       3.363941       9.266963       0.496042       1.255306      -0.716088       0.013974       0.008685      -0.015344       0.022498       0.006885      -0.000606      -0.001596       0.004618       0.007720      -0.008628       0.002129       0.006500              1.695338       1.759541       0.067397      -0.351227       1.480137       0.000980       1.846335          -0.000000
          109              H      -1.731268      17.375705      10.569476       0.136430       0.938516 0.71585821E+01  0.69037679E+02                                 1.645558                            1.611355      -0.979636       2.417169                    0.996900       3.566757      10.224863       0.466939       1.360149      -0.691272       0.007529      -0.019093       0.011856       0.023702       0.002419       0.004069      -0.003499      -0.003436      -0.006273      -0.007298       0.002678       0.004619              1.673292       1.401784      -0.225842       0.100749       1.949279      -0.211561       1.668813          -0.000000
          110              H      -4.524366      17.116171      10.795136       0.139189       1.044953 0.80281948E+01  0.78562095E+02                                 1.682747                            1.640257      -0.825526       2.489846                    0.999109       3.376946       9.313486       0.498051       1.256717      -0.715069       0.003021      -0.022580       0.010573       0.025115      -0.001196      -0.002723      -0.004998      -0.005385      -0.018520      -0.008932       0.001333       0.007600              1.698011       1.372414       0.051070      -0.067272       1.888182      -0.312536       1.833436          -0.000000
          111              H      -5.300526      18.046012       9.775773       0.124537       1.136055 0.87347814E+01  0.85614085E+02                                 1.655187                            1.614941      -0.718383       2.521976                    0.999901       3.213791       8.323745       0.558111       1.119677      -0.750490      -0.014882       0.005617      -0.013174       0.020654      -0.003865       0.002483       0.001597       0.002398       0.008590      -0.006319       0.002020       0.004299              1.657016       1.959608      -0.088176       0.265712       1.405312       0.005507       1.606126          -0.000000
          112              H      -2.561328      15.788627       9.301107       0.127672       0.902766 0.68252744E+01  0.64933449E+02                                 1.591065                            1.563739      -0.853039       2.470042                    0.997968       3.529694       9.994653       0.479201       1.343507      -0.694576       0.019889      -0.008764       0.012564       0.025105      -0.005653       0.003428       0.000659       0.004600       0.004888      -0.007609       0.000974       0.006634              1.613710       1.499676      -0.217201       0.211827       1.692424      -0.121096       1.649029          -0.000000
          113              H      -4.030642      15.853977       8.717502       0.128701       1.089187 0.85727021E+01  0.84366378E+02                                 1.670875                            1.650042      -0.618689       2.576760                    0.999994       3.243413       8.661026       0.522578       1.190977      -0.732572      -0.021891      -0.006004      -0.001374       0.022740       0.000703      -0.000493       0.001028       0.009592      -0.015232      -0.005450      -0.001950       0.007400              1.685283       1.859224       0.320972      -0.013321       1.731840       0.122540       1.464786           0.000000
          114              H       7.813344       0.761798       8.110553       0.125342       1.245153 0.10069755E+02  0.10306680E+03                                 1.820642                            1.783878      -0.820430       2.479671                    0.999170       3.396787       9.220713       0.504968       1.185066      -0.734205       0.017353       0.015829       0.004296       0.023878       0.008394       0.002110      -0.001889      -0.002776       0.000196      -0.009388       0.000912       0.008476              1.834998       1.538042       0.222930       0.063258       2.260294       0.175606       1.706659          -0.000000
          115              H       6.438894       0.065350       7.775953       0.129009       1.135155 0.88604431E+01  0.87400682E+02                                 1.678447                            1.645935      -0.684179       2.544537                    0.999901       3.218598       8.439581       0.541559       1.146571      -0.743965      -0.021218      -0.002741      -0.001663       0.021459       0.001348       0.002034      -0.001788       0.007923      -0.005512      -0.004870      -0.000661       0.005531              1.672614       2.031850      -0.224324       0.146258       1.443496      -0.030654       1.542498          -0.000000
          116              H      -1.960882      14.636595       6.756590       0.121302       0.932355 0.66258096E+01  0.63372143E+02                                 1.690007                            1.589673      -1.363662       2.231803                    0.993674       3.876371      11.473069       0.447753       1.430236      -0.675144       0.006553      -0.032382       0.011730       0.035059      -0.001766      -0.002565      -0.002614      -0.007312       0.005124      -0.006186       0.001252       0.004934              1.774738       1.394396      -0.029390      -0.054584       2.348390      -0.149676       1.581427          -0.000000
          117              H      -1.569568      17.379440       3.861909       0.112788       1.210774 0.87911202E+01  0.87222306E+02                                 1.791741                            1.669927      -0.977711       2.412459                    0.998061       3.379605       9.116166       0.518968       1.189549      -0.731443       0.009055       0.011717      -0.033165       0.036320      -0.002969      -0.005929      -0.011182      -0.020511       0.026710      -0.017629      -0.001213       0.018842              1.868615       1.550596       0.056227      -0.377194       1.629988      -0.218716       2.425262          -0.000000
          118              H       8.394386       0.341689       5.231435       0.119429       1.133761 0.80316743E+01  0.77081268E+02                                 1.651055                            1.549918      -0.814344       2.494506                    0.999613       3.113671       7.977586       0.569011       1.121612      -0.750233      -0.000868       0.034290      -0.015621       0.037691      -0.005881      -0.011298      -0.002399      -0.027241       0.024268      -0.023150       0.010789       0.012361              1.699932       1.323427      -0.137569      -0.027414       2.239561      -0.292163       1.536810          -0.000000
          119              H      14.788004       7.412589      12.662672       0.114473       1.135865 0.86872655E+01  0.86336697E+02                                 1.743915                            1.681798      -1.013377       2.392545                    0.998290       3.446814       9.447665       0.504775       1.220945      -0.723324      -0.005040       0.028593       0.017981       0.034151      -0.000232      -0.004792       0.003796      -0.027927      -0.020561      -0.013955      -0.004049       0.018004              1.774331       1.726971      -0.126445      -0.359634       1.729015       0.196037       1.867008           0.000000
          120              H      16.865310       3.665217      10.787355       0.124513       1.100053 0.77731912E+01  0.73863823E+02                                 1.607733                            1.516001      -0.810553       2.499794                    0.999636       3.060376       7.757831       0.581357       1.108742      -0.753716       0.014479      -0.029839      -0.012486       0.035439       0.001197      -0.015756      -0.000373      -0.010863      -0.027209      -0.021267       0.009285       0.011982              1.630571       1.465582      -0.252406      -0.187763       1.985938       0.247712       1.440192          -0.000000
          121              H      15.063972       3.472900      12.195788       0.111815       1.192919 0.85585730E+01  0.83662579E+02                                 1.719599                            1.606283      -0.963960       2.420259                    0.998244       3.256967       8.491035       0.554245       1.130509      -0.746879      -0.011966      -0.039725       0.006835       0.042048       0.000325      -0.009094       0.000561      -0.026045      -0.028280      -0.017990       0.000242       0.017748              1.797852       1.617258       0.390608      -0.203688       2.266236      -0.187022       1.510062          -0.000000
          122              H      15.912358       8.721461      10.398285       0.123830       1.066226 0.83763476E+01  0.82071503E+02                                 1.650020                            1.633055      -0.651474       2.558065                    0.999937       3.284600       8.791405       0.523588       1.193929      -0.731105      -0.017034       0.009022      -0.008273       0.020976      -0.005196      -0.000793      -0.003274       0.006857       0.000343      -0.007658       0.001354       0.006304              1.638258       1.663028      -0.231848       0.064508       1.636006      -0.224061       1.615739           0.000001
          123              H      -4.309844       8.592628      11.215332       0.128580       0.992805 0.75676807E+01  0.73775353E+02                                 1.688539                            1.639269      -0.961064       2.416701                    0.997511       3.598794      10.268179       0.471833       1.331585      -0.697105       0.017346       0.007969       0.010590       0.021830       0.003699      -0.002513       0.004898       0.004781      -0.007271      -0.008326       0.002706       0.005620              1.721321       1.703606       0.324832       0.295129       1.554551       0.163268       1.905807           0.000000
          124              H      17.973494       5.670537       9.013196       0.128072       1.175317 0.92660601E+01  0.92678580E+02                                 1.734737                            1.698057      -0.747498       2.517249                    0.999632       3.287474       8.756574       0.524785       1.166919      -0.738716      -0.002687      -0.012659      -0.020589       0.024318       0.001758       0.001768       0.002554      -0.009754       0.009578      -0.006961       0.000683       0.006278              1.737117       1.438238      -0.041868      -0.105753       1.708091       0.251573       2.065022           0.000001
          125              H      -2.780162       6.305368      10.211531       0.133227       1.089804 0.85200672E+01  0.83927193E+02                                 1.676741                            1.647922      -0.829955       2.478615                    0.999342       3.330452       8.969975       0.520218       1.195257      -0.730103       0.019485       0.004685       0.009996       0.022395      -0.000953       0.003812      -0.000556       0.007187      -0.016215      -0.006549      -0.001015       0.007564              1.678825       1.982354       0.103192       0.253094       1.423660      -0.027436       1.630461           0.000000
          126              H      -3.234000       9.500063       9.215512       0.126222       0.877228 0.66929240E+01  0.63619981E+02                                 1.584085                            1.565795      -0.930188       2.432383                    0.996721       3.618876      10.378935       0.469076       1.373678      -0.687944      -0.007328       0.021477       0.005496       0.023349       0.000586      -0.006143       0.002099      -0.004465      -0.009425      -0.008494       0.003374       0.005120              1.600663       1.328841       0.024584      -0.036613       2.006180       0.063076       1.466967           0.000000
          127              H      -2.233616       8.282681       9.277763       0.128712       1.033052 0.80715480E+01  0.78838672E+02                                 1.652616                            1.632397      -0.666016       2.555463                    0.999824       3.332364       9.085934       0.506521       1.238015      -0.720068       0.019097      -0.011754       0.002918       0.022614      -0.004978      -0.000981      -0.004325       0.010222      -0.011045      -0.008949      -0.000072       0.009021              1.664736       1.915649      -0.059265       0.192686       1.456093      -0.169463       1.622467           0.000000
          128              H      16.161376       6.628385       8.126116       0.120160       1.260729 0.99662341E+01  0.10172999E+03                                 1.831407                            1.769892      -0.817777       2.476322                    0.999182       3.423140       9.275424       0.509090       1.178675      -0.735300       0.000830      -0.024069      -0.000999       0.024104       0.001349       0.003400       0.002524      -0.015575      -0.000579      -0.009011       0.000087       0.008924              1.864742       1.626235       0.408703      -0.010631       2.317847      -0.149357       1.650143           0.000001
          129              H      15.754970       8.150113       8.219493       0.126068       1.109620 0.89720426E+01  0.89808256E+02                                 1.718006                            1.708168      -0.814959       2.481890                    0.999060       3.436237       9.424838       0.501742       1.219554      -0.724179      -0.012384       0.015757       0.004356       0.020509      -0.004075       0.000714       0.001851       0.006526       0.002957      -0.006253       0.001518       0.004735              1.690902       1.792112      -0.312783      -0.002754       1.716642      -0.109289       1.563952           0.000001
          130              H      -1.474704       9.627030       6.888873       0.131962       0.916097 0.65188752E+01  0.61938811E+02                                 1.662231                            1.572670      -1.261652       2.292201                    0.994992       3.679538      10.764928       0.453087       1.422768      -0.677747       0.027233       0.020345       0.013712       0.036654       0.005546       0.002634       0.001543       0.005379       0.014839      -0.008637       0.001203       0.007434              1.739965       2.152119       0.396827       0.094859       1.523552       0.043781       1.544225           0.000000
          131              H      -3.803184       8.275212       3.854127       0.116166       1.206224 0.88567071E+01  0.88137766E+02                                 1.798175                            1.686000      -0.964077       2.422077                    0.998348       3.368207       9.133337       0.511378       1.203577      -0.728464      -0.009011      -0.005413      -0.034769       0.036323       0.009690       0.005918       0.005401       0.006471       0.033698      -0.015867      -0.000689       0.016557              1.866996       1.612253       0.040347       0.185808       1.471242      -0.011750       2.517493           0.000001
          132              H      16.401770       7.350973       5.340375       0.101622       1.174714 0.85981932E+01  0.83995315E+02                                 1.691222                            1.603370      -0.769835       2.499193                    0.999716       3.242039       8.399729       0.559199       1.121222      -0.749772      -0.025055      -0.015158      -0.012245       0.031741       0.013487      -0.001068       0.000020       0.012442       0.031877      -0.020177       0.009044       0.011133              1.728651       1.956514       0.413522       0.249578       1.638962       0.102661       1.590478           0.000002
          133              H       7.902818       5.987953      45.837893       0.125473       0.900890 0.64725756E+01  0.61540937E+02                                 1.656865                            1.576688      -1.300992       2.268640                    0.994234       3.771131      11.125899       0.447274       1.440276      -0.674014       0.032768      -0.008465       0.010825       0.035533      -0.002424       0.003022      -0.003873       0.010993       0.009209      -0.008499       0.000628       0.007871              1.721483       2.125412      -0.292597       0.049430       1.498428      -0.056705       1.540608          -0.000000
          134              H       3.649030       7.448065      44.655120       0.114552       1.160387 0.83364804E+01  0.80849105E+02                                 1.683602                            1.583631      -0.808955       2.492299                    0.999568       3.179249       8.219579       0.559831       1.128123      -0.748277      -0.030237       0.012017      -0.009739       0.033964      -0.007522      -0.002492      -0.009408       0.023106       0.027174      -0.021421       0.009232       0.012189              1.733021       2.256940      -0.296299       0.210881       1.395880      -0.121932       1.546244           0.000000
          135              H       5.342568       7.442463      43.052152       0.121194       1.141321 0.82079630E+01  0.79837821E+02                                 1.704987                            1.601950      -0.979762       2.419347                    0.998409       3.250409       8.605917       0.537080       1.172448      -0.736055      -0.011400       0.012090      -0.039330       0.042696      -0.007801       0.007104      -0.009656       0.018308       0.031505      -0.018983      -0.000549       0.019532              1.762412       1.531654      -0.077431       0.083272       1.483150      -0.321086       2.272432          -0.000000
          136              H       6.856080       5.915134      48.382411       0.135830       0.865909 0.64314440E+01  0.60363697E+02                                 1.556673                            1.525573      -0.817042       2.494160                    0.998724       3.462993       9.781598       0.480895       1.357028      -0.691928       0.021534       0.012636       0.010841       0.027219       0.003645      -0.000218       0.001887       0.005943       0.002748      -0.005655       0.001290       0.004365              1.577568       1.837833       0.049448       0.219386       1.303192       0.084213       1.591679          -0.000000
          137              H       5.972120       4.686549      47.923308       0.136723       1.043645 0.81016605E+01  0.78424579E+02                                 1.608655                            1.591887      -0.640238       2.570098                    0.999994       3.147623       8.271300       0.539444       1.172955      -0.737129      -0.004826      -0.020383      -0.001050       0.020973       0.003667      -0.001166       0.000036      -0.005272      -0.009636      -0.004140      -0.002009       0.006149              1.617071       1.398041      -0.066102      -0.085238       2.013773       0.042550       1.439397          -0.000000
          138              H       3.225376       5.661201      47.152950       0.134675       1.093551 0.84712872E+01  0.82545880E+02                                 1.629622                            1.604036      -0.691200       2.545077                    0.999926       3.153069       8.190377       0.551887       1.138964      -0.745954      -0.007892      -0.020059      -0.003536       0.021844       0.001136       0.000176       0.001805      -0.008538      -0.006648      -0.003314      -0.002615       0.005929              1.619081       1.657309       0.345358       0.027731       1.730843       0.062090       1.469090          -0.000000
          139              H       3.161774       7.227741      47.378610       0.129907       1.200748 0.95794023E+01  0.96742102E+02                                 1.768871                            1.733856      -0.789858       2.497370                    0.999414       3.330045       8.951990       0.515360       1.176843      -0.736167      -0.008940       0.021228       0.001144       0.023062      -0.004462       0.000790      -0.000041      -0.009490      -0.004602      -0.005866      -0.001427       0.007292              1.784895       1.914747      -0.398651      -0.130696       1.778491       0.155127       1.661446           0.000001
          140              H       4.931850       8.336828      48.522476       0.128448       1.120119 0.88368149E+01  0.88480214E+02                                 1.759722                            1.720489      -0.786132       2.499160                    0.999244       3.443145       9.572045       0.486986       1.256143      -0.715916      -0.005735       0.012174      -0.017625       0.022175      -0.004329       0.003757      -0.001971      -0.011930       0.004155      -0.008963       0.000807       0.008156              1.773700       1.501120       0.021421      -0.119306       1.753092      -0.336972       2.066889          -0.000000
          141              H       5.849228       7.677724      49.627435       0.136378       0.996955 0.76693061E+01  0.74748944E+02                                 1.676198                            1.639354      -0.894102       2.457043                    0.997906       3.469892       9.784682       0.478230       1.314077      -0.701913       0.021860      -0.005711       0.009147       0.024375      -0.000841       0.004718       0.002513       0.001895      -0.006028      -0.006199       0.001004       0.005194              1.697699       2.071506      -0.041612       0.202010       1.347831       0.010139       1.673759          -0.000000
          142              H       3.472238       4.819116      49.347304       0.125585       1.148765 0.88806144E+01  0.87596842E+02                                 1.685452                            1.642317      -0.723377       2.521664                    0.999869       3.235993       8.468427       0.545203       1.138944      -0.745655      -0.015889      -0.008333      -0.009980       0.020530       0.002987      -0.000223       0.004865       0.007979       0.001923      -0.007914       0.002582       0.005332              1.687552       1.656374       0.308263       0.135398       1.771791       0.229320       1.634491          -0.000001
          143              H       4.734576       5.030104      50.281072       0.133096       1.104308 0.86269083E+01  0.86291125E+02                                 1.770641                            1.718846      -0.935905       2.428841                    0.998086       3.541288      10.001875       0.476810       1.284252      -0.708416       0.018025      -0.005426       0.010879       0.021742      -0.003639      -0.000288      -0.000824       0.007014      -0.011207      -0.004374      -0.002547       0.006922              1.789281       1.861501      -0.307803       0.309111       1.619437      -0.218029       1.886903          -0.000000
          144              H       3.758986       9.729723      50.662361       0.129490       1.048557 0.77559103E+01  0.74212917E+02                                 1.594520                            1.545885      -0.952908       2.436499                    0.998823       3.157913       8.232055       0.553996       1.155455      -0.740409       0.018148       0.032841      -0.005734       0.037957       0.008343      -0.008926      -0.005115      -0.001359      -0.020014      -0.012079      -0.003953       0.016032              1.584102       1.428849       0.094598      -0.173197       1.861342      -0.007101       1.462113           0.000000
          145              H       1.176098       7.429393      52.631055       0.109494       1.216638 0.89904237E+01  0.89496042E+02                                 1.781561                            1.677434      -0.964955       2.413473                    0.998473       3.375006       9.050972       0.524252       1.173659      -0.735587      -0.028164      -0.006073       0.027573       0.039879       0.008932      -0.016193      -0.002102      -0.004284      -0.011573      -0.019230       0.000407       0.018824              1.859775       2.059914      -0.065138      -0.525719       1.531992       0.086864       1.987419           0.000000
          146              H       1.963038       5.524899      51.526096       0.120834       1.111380 0.80807116E+01  0.77780244E+02                                 1.640858                            1.564723      -0.764551       2.518722                    0.999841       3.111618       8.021135       0.560054       1.136205      -0.746753      -0.013172      -0.032558       0.005081       0.035488       0.004704      -0.015224       0.003028      -0.012666      -0.019076      -0.021021       0.009062       0.011959              1.644370       1.559247       0.307538      -0.116649       1.954568      -0.087194       1.419294          -0.000000
          147              H       7.136360       9.429112      37.651860       0.138517       1.028873 0.76374926E+01  0.73034037E+02                                 1.598876                            1.554319      -0.925359       2.457561                    0.999161       3.127932       8.237524       0.539972       1.186208      -0.733198      -0.026039      -0.030437       0.002255       0.040119       0.010918       0.005982       0.000560       0.004735      -0.029623      -0.012507      -0.004549       0.017057              1.592109       1.491416       0.133833       0.117206       1.847640      -0.130347       1.437272          -0.000000
          148              H       9.442202      13.512570      37.651860       0.121541       1.087168 0.77103364E+01  0.73146660E+02                                 1.597644                            1.512159      -0.797731       2.504019                    0.999705       3.058600       7.756909       0.580540       1.112124      -0.752848       0.018876       0.029244      -0.001863       0.034857       0.005451       0.011883      -0.007849      -0.003942      -0.028480      -0.020123       0.009520       0.010603              1.613940       1.605065       0.363652       0.034407       1.897329      -0.069345       1.339425          -0.000000
          149              H      10.220518      11.757449      38.904666       0.109572       1.190901 0.87152067E+01  0.85820009E+02                                 1.736242                            1.635145      -0.978370       2.410343                    0.998219       3.309149       8.738013       0.540666       1.150446      -0.741550       0.032243       0.008381       0.020807       0.039278       0.011618       0.011521      -0.000170       0.002214      -0.019825      -0.016492      -0.001640       0.018132              1.810879       2.139813      -0.018071       0.477489       1.488105      -0.066949       1.804718          -0.000000
          150              H       5.866476      10.597948      35.418598       0.131354       1.052511 0.82363255E+01  0.81038564E+02                                 1.688901                            1.662023      -0.724878       2.533052                    0.999577       3.364536       9.275484       0.494967       1.257685      -0.715617       0.000191      -0.017280      -0.015181       0.023002      -0.002015      -0.001152       0.001401      -0.013705       0.007960      -0.008550       0.002091       0.006458              1.697479       1.492908       0.087384       0.176662       1.750578       0.304968       1.848950          -0.000000
          151              H       5.133436      11.482977      36.507994       0.136121       0.941488 0.71922807E+01  0.69492164E+02                                 1.653811                            1.618957      -1.003819       2.406654                    0.996617       3.580162      10.296083       0.463876       1.366580      -0.689981      -0.019586       0.004092       0.012279       0.023477      -0.002828      -0.005246      -0.001965      -0.002388      -0.006549      -0.007609       0.002825       0.004784              1.681906       2.019858      -0.125295      -0.236045       1.348556       0.018770       1.677304          -0.000000
          152              H       6.305222      14.031638      36.733655       0.139053       1.046484 0.80448008E+01  0.78781054E+02                                 1.685786                            1.643062      -0.837305       2.484931                    0.999029       3.381575       9.335702       0.497022       1.258415      -0.714685      -0.021223       0.009143       0.010936       0.025566      -0.001965      -0.002929       0.004963       0.005066      -0.018441      -0.008988       0.001142       0.007846              1.701148       1.718071      -0.249545      -0.237783       1.548228       0.215187       1.837146          -0.000000
          153              H       7.498568      14.238892      35.714292       0.124804       1.136511 0.87422114E+01  0.85730368E+02                                 1.658280                            1.617844      -0.732288       2.516598                    0.999865       3.212570       8.330702       0.556300       1.122751      -0.749755       0.011485       0.010747      -0.012603       0.020155       0.003003       0.000278      -0.002718       0.005571       0.007860      -0.006182       0.002239       0.003943              1.660135       1.623258       0.284954      -0.128469       1.748053      -0.233539       1.609095          -0.000000
          154              H       4.174016      12.995370      35.239626       0.129850       0.897947 0.67817896E+01  0.64436372E+02                                 1.587552                            1.560539      -0.853605       2.470790                    0.997884       3.521237       9.974187       0.478721       1.346593      -0.693966      -0.017233      -0.012376       0.011524       0.024144       0.004767      -0.001142      -0.002974       0.007041       0.005427      -0.007356       0.001007       0.006349              1.610080       1.827785       0.024775      -0.209612       1.357258      -0.122302       1.645197          -0.000000
          155              H       4.965268      14.235158      34.656021       0.132097       1.079176 0.84795937E+01  0.83282536E+02                                 1.666688                            1.646170      -0.625959       2.577248                    0.999995       3.225398       8.624543       0.520381       1.198411      -0.730906       0.005128       0.020740      -0.000873       0.021383       0.004013       0.001686      -0.000283      -0.005479      -0.013342      -0.005417      -0.001691       0.007108              1.681014       1.482559      -0.105056       0.112394       2.098823      -0.049531       1.461661           0.000000
          156              H       7.533064      11.524055      34.049072       0.126422       1.243895 0.10059874E+02  0.10296736E+03                                 1.821883                            1.785049      -0.831728       2.475458                    0.999141       3.393180       9.218878       0.503802       1.187789      -0.733592       0.004914      -0.022051       0.005484       0.023248      -0.005506      -0.002805      -0.000321      -0.013741       0.000186      -0.009620       0.000799       0.008820              1.836213       1.887805      -0.424712       0.120492       1.913217      -0.142768       1.707617          -0.000000
          157              H       7.617148      13.062587      33.714472       0.130069       1.134801 0.88620064E+01  0.87464483E+02                                 1.682677                            1.649912      -0.696325       2.541045                    0.999852       3.214475       8.445137       0.538748       1.151915      -0.742722       0.008478       0.019038      -0.002732       0.021019       0.002607      -0.002646       0.000114      -0.006856      -0.004587      -0.005287       0.000125       0.005162              1.676840       1.789538       0.368534      -0.100167       1.694770      -0.111842       1.546213          -0.000000
          158              H       2.876104      13.051384      32.695108       0.123756       0.927721 0.65870488E+01  0.62934536E+02                                 1.687243                            1.587213      -1.380788       2.225887                    0.993593       3.869809      11.462707       0.446990       1.434203      -0.674404      -0.030407       0.010873       0.011682       0.034341      -0.002332      -0.000854       0.003054       0.006703       0.005297      -0.005925       0.001310       0.004615              1.771722       2.131675      -0.397407      -0.102099       1.604774       0.121768       1.578716          -0.000000
          159              H       5.055820      11.341074      29.800428       0.111430       1.212185 0.88005321E+01  0.87307696E+02                                 1.790117                            1.668419      -0.973392       2.413360                    0.998135       3.382466       9.112772       0.520511       1.186131      -0.732232       0.005713      -0.013948      -0.035392       0.038468      -0.007273      -0.006728       0.010484       0.014854       0.025082      -0.017029      -0.001393       0.018423              1.866901       1.559855      -0.062295      -0.000727       1.617545       0.435583       2.423303          -0.000000
          160              H       6.878718      11.230912      31.169954       0.119949       1.133469 0.80309225E+01  0.77085802E+02                                 1.652353                            1.551143      -0.805983       2.498695                    0.999616       3.111573       7.977399       0.567973       1.123491      -0.749788       0.029738      -0.016243      -0.014429       0.036829      -0.008991       0.003235       0.010937       0.024230       0.023914      -0.023237       0.011001       0.012237              1.701247       2.131213      -0.328167      -0.239583       1.434356       0.170054       1.538171          -0.000000
          161              H       9.805488       2.158426      38.601191       0.116915       1.134985 0.86838866E+01  0.86348800E+02                                 1.748075                            1.685545      -1.030147       2.386887                    0.998147       3.443904       9.461528       0.502072       1.226868      -0.721997       0.025710      -0.010248       0.018351       0.033209      -0.012204       0.005311       0.002535       0.014947      -0.022989      -0.014212      -0.004383       0.018595              1.778679       1.842756       0.062714       0.351170       1.621669       0.214409       1.871611           0.000000
          162              H       5.521516       2.233112      36.725874       0.123126       1.103700 0.78043293E+01  0.74218625E+02                                 1.609387                            1.517504      -0.805168       2.500601                    0.999674       3.068220       7.775587       0.582068       1.106510      -0.754251      -0.034184       0.002841      -0.011651       0.036226      -0.005296       0.007970       0.013038       0.003086      -0.025922      -0.020622       0.009318       0.011304              1.632260       2.076753      -0.099277       0.308899       1.378431       0.038827       1.441596          -0.000000
          163              H       6.255634       3.889275      38.134307       0.115065       1.191591 0.85494281E+01  0.83592437E+02                                 1.722689                            1.608851      -0.978820       2.415429                    0.998220       3.249439       8.486167       0.551760       1.135340      -0.745712      -0.027113       0.028899       0.006500       0.040156      -0.011490       0.004703       0.007502       0.012374      -0.027207      -0.017650       0.000064       0.017586              1.801272       1.769084      -0.478100      -0.060445       2.122374       0.270811       1.512359          -0.000000
          164              H      10.376828       0.530271      36.336804       0.125655       1.061173 0.83291918E+01  0.81526384E+02                                 1.648008                            1.631117      -0.660319       2.555467                    0.999896       3.275866       8.774814       0.522411       1.197840      -0.730220       0.015776       0.010149      -0.008393       0.020551       0.005493      -0.002792       0.002709       0.005646       0.001135      -0.008060       0.001871       0.006189              1.636303       1.841030       0.127432      -0.225976       1.454017       0.055969       1.613862           0.000001
          165              H      -1.183644      18.107628      37.153851       0.129983       0.994449 0.75881446E+01  0.74059844E+02                                 1.693384                            1.643815      -0.971947       2.412271                    0.997341       3.606991      10.313406       0.469956       1.335369      -0.696281      -0.000894      -0.019661       0.010554       0.022332       0.000287       0.004957       0.000017      -0.008654      -0.007201      -0.007737       0.002194       0.005543              1.726365       1.313839      -0.098459      -0.006192       1.953775      -0.338403       1.911481           0.000000
          166              H       6.704082       0.270737      34.951714       0.129310       1.174324 0.92565850E+01  0.92570490E+02                                 1.734739                            1.697985      -0.751809       2.515801                    0.999615       3.284014       8.749926       0.524368       1.168015      -0.738460      -0.008613       0.008734      -0.019830       0.023317      -0.004781       0.001483      -0.002860       0.002245       0.010214      -0.006800       0.000483       0.006317              1.737131       1.676732      -0.096111       0.271018       1.469370      -0.034450       2.065291           0.000001
          167              H      -3.929310      17.926515      36.150050       0.132645       1.093354 0.85544026E+01  0.84340478E+02                                 1.679383                            1.650401      -0.834551       2.475695                    0.999292       3.335698       8.984727       0.520283       1.194044      -0.730372      -0.006381      -0.018561       0.008841       0.021527       0.003621      -0.002605      -0.003487      -0.002867      -0.016550      -0.006916      -0.001130       0.008047              1.681489       1.475973       0.190829      -0.150755       1.935556      -0.206115       1.632939           0.000000
          168              H      -0.935704      16.722203      35.154031       0.127599       0.875791 0.66782901E+01  0.63444191E+02                                 1.582074                            1.563856      -0.929356       2.433289                    0.996684       3.613675      10.359978       0.469483       1.373281      -0.688015       0.021563      -0.003991       0.004625       0.022412      -0.002514       0.005449       0.004114       0.001684      -0.009312      -0.008882       0.003133       0.005748              1.598549       1.813709      -0.304792       0.072852       1.517017       0.000205       1.464921           0.000000
          169              H      -2.490180      16.464536      35.216282       0.126803       1.040269 0.81476367E+01  0.79797335E+02                                 1.662938                            1.642229      -0.669160       2.553793                    0.999751       3.347081       9.149106       0.503828       1.241272      -0.719338      -0.021354      -0.010995       0.003000       0.024205       0.006701      -0.003021       0.003221       0.003057      -0.011797      -0.008852       0.000001       0.008850              1.675273       1.632014       0.230969      -0.245743       1.760875      -0.083157       1.632930           0.000000
          170              H       8.439662       1.361153      34.064635       0.121796       1.254071 0.99029791E+01  0.10093666E+03                                 1.825960                            1.765111      -0.813873       2.478693                    0.999246       3.414280       9.248585       0.509347       1.179802      -0.735029      -0.019846       0.010986      -0.001863       0.022760      -0.007549       0.000009      -0.003930       0.005373      -0.000364      -0.009132       0.000429       0.008703              1.859007       1.785303      -0.500596      -0.123491       2.145746       0.083389       1.645971           0.000001
          171              H       9.960720       0.952247      34.158012       0.126784       1.103553 0.89090915E+01  0.89014738E+02                                 1.711143                            1.701717      -0.804870       2.486802                    0.999154       3.427350       9.389590       0.502927       1.218912      -0.724328       0.019870       0.002856       0.003359       0.020353       0.004492       0.001984      -0.001376       0.003259       0.003991      -0.006137       0.001749       0.004388              1.684204       1.996929       0.187602      -0.092669       1.497245       0.056625       1.558438           0.000001
          172              H      -1.705396      15.135124      32.827392       0.129290       0.921576 0.65657908E+01  0.62496340E+02                                 1.668697                            1.578177      -1.272841       2.286399                    0.994884       3.693555      10.815509       0.452359       1.422511      -0.677780       0.004428      -0.034655       0.014182       0.037706      -0.000208      -0.000198      -0.003062      -0.012181       0.016646      -0.008873       0.001181       0.007692              1.747085       1.341114       0.074206      -0.009575       2.350539      -0.105158       1.549602           0.000000
          173              H      -1.711864      17.827556      29.792646       0.114903       1.207388 0.88634513E+01  0.88191151E+02                                 1.796445                            1.684334      -0.952373       2.426200                    0.998459       3.370262       9.127877       0.512860       1.200286      -0.729215       0.000061       0.010517      -0.035306       0.036839      -0.001891       0.001776      -0.007751      -0.018661       0.033740      -0.015186      -0.001112       0.016298              1.865212       1.470145       0.040873      -0.102949       1.610200      -0.155000       2.515290           0.000001
          174              H       8.945244       0.791672      31.278894       0.100757       1.174961 0.86000246E+01  0.84011581E+02                                 1.690789                            1.602986      -0.775466       2.496303                    0.999728       3.244227       8.403324       0.559598       1.120446      -0.749956      -0.000453       0.029830      -0.013419       0.032713      -0.001463       0.000480       0.001175      -0.029147       0.031807      -0.019958       0.008666       0.011291              1.728213       1.360070      -0.069188      -0.035903       2.234382      -0.267372       1.590185           0.000002
          175              H      -1.234310       9.838018      32.868634       0.127910       0.893521 0.64094821E+01  0.60812440E+02                                 1.650546                            1.571199      -1.303709       2.269388                    0.994168       3.756172      11.082234       0.446957       1.444344      -0.673313       0.023480       0.023770       0.010272       0.034955       0.005756       0.005312       0.000230      -0.001943       0.010422      -0.008915       0.001025       0.007890              1.714670       1.900342       0.414647       0.073112       1.708390       0.014161       1.535277          -0.000000
          176              H      16.934302       6.884185      31.685861       0.113063       1.161965 0.83491491E+01  0.80988137E+02                                 1.683488                            1.583504      -0.796234       2.497252                    0.999598       3.184317       8.228665       0.560660       1.126231      -0.748726      -0.027063      -0.021267      -0.010303       0.035928       0.013530       0.006747      -0.006829       0.001158       0.027452      -0.021158       0.008961       0.012197              1.732920       1.867635       0.520953       0.211078       1.784926       0.121699       1.546199           0.000000
          177              H      -3.774078       8.348031      30.082892       0.123934       1.131232 0.81202970E+01  0.78779317E+02                                 1.695669                            1.593966      -0.942860       2.438189                    0.998646       3.234676       8.555213       0.538082       1.173323      -0.735862      -0.016619      -0.002595      -0.038350       0.041877       0.012114       0.011601       0.002064       0.004571       0.030262      -0.018736      -0.000824       0.019560              1.752372       1.554296       0.059201       0.316422       1.445594      -0.087662       2.257225          -0.000000
          178              H      -1.694616       8.895106      35.413151       0.139708       0.860294 0.63791525E+01  0.59756727E+02                                 1.550542                            1.519864      -0.804741       2.500756                    0.998851       3.448013       9.732969       0.481509       1.357931      -0.691745       0.000429       0.022657       0.010117       0.024817       0.000643      -0.001581       0.001228      -0.009536       0.002398      -0.005647       0.000895       0.004752              1.571252       1.389048       0.205287       0.036384       1.739601       0.230415       1.585108          -0.000000
          179              H      -1.072610       7.515282      34.954049       0.134683       1.046291 0.81266672E+01  0.78710228E+02                                 1.609618                            1.592879      -0.636147       2.571132                    0.999994       3.154330       8.285356       0.540136       1.170804      -0.737627       0.017037      -0.014331      -0.001117       0.022291      -0.003935      -0.000864      -0.000973      -0.004418      -0.011179      -0.004548      -0.001844       0.006392              1.618062       1.918429      -0.233253      -0.079507       1.495337      -0.052671       1.440419          -0.000001
          180              H      18.269944       5.623858      34.183690       0.133150       1.099488 0.85286902E+01  0.83237777E+02                                 1.634803                            1.608854      -0.683584       2.547327                    0.999933       3.161971       8.217508       0.551424       1.138104      -0.746166       0.013644      -0.017035      -0.004159       0.022218      -0.004267      -0.000947       0.000961       0.001750      -0.008021      -0.003111      -0.002792       0.005903              1.624229       1.417379      -0.205993      -0.040211       1.982125       0.055467       1.473182          -0.000000
          181              H      16.881480       6.352047      34.409351       0.130293       1.203633 0.96105736E+01  0.97159034E+02                                 1.773963                            1.738551      -0.801004       2.491981                    0.999384       3.331401       8.967361       0.513707       1.179389      -0.735593      -0.022338       0.002978       0.000823       0.022550      -0.001812       0.000087       0.000763       0.013031      -0.003955      -0.006224      -0.001198       0.007422              1.790128       2.165405       0.259599      -0.200837       1.539178      -0.035804       1.665802           0.000001
          182              H      -4.753980       8.439522      35.553217       0.127004       1.127259 0.89096202E+01  0.89402927E+02                                 1.768002                            1.728178      -0.791653       2.496076                    0.999198       3.455851       9.621505       0.485584       1.257040      -0.715704      -0.013910       0.001335      -0.018176       0.022927      -0.002978       0.003349       0.001850       0.013936       0.004860      -0.009000       0.000856       0.008144              1.782209       1.678989      -0.120850       0.233770       1.589894      -0.274252       2.077743          -0.000000
          183              H      -3.724490       8.904442      36.658175       0.137951       0.994631 0.76463671E+01  0.74476900E+02                                 1.674276                            1.637427      -0.891041       2.458973                    0.997888       3.464938       9.770672       0.478233       1.314921      -0.701731       0.014906       0.016127       0.009258       0.023832       0.001382      -0.000079       0.005407       0.001330      -0.006644      -0.006556       0.001534       0.005022              1.695767       1.563078       0.333794       0.092441       1.852358       0.180040       1.671865          -0.000000
          184              H      -2.437358       5.416604      36.378045       0.122596       1.153756 0.89267488E+01  0.88140772E+02                                 1.688078                            1.644744      -0.716947       2.523201                    0.999877       3.245246       8.488975       0.545868       1.136409      -0.746285      -0.000291      -0.018902      -0.010669       0.021707       0.001921      -0.004346       0.001651      -0.009044       0.001767      -0.007747       0.002871       0.004875              1.690194       1.478139      -0.204829      -0.131362       1.955523       0.232509       1.636918          -0.000001
          185              H      -1.988910       6.615315      37.311813       0.131675       1.101666 0.85978620E+01  0.85912104E+02                                 1.766869                            1.715269      -0.932162       2.430193                    0.998109       3.535318       9.973806       0.477680       1.283232      -0.708689       0.013954       0.012898       0.011611       0.022268       0.004644       0.000601      -0.000682       0.002198      -0.011911      -0.004463      -0.002295       0.006757              1.785424       1.942110       0.258096       0.342395       1.531490       0.158396       1.882672          -0.000000
          186              H      15.013306       8.120239      37.693102       0.130543       1.043326 0.77048135E+01  0.73581526E+02                                 1.586968                            1.538962      -0.936685       2.443621                    0.998922       3.150035       8.196031       0.556384       1.152722      -0.741056      -0.019275       0.030940      -0.006485       0.037025      -0.004923      -0.000476      -0.010219      -0.013964      -0.019868      -0.012237      -0.003792       0.016029              1.576597       1.662950      -0.232610      -0.079797       1.611143      -0.152352       1.455699           0.000000
          187              H      15.714006       4.733227      39.661796       0.104085       1.240009 0.92026583E+01  0.92156113E+02                                 1.805685                            1.698243      -0.989593       2.400715                    0.998277       3.406357       9.166013       0.520448       1.175216      -0.735252      -0.010058      -0.028760       0.029477       0.042393      -0.006389      -0.005788      -0.015097      -0.013680      -0.012765      -0.019027      -0.000029       0.019056              1.886242       1.743343       0.267558      -0.346397       1.898360      -0.422309       2.017023           0.000000
          188              H      17.756816       4.462490      38.556837       0.120478       1.111668 0.80837634E+01  0.77807302E+02                                 1.640061                            1.564165      -0.763051       2.518349                    0.999825       3.112955       8.021208       0.560682       1.134966      -0.747049       0.020804      -0.028557       0.005883       0.035818      -0.007932      -0.010305      -0.011337      -0.000970      -0.019061      -0.020879       0.009354       0.011525              1.643482       1.588659      -0.324557       0.017081       1.923115      -0.144381       1.418673          -0.000000
          189              H      -4.597670      10.894825      24.682601       0.136974       1.033998 0.76880522E+01  0.73652655E+02                                 1.605683                            1.560658      -0.931861       2.454624                    0.999057       3.137006       8.274062       0.538150       1.188038      -0.732778       0.014535      -0.038586       0.002200       0.041292      -0.003060       0.002604       0.005572      -0.021136      -0.029738      -0.012573      -0.004391       0.016964              1.598966       1.650046      -0.222521       0.172892       1.703700       0.036612       1.443151          -0.000000
          190              H      -6.981128      14.933472      24.682601       0.124201       1.079130 0.76429621E+01  0.72363371E+02                                 1.591321                            1.506802      -0.799851       2.504534                    0.999730       3.046353       7.723325       0.580720       1.113992      -0.752378      -0.014852       0.030112      -0.001748       0.033621      -0.004459       0.012575       0.006361      -0.006952      -0.027159      -0.019728       0.009526       0.010203              1.607387       1.503616      -0.305775       0.076816       1.983428      -0.004771       1.335115          -0.000000
          191              H      -5.071990      14.729953      25.935406       0.110506       1.190801 0.87139817E+01  0.85824808E+02                                 1.738242                            1.636681      -0.984947       2.408335                    0.998192       3.306568       8.738665       0.539470       1.152770      -0.741004       0.008288       0.031832       0.020357       0.038683      -0.004934       0.006530       0.009816      -0.020817      -0.020484      -0.017038      -0.000910       0.017949              1.813182       1.668514       0.292017       0.297567       1.964048       0.381284       1.806984          -0.000000
          192              H      15.315146      10.379491      22.449339       0.131045       1.054029 0.82482624E+01  0.81151733E+02                                 1.687016                            1.660337      -0.710587       2.538439                    0.999656       3.366628       9.268440       0.496717       1.253318      -0.716536       0.014446      -0.008953      -0.015065       0.022711      -0.004996      -0.002113      -0.000359       0.010536       0.008574      -0.008798       0.002080       0.006718              1.695558       1.608689      -0.154768      -0.175053       1.631307       0.304678       1.846678          -0.000000
          193              H      14.182168      10.187175      23.538735       0.134864       0.943877 0.72097156E+01  0.69645954E+02                                 1.650594                            1.616051      -0.980889       2.415144                    0.996851       3.578993      10.264247       0.466772       1.358386      -0.691583      -0.013966      -0.015362       0.013905       0.024988       0.000201      -0.000708      -0.004995       0.005100      -0.006404      -0.006828       0.002747       0.004081              1.678523       1.621706       0.351877      -0.133547       1.739868      -0.194098       1.673996          -0.000000
          194              H      12.560856      12.476302      23.764396       0.139805       1.048099 0.80596149E+01  0.78951709E+02                                 1.686277                            1.643519      -0.826722       2.488526                    0.999038       3.382843       9.336572       0.497499       1.256800      -0.715011      -0.018397      -0.014276       0.010182       0.025415       0.003069      -0.005651      -0.000107       0.001162      -0.016859      -0.008492       0.000883       0.007608              1.701639       1.807512       0.198439      -0.305352       1.459905      -0.098343       1.837501          -0.000000
          195              H      12.978042      13.613396      22.745032       0.127226       1.133923 0.87187672E+01  0.85463228E+02                                 1.657554                            1.617121      -0.736428       2.515594                    0.999859       3.206650       8.319944       0.555547       1.124763      -0.749243      -0.002354       0.014459      -0.012800       0.019454       0.000911       0.003072      -0.000740      -0.007782       0.007518      -0.006361       0.002615       0.003745              1.659426       1.469470      -0.196401       0.137937       1.900376      -0.227942       1.608432          -0.000000
          196              H      12.392688      10.112489      22.270367       0.129441       0.896206 0.67690687E+01  0.64320699E+02                                 1.589480                            1.562337      -0.872475       2.463865                    0.997758       3.523639       9.999346       0.476686       1.352234      -0.692860       0.002050      -0.020302       0.011724       0.023533       0.000473       0.002456      -0.002656      -0.011869       0.004556      -0.007484       0.000871       0.006614              1.612077       1.455050       0.191773       0.001089       1.733847      -0.243231       1.647334          -0.000000
          197              H      11.714626      11.417627      21.686762       0.131562       1.082094 0.85047548E+01  0.83556709E+02                                 1.666048                            1.645534      -0.624310       2.576073                    0.999995       3.230955       8.629042       0.522160       1.193942      -0.731894      -0.015327       0.015282      -0.000433       0.021648      -0.004603       0.001265       0.000811      -0.003920      -0.013215      -0.005306      -0.001900       0.007206              1.680327       2.034753      -0.214387       0.098997       1.545176       0.072487       1.461053           0.000000
          198              H      -6.213592      12.285852      21.079813       0.125707       1.246799 0.10088312E+02  0.10331904E+03                                 1.823540                            1.786549      -0.821643       2.478992                    0.999178       3.398482       9.232406       0.504082       1.186432      -0.733889       0.022041      -0.007475       0.005163       0.023840      -0.002938      -0.000880      -0.002412       0.016451      -0.000755      -0.009314       0.000430       0.008884              1.837989       2.277019       0.201806       0.184256       1.527675       0.033125       1.709272          -0.000000
          199              H      -7.503958      13.127937      20.745212       0.130215       1.133377 0.88480450E+01  0.87296806E+02                                 1.681779                            1.649024      -0.706209       2.537258                    0.999839       3.212296       8.439399       0.538663       1.152492      -0.742591      -0.012781       0.016898      -0.002359       0.021318      -0.003780      -0.001153      -0.002374      -0.001097      -0.004661      -0.004876       0.000086       0.004790              1.675979       1.398732      -0.143115       0.046748       2.083812      -0.142438       1.545394          -0.000000
          200              H      11.695222       9.016471      19.725849       0.121305       0.931693 0.66222259E+01  0.63350820E+02                                 1.691661                            1.591146      -1.368545       2.229851                    0.993671       3.880114      11.498075       0.446591       1.433664      -0.674511      -0.025897      -0.021517       0.012147       0.035794       0.003964      -0.002853       0.000952       0.000416       0.004433      -0.005718       0.001476       0.004242              1.776551       2.086566       0.428476      -0.157094       1.660086      -0.027494       1.583002          -0.000000
          201              H      14.266252      10.049006      16.831168       0.110716       1.218380 0.88564949E+01  0.88034189E+02                                 1.799439                            1.676241      -0.993487       2.404564                    0.997903       3.390020       9.152869       0.517934       1.189713      -0.731415       0.014928      -0.002816      -0.034926       0.038087       0.010309      -0.012592      -0.000891       0.005607       0.025161      -0.017184      -0.001645       0.018828              1.877186       1.665495       0.006176      -0.381167       1.527380       0.219077       2.438682          -0.000000
          202              H      -6.286896      11.572601      18.200695       0.121119       1.127529 0.79781132E+01  0.76423521E+02                                 1.642820                            1.542999      -0.802358       2.499494                    0.999678       3.107574       7.949140       0.571369       1.119083      -0.750812       0.028821       0.018263      -0.015320       0.037402       0.014348      -0.007697       0.008490       0.003585       0.024720      -0.022808       0.010330       0.012478              1.690998       1.880461       0.461080      -0.264288       1.662899      -0.121034       1.529634          -0.000000
          203              H       3.033492       9.571015      25.631932       0.113205       1.136688 0.86961040E+01  0.86450256E+02                                 1.745292                            1.683118      -1.018480       2.390636                    0.998210       3.449072       9.456599       0.504346       1.221619      -0.723193       0.022417       0.018682       0.018788       0.034706       0.012441       0.000566       0.005613       0.013175      -0.021552      -0.013766      -0.004368       0.018134              1.775789       1.620337       0.064027      -0.010250       1.838458       0.409897       1.868572           0.000000
          204              H       0.826826       5.898329      23.756614       0.122663       1.101490 0.77851111E+01  0.73979196E+02                                 1.605803                            1.514493      -0.799675       2.502569                    0.999669       3.068041       7.768368       0.583392       1.104845      -0.754648      -0.018962      -0.028648      -0.012661       0.036614       0.004324      -0.008031       0.013531       0.007922      -0.027348      -0.021382       0.009506       0.011876              1.628510       1.635285       0.350394       0.120215       1.811496       0.285697       1.438749          -0.000000
          205              H      -0.240394       7.362176      25.165048       0.113260       1.195155 0.85787059E+01  0.83934911E+02                                 1.724627                            1.610411      -0.976275       2.415724                    0.998210       3.255573       8.499903       0.552208       1.133660      -0.746126      -0.039271      -0.009130       0.006598       0.040854       0.011039      -0.004019       0.008693       0.013834      -0.027903      -0.018409       0.000711       0.017698              1.803455       2.451846       0.086330      -0.265361       1.444664       0.083148       1.513854          -0.000000
          206              H       4.729186       9.251732      23.367544       0.123553       1.066521 0.83768748E+01  0.82058579E+02                                 1.648399                            1.631502      -0.641980       2.561359                    0.999949       3.285205       8.785276       0.524734       1.191584      -0.731637      -0.001580       0.019477      -0.008591       0.021346      -0.000232      -0.003523      -0.001015      -0.012613       0.000907      -0.007986       0.001648       0.006338              1.636665       1.440709       0.103995      -0.161516       1.855096      -0.167640       1.614190           0.000001
          207              H       5.286512       8.028748      24.184591       0.128940       0.994590 0.75840757E+01  0.73963682E+02                                 1.689000                            1.639738      -0.954171       2.419260                    0.997554       3.602272      10.274858       0.472403       1.329466      -0.697491       0.015974      -0.011518       0.011024       0.022569      -0.003484       0.002371       0.004302       0.004076      -0.007361      -0.007547       0.002282       0.005264              1.721791       1.873751      -0.226990       0.288885       1.385378      -0.173890       1.906244           0.000000
          208              H       3.117576       5.941274      21.982455       0.130820       1.171260 0.92256146E+01  0.92180324E+02                                 1.731248                            1.694734      -0.742406       2.520265                    0.999653       3.279221       8.732362       0.525078       1.167452      -0.738575      -0.012268      -0.002733      -0.018649       0.022489       0.003903       0.003418       0.000076       0.006931       0.010445      -0.007143       0.000448       0.006695              1.733604       1.601358       0.137363       0.164810       1.538850       0.216659       2.060605           0.000001
          209              H       4.070528       5.560375      23.180791       0.131530       1.094289 0.85620016E+01  0.84416871E+02                                 1.678789                            1.649859      -0.830613       2.476462                    0.999331       3.337752       8.984333       0.521078       1.192201      -0.730804       0.013686      -0.014906       0.009968       0.022557      -0.002926       0.001958      -0.003438      -0.004938      -0.015772      -0.006479      -0.001182       0.007661              1.680893       1.654766      -0.294163       0.102841       1.755612      -0.233296       1.632301           0.000000
          210              H       6.610296       7.550758      22.184771       0.126574       0.875101 0.66742032E+01  0.63418623E+02                                 1.583962                            1.565621      -0.942851       2.428140                    0.996613       3.616996      10.382857       0.468040       1.377227      -0.687273       0.014327       0.017212       0.004400       0.022823       0.001790      -0.001070       0.006746       0.003211      -0.009941      -0.008896       0.003301       0.005595              1.600525       1.857764       0.281278       0.036373       1.477108       0.063311       1.466702           0.000000
          211              H       6.056204       6.075709      22.247023       0.125647       1.040217 0.81446425E+01  0.79742316E+02                                 1.661413                            1.640736      -0.667910       2.554106                    0.999818       3.346078       9.138015       0.504723       1.239471      -0.719764      -0.000079      -0.023656       0.002937       0.023837      -0.001601      -0.004271      -0.001198      -0.013562      -0.011804      -0.008893      -0.000084       0.008976              1.673746       1.527375      -0.171032      -0.050760       1.862563      -0.253940       1.631301           0.000000
          212              H       3.041038       7.989538      21.095375       0.123754       1.252954 0.98955927E+01  0.10088056E+03                                 1.828506                            1.767420      -0.830221       2.473010                    0.999175       3.408546       9.245300       0.507541       1.183775      -0.734135      -0.018571      -0.011225      -0.000696       0.021711       0.006233       0.004003      -0.001901       0.009970       0.000789      -0.009402       0.000568       0.008835              1.861668       2.493423       0.094426      -0.134275       1.443456      -0.065331       1.648125           0.000001
          213              H       4.155690       9.102360      21.188752       0.128241       1.101827 0.88926785E+01  0.88822851E+02                                 1.710575                            1.701131      -0.813987       2.483068                    0.999042       3.423295       9.381511       0.502504       1.220321      -0.724012       0.007164       0.018059       0.002972       0.019654      -0.000585       0.002241       0.001067      -0.010307       0.004805      -0.006635       0.001914       0.004722              1.683639       1.459169       0.122741      -0.095293       2.033922      -0.051914       1.557826           0.000001
          214              H       7.599900       6.090646      19.858133       0.134143       0.910378 0.64707121E+01  0.61381336E+02                                 1.657120                            1.568298      -1.267211       2.290966                    0.994888       3.668202      10.731048       0.452987       1.425399      -0.677279       0.030513      -0.012926       0.014958       0.036357      -0.005157       0.001843      -0.001572       0.006209       0.015333      -0.008591       0.001778       0.006813              1.734344       2.016955      -0.467887       0.084665       1.646197      -0.059792       1.539882           0.000000
          215              H       5.264952       7.431260      16.823387       0.116142       1.201697 0.88116322E+01  0.87521908E+02                                 1.788081                            1.677262      -0.940444       2.431044                    0.998550       3.363205       9.092220       0.515073       1.197228      -0.729891      -0.009149       0.004985      -0.034666       0.036198      -0.006832       0.007479      -0.002541       0.012141       0.033609      -0.014766      -0.001365       0.016131              1.856064       1.533447      -0.080401       0.081881       1.534241      -0.165180       2.500503           0.000001
          216              H       3.787014       8.142645      18.309634       0.098889       1.181095 0.86549831E+01  0.84685555E+02                                 1.697104                            1.608466      -0.773860       2.496302                    0.999690       3.252253       8.431702       0.558437       1.120957      -0.749850      -0.026183       0.014496      -0.012705       0.032513      -0.012309      -0.000510       0.000766       0.017808       0.031681      -0.020479       0.009373       0.011106              1.734908       2.084787      -0.346379       0.215231       1.524010      -0.165899       1.595928           0.000002
          217              H      -1.642872      14.821443      58.806374       0.127455       0.896392 0.64369079E+01  0.61156993E+02                                 1.655913                            1.575943      -1.315297       2.263815                    0.993994       3.768730      11.138327       0.445556       1.446888      -0.672806       0.008868      -0.032022       0.009504       0.034560      -0.003721      -0.001969      -0.004772      -0.009792       0.009910      -0.008844       0.000683       0.008161              1.720499       1.401256      -0.124935      -0.024477       2.220155      -0.070697       1.540087          -0.000000
          218              H       8.274728       0.563880      57.623601       0.112433       1.162889 0.83563775E+01  0.81073615E+02                                 1.684421                            1.584221      -0.804215       2.493637                    0.999560       3.184665       8.229622       0.560531       1.126276      -0.748738      -0.005008       0.033258      -0.010285       0.035170      -0.006297      -0.009410      -0.002828      -0.024382       0.027489      -0.021448       0.009063       0.012385              1.733968       1.354988      -0.224966      -0.000082       2.300026      -0.244040       1.546889           0.000000
          219              H      -1.663354      17.765940      56.020633       0.120515       1.134831 0.81496755E+01  0.79096049E+02                                 1.695095                            1.593556      -0.921665       2.445732                    0.998821       3.244072       8.567730       0.540090       1.168491      -0.736992       0.005933       0.016022      -0.040626       0.044072      -0.004304      -0.004244      -0.010791      -0.023367       0.030446      -0.018976      -0.000344       0.019320              1.751732       1.421204       0.017400      -0.233915       1.578045      -0.229877       2.255948          -0.000000
          220              H      -2.229304      15.691535      61.350892       0.137063       0.863043 0.64071359E+01  0.60101628E+02                                 1.555898                            1.524872      -0.815916       2.495509                    0.998766       3.459339       9.780733       0.479788       1.360925      -0.691168       0.021034      -0.011792       0.009845       0.026046      -0.004467       0.001406       0.000801       0.003434       0.001433      -0.005390       0.000717       0.004672              1.576769       1.478985      -0.256050       0.182419       1.660646      -0.147706       1.590676          -0.000000
          221              H      -3.735270      15.842775      60.891789       0.135614       1.043516 0.80993219E+01  0.78388708E+02                                 1.607924                            1.591183      -0.637946       2.571350                    0.999994       3.148123       8.269305       0.539857       1.172257      -0.737310      -0.020615      -0.006374      -0.000854       0.021594       0.000321      -0.000480       0.001420       0.008834      -0.009890      -0.004508      -0.001589       0.006097              1.616335       1.801641       0.299483      -0.005739       1.608635       0.095062       1.438730          -0.000000
          222              H       6.515432       0.037343      60.121431       0.135228       1.092930 0.84652454E+01  0.82474481E+02                                 1.629241                            1.603643      -0.692294       2.544683                    0.999934       3.151595       8.186635       0.551848       1.139218      -0.745893      -0.020919      -0.003433      -0.003263       0.021448       0.002623       0.001451       0.000417       0.006174      -0.007048      -0.002917      -0.002597       0.005514              1.618669       2.011361      -0.140454       0.067796       1.376068       0.007017       1.468579          -0.000000
          223              H       7.840294       0.875694      60.347091       0.129548       1.207212 0.96491253E+01  0.97654188E+02                                 1.778152                            1.742587      -0.802486       2.491488                    0.999359       3.337164       8.990051       0.512827       1.180136      -0.735418       0.014178       0.018337       0.000885       0.023196       0.006378       0.000253      -0.000940      -0.003245      -0.005274      -0.005851      -0.001647       0.007498              1.794432       1.473844       0.141338       0.069561       2.239547       0.192472       1.669905           0.000001
          224              H      -1.094170      18.568815      61.490957       0.126644       1.127003 0.89096052E+01  0.89428709E+02                                 1.770477                            1.730468      -0.800140       2.493179                    0.999136       3.454952       9.629529       0.484159       1.260375      -0.715022       0.007999       0.011702      -0.017394       0.022438       0.007614       0.000005      -0.004358      -0.001762       0.004957      -0.009309       0.000807       0.008502              1.784738       1.719088       0.099366      -0.355385       1.554052      -0.065706       2.081074          -0.000000
          225              H      -1.206282      17.444790      62.595916       0.136338       1.000366 0.76999785E+01  0.75107817E+02                                 1.678351                            1.641203      -0.887403       2.459070                    0.997900       3.474323       9.794697       0.478679       1.311796      -0.702358       0.006948      -0.021373       0.009186       0.024279      -0.000218       0.005048      -0.002269      -0.002766      -0.006496      -0.006656       0.001632       0.005024              1.699957       1.494271      -0.293439       0.110206       1.929739      -0.170858       1.675861          -0.000000
          226              H      -4.870404      18.074020      62.315786       0.124583       1.153698 0.89305829E+01  0.88229527E+02                                 1.692014                            1.648383      -0.733292       2.517282                    0.999818       3.241758       8.495322       0.543381       1.140953      -0.745190      -0.015645       0.010306      -0.009891       0.021185      -0.005040       0.003865       0.002644       0.001318       0.002099      -0.007866       0.002619       0.005247              1.694196       2.018902      -0.104642       0.268050       1.423046      -0.002438       1.640640          -0.000000
          227              H      -4.056514      17.086297      63.249554       0.133436       1.101378 0.85979223E+01  0.85938917E+02                                 1.768631                            1.716875      -0.936456       2.429296                    0.998063       3.536559       9.988720       0.476644       1.285628      -0.708144       0.004094      -0.018449       0.011823       0.022292      -0.001772      -0.000845       0.000181      -0.009745      -0.011673      -0.004436      -0.002704       0.007140              1.787255       1.411870       0.048819      -0.034065       2.065195      -0.376367       1.884700          -0.000000
          228              H      10.305680       1.609484      63.630842       0.127531       1.052442 0.77890432E+01  0.74585474E+02                                 1.595963                            1.547152      -0.947083       2.437880                    0.998885       3.165040       8.245056       0.555038       1.152427      -0.741132       0.038336       0.000218      -0.006337       0.038856      -0.003525      -0.008760       0.005751       0.014991      -0.020143      -0.012504      -0.003493       0.015997              1.585498       1.837277       0.140136      -0.092998       1.456046       0.146627       1.463171           0.000000
          229              H       7.022092       2.696166      65.599536       0.109592       1.226927 0.90866972E+01  0.90734577E+02                                 1.795342                            1.689335      -0.985004       2.404791                    0.998278       3.386181       9.107768       0.520814       1.177760      -0.734630      -0.019064       0.021745       0.028085       0.040312      -0.002811      -0.010414       0.012813       0.018384      -0.011919      -0.019349      -0.000127       0.019476              1.874921       1.619267      -0.198741      -0.190420       2.001169       0.505794       2.004327           0.000000
          230              H       5.766222       1.062409      64.494578       0.121713       1.107408 0.80458634E+01  0.77365314E+02                                 1.637395                            1.561760      -0.770839       2.516533                    0.999840       3.105523       8.002709       0.560332       1.136808      -0.746614      -0.034563      -0.004353       0.005892       0.035331       0.003286      -0.004357       0.014598       0.013926      -0.018602      -0.020637       0.009435       0.011202              1.640806       2.116460       0.017386      -0.133265       1.389250       0.057280       1.416706          -0.000000
          231              H       0.954030      17.205795      50.620341       0.137661       1.028595 0.76326915E+01  0.72960613E+02                                 1.596905                            1.552469      -0.914144       2.461758                    0.999251       3.128274       8.230960       0.541123       1.184129      -0.733681      -0.039862       0.006461       0.002901       0.040486      -0.007518       0.003399      -0.004891       0.016475      -0.029930      -0.012561      -0.004497       0.017058              1.590135       1.872076       0.087101      -0.054166       1.462762      -0.166268       1.435566          -0.000000
          232              H       5.643330      17.250606      50.620341       0.122312       1.084662 0.76886859E+01  0.72887040E+02                                 1.594680                            1.509608      -0.793904       2.505510                    0.999740       3.055924       7.746211       0.581300       1.111496      -0.752985       0.034041      -0.001865      -0.000583       0.034097      -0.001233      -0.001823      -0.014202       0.011628      -0.028207      -0.020209       0.009527       0.010682              1.610879       2.134231      -0.055104      -0.042693       1.361045      -0.064270       1.337361          -0.000000
          233              H       4.512508      15.699004      51.873147       0.107428       1.190884 0.87104101E+01  0.85726513E+02                                 1.733089                            1.632221      -0.962332       2.416388                    0.998389       3.310178       8.726909       0.542599       1.146966      -0.742410       0.024292      -0.024123       0.021266       0.040302      -0.006460       0.005150      -0.010226       0.019038      -0.020212      -0.016699      -0.001049       0.017748              1.807472       1.632440      -0.272774       0.180613       1.988614      -0.445955       1.801363          -0.000000
          234              H      12.111330       0.218457      48.387080       0.132628       1.052292 0.82332666E+01  0.80985981E+02                                 1.686787                            1.660142      -0.715498       2.536656                    0.999626       3.363941       9.266963       0.496042       1.255306      -0.716088      -0.013974      -0.008685      -0.015344       0.022498       0.006885       0.000606       0.001596       0.004618       0.007720      -0.008628       0.002129       0.006500              1.695338       1.759541       0.067397       0.351226       1.480137      -0.000980       1.846335          -0.000000
          235              H      12.511268       1.295803      49.476476       0.136430       0.938516 0.71585821E+01  0.69037680E+02                                 1.645558                            1.611355      -0.979636       2.417169                    0.996900       3.566757      10.224863       0.466939       1.360149      -0.691272      -0.007529       0.019093       0.011856       0.023702       0.002419      -0.004069       0.003499      -0.003436      -0.006273      -0.007298       0.002678       0.004619              1.673292       1.401784      -0.225842      -0.100749       1.949279       0.211561       1.668813          -0.000000
          236              H      15.304366       1.555337      49.702136       0.139189       1.044953 0.80281948E+01  0.78562095E+02                                 1.682747                            1.640257      -0.825526       2.489846                    0.999109       3.376946       9.313486       0.498051       1.256717      -0.715069      -0.003021       0.022580       0.010573       0.025115      -0.001196       0.002723       0.004998      -0.005385      -0.018520      -0.008932       0.001333       0.007600              1.698011       1.372414       0.051070       0.067272       1.888182       0.312536       1.833436          -0.000000
          237              H      16.080526       0.625496      48.682773       0.124537       1.136055 0.87347814E+01  0.85614085E+02                                 1.655187                            1.614941      -0.718384       2.521976                    0.999901       3.213791       8.323745       0.558111       1.119677      -0.750490       0.014882      -0.005617      -0.013174       0.020654      -0.003865      -0.002483      -0.001597       0.002398       0.008590      -0.006319       0.002020       0.004299              1.657016       1.959608      -0.088176      -0.265712       1.405312      -0.005507       1.606126          -0.000000
          238              H      13.341328       2.882881      48.208107       0.127672       0.902766 0.68252744E+01  0.64933449E+02                                 1.591065                            1.563739      -0.853039       2.470042                    0.997968       3.529694       9.994653       0.479201       1.343507      -0.694576      -0.019889       0.008764       0.012564       0.025105      -0.005653      -0.003428      -0.000659       0.004600       0.004888      -0.007609       0.000974       0.006634              1.613710       1.499676      -0.217201      -0.211827       1.692424       0.121096       1.649029          -0.000000
          239              H      14.810642       2.817531      47.624502       0.128701       1.089187 0.85727021E+01  0.84366378E+02                                 1.670875                            1.650042      -0.618689       2.576760                    0.999994       3.243413       8.661026       0.522578       1.190977      -0.732572       0.021891       0.006004      -0.001374       0.022740       0.000703       0.000493      -0.001028       0.009592      -0.015232      -0.005450      -0.001950       0.007400              1.685283       1.859224       0.320972       0.013321       1.731840      -0.122540       1.464786           0.000000
          240              H       2.966656      17.909710      47.017553       0.125342       1.245153 0.10069756E+02  0.10306682E+03                                 1.820643                            1.783878      -0.820430       2.479671                    0.999170       3.396787       9.220714       0.504968       1.185066      -0.734205      -0.017353      -0.015829       0.004296       0.023878       0.008394      -0.002110       0.001889      -0.002776       0.000196      -0.009388       0.000912       0.008476              1.834999       1.538042       0.222930      -0.063258       2.260294      -0.175606       1.706659          -0.000000
          241              H       4.341106      18.606158      46.682953       0.129009       1.135155 0.88604431E+01  0.87400682E+02                                 1.678447                            1.645935      -0.684179       2.544537                    0.999901       3.218598       8.439581       0.541559       1.146571      -0.743965       0.021218       0.002741      -0.001663       0.021459       0.001348      -0.002034       0.001788       0.007923      -0.005512      -0.004870      -0.000661       0.005531              1.672614       2.031850      -0.224324      -0.146258       1.443496       0.030654       1.542498          -0.000000
          242              H      12.740882       4.034913      45.663590       0.121302       0.932355 0.66258096E+01  0.63372143E+02                                 1.690007                            1.589673      -1.363662       2.231803                    0.993674       3.876371      11.473069       0.447753       1.430236      -0.675144      -0.006553       0.032382       0.011730       0.035059      -0.001766       0.002565       0.002614      -0.007312       0.005124      -0.006186       0.001252       0.004934              1.774738       1.394396      -0.029390       0.054584       2.348390       0.149676       1.581427          -0.000000
          243              H      12.349568       1.292068      42.768909       0.112788       1.210774 0.87911205E+01  0.87222313E+02                                 1.791741                            1.669928      -0.977711       2.412459                    0.998061       3.379605       9.116167       0.518968       1.189549      -0.731443      -0.009055      -0.011717      -0.033165       0.036320      -0.002969       0.005929       0.011182      -0.020511       0.026710      -0.017629      -0.001213       0.018842              1.868616       1.550596       0.056227       0.377194       1.629988       0.218716       2.425263          -0.000000
          244              H       2.385614      18.329819      44.138435       0.119429       1.133761 0.80316743E+01  0.77081268E+02                                 1.651055                            1.549918      -0.814343       2.494506                    0.999613       3.113671       7.977586       0.569011       1.121612      -0.750233       0.000868      -0.034290      -0.015621       0.037691      -0.005881       0.011298       0.002399      -0.027241       0.024268      -0.023150       0.010789       0.012361              1.699932       1.323427      -0.137569       0.027414       2.239561       0.292163       1.536810          -0.000000
          245              H      -4.008004      11.258919      51.569672       0.114473       1.135865 0.86872655E+01  0.86336697E+02                                 1.743915                            1.681798      -1.013377       2.392545                    0.998290       3.446814       9.447665       0.504775       1.220945      -0.723324       0.005040      -0.028593       0.017981       0.034151      -0.000232       0.004792      -0.003796      -0.027927      -0.020561      -0.013955      -0.004049       0.018004              1.774331       1.726971      -0.126445       0.359634       1.729015      -0.196037       1.867008           0.000000
          246              H      -6.085310      15.006291      49.694355       0.124513       1.100053 0.77731912E+01  0.73863823E+02                                 1.607733                            1.516001      -0.810553       2.499794                    0.999636       3.060376       7.757831       0.581357       1.108742      -0.753716      -0.014479       0.029839      -0.012486       0.035439       0.001197       0.015756       0.000373      -0.010863      -0.027209      -0.021267       0.009285       0.011982              1.630571       1.465582      -0.252406       0.187763       1.985938      -0.247712       1.440192          -0.000000
          247              H      -4.283972      15.198608      51.102788       0.111815       1.192919 0.85585730E+01  0.83662579E+02                                 1.719599                            1.606283      -0.963960       2.420259                    0.998244       3.256967       8.491035       0.554245       1.130509      -0.746879       0.011966       0.039725       0.006835       0.042048       0.000325       0.009094      -0.000561      -0.026045      -0.028280      -0.017990       0.000242       0.017748              1.797852       1.617258       0.390608       0.203688       2.266236       0.187022       1.510062          -0.000000
          248              H      -5.132358       9.950047      49.305285       0.123830       1.066226 0.83763463E+01  0.82071488E+02                                 1.650020                            1.633055      -0.651474       2.558065                    0.999937       3.284600       8.791405       0.523588       1.193929      -0.731105       0.017034      -0.009022      -0.008273       0.020976      -0.005196       0.000793       0.003274       0.006857       0.000343      -0.007658       0.001354       0.006304              1.638258       1.663028      -0.231848      -0.064508       1.636006       0.224061       1.615739           0.000001
          249              H      15.089844      10.078880      50.122332       0.128580       0.992805 0.75676807E+01  0.73775353E+02                                 1.688539                            1.639269      -0.961064       2.416701                    0.997511       3.598794      10.268179       0.471833       1.331585      -0.697105      -0.017346      -0.007969       0.010590       0.021830       0.003699       0.002513      -0.004898       0.004781      -0.007271      -0.008326       0.002706       0.005620              1.721321       1.703606       0.324832      -0.295129       1.554551      -0.163268       1.905807           0.000000
          250              H      -7.193494      13.000971      47.920196       0.128072       1.175317 0.92660605E+01  0.92678577E+02                                 1.734736                            1.698056      -0.747498       2.517249                    0.999632       3.287475       8.756574       0.524785       1.166918      -0.738716       0.002687       0.012659      -0.020589       0.024318       0.001758      -0.001768      -0.002554      -0.009754       0.009578      -0.006961       0.000683       0.006278              1.737116       1.438237      -0.041868       0.105753       1.708090      -0.251573       2.065021           0.000001
          251              H      13.560162      12.366140      49.118531       0.133227       1.089804 0.85200673E+01  0.83927198E+02                                 1.676741                            1.647922      -0.829955       2.478615                    0.999342       3.330452       8.969976       0.520217       1.195257      -0.730103      -0.019485      -0.004685       0.009996       0.022395      -0.000953      -0.003812       0.000556       0.007187      -0.016215      -0.006549      -0.001015       0.007564              1.678825       1.982355       0.103192      -0.253094       1.423661       0.027436       1.630461           0.000000
          252              H      14.014000       9.171445      48.122512       0.126222       0.877228 0.66929240E+01  0.63619981E+02                                 1.584085                            1.565795      -0.930188       2.432383                    0.996721       3.618876      10.378935       0.469076       1.373678      -0.687944       0.007328      -0.021477       0.005496       0.023349       0.000586       0.006143      -0.002099      -0.004465      -0.009425      -0.008494       0.003374       0.005120              1.600663       1.328841       0.024584       0.036613       2.006180      -0.063076       1.466967           0.000000
          253              H      13.013616      10.388827      48.184763       0.128712       1.033052 0.80715480E+01  0.78838672E+02                                 1.652616                            1.632397      -0.666016       2.555463                    0.999824       3.332364       9.085934       0.506521       1.238015      -0.720068      -0.019097       0.011754       0.002918       0.022614      -0.004978       0.000981       0.004325       0.010222      -0.011045      -0.008949      -0.000072       0.009021              1.664736       1.915649      -0.059265      -0.192686       1.456093       0.169463       1.622467           0.000000
          254              H      -5.381376      12.043123      47.033116       0.120160       1.260729 0.99662348E+01  0.10173000E+03                                 1.831407                            1.769893      -0.817777       2.476322                    0.999182       3.423140       9.275425       0.509090       1.178675      -0.735300      -0.000830       0.024069      -0.000999       0.024104       0.001349      -0.003400      -0.002524      -0.015575      -0.000579      -0.009011       0.000087       0.008924              1.864742       1.626235       0.408703       0.010631       2.317847       0.149357       1.650143           0.000001
          255              H      -4.974970      10.521395      47.126493       0.126068       1.109620 0.89720426E+01  0.89808256E+02                                 1.718006                            1.708168      -0.814959       2.481890                    0.999060       3.436237       9.424838       0.501742       1.219554      -0.724179       0.012384      -0.015757       0.004356       0.020509      -0.004075      -0.000714      -0.001851       0.006526       0.002957      -0.006253       0.001518       0.004735              1.690902       1.792112      -0.312783       0.002754       1.716642       0.109289       1.563952           0.000001
          256              H      12.254704       9.044478      45.795873       0.131962       0.916097 0.65188752E+01  0.61938811E+02                                 1.662231                            1.572670      -1.261652       2.292201                    0.994992       3.679538      10.764928       0.453087       1.422768      -0.677747      -0.027233      -0.020345       0.013712       0.036654       0.005546      -0.002634      -0.001543       0.005379       0.014839      -0.008637       0.001203       0.007434              1.739965       2.152119       0.396827      -0.094859       1.523552      -0.043781       1.544225           0.000000
          257              H      14.583184      10.396296      42.761127       0.116166       1.206224 0.88567071E+01  0.88137766E+02                                 1.798175                            1.686000      -0.964077       2.422077                    0.998348       3.368207       9.133337       0.511378       1.203577      -0.728464       0.009011       0.005413      -0.034769       0.036323       0.009690      -0.005918      -0.005401       0.006471       0.033698      -0.015867      -0.000689       0.016557              1.866996       1.612253       0.040347      -0.185808       1.471242       0.011750       2.517493           0.000001
          258              H      -5.621770      11.320535      44.247375       0.101622       1.174715 0.85981952E+01  0.83995342E+02                                 1.691223                            1.603370      -0.769835       2.499193                    0.999716       3.242039       8.399730       0.559199       1.121222      -0.749772       0.025055       0.015158      -0.012245       0.031741       0.013487       0.001068      -0.000020       0.012442       0.031877      -0.020177       0.009044       0.011133              1.728652       1.956514       0.413522      -0.249578       1.638962      -0.102661       1.590479           0.000002
          259              H       2.877182      12.683555       6.930893       0.125473       0.900890 0.64725756E+01  0.61540937E+02                                 1.656865                            1.576688      -1.300992       2.268640                    0.994234       3.771131      11.125899       0.447274       1.440276      -0.674014      -0.032768       0.008465       0.010825       0.035533      -0.002424      -0.003022       0.003873       0.010993       0.009209      -0.008499       0.000628       0.007871              1.721483       2.125412      -0.292597      -0.049430       1.498428       0.056705       1.540608          -0.000000
          260              H       7.130970      11.223443       5.748120       0.114552       1.160387 0.83364783E+01  0.80849078E+02                                 1.683602                            1.583631      -0.808955       2.492299                    0.999568       3.179249       8.219578       0.559831       1.128123      -0.748277       0.030237      -0.012017      -0.009739       0.033964      -0.007522       0.002492       0.009408       0.023106       0.027174      -0.021421       0.009232       0.012189              1.733021       2.256939      -0.296299      -0.210881       1.395879       0.121932       1.546244           0.000000
          261              H       5.437432      11.229045       4.145152       0.121194       1.141321 0.82079625E+01  0.79837813E+02                                 1.704987                            1.601949      -0.979762       2.419347                    0.998409       3.250409       8.605916       0.537080       1.172448      -0.736055       0.011400      -0.012090      -0.039330       0.042696      -0.007801      -0.007104       0.009656       0.018308       0.031505      -0.018983      -0.000549       0.019532              1.762412       1.531654      -0.077431      -0.083272       1.483149       0.321086       2.272432          -0.000000
          262              H       3.923920      12.756374       9.475411       0.135830       0.865909 0.64314441E+01  0.60363697E+02                                 1.556673                            1.525573      -0.817042       2.494160                    0.998724       3.462993       9.781598       0.480895       1.357028      -0.691928      -0.021534      -0.012636       0.010841       0.027219       0.003645       0.000218      -0.001887       0.005943       0.002748      -0.005655       0.001290       0.004365              1.577568       1.837833       0.049448      -0.219386       1.303192      -0.084213       1.591679          -0.000000
          263              H       4.807880      13.984959       9.016308       0.136723       1.043645 0.81016605E+01  0.78424579E+02                                 1.608655                            1.591887      -0.640238       2.570098                    0.999994       3.147623       8.271300       0.539444       1.172955      -0.737129       0.004826       0.020383      -0.001050       0.020973       0.003667       0.001166      -0.000036      -0.005272      -0.009636      -0.004140      -0.002009       0.006149              1.617071       1.398041      -0.066102       0.085238       2.013773      -0.042550       1.439397          -0.000001
          264              H       7.554624      13.010307       8.245950       0.134675       1.093551 0.84712894E+01  0.82545908E+02                                 1.629622                            1.604036      -0.691200       2.545077                    0.999926       3.153069       8.190378       0.551887       1.138965      -0.745954       0.007892       0.020059      -0.003536       0.021844       0.001136      -0.000176      -0.001805      -0.008538      -0.006648      -0.003314      -0.002615       0.005929              1.619081       1.657309       0.345358      -0.027731       1.730843      -0.062090       1.469091          -0.000000
          265              H       7.618226      11.443767       8.471610       0.129907       1.200749 0.95794031E+01  0.96742114E+02                                 1.768871                            1.733856      -0.789858       2.497370                    0.999414       3.330045       8.951991       0.515359       1.176844      -0.736167       0.008940      -0.021228       0.001144       0.023062      -0.004462      -0.000790       0.000041      -0.009490      -0.004602      -0.005866      -0.001427       0.007292              1.784895       1.914747      -0.398652       0.130696       1.778491      -0.155127       1.661447           0.000001
          266              H       5.848150      10.334680       9.615476       0.128448       1.120119 0.88368149E+01  0.88480214E+02                                 1.759722                            1.720489      -0.786132       2.499160                    0.999244       3.443145       9.572045       0.486986       1.256143      -0.715916       0.005735      -0.012174      -0.017625       0.022175      -0.004329      -0.003757       0.001971      -0.011930       0.004155      -0.008963       0.000807       0.008156              1.773700       1.501120       0.021421       0.119306       1.753092       0.336972       2.066889          -0.000000
          267              H       4.930772      10.993784      10.720435       0.136378       0.996955 0.76693061E+01  0.74748943E+02                                 1.676198                            1.639354      -0.894102       2.457043                    0.997906       3.469892       9.784682       0.478230       1.314077      -0.701913      -0.021860       0.005711       0.009147       0.024375      -0.000841      -0.004718      -0.002513       0.001895      -0.006028      -0.006199       0.001004       0.005194              1.697699       2.071506      -0.041612      -0.202010       1.347831      -0.010139       1.673759          -0.000000
          268              H       7.307762      13.852392      10.440304       0.125585       1.148765 0.88806152E+01  0.87596855E+02                                 1.685452                            1.642318      -0.723377       2.521664                    0.999869       3.235993       8.468428       0.545203       1.138945      -0.745655       0.015889       0.008333      -0.009980       0.020530       0.002987       0.000223      -0.004865       0.007979       0.001923      -0.007914       0.002582       0.005332              1.687552       1.656374       0.308263      -0.135398       1.771791      -0.229320       1.634492          -0.000001
          269              H       6.045424      13.641404      11.374072       0.133096       1.104308 0.86269083E+01  0.86291125E+02                                 1.770641                            1.718846      -0.935905       2.428841                    0.998086       3.541288      10.001875       0.476810       1.284252      -0.708416      -0.018025       0.005426       0.010879       0.021742      -0.003639       0.000288       0.000824       0.007014      -0.011207      -0.004374      -0.002547       0.006922              1.789281       1.861501      -0.307803      -0.309111       1.619437       0.218029       1.886903          -0.000000
          270              H       7.021014       8.941785      11.755361       0.129490       1.048557 0.77559108E+01  0.74212926E+02                                 1.594520                            1.545885      -0.952908       2.436499                    0.998823       3.157913       8.232056       0.553996       1.155455      -0.740409      -0.018148      -0.032841      -0.005734       0.037957       0.008343       0.008926       0.005115      -0.001359      -0.020014      -0.012079      -0.003953       0.016032              1.584102       1.428850       0.094598       0.173197       1.861343       0.007101       1.462113           0.000000
          271              H       9.603902      11.242115      13.724055       0.109494       1.216638 0.89904232E+01  0.89496034E+02                                 1.781561                            1.677434      -0.964955       2.413473                    0.998473       3.375006       9.050971       0.524253       1.173659      -0.735587       0.028164       0.006073       0.027573       0.039879       0.008932       0.016193       0.002102      -0.004284      -0.011573      -0.019230       0.000407       0.018824              1.859775       2.059914      -0.065138       0.525719       1.531991      -0.086864       1.987419           0.000000
          272              H       8.816962      13.146609      12.619096       0.120834       1.111380 0.80807107E+01  0.77780240E+02                                 1.640859                            1.564724      -0.764551       2.518722                    0.999841       3.111617       8.021135       0.560053       1.136206      -0.746752       0.013172       0.032558       0.005081       0.035488       0.004704       0.015224      -0.003028      -0.012666      -0.019076      -0.021021       0.009062       0.011959              1.644370       1.559247       0.307538       0.116649       1.954569       0.087194       1.419295          -0.000000
          273              H       3.643640       9.242396      76.558860       0.138517       1.028873 0.76374931E+01  0.73034045E+02                                 1.598877                            1.554319      -0.925359       2.457561                    0.999161       3.127932       8.237525       0.539971       1.186208      -0.733198       0.026039       0.030437       0.002255       0.040119       0.010918      -0.005982      -0.000560       0.004735      -0.029623      -0.012507      -0.004549       0.017057              1.592110       1.491416       0.133834      -0.117206       1.847641       0.130347       1.437272          -0.000000
          274              H       1.337798       5.158938      76.558860       0.121541       1.087168 0.77103364E+01  0.73146660E+02                                 1.597644                            1.512159      -0.797730       2.504019                    0.999705       3.058600       7.756909       0.580540       1.112124      -0.752848      -0.018876      -0.029244      -0.001863       0.034857       0.005451      -0.011883       0.007849      -0.003942      -0.028480      -0.020123       0.009520       0.010603              1.613940       1.605065       0.363652      -0.034407       1.897329       0.069345       1.339425          -0.000000
          275              H       0.559482       6.914059      -0.002334       0.109572       1.190900 0.87152049E+01  0.85819984E+02                                 1.736242                            1.635145      -0.978370       2.410343                    0.998219       3.309149       8.738012       0.540666       1.150446      -0.741550      -0.032243      -0.008381       0.020807       0.039278       0.011618      -0.011521       0.000170       0.002214      -0.019825      -0.016492      -0.001640       0.018132              1.810878       2.139812      -0.018071      -0.477489       1.488105       0.066949       1.804718          -0.000000
          276              H       4.913524       8.073560      74.325598       0.131354       1.052511 0.82363256E+01  0.81038564E+02                                 1.688901                            1.662023      -0.724878       2.533052                    0.999577       3.364536       9.275484       0.494967       1.257685      -0.715617      -0.000191       0.017280      -0.015181       0.023002      -0.002015       0.001152      -0.001401      -0.013705       0.007960      -0.008550       0.002091       0.006458              1.697478       1.492908       0.087384      -0.176662       1.750578      -0.304968       1.848950          -0.000000
          277              H       5.646564       7.188531      75.414994       0.136121       0.941488 0.71922807E+01  0.69492164E+02                                 1.653811                            1.618957      -1.003819       2.406654                    0.996617       3.580162      10.296083       0.463876       1.366580      -0.689981       0.019586      -0.004092       0.012279       0.023477      -0.002828       0.005246       0.001965      -0.002388      -0.006549      -0.007609       0.002825       0.004784              1.681906       2.019858      -0.125295       0.236045       1.348556      -0.018770       1.677304          -0.000000
          278              H       4.474778       4.639870      75.640655       0.139053       1.046484 0.80448008E+01  0.78781055E+02                                 1.685786                            1.643062      -0.837305       2.484931                    0.999029       3.381575       9.335702       0.497022       1.258415      -0.714685       0.021223      -0.009143       0.010936       0.025566      -0.001965       0.002929      -0.004963       0.005066      -0.018441      -0.008988       0.001142       0.007846              1.701148       1.718071      -0.249545       0.237783       1.548228      -0.215187       1.837146          -0.000000
          279              H       3.281432       4.432616      74.621292       0.124804       1.136512 0.87422136E+01  0.85730397E+02                                 1.658280                            1.617845      -0.732288       2.516598                    0.999865       3.212570       8.330703       0.556300       1.122751      -0.749755      -0.011485      -0.010747      -0.012603       0.020155       0.003003      -0.000278       0.002718       0.005571       0.007860      -0.006182       0.002239       0.003943              1.660136       1.623258       0.284954       0.128469       1.748053       0.233539       1.609095          -0.000000
          280              H       6.605984       5.676138      74.146626       0.129850       0.897947 0.67817896E+01  0.64436372E+02                                 1.587552                            1.560539      -0.853605       2.470790                    0.997884       3.521237       9.974187       0.478721       1.346593      -0.693966       0.017233       0.012376       0.011524       0.024144       0.004767       0.001142       0.002974       0.007041       0.005427      -0.007356       0.001007       0.006349              1.610080       1.827785       0.024775       0.209612       1.357258       0.122302       1.645197          -0.000000
          281              H       5.814732       4.436350      73.563021       0.132097       1.079176 0.84795937E+01  0.83282536E+02                                 1.666688                            1.646170      -0.625959       2.577248                    0.999995       3.225398       8.624543       0.520381       1.198411      -0.730906      -0.005128      -0.020740      -0.000873       0.021383       0.004013      -0.001686       0.000283      -0.005479      -0.013342      -0.005417      -0.001691       0.007108              1.681014       1.482559      -0.105056      -0.112394       2.098823       0.049531       1.461661           0.000000
          282              H       3.246936       7.147453      72.956072       0.126422       1.243895 0.10059874E+02  0.10296736E+03                                 1.821883                            1.785049      -0.831727       2.475458                    0.999141       3.393180       9.218878       0.503802       1.187789      -0.733592      -0.004914       0.022051       0.005484       0.023248      -0.005506       0.002805       0.000321      -0.013741       0.000186      -0.009620       0.000799       0.008820              1.836213       1.887805      -0.424712      -0.120492       1.913217       0.142768       1.707617          -0.000000
          283              H       3.162852       5.608921      72.621472       0.130069       1.134801 0.88620064E+01  0.87464483E+02                                 1.682677                            1.649912      -0.696325       2.541045                    0.999852       3.214475       8.445137       0.538748       1.151915      -0.742722      -0.008478      -0.019038      -0.002732       0.021019       0.002607       0.002646      -0.000114      -0.006856      -0.004587      -0.005287       0.000125       0.005162              1.676840       1.789538       0.368534       0.100167       1.694770       0.111842       1.546213          -0.000000
          284              H       7.903896       5.620124      71.602108       0.123756       0.927721 0.65870488E+01  0.62934536E+02                                 1.687243                            1.587213      -1.380788       2.225887                    0.993593       3.869809      11.462707       0.446990       1.434203      -0.674404       0.030407      -0.010873       0.011682       0.034341      -0.002332       0.000854      -0.003054       0.006703       0.005297      -0.005925       0.001310       0.004615              1.771722       2.131675      -0.397407       0.102099       1.604774      -0.121768       1.578716          -0.000000
          285              H       5.724180       7.330434      68.707428       0.111430       1.212185 0.88005321E+01  0.87307696E+02                                 1.790117                            1.668419      -0.973392       2.413360                    0.998135       3.382466       9.112772       0.520511       1.186131      -0.732232      -0.005713       0.013948      -0.035392       0.038468      -0.007273       0.006728      -0.010484       0.014854       0.025082      -0.017029      -0.001393       0.018423              1.866901       1.559855      -0.062295       0.000727       1.617545      -0.435583       2.423303          -0.000000
          286              H       3.901282       7.440596      70.076954       0.119949       1.133469 0.80309225E+01  0.77085802E+02                                 1.652353                            1.551143      -0.805983       2.498695                    0.999616       3.111573       7.977399       0.567973       1.123491      -0.749788      -0.029738       0.016243      -0.014429       0.036829      -0.008991      -0.003235      -0.010937       0.024230       0.023914      -0.023237       0.011001       0.012237              1.701247       2.131213      -0.328167       0.239583       1.434356      -0.170054       1.538171          -0.000000
          287              H       0.974512      16.513082      77.508191       0.116915       1.134985 0.86838866E+01  0.86348800E+02                                 1.748075                            1.685545      -1.030147       2.386887                    0.998147       3.443904       9.461528       0.502072       1.226868      -0.721997      -0.025710       0.010248       0.018351       0.033209      -0.012204      -0.005311      -0.002535       0.014947      -0.022989      -0.014212      -0.004383       0.018595              1.778679       1.842756       0.062714      -0.351170       1.621669      -0.214409       1.871611           0.000000
          288              H       5.258484      16.438396      75.632874       0.123126       1.103700 0.78043293E+01  0.74218625E+02                                 1.609387                            1.517504      -0.805168       2.500601                    0.999674       3.068220       7.775587       0.582068       1.106510      -0.754251       0.034184      -0.002841      -0.011651       0.036226      -0.005296      -0.007970      -0.013038       0.003086      -0.025922      -0.020622       0.009318       0.011304              1.632260       2.076753      -0.099277      -0.308899       1.378431      -0.038827       1.441596          -0.000000
          289              H       4.524366      14.782233      77.041307       0.115065       1.191591 0.85494281E+01  0.83592437E+02                                 1.722689                            1.608851      -0.978820       2.415428                    0.998220       3.249439       8.486167       0.551760       1.135340      -0.745712       0.027113      -0.028899       0.006500       0.040156      -0.011490      -0.004703      -0.007502       0.012374      -0.027207      -0.017650       0.000064       0.017586              1.801272       1.769084      -0.478100       0.060445       2.122374      -0.270811       1.512359          -0.000000
          290              H       0.403172      18.141237      75.243804       0.125655       1.061173 0.83291918E+01  0.81526381E+02                                 1.648008                            1.631117      -0.660319       2.555467                    0.999896       3.275866       8.774813       0.522411       1.197840      -0.730220      -0.015776      -0.010149      -0.008393       0.020551       0.005493       0.002792      -0.002709       0.005646       0.001135      -0.008060       0.001871       0.006189              1.636303       1.841030       0.127432       0.225976       1.454017      -0.055969       1.613862           0.000001
          291              H      11.963644       0.563880      76.060851       0.129983       0.994449 0.75881448E+01  0.74059846E+02                                 1.693384                            1.643815      -0.971947       2.412271                    0.997341       3.606991      10.313406       0.469956       1.335369      -0.696281       0.000894       0.019661       0.010554       0.022332       0.000287      -0.004957      -0.000017      -0.008654      -0.007201      -0.007737       0.002194       0.005543              1.726365       1.313839      -0.098459       0.006192       1.953775       0.338403       1.911481           0.000000
          292              H       4.075918      18.400771      73.858714       0.129310       1.174324 0.92565829E+01  0.92570462E+02                                 1.734739                            1.697985      -0.751809       2.515801                    0.999615       3.284014       8.749925       0.524368       1.168015      -0.738460       0.008613      -0.008734      -0.019830       0.023317      -0.004781      -0.001483       0.002860       0.002245       0.010214      -0.006800       0.000483       0.006317              1.737130       1.676731      -0.096111      -0.271018       1.469370       0.034450       2.065290           0.000001
          293              H      14.709310       0.744993      75.057050       0.132645       1.093354 0.85544013E+01  0.84340463E+02                                 1.679383                            1.650401      -0.834551       2.475695                    0.999292       3.335698       8.984727       0.520283       1.194044      -0.730372       0.006381       0.018561       0.008841       0.021527       0.003621       0.002605       0.003487      -0.002867      -0.016550      -0.006916      -0.001130       0.008047              1.681489       1.475973       0.190829       0.150755       1.935556       0.206114       1.632939           0.000000
          294              H      11.715704       1.949305      74.061031       0.127599       0.875791 0.66782901E+01  0.63444190E+02                                 1.582074                            1.563856      -0.929356       2.433289                    0.996684       3.613675      10.359978       0.469483       1.373281      -0.688015      -0.021563       0.003991       0.004625       0.022412      -0.002514      -0.005449      -0.004114       0.001684      -0.009312      -0.008882       0.003133       0.005748              1.598549       1.813709      -0.304792      -0.072852       1.517017      -0.000205       1.464921           0.000000
          295              H      13.270180       2.206972      74.123282       0.126803       1.040269 0.81476366E+01  0.79797334E+02                                 1.662938                            1.642229      -0.669160       2.553793                    0.999751       3.347081       9.149106       0.503828       1.241272      -0.719338       0.021354       0.010995       0.003000       0.024205       0.006701       0.003021      -0.003221       0.003057      -0.011797      -0.008852       0.000001       0.008850              1.675273       1.632014       0.230969       0.245742       1.760875       0.083157       1.632930           0.000000
          296              H       2.340338      17.310355      72.971635       0.121796       1.254071 0.99029768E+01  0.10093663E+03                                 1.825960                            1.765110      -0.813873       2.478693                    0.999246       3.414280       9.248584       0.509347       1.179802      -0.735029       0.019846      -0.010986      -0.001863       0.022760      -0.007549      -0.000009       0.003930       0.005373      -0.000364      -0.009132       0.000429       0.008703              1.859006       1.785303      -0.500596       0.123491       2.145745      -0.083389       1.645971           0.000001
          297              H       0.819280      17.719261      73.065012       0.126784       1.103553 0.89090913E+01  0.89014736E+02                                 1.711143                            1.701717      -0.804870       2.486802                    0.999154       3.427350       9.389590       0.502927       1.218912      -0.724328      -0.019870      -0.002856       0.003359       0.020353       0.004492      -0.001984       0.001376       0.003259       0.003991      -0.006137       0.001749       0.004388              1.684204       1.996929       0.187602       0.092669       1.497245      -0.056625       1.558438           0.000001
          298              H      12.485396       3.536384      71.734392       0.129290       0.921576 0.65657908E+01  0.62496340E+02                                 1.668697                            1.578177      -1.272841       2.286399                    0.994884       3.693555      10.815509       0.452359       1.422511      -0.677780      -0.004428       0.034655       0.014182       0.037706      -0.000208       0.000198       0.003062      -0.012181       0.016646      -0.008873       0.001181       0.007692              1.747085       1.341114       0.074206       0.009575       2.350539       0.105158       1.549602           0.000000
          299              H      12.491864       0.843952      68.699646       0.114903       1.207388 0.88634500E+01  0.88191135E+02                                 1.796445                            1.684334      -0.952373       2.426201                    0.998459       3.370262       9.127877       0.512860       1.200286      -0.729215      -0.000061      -0.010517      -0.035306       0.036839      -0.001891      -0.001776       0.007751      -0.018661       0.033740      -0.015186      -0.001112       0.016298              1.865211       1.470145       0.040873       0.102949       1.610200       0.155000       2.515290           0.000001
          300              H       1.834756      17.879836      70.185894       0.100757       1.174961 0.86000246E+01  0.84011581E+02                                 1.690789                            1.602986      -0.775466       2.496303                    0.999728       3.244227       8.403324       0.559598       1.120446      -0.749956       0.000453      -0.029830      -0.013419       0.032713      -0.001463      -0.000480      -0.001175      -0.029147       0.031807      -0.019957       0.008666       0.011291              1.728213       1.360070      -0.069188       0.035903       2.234382       0.267372       1.590185           0.000002
          301              H       1.234310       9.838018      31.976107       0.125473       0.900891 0.64725770E+01  0.61540952E+02                                 1.656865                            1.576688      -1.300992       2.268640                    0.994234       3.771131      11.125898       0.447274       1.440276      -0.674014      -0.023715       0.024146      -0.010825       0.035533      -0.005972       0.004865      -0.000681      -0.001298       0.009209      -0.008499       0.000628       0.007871              1.721483       1.908571      -0.417790       0.073823       1.715269      -0.014455       1.540608          -0.000000
          302              H       4.625698       6.884185      33.158880       0.114552       1.160386 0.83364697E+01  0.80848973E+02                                 1.683601                            1.583630      -0.808955       2.492299                    0.999568       3.179247       8.219572       0.559831       1.128123      -0.748277       0.025526      -0.020177       0.009739       0.033964      -0.013767       0.006902       0.006863       0.001476       0.027174      -0.021421       0.009232       0.012189              1.733020       1.867746      -0.520999       0.211036       1.785072      -0.121662       1.546243           0.000000
          303              H       3.774078       8.348031      34.761848       0.121194       1.141320 0.82079486E+01  0.79837645E+02                                 1.704985                            1.601948      -0.979762       2.419347                    0.998409       3.250408       8.605912       0.537081       1.172448      -0.736055       0.016170      -0.003827       0.039330       0.042696      -0.011828       0.011914      -0.001324       0.004357       0.031505      -0.018983      -0.000549       0.019532              1.762410       1.562332      -0.059719       0.319704       1.452469       0.088427       2.272428          -0.000000
          304              H       1.694616       8.895106      29.431589       0.135830       0.865909 0.64314413E+01  0.60363666E+02                                 1.556673                            1.525573      -0.817042       2.494160                    0.998724       3.462993       9.781598       0.480895       1.357028      -0.691928       0.000176       0.024967      -0.010841       0.027219      -0.000751      -0.001743      -0.000754      -0.009285       0.002748      -0.005655       0.001290       0.004365              1.577568       1.394029      -0.206782       0.036762       1.746995      -0.232100       1.591679          -0.000000
          305              H       1.072610       7.515282      29.890692       0.136723       1.043645 0.81016610E+01  0.78424585E+02                                 1.608655                            1.591887      -0.640238       2.570098                    0.999994       3.147623       8.271300       0.539444       1.172955      -0.737129      -0.015240      -0.014371       0.001050       0.020973       0.004116      -0.000614       0.000992      -0.003715      -0.009636      -0.004140      -0.002009       0.006149              1.617071       1.917086       0.233569      -0.079469       1.494728       0.052543       1.439397          -0.000001
          306              H       3.290056       5.623858      30.661050       0.134675       1.093551 0.84712921E+01  0.82545938E+02                                 1.629622                            1.604036      -0.691200       2.545077                    0.999926       3.153069       8.190377       0.551887       1.138964      -0.745954      -0.013425      -0.016865       0.003536       0.021844       0.004265      -0.001475      -0.001055       0.002301      -0.006648      -0.003314      -0.002615       0.005929              1.619081       1.413371       0.204520      -0.039906       1.974782      -0.055061       1.469091          -0.000000
          307              H       4.678520       6.352047      30.435390       0.129907       1.200748 0.95793997E+01  0.96742070E+02                                 1.768871                            1.733855      -0.789859       2.497370                    0.999414       3.330045       8.951990       0.515360       1.176843      -0.736167       0.022854       0.002872      -0.001144       0.023062       0.001878       0.000430      -0.000663       0.012473      -0.004602      -0.005866      -0.001427       0.007292              1.784895       2.157797      -0.258326      -0.199692       1.535441       0.035623       1.661446           0.000001
          308              H       4.753980       8.439522      29.291524       0.128448       1.120118 0.88368088E+01  0.88480132E+02                                 1.759721                            1.720488      -0.786132       2.499160                    0.999244       3.443145       9.572042       0.486986       1.256142      -0.715916       0.013410       0.001120       0.017625       0.022175       0.003001       0.003585      -0.002268       0.013463       0.004155      -0.008964       0.000807       0.008156              1.773699       1.671547       0.119818       0.232173       1.582663       0.271809       2.066887          -0.000000
          309              H       3.724490       8.904442      28.186565       0.136378       0.996955 0.76692998E+01  0.74748868E+02                                 1.676198                            1.639353      -0.894102       2.457043                    0.997906       3.469891       9.784679       0.478230       1.314077      -0.701913      -0.015876       0.016076      -0.009147       0.024375      -0.001241       0.000183      -0.005343       0.000509      -0.006028      -0.006199       0.001004       0.005194              1.697698       1.564787      -0.334166       0.092224       1.854549      -0.180015       1.673758          -0.000000
          310              H       2.437358       5.416604      28.466696       0.125585       1.148765 0.88806214E+01  0.87596929E+02                                 1.685453                            1.642318      -0.723377       2.521664                    0.999869       3.235993       8.468428       0.545203       1.138944      -0.745655       0.000728      -0.017926       0.009980       0.020530      -0.001962      -0.004324      -0.002240      -0.009163       0.001923      -0.007914       0.002582       0.005332              1.687553       1.475974       0.204109      -0.130897       1.952193      -0.231918       1.634492          -0.000000
          311              H       1.988910       6.615315      27.532928       0.133096       1.104308 0.86269061E+01  0.86291100E+02                                 1.770641                            1.718846      -0.935905       2.428841                    0.998086       3.541288      10.001876       0.476810       1.284252      -0.708416      -0.013712       0.012897      -0.010879       0.021742      -0.004856       0.000570       0.000662       0.002795      -0.011207      -0.004374      -0.002547       0.006922              1.789281       1.946519      -0.258718       0.343374       1.534420      -0.158683       1.886903          -0.000000
          312              H       6.546694       8.120239      27.151639       0.129490       1.048557 0.77559069E+01  0.74212875E+02                                 1.594519                            1.545885      -0.952908       2.436499                    0.998823       3.157913       8.232054       0.553996       1.155454      -0.740409       0.019367       0.032137       0.005734       0.037957       0.004760      -0.000034       0.010288      -0.013770      -0.020014      -0.012079      -0.003953       0.016032              1.584101       1.671294       0.234574      -0.080449       1.618896       0.153544       1.462113           0.000000
          313              H       5.845994       4.733227      25.182945       0.109494       1.216638 0.89904257E+01  0.89496067E+02                                 1.781561                            1.677434      -0.964955       2.413473                    0.998473       3.375006       9.050972       0.524252       1.173659      -0.735587       0.008822      -0.027427      -0.027573       0.039879       0.006321      -0.006276       0.015074      -0.013330      -0.011573      -0.019230       0.000407       0.018824              1.859775       1.720383      -0.261166      -0.338085       1.871523       0.411854       1.987419           0.000000
          314              H       3.803184       4.462490      26.287904       0.120834       1.111380 0.80807140E+01  0.77780278E+02                                 1.640859                            1.564724      -0.764551       2.518722                    0.999841       3.111617       8.021135       0.560053       1.136206      -0.746752      -0.021610      -0.027687      -0.005081       0.035488       0.007837      -0.010234       0.011671      -0.001815      -0.019076      -0.021021       0.009062       0.011959              1.644371       1.589402       0.324948       0.017187       1.924415       0.144618       1.419295          -0.000000
          315              H       4.597670      10.894825      40.162140       0.138517       1.028873 0.76374972E+01  0.73034092E+02                                 1.598877                            1.554319      -0.925359       2.457561                    0.999161       3.127932       8.237525       0.539971       1.186208      -0.733198      -0.013339      -0.037769      -0.002255       0.040119       0.003409       0.002506      -0.005461      -0.021277      -0.029623      -0.012507      -0.004549       0.017057              1.592110       1.642682       0.221167       0.171487       1.696376      -0.036330       1.437272          -0.000000
          316              H       6.981128      14.933472      40.162140       0.121541       1.087165 0.77103153E+01  0.73146412E+02                                 1.597642                            1.512157      -0.797730       2.504019                    0.999705       3.058598       7.756902       0.580540       1.112124      -0.752848       0.015888       0.030969       0.001863       0.034857       0.004433       0.012738      -0.006366      -0.007471      -0.028480      -0.020123       0.009520       0.010603              1.613937       1.509329       0.308379       0.077258       1.993059       0.004875       1.339423          -0.000000
          317              H       5.071990      14.729953      38.909334       0.109571       1.190899 0.87151935E+01  0.85819851E+02                                 1.736241                            1.635144      -0.978351       2.410349                    0.998219       3.309150       8.738016       0.540666       1.150446      -0.741550      -0.008864       0.032115      -0.020807       0.039279       0.004850       0.005908      -0.009893      -0.021231      -0.019827      -0.016492      -0.001641       0.018133              1.810878       1.666682      -0.291233       0.296724       1.961234      -0.380043       1.804717          -0.000000
          318              H       6.244854      10.379491      42.395402       0.131354       1.052512 0.82363325E+01  0.81038643E+02                                 1.688901                            1.662023      -0.724878       2.533052                    0.999577       3.364537       9.275485       0.494967       1.257684      -0.715617      -0.015060      -0.008474       0.015181       0.023002       0.004927      -0.001790       0.000297       0.010343       0.007960      -0.008550       0.002091       0.006458              1.697479       1.610484       0.155266      -0.175779       1.633003      -0.305478       1.848950          -0.000000
          319              H       7.377832      10.187175      41.306006       0.136121       0.941488 0.71922799E+01  0.69492155E+02                                 1.653810                            1.618957      -1.003819       2.406654                    0.996617       3.580162      10.296083       0.463876       1.366580      -0.689981       0.013337      -0.014916      -0.012279       0.023477      -0.000380      -0.000922       0.005526       0.006093      -0.006549      -0.007609       0.002825       0.004784              1.681906       1.624891      -0.353330      -0.134278       1.743523       0.195036       1.677304          -0.000000
          320              H       8.999144      12.476302      41.080345       0.139053       1.046484 0.80448021E+01  0.78781069E+02                                 1.685786                            1.643062      -0.837306       2.484930                    0.999029       3.381575       9.335702       0.497022       1.258415      -0.714685       0.018530      -0.013808      -0.010936       0.025566      -0.003176      -0.005763       0.000055       0.000869      -0.018441      -0.008988       0.001142       0.007846              1.701148       1.806801      -0.198316      -0.305249       1.459498       0.098333       1.837146          -0.000000
          321              H       8.581958      13.613396      42.099708       0.124804       1.136511 0.87422059E+01  0.85730304E+02                                 1.658280                            1.617844      -0.732288       2.516598                    0.999865       3.212569       8.330700       0.556300       1.122751      -0.749755       0.003564       0.015319       0.012603       0.020155      -0.000911       0.002493       0.001118      -0.007987       0.007860      -0.006182       0.002239       0.003943              1.660135       1.470077       0.196515       0.138016       1.901233       0.228027       1.609095          -0.000000
          322              H       9.167312      10.112489      42.574374       0.129850       0.897947 0.67817907E+01  0.64436387E+02                                 1.587552                            1.560540      -0.853605       2.470790                    0.997884       3.521237       9.974188       0.478721       1.346593      -0.693966      -0.002101      -0.021112      -0.011524       0.024144      -0.000665       0.002004       0.002476      -0.011777       0.005427      -0.007356       0.001007       0.006349              1.610080       1.453434      -0.191357       0.001111       1.731610       0.242681       1.645197          -0.000000
          323              H       9.845374      11.417627      43.157979       0.132097       1.079175 0.84795869E+01  0.83282455E+02                                 1.666687                            1.646170      -0.625959       2.577248                    0.999995       3.225398       8.624543       0.520381       1.198411      -0.730906       0.015398       0.014811       0.000873       0.021383       0.004379       0.001088      -0.001319      -0.004211      -0.013342      -0.005417      -0.001691       0.007108              1.681014       2.035738       0.214322       0.099092       1.545643      -0.072570       1.461661           0.000000
          324              H       6.213592      12.285852      43.764928       0.126422       1.243896 0.10059886E+02  0.10296751E+03                                 1.821884                            1.785051      -0.831728       2.475458                    0.999141       3.393181       9.218882       0.503802       1.187789      -0.733592      -0.021554      -0.006770      -0.005484       0.023248       0.003197      -0.001125       0.002590       0.016406       0.000186      -0.009620       0.000799       0.008820              1.836214       2.274677      -0.201352       0.183887       1.526347      -0.032965       1.707618          -0.000000
          325              H       7.503958      13.127937      44.099528       0.130068       1.134801 0.88620084E+01  0.87464511E+02                                 1.682677                            1.649912      -0.696325       2.541045                    0.999852       3.214476       8.445141       0.538748       1.151916      -0.742722       0.012248       0.016862       0.002732       0.021019       0.004272      -0.001421       0.002234      -0.001087      -0.004588      -0.005287       0.000125       0.005162              1.676841       1.399303       0.143231       0.046775       2.085006       0.142668       1.546214          -0.000000
          326              H       9.864778       9.016471      45.118892       0.123756       0.927718 0.65870266E+01  0.62934335E+02                                 1.687247                            1.587216      -1.380784       2.225890                    0.993593       3.869815      11.462764       0.446986       1.434214      -0.674402       0.024620      -0.020897      -0.011682       0.034341      -0.004068      -0.003072      -0.000787       0.000688       0.005297      -0.005925       0.001310       0.004615              1.771726       2.080669      -0.426860      -0.156504       1.655790       0.027536       1.578720          -0.000000
          327              H       7.293748      10.049006      48.013572       0.111431       1.212187 0.88005451E+01  0.87307861E+02                                 1.790118                            1.668420      -0.973393       2.413359                    0.998135       3.382468       9.112780       0.520511       1.186131      -0.732232      -0.014936      -0.002026       0.035392       0.038468      -0.010068      -0.012443       0.000584       0.005170       0.025082      -0.017029      -0.001393       0.018423              1.866902       1.657072      -0.006167      -0.377589       1.520329      -0.217162       2.423304          -0.000000
          328              H       6.286896      11.572601      46.644046       0.119949       1.133477 0.80309850E+01  0.77086561E+02                                 1.652362                            1.551150      -0.805982       2.498695                    0.999616       3.111578       7.977423       0.567971       1.123493      -0.749787      -0.028936       0.017632       0.014429       0.036829      -0.014987      -0.007854      -0.008271       0.003458       0.023914      -0.023237       0.011001       0.012237              1.701256       1.892783      -0.465837      -0.267065       1.672807       0.122460       1.538178          -0.000000
          329              H      -3.033492       9.571015      39.212809       0.116915       1.134985 0.86838832E+01  0.86348758E+02                                 1.748074                            1.685544      -1.030147       2.386887                    0.998147       3.443904       9.461528       0.502072       1.226868      -0.721997      -0.021731       0.017142      -0.018351       0.033209      -0.012575       0.000460      -0.005867       0.013665      -0.022989      -0.014212      -0.004383       0.018595              1.778678       1.622629      -0.064376      -0.010099       1.841795      -0.411327       1.871611           0.000000
          330              H      -0.826826       5.898329      41.088126       0.123126       1.103700 0.78043334E+01  0.74218676E+02                                 1.609388                            1.517504      -0.805168       2.500601                    0.999674       3.068220       7.775588       0.582067       1.106510      -0.754251       0.019552      -0.028184       0.011651       0.036226      -0.003984      -0.007306      -0.013421       0.007630      -0.025922      -0.020622       0.009318       0.011304              1.632260       1.638989      -0.352021       0.120824       1.816196      -0.286928       1.441596          -0.000000
          331              H       0.240394       7.362176      39.679693       0.115065       1.191592 0.85494300E+01  0.83592461E+02                                 1.722690                            1.608852      -0.978820       2.415428                    0.998220       3.249439       8.486168       0.551760       1.135340      -0.745712       0.038584      -0.009031      -0.006500       0.040156      -0.011103      -0.004146      -0.007824       0.013714      -0.027207      -0.017650       0.000064       0.017586              1.801273       2.448099      -0.086071      -0.264751       1.443360      -0.083059       1.512360          -0.000000
          332              H      -4.729186       9.251732      41.477196       0.125656       1.061172 0.83291878E+01  0.81526340E+02                                 1.648008                            1.631117      -0.660319       2.555467                    0.999896       3.275865       8.774813       0.522410       1.197840      -0.730220       0.000901       0.018737       0.008393       0.020551       0.000302      -0.003742       0.001063      -0.012338       0.001135      -0.008060       0.001871       0.006189              1.636303       1.440411      -0.103865      -0.161459       1.854636       0.167717       1.613862           0.000001
          333              H      16.273488       8.028748      40.660149       0.129983       0.994449 0.75881424E+01  0.74059818E+02                                 1.693384                            1.643815      -0.971947       2.412271                    0.997341       3.606991      10.313406       0.469956       1.335370      -0.696281      -0.016579      -0.010605      -0.010554       0.022332       0.003891       0.002464      -0.004301       0.003829      -0.007201      -0.007737       0.002194       0.005543              1.726365       1.879059       0.227871       0.289970       1.388554       0.174565       1.911481           0.000000
          334              H      -3.117576       5.941274      42.862286       0.129309       1.174324 0.92565835E+01  0.92570472E+02                                 1.734739                            1.697985      -0.751809       2.515801                    0.999615       3.284014       8.749926       0.524368       1.168015      -0.738460       0.011870      -0.003093       0.019830       0.023317      -0.003363       0.003218       0.000146       0.007159       0.010214      -0.006800       0.000483       0.006317              1.737131       1.604445      -0.137846       0.165344       1.541656      -0.217483       2.065291           0.000001
          335              H      17.489472       5.560375      41.663950       0.132645       1.093354 0.85544027E+01  0.84340479E+02                                 1.679383                            1.650401      -0.834551       2.475695                    0.999292       3.335698       8.984727       0.520283       1.194044      -0.730372      -0.012884      -0.014807      -0.008841       0.021527       0.003052       0.001717       0.003999      -0.004839      -0.016550      -0.006916      -0.001130       0.008047              1.681489       1.655398       0.294420       0.103123       1.756131       0.233615       1.632939           0.000000
          336              H      14.949704       7.550758      42.659969       0.127599       0.875791 0.66782904E+01  0.63444194E+02                                 1.582074                            1.563856      -0.929356       2.433289                    0.996684       3.613675      10.359978       0.469483       1.373281      -0.688015      -0.014238       0.016679      -0.004625       0.022412      -0.001986      -0.000838      -0.006776       0.003513      -0.009312      -0.008882       0.003133       0.005748              1.598549       1.855148      -0.280867       0.036248       1.475578      -0.063194       1.464920           0.000000
          337              H      15.503796       6.075709      42.597718       0.126803       1.040270 0.81476396E+01  0.79797374E+02                                 1.662939                            1.642230      -0.669160       2.553793                    0.999751       3.347081       9.149108       0.503828       1.241273      -0.719337       0.001155      -0.023991      -0.003000       0.024205       0.002027      -0.004300       0.001006      -0.013135      -0.011797      -0.008852       0.000001       0.008850              1.675274       1.528636       0.171284      -0.050855       1.864255       0.254398       1.632931           0.000000
          338              H      -3.041038       7.989538      43.749365       0.121796       1.254071 0.99029851E+01  0.10093674E+03                                 1.825960                            1.765111      -0.813873       2.478693                    0.999246       3.414280       9.248585       0.509347       1.179802      -0.735029       0.019437      -0.011694       0.001863       0.022760      -0.006101       0.003408       0.001957       0.010389      -0.000364      -0.009132       0.000429       0.008703              1.859007       2.489165      -0.094222      -0.133963       1.441885       0.065252       1.645972           0.000001
          339              H      -4.155690       9.102360      43.655988       0.126784       1.103552 0.89090887E+01  0.89014704E+02                                 1.711143                            1.701717      -0.804870       2.486802                    0.999154       3.427350       9.389590       0.502927       1.218912      -0.724328      -0.007462       0.018636      -0.003359       0.020353       0.000835       0.002184      -0.001030      -0.009410       0.003991      -0.006137       0.001749       0.004388              1.684204       1.459698      -0.122568      -0.095373       2.034476       0.051942       1.558438           0.000001
          340              H      13.960100       6.090646      44.986608       0.129290       0.921577 0.65657934E+01  0.62496365E+02                                 1.668697                            1.578176      -1.272841       2.286399                    0.994884       3.693556      10.815509       0.452359       1.422509      -0.677780      -0.032226      -0.013493      -0.014182       0.037706       0.005170       0.002553       0.001703       0.006451       0.016646      -0.008873       0.001181       0.007692              1.747085       2.033917       0.474197       0.086282       1.657735       0.060871       1.549602           0.000000
          341              H      16.295048       7.431260      48.021354       0.114903       1.207388 0.88634507E+01  0.88191144E+02                                 1.796445                            1.684334      -0.952373       2.426201                    0.998459       3.370262       9.127877       0.512860       1.200286      -0.729215       0.009078       0.005312       0.035306       0.036839       0.007135       0.007601       0.002337       0.012606       0.033740      -0.015186      -0.001112       0.016298              1.865212       1.539789       0.081082       0.082760       1.540556       0.166657       2.515290           0.000001
          342              H      -3.787014       8.142645      46.535106       0.100757       1.174960 0.86000228E+01  0.84011568E+02                                 1.690790                            1.602986      -0.775466       2.496303                    0.999728       3.244226       8.403324       0.559597       1.120447      -0.749956       0.026060       0.014523       0.013419       0.032713       0.011890      -0.000778      -0.001003       0.017107       0.031807      -0.019958       0.008666       0.011291              1.728213       2.075724       0.343994       0.213600       1.518730       0.164779       1.590186           0.000002
          343              H       1.642872      14.821443       6.038366       0.127910       0.893521 0.64094807E+01  0.60812423E+02                                 1.650545                            1.571198      -1.303709       2.269388                    0.994168       3.756172      11.082233       0.446957       1.444344      -0.673313      -0.008846      -0.032219      -0.010272       0.034955       0.003719      -0.002457       0.004715      -0.008998       0.010422      -0.008915       0.001025       0.007890              1.714670       1.397283       0.124206      -0.024292       2.211449       0.070397       1.535277          -0.000000
          344              H      13.285272       0.563880       7.221139       0.113063       1.161965 0.83491494E+01  0.80988140E+02                                 1.683488                            1.583504      -0.796234       2.497252                    0.999598       3.184317       8.228665       0.560660       1.126231      -0.748726       0.004886       0.034071       0.010303       0.035928       0.006264      -0.009287       0.002429      -0.024014       0.027452      -0.021158       0.008961       0.012197              1.732920       1.354445       0.224662      -0.000145       2.298116       0.243648       1.546199           0.000000
          345              H       1.663354      17.765940       8.824108       0.123934       1.131232 0.81202986E+01  0.78779338E+02                                 1.695670                            1.593967      -0.942862       2.438189                    0.998646       3.234676       8.555214       0.538082       1.173323      -0.735862      -0.006062       0.015690       0.038350       0.041877       0.004078      -0.004013       0.011079      -0.023269       0.030262      -0.018736      -0.000824       0.019560              1.752372       1.421501      -0.017469      -0.234129       1.578390       0.230199       2.257224          -0.000000
          346              H       2.229304      15.691535       3.493849       0.139708       0.860294 0.63791561E+01  0.59756768E+02                                 1.550542                            1.519864      -0.804741       2.500756                    0.998851       3.448013       9.732969       0.481509       1.357931      -0.691745      -0.019407      -0.011700      -0.010117       0.024817       0.004451       0.001854      -0.000755       0.003654       0.002398      -0.005647       0.000895       0.004752              1.571252       1.474178       0.254438       0.181354       1.654471       0.146717       1.585108          -0.000000
          347              H       3.735270      15.842775       3.952951       0.134683       1.046291 0.81266713E+01  0.78710279E+02                                 1.609618                            1.592879      -0.636147       2.571132                    0.999994       3.154330       8.285357       0.540136       1.170805      -0.737627       0.020929      -0.007589       0.001117       0.022291      -0.000055      -0.000410      -0.001235       0.009025      -0.011179      -0.004548      -0.001844       0.006392              1.618062       1.803113      -0.299830      -0.005862       1.610654      -0.095191       1.440420          -0.000001
          348              H      15.044568       0.037343       4.723310       0.133150       1.099488 0.85286851E+01  0.83237717E+02                                 1.634803                            1.608853      -0.683584       2.547327                    0.999933       3.161971       8.217508       0.551424       1.138104      -0.746166       0.021575      -0.003298       0.004159       0.022218      -0.002891       0.001306      -0.000340       0.006516      -0.008021      -0.003111      -0.002792       0.005903              1.624228       2.019333       0.141545       0.068141       1.380170      -0.007090       1.473182          -0.000000
          349              H      13.719706       0.875694       4.497649       0.130293       1.203633 0.96105728E+01  0.97159024E+02                                 1.773963                            1.738551      -0.801004       2.491981                    0.999384       3.331401       8.967361       0.513707       1.179389      -0.735593      -0.013748       0.017856      -0.000823       0.022550      -0.006548       0.000617       0.000457      -0.003378      -0.003955      -0.006223      -0.001198       0.007422              1.790128       1.470916      -0.141365       0.069412       2.233667      -0.191832       1.665802           0.000001
          350              H       1.094170      18.568815       3.353783       0.127004       1.127259 0.89096211E+01  0.89402935E+02                                 1.768001                            1.728178      -0.791653       2.496077                    0.999198       3.455851       9.621504       0.485584       1.257039      -0.715704      -0.008111       0.011379       0.018176       0.022927      -0.007524      -0.000072       0.003825      -0.001810       0.004860      -0.009000       0.000856       0.008144              1.782208       1.716827      -0.099005      -0.354394       1.552056       0.065325       2.077743          -0.000000
          351              H       1.206282      17.444790       2.248825       0.137951       0.994630 0.76463653E+01  0.74476877E+02                                 1.674275                            1.637426      -0.891041       2.458973                    0.997888       3.464938       9.770671       0.478233       1.314921      -0.701731      -0.006513      -0.020973      -0.009258       0.023832       0.000115       0.004722       0.002635      -0.003059      -0.006644      -0.006556       0.001534       0.005022              1.695767       1.490963       0.292159       0.109699       1.924471       0.170076       1.671865          -0.000000
          352              H       4.870404      18.074020       2.528955       0.122596       1.153755 0.89267398E+01  0.88140666E+02                                 1.688077                            1.644744      -0.716947       2.523201                    0.999877       3.245245       8.488973       0.545868       1.136409      -0.746284       0.016224       0.009703       0.010669       0.021707       0.004876       0.003603      -0.002938       0.001196       0.001767      -0.007747       0.002871       0.004875              1.690193       2.013564       0.104299       0.267040       1.420097       0.002492       1.636918          -0.000001
          353              H       4.056514      17.086297       1.595187       0.131675       1.101666 0.85978649E+01  0.85912141E+02                                 1.766869                            1.715269      -0.932162       2.430193                    0.998109       3.535318       9.973807       0.477680       1.283232      -0.708689      -0.004193      -0.018533      -0.011611       0.022268       0.001370      -0.000891       0.000180      -0.009142      -0.011911      -0.004463      -0.002295       0.006757              1.785425       1.410628      -0.048755      -0.034023       2.062974       0.375721       1.882672          -0.000000
          354              H      11.254320       1.609484       1.213898       0.130543       1.043326 0.77048118E+01  0.73581503E+02                                 1.586967                            1.538961      -0.936685       2.443621                    0.998922       3.150035       8.196030       0.556384       1.152722      -0.741056      -0.036432       0.001223       0.006485       0.037025       0.003585      -0.008612      -0.005522       0.015508      -0.019868      -0.012237      -0.003792       0.016029              1.576597       1.825540      -0.138738      -0.092042       1.448551      -0.145283       1.455698           0.000000
          355              H      14.537908       2.696166      77.059204       0.104085       1.240009 0.92026586E+01  0.92156114E+02                                 1.805685                            1.698243      -0.989593       2.400715                    0.998277       3.406357       9.166012       0.520448       1.175216      -0.735252       0.019878       0.023091      -0.029477       0.042393       0.002729      -0.010180      -0.012561       0.017905      -0.012765      -0.019027      -0.000029       0.019056              1.886242       1.627893       0.200904      -0.192532       2.013809      -0.511144       2.017023           0.000000
          356              H      15.793778       1.062409       0.350163       0.120479       1.111667 0.80837565E+01  0.77807224E+02                                 1.640060                            1.564165      -0.763051       2.518349                    0.999825       3.112954       8.021207       0.560682       1.134967      -0.747049       0.035133      -0.003738      -0.005883       0.035818      -0.003546      -0.004666      -0.014593       0.014223      -0.019061      -0.020879       0.009354       0.011525              1.643482       2.120575      -0.017455      -0.133579       1.391198      -0.057398       1.418673          -0.000000
          357              H      -0.954030      17.205795      14.224399       0.136974       1.033998 0.76880508E+01  0.73652639E+02                                 1.605683                            1.560658      -0.931861       2.454624                    0.999057       3.137006       8.274062       0.538150       1.188038      -0.732778       0.040684       0.006705      -0.002200       0.041292       0.007623       0.003523       0.005041       0.015868      -0.029738      -0.012573      -0.004391       0.016964              1.598966       1.882996      -0.088027      -0.054739       1.470750       0.168035       1.443151          -0.000000
          358              H      -5.643330      17.250606      14.224399       0.124201       1.079130 0.76429643E+01  0.72363397E+02                                 1.591321                            1.506802      -0.799851       2.504534                    0.999730       3.046353       7.723325       0.580720       1.113992      -0.752378      -0.033503      -0.002194       0.001748       0.033621       0.000781      -0.000779       0.014070       0.011199      -0.027159      -0.019728       0.009526       0.010203              1.607387       2.128285       0.054877      -0.042539       1.358761       0.064139       1.335116          -0.000000
          359              H      -4.512508      15.699004      12.971594       0.110506       1.190800 0.87139778E+01  0.85824762E+02                                 1.738241                            1.636681      -0.984947       2.408335                    0.998192       3.306568       8.738665       0.539470       1.152770      -0.741004      -0.023423      -0.023094      -0.020357       0.038683       0.006547       0.005236       0.010563       0.018954      -0.020484      -0.017038      -0.000910       0.017949              1.813182       1.637270       0.273978       0.181418       1.995291       0.448343       1.806984          -0.000000
          360              H       9.448670       0.218457      16.457661       0.131045       1.054029 0.82482627E+01  0.81151736E+02                                 1.687015                            1.660337      -0.710587       2.538439                    0.999656       3.366628       9.268440       0.496717       1.253318      -0.716536       0.014977      -0.008034       0.015065       0.022711      -0.007060       0.000746      -0.002010       0.003384       0.008574      -0.008798       0.002080       0.006718              1.695558       1.759686      -0.067590       0.351385       1.480311       0.000739       1.846678          -0.000000
          361              H       9.048732       1.295803      15.368265       0.134864       0.943877 0.72097175E+01  0.69645977E+02                                 1.650594                            1.616051      -0.980889       2.415144                    0.996851       3.578993      10.264247       0.466772       1.358386      -0.691583       0.006321       0.019776      -0.013905       0.024988      -0.002108      -0.003972      -0.003111      -0.002899      -0.006404      -0.006828       0.002747       0.004081              1.678524       1.405594       0.227105      -0.101320       1.955981      -0.212704       1.673996          -0.000000
          362              H       6.255634       1.555337      15.142604       0.139805       1.048099 0.80596165E+01  0.78951727E+02                                 1.686277                            1.643519      -0.826722       2.488526                    0.999038       3.382843       9.336572       0.497499       1.256800      -0.715012       0.003165       0.023070      -0.010182       0.025415       0.001031       0.002733      -0.004947      -0.005896      -0.016859      -0.008492       0.000883       0.007608              1.701639       1.374953      -0.051299       0.067508       1.892463      -0.313614       1.837501          -0.000000
          363              H       5.479474       0.625496      16.161968       0.127226       1.133923 0.87187683E+01  0.85463241E+02                                 1.657554                            1.617121      -0.736428       2.515594                    0.999859       3.206650       8.319944       0.555547       1.124763      -0.749243      -0.013699      -0.005191       0.012800       0.019454       0.003825      -0.002176       0.002290       0.002313       0.007518      -0.006361       0.002615       0.003745              1.659426       1.962738       0.088388      -0.266372       1.407109       0.005486       1.608431          -0.000000
          364              H       8.218672       2.882881      16.636633       0.129441       0.896206 0.67690680E+01  0.64320692E+02                                 1.589480                            1.562337      -0.872475       2.463865                    0.997758       3.523639       9.999346       0.476686       1.352234      -0.692860       0.018607       0.008376      -0.011724       0.023533       0.005376      -0.003528       0.000798       0.005116       0.004556      -0.007484       0.000871       0.006614              1.612077       1.498068       0.216609      -0.211188       1.690830      -0.120672       1.647334          -0.000000
          365              H       6.749358       2.817531      17.220238       0.131562       1.082094 0.85047591E+01  0.83556764E+02                                 1.666048                            1.645535      -0.624310       2.576073                    0.999995       3.230955       8.629043       0.522159       1.193942      -0.731894      -0.020898       0.005632       0.000433       0.021648      -0.000604       0.000070       0.001501       0.009933      -0.013215      -0.005306      -0.001900       0.007206              1.680328       1.853235      -0.319187       0.013277       1.726694       0.121977       1.461053           0.000000
          366              H      -2.966656      17.909710      17.827187       0.125707       1.246799 0.10088316E+02  0.10331910E+03                                 1.823541                            1.786550      -0.821643       2.478992                    0.999178       3.398481       9.232405       0.504082       1.186432      -0.733889       0.017494      -0.015351      -0.005163       0.023840      -0.008592      -0.001649      -0.001968      -0.003137      -0.000755      -0.009314       0.000430       0.008884              1.837990       1.540243      -0.223572      -0.063441       2.264454       0.176133       1.709273          -0.000000
          367              H      -4.341106      18.606158      18.161788       0.130215       1.133377 0.88480458E+01  0.87296813E+02                                 1.681779                            1.649024      -0.706209       2.537258                    0.999839       3.212296       8.439398       0.538663       1.152491      -0.742591      -0.021024       0.002620       0.002359       0.021318      -0.001415      -0.001480      -0.002186       0.007095      -0.004661      -0.004876       0.000086       0.004790              1.675979       2.036483       0.225091      -0.146728       1.446061      -0.030734       1.545394          -0.000000
          368              H       8.819118       4.034913      19.181151       0.121305       0.931693 0.66222278E+01  0.63350842E+02                                 1.691662                            1.591147      -1.368545       2.229851                    0.993671       3.880114      11.498075       0.446591       1.433664      -0.674511       0.005686       0.033186      -0.012147       0.035794       0.001802       0.002251      -0.001995      -0.007073       0.004433      -0.005718       0.001476       0.004242              1.776551       1.395635       0.029567       0.054736       2.351017      -0.149794       1.583002          -0.000000
          369              H       9.210432       1.292068      22.075832       0.110716       1.218380 0.88564943E+01  0.88034179E+02                                 1.799439                            1.676241      -0.993487       2.404564                    0.997903       3.390020       9.152868       0.517934       1.189713      -0.731415       0.009903      -0.011520       0.034926       0.038087       0.002727       0.005525      -0.011351      -0.020658       0.025161      -0.017184      -0.001645       0.018828              1.877185       1.556560      -0.056718       0.380309       1.636314      -0.220562       2.438681          -0.000000
          370              H      -2.385614      18.329819      20.706305       0.121119       1.127529 0.79781108E+01  0.76423490E+02                                 1.642819                            1.542998      -0.802358       2.499494                    0.999678       3.107574       7.949139       0.571370       1.119083      -0.750812      -0.001406      -0.034091       0.015320       0.037402       0.005622       0.011201      -0.002421      -0.026644       0.024720      -0.022808       0.010330       0.012478              1.690997       1.317982       0.136332       0.027326       2.225376      -0.289397       1.529633          -0.000000
          371              H       4.008004      11.258919      13.275068       0.113205       1.136691 0.86961350E+01  0.86450639E+02                                 1.745295                            1.683121      -1.018490       2.390632                    0.998210       3.449076       9.456613       0.504346       1.221618      -0.723193      -0.004970      -0.028755      -0.018788       0.034706       0.000516       0.004578       0.003297      -0.028136      -0.021552      -0.013766      -0.004368       0.018134              1.775792       1.728481       0.126463       0.360107       1.730319       0.196073       1.868575           0.000000
          372              H       6.085310      15.006291      15.150386       0.122663       1.101488 0.77850945E+01  0.73978995E+02                                 1.605800                            1.514491      -0.799675       2.502569                    0.999669       3.068040       7.768362       0.583392       1.104844      -0.754648       0.015329       0.030746       0.012661       0.036614      -0.001268       0.015734      -0.000189      -0.011450      -0.027348      -0.021382       0.009506       0.011876              1.628508       1.463991       0.251498       0.187313       1.982785       0.246957       1.438747          -0.000000
          373              H       4.283972      15.198608      13.741952       0.113260       1.195155 0.85787084E+01  0.83934937E+02                                 1.724627                            1.610411      -0.976275       2.415724                    0.998210       3.255573       8.499902       0.552208       1.133660      -0.746126      -0.011728       0.038574      -0.006598       0.040854      -0.000471       0.009538       0.000866      -0.026037      -0.027903      -0.018409       0.000711       0.017698              1.803455       1.621695      -0.392958       0.204688       2.274815      -0.188236       1.513854          -0.000000
          374              H       5.132358       9.950047      15.539456       0.123553       1.066521 0.83768750E+01  0.82058582E+02                                 1.648399                            1.631502      -0.641980       2.561359                    0.999949       3.285205       8.785276       0.524734       1.191584      -0.731637      -0.017658      -0.008370       0.008591       0.021346       0.005346       0.000882      -0.003558       0.006708       0.000907      -0.007986       0.001648       0.006338              1.636665       1.661437       0.231432      -0.064422       1.634368      -0.223697       1.614190           0.000001
          375              H       6.470156      10.078880      14.722409       0.128940       0.994591 0.75840800E+01  0.73963731E+02                                 1.689000                            1.639738      -0.954171       2.419260                    0.997554       3.602273      10.274860       0.472403       1.329466      -0.697491       0.017962      -0.008075      -0.011024       0.022569      -0.003507       0.002540       0.004205       0.003996      -0.007362      -0.007547       0.002282       0.005264              1.721791       1.704050      -0.324967      -0.295035       1.555079       0.163237       1.906244           0.000000
          376              H       7.193494      13.000971      16.924545       0.130820       1.171260 0.92256126E+01  0.92180298E+02                                 1.731248                            1.694734      -0.742406       2.520265                    0.999653       3.279221       8.732361       0.525079       1.167452      -0.738575      -0.003768       0.011991       0.018649       0.022489      -0.001050      -0.001644       0.002998      -0.010225       0.010445      -0.007143       0.000448       0.006695              1.733604       1.435516       0.041615       0.105228       1.704690       0.251059       2.060604           0.000001
          377              H       7.999838      12.366140      15.726209       0.131530       1.094289 0.85620033E+01  0.84416892E+02                                 1.678789                            1.649859      -0.830613       2.476462                    0.999331       3.337752       8.984333       0.521078       1.192201      -0.730804       0.019751      -0.004399      -0.009968       0.022557       0.000675      -0.003956      -0.000023       0.007536      -0.015772      -0.006479      -0.001182       0.007661              1.680893       1.985153      -0.103414      -0.253460       1.425225      -0.027585       1.632301           0.000000
          378              H       7.546000       9.171445      16.722229       0.126574       0.875101 0.66742004E+01  0.63418590E+02                                 1.583962                            1.565621      -0.942851       2.428140                    0.996613       3.616996      10.382857       0.468040       1.377227      -0.687273      -0.007742      -0.021014      -0.004400       0.022823      -0.000495       0.006377       0.002447      -0.004705      -0.009941      -0.008896       0.003301       0.005595              1.600524       1.328678      -0.024190       0.036643       2.006193       0.063156       1.466701           0.000000
          379              H       8.546384      10.388827      16.659977       0.125647       1.040217 0.81446430E+01  0.79742322E+02                                 1.661413                            1.640736      -0.667910       2.554106                    0.999818       3.346078       9.138015       0.504723       1.239471      -0.719764       0.020447       0.011897      -0.002937       0.023837       0.005072       0.001098      -0.004298       0.009553      -0.011804      -0.008893      -0.000084       0.008976              1.673746       1.926884       0.059625      -0.194539       1.463054      -0.170929       1.631300           0.000000
          380              H       5.381376      12.043123      17.811625       0.123754       1.252954 0.98955871E+01  0.10088049E+03                                 1.828506                            1.767420      -0.830221       2.473011                    0.999175       3.408546       9.245299       0.507541       1.183775      -0.734135       0.000436       0.021696       0.000696       0.021711      -0.001201      -0.003647       0.002516      -0.015781       0.000789      -0.009402       0.000568       0.008835              1.861667       1.624172      -0.407436       0.010559       2.312706      -0.148951       1.648125           0.000001
          381              H       4.974970      10.521395      17.718248       0.128241       1.101827 0.88926793E+01  0.88822860E+02                                 1.710575                            1.701131      -0.813987       2.483068                    0.999042       3.423295       9.381511       0.502504       1.220321      -0.724012      -0.012057      -0.015234      -0.002972       0.019654       0.004171      -0.000196       0.002475       0.006167       0.004805      -0.006635       0.001914       0.004722              1.683639       1.783937       0.310246       0.002687       1.709154      -0.108483       1.557826           0.000001
          382              H       9.305296       9.044478      19.048867       0.134143       0.910378 0.64707144E+01  0.61381362E+02                                 1.657120                            1.568298      -1.267211       2.290966                    0.994888       3.668202      10.731048       0.452987       1.425399      -0.677280       0.026450      -0.019962      -0.014958       0.036357      -0.005267      -0.002283       0.000810       0.005828       0.015333      -0.008591       0.001778       0.006813              1.734345       2.144089      -0.394486      -0.094114       1.519063       0.043426       1.539882           0.000000
          383              H       6.976816      10.396296      22.083613       0.116142       1.201697 0.88116308E+01  0.87521888E+02                                 1.788081                            1.677262      -0.940444       2.431044                    0.998550       3.363205       9.092219       0.515073       1.197228      -0.729891      -0.008891       0.005431       0.034666       0.036198      -0.008673      -0.005940       0.005206       0.005764       0.033609      -0.014766      -0.001365       0.016131              1.856063       1.603671      -0.039857      -0.183990       1.464016      -0.011679       2.500503           0.000001
          384              H       5.621770      11.320535      20.597366       0.098889       1.181095 0.86549829E+01  0.84685559E+02                                 1.697105                            1.608467      -0.773860       2.496303                    0.999690       3.252252       8.431702       0.558436       1.120958      -0.749850      -0.025645       0.015427       0.012705       0.032513      -0.013866       0.000918      -0.000058       0.012416       0.031681      -0.020479       0.009373       0.011106              1.734909       1.964178      -0.416013      -0.251289       1.644621       0.103446       1.595929           0.000002
          385              H      -2.877182      12.683555      57.914626       0.127455       0.896393 0.64369097E+01  0.61157014E+02                                 1.655913                            1.575943      -1.315297       2.263815                    0.993994       3.768730      11.138327       0.445556       1.446888      -0.672806       0.032166       0.008331      -0.009504       0.034560       0.002379      -0.003148      -0.004091       0.011341       0.009910      -0.008844       0.000683       0.008161              1.720500       2.123628       0.292126      -0.048987       1.497784      -0.056546       1.540087          -0.000000
          386              H      14.429030      11.223443      59.097399       0.112433       1.162889 0.83563769E+01  0.81073610E+02                                 1.684421                            1.584221      -0.804215       2.493637                    0.999560       3.184665       8.229623       0.560531       1.126276      -0.748738      -0.031306      -0.012292       0.010285       0.035170       0.007409       0.002256      -0.009563       0.023097       0.027489      -0.021448       0.009063       0.012385              1.733968       2.258593       0.296731      -0.211304       1.396421      -0.122091       1.546889           0.000000
          387              H      -5.437432      11.229045      60.700367       0.120515       1.134831 0.81496714E+01  0.79096004E+02                                 1.695095                            1.593556      -0.921665       2.445732                    0.998821       3.244071       8.567729       0.540090       1.168492      -0.736991      -0.010909      -0.013148       0.040626       0.044072       0.007966      -0.007223      -0.009071       0.019138       0.030446      -0.018976      -0.000344       0.019320              1.751733       1.523766       0.076614      -0.082122       1.475483      -0.317515       2.255949          -0.000000
          388              H      -3.923920      12.756374      55.370108       0.137063       0.863043 0.64071338E+01  0.60101605E+02                                 1.555897                            1.524872      -0.815916       2.495509                    0.998766       3.459339       9.780733       0.479788       1.360926      -0.691168       0.020730      -0.012320      -0.009845       0.026046      -0.003721      -0.000009       0.001618       0.006020       0.001433      -0.005390       0.000717       0.004672              1.576769       1.836976      -0.049364      -0.219126       1.302654       0.084127       1.590676          -0.000000
          389              H      -4.807880      13.984959      55.829211       0.135614       1.043516 0.80993217E+01  0.78388705E+02                                 1.607924                            1.591183      -0.637946       2.571350                    0.999994       3.148123       8.269305       0.539857       1.172257      -0.737310      -0.004788       0.021040       0.000854       0.021594      -0.003665       0.001470       0.000294      -0.004973      -0.009890      -0.004508      -0.001589       0.006097              1.616335       1.397527       0.066168       0.085196       2.012749       0.042561       1.438730          -0.000000
          390              H      14.005376      13.010307      56.599569       0.135228       1.092930 0.84652446E+01  0.82474469E+02                                 1.629240                            1.603642      -0.692294       2.544683                    0.999934       3.151595       8.186634       0.551848       1.139218      -0.745893      -0.007486       0.019833       0.003263       0.021448      -0.001362      -0.000364       0.001465      -0.007631      -0.007048      -0.002917      -0.002597       0.005514              1.618669       1.656529      -0.345317      -0.027821       1.730900       0.062221       1.468579          -0.000000
          391              H      13.941774      11.443767      56.373909       0.129548       1.207213 0.96491287E+01  0.97654230E+02                                 1.778152                            1.742587      -0.802486       2.491488                    0.999359       3.337164       8.990051       0.512827       1.180136      -0.735418      -0.008791      -0.021447      -0.000885       0.023196       0.004594      -0.000941      -0.000251      -0.009425      -0.005274      -0.005851      -0.001647       0.007498              1.794432       1.925719       0.402228       0.131905       1.787672       0.156478       1.669905           0.000001
          392              H      -5.848150      10.334680      55.230043       0.126644       1.127003 0.89096034E+01  0.89428686E+02                                 1.770476                            1.730467      -0.800140       2.493179                    0.999136       3.454952       9.629528       0.484159       1.260375      -0.715022      -0.006135      -0.012779       0.017394       0.022438       0.004570      -0.003777      -0.002174      -0.012307       0.004957      -0.009309       0.000807       0.008502              1.784738       1.509257      -0.021780       0.120790       1.763882      -0.340625       2.081074          -0.000000
          393              H      -4.930772      10.993784      54.125084       0.136339       1.000366 0.76999808E+01  0.75107844E+02                                 1.678351                            1.641203      -0.887403       2.459070                    0.997900       3.474323       9.794697       0.478679       1.311795      -0.702358       0.021983       0.004669      -0.009186       0.024279       0.001089      -0.004488       0.003237       0.001761      -0.006496      -0.006656       0.001632       0.005024              1.699957       2.074998       0.041844      -0.203070       1.349013       0.010013       1.675861          -0.000000
          394              H      -7.307762      13.852392      54.405214       0.124583       1.153697 0.89305814E+01  0.88229514E+02                                 1.692014                            1.648384      -0.733292       2.517282                    0.999818       3.241757       8.495321       0.543380       1.140954      -0.745190      -0.016747       0.008396       0.009891       0.021185      -0.003091       0.000357       0.004670       0.008071       0.002099      -0.007866       0.002619       0.005247              1.694196       1.662633      -0.310334      -0.136136       1.779315       0.230919       1.640640          -0.000000
          395              H      -6.045424      13.641404      53.471446       0.133436       1.101378 0.85979209E+01  0.85938900E+02                                 1.768631                            1.716875      -0.936456       2.429296                    0.998063       3.536559       9.988720       0.476644       1.285628      -0.708144       0.018024       0.005679      -0.011823       0.022292       0.003334       0.000579      -0.000641       0.007941      -0.011673      -0.004436      -0.002704       0.007140              1.787255       1.859584       0.307307      -0.308911       1.617480      -0.217684       1.884700          -0.000000
          396              H      14.538986       8.941785      53.090158       0.127531       1.052443 0.77890444E+01  0.74585487E+02                                 1.595963                            1.547152      -0.947083       2.437880                    0.998885       3.165040       8.245055       0.555038       1.152426      -0.741133       0.018979      -0.033308       0.006337       0.038856      -0.008254       0.009361      -0.004711      -0.001391      -0.020143      -0.012504      -0.003493       0.015997              1.585498       1.429992      -0.095010       0.173482       1.863330      -0.007225       1.463171           0.000000
          397              H      11.956098      11.242115      51.121464       0.109592       1.226927 0.90866962E+01  0.90734560E+02                                 1.795342                            1.689334      -0.985004       2.404791                    0.998278       3.386182       9.107769       0.520814       1.177759      -0.734630      -0.028363       0.005637      -0.028085       0.040312      -0.009366       0.016303      -0.002613      -0.004323      -0.011919      -0.019349      -0.000127       0.019476              1.874921       2.077808       0.065997       0.533240       1.542627       0.087989       2.004327           0.000000
          398              H      12.743038      13.146609      52.226422       0.121713       1.107409 0.80458706E+01  0.77365401E+02                                 1.637395                            1.561760      -0.770839       2.516533                    0.999840       3.105524       8.002712       0.560332       1.136807      -0.746614      -0.013512       0.032109      -0.005892       0.035331      -0.004387       0.014821       0.003526      -0.012655      -0.018602      -0.020637       0.009435       0.011202              1.640806       1.555997      -0.306198       0.116239       1.949715      -0.086771       1.416707          -0.000000
          399              H      -3.643640       9.242396      66.100659       0.137662       1.028595 0.76326893E+01  0.72960586E+02                                 1.596905                            1.552468      -0.914144       2.461758                    0.999251       3.128274       8.230959       0.541124       1.184129      -0.733681      -0.025526       0.031291      -0.002901       0.040486      -0.010893      -0.005935       0.000498       0.004784      -0.029930      -0.012561      -0.004497       0.017058              1.590134       1.489657      -0.133687      -0.116909       1.845179      -0.130044       1.435566          -0.000000
          400              H      -1.337798       5.158938      66.100659       0.122312       1.084661 0.76886814E+01  0.72886985E+02                                 1.594679                            1.509608      -0.793904       2.505510                    0.999740       3.055924       7.746210       0.581300       1.111495      -0.752985       0.018636      -0.028548       0.000583       0.034097      -0.005652      -0.011388      -0.008679      -0.003678      -0.028207      -0.020209       0.009527       0.010682              1.610878       1.602063      -0.362351      -0.034313       1.893211      -0.069108       1.337361          -0.000000
          401              H      -0.559482       6.914059      64.847853       0.107428       1.190884 0.87104123E+01  0.85726533E+02                                 1.733088                            1.632220      -0.962332       2.416388                    0.998389       3.310179       8.726909       0.542600       1.146965      -0.742410       0.033037      -0.008976      -0.021266       0.040302      -0.011474      -0.011431      -0.000653       0.001670      -0.020212      -0.016699      -0.001049       0.017748              1.807471       2.135798       0.017841      -0.476514       1.485254      -0.066561       1.801362          -0.000000
          402              H      16.646476       8.073560      68.333920       0.132628       1.052292 0.82332665E+01  0.80985980E+02                                 1.686787                            1.660142      -0.715498       2.536656                    0.999626       3.363941       9.266963       0.496042       1.255306      -0.716088       0.000534       0.016444       0.015344       0.022498       0.001442       0.001079       0.001323      -0.014234       0.007720      -0.008628       0.002129       0.006500              1.695338       1.491620      -0.087287      -0.176462       1.748058       0.303681       1.846336          -0.000000
          403              H      15.913436       7.188531      67.244524       0.136430       0.938516 0.71585815E+01  0.69037674E+02                                 1.645558                            1.611355      -0.979636       2.417169                    0.996900       3.566757      10.224864       0.466939       1.360150      -0.691272      -0.020299      -0.003026      -0.011856       0.023702       0.002697       0.005065      -0.001774      -0.002472      -0.006273      -0.007298       0.002678       0.004619              1.673292       2.007991       0.124151       0.233592       1.343073       0.018529       1.668813          -0.000000
          404              H      17.085222       4.639870      67.018864       0.139189       1.044953 0.80281919E+01  0.78562061E+02                                 1.682747                            1.640257      -0.825526       2.489846                    0.999109       3.376946       9.313486       0.498051       1.256717      -0.715069      -0.021065      -0.008674      -0.010573       0.025115       0.001734       0.002967       0.004857       0.004764      -0.018520      -0.008932       0.001333       0.007600              1.698011       1.715012       0.248869       0.237028       1.545584       0.214527       1.833436          -0.000000
          405              H      18.278568       4.432616      68.038227       0.124537       1.136056 0.87347858E+01  0.85614135E+02                                 1.655187                            1.614941      -0.718384       2.521976                    0.999901       3.213792       8.323747       0.558111       1.119676      -0.750490       0.012306      -0.010080       0.013174       0.020654      -0.002971      -0.000142      -0.002949       0.005495       0.008590      -0.006319       0.002020       0.004299              1.657016       1.620250      -0.284106       0.128087       1.744671      -0.232867       1.606126          -0.000000
          406              H      14.954016       5.676138      68.512893       0.127672       0.902766 0.68252724E+01  0.64933428E+02                                 1.591065                            1.563739      -0.853039       2.470042                    0.997968       3.529694       9.994654       0.479201       1.343507      -0.694576      -0.017535       0.012842      -0.012564       0.025105      -0.004818       0.001144      -0.003298       0.007492       0.004888      -0.007609       0.000974       0.006634              1.613710       1.832338      -0.025138       0.210787       1.359762      -0.122899       1.649030          -0.000000
          407              H      15.745268       4.436350      69.096498       0.128701       1.089187 0.85727046E+01  0.84366405E+02                                 1.670875                            1.650042      -0.618689       2.576760                    0.999994       3.243413       8.661025       0.522578       1.190977      -0.732572       0.005746      -0.021960       0.001374       0.022740      -0.003802      -0.001137      -0.000087      -0.006014      -0.015232      -0.005450      -0.001950       0.007400              1.685283       1.485716       0.105327      -0.112783       2.105348      -0.049733       1.464786           0.000000
          408              H      -3.246936       7.147453      69.703447       0.125342       1.245152 0.10069745E+02  0.10306668E+03                                 1.820642                            1.783877      -0.820430       2.479672                    0.999170       3.396787       9.220714       0.504968       1.185066      -0.734205       0.005032       0.022943      -0.004296       0.023878       0.005399       0.002691      -0.000882      -0.013150       0.000196      -0.009388       0.000912       0.008476              1.834998       1.886667       0.424209      -0.120450       1.911668      -0.142586       1.706658          -0.000000
          409              H      -3.162852       5.608921      70.038047       0.129008       1.135156 0.88604518E+01  0.87400790E+02                                 1.678448                            1.645936      -0.684179       2.544537                    0.999901       3.218599       8.439585       0.541558       1.146572      -0.743965       0.008235      -0.019746       0.001663       0.021459      -0.002757       0.002566      -0.000868      -0.006296      -0.005512      -0.004870      -0.000661       0.005531              1.672616       1.784855      -0.366927       0.099677       1.690493      -0.111337       1.542499          -0.000000
          410              H      13.656104       5.620124      71.057410       0.121302       0.932354 0.66258090E+01  0.63372135E+02                                 1.690007                            1.589673      -1.363662       2.231803                    0.993674       3.876371      11.473069       0.447753       1.430236      -0.675144      -0.031320      -0.010516      -0.011730       0.035059       0.002283       0.000982       0.003529       0.006715       0.005124      -0.006186       0.001252       0.004934              1.774738       2.135343       0.398397       0.102331       1.607442       0.122109       1.581427          -0.000000
          411              H      15.835820       7.330434      73.952091       0.112789       1.210774 0.87911175E+01  0.87222279E+02                                 1.791741                            1.669927      -0.977710       2.412459                    0.998061       3.379604       9.116165       0.518968       1.189549      -0.731443       0.005619       0.013700       0.033165       0.036320       0.007397       0.006720       0.010726       0.015397       0.026710      -0.017629      -0.001213       0.018842              1.868615       1.561446       0.062491       0.000817       1.619138       0.436018       2.425263          -0.000000
          412              H      -3.901282       7.440596      72.582565       0.119429       1.133762 0.80316772E+01  0.77081304E+02                                 1.651055                            1.549919      -0.814343       2.494506                    0.999613       3.113671       7.977587       0.569011       1.121612      -0.750233       0.030130       0.016393       0.015621       0.037691       0.008855      -0.003572       0.010983       0.023806       0.024268      -0.023150       0.010789       0.012361              1.699933       2.129666       0.327913       0.239314       1.433323       0.169823       1.536810          -0.000000
          413              H      -0.974512      16.513082      65.151328       0.114473       1.135865 0.86872612E+01  0.86336645E+02                                 1.743915                            1.681798      -1.013377       2.392545                    0.998290       3.446814       9.447665       0.504775       1.220945      -0.723324       0.027282       0.009932      -0.017981       0.034151       0.011977      -0.005683       0.002252       0.014366      -0.020561      -0.013955      -0.004049       0.018004              1.774331       1.838008      -0.062337      -0.349590       1.617977       0.213433       1.867009           0.000000
          414              H      -5.258484      16.438396      67.026645       0.124513       1.100053 0.77731945E+01  0.73863864E+02                                 1.607734                            1.516001      -0.810553       2.499794                    0.999636       3.060376       7.757832       0.581357       1.108743      -0.753716      -0.033081      -0.002380       0.012486       0.035439       0.005302      -0.007555       0.013832       0.003358      -0.027209      -0.021267       0.009285       0.011982              1.630571       2.074440       0.099117      -0.308407       1.377081       0.038751       1.440193          -0.000000
          415              H      -4.524366      14.782233      65.618212       0.111815       1.192918 0.85585645E+01  0.83662467E+02                                 1.719598                            1.606282      -0.963960       2.420259                    0.998244       3.256967       8.491031       0.554246       1.130508      -0.746879      -0.028420      -0.030226      -0.006835       0.042048       0.011441      -0.005033       0.007595       0.012459      -0.028280      -0.017990       0.000242       0.017748              1.797850       1.765713       0.476319       0.060122       2.117776       0.269910       1.510060          -0.000000
          416              H      -0.403172      18.141237      67.415715       0.123831       1.066226 0.83763462E+01  0.82071483E+02                                 1.650019                            1.633055      -0.651474       2.558065                    0.999937       3.284600       8.791404       0.523589       1.193928      -0.731105       0.016330      -0.010241       0.008273       0.020976      -0.005567       0.002439       0.002324       0.005571       0.000343      -0.007658       0.001354       0.006304              1.638257       1.843547      -0.127625       0.226296       1.455486       0.056164       1.615738           0.000001
          417              H       9.596356       0.563880      66.598668       0.128580       0.992806 0.75676878E+01  0.73775431E+02                                 1.688539                            1.639269      -0.961064       2.416701                    0.997511       3.598795      10.268179       0.471834       1.331584      -0.697105      -0.001772       0.019006      -0.010590       0.021830      -0.000221      -0.005499      -0.000273      -0.008797      -0.007271      -0.008326       0.002706       0.005620              1.721321       1.310502       0.097873       0.006170       1.947655      -0.337223       1.905807           0.000000
          418              H      -4.075918      18.400771      68.800804       0.128072       1.175317 0.92660631E+01  0.92678612E+02                                 1.734736                            1.698057      -0.747498       2.517249                    0.999632       3.287475       8.756575       0.524785       1.166918      -0.738716      -0.009619      -0.008656       0.020589       0.024318       0.005103      -0.001328      -0.002808       0.001832       0.009578      -0.006961       0.000683       0.006278              1.737116       1.676886       0.095916      -0.270745       1.469442      -0.034202       2.065021           0.000001
          419              H       6.850690       0.744993      67.602469       0.133227       1.089804 0.85200656E+01  0.83927177E+02                                 1.676741                            1.647922      -0.829955       2.478615                    0.999342       3.330452       8.969976       0.520217       1.195257      -0.730103      -0.005686       0.019217      -0.009996       0.022395      -0.003589       0.002388      -0.003023      -0.001944      -0.016215      -0.006549      -0.001015       0.007564              1.678825       1.473968      -0.190326       0.150307       1.932047      -0.205468       1.630461           0.000000
          420              H       9.844296       1.949305      68.598488       0.126222       0.877228 0.66929265E+01  0.63620011E+02                                 1.584085                            1.565795      -0.930188       2.432383                    0.996721       3.618876      10.378935       0.469076       1.373678      -0.687944       0.022264       0.004393      -0.005496       0.023349       0.002226      -0.004890       0.004271       0.001218      -0.009425      -0.008494       0.003374       0.005120              1.600663       1.815555       0.305588      -0.072932       1.519466       0.000170       1.466967           0.000000
          421              H       8.289820       2.206972      68.536237       0.128712       1.033052 0.80715459E+01  0.78838646E+02                                 1.652616                            1.632396      -0.666016       2.555463                    0.999824       3.332364       9.085934       0.506521       1.238015      -0.720068      -0.019728       0.010662      -0.002918       0.022614      -0.006915       0.003255       0.003012       0.003511      -0.011045      -0.008949      -0.000072       0.009021              1.664736       1.622306      -0.228626       0.243102       1.749435      -0.082140       1.622467           0.000000
          422              H      -2.340338      17.310355      69.687884       0.120160       1.260728 0.99662323E+01  0.10172997E+03                                 1.831407                            1.769892      -0.817777       2.476322                    0.999182       3.423140       9.275425       0.509090       1.178675      -0.735300      -0.021259      -0.011316       0.000999       0.024104       0.007418      -0.000486      -0.004207       0.005451      -0.000579      -0.009011       0.000087       0.008924              1.864742       1.790997       0.503828       0.124031       2.153086       0.083886       1.650143           0.000001
          423              H      -0.819280      17.719261      69.594507       0.126068       1.109621 0.89720462E+01  0.89808304E+02                                 1.718006                            1.708169      -0.814959       2.481890                    0.999060       3.436237       9.424840       0.501741       1.219555      -0.724179       0.019838      -0.002847      -0.004356       0.020509      -0.004863      -0.001246      -0.001543       0.003795       0.002957      -0.006253       0.001518       0.004735              1.690902       2.006388      -0.189071       0.093271       1.502367       0.057030       1.563952           0.000001
          424              H       9.074604       3.536384      70.925127       0.131962       0.916097 0.65188802E+01  0.61938870E+02                                 1.662231                            1.572671      -1.261652       2.292201                    0.994992       3.679539      10.764931       0.453087       1.422768      -0.677747       0.004003       0.033756      -0.013712       0.036654       0.000444      -0.000019      -0.003053      -0.012295       0.014839      -0.008637       0.001203       0.007434              1.739966       1.337032      -0.073765       0.009514       2.338640      -0.104041       1.544225           0.000000
          425              H       9.068136       0.843952      73.959873       0.116166       1.206223 0.88567045E+01  0.88137731E+02                                 1.798175                            1.685999      -0.964076       2.422077                    0.998348       3.368207       9.133336       0.511379       1.203577      -0.728464      -0.000182      -0.010510       0.034769       0.036323       0.002043      -0.001719      -0.007826      -0.020019       0.033698      -0.015867      -0.000689       0.016557              1.866996       1.471553      -0.040886       0.103080       1.611942      -0.155039       2.517492           0.000001
          426              H      -1.834756      17.879836      72.473625       0.101622       1.174714 0.85981927E+01  0.83995310E+02                                 1.691222                            1.603370      -0.769835       2.499193                    0.999716       3.242039       8.399729       0.559199       1.121222      -0.749772      -0.000600      -0.029277       0.012245       0.031741       0.001356      -0.000551       0.000915      -0.029582       0.031877      -0.020177       0.009044       0.011133              1.728651       1.360229       0.069257       0.035882       2.235246      -0.267471       1.590478           0.000002
          427              H       9.545690       8.833490      70.883107       0.125473       0.900891 0.64725761E+01  0.61540943E+02                                 1.656865                            1.576688      -1.300992       2.268640                    0.994234       3.771131      11.125899       0.447274       1.440276      -0.674014       0.023715      -0.024146      -0.010825       0.035533      -0.005972      -0.004865       0.000681      -0.001298       0.009209      -0.008499       0.000628       0.007871              1.721483       1.908571      -0.417790      -0.073823       1.715269       0.014455       1.540608          -0.000000
          428              H       6.154302      11.787323      72.065880       0.114552       1.160386 0.83364696E+01  0.80848973E+02                                 1.683601                            1.583630      -0.808955       2.492299                    0.999568       3.179247       8.219572       0.559831       1.128123      -0.748277      -0.025526       0.020177       0.009739       0.033964      -0.013767      -0.006902      -0.006863       0.001476       0.027174      -0.021421       0.009232       0.012189              1.733020       1.867746      -0.520999      -0.211036       1.785072       0.121662       1.546243           0.000000
          429              H       7.005922      10.323477      73.668848       0.121194       1.141320 0.82079481E+01  0.79837637E+02                                 1.704985                            1.601948      -0.979762       2.419347                    0.998409       3.250408       8.605911       0.537081       1.172448      -0.736055      -0.016170       0.003827       0.039330       0.042696      -0.011828      -0.011914       0.001324       0.004357       0.031505      -0.018983      -0.000549       0.019532              1.762409       1.562331      -0.059719      -0.319704       1.452469      -0.088427       2.272428          -0.000000
          430              H       9.085384       9.776402      68.338589       0.135830       0.865909 0.64314413E+01  0.60363666E+02                                 1.556673                            1.525573      -0.817042       2.494160                    0.998724       3.462993       9.781598       0.480895       1.357028      -0.691928      -0.000176      -0.024967      -0.010841       0.027219      -0.000751       0.001743       0.000754      -0.009285       0.002748      -0.005655       0.001290       0.004365              1.577568       1.394029      -0.206782      -0.036762       1.746995       0.232100       1.591679          -0.000000
          431              H       9.707390      11.156226      68.797692       0.136723       1.043645 0.81016610E+01  0.78424585E+02                                 1.608655                            1.591887      -0.640238       2.570098                    0.999994       3.147623       8.271300       0.539444       1.172955      -0.737129       0.015240       0.014371       0.001050       0.020973       0.004116       0.000614      -0.000992      -0.003715      -0.009636      -0.004140      -0.002009       0.006149              1.617071       1.917086       0.233569       0.079469       1.494728      -0.052543       1.439397          -0.000001
          432              H       7.489944      13.047650      69.568050       0.134675       1.093552 0.84712952E+01  0.82545980E+02                                 1.629623                            1.604037      -0.691200       2.545077                    0.999926       3.153069       8.190379       0.551886       1.138965      -0.745954       0.013425       0.016865       0.003536       0.021844       0.004265       0.001475       0.001055       0.002301      -0.006648      -0.003314      -0.002615       0.005929              1.619082       1.413371       0.204520       0.039906       1.974783       0.055061       1.469091          -0.000000
          433              H       6.101480      12.319461      69.342390       0.129907       1.200749 0.95794019E+01  0.96742100E+02                                 1.768871                            1.733856      -0.789859       2.497370                    0.999414       3.330045       8.951991       0.515359       1.176844      -0.736167      -0.022854      -0.002872      -0.001144       0.023062       0.001878      -0.000430       0.000663       0.012473      -0.004602      -0.005866      -0.001427       0.007292              1.784895       2.157798      -0.258327       0.199692       1.535441      -0.035623       1.661447           0.000001
          434              H       6.026020      10.231986      68.198524       0.128448       1.120118 0.88368088E+01  0.88480132E+02                                 1.759721                            1.720488      -0.786132       2.499160                    0.999244       3.443145       9.572042       0.486986       1.256142      -0.715916      -0.013410      -0.001120       0.017625       0.022175       0.003001      -0.003585       0.002268       0.013463       0.004155      -0.008964       0.000807       0.008156              1.773699       1.671547       0.119818      -0.232173       1.582663      -0.271809       2.066887          -0.000000
          435              H       7.055510       9.767066      67.093565       0.136378       0.996955 0.76692993E+01  0.74748864E+02                                 1.676198                            1.639354      -0.894102       2.457043                    0.997906       3.469891       9.784680       0.478229       1.314077      -0.701913       0.015876      -0.016076      -0.009147       0.024375      -0.001241      -0.000183       0.005343       0.000509      -0.006028      -0.006199       0.001004       0.005194              1.697698       1.564787      -0.334166      -0.092224       1.854550       0.180015       1.673758          -0.000000
          436              H       8.342642      13.254904      67.373696       0.125585       1.148766 0.88806236E+01  0.87596958E+02                                 1.685453                            1.642319      -0.723377       2.521664                    0.999869       3.235993       8.468429       0.545203       1.138945      -0.745655      -0.000728       0.017926       0.009980       0.020530      -0.001962       0.004324       0.002240      -0.009163       0.001923      -0.007914       0.002582       0.005332              1.687553       1.475974       0.204109       0.130897       1.952193       0.231918       1.634492          -0.000000
          437              H       8.791090      12.056193      66.439928       0.133096       1.104308 0.86269048E+01  0.86291084E+02                                 1.770641                            1.718846      -0.935905       2.428841                    0.998086       3.541288      10.001876       0.476810       1.284252      -0.708416       0.013712      -0.012897      -0.010879       0.021742      -0.004856      -0.000570      -0.000662       0.002795      -0.011207      -0.004374      -0.002547       0.006922              1.789280       1.946519      -0.258718      -0.343374       1.534420       0.158683       1.886903          -0.000000
          438              H       4.233306      10.551269      66.058639       0.129490       1.048557 0.77559063E+01  0.74212867E+02                                 1.594519                            1.545884      -0.952908       2.436499                    0.998823       3.157913       8.232053       0.553996       1.155454      -0.740409      -0.019367      -0.032137       0.005734       0.037957       0.004760       0.000034      -0.010288      -0.013770      -0.020014      -0.012079      -0.003953       0.016032              1.584101       1.671294       0.234574       0.080449       1.618896      -0.153544       1.462112           0.000000
          439              H       4.934006      13.938281      64.089945       0.109494       1.216638 0.89904256E+01  0.89496066E+02                                 1.781561                            1.677434      -0.964955       2.413473                    0.998473       3.375006       9.050972       0.524252       1.173659      -0.735587      -0.008822       0.027427      -0.027573       0.039879       0.006321       0.006276      -0.015074      -0.013330      -0.011573      -0.019230       0.000407       0.018824              1.859775       1.720383      -0.261166       0.338085       1.871523      -0.411854       1.987419           0.000000
          440              H       6.976816      14.209018      65.194904       0.120834       1.111380 0.80807150E+01  0.77780292E+02                                 1.640859                            1.564725      -0.764551       2.518722                    0.999841       3.111617       8.021136       0.560053       1.136207      -0.746752       0.021610       0.027687      -0.005081       0.035488       0.007837       0.010234      -0.011671      -0.001815      -0.019076      -0.021021       0.009062       0.011959              1.644371       1.589402       0.324948      -0.017187       1.924415      -0.144618       1.419295          -0.000000
          441              H       6.182330       7.776683       1.255140       0.138517       1.028873 0.76374972E+01  0.73034092E+02                                 1.598877                            1.554319      -0.925359       2.457561                    0.999161       3.127932       8.237525       0.539971       1.186208      -0.733198       0.013339       0.037769      -0.002255       0.040119       0.003409      -0.002506       0.005461      -0.021277      -0.029623      -0.012507      -0.004549       0.017057              1.592110       1.642682       0.221167      -0.171487       1.696376       0.036330       1.437272          -0.000000
          442              H       3.798872       3.738036       1.255140       0.121541       1.087165 0.77103153E+01  0.73146412E+02                                 1.597642                            1.512157      -0.797730       2.504019                    0.999705       3.058598       7.756902       0.580540       1.112124      -0.752848      -0.015888      -0.030969       0.001863       0.034857       0.004433      -0.012738       0.006366      -0.007471      -0.028480      -0.020123       0.009520       0.010603              1.613937       1.509329       0.308379      -0.077258       1.993059      -0.004875       1.339423          -0.000000
          443              H       5.708010       3.941555       0.002334       0.109571       1.190899 0.87151929E+01  0.85819841E+02                                 1.736241                            1.635144      -0.978351       2.410349                    0.998219       3.309150       8.738015       0.540666       1.150446      -0.741550       0.008864      -0.032115      -0.020807       0.039279       0.004850      -0.005908       0.009893      -0.021231      -0.019827      -0.016492      -0.001641       0.018133              1.810877       1.666681      -0.291233      -0.296724       1.961234       0.380043       1.804717          -0.000000
          444              H       4.535146       8.292017       3.488402       0.131354       1.052512 0.82363325E+01  0.81038643E+02                                 1.688901                            1.662023      -0.724878       2.533052                    0.999577       3.364537       9.275485       0.494967       1.257684      -0.715617       0.015060       0.008474       0.015181       0.023002       0.004927       0.001790      -0.000297       0.010343       0.007960      -0.008550       0.002091       0.006458              1.697479       1.610484       0.155266       0.175779       1.633003       0.305478       1.848950          -0.000000
          445              H       3.402168       8.484333       2.399006       0.136121       0.941488 0.71922799E+01  0.69492155E+02                                 1.653810                            1.618957      -1.003819       2.406654                    0.996617       3.580162      10.296083       0.463876       1.366580      -0.689981      -0.013337       0.014916      -0.012279       0.023477      -0.000380       0.000922      -0.005526       0.006093      -0.006549      -0.007609       0.002825       0.004784              1.681906       1.624891      -0.353330       0.134278       1.743523      -0.195036       1.677304          -0.000000
          446              H       1.780856       6.195206       2.173345       0.139053       1.046484 0.80448032E+01  0.78781085E+02                                 1.685786                            1.643063      -0.837306       2.484930                    0.999029       3.381575       9.335703       0.497022       1.258415      -0.714685      -0.018530       0.013808      -0.010936       0.025566      -0.003176       0.005763      -0.000055       0.000869      -0.018441      -0.008988       0.001142       0.007846              1.701149       1.806801      -0.198316       0.305249       1.459498      -0.098333       1.837147          -0.000000
          447              H       2.198042       5.058112       3.192708       0.124804       1.136511 0.87422049E+01  0.85730290E+02                                 1.658279                            1.617844      -0.732288       2.516598                    0.999865       3.212569       8.330699       0.556300       1.122751      -0.749755      -0.003564      -0.015319       0.012603       0.020155      -0.000911      -0.002493      -0.001118      -0.007987       0.007860      -0.006182       0.002239       0.003943              1.660135       1.470077       0.196515      -0.138016       1.901233      -0.228027       1.609094          -0.000000
          448              H       1.612688       8.559019       3.667374       0.129850       0.897947 0.67817907E+01  0.64436387E+02                                 1.587552                            1.560540      -0.853605       2.470790                    0.997884       3.521237       9.974188       0.478721       1.346593      -0.693966       0.002101       0.021112      -0.011524       0.024144      -0.000665      -0.002004      -0.002476      -0.011777       0.005427      -0.007356       0.001007       0.006349              1.610080       1.453434      -0.191357      -0.001111       1.731610      -0.242681       1.645197          -0.000000
          449              H       0.934626       7.253881       4.250979       0.132097       1.079175 0.84795869E+01  0.83282455E+02                                 1.666687                            1.646170      -0.625959       2.577248                    0.999995       3.225398       8.624543       0.520381       1.198411      -0.730906      -0.015398      -0.014811       0.000873       0.021383       0.004379      -0.001088       0.001319      -0.004211      -0.013342      -0.005417      -0.001691       0.007108              1.681014       2.035738       0.214322      -0.099092       1.545643       0.072570       1.461661           0.000000
          450              H       4.566408       6.385656       4.857928       0.126422       1.243896 0.10059885E+02  0.10296750E+03                                 1.821884                            1.785051      -0.831728       2.475458                    0.999141       3.393180       9.218881       0.503801       1.187790      -0.733592       0.021554       0.006770      -0.005484       0.023248       0.003197       0.001125      -0.002590       0.016406       0.000186      -0.009620       0.000799       0.008820              1.836214       2.274677      -0.201352      -0.183887       1.526347       0.032965       1.707619          -0.000000
          451              H       3.276042       5.543571       5.192528       0.130068       1.134802 0.88620097E+01  0.87464526E+02                                 1.682678                            1.649912      -0.696325       2.541045                    0.999852       3.214476       8.445141       0.538748       1.151916      -0.742722      -0.012248      -0.016862       0.002732       0.021019       0.004272       0.001421      -0.002234      -0.001087      -0.004588      -0.005287       0.000125       0.005162              1.676841       1.399303       0.143231      -0.046775       2.085006      -0.142668       1.546214          -0.000000
          452              H       0.915222       9.655037       6.211892       0.123756       0.927718 0.65870266E+01  0.62934335E+02                                 1.687247                            1.587216      -1.380784       2.225890                    0.993593       3.869815      11.462764       0.446986       1.434214      -0.674402      -0.024620       0.020897      -0.011682       0.034341      -0.004068       0.003072       0.000787       0.000688       0.005297      -0.005925       0.001310       0.004615              1.771726       2.080669      -0.426860       0.156504       1.655790      -0.027536       1.578720          -0.000000
          453              H       3.486252       8.622502       9.106572       0.111431       1.212187 0.88005451E+01  0.87307861E+02                                 1.790118                            1.668420      -0.973393       2.413359                    0.998135       3.382468       9.112780       0.520511       1.186131      -0.732232       0.014936       0.002026       0.035392       0.038468      -0.010068       0.012443      -0.000584       0.005170       0.025082      -0.017029      -0.001393       0.018423              1.866902       1.657072      -0.006167       0.377589       1.520329       0.217162       2.423304          -0.000000
          454              H       4.493104       7.098907       7.737046       0.119949       1.133477 0.80309850E+01  0.77086561E+02                                 1.652362                            1.551150      -0.805982       2.498695                    0.999616       3.111578       7.977423       0.567971       1.123493      -0.749787       0.028936      -0.017632       0.014429       0.036829      -0.014987       0.007854       0.008271       0.003458       0.023914      -0.023237       0.011001       0.012237              1.701256       1.892783      -0.465837       0.267065       1.672807      -0.122460       1.538178          -0.000000
          455              H      13.813492       9.100493       0.305809       0.116915       1.134985 0.86838832E+01  0.86348758E+02                                 1.748074                            1.685544      -1.030147       2.386887                    0.998147       3.443904       9.461528       0.502072       1.226868      -0.721997       0.021731      -0.017142      -0.018351       0.033209      -0.012575      -0.000460       0.005867       0.013665      -0.022989      -0.014212      -0.004383       0.018595              1.778678       1.622629      -0.064376       0.010099       1.841795       0.411327       1.871611           0.000000
          456              H      11.606826      12.773179       2.181126       0.123126       1.103701 0.78043346E+01  0.74218691E+02                                 1.609388                            1.517505      -0.805168       2.500601                    0.999674       3.068220       7.775589       0.582067       1.106510      -0.754251      -0.019552       0.028184       0.011651       0.036226      -0.003984       0.007306       0.013421       0.007630      -0.025922      -0.020622       0.009318       0.011304              1.632261       1.638989      -0.352021      -0.120824       1.816197       0.286928       1.441597          -0.000000
          457              H      10.539606      11.309332       0.772693       0.115065       1.191592 0.85494300E+01  0.83592461E+02                                 1.722690                            1.608852      -0.978820       2.415428                    0.998220       3.249439       8.486168       0.551760       1.135340      -0.745712      -0.038584       0.009031      -0.006500       0.040156      -0.011103       0.004146       0.007824       0.013714      -0.027207      -0.017650       0.000064       0.017586              1.801273       2.448099      -0.086071       0.264751       1.443360       0.083059       1.512360          -0.000000
          458              H      15.509186       9.419776       2.570196       0.125656       1.061172 0.83291875E+01  0.81526334E+02                                 1.648008                            1.631117      -0.660319       2.555467                    0.999896       3.275865       8.774812       0.522411       1.197840      -0.730220      -0.000901      -0.018737       0.008393       0.020551       0.000302       0.003742      -0.001063      -0.012338       0.001135      -0.008060       0.001871       0.006189              1.636303       1.440411      -0.103865       0.161459       1.854636      -0.167717       1.613862           0.000001
          459              H      -5.493488      10.642760       1.753149       0.129983       0.994449 0.75881424E+01  0.74059818E+02                                 1.693384                            1.643815      -0.971947       2.412271                    0.997341       3.606991      10.313406       0.469956       1.335370      -0.696281       0.016579       0.010605      -0.010554       0.022332       0.003891      -0.002464       0.004301       0.003829      -0.007201      -0.007737       0.002194       0.005543              1.726365       1.879059       0.227871      -0.289970       1.388554      -0.174565       1.911481           0.000000
          460              H      13.897576      12.730234       3.955286       0.129309       1.174324 0.92565814E+01  0.92570443E+02                                 1.734739                            1.697985      -0.751809       2.515801                    0.999615       3.284014       8.749925       0.524368       1.168015      -0.738460      -0.011870       0.003093       0.019830       0.023317      -0.003363      -0.003218      -0.000146       0.007159       0.010214      -0.006800       0.000483       0.006317              1.737131       1.604445      -0.137846      -0.165344       1.541656       0.217483       2.065291           0.000001
          461              H      -6.709472      13.111133       2.756950       0.132645       1.093354 0.85544013E+01  0.84340463E+02                                 1.679383                            1.650401      -0.834551       2.475695                    0.999292       3.335698       8.984727       0.520283       1.194044      -0.730372       0.012884       0.014807      -0.008841       0.021527       0.003052      -0.001717      -0.003999      -0.004839      -0.016550      -0.006916      -0.001130       0.008047              1.681489       1.655398       0.294420      -0.103123       1.756131      -0.233615       1.632939           0.000000
          462              H      -4.169704      11.120750       3.752969       0.127599       0.875791 0.66782904E+01  0.63444194E+02                                 1.582074                            1.563856      -0.929356       2.433289                    0.996684       3.613675      10.359978       0.469483       1.373281      -0.688015       0.014238      -0.016679      -0.004625       0.022412      -0.001986       0.000838       0.006776       0.003513      -0.009312      -0.008882       0.003133       0.005748              1.598549       1.855148      -0.280867      -0.036248       1.475578       0.063194       1.464920           0.000000
          463              H      -4.723796      12.595799       3.690718       0.126803       1.040270 0.81476396E+01  0.79797374E+02                                 1.662939                            1.642230      -0.669160       2.553793                    0.999751       3.347081       9.149108       0.503828       1.241273      -0.719337      -0.001155       0.023991      -0.003000       0.024205       0.002027       0.004300      -0.001006      -0.013135      -0.011797      -0.008852       0.000001       0.008850              1.675274       1.528636       0.171284       0.050855       1.864255      -0.254398       1.632931           0.000000
          464              H      13.821038      10.681970       4.842365       0.121796       1.254071 0.99029851E+01  0.10093674E+03                                 1.825960                            1.765111      -0.813873       2.478693                    0.999246       3.414280       9.248585       0.509347       1.179802      -0.735029      -0.019437       0.011694       0.001863       0.022760      -0.006101      -0.003408      -0.001957       0.010389      -0.000364      -0.009132       0.000429       0.008703              1.859007       2.489165      -0.094222       0.133963       1.441885      -0.065252       1.645972           0.000001
          465              H      14.935690       9.569148       4.748988       0.126784       1.103552 0.89090887E+01  0.89014704E+02                                 1.711143                            1.701717      -0.804870       2.486802                    0.999154       3.427350       9.389590       0.502927       1.218912      -0.724328       0.007462      -0.018636      -0.003359       0.020353       0.000835      -0.002184       0.001030      -0.009410       0.003991      -0.006137       0.001749       0.004388              1.684204       1.459698      -0.122568       0.095373       2.034476      -0.051942       1.558438           0.000001
          466              H      -3.180100      12.580862       6.079608       0.129290       0.921577 0.65657934E+01  0.62496365E+02                                 1.668697                            1.578176      -1.272841       2.286399                    0.994884       3.693556      10.815509       0.452359       1.422509      -0.677780       0.032226       0.013493      -0.014182       0.037706       0.005170      -0.002553      -0.001703       0.006451       0.016646      -0.008873       0.001181       0.007692              1.747085       2.033917       0.474197      -0.086282       1.657735      -0.060871       1.549602           0.000000
          467              H      -5.515048      11.240248       9.114354       0.114903       1.207388 0.88634507E+01  0.88191143E+02                                 1.796445                            1.684334      -0.952373       2.426201                    0.998459       3.370262       9.127877       0.512860       1.200286      -0.729215      -0.009078      -0.005312       0.035306       0.036839       0.007135      -0.007601      -0.002337       0.012606       0.033740      -0.015186      -0.001112       0.016298              1.865212       1.539789       0.081082      -0.082760       1.540556      -0.166657       2.515290           0.000001
          468              H      14.567014      10.528863       7.628106       0.100757       1.174960 0.86000219E+01  0.84011554E+02                                 1.690790                            1.602986      -0.775466       2.496303                    0.999728       3.244226       8.403323       0.559597       1.120446      -0.749956      -0.026060      -0.014523       0.013419       0.032713       0.011890       0.000778       0.001003       0.017107       0.031807      -0.019958       0.008666       0.011291              1.728213       2.075724       0.343994      -0.213600       1.518730      -0.164779       1.590186           0.000002
          469              H       9.137128       3.850065      44.945366       0.127910       0.893521 0.64094807E+01  0.60812423E+02                                 1.650545                            1.571198      -1.303709       2.269388                    0.994168       3.756172      11.082233       0.446957       1.444344      -0.673313       0.008846       0.032219      -0.010272       0.034955       0.003719       0.002457      -0.004715      -0.008998       0.010422      -0.008915       0.001025       0.007890              1.714670       1.397283       0.124206       0.024292       2.211449      -0.070397       1.535277          -0.000000
          470              H      -2.505272      18.107628      46.128139       0.113063       1.161966 0.83491503E+01  0.80988154E+02                                 1.683488                            1.583504      -0.796234       2.497252                    0.999598       3.184317       8.228666       0.560660       1.126231      -0.748726      -0.004886      -0.034071       0.010303       0.035928       0.006264       0.009287      -0.002429      -0.024014       0.027452      -0.021158       0.008961       0.012197              1.732920       1.354445       0.224662       0.000145       2.298117      -0.243648       1.546199           0.000000
          471              H       9.116646       0.905568      47.731108       0.123934       1.131232 0.81202991E+01  0.78779346E+02                                 1.695670                            1.593967      -0.942862       2.438189                    0.998646       3.234676       8.555215       0.538081       1.173324      -0.735862       0.006062      -0.015690       0.038350       0.041877       0.004078       0.004013      -0.011079      -0.023269       0.030262      -0.018736      -0.000824       0.019560              1.752372       1.421501      -0.017469       0.234129       1.578391      -0.230199       2.257225          -0.000000
          472              H       8.550696       2.979973      42.400849       0.139708       0.860294 0.63791561E+01  0.59756768E+02                                 1.550542                            1.519864      -0.804741       2.500756                    0.998851       3.448013       9.732969       0.481509       1.357931      -0.691745       0.019407       0.011700      -0.010117       0.024817       0.004451      -0.001854       0.000755       0.003654       0.002398      -0.005647       0.000895       0.004752              1.571252       1.474178       0.254438      -0.181354       1.654471      -0.146717       1.585108          -0.000000
          473              H       7.044730       2.828733      42.859951       0.134683       1.046291 0.81266713E+01  0.78710279E+02                                 1.609618                            1.592879      -0.636147       2.571132                    0.999994       3.154330       8.285357       0.540136       1.170805      -0.737627      -0.020929       0.007589       0.001117       0.022291      -0.000055       0.000410       0.001235       0.009025      -0.011179      -0.004548      -0.001844       0.006392              1.618062       1.803113      -0.299830       0.005862       1.610654       0.095191       1.440420          -0.000001
          474              H      -4.264568      18.634165      43.630310       0.133150       1.099488 0.85286864E+01  0.83237731E+02                                 1.634803                            1.608853      -0.683584       2.547327                    0.999933       3.161971       8.217508       0.551424       1.138104      -0.746166      -0.021575       0.003298       0.004159       0.022218      -0.002891      -0.001306       0.000340       0.006516      -0.008021      -0.003111      -0.002792       0.005903              1.624228       2.019333       0.141545      -0.068141       1.380170       0.007090       1.473182          -0.000000
          475              H      -2.939706      17.795814      43.404649       0.130293       1.203633 0.96105728E+01  0.97159024E+02                                 1.773963                            1.738551      -0.801004       2.491981                    0.999384       3.331401       8.967361       0.513707       1.179389      -0.735593       0.013748      -0.017856      -0.000823       0.022550      -0.006548      -0.000617      -0.000457      -0.003378      -0.003955      -0.006223      -0.001198       0.007422              1.790128       1.470916      -0.141365      -0.069412       2.233667       0.191832       1.665802           0.000001
          476              H       9.685830       0.102693      42.260783       0.127004       1.127259 0.89096211E+01  0.89402935E+02                                 1.768001                            1.728178      -0.791653       2.496077                    0.999198       3.455851       9.621504       0.485584       1.257039      -0.715704       0.008111      -0.011379       0.018176       0.022927      -0.007524       0.000072      -0.003825      -0.001810       0.004860      -0.009000       0.000856       0.008144              1.782208       1.716827      -0.099005       0.354394       1.552056      -0.065325       2.077743          -0.000000
          477              H       9.573718       1.226718      41.155825       0.137951       0.994630 0.76463653E+01  0.74476877E+02                                 1.674275                            1.637426      -0.891041       2.458973                    0.997888       3.464938       9.770671       0.478233       1.314921      -0.701731       0.006513       0.020973      -0.009258       0.023832       0.000115      -0.004722      -0.002635      -0.003059      -0.006644      -0.006556       0.001534       0.005022              1.695767       1.490963       0.292159      -0.109699       1.924471      -0.170076       1.671865          -0.000000
          478              H       5.909596       0.597488      41.435955       0.122596       1.153756 0.89267421E+01  0.88140689E+02                                 1.688077                            1.644743      -0.716947       2.523201                    0.999877       3.245246       8.488974       0.545869       1.136409      -0.746285      -0.016224      -0.009703       0.010669       0.021707       0.004876      -0.003603       0.002938       0.001196       0.001767      -0.007747       0.002871       0.004875              1.690193       2.013564       0.104299      -0.267040       1.420097      -0.002492       1.636918          -0.000001
          479              H       6.723486       1.585211      40.502187       0.131675       1.101666 0.85978649E+01  0.85912141E+02                                 1.766869                            1.715269      -0.932162       2.430193                    0.998109       3.535318       9.973807       0.477680       1.283232      -0.708689       0.004193       0.018533      -0.011611       0.022268       0.001370       0.000891      -0.000180      -0.009142      -0.011911      -0.004463      -0.002295       0.006757              1.785425       1.410628      -0.048755       0.034023       2.062974      -0.375721       1.882672          -0.000000
          480              H      -0.474320      17.062024      40.120898       0.130543       1.043326 0.77048118E+01  0.73581503E+02                                 1.586967                            1.538961      -0.936685       2.443621                    0.998922       3.150035       8.196030       0.556384       1.152722      -0.741056       0.036432      -0.001223       0.006485       0.037025       0.003585       0.008612       0.005522       0.015508      -0.019868      -0.012237      -0.003792       0.016029              1.576597       1.825540      -0.138738       0.092042       1.448551       0.145283       1.455698           0.000000
          481              H      -3.757908      15.975342      38.152204       0.104085       1.240009 0.92026586E+01  0.92156114E+02                                 1.805685                            1.698243      -0.989593       2.400715                    0.998277       3.406357       9.166012       0.520448       1.175216      -0.735252      -0.019878      -0.023091      -0.029477       0.042393       0.002729       0.010180       0.012561       0.017905      -0.012765      -0.019027      -0.000029       0.019056              1.886242       1.627893       0.200904       0.192532       2.013809       0.511144       2.017023           0.000000
          482              H      -5.013778      17.609099      39.257163       0.120479       1.111667 0.80837565E+01  0.77807225E+02                                 1.640060                            1.564165      -0.763051       2.518349                    0.999825       3.112954       8.021207       0.560682       1.134967      -0.747049      -0.035133       0.003738      -0.005883       0.035818      -0.003546       0.004666       0.014593       0.014223      -0.019061      -0.020879       0.009354       0.011525              1.643482       2.120575      -0.017455       0.133579       1.391198       0.057398       1.418673          -0.000000
          483              H      11.734030       1.465713      53.131399       0.136974       1.033998 0.76880508E+01  0.73652639E+02                                 1.605683                            1.560658      -0.931861       2.454624                    0.999057       3.137006       8.274062       0.538150       1.188038      -0.732778      -0.040684      -0.006705      -0.002200       0.041292       0.007623      -0.003523      -0.005041       0.015868      -0.029738      -0.012573      -0.004391       0.016964              1.598966       1.882996      -0.088027       0.054739       1.470750      -0.168035       1.443151          -0.000000
          484              H      16.423330       1.420902      53.131399       0.124201       1.079130 0.76429647E+01  0.72363408E+02                                 1.591322                            1.506803      -0.799851       2.504534                    0.999730       3.046352       7.723325       0.580720       1.113993      -0.752378       0.033503       0.002194       0.001748       0.033621       0.000781       0.000779      -0.014070       0.011199      -0.027159      -0.019728       0.009526       0.010203              1.607388       2.128286       0.054878       0.042539       1.358761      -0.064139       1.335116          -0.000000
          485              H      15.292508       2.972504      51.878594       0.110506       1.190800 0.87139766E+01  0.85824747E+02                                 1.738241                            1.636681      -0.984947       2.408335                    0.998192       3.306568       8.738665       0.539470       1.152770      -0.741004       0.023423       0.023094      -0.020357       0.038683       0.006547      -0.005236      -0.010563       0.018954      -0.020484      -0.017038      -0.000910       0.017949              1.813182       1.637270       0.273978      -0.181418       1.995291      -0.448342       1.806984          -0.000000
          486              H       1.331330      18.453051      55.364661       0.131045       1.054029 0.82482628E+01  0.81151735E+02                                 1.687015                            1.660337      -0.710587       2.538439                    0.999656       3.366628       9.268439       0.496717       1.253318      -0.716536      -0.014977       0.008034       0.015065       0.022711      -0.007060      -0.000746       0.002010       0.003384       0.008574      -0.008798       0.002080       0.006718              1.695558       1.759685      -0.067590      -0.351385       1.480311      -0.000739       1.846678          -0.000000
          487              H       1.731268      17.375705      54.275265       0.134864       0.943877 0.72097175E+01  0.69645977E+02                                 1.650594                            1.616051      -0.980889       2.415144                    0.996851       3.578993      10.264247       0.466772       1.358386      -0.691583      -0.006321      -0.019776      -0.013905       0.024988      -0.002108       0.003972       0.003111      -0.002899      -0.006404      -0.006828       0.002747       0.004081              1.678524       1.405594       0.227105       0.101320       1.955981       0.212704       1.673996          -0.000000
          488              H       4.524366      17.116171      54.049604       0.139805       1.048099 0.80596165E+01  0.78951727E+02                                 1.686277                            1.643519      -0.826722       2.488526                    0.999038       3.382843       9.336572       0.497499       1.256800      -0.715012      -0.003165      -0.023070      -0.010182       0.025415       0.001031      -0.002733       0.004947      -0.005896      -0.016859      -0.008492       0.000883       0.007608              1.701639       1.374953      -0.051299      -0.067508       1.892463       0.313614       1.837501          -0.000000
          489              H       5.300526      18.046012      55.068968       0.127226       1.133922 0.87187652E+01  0.85463206E+02                                 1.657554                            1.617121      -0.736428       2.515594                    0.999859       3.206649       8.319942       0.555547       1.124764      -0.749243       0.013699       0.005191       0.012800       0.019454       0.003825       0.002176      -0.002290       0.002313       0.007518      -0.006361       0.002615       0.003745              1.659426       1.962738       0.088388       0.266372       1.407109      -0.005486       1.608431          -0.000000
          490              H       2.561328      15.788627      55.543633       0.129441       0.896206 0.67690680E+01  0.64320692E+02                                 1.589480                            1.562337      -0.872475       2.463865                    0.997758       3.523639       9.999346       0.476686       1.352234      -0.692860      -0.018607      -0.008376      -0.011724       0.023533       0.005376       0.003528      -0.000798       0.005116       0.004556      -0.007484       0.000871       0.006614              1.612077       1.498068       0.216609       0.211188       1.690830       0.120672       1.647334          -0.000000
          491              H       4.030642      15.853977      56.127238       0.131562       1.082094 0.85047609E+01  0.83556781E+02                                 1.666048                            1.645534      -0.624310       2.576073                    0.999995       3.230956       8.629044       0.522160       1.193942      -0.731894       0.020898      -0.005632       0.000433       0.021648      -0.000604      -0.000070      -0.001501       0.009933      -0.013215      -0.005306      -0.001900       0.007206              1.680327       1.853235      -0.319186      -0.013277       1.726694      -0.121977       1.461053           0.000000
[truncated: 593,603 more chars]
