# Supplementary material for: A collection of forcefield precursors for metal–organic frameworks
Source: RSC Adv. 2019 Nov 13;9(63):36492–507. doi: 10.1039/c9ra07327b (PMC9075174; doi:10.1039/c9ra07327b)
Supplement: RA-009-C9RA07327B-s5438 [file RA-009-C9RA07327B-s5438.xyz]

  464
jmolscript: load "" {1 1 1} spacegroup "x,y,z" unitcell [{     22.249000     0.000000     0.000000 }, {    -11.124500    19.268199     0.000000 }, {      0.000000     0.000000    25.906000 }]
Zn    -0.837230    14.493539    14.723934     0.966725
Zn     1.845888    12.746492    14.723934     0.966865
Zn    -1.008658    11.296367    14.723934     0.967023
Zn    11.961730     4.774660     1.770934     0.966725
Zn     9.278612     6.521707     1.770934     0.966865
Zn    12.133158     7.971832     1.770934     0.967023
Zn     0.000000    12.845338    17.263499     0.958158
Zn    11.124500     6.422861     4.310499     0.958158
Zn    10.287270     4.774660    11.182066     0.966727
Zn    12.970388     6.521707    11.182066     0.966863
Zn    10.115842     7.971832    11.182066     0.967022
Zn     0.837230    14.493539    24.135066     0.966727
Zn    -1.845888    12.746492    24.135066     0.966863
Zn     1.008658    11.296367    24.135066     0.967022
Zn    11.124500     6.422861     8.642501     0.958158
Zn     0.000000    12.845338    21.595501     0.958158
H     -1.813293    15.379876    19.991660     0.126354
H      9.046443     0.504827    18.520199     0.114676
H     -1.552980    18.092839    17.015061     0.115000
H     -1.874478    16.699748    22.434596     0.130105
H     -3.406322    16.643870    22.071912     0.131949
H      7.358857     0.487485    21.022719     0.132228
H      8.832853     0.994239    21.261054     0.130373
H     -1.264856    18.310570    23.924191     0.133459
H     10.303512     0.053951    22.792099     0.128362
H     -4.027069    18.085132    24.027815     0.132280
H     -4.747937    18.940640    22.911266     0.122953
H     10.540464     1.940308    24.913800     0.127343
H      6.943913     3.491398    -0.005181     0.114600
H      5.850375     1.709089    24.836082     0.125748
H      3.101511    13.148619    19.991660     0.126353
H      7.038471    11.181336    18.520199     0.114676
H      5.320848    11.566700    17.015061     0.115001
H      4.275145    12.541671    22.434596     0.130105
H      4.992676    13.896225    22.071912     0.131949
H      7.867246    12.651499    21.022719     0.132228
H      7.569110    11.121604    21.261054     0.130373
H      5.365346    11.208311    23.924191     0.133459
H      6.019467    10.318121    22.792099     0.128362
H      6.551218    13.713177    24.027815     0.132280
H      7.652544    13.909713    22.911266     0.122953
H      7.534624     9.169736    24.913800     0.127343
H     10.676183    11.508895    -0.005181     0.114600
H      9.679427    13.347081    24.836082     0.125748
H     -1.288217    10.007903    19.991660     0.126351
H     17.288585     7.582036    18.520199     0.114677
H     -3.767868     8.876859    17.015061     0.115003
H     -2.400667     9.294979    22.434596     0.130106
H     -1.586354     7.996303    22.071912     0.131949
H     18.147397     6.129214    21.022719     0.132229
H     16.971537     7.152355    21.261054     0.130374
H     -4.100491     9.017517    23.924191     0.133459
H     17.050521     8.896127    22.792099     0.128362
H     -2.524149     6.738089    24.027815     0.132280
H     -2.904607     5.686046    22.911266     0.122952
H     15.298412     8.158155    24.913800     0.127344
H     15.753404     4.267906    -0.005181     0.114601
H     17.843698     4.212028    24.836082     0.125748
H     12.937794     3.888323     7.038660     0.126354
H      2.078057    18.763372     5.567199     0.114676
H     12.677480     1.175360     4.062061     0.115000
H     12.998978     2.568451     9.481596     0.130105
H     14.530822     2.624329     9.118912     0.131949
H      3.765643    18.780714     8.069719     0.132228
H      2.291647    18.273960     8.308054     0.130373
H     12.389356     0.957629    10.971191     0.133459
H      0.820988    19.214248     9.839099     0.128362
H     15.151569     1.183067    11.074815     0.132280
H     15.872437     0.327559     9.958266     0.122953
H      0.584036    17.327891    11.960800     0.127343
H      4.180587    15.776801    12.947819     0.114600
H      5.274125    17.559110    11.883082     0.125748
H      8.022989     6.119580     7.038660     0.126353
H      4.086029     8.086863     5.567199     0.114676
H      5.803652     7.701499     4.062061     0.115001
H      6.849355     6.726528     9.481596     0.130105
H      6.131824     5.371974     9.118912     0.131949
H      3.257254     6.616700     8.069719     0.132228
H      3.555390     8.146595     8.308054     0.130373
H      5.759154     8.059888    10.971191     0.133459
H      5.105033     8.950078     9.839099     0.128362
H      4.573282     5.555022    11.074815     0.132280
H      3.471956     5.358486     9.958266     0.122953
H      3.589876    10.098463    11.960800     0.127343
H      0.448317     7.759304    12.947819     0.114600
H      1.445073     5.921118    11.883082     0.125748
H     12.412717     9.260296     7.038660     0.126351
H     -6.164085    11.686163     5.567199     0.114677
H     14.892368    10.391340     4.062061     0.115003
H     13.525167     9.973220     9.481596     0.130106
H     12.710854    11.271896     9.118912     0.131949
H     -7.022897    13.138985     8.069719     0.132229
H     -5.847037    12.115844     8.308054     0.130374
H     15.224991    10.250682    10.971191     0.133459
H     -5.926021    10.372072     9.839099     0.128362
H     13.648649    12.530110    11.074815     0.132280
H     14.029107    13.582153     9.958266     0.122952
H     -4.173912    11.110044    11.960800     0.127344
H     -4.628904    15.000293    12.947819     0.114601
H     -6.719198    15.056171    11.883082     0.125748
H      9.311206     3.888323     5.914340     0.126354
H     -2.078057    18.763372     7.385801     0.114676
H      9.571520     1.175360     8.890939     0.115001
H      9.250022     2.568451     3.471404     0.130106
H      7.718178     2.624329     3.834088     0.131949
H     -3.765643    18.780714     4.883281     0.132228
H     -2.291647    18.273960     4.644946     0.130373
H      9.859644     0.957629     1.981809     0.133459
H     -0.820988    19.214248     3.113901     0.128362
H      7.097431     1.183067     1.878185     0.132280
H      6.376563     0.327559     2.994734     0.122953
H     -0.584036    17.327891     0.992200     0.127343
H     -4.180587    15.776801     0.005181     0.114601
H     -5.274125    17.559110     1.069918     0.125748
H     14.226011     6.119580     5.914340     0.126353
H     -4.086029     8.086863     7.385801     0.114676
H     16.445348     7.701499     8.890939     0.115001
H     15.399645     6.726528     3.471404     0.130105
H     16.117176     5.371974     3.834088     0.131950
H     -3.257254     6.616700     4.883281     0.132229
H     -3.555390     8.146595     4.644946     0.130373
H     16.489846     8.059888     1.981809     0.133459
H     -5.105033     8.950078     3.113901     0.128361
H     17.675718     5.555022     1.878185     0.132280
H     18.777044     5.358486     2.994734     0.122952
H     -3.589876    10.098463     0.992200     0.127343
H     -0.448317     7.759304     0.005181     0.114600
H     -1.445073     5.921118     1.069918     0.125748
H      9.836283     9.260296     5.914340     0.126351
H      6.164085    11.686163     7.385801     0.114677
H      7.356632    10.391340     8.890939     0.115002
H      8.723833     9.973220     3.471404     0.130106
H      9.538146    11.271896     3.834088     0.131949
H      7.022897    13.138985     4.883281     0.132229
H      5.847037    12.115844     4.644946     0.130374
H      7.024009    10.250682     1.981809     0.133460
H      5.926021    10.372072     3.113901     0.128362
H      8.600351    12.530110     1.878185     0.132280
H      8.219893    13.582153     2.994734     0.122952
H      4.173912    11.110044     0.992200     0.127344
H      4.628904    15.000293     0.005181     0.114601
H      6.719198    15.056171     1.069918     0.125748
H      1.813293    15.379876    18.867340     0.126354
H     13.202557     0.504827    20.338801     0.114676
H      1.552980    18.092839    21.843939     0.115002
H      1.874478    16.699748    16.424404     0.130106
H      3.406322    16.643870    16.787088     0.131949
H     14.890143     0.487485    17.836281     0.132228
H     13.416147     0.994239    17.597946     0.130373
H      1.264856    18.310570    14.934809     0.133459
H     11.945488     0.053951    16.066901     0.128362
H      4.027069    18.085132    14.831185     0.132280
H      4.747937    18.940640    15.947734     0.122952
H     11.708536     1.940308    13.945200     0.127343
H     15.305087     3.491398    12.958181     0.114601
H     16.398625     1.709089    14.022918     0.125748
H     -3.101511    13.148619    18.867340     0.126353
H     15.210529    11.181336    20.338801     0.114676
H     -5.320848    11.566700    21.843939     0.115001
H     -4.275145    12.541671    16.424404     0.130105
H     -4.992676    13.896225    16.787088     0.131950
H     14.381754    12.651499    17.836281     0.132229
H     14.679890    11.121604    17.597946     0.130373
H     -5.365346    11.208311    14.934809     0.133459
H     16.229533    10.318121    16.066901     0.128361
H     -6.551218    13.713177    14.831185     0.132280
H     -7.652544    13.909713    15.947734     0.122952
H     14.714376     9.169736    13.945200     0.127343
H     11.572817    11.508895    12.958181     0.114600
H     12.569573    13.347081    14.022918     0.125748
H      1.288217    10.007903    18.867340     0.126351
H      4.960415     7.582036    20.338801     0.114677
H      3.767868     8.876859    21.843939     0.115002
H      2.400667     9.294979    16.424404     0.130106
H      1.586354     7.996303    16.787088     0.131949
H      4.101603     6.129214    17.836281     0.132229
H      5.277463     7.152355    17.597946     0.130374
H      4.100491     9.017517    14.934809     0.133460
H      5.198479     8.896127    16.066901     0.128362
H      2.524149     6.738089    14.831185     0.132280
H      2.904607     5.686046    15.947734     0.122952
H      6.950588     8.158155    13.945200     0.127344
H      6.495596     4.267906    12.958181     0.114601
H      4.405302     4.212028    14.022918     0.125748
C     -1.615166    16.566605    18.348443    -0.038379
C     -1.885380    16.255809    19.688042    -0.173874
C     -2.254936    17.246965    20.540608     0.102206
C     -2.371743    18.578397    20.124299     0.101402
C     -2.058032    18.886689    18.804388    -0.175594
C     -1.715398    17.884742    17.906486    -0.116488
C     -2.586446    17.150624    21.954040    -0.320740
C     -2.770001    18.613080    22.501174     0.227064
C      8.269953     0.208097    21.193699    -0.332046
C     -1.560767    19.035054    23.350891    -0.319317
C      9.013070     0.928727    24.172630     0.088536
C      7.586909     0.855508    24.154754     0.098601
C     -3.925836    18.826957    23.411252    -0.335417
C      8.842865     2.896010    25.567927    -0.048866
C      9.611568     1.907552    24.875718    -0.172725
C      7.446740     2.824718    25.494095    -0.107473
C      6.777045     1.780382    24.828310    -0.176078
C      9.479186     3.951908     0.419677     0.620139
C     -1.229257    15.482769    17.404687     0.602381
C      4.030184    12.383671    18.348443    -0.038381
C      3.896134    12.773082    19.688042    -0.173876
C      4.939278    12.597549    20.540608     0.102207
C      6.150736    12.032990    20.124299     0.101403
C      6.260869    11.607163    18.804388    -0.175593
C      5.221840    11.811406    17.906486    -0.116487
C      5.021599    12.932815    21.954040    -0.320740
C      6.379901    12.360550    22.501174     0.227064
C      7.169740    12.002161    21.193699    -0.332046
C      6.140724    11.102336    23.350891    -0.319318
C      7.422266    10.998288    24.172630     0.088536
C      8.071937    12.269989    24.154754     0.098600
C      7.143041    13.254594    23.411252    -0.335417
C      9.211086    10.162048    25.567927    -0.048865
C      7.970704     9.990561    24.875718    -0.172727
C      9.847407    11.406774    25.494095    -0.107474
C      9.277833    12.508915    24.828310    -0.176079
C      9.807359     9.083029     0.419677     0.620147
C      2.898600    12.591383    17.404687     0.602384
C     -2.415018     9.586122    18.348443    -0.038382
C     -2.010753     9.507507    19.688042    -0.173877
C     -2.684342     8.691885    20.540608     0.102208
C     -3.778993     7.925010    20.124299     0.101405
C     -4.202836     8.042546    18.804388    -0.175592
C     -3.506442     8.840250    17.906486    -0.116483
C     -2.435153     8.452959    21.954040    -0.320740
C     -3.609900     7.562768    22.501174     0.227065
C     17.933806     7.057941    21.193699    -0.332046
C     -4.579957     8.399008    23.350891    -0.319318
C     16.938164     7.341184    24.172630     0.088536
C     17.714654     6.142702    24.154754     0.098600
C     -3.217205     6.454847    23.411252    -0.335417
C     15.319549     6.210141    25.567927    -0.048865
C     15.791228     7.370086    24.875718    -0.172725
C     16.079352     5.036707    25.494095    -0.107474
C     17.318622     4.978903    24.828310    -0.176078
C     14.086954     6.233262     0.419677     0.620144
C     -1.669342    10.462247    17.404687     0.602389
C     12.739666     2.701594     5.395443    -0.038379
C     13.009880     3.012390     6.735042    -0.173874
C     13.379436     2.021234     7.587608     0.102206
C     13.496243     0.689802     7.171299     0.101402
C     13.182533     0.381510     5.851388    -0.175594
C     12.839898     1.383457     4.953486    -0.116489
C     13.710946     2.117575     9.001040    -0.320740
C     13.894500     0.655119     9.548174     0.227064
C      2.854547    19.060102     8.240699    -0.332046
C     12.685267     0.233145    10.397891    -0.319317
C      2.111430    18.339472    11.219630     0.088536
C      3.537591    18.412691    11.201754     0.098601
C     15.050336     0.441242    10.458252    -0.335417
C      2.281635    16.372189    12.614927    -0.048866
C      1.512932    17.360647    11.922718    -0.172725
C      3.677760    16.443481    12.541095    -0.107473
C      4.347455    17.487817    11.875310    -0.176078
C      1.645314    15.316291    13.372677     0.620139
C     12.353757     3.785430     4.451687     0.602381
C      7.094316     6.884528     5.395443    -0.038381
C      7.228366     6.495117     6.735042    -0.173876
C      6.185222     6.670650     7.587608     0.102207
C      4.973764     7.235209     7.171299     0.101403
C      4.863631     7.661036     5.851388    -0.175593
C      5.902660     7.456793     4.953486    -0.116487
C      6.102901     6.335384     9.001040    -0.320740
C      4.744599     6.907649     9.548174     0.227064
C      3.954760     7.266038     8.240699    -0.332046
C      4.983776     8.165863    10.397891    -0.319318
C      3.702234     8.269911    11.219630     0.088536
C      3.052563     6.998210    11.201754     0.098600
C      3.981459     6.013605    10.458252    -0.335417
C      1.913414     9.106151    12.614927    -0.048865
C      3.153796     9.277638    11.922718    -0.172727
C      1.277093     7.861425    12.541095    -0.107474
C      1.846667     6.759284    11.875310    -0.176079
C      1.317141    10.185170    13.372677     0.620147
C      8.225900     6.676816     4.451687     0.602384
C     13.539518     9.682077     5.395443    -0.038382
C     13.135253     9.760692     6.735042    -0.173877
C     13.808842    10.576314     7.587608     0.102208
C     14.903493    11.343189     7.171299     0.101405
C     15.327336    11.225653     5.851388    -0.175592
C     14.630942    10.427949     4.953486    -0.116483
C     13.559653    10.815240     9.001040    -0.320740
C     14.734400    11.705431     9.548174     0.227064
C     -6.809306    12.210258     8.240699    -0.332046
C     15.704457    10.869191    10.397891    -0.319318
C     -5.813664    11.927015    11.219630     0.088536
C     -6.590154    13.125497    11.201754     0.098600
C     14.341705    12.813352    10.458252    -0.335417
C     -4.195049    13.058058    12.614927    -0.048865
C     -4.666728    11.898113    11.922718    -0.172725
C     -4.954852    14.231492    12.541095    -0.107474
C     -6.194122    14.289296    11.875310    -0.176078
C     -2.962454    13.034937    13.372677     0.620144
C     12.793842     8.805952     4.451687     0.602389
C      9.509334     2.701594     7.557557    -0.038378
C      9.239120     3.012390     6.217958    -0.173874
C      8.869564     2.021234     5.365392     0.102206
C      8.752757     0.689802     5.781701     0.101402
C      9.066468     0.381510     7.101612    -0.175594
C      9.409102     1.383457     7.999514    -0.116488
C      8.538054     2.117575     3.951960    -0.320740
C      8.354500     0.655119     3.404826     0.227064
C     -2.854547    19.060102     4.712301    -0.332046
C      9.563733     0.233145     2.555109    -0.319317
C     -2.111430    18.339472     1.733370     0.088536
C     -3.537591    18.412691     1.751246     0.098601
C      7.198664     0.441242     2.494748    -0.335417
C     -2.281635    16.372189     0.338073    -0.048866
C     -1.512932    17.360647     1.030282    -0.172726
C     -3.677760    16.443481     0.411905    -0.107473
C     -4.347455    17.487817     1.077690    -0.176078
C     -1.645314    15.316291    25.486323     0.620139
C      9.895243     3.785430     8.501313     0.602380
C     15.154684     6.884528     7.557557    -0.038382
C     15.020634     6.495117     6.217958    -0.173876
C     16.063778     6.670650     5.365392     0.102207
C     17.275236     7.235209     5.781701     0.101403
C     17.385369     7.661036     7.101612    -0.175593
C     16.346340     7.456793     7.999514    -0.116487
C     16.146099     6.335384     3.951960    -0.320740
C     17.504401     6.907649     3.404826     0.227064
C     -3.954760     7.266038     4.712301    -0.332046
C     17.265224     8.165863     2.555109    -0.319317
C     -3.702234     8.269911     1.733370     0.088535
C     -3.052563     6.998210     1.751246     0.098600
C     18.267541     6.013605     2.494748    -0.335417
C     -1.913414     9.106151     0.338073    -0.048865
C     -3.153796     9.277638     1.030282    -0.172726
C     -1.277093     7.861425     0.411905    -0.107474
C     -1.846667     6.759284     1.077690    -0.176079
C     -1.317141    10.185170    25.486323     0.620147
C     14.023100     6.676816     8.501313     0.602384
C      8.709482     9.682077     7.557557    -0.038382
C      9.113747     9.760692     6.217958    -0.173877
C      8.440158    10.576314     5.365392     0.102208
C      7.345507    11.343189     5.781701     0.101405
C      6.921664    11.225653     7.101612    -0.175592
C      7.618058    10.427949     7.999514    -0.116483
C      8.689347    10.815240     3.951960    -0.320740
C      7.514600    11.705431     3.404826     0.227065
C      6.809306    12.210258     4.712301    -0.332046
C      6.544543    10.869191     2.555109    -0.319318
C      5.813664    11.927015     1.733370     0.088536
C      6.590154    13.125497     1.751246     0.098600
C      7.907295    12.813352     2.494748    -0.335417
C      4.195049    13.058058     0.338073    -0.048865
C      4.666728    11.898113     1.030282    -0.172725
C      4.954852    14.231492     0.411905    -0.107475
C      6.194122    14.289296     1.077690    -0.176078
C      2.962454    13.034937    25.486323     0.620144
C      9.455158     8.805952     8.501313     0.602389
C      1.615166    16.566605    20.510557    -0.038378
C      1.885380    16.255809    19.170958    -0.173874
C      2.254936    17.246965    18.318392     0.102206
C      2.371743    18.578397    18.734701     0.101402
C      2.058033    18.886689    20.054612    -0.175594
C      1.715398    17.884742    20.952514    -0.116488
C      2.586446    17.150624    16.904960    -0.320740
C      2.770000    18.613080    16.357826     0.227064
C     13.979047     0.208097    17.665301    -0.332046
C      1.560767    19.035054    15.508109    -0.319317
C     13.235930     0.928727    14.686370     0.088536
C     14.662091     0.855508    14.704246     0.098601
C      3.925836    18.826957    15.447748    -0.335417
C     13.406135     2.896010    13.291073    -0.048866
C     12.637432     1.907552    13.983282    -0.172726
C     14.802260     2.824718    13.364905    -0.107473
C     15.471955     1.780382    14.030690    -0.176078
C     12.769814     3.951908    12.533323     0.620139
C      1.229257    15.482769    21.454313     0.602380
C     -4.030184    12.383671    20.510557    -0.038382
C     -3.896134    12.773082    19.170958    -0.173876
C     -4.939278    12.597549    18.318392     0.102207
C     -6.150736    12.032990    18.734701     0.101403
C     -6.260869    11.607163    20.054612    -0.175593
C     -5.221840    11.811406    20.952514    -0.116487
C     -5.021599    12.932815    16.904960    -0.320740
C     -6.379901    12.360550    16.357826     0.227064
C     15.079260    12.002161    17.665301    -0.332046
C     -6.140724    11.102336    15.508109    -0.319317
C     14.826734    10.998288    14.686370     0.088535
C     14.177063    12.269989    14.704246     0.098600
C     -7.143041    13.254594    15.447748    -0.335417
C     13.037914    10.162048    13.291073    -0.048865
C     14.278296     9.990561    13.983282    -0.172727
C     12.401593    11.406774    13.364905    -0.107474
C     12.971167    12.508915    14.030690    -0.176079
C     12.441641     9.083029    12.533323     0.620147
C     -2.898600    12.591383    21.454313     0.602384
C      2.415018     9.586122    20.510557    -0.038382
C      2.010753     9.507507    19.170958    -0.173877
C      2.684342     8.691885    18.318392     0.102208
C      3.778993     7.925010    18.734701     0.101405
C      4.202836     8.042546    20.054612    -0.175592
C      3.506442     8.840250    20.952514    -0.116483
C      2.435153     8.452959    16.904960    -0.320740
C      3.609900     7.562768    16.357826     0.227065
C      4.315194     7.057941    17.665301    -0.332046
C      4.579957     8.399008    15.508109    -0.319318
C      5.310836     7.341184    14.686370     0.088536
C      4.534346     6.142702    14.704246     0.098600
C      3.217205     6.454847    15.447748    -0.335417
C      6.929451     6.210141    13.291073    -0.048865
C      6.457772     7.370086    13.983282    -0.172725
C      6.169648     5.036707    13.364905    -0.107475
C      4.930378     4.978903    14.030690    -0.176078
C      8.162046     6.233262    12.533323     0.620144
C      1.669342    10.462247    21.454313     0.602389
O     -1.020784    14.335540    17.919439    -0.548814
O     -1.107110    15.754836    16.185292    -0.550977
O     10.736477     3.862503     0.544544    -0.571110
O      8.772781     4.842869     0.934170    -0.556099
O      1.800834    12.984454    17.919439    -0.548801
O      3.073143    12.349567    16.185292    -0.550997
O      9.101287     8.038885     0.544544    -0.571138
O     10.932157     9.249314     0.934170    -0.556128
O     -0.780050    11.216404    17.919439    -0.548793
O     -1.966033    10.431996    16.185292    -0.551021
O     13.535735     7.366811     0.544544    -0.571168
O     13.668562     5.176016     0.934170    -0.556070
O     12.145284     4.932659     4.966439    -0.548814
O     12.231610     3.513363     3.232292    -0.550977
O      0.388023    15.405696    13.497544    -0.571110
O      2.351719    14.425330    13.887170    -0.556099
O      9.323666     6.283745     4.966439    -0.548801
O      8.051357     6.918632     3.232292    -0.550997
O      2.023213    11.229314    13.497544    -0.571138
O      0.192343    10.018885    13.887170    -0.556128
O     11.904550     8.051795     4.966439    -0.548793
O     13.090533     8.836203     3.232292    -0.551021
O     -2.411235    11.901388    13.497544    -0.571168
O     -2.544062    14.092183    13.887170    -0.556070
O      0.000000    12.845338    15.337388    -1.043964
O     11.124500     6.422861     2.384388    -1.043964
O     10.103716     4.932659     7.986561    -0.548815
O     10.017390     3.513363     9.720708    -0.550976
O     -0.388023    15.405696    25.361456    -0.571111
O     -2.351719    14.425330    24.971830    -0.556098
O     12.925334     6.283745     7.986561    -0.548801
O     14.197643     6.918632     9.720708    -0.550997
O     -2.023213    11.229314    25.361456    -0.571138
O     -0.192343    10.018885    24.971830    -0.556129
O     10.344450     8.051795     7.986561    -0.548792
O      9.158467     8.836203     9.720708    -0.551022
O      2.411235    11.901388    25.361456    -0.571167
O      2.544062    14.092183    24.971830    -0.556071
O      1.020784    14.335540    20.939561    -0.548815
O      1.107110    15.754836    22.673708    -0.550976
O     11.512523     3.862503    12.408456    -0.571111
O     13.476219     4.842869    12.018830    -0.556098
O     -1.800834    12.984454    20.939561    -0.548801
O     -3.073143    12.349567    22.673708    -0.550997
O     13.147713     8.038885    12.408456    -0.571138
O     11.316843     9.249314    12.018830    -0.556129
O      0.780050    11.216404    20.939561    -0.548792
O      1.966033    10.431996    22.673708    -0.551022
O      8.713265     7.366811    12.408456    -0.571167
O      8.580438     5.176016    12.018830    -0.556071
O     11.124500     6.422861    10.568612    -1.043964
O      0.000000    12.845338    23.521612    -1.043964

The following XYZ coordinates are in angstroms. Other properties are in atomic units.
The sperically averaged electron density of each atom fit to a function of the form exp(a - br)
eigen_1, eigen_2 and eigen_3 are the three eigenvalues of traceless quadrupole moment tensor
  atom number  atomic symbol              X              Y              Z     net charge C6 coefficient C8 coefficient C10 coefficient fluctuating dipole atomic polarizability isotropic forcefield polarizability              a              b squared Pearson coefficient          <r^3>          <r^4>         wp_QDO          m_QDO          q_QDO       dipole_x       dipole_y       dipole_z         dipole            Qxy            Qxz            Qyz     Q(x^2-y^2)  Q(3z^2 - R^2)        eigen_1        eigen_2        eigen_3 static polarizability      alpha(xx)      alpha(xy)      alpha(xz)      alpha(yy)      alpha(yz)      alpha(zz) atomic spin moment
            1             Zn      -0.837230      14.493539      14.723934       0.966725      87.378774 0.17180471E+04  0.53777389E+05                                16.481482                           13.860564       0.025220       1.885780                    0.998410      45.259267     124.505524       0.466642       0.419332      -1.125001      -0.019723       0.037098      -0.022152       0.047497      -0.060996       0.022434      -0.046845      -0.090944      -0.090421      -0.061080      -0.049268       0.110348             20.702890      21.423078       5.234655       1.270117      19.665370       1.235536      21.020222           0.000001
            2             Zn       1.845888      12.746492      14.723934       0.966865      87.366763 0.17177365E+04  0.53765257E+05                                16.480112                           13.859395       0.025030       1.885759                    0.998407      45.255612     124.492829       0.466657       0.419337      -1.124997       0.041910      -0.001520      -0.022108       0.047408      -0.008804      -0.051835       0.003946       0.151217      -0.090582      -0.061089      -0.049339       0.110428             20.701150      15.570391      -1.855291       0.434416      25.514606      -1.718246      21.018454           0.000001
            3             Zn      -1.008658      11.296367      14.723934       0.967023      87.355268 0.17174425E+04  0.53753730E+05                                16.478733                           13.858235       0.024954       1.885765                    0.998408      45.252257     124.480743       0.466675       0.419339      -1.124997      -0.022168      -0.035470      -0.022067       0.047292       0.069999       0.029391       0.042941      -0.060241      -0.090775      -0.061142      -0.049415       0.110557             20.699369      24.633676      -3.377506      -1.704244      16.447816       0.482643      21.016616           0.000001
            4             Zn      11.961730       4.774660       1.770934       0.966725      87.378771 0.17180471E+04  0.53777388E+05                                16.481482                           13.860565       0.025220       1.885780                    0.998410      45.259266     124.505523       0.466642       0.419332      -1.125001       0.019723      -0.037098      -0.022152       0.047497      -0.060996      -0.022434       0.046845      -0.090944      -0.090421      -0.061080      -0.049268       0.110348             20.702890      21.423078       5.234655      -1.270117      19.665370      -1.235536      21.020222           0.000001
            5             Zn       9.278612       6.521707       1.770934       0.966865      87.366764 0.17177366E+04  0.53765258E+05                                16.480112                           13.859395       0.025030       1.885759                    0.998407      45.255613     124.492830       0.466657       0.419337      -1.124997      -0.041910       0.001520      -0.022108       0.047408      -0.008804       0.051835      -0.003946       0.151217      -0.090582      -0.061089      -0.049339       0.110428             20.701150      15.570391      -1.855290      -0.434416      25.514605       1.718246      21.018453           0.000001
            6             Zn      12.133158       7.971832       1.770934       0.967023      87.355265 0.17174424E+04  0.53753728E+05                                16.478732                           13.858235       0.024954       1.885765                    0.998408      45.252256     124.480740       0.466675       0.419339      -1.124997       0.022168       0.035470      -0.022067       0.047292       0.069999      -0.029391      -0.042941      -0.060241      -0.090775      -0.061142      -0.049415       0.110557             20.699369      24.633675      -3.377506       1.704243      16.447815      -0.482642      21.016615           0.000001
            7             Zn       0.000000      12.845338      17.263499       0.958158      83.999762 0.17274502E+04  0.54181399E+05                                15.961142                           13.810409       0.141111       1.918198                    0.998809      45.462123     125.461266       0.471653       0.414037      -1.127834      -0.000000      -0.000002       0.056773       0.056773       0.000002       0.000012       0.000196       0.000015       0.341346      -0.056899      -0.056883       0.113782             19.265135      19.904114       0.001764      -0.000177      19.904034      -0.000628      17.987256           0.000002
            8             Zn      11.124500       6.422861       4.310499       0.958158      83.999759 0.17274502E+04  0.54181397E+05                                15.961142                           13.810409       0.141111       1.918198                    0.998809      45.462122     125.461265       0.471653       0.414037      -1.127834       0.000000       0.000002       0.056773       0.056773       0.000002      -0.000012      -0.000196       0.000015       0.341346      -0.056899      -0.056883       0.113782             19.265135      19.904115       0.001764       0.000177      19.904033       0.000628      17.987256           0.000002
            9             Zn      10.287270       4.774660      11.182066       0.966727      87.378382 0.17180397E+04  0.53777078E+05                                16.481412                           13.860519       0.025215       1.885779                    0.998410      45.259187     124.505064       0.466643       0.419331      -1.125002      -0.019722      -0.037097       0.022152       0.047496       0.060994      -0.022433      -0.046845      -0.090950      -0.090427      -0.061079      -0.049269       0.110348             20.702781      21.422989      -5.234610      -1.270133      19.665266       1.235479      21.020087           0.000001
           10             Zn      12.970388       6.521707      11.182066       0.966863      87.367155 0.17177445E+04  0.53765588E+05                                16.480183                           13.859443       0.025032       1.885759                    0.998407      45.255694     124.493301       0.466655       0.419338      -1.124996       0.041909       0.001520       0.022108       0.047407       0.008796       0.051834       0.003946       0.151215      -0.090574      -0.061089      -0.049336       0.110425             20.701254      15.570459       1.855324      -0.434454      25.514719      -1.718214      21.018585           0.000001
           11             Zn      10.115842       7.971832      11.182066       0.967022      87.355260 0.17174418E+04  0.53753703E+05                                16.478732                           13.858232       0.024956       1.885765                    0.998408      45.252252     124.480723       0.466675       0.419339      -1.124997      -0.022170       0.035473       0.022067       0.047295      -0.070002      -0.029392       0.042942      -0.060235      -0.090776      -0.061143      -0.049417       0.110560             20.699374      24.633684       3.377520       1.704295      16.447820       0.482650      21.016619           0.000001
           12             Zn       0.837230      14.493539      24.135066       0.966727      87.378381 0.17180397E+04  0.53777078E+05                                16.481412                           13.860519       0.025215       1.885779                    0.998410      45.259187     124.505063       0.466643       0.419331      -1.125002       0.019722       0.037097       0.022152       0.047496       0.060994       0.022433       0.046845      -0.090950      -0.090427      -0.061079      -0.049269       0.110348             20.702780      21.422988      -5.234610       1.270132      19.665265      -1.235478      21.020087           0.000001
           13             Zn      -1.845888      12.746492      24.135066       0.966863      87.367157 0.17177445E+04  0.53765590E+05                                16.480183                           13.859443       0.025032       1.885759                    0.998407      45.255695     124.493303       0.466655       0.419338      -1.124996      -0.041909      -0.001520       0.022108       0.047407       0.008796      -0.051834      -0.003946       0.151215      -0.090574      -0.061089      -0.049336       0.110425             20.701254      15.570459       1.855324       0.434454      25.514719       1.718214      21.018585           0.000001
           14             Zn       1.008658      11.296367      24.135066       0.967022      87.355261 0.17174418E+04  0.53753703E+05                                16.478732                           13.858232       0.024956       1.885765                    0.998408      45.252252     124.480723       0.466675       0.419339      -1.124997       0.022170      -0.035473       0.022067       0.047295      -0.070002       0.029392      -0.042942      -0.060235      -0.090777      -0.061143      -0.049417       0.110560             20.699374      24.633684       3.377519      -1.704295      16.447820      -0.482650      21.016620           0.000001
           15             Zn      11.124500       6.422861       8.642501       0.958158      83.999765 0.17274503E+04  0.54181403E+05                                15.961142                           13.810410       0.141111       1.918198                    0.998809      45.462124     125.461272       0.471653       0.414037      -1.127834      -0.000001      -0.000003      -0.056773       0.056773      -0.000004      -0.000012       0.000197       0.000018       0.341346      -0.056901      -0.056881       0.113782             19.265136      19.904129      -0.001766       0.000182      19.904021      -0.000600      17.987257           0.000002
           16             Zn       0.000000      12.845338      21.595501       0.958158      83.999766 0.17274503E+04  0.54181403E+05                                15.961142                           13.810410       0.141111       1.918198                    0.998809      45.462124     125.461272       0.471653       0.414037      -1.127834       0.000001       0.000003      -0.056773       0.056773      -0.000004       0.000012      -0.000197       0.000018       0.341346      -0.056901      -0.056881       0.113782             19.265136      19.904129      -0.001766      -0.000183      19.904022       0.000599      17.987257           0.000002
           17              H      -1.813293      15.379876      19.991660       0.126354       0.928531 0.66300489E+01  0.63310423E+02                                 1.680360                            1.587472      -1.275501       2.279165                    0.994839       3.753029      11.034921       0.450009       1.425368      -0.676920       0.003215      -0.031853       0.012220       0.034268      -0.000274      -0.003010      -0.003268      -0.009425       0.016868      -0.008278       0.000353       0.007925              1.763873       1.363752      -0.025236      -0.032617       2.375209      -0.094166       1.552658           0.000001
           18              H       9.046443       0.504827      18.520199       0.114676       1.132973 0.81411479E+01  0.78382218E+02                                 1.647765                            1.558173      -0.788988       2.501928                    0.999655       3.142824       8.060271       0.568849       1.118348      -0.750920       0.001279       0.032305      -0.010633       0.034034      -0.002514      -0.008354      -0.000279      -0.028356       0.025952      -0.021069       0.009900       0.011169              1.688044       1.304701      -0.081622      -0.044363       2.201090      -0.274209       1.558341          -0.000006
           19              H      -1.552980      18.092839      17.015061       0.115000       1.186152 0.86057084E+01  0.84885318E+02                                 1.763008                            1.649683      -0.986019       2.410373                    0.998267       3.347140       8.987172       0.523618       1.185894      -0.732382       0.004010       0.010726      -0.037808       0.039504      -0.003632      -0.002586      -0.008722      -0.021335       0.033677      -0.017494       0.000102       0.017392              1.836433       1.468103       0.040464      -0.261819       1.608793      -0.185142       2.432402           0.000000
           20              H      -1.874478      16.699748      22.434596       0.130105       0.884177 0.66897817E+01  0.63260263E+02                                 1.563932                            1.543750      -0.755560       2.516420                    0.998984       3.481137       9.793994       0.484857       1.335897      -0.696288       0.021925      -0.006394       0.006267       0.023683      -0.005073       0.003863       0.002573       0.003154       0.000479      -0.007833       0.001973       0.005859              1.581302       1.561040      -0.245240       0.195039       1.581448      -0.072850       1.601420           0.000000
           21              H      -3.406322      16.643870      22.071912       0.131949       1.061342 0.83168748E+01  0.81121194E+02                                 1.634014                            1.618767      -0.622571       2.577188                    0.999995       3.189368       8.441350       0.531486       1.181516      -0.735029      -0.020469      -0.007226      -0.002377       0.021837       0.002086      -0.001198       0.003974       0.008081      -0.015021      -0.007929       0.000873       0.007056              1.642148       1.757020       0.298713      -0.119671       1.682532       0.051075       1.486891           0.000002
           22              H       7.358857       0.487485      21.022719       0.132228       1.136762 0.89163172E+01  0.88237077E+02                                 1.692829                            1.662014      -0.696163       2.542803                    0.999856       3.220371       8.504076       0.532752       1.161756      -0.740287      -0.021162       0.000851      -0.003344       0.021442      -0.000759       0.001290      -0.002279       0.009710      -0.002968      -0.005511      -0.000239       0.005750              1.688095       2.004079      -0.309675       0.055625       1.510920      -0.008531       1.549287           0.000003
           23              H       8.832853       0.994239      21.261054       0.130373       1.209068 0.98217717E+01  0.99923561E+02                                 1.786482                            1.763008      -0.802236       2.491294                    0.999274       3.361914       9.104392       0.507315       1.186725      -0.733804       0.018607       0.013632       0.001892       0.023144       0.008740       0.001583      -0.001947       0.000698      -0.001822      -0.009174       0.000118       0.009055              1.790975       1.586228       0.280299       0.059912       2.091422       0.169271       1.695274          -0.000008
           24              H      -1.264856      18.310570      23.924191       0.133459       1.018681 0.78909423E+01  0.77385742E+02                                 1.692740                            1.656594      -0.902455       2.449434                    0.998063       3.495022       9.855590       0.478894       1.304171      -0.703906       0.005081      -0.018243       0.013929       0.023508       0.000349       0.005657      -0.003622      -0.002386      -0.007621      -0.007960       0.001982       0.005978              1.717425       1.393659      -0.197995       0.094329       1.961219      -0.244506       1.797396          -0.000000
           25              H      10.303512       0.053951      22.792099       0.128362       1.019633 0.78040230E+01  0.75507982E+02                                 1.630164                            1.598162      -0.658737       2.559265                    0.999878       3.299560       8.923883       0.515796       1.227310      -0.722379       0.014166       0.009135      -0.016311       0.023456       0.007526      -0.003087       0.000402       0.003307       0.011231      -0.009954       0.002683       0.007271              1.641830       1.700848       0.042038      -0.364082       1.420564       0.028293       1.804080          -0.000001
           26              H      -4.027069      18.085132      24.027815       0.132280       1.090668 0.84503324E+01  0.84009733E+02                                 1.742762                            1.689185      -1.020623       2.387838                    0.997452       3.568738      10.017716       0.486562       1.266229      -0.711595       0.003400      -0.018468       0.011131       0.021830      -0.000289      -0.001487      -0.002413      -0.002073      -0.017457      -0.006651       0.002140       0.004511              1.764323       1.401262       0.068869      -0.099858       1.931502      -0.377738       1.960204           0.000001
           27              H      -4.747937      18.940640      22.911266       0.122953       1.145061 0.88561212E+01  0.87256522E+02                                 1.679551                            1.638637      -0.716872       2.524589                    0.999873       3.227878       8.430282       0.546763       1.136980      -0.746305      -0.013619       0.005177      -0.014427       0.020504      -0.003895       0.002780       0.004032       0.003603       0.012537      -0.008301       0.002196       0.006105              1.680242       1.934530      -0.062378       0.292882       1.413954       0.016067       1.692240           0.000009
           28              H      10.540464       1.940308      24.913800       0.127343       1.066916 0.79755792E+01  0.76860431E+02                                 1.615698                            1.568707      -0.939808       2.440078                    0.998934       3.187345       8.342284       0.549304       1.157051      -0.740048       0.037599      -0.002142      -0.000191       0.037661      -0.006779      -0.004208       0.004448       0.015875      -0.029540      -0.012070      -0.004449       0.016519              1.613737       1.867666       0.139924       0.073038       1.511058       0.180118       1.462485          -0.000002
           29              H       6.943913       3.491398      -0.005181       0.114600       1.165533 0.84268783E+01  0.82152903E+02                                 1.700459                            1.599731      -0.976854       2.414358                    0.998519       3.248498       8.490022       0.551685       1.138829      -0.744636      -0.025119       0.029368       0.014786       0.041377      -0.007927      -0.004054       0.007832       0.013195      -0.033762      -0.015482      -0.002226       0.017708              1.776698       1.637984      -0.328242      -0.130368       2.078944       0.390478       1.613166           0.000001
           30              H       5.850375       1.709089      24.836082       0.125748       1.070263 0.76167334E+01  0.72057658E+02                                 1.582222                            1.504217      -0.782867       2.511952                    0.999788       3.042436       7.711922       0.581181       1.113996      -0.752330      -0.036187      -0.002771       0.002669       0.036391       0.001239      -0.001694       0.013865       0.008241      -0.034467      -0.020414       0.009965       0.010449              1.593251       2.084962      -0.022217       0.019341       1.364074       0.057064       1.330717           0.000008
           31              H       3.101511      13.148619      19.991660       0.126353       0.928535 0.66300961E+01  0.63311053E+02                                 1.680371                            1.587483      -1.275530       2.279151                    0.994838       3.753060      11.035066       0.450004       1.425377      -0.676918      -0.029193       0.013144       0.012221       0.034268      -0.003944      -0.001325       0.004241       0.005188       0.016869      -0.008278       0.000352       0.007926              1.763885       2.144215      -0.425358      -0.065241       1.594771       0.075332       1.552670           0.000001
           32              H       7.038471      11.181336      18.520199       0.114676       1.132960 0.81410235E+01  0.78380675E+02                                 1.647749                            1.558158      -0.788987       2.501929                    0.999655       3.142804       8.060187       0.568854       1.118344      -0.750921       0.027338      -0.017260      -0.010633       0.034034      -0.011022       0.003935       0.007374       0.018532       0.025951      -0.021069       0.009900       0.011169              1.688027       2.047657      -0.347331      -0.215288       1.458098       0.175522       1.558326          -0.000006
           33              H       5.320848      11.566700      17.015061       0.115001       1.186102 0.86052389E+01  0.84879244E+02                                 1.762933                            1.649618      -0.986009       2.410378                    0.998267       3.347063       8.986790       0.523640       1.185864      -0.732389       0.007285      -0.008835      -0.037809       0.039505      -0.007422      -0.006260       0.006600       0.016959       0.033682      -0.017495       0.000102       0.017392              1.836351       1.538516      -0.081146      -0.029427       1.538257       0.319290       2.432280           0.000000
           34              H       4.275145      12.541671      22.434596       0.130105       0.884179 0.66897926E+01  0.63260360E+02                                 1.563930                            1.543748      -0.755549       2.516425                    0.998984       3.481136       9.793974       0.484859       1.335892      -0.696289      -0.016499      -0.015791       0.006267       0.023682       0.003902       0.000297      -0.004632       0.007210       0.000478      -0.007833       0.001973       0.005859              1.581300       1.788728       0.113784      -0.160610       1.353755      -0.132483       1.601417           0.000000
           35              H       4.992676      13.896225      22.071912       0.131949       1.061343 0.83168860E+01  0.81121314E+02                                 1.634014                            1.618767      -0.622573       2.577187                    0.999995       3.189366       8.441340       0.531487       1.181515      -0.735029       0.003976       0.021340      -0.002377       0.021837       0.002456       0.004040      -0.000950      -0.007653      -0.015020      -0.007928       0.000873       0.007055              1.642147       1.442459      -0.117100       0.104068       1.997091       0.078101       1.486892           0.000002
           36              H       7.867246      12.651499      21.022719       0.132228       1.136757 0.89162594E+01  0.88236326E+02                                 1.692821                            1.662006      -0.696161       2.542805                    0.999856       3.220365       8.504040       0.532755       1.161753      -0.740288       0.011319       0.017901      -0.003344       0.021442       0.004584      -0.002619       0.000023      -0.003540      -0.002968      -0.005511      -0.000239       0.005750              1.688087       1.902387       0.368379      -0.035200       1.612595      -0.043907       1.549279           0.000003
           37              H       7.569110      11.121604      21.261054       0.130373       1.209075 0.98218591E+01  0.99924695E+02                                 1.786492                            1.763018      -0.802237       2.491293                    0.999274       3.361924       9.104437       0.507313       1.186727      -0.733804       0.002502      -0.022930       0.001892       0.023144      -0.004068      -0.002477      -0.000398      -0.015487      -0.001822      -0.009173       0.000118       0.009055              1.790984       1.722388      -0.358909       0.116638       1.955283      -0.136521       1.695283          -0.000008
           38              H       5.365346      11.208311      23.924191       0.133459       1.018671 0.78908385E+01  0.77384409E+02                                 1.692725                            1.656580      -0.902440       2.449442                    0.998064       3.494990       9.855455       0.478898       1.304166      -0.703907      -0.018340       0.004720       0.013930       0.023509      -0.001207      -0.005966      -0.003089       0.000589      -0.007622      -0.007961       0.001982       0.005979              1.717409       1.990779      -0.146761      -0.258909       1.364069       0.040561       1.797378          -0.000000
           39              H       6.019467      10.318121      22.792099       0.128362       1.019634 0.78040300E+01  0.75508053E+02                                 1.630164                            1.598161      -0.658734       2.559265                    0.999878       3.299561       8.923881       0.515796       1.227308      -0.722379       0.000828      -0.016836      -0.016310       0.023456      -0.002331       0.001891       0.002473      -0.014689       0.011232      -0.009954       0.002683       0.007271              1.641830       1.454229       0.100348       0.206544       1.667182       0.301158       1.804078          -0.000001
           40              H       6.551218      13.713177      24.027815       0.132280       1.090669 0.84503373E+01  0.84009742E+02                                 1.742757                            1.689181      -1.020624       2.387837                    0.997452       3.568741      10.017702       0.486565       1.266222      -0.711596      -0.017694       0.006289       0.011132       0.021830      -0.000753      -0.001346       0.002494       0.001537      -0.017457      -0.006651       0.002141       0.004511              1.764317       1.739294      -0.264033      -0.277201       1.593459       0.275348       1.960199           0.000001
           41              H       7.652544      13.909713      22.911266       0.122953       1.145063 0.88561426E+01  0.87256791E+02                                 1.679553                            1.638639      -0.716873       2.524588                    0.999873       3.227880       8.430292       0.546762       1.136981      -0.746305       0.011293       0.009205      -0.014427       0.020504       0.003508       0.002102      -0.004424       0.004944       0.012537      -0.008301       0.002196       0.006105              1.680244       1.598121       0.256606      -0.132526       1.750368      -0.261677       1.692242           0.000009
           42              H       7.534624       9.169736      24.913800       0.127343       1.066889 0.79752988E+01  0.76856872E+02                                 1.615652                            1.568664      -0.939818       2.440073                    0.998934       3.187309       8.342079       0.549321       1.157029      -0.740054      -0.020655      -0.031491      -0.000191       0.037661       0.010265       0.005955       0.001419       0.003806      -0.029540      -0.012069      -0.004449       0.016519              1.613690       1.478992       0.084451       0.119462       1.899632      -0.153304       1.462446          -0.000002
           43              H      10.676183      11.508895      -0.005181       0.114600       1.165509 0.84266450E+01  0.82149760E+02                                 1.700405                            1.599684      -0.976856       2.414357                    0.998519       3.248479       8.489826       0.551708       1.138793      -0.744645       0.037993       0.007070       0.014786       0.041378       0.009678       0.008810      -0.000405       0.007133      -0.033763      -0.015483      -0.002226       0.017709              1.776638       2.252885      -0.026818       0.403325       1.463914      -0.082332       1.613115           0.000001
           44              H       9.679427      13.347081      24.836082       0.125748       1.070251 0.76166195E+01  0.72056240E+02                                 1.582202                            1.504199      -0.782872       2.511949                    0.999788       3.042424       7.711849       0.581188       1.113986      -0.752332       0.015693       0.032724       0.002669       0.036391       0.002949       0.012854      -0.005465      -0.006266      -0.034467      -0.020414       0.009965       0.010449              1.593231       1.563517       0.323256       0.039747       1.885473      -0.045280       1.330702           0.000008
           45              H      -1.288217      10.007903      19.991660       0.126351       0.928540 0.66301394E+01  0.63311584E+02                                 1.680378                            1.587488      -1.275517       2.279155                    0.994838       3.753085      11.035157       0.450003       1.425377      -0.676918       0.025978       0.018710       0.012221       0.034268       0.004218       0.004335      -0.000972       0.004235       0.016871      -0.008277       0.000351       0.007926              1.763894       2.100513       0.450602       0.097858       1.638491       0.018834       1.552677           0.000001
           46              H      17.288585       7.582036      18.520199       0.114677       1.132916 0.81405958E+01  0.78375235E+02                                 1.647674                            1.558092      -0.788981       2.501933                    0.999655       3.142761       8.059910       0.568882       1.118307      -0.750930      -0.028616      -0.015046      -0.010633       0.034034       0.013535       0.004419      -0.007094       0.009823       0.025951      -0.021068       0.009900       0.011168              1.687949       1.906193       0.428921       0.259631       1.599398       0.098677       1.558256          -0.000006
           47              H      -3.767868       8.876859      17.015061       0.115003       1.186051 0.86047528E+01  0.84872985E+02                                 1.762858                            1.649552      -0.985979       2.410394                    0.998267       3.346983       8.986406       0.523661       1.185837      -0.732395      -0.011294      -0.001891      -0.037810       0.039506       0.011054       0.008845       0.002122       0.004376       0.033686      -0.017495       0.000102       0.017393              1.836270       1.608534       0.040682       0.291209       1.468120      -0.134150       2.432156           0.000000
           48              H      -2.400667       9.294979      22.434596       0.130106       0.884169 0.66897036E+01  0.63259321E+02                                 1.563920                            1.543739      -0.755544       2.516429                    0.998984       3.481117       9.793912       0.484860       1.335895      -0.696289      -0.005426       0.022185       0.006268       0.023683       0.001171      -0.004160       0.002059      -0.010364       0.000478      -0.007833       0.001973       0.005859              1.581290       1.363952       0.131455      -0.034430       1.778510       0.205330       1.601407           0.000000
           49              H      -1.586354       7.996303      22.071912       0.131949       1.061336 0.83168158E+01  0.81120487E+02                                 1.634009                            1.618763      -0.622571       2.577188                    0.999995       3.189355       8.441313       0.531486       1.181519      -0.735028       0.016493      -0.014114      -0.002377       0.021837      -0.004542      -0.002843      -0.003024      -0.000427      -0.015020      -0.007929       0.000873       0.007055              1.642142       1.959838      -0.181610       0.015603       1.479701      -0.129175       1.486887           0.000002
           50              H      18.147397       6.129214      21.022719       0.132229       1.136718 0.89158475E+01  0.88231036E+02                                 1.692764                            1.661952      -0.696156       2.542807                    0.999857       3.220316       8.503791       0.532772       1.161732      -0.740293       0.009843      -0.018753      -0.003344       0.021442      -0.003825       0.001329       0.002257      -0.006171      -0.002969      -0.005511      -0.000239       0.005750              1.688030       1.365979      -0.058704      -0.020423       2.148881       0.052435       1.549229           0.000003
           51              H      16.971537       7.152355      21.261054       0.130374       1.209057 0.98216670E+01  0.99922250E+02                                 1.786475                            1.763002      -0.802234       2.491295                    0.999274       3.361889       9.104319       0.507315       1.186729      -0.733803      -0.021109       0.009298       0.001892       0.023144      -0.004672       0.000894       0.002344       0.014789      -0.001822      -0.009173       0.000118       0.009055              1.790968       2.207861       0.078609      -0.176547       1.469776      -0.032751       1.695268          -0.000007
           52              H      -4.100491       9.017517      23.924191       0.133459       1.018684 0.78909893E+01  0.77386365E+02                                 1.692747                            1.656602      -0.902459       2.449433                    0.998063       3.495039       9.855668       0.478891       1.304176      -0.703905       0.013258       0.013521       0.013929       0.023508       0.000860       0.000309       0.006710       0.001798      -0.007620      -0.007959       0.001982       0.005977              1.717432       1.647868       0.344760       0.164584       1.707025       0.203944       1.797404          -0.000000
           53              H      17.050521       8.896127      22.792099       0.128362       1.019635 0.78040385E+01  0.75508181E+02                                 1.630166                            1.598163      -0.658732       2.559266                    0.999878       3.299573       8.923926       0.515795       1.227310      -0.722379      -0.014995       0.007701      -0.016310       0.023456      -0.005195       0.001196      -0.002875       0.011382       0.011231      -0.009955       0.002683       0.007272              1.641832       1.527042      -0.142386       0.157539       1.594371      -0.329452       1.804082          -0.000001
           54              H      -2.524149       6.738089      24.027815       0.132280       1.090665 0.84503155E+01  0.84009618E+02                                 1.742768                            1.689191      -1.020621       2.387839                    0.997452       3.568744      10.017773       0.486558       1.266239      -0.711593       0.014293       0.012179       0.011132       0.021830       0.001042       0.002833      -0.000081       0.000536      -0.017457      -0.006651       0.002141       0.004511              1.764328       1.858588       0.195167       0.377062       1.474184       0.102391       1.960211           0.000001
           55              H      -2.904607       5.686046      22.911266       0.122952       1.145072 0.88562346E+01  0.87258003E+02                                 1.679570                            1.638655      -0.716871       2.524589                    0.999873       3.227884       8.430342       0.546755       1.136991      -0.746303       0.002325      -0.014383      -0.014427       0.020504       0.000387      -0.004882       0.000392      -0.008548       0.012537      -0.008301       0.002196       0.006105              1.680261       1.490093      -0.194231      -0.160359       1.858431       0.245614       1.692260           0.000009
           56              H      15.298412       8.158155      24.913800       0.127344       1.066915 0.79755789E+01  0.76860502E+02                                 1.615705                            1.568713      -0.939802       2.440082                    0.998934       3.187341       8.342304       0.549299       1.157061      -0.740046      -0.016945       0.033633      -0.000191       0.037661      -0.003485      -0.001749      -0.005867      -0.019679      -0.029540      -0.012070      -0.004448       0.016518              1.613744       1.721398      -0.224379      -0.192509       1.657342      -0.026807       1.462492          -0.000002
           57              H      15.753404       4.267906      -0.005181       0.114601       1.165485 0.84264201E+01  0.82146957E+02                                 1.700376                            1.599659      -0.976850       2.414359                    0.998519       3.248443       8.489679       0.551715       1.138788      -0.744646      -0.012873      -0.036438       0.014786       0.041378      -0.001750      -0.004755      -0.007428      -0.020330      -0.033760      -0.015483      -0.002227       0.017710              1.776607       1.684350       0.355035      -0.272956       2.032382      -0.308118       1.613088           0.000001
           58              H      17.843698       4.212028      24.836082       0.125748       1.070238 0.76165033E+01  0.72054870E+02                                 1.582192                            1.504190      -0.782866       2.511952                    0.999788       3.042395       7.711762       0.581189       1.113990      -0.752331       0.020493      -0.029953       0.002669       0.036391      -0.004187      -0.011160      -0.008399      -0.001975      -0.034466      -0.020413       0.009965       0.010449              1.593220       1.525024      -0.301036      -0.059086       1.923941      -0.011782       1.330694           0.000008
           59              H      12.937794       3.888323       7.038660       0.126354       0.928531 0.66300485E+01  0.63310418E+02                                 1.680360                            1.587472      -1.275501       2.279165                    0.994839       3.753029      11.034921       0.450009       1.425368      -0.676920      -0.003215       0.031853       0.012220       0.034268      -0.000274       0.003010       0.003268      -0.009425       0.016868      -0.008278       0.000353       0.007925              1.763873       1.363752      -0.025236       0.032617       2.375209       0.094166       1.552658           0.000001
           60              H       2.078057      18.763372       5.567199       0.114676       1.132973 0.81411457E+01  0.78382189E+02                                 1.647765                            1.558172      -0.788988       2.501928                    0.999655       3.142824       8.060270       0.568850       1.118348      -0.750920      -0.001279      -0.032305      -0.010633       0.034034      -0.002514       0.008354       0.000279      -0.028356       0.025951      -0.021069       0.009900       0.011169              1.688044       1.304701      -0.081622       0.044363       2.201089       0.274209       1.558341          -0.000006
           61              H      12.677480       1.175360       4.062061       0.115000       1.186152 0.86057083E+01  0.84885318E+02                                 1.763008                            1.649683      -0.986018       2.410373                    0.998267       3.347140       8.987172       0.523618       1.185894      -0.732382      -0.004010      -0.010726      -0.037808       0.039504      -0.003632       0.002586       0.008722      -0.021335       0.033677      -0.017494       0.000102       0.017392              1.836433       1.468103       0.040464       0.261819       1.608793       0.185142       2.432402           0.000000
           62              H      12.998978       2.568451       9.481596       0.130105       0.884177 0.66897817E+01  0.63260264E+02                                 1.563932                            1.543750      -0.755560       2.516420                    0.998984       3.481137       9.793994       0.484857       1.335897      -0.696288      -0.021925       0.006393       0.006267       0.023683      -0.005073      -0.003863      -0.002573       0.003154       0.000479      -0.007833       0.001973       0.005859              1.581302       1.561039      -0.245240      -0.195039       1.581448       0.072850       1.601420           0.000000
           63              H      14.530822       2.624329       9.118912       0.131949       1.061343 0.83168766E+01  0.81121210E+02                                 1.634013                            1.618767      -0.622571       2.577188                    0.999995       3.189369       8.441351       0.531487       1.181516      -0.735029       0.020469       0.007226      -0.002377       0.021837       0.002086       0.001198      -0.003974       0.008081      -0.015021      -0.007929       0.000873       0.007056              1.642147       1.757020       0.298713       0.119670       1.682531      -0.051075       1.486891           0.000002
           64              H       3.765643      18.780714       8.069719       0.132228       1.136762 0.89163164E+01  0.88237064E+02                                 1.692829                            1.662014      -0.696163       2.542803                    0.999856       3.220371       8.504075       0.532753       1.161756      -0.740287       0.021162      -0.000851      -0.003344       0.021442      -0.000759      -0.001290       0.002279       0.009710      -0.002968      -0.005511      -0.000239       0.005750              1.688095       2.004079      -0.309675      -0.055625       1.510920       0.008530       1.549287           0.000003
           65              H       2.291647      18.273960       8.308054       0.130373       1.209068 0.98217717E+01  0.99923560E+02                                 1.786482                            1.763008      -0.802236       2.491294                    0.999274       3.361914       9.104392       0.507315       1.186725      -0.733804      -0.018607      -0.013632       0.001892       0.023144       0.008740      -0.001583       0.001947       0.000698      -0.001822      -0.009174       0.000118       0.009055              1.790975       1.586228       0.280299      -0.059912       2.091422      -0.169271       1.695274          -0.000007
           66              H      12.389356       0.957629      10.971191       0.133459       1.018681 0.78909425E+01  0.77385743E+02                                 1.692740                            1.656594      -0.902455       2.449434                    0.998063       3.495022       9.855590       0.478894       1.304171      -0.703906      -0.005081       0.018243       0.013929       0.023508       0.000349      -0.005657       0.003622      -0.002386      -0.007621      -0.007960       0.001982       0.005978              1.717425       1.393659      -0.197995      -0.094329       1.961219       0.244506       1.797396          -0.000000
           67              H       0.820988      19.214248       9.839099       0.128362       1.019633 0.78040220E+01  0.75507967E+02                                 1.630164                            1.598161      -0.658737       2.559265                    0.999878       3.299560       8.923882       0.515796       1.227310      -0.722379      -0.014166      -0.009135      -0.016311       0.023456       0.007526       0.003087      -0.000402       0.003307       0.011231      -0.009954       0.002683       0.007271              1.641830       1.700847       0.042038       0.364082       1.420563      -0.028293       1.804079          -0.000001
           68              H      15.151569       1.183067      11.074815       0.132280       1.090668 0.84503318E+01  0.84009728E+02                                 1.742762                            1.689185      -1.020623       2.387838                    0.997452       3.568738      10.017717       0.486562       1.266229      -0.711595      -0.003400       0.018468       0.011131       0.021830      -0.000289       0.001487       0.002413      -0.002073      -0.017457      -0.006651       0.002141       0.004511              1.764323       1.401262       0.068869       0.099858       1.931502       0.377738       1.960204           0.000001
           69              H      15.872437       0.327559       9.958266       0.122953       1.145061 0.88561157E+01  0.87256455E+02                                 1.679550                            1.638636      -0.716872       2.524589                    0.999873       3.227877       8.430279       0.546763       1.136981      -0.746305       0.013619      -0.005177      -0.014427       0.020504      -0.003895      -0.002780      -0.004032       0.003603       0.012537      -0.008301       0.002196       0.006105              1.680241       1.934529      -0.062378      -0.292882       1.413954      -0.016067       1.692240           0.000009
           70              H       0.584036      17.327891      11.960800       0.127343       1.066916 0.79755797E+01  0.76860440E+02                                 1.615698                            1.568707      -0.939808       2.440078                    0.998934       3.187345       8.342285       0.549304       1.157051      -0.740048      -0.037599       0.002142      -0.000191       0.037661      -0.006779       0.004208      -0.004448       0.015875      -0.029540      -0.012070      -0.004449       0.016519              1.613737       1.867667       0.139924      -0.073038       1.511059      -0.180118       1.462486          -0.000002
           71              H       4.180587      15.776801      12.947819       0.114600       1.165533 0.84268739E+01  0.82152852E+02                                 1.700459                            1.599731      -0.976853       2.414358                    0.998519       3.248497       8.490020       0.551685       1.138830      -0.744636       0.025119      -0.029368       0.014786       0.041377      -0.007927       0.004054      -0.007832       0.013195      -0.033761      -0.015482      -0.002226       0.017708              1.776698       1.637984      -0.328242       0.130368       2.078944      -0.390478       1.613166           0.000001
           72              H       5.274125      17.559110      11.883082       0.125748       1.070263 0.76167334E+01  0.72057658E+02                                 1.582222                            1.504217      -0.782868       2.511952                    0.999788       3.042436       7.711922       0.581181       1.113996      -0.752330       0.036187       0.002771       0.002669       0.036391       0.001239       0.001694      -0.013865       0.008241      -0.034467      -0.020414       0.009965       0.010449              1.593251       2.084962      -0.022217      -0.019341       1.364074      -0.057064       1.330717           0.000008
           73              H       8.022989       6.119580       7.038660       0.126353       0.928535 0.66300961E+01  0.63311053E+02                                 1.680371                            1.587483      -1.275530       2.279151                    0.994838       3.753060      11.035066       0.450004       1.425377      -0.676918       0.029193      -0.013144       0.012221       0.034268      -0.003944       0.001325      -0.004241       0.005188       0.016869      -0.008278       0.000352       0.007926              1.763885       2.144215      -0.425358       0.065241       1.594771      -0.075332       1.552670           0.000001
           74              H       4.086029       8.086863       5.567199       0.114676       1.132960 0.81410227E+01  0.78380670E+02                                 1.647749                            1.558158      -0.788987       2.501929                    0.999655       3.142803       8.060186       0.568854       1.118344      -0.750921      -0.027338       0.017260      -0.010633       0.034034      -0.011022      -0.003935      -0.007374       0.018532       0.025951      -0.021069       0.009900       0.011169              1.688027       2.047657      -0.347331       0.215288       1.458098      -0.175522       1.558327          -0.000006
           75              H       5.803652       7.701499       4.062061       0.115001       1.186102 0.86052373E+01  0.84879222E+02                                 1.762933                            1.649617      -0.986009       2.410378                    0.998267       3.347063       8.986789       0.523640       1.185864      -0.732389      -0.007285       0.008835      -0.037809       0.039505      -0.007422       0.006260      -0.006600       0.016959       0.033682      -0.017495       0.000102       0.017392              1.836350       1.538516      -0.081146       0.029427       1.538257      -0.319290       2.432279           0.000000
           76              H       6.849355       6.726528       9.481596       0.130105       0.884178 0.66897810E+01  0.63260227E+02                                 1.563929                            1.543747      -0.755549       2.516425                    0.998984       3.481134       9.793969       0.484859       1.335893      -0.696289       0.016499       0.015791       0.006267       0.023682       0.003902      -0.000297       0.004632       0.007210       0.000478      -0.007833       0.001973       0.005859              1.581299       1.788727       0.113783       0.160609       1.353754       0.132483       1.601416           0.000000
           77              H       6.131824       5.371974       9.118912       0.131949       1.061344 0.83168907E+01  0.81121361E+02                                 1.634013                            1.618767      -0.622573       2.577187                    0.999995       3.189368       8.441342       0.531487       1.181514      -0.735029      -0.003976      -0.021340      -0.002377       0.021837       0.002456      -0.004040       0.000950      -0.007653      -0.015020      -0.007928       0.000873       0.007055              1.642147       1.442459      -0.117100      -0.104068       1.997090      -0.078101       1.486891           0.000002
           78              H       3.257254       6.616700       8.069719       0.132228       1.136757 0.89162616E+01  0.88236355E+02                                 1.692821                            1.662006      -0.696161       2.542805                    0.999856       3.220365       8.504041       0.532755       1.161753      -0.740288      -0.011319      -0.017901      -0.003344       0.021442       0.004584       0.002619      -0.000023      -0.003540      -0.002968      -0.005511      -0.000239       0.005750              1.688087       1.902387       0.368379       0.035200       1.612595       0.043907       1.549279           0.000003
           79              H       3.555390       8.146595       8.308054       0.130373       1.209076 0.98218650E+01  0.99924780E+02                                 1.786493                            1.763019      -0.802237       2.491293                    0.999274       3.361924       9.104441       0.507313       1.186728      -0.733803      -0.002502       0.022930       0.001892       0.023144      -0.004068       0.002477       0.000398      -0.015487      -0.001822      -0.009173       0.000118       0.009055              1.790986       1.722389      -0.358909      -0.116638       1.955284       0.136521       1.695284          -0.000008
           80              H       5.759154       8.059888      10.971191       0.133459       1.018671 0.78908385E+01  0.77384410E+02                                 1.692725                            1.656580      -0.902440       2.449442                    0.998064       3.494990       9.855455       0.478898       1.304166      -0.703907       0.018340      -0.004720       0.013930       0.023509      -0.001207       0.005966       0.003089       0.000589      -0.007622      -0.007961       0.001982       0.005979              1.717409       1.990779      -0.146761       0.258909       1.364069      -0.040561       1.797378          -0.000000
           81              H       5.105033       8.950078       9.839099       0.128362       1.019634 0.78040300E+01  0.75508053E+02                                 1.630164                            1.598161      -0.658734       2.559265                    0.999878       3.299561       8.923881       0.515796       1.227308      -0.722379      -0.000828       0.016836      -0.016310       0.023456      -0.002331      -0.001891      -0.002473      -0.014689       0.011232      -0.009954       0.002683       0.007271              1.641830       1.454229       0.100348      -0.206544       1.667182      -0.301158       1.804078          -0.000001
           82              H       4.573282       5.555022      11.074815       0.132280       1.090669 0.84503421E+01  0.84009799E+02                                 1.742758                            1.689181      -1.020625       2.387837                    0.997452       3.568742      10.017704       0.486565       1.266221      -0.711596       0.017694      -0.006289       0.011132       0.021830      -0.000753       0.001346      -0.002494       0.001537      -0.017457      -0.006651       0.002141       0.004511              1.764318       1.739294      -0.264033       0.277201       1.593459      -0.275348       1.960199           0.000001
           83              H       3.471956       5.358486       9.958266       0.122953       1.145063 0.88561435E+01  0.87256805E+02                                 1.679554                            1.638639      -0.716873       2.524588                    0.999873       3.227880       8.430293       0.546762       1.136982      -0.746305      -0.011293      -0.009205      -0.014427       0.020504       0.003508      -0.002102       0.004424       0.004944       0.012537      -0.008301       0.002196       0.006105              1.680244       1.598122       0.256606       0.132526       1.750368       0.261677       1.692243           0.000009
           84              H       3.589876      10.098463      11.960800       0.127343       1.066889 0.79752982E+01  0.76856863E+02                                 1.615652                            1.568664      -0.939818       2.440073                    0.998934       3.187309       8.342078       0.549321       1.157029      -0.740054       0.020655       0.031491      -0.000191       0.037661       0.010265      -0.005955      -0.001419       0.003806      -0.029540      -0.012070      -0.004449       0.016519              1.613690       1.478992       0.084451      -0.119462       1.899631       0.153304       1.462445          -0.000002
           85              H       0.448317       7.759304      12.947819       0.114600       1.165509 0.84266431E+01  0.82149735E+02                                 1.700405                            1.599684      -0.976856       2.414357                    0.998519       3.248479       8.489825       0.551708       1.138793      -0.744645      -0.037993      -0.007070       0.014786       0.041378       0.009678      -0.008810       0.000405       0.007133      -0.033763      -0.015483      -0.002226       0.017709              1.776638       2.252885      -0.026818      -0.403325       1.463913       0.082332       1.613115           0.000001
           86              H       1.445073       5.921118      11.883082       0.125748       1.070251 0.76166205E+01  0.72056255E+02                                 1.582202                            1.504200      -0.782872       2.511949                    0.999788       3.042424       7.711850       0.581188       1.113987      -0.752332      -0.015693      -0.032724       0.002669       0.036391       0.002949      -0.012854       0.005465      -0.006266      -0.034467      -0.020414       0.009965       0.010449              1.593231       1.563517       0.323256      -0.039747       1.885473       0.045280       1.330702           0.000008
           87              H      12.412717       9.260296       7.038660       0.126351       0.928541 0.66301444E+01  0.63311639E+02                                 1.680378                            1.587489      -1.275517       2.279155                    0.994838       3.753086      11.035158       0.450004       1.425376      -0.676918      -0.025978      -0.018710       0.012221       0.034268       0.004218      -0.004335       0.000972       0.004235       0.016871      -0.008277       0.000351       0.007926              1.763894       2.100513       0.450602      -0.097858       1.638491      -0.018834       1.552678           0.000001
           88              H      -6.164085      11.686163       5.567199       0.114677       1.132916 0.81405958E+01  0.78375235E+02                                 1.647674                            1.558092      -0.788981       2.501933                    0.999655       3.142761       8.059910       0.568882       1.118307      -0.750930       0.028616       0.015046      -0.010633       0.034034       0.013535      -0.004419       0.007094       0.009823       0.025951      -0.021068       0.009900       0.011168              1.687949       1.906193       0.428921      -0.259631       1.599398      -0.098677       1.558256          -0.000006
           89              H      14.892368      10.391340       4.062061       0.115003       1.186051 0.86047511E+01  0.84872963E+02                                 1.762858                            1.649552      -0.985979       2.410394                    0.998267       3.346983       8.986405       0.523661       1.185837      -0.732395       0.011294       0.001891      -0.037810       0.039506       0.011054      -0.008845      -0.002122       0.004376       0.033686      -0.017495       0.000102       0.017393              1.836270       1.608533       0.040682      -0.291209       1.468120       0.134149       2.432155           0.000000
           90              H      13.525167       9.973220       9.481596       0.130106       0.884172 0.66897350E+01  0.63259678E+02                                 1.563922                            1.543741      -0.755544       2.516428                    0.998984       3.481123       9.793926       0.484860       1.335892      -0.696289       0.005426      -0.022185       0.006268       0.023683       0.001171       0.004160      -0.002059      -0.010364       0.000478      -0.007833       0.001973       0.005859              1.581292       1.363954       0.131456       0.034430       1.778512      -0.205331       1.601409           0.000000
           91              H      12.710854      11.271896       9.118912       0.131949       1.061338 0.83168336E+01  0.81120652E+02                                 1.634006                            1.618760      -0.622571       2.577188                    0.999995       3.189364       8.441319       0.531489       1.181512      -0.735030      -0.016493       0.014114      -0.002377       0.021837      -0.004542       0.002843       0.003024      -0.000427      -0.015020      -0.007929       0.000873       0.007055              1.642139       1.959833      -0.181610      -0.015603       1.479698       0.129175       1.486884           0.000002
           92              H      -7.022897      13.138985       8.069719       0.132229       1.136718 0.89158497E+01  0.88231065E+02                                 1.692764                            1.661953      -0.696157       2.542807                    0.999857       3.220316       8.503792       0.532772       1.161732      -0.740293      -0.009843       0.018753      -0.003344       0.021442      -0.003825      -0.001329      -0.002257      -0.006171      -0.002969      -0.005511      -0.000239       0.005750              1.688030       1.365979      -0.058704       0.020423       2.148882      -0.052435       1.549230           0.000003
           93              H      -5.847037      12.115844       8.308054       0.130374       1.209057 0.98216593E+01  0.99922150E+02                                 1.786474                            1.763001      -0.802234       2.491295                    0.999274       3.361888       9.104315       0.507315       1.186729      -0.733803       0.021109      -0.009298       0.001892       0.023144      -0.004672      -0.000894      -0.002344       0.014789      -0.001822      -0.009173       0.000118       0.009055              1.790967       2.207860       0.078609       0.176547       1.469775       0.032750       1.695267          -0.000007
           94              H      15.224991      10.250682      10.971191       0.133459       1.018684 0.78909889E+01  0.77386362E+02                                 1.692748                            1.656602      -0.902459       2.449433                    0.998063       3.495039       9.855669       0.478891       1.304176      -0.703905      -0.013258      -0.013521       0.013929       0.023508       0.000860      -0.000309      -0.006710       0.001798      -0.007620      -0.007959       0.001982       0.005977              1.717432       1.647868       0.344761      -0.164584       1.707025      -0.203944       1.797404          -0.000000
           95              H      -5.926021      10.372072       9.839099       0.128362       1.019635 0.78040385E+01  0.75508181E+02                                 1.630166                            1.598163      -0.658732       2.559266                    0.999878       3.299573       8.923926       0.515795       1.227310      -0.722379       0.014995      -0.007701      -0.016310       0.023456      -0.005195      -0.001196       0.002875       0.011382       0.011231      -0.009955       0.002683       0.007272              1.641832       1.527042      -0.142386      -0.157539       1.594371       0.329452       1.804082          -0.000001
           96              H      13.648649      12.530110      11.074815       0.132280       1.090665 0.84503154E+01  0.84009617E+02                                 1.742767                            1.689191      -1.020621       2.387839                    0.997452       3.568744      10.017773       0.486558       1.266239      -0.711593      -0.014293      -0.012179       0.011132       0.021830       0.001042      -0.002833       0.000081       0.000536      -0.017457      -0.006651       0.002141       0.004511              1.764328       1.858588       0.195167      -0.377062       1.474184      -0.102391       1.960211           0.000001
           97              H      14.029107      13.582153       9.958266       0.122952       1.145071 0.88562283E+01  0.87257924E+02                                 1.679570                            1.638654      -0.716871       2.524589                    0.999873       3.227883       8.430338       0.546755       1.136991      -0.746303      -0.002325       0.014383      -0.014427       0.020504       0.000387       0.004882      -0.000392      -0.008548       0.012537      -0.008301       0.002196       0.006105              1.680260       1.490092      -0.194230       0.160359       1.858430      -0.245614       1.692259           0.000009
           98              H      -4.173912      11.110044      11.960800       0.127344       1.066915 0.79755760E+01  0.76860462E+02                                 1.615704                            1.568712      -0.939802       2.440082                    0.998934       3.187341       8.342301       0.549300       1.157060      -0.740046       0.016945      -0.033633      -0.000190       0.037661      -0.003485       0.001749       0.005867      -0.019679      -0.029540      -0.012070      -0.004448       0.016518              1.613743       1.721397      -0.224379       0.192509       1.657341       0.026807       1.462492          -0.000002
           99              H      -4.628904      15.000293      12.947819       0.114601       1.165485 0.84264183E+01  0.82146932E+02                                 1.700376                            1.599658      -0.976849       2.414359                    0.998519       3.248443       8.489678       0.551715       1.138787      -0.744646       0.012873       0.036438       0.014786       0.041378      -0.001750       0.004755       0.007428      -0.020330      -0.033760      -0.015483      -0.002227       0.017710              1.776606       1.684350       0.355035       0.272956       2.032381       0.308117       1.613088           0.000001
          100              H      -6.719198      15.056171      11.883082       0.125748       1.070238 0.76165033E+01  0.72054870E+02                                 1.582192                            1.504190      -0.782866       2.511952                    0.999788       3.042395       7.711762       0.581189       1.113990      -0.752331      -0.020493       0.029953       0.002669       0.036391      -0.004187       0.011160       0.008399      -0.001975      -0.034466      -0.020413       0.009965       0.010449              1.593220       1.525024      -0.301036       0.059086       1.923941       0.011782       1.330694           0.000008
          101              H       9.311206       3.888323       5.914340       0.126354       0.928527 0.66300167E+01  0.63310017E+02                                 1.680353                            1.587467      -1.275490       2.279171                    0.994839       3.753016      11.034862       0.450010       1.425365      -0.676920       0.003215       0.031853      -0.012220       0.034268       0.000275       0.003010      -0.003268      -0.009425       0.016869      -0.008278       0.000352       0.007926              1.763865       1.363748       0.025235       0.032616       2.375197      -0.094164       1.552652           0.000001
          102              H      -2.078057      18.763372       7.385801       0.114676       1.132927 0.81407004E+01  0.78376524E+02                                 1.647688                            1.558104      -0.788988       2.501928                    0.999655       3.142779       8.059981       0.568879       1.118310      -0.750929       0.001278      -0.032305       0.010633       0.034034       0.002514       0.008353      -0.000280      -0.028356       0.025951      -0.021068       0.009900       0.011168              1.687962       1.304649       0.081616       0.044360       2.200968      -0.274189       1.558269          -0.000006
          103              H       9.571520       1.175360       8.890939       0.115001       1.186064 0.86048770E+01  0.84874533E+02                                 1.762872                            1.649565      -0.985997       2.410384                    0.998267       3.347008       8.986496       0.523658       1.185838      -0.732395       0.004009      -0.010726       0.037809       0.039505       0.003632       0.002584      -0.008722      -0.021334       0.033685      -0.017494       0.000101       0.017393              1.836285       1.468003      -0.040460       0.261785       1.608672      -0.185121       2.432180           0.000000
          104              H       9.250022       2.568451       3.471404       0.130106       0.884172 0.66897260E+01  0.63259568E+02                                 1.563922                            1.543740      -0.755545       2.516428                    0.998984       3.481117       9.793906       0.484860       1.335892      -0.696289       0.021925       0.006394      -0.006267       0.023683       0.005073      -0.003863       0.002573       0.003153       0.000479      -0.007833       0.001973       0.005860              1.581292       1.561030       0.245237      -0.195037       1.581437      -0.072849       1.601409           0.000000
          105              H       7.718178       2.624329       3.834088       0.131949       1.061340 0.83168495E+01  0.81120902E+02                                 1.634013                            1.618766      -0.622570       2.577188                    0.999995       3.189361       8.441335       0.531485       1.181519      -0.735028      -0.020469       0.007227       0.002377       0.021837      -0.002086       0.001198       0.003974       0.008080      -0.015020      -0.007929       0.000873       0.007055              1.642147       1.757019      -0.298713       0.119671       1.682531       0.051075       1.486891           0.000002
          106              H      -3.765643      18.780714       4.883281       0.132228       1.136725 0.89159126E+01  0.88231856E+02                                 1.692771                            1.661959      -0.696159       2.542805                    0.999856       3.220327       8.503833       0.532771       1.161733      -0.740293      -0.021162      -0.000852       0.003344       0.021442       0.000760      -0.001290      -0.002279       0.009710      -0.002968      -0.005511      -0.000239       0.005750              1.688037       2.004004       0.309656      -0.055623       1.510871      -0.008531       1.549236           0.000003
          107              H      -2.291647      18.273960       4.644946       0.130373       1.209063 0.98217280E+01  0.99923039E+02                                 1.786482                            1.763008      -0.802236       2.491294                    0.999274       3.361898       9.104355       0.507313       1.186730      -0.733803       0.018607      -0.013632      -0.001892       0.023144      -0.008740      -0.001583      -0.001947       0.000698      -0.001822      -0.009173       0.000118       0.009055              1.790974       1.586226      -0.280297      -0.059911       2.091424       0.169270       1.695274          -0.000007
          108              H       9.859644       0.957629       1.981809       0.133459       1.018683 0.78909750E+01  0.77386188E+02                                 1.692746                            1.656600      -0.902456       2.449434                    0.998063       3.495038       9.855662       0.478892       1.304175      -0.703905       0.005081       0.018243      -0.013929       0.023508      -0.000348      -0.005656      -0.003622      -0.002388      -0.007620      -0.007959       0.001982       0.005977              1.717431       1.393664       0.197996      -0.094329       1.961227      -0.244507       1.797402          -0.000000
          109              H      -0.820988      19.214248       3.113901       0.128362       1.019634 0.78040298E+01  0.75508082E+02                                 1.630166                            1.598163      -0.658734       2.559266                    0.999878       3.299571       8.923922       0.515795       1.227311      -0.722379       0.014166      -0.009135       0.016311       0.023456      -0.007526       0.003088       0.000402       0.003307       0.011231      -0.009955       0.002683       0.007272              1.641832       1.700850      -0.042038       0.364083       1.420565       0.028293       1.804081          -0.000001
          110              H       7.097431       1.183067       1.878185       0.132280       1.090667 0.84503300E+01  0.84009795E+02                                 1.742769                            1.689192      -1.020621       2.387839                    0.997452       3.568746      10.017779       0.486558       1.266239      -0.711593       0.003400       0.018468      -0.011132       0.021830       0.000289       0.001487      -0.002413      -0.002073      -0.017457      -0.006651       0.002140       0.004511              1.764330       1.401267      -0.068869       0.099858       1.931509      -0.377742       1.960213           0.000001
          111              H       6.376563       0.327559       2.994734       0.122953       1.145073 0.88562449E+01  0.87258138E+02                                 1.679572                            1.638656      -0.716872       2.524589                    0.999873       3.227884       8.430346       0.546755       1.136992      -0.746303      -0.013619      -0.005178       0.014427       0.020504       0.003895      -0.002780       0.004032       0.003603       0.012537      -0.008301       0.002196       0.006105              1.680263       1.934557       0.062380      -0.292888       1.413970       0.016068       1.692261           0.000009
          112              H      -0.584036      17.327891       0.992200       0.127343       1.066912 0.79755473E+01  0.76860081E+02                                 1.615698                            1.568707      -0.939804       2.440080                    0.998934       3.187339       8.342278       0.549302       1.157056      -0.740047       0.037600       0.002142       0.000191       0.037661       0.006779       0.004207       0.004447       0.015876      -0.029540      -0.012070      -0.004449       0.016519              1.613737       1.867666      -0.139924      -0.073038       1.511059       0.180119       1.462485          -0.000002
          113              H      -4.180587      15.776801       0.005181       0.114601       1.165480 0.84263657E+01  0.82146299E+02                                 1.700372                            1.599654      -0.976841       2.414364                    0.998519       3.248433       8.489648       0.551716       1.138789      -0.744646      -0.025120      -0.029368      -0.014787       0.041378       0.007928       0.004055       0.007832       0.013195      -0.033760      -0.015483      -0.002227       0.017709              1.776603       1.637901       0.328217       0.130358       2.078824       0.390445       1.613084           0.000001
          114              H      -5.274125      17.559110       1.069918       0.125748       1.070237 0.76164963E+01  0.72054786E+02                                 1.582191                            1.504189      -0.782867       2.511952                    0.999788       3.042395       7.711761       0.581189       1.113989      -0.752331      -0.036187       0.002771      -0.002669       0.036391      -0.001239       0.001694       0.013864       0.008240      -0.034466      -0.020413       0.009965       0.010449              1.593219       2.084916       0.022217      -0.019340       1.364049       0.057061       1.330694           0.000008
          115              H      14.226011       6.119580       5.914340       0.126353       0.928537 0.66301099E+01  0.63311206E+02                                 1.680372                            1.587483      -1.275531       2.279151                    0.994838       3.753063      11.035070       0.450005       1.425374      -0.676918      -0.029193      -0.013144      -0.012220       0.034268       0.003944       0.001325       0.004241       0.005188       0.016868      -0.008278       0.000352       0.007926              1.763886       2.144216       0.425359       0.065242       1.594772       0.075332       1.552671           0.000001
          116              H      -4.086029       8.086863       7.385801       0.114676       1.132968 0.81410940E+01  0.78381551E+02                                 1.647758                            1.558166      -0.788985       2.501930                    0.999655       3.142816       8.060237       0.568851       1.118346      -0.750920       0.027338       0.017260       0.010633       0.034034       0.011022      -0.003935       0.007374       0.018532       0.025951      -0.021069       0.009900       0.011169              1.688037       2.047670       0.347334       0.215289       1.458105       0.175523       1.558335          -0.000006
          117              H      16.445348       7.701499       8.890939       0.115001       1.186149 0.86056808E+01  0.84884970E+02                                 1.763005                            1.649680      -0.986014       2.410375                    0.998267       3.347133       8.987146       0.523619       1.185893      -0.732382       0.007285       0.008835       0.037808       0.039504       0.007423       0.006260       0.006601       0.016958       0.033677      -0.017494       0.000103       0.017391              1.836429       1.538575       0.081152       0.029428       1.538315       0.319312       2.432398           0.000000
          118              H      15.399645       6.726528       3.471404       0.130105       0.884177 0.66897822E+01  0.63260276E+02                                 1.563932                            1.543750      -0.755556       2.516422                    0.998984       3.481139       9.794003       0.484857       1.335898      -0.696288      -0.016499       0.015791      -0.006267       0.023682      -0.003902      -0.000297      -0.004632       0.007210       0.000479      -0.007833       0.001973       0.005860              1.581302       1.788731      -0.113783       0.160609       1.353756      -0.132484       1.601420           0.000000
          119              H      16.117176       5.371974       3.834088       0.131950       1.061337 0.83168227E+01  0.81120550E+02                                 1.634007                            1.618761      -0.622571       2.577188                    0.999995       3.189360       8.441319       0.531488       1.181516      -0.735029       0.003976      -0.021340       0.002377       0.021837      -0.002456      -0.004040      -0.000950      -0.007653      -0.015021      -0.007929       0.000873       0.007056              1.642141       1.442455       0.117100      -0.104067       1.997082       0.078100       1.486886           0.000002
          120              H      -3.257254       6.616700       4.883281       0.132229       1.136758 0.89162701E+01  0.88236481E+02                                 1.692823                            1.662009      -0.696161       2.542805                    0.999856       3.220364       8.504047       0.532754       1.161755      -0.740288       0.011319      -0.017901       0.003344       0.021442      -0.004584       0.002619       0.000023      -0.003540      -0.002968      -0.005511      -0.000239       0.005750              1.688090       1.902390      -0.368379       0.035200       1.612597      -0.043907       1.549282           0.000003
          121              H      -3.555390       8.146595       4.644946       0.130373       1.209066 0.98217547E+01  0.99923341E+02                                 1.786480                            1.763007      -0.802236       2.491294                    0.999274       3.361910       9.104378       0.507315       1.186725      -0.733804       0.002502       0.022930      -0.001892       0.023144       0.004068       0.002477      -0.000398      -0.015487      -0.001822      -0.009174       0.000118       0.009055              1.790973       1.722376       0.358905      -0.116637       1.955269      -0.136520       1.695273          -0.000008
          122              H      16.489846       8.059888       1.981809       0.133459       1.018682 0.78909548E+01  0.77385891E+02                                 1.692741                            1.656595      -0.902454       2.449434                    0.998063       3.495022       9.855590       0.478894       1.304171      -0.703906      -0.018339      -0.004721      -0.013929       0.023508       0.001207       0.005966      -0.003088       0.000589      -0.007621      -0.007960       0.001982       0.005978              1.717425       1.990800       0.146763       0.258913       1.364080       0.040561       1.797396          -0.000000
          123              H      -5.105033       8.950078       3.113901       0.128361       1.019636 0.78040468E+01  0.75508258E+02                                 1.630166                            1.598163      -0.658736       2.559264                    0.999878       3.299565       8.923895       0.515796       1.227308      -0.722379       0.000829       0.016836       0.016310       0.023456       0.002331      -0.001891       0.002473      -0.014689       0.011231      -0.009954       0.002683       0.007271              1.641831       1.454230      -0.100347      -0.206544       1.667183       0.301158       1.804081          -0.000001
          124              H      17.675718       5.555022       1.878185       0.132280       1.090668 0.84503318E+01  0.84009721E+02                                 1.742761                            1.689185      -1.020622       2.387839                    0.997452       3.568738      10.017714       0.486562       1.266228      -0.711595      -0.017694      -0.006289      -0.011132       0.021830       0.000753       0.001346       0.002494       0.001537      -0.017457      -0.006651       0.002141       0.004511              1.764321       1.739298       0.264034       0.277202       1.593463       0.275348       1.960203           0.000001
          125              H      18.777044       5.358486       2.994734       0.122952       1.145061 0.88561230E+01  0.87256543E+02                                 1.679551                            1.638637      -0.716872       2.524589                    0.999873       3.227878       8.430282       0.546762       1.136981      -0.746305       0.011293      -0.009205       0.014427       0.020504      -0.003508      -0.002102      -0.004424       0.004944       0.012537      -0.008301       0.002196       0.006105              1.680242       1.598119      -0.256605       0.132526       1.750365      -0.261677       1.692241           0.000009
          126              H      -3.589876      10.098463       0.992200       0.127343       1.066925 0.79756689E+01  0.76861547E+02                                 1.615710                            1.568718      -0.939819       2.440072                    0.998934       3.187361       8.342352       0.549301       1.157054      -0.740048      -0.020655       0.031491       0.000191       0.037661      -0.010264      -0.005956       0.001420       0.003805      -0.029540      -0.012070      -0.004449       0.016519              1.613748       1.479043      -0.084454      -0.119470       1.899706      -0.153314       1.462496          -0.000002
          127              H      -0.448317       7.759304       0.005181       0.114600       1.165547 0.84270089E+01  0.82154522E+02                                 1.700475                            1.599746      -0.976865       2.414352                    0.998519       3.248516       8.490096       0.551681       1.138832      -0.744635       0.037993      -0.007070      -0.014786       0.041377      -0.009677      -0.008809      -0.000405       0.007132      -0.033762      -0.015483      -0.002226       0.017708              1.776715       2.252993       0.026820      -0.403353       1.463970      -0.082339       1.613180           0.000001
          128              H      -1.445073       5.921118       1.069918       0.125748       1.070265 0.76167568E+01  0.72057935E+02                                 1.582224                            1.504219      -0.782869       2.511951                    0.999788       3.042441       7.711938       0.581180       1.113995      -0.752330       0.015693      -0.032724      -0.002669       0.036391      -0.002949      -0.012854      -0.005465      -0.006266      -0.034467      -0.020414       0.009965       0.010449              1.593253       1.563538      -0.323263      -0.039748       1.885502      -0.045282       1.330719           0.000008
          129              H       9.836283       9.260296       5.914340       0.126351       0.928542 0.66301613E+01  0.63311874E+02                                 1.680384                            1.587493      -1.275528       2.279150                    0.994838       3.753096      11.035213       0.450002       1.425381      -0.676917       0.025978      -0.018709      -0.012221       0.034267      -0.004218      -0.004335      -0.000972       0.004235       0.016870      -0.008277       0.000351       0.007926              1.763900       2.100521      -0.450605      -0.097859       1.638496       0.018834       1.552683           0.000001
          130              H       6.164085      11.686163       7.385801       0.114677       1.132955 0.81409690E+01  0.78380006E+02                                 1.647743                            1.558152      -0.788982       2.501932                    0.999655       3.142793       8.060147       0.568856       1.118343      -0.750921      -0.028616       0.015045       0.010633       0.034034      -0.013536      -0.004419      -0.007095       0.009824       0.025951      -0.021069       0.009900       0.011168              1.688021       1.906280      -0.428951      -0.259648       1.599464       0.098683       1.558320          -0.000006
          131              H       7.356632      10.391340       8.890939       0.115002       1.186091 0.86051377E+01  0.84877986E+02                                 1.762922                            1.649608      -0.985995       2.410386                    0.998267       3.347045       8.986724       0.523642       1.185864      -0.732389      -0.011294       0.001891       0.037809       0.039505      -0.011055      -0.008846       0.002121       0.004377       0.033682      -0.017495       0.000103       0.017392              1.836339       1.608589      -0.040686      -0.291224       1.468168      -0.134158       2.432259           0.000000
          132              H       8.723833       9.973220       3.471404       0.130106       0.884176 0.66897714E+01  0.63260119E+02                                 1.563928                            1.543746      -0.755552       2.516424                    0.998984       3.481134       9.793970       0.484859       1.335893      -0.696289      -0.005425      -0.022184      -0.006268       0.023682      -0.001171       0.004160       0.002059      -0.010363       0.000479      -0.007832       0.001973       0.005859              1.581297       1.363957      -0.131457       0.034430       1.778519       0.205333       1.601415           0.000000
          133              H       9.538146      11.271896       3.834088       0.131949       1.061345 0.83169046E+01  0.81121541E+02                                 1.634015                            1.618769      -0.622574       2.577187                    0.999995       3.189369       8.441350       0.531487       1.181515      -0.735029       0.016493       0.014114       0.002377       0.021837       0.004542       0.002843      -0.003024      -0.000428      -0.015020      -0.007929       0.000873       0.007055              1.642149       1.959846       0.181611      -0.015603       1.479706      -0.129176       1.486893           0.000002
          134              H       7.022897      13.138985       4.883281       0.132229       1.136754 0.89162336E+01  0.88235997E+02                                 1.692817                            1.662003      -0.696160       2.542805                    0.999856       3.220361       8.504023       0.532756       1.161751      -0.740288       0.009844       0.018753       0.003344       0.021442       0.003825      -0.001329       0.002257      -0.006170      -0.002968      -0.005511      -0.000239       0.005750              1.688084       1.366015       0.058706       0.020424       2.148960       0.052437       1.549276           0.000003
          135              H       5.847037      12.115844       4.644946       0.130374       1.209072 0.98218184E+01  0.99924188E+02                                 1.786489                            1.763015      -0.802235       2.491295                    0.999274       3.361917       9.104417       0.507313       1.186728      -0.733803      -0.021109      -0.009298      -0.001892       0.023144       0.004672      -0.000894       0.002344       0.014789      -0.001822      -0.009173       0.000118       0.009055              1.790982       2.207881      -0.078608       0.176550       1.469785      -0.032751       1.695280          -0.000008
          136              H       7.024009      10.250682       1.981809       0.133460       1.018670 0.78908363E+01  0.77384398E+02                                 1.692725                            1.656581      -0.902443       2.449441                    0.998064       3.494990       9.855462       0.478897       1.304168      -0.703907       0.013258      -0.013522      -0.013930       0.023509      -0.000858      -0.000308       0.006711       0.001796      -0.007622      -0.007961       0.001982       0.005978              1.717409       1.647845      -0.344753      -0.164582       1.707002       0.203941       1.797379          -0.000000
          137              H       5.926021      10.372072       3.113901       0.128362       1.019633 0.78040180E+01  0.75507906E+02                                 1.630163                            1.598160      -0.658733       2.559266                    0.999878       3.299559       8.923873       0.515797       1.227308      -0.722379      -0.014995      -0.007701       0.016310       0.023456       0.005195      -0.001196      -0.002874       0.011382       0.011232      -0.009954       0.002683       0.007271              1.641828       1.527039       0.142386      -0.157538       1.594368      -0.329451       1.804077          -0.000001
          138              H       8.600351      12.530110       1.878185       0.132280       1.090667 0.84503208E+01  0.84009545E+02                                 1.742756                            1.689180      -1.020625       2.387837                    0.997452       3.568739      10.017697       0.486565       1.266223      -0.711596       0.014293      -0.012179      -0.011132       0.021830      -0.001042      -0.002833      -0.000081       0.000536      -0.017457      -0.006651       0.002141       0.004511              1.764316       1.858576      -0.195165      -0.377059       1.474175       0.102389       1.960198           0.000001
          139              H       8.219893      13.582153       2.994734       0.122952       1.145062 0.88561321E+01  0.87256661E+02                                 1.679552                            1.638638      -0.716873       2.524589                    0.999873       3.227879       8.430288       0.546762       1.136981      -0.746305       0.002325       0.014383       0.014427       0.020504      -0.000387       0.004882       0.000392      -0.008548       0.012537      -0.008301       0.002196       0.006105              1.680243       1.490078       0.194227       0.160356       1.858409       0.245610       1.692242           0.000009
          140              H       4.173912      11.110044       0.992200       0.127344       1.066883 0.79752361E+01  0.76856126E+02                                 1.615647                            1.568659      -0.939805       2.440080                    0.998934       3.187294       8.342035       0.549321       1.157031      -0.740053      -0.016945      -0.033633       0.000190       0.037661       0.003484       0.001749      -0.005867      -0.019681      -0.029540      -0.012070      -0.004449       0.016518              1.613686       1.721332       0.224368       0.192496       1.657284      -0.026805       1.462442          -0.000002
          141              H       4.628904      15.000293       0.005181       0.114601       1.165499 0.84265474E+01  0.82148535E+02                                 1.700391                            1.599672      -0.976851       2.414359                    0.998519       3.248468       8.489771       0.551712       1.138789      -0.744646      -0.012874       0.036438      -0.014786       0.041378       0.001750       0.004755      -0.007428      -0.020330      -0.033762      -0.015483      -0.002227       0.017710              1.776622       1.684366      -0.355039       0.272960       2.032399      -0.308120       1.613102           0.000001
          142              H       6.719198      15.056171       1.069918       0.125748       1.070250 0.76166129E+01  0.72056159E+02                                 1.582201                            1.504199      -0.782870       2.511950                    0.999788       3.042421       7.711839       0.581189       1.113986      -0.752332       0.020494       0.029953      -0.002669       0.036391       0.004188       0.011160      -0.008399      -0.001975      -0.034467      -0.020414       0.009965       0.010449              1.593230       1.525034       0.301039       0.059087       1.923954      -0.011782       1.330701           0.000008
          143              H       1.813293      15.379876      18.867340       0.126354       0.928527 0.66300162E+01  0.63310013E+02                                 1.680353                            1.587467      -1.275490       2.279171                    0.994839       3.753016      11.034863       0.450010       1.425365      -0.676920      -0.003215      -0.031853      -0.012220       0.034268       0.000275      -0.003010       0.003268      -0.009425       0.016869      -0.008278       0.000352       0.007926              1.763866       1.363748       0.025236      -0.032616       2.375197       0.094164       1.552652           0.000001
          144              H      13.202557       0.504827      20.338801       0.114676       1.132926 0.81406972E+01  0.78376481E+02                                 1.647687                            1.558103      -0.788988       2.501928                    0.999655       3.142779       8.059979       0.568879       1.118309      -0.750929      -0.001278       0.032305       0.010633       0.034034       0.002514      -0.008353       0.000280      -0.028356       0.025951      -0.021068       0.009900       0.011168              1.687961       1.304649       0.081615      -0.044360       2.200967       0.274189       1.558269          -0.000006
          145              H       1.552980      18.092839      21.843939       0.115002       1.186064 0.86048764E+01  0.84874524E+02                                 1.762872                            1.649564      -0.985997       2.410384                    0.998267       3.347008       8.986495       0.523659       1.185837      -0.732395      -0.004009       0.010726       0.037809       0.039505       0.003632      -0.002584       0.008722      -0.021334       0.033685      -0.017494       0.000101       0.017393              1.836284       1.468002      -0.040460      -0.261785       1.608672       0.185121       2.432179           0.000000
          146              H       1.874478      16.699748      16.424404       0.130106       0.884175 0.66897555E+01  0.63259905E+02                                 1.563924                            1.543742      -0.755545       2.516428                    0.998984       3.481123       9.793921       0.484861       1.335890      -0.696290      -0.021925      -0.006394      -0.006267       0.023683       0.005073       0.003863      -0.002573       0.003153       0.000479      -0.007833       0.001973       0.005860              1.581294       1.561032       0.245238       0.195037       1.581439       0.072849       1.601411           0.000000
          147              H       3.406322      16.643870      16.787088       0.131949       1.061342 0.83168680E+01  0.81121074E+02                                 1.634010                            1.618763      -0.622570       2.577188                    0.999995       3.189370       8.441340       0.531489       1.181512      -0.735030       0.020469      -0.007227       0.002377       0.021837      -0.002086      -0.001198      -0.003974       0.008080      -0.015020      -0.007929       0.000873       0.007055              1.642143       1.757016      -0.298712      -0.119670       1.682527      -0.051075       1.486887           0.000002
          148              H      14.890143       0.487485      17.836281       0.132228       1.136725 0.89159127E+01  0.88231856E+02                                 1.692771                            1.661959      -0.696159       2.542805                    0.999856       3.220327       8.503833       0.532771       1.161733      -0.740293       0.021162       0.000852       0.003344       0.021442       0.000760       0.001290       0.002279       0.009710      -0.002968      -0.005511      -0.000239       0.005750              1.688037       2.004004       0.309656       0.055623       1.510871       0.008531       1.549236           0.000003
          149              H      13.416147       0.994239      17.597946       0.130373       1.209063 0.98217293E+01  0.99923049E+02                                 1.786481                            1.763008      -0.802236       2.491294                    0.999274       3.361899       9.104356       0.507314       1.186729      -0.733803      -0.018607       0.013632      -0.001892       0.023144      -0.008740       0.001583       0.001947       0.000698      -0.001822      -0.009173       0.000118       0.009055              1.790974       1.586225      -0.280297       0.059911       2.091423      -0.169270       1.695273          -0.000007
          150              H       1.264856      18.310570      14.934809       0.133459       1.018683 0.78909746E+01  0.77386184E+02                                 1.692746                            1.656600      -0.902456       2.449434                    0.998063       3.495038       9.855663       0.478892       1.304176      -0.703905      -0.005081      -0.018243      -0.013929       0.023508      -0.000348       0.005656       0.003622      -0.002388      -0.007620      -0.007959       0.001982       0.005977              1.717431       1.393664       0.197996       0.094329       1.961227       0.244507       1.797403          -0.000000
          151              H      11.945488       0.053951      16.066901       0.128362       1.019634 0.78040297E+01  0.75508083E+02                                 1.630166                            1.598163      -0.658734       2.559266                    0.999878       3.299571       8.923923       0.515795       1.227311      -0.722379      -0.014166       0.009135       0.016311       0.023456      -0.007526      -0.003088      -0.000402       0.003307       0.011231      -0.009955       0.002683       0.007272              1.641832       1.700850      -0.042038      -0.364083       1.420565      -0.028293       1.804081          -0.000001
          152              H       4.027069      18.085132      14.831185       0.132280       1.090667 0.84503340E+01  0.84009838E+02                                 1.742769                            1.689192      -1.020621       2.387839                    0.997452       3.568747      10.017780       0.486558       1.266238      -0.711593      -0.003400      -0.018468      -0.011132       0.021830       0.000289      -0.001487       0.002413      -0.002073      -0.017457      -0.006651       0.002140       0.004511              1.764329       1.401267      -0.068869      -0.099858       1.931509       0.377742       1.960212           0.000001
          153              H       4.747937      18.940640      15.947734       0.122952       1.145073 0.88562434E+01  0.87258117E+02                                 1.679572                            1.638656      -0.716872       2.524589                    0.999873       3.227884       8.430345       0.546755       1.136992      -0.746303       0.013619       0.005178       0.014427       0.020504       0.003895       0.002780      -0.004032       0.003603       0.012537      -0.008301       0.002196       0.006105              1.680263       1.934557       0.062380       0.292888       1.413970      -0.016068       1.692261           0.000009
          154              H      11.708536       1.940308      13.945200       0.127343       1.066912 0.79755473E+01  0.76860081E+02                                 1.615698                            1.568707      -0.939804       2.440080                    0.998934       3.187339       8.342278       0.549302       1.157056      -0.740047      -0.037600      -0.002142       0.000191       0.037661       0.006779      -0.004207      -0.004447       0.015876      -0.029540      -0.012070      -0.004449       0.016519              1.613737       1.867666      -0.139924       0.073038       1.511059      -0.180119       1.462485          -0.000002
          155              H      15.305087       3.491398      12.958181       0.114601       1.165480 0.84263676E+01  0.82146323E+02                                 1.700373                            1.599655      -0.976841       2.414364                    0.998519       3.248433       8.489649       0.551715       1.138789      -0.744646       0.025120       0.029368      -0.014787       0.041378       0.007928      -0.004055      -0.007832       0.013195      -0.033760      -0.015483      -0.002227       0.017709              1.776603       1.637901       0.328217      -0.130358       2.078824      -0.390445       1.613085           0.000001
          156              H      16.398625       1.709089      14.022918       0.125748       1.070237 0.76164946E+01  0.72054770E+02                                 1.582191                            1.504190      -0.782867       2.511952                    0.999788       3.042394       7.711760       0.581189       1.113990      -0.752331       0.036187      -0.002771      -0.002669       0.036391      -0.001239      -0.001694      -0.013864       0.008240      -0.034466      -0.020413       0.009965       0.010449              1.593220       2.084916       0.022217       0.019340       1.364049      -0.057061       1.330694           0.000008
          157              H      -3.101511      13.148619      18.867340       0.126353       0.928537 0.66301099E+01  0.63311206E+02                                 1.680372                            1.587483      -1.275531       2.279151                    0.994838       3.753063      11.035070       0.450005       1.425374      -0.676918       0.029193       0.013144      -0.012220       0.034268       0.003944      -0.001325      -0.004241       0.005188       0.016868      -0.008278       0.000352       0.007926              1.763886       2.144216       0.425359      -0.065242       1.594772      -0.075332       1.552671           0.000001
          158              H      15.210529      11.181336      20.338801       0.114676       1.132968 0.81410961E+01  0.78381578E+02                                 1.647759                            1.558167      -0.788985       2.501930                    0.999655       3.142816       8.060238       0.568851       1.118346      -0.750920      -0.027338      -0.017260       0.010633       0.034034       0.011022       0.003935      -0.007374       0.018532       0.025951      -0.021069       0.009900       0.011169              1.688037       2.047670       0.347334      -0.215289       1.458106      -0.175523       1.558335          -0.000006
          159              H      -5.320848      11.566700      21.843939       0.115001       1.186149 0.86056792E+01  0.84884948E+02                                 1.763004                            1.649680      -0.986014       2.410375                    0.998267       3.347133       8.987145       0.523619       1.185893      -0.732382      -0.007285      -0.008836       0.037808       0.039504       0.007423      -0.006260      -0.006601       0.016958       0.033677      -0.017494       0.000103       0.017391              1.836429       1.538575       0.081152      -0.029428       1.538314      -0.319312       2.432397           0.000000
          160              H      -4.275145      12.541671      16.424404       0.130105       0.884177 0.66897822E+01  0.63260276E+02                                 1.563932                            1.543750      -0.755555       2.516422                    0.998984       3.481139       9.794003       0.484857       1.335898      -0.696288       0.016499      -0.015791      -0.006267       0.023682      -0.003902       0.000297       0.004632       0.007210       0.000479      -0.007833       0.001973       0.005860              1.581302       1.788731      -0.113783      -0.160609       1.353756       0.132484       1.601420           0.000000
          161              H      -4.992676      13.896225      16.787088       0.131950       1.061337 0.83168232E+01  0.81120558E+02                                 1.634008                            1.618762      -0.622571       2.577188                    0.999995       3.189360       8.441320       0.531488       1.181516      -0.735029      -0.003976       0.021340       0.002377       0.021837      -0.002456       0.004040       0.000950      -0.007653      -0.015021      -0.007929       0.000873       0.007056              1.642141       1.442455       0.117100       0.104067       1.997082      -0.078100       1.486887           0.000002
          162              H      14.381754      12.651499      17.836281       0.132229       1.136758 0.89162731E+01  0.88236522E+02                                 1.692824                            1.662009      -0.696161       2.542805                    0.999856       3.220364       8.504049       0.532753       1.161756      -0.740287      -0.011319       0.017901       0.003344       0.021442      -0.004584      -0.002619      -0.000023      -0.003540      -0.002968      -0.005511      -0.000239       0.005750              1.688090       1.902391      -0.368380      -0.035200       1.612598       0.043907       1.549283           0.000003
          163              H      14.679890      11.121604      17.597946       0.130373       1.209066 0.98217584E+01  0.99923395E+02                                 1.786481                            1.763008      -0.802236       2.491294                    0.999274       3.361910       9.104381       0.507315       1.186726      -0.733804      -0.002502      -0.022930      -0.001892       0.023144       0.004068      -0.002477       0.000398      -0.015487      -0.001822      -0.009174       0.000118       0.009055              1.790974       1.722377       0.358905       0.116637       1.955270       0.136520       1.695274          -0.000007
          164              H      -5.365346      11.208311      14.934809       0.133459       1.018682 0.78909543E+01  0.77385887E+02                                 1.692741                            1.656595      -0.902455       2.449434                    0.998063       3.495022       9.855591       0.478894       1.304171      -0.703906       0.018339       0.004721      -0.013929       0.023508       0.001207      -0.005966       0.003088       0.000589      -0.007621      -0.007960       0.001982       0.005978              1.717425       1.990800       0.146763      -0.258913       1.364080      -0.040561       1.797396          -0.000000
          165              H      16.229533      10.318121      16.066901       0.128361       1.019636 0.78040467E+01  0.75508258E+02                                 1.630166                            1.598163      -0.658736       2.559264                    0.999878       3.299565       8.923895       0.515796       1.227308      -0.722379      -0.000829      -0.016836       0.016310       0.023456       0.002331       0.001891      -0.002473      -0.014689       0.011231      -0.009954       0.002683       0.007271              1.641831       1.454230      -0.100347       0.206544       1.667183      -0.301158       1.804081          -0.000001
          166              H      -6.551218      13.713177      14.831185       0.132280       1.090668 0.84503324E+01  0.84009733E+02                                 1.742762                            1.689185      -1.020622       2.387839                    0.997452       3.568738      10.017716       0.486562       1.266229      -0.711595       0.017694       0.006289      -0.011132       0.021830       0.000753      -0.001346      -0.002494       0.001537      -0.017457      -0.006651       0.002141       0.004511              1.764322       1.739299       0.264034      -0.277202       1.593463      -0.275349       1.960204           0.000001
          167              H      -7.652544      13.909713      15.947734       0.122952       1.145062 0.88561260E+01  0.87256585E+02                                 1.679552                            1.638638      -0.716872       2.524589                    0.999873       3.227878       8.430284       0.546762       1.136981      -0.746305      -0.011293       0.009205       0.014427       0.020504      -0.003508       0.002102       0.004424       0.004944       0.012537      -0.008301       0.002196       0.006105              1.680242       1.598120      -0.256605      -0.132526       1.750366       0.261677       1.692241           0.000009
          168              H      14.714376       9.169736      13.945200       0.127343       1.066925 0.79756705E+01  0.76861562E+02                                 1.615709                            1.568717      -0.939819       2.440072                    0.998934       3.187362       8.342353       0.549301       1.157054      -0.740048       0.020655      -0.031491       0.000191       0.037661      -0.010264       0.005956      -0.001420       0.003805      -0.029540      -0.012070      -0.004449       0.016519              1.613748       1.479043      -0.084454       0.119470       1.899706       0.153314       1.462496          -0.000002
          169              H      11.572817      11.508895      12.958181       0.114600       1.165547 0.84270070E+01  0.82154497E+02                                 1.700475                            1.599745      -0.976865       2.414352                    0.998519       3.248516       8.490095       0.551682       1.138832      -0.744636      -0.037993       0.007070      -0.014786       0.041377      -0.009677       0.008809       0.000405       0.007132      -0.033762      -0.015483      -0.002226       0.017708              1.776714       2.252993       0.026820       0.403353       1.463970       0.082338       1.613180           0.000001
          170              H      12.569573      13.347081      14.022918       0.125748       1.070266 0.76167599E+01  0.72057976E+02                                 1.582225                            1.504220      -0.782869       2.511951                    0.999788       3.042441       7.711940       0.581180       1.113996      -0.752330      -0.015693       0.032724      -0.002669       0.036391      -0.002949       0.012854       0.005465      -0.006266      -0.034467      -0.020414       0.009965       0.010449              1.593254       1.563539      -0.323263       0.039748       1.885503       0.045282       1.330719           0.000008
          171              H       1.288217      10.007903      18.867340       0.126351       0.928543 0.66301622E+01  0.63311882E+02                                 1.680384                            1.587493      -1.275528       2.279150                    0.994838       3.753096      11.035212       0.450002       1.425381      -0.676917      -0.025978       0.018709      -0.012221       0.034267      -0.004218       0.004335       0.000972       0.004235       0.016870      -0.008277       0.000351       0.007926              1.763900       2.100521      -0.450605       0.097859       1.638496      -0.018834       1.552683           0.000001
          172              H       4.960415       7.582036      20.338801       0.114677       1.132955 0.81409700E+01  0.78380021E+02                                 1.647743                            1.558152      -0.788982       2.501932                    0.999655       3.142793       8.060148       0.568855       1.118343      -0.750921       0.028616      -0.015045       0.010633       0.034034      -0.013536       0.004419       0.007095       0.009824       0.025951      -0.021069       0.009900       0.011168              1.688021       1.906280      -0.428951       0.259649       1.599464      -0.098683       1.558320          -0.000006
          173              H       3.767868       8.876859      21.843939       0.115002       1.186091 0.86051374E+01  0.84877979E+02                                 1.762921                            1.649607      -0.985995       2.410386                    0.998267       3.347045       8.986723       0.523642       1.185863      -0.732389       0.011294      -0.001891       0.037809       0.039505      -0.011055       0.008846      -0.002121       0.004377       0.033683      -0.017495       0.000103       0.017392              1.836338       1.608589      -0.040686       0.291224       1.468168       0.134158       2.432258           0.000000
          174              H       2.400667       9.294979      16.424404       0.130106       0.884175 0.66897590E+01  0.63259979E+02                                 1.563927                            1.543745      -0.755552       2.516424                    0.998984       3.481132       9.793966       0.484859       1.335894      -0.696289       0.005425       0.022184      -0.006268       0.023682      -0.001171      -0.004160      -0.002059      -0.010363       0.000479      -0.007832       0.001973       0.005859              1.581296       1.363957      -0.131457      -0.034430       1.778518      -0.205332       1.601414           0.000000
          175              H       1.586354       7.996303      16.787088       0.131949       1.061345 0.83169076E+01  0.81121572E+02                                 1.634015                            1.618769      -0.622574       2.577187                    0.999995       3.189370       8.441351       0.531487       1.181514      -0.735029      -0.016493      -0.014114       0.002377       0.021837       0.004542      -0.002843       0.003024      -0.000428      -0.015020      -0.007929       0.000873       0.007055              1.642148       1.959846       0.181611       0.015603       1.479706       0.129176       1.486892           0.000002
          176              H       4.101603       6.129214      17.836281       0.132229       1.136754 0.89162344E+01  0.88236010E+02                                 1.692817                            1.662003      -0.696160       2.542805                    0.999856       3.220361       8.504024       0.532756       1.161752      -0.740288      -0.009844      -0.018753       0.003344       0.021442       0.003825       0.001329      -0.002257      -0.006170      -0.002968      -0.005511      -0.000239       0.005750              1.688084       1.366015       0.058706      -0.020424       2.148960      -0.052437       1.549276           0.000003
          177              H       5.277463       7.152355      17.597946       0.130374       1.209072 0.98218162E+01  0.99924158E+02                                 1.786489                            1.763014      -0.802235       2.491295                    0.999274       3.361917       9.104416       0.507313       1.186728      -0.733803       0.021109       0.009298      -0.001892       0.023144       0.004672       0.000894      -0.002344       0.014789      -0.001822      -0.009173       0.000118       0.009055              1.790982       2.207880      -0.078608      -0.176550       1.469785       0.032751       1.695280          -0.000008
          178              H       4.100491       9.017517      14.934809       0.133460       1.018671 0.78908416E+01  0.77384457E+02                                 1.692725                            1.656581      -0.902443       2.449441                    0.998064       3.494991       9.855463       0.478897       1.304167      -0.703907      -0.013258       0.013522      -0.013930       0.023509      -0.000858       0.000308      -0.006711       0.001796      -0.007622      -0.007961       0.001982       0.005978              1.717409       1.647846      -0.344753       0.164582       1.707002      -0.203941       1.797379          -0.000000
          179              H       5.198479       8.896127      16.066901       0.128362       1.019633 0.78040180E+01  0.75507906E+02                                 1.630163                            1.598160      -0.658733       2.559266                    0.999878       3.299559       8.923873       0.515797       1.227308      -0.722379       0.014995       0.007701       0.016310       0.023456       0.005195       0.001196       0.002874       0.011382       0.011232      -0.009954       0.002683       0.007271              1.641828       1.527039       0.142386       0.157538       1.594368       0.329451       1.804077          -0.000001
          180              H       2.524149       6.738089      14.831185       0.132280       1.090667 0.84503218E+01  0.84009558E+02                                 1.742757                            1.689180      -1.020625       2.387837                    0.997452       3.568739      10.017698       0.486565       1.266223      -0.711596      -0.014293       0.012179      -0.011132       0.021830      -0.001042       0.002833       0.000081       0.000536      -0.017457      -0.006651       0.002141       0.004511              1.764316       1.858576      -0.195165       0.377059       1.474175      -0.102389       1.960198           0.000001
          181              H       2.904607       5.686046      15.947734       0.122952       1.145063 0.88561344E+01  0.87256684E+02                                 1.679552                            1.638638      -0.716873       2.524589                    0.999873       3.227880       8.430289       0.546762       1.136981      -0.746305      -0.002325      -0.014383       0.014427       0.020504      -0.000387      -0.004882      -0.000392      -0.008548       0.012537      -0.008301       0.002196       0.006105              1.680243       1.490078       0.194227      -0.160356       1.858409      -0.245610       1.692242           0.000009
          182              H       6.950588       8.158155      13.945200       0.127344       1.066882 0.79752344E+01  0.76856103E+02                                 1.615647                            1.568659      -0.939805       2.440080                    0.998934       3.187294       8.342034       0.549321       1.157031      -0.740053       0.016945       0.033633       0.000190       0.037661       0.003484      -0.001749       0.005867      -0.019681      -0.029540      -0.012070      -0.004449       0.016518              1.613685       1.721331       0.224367      -0.192496       1.657283       0.026805       1.462442          -0.000002
          183              H       6.495596       4.267906      12.958181       0.114601       1.165499 0.84265500E+01  0.82148571E+02                                 1.700391                            1.599672      -0.976851       2.414359                    0.998519       3.248468       8.489773       0.551712       1.138789      -0.744646       0.012874      -0.036438      -0.014786       0.041378       0.001750      -0.004755       0.007428      -0.020330      -0.033762      -0.015483      -0.002227       0.017710              1.776623       1.684366      -0.355039      -0.272960       2.032400       0.308121       1.613102           0.000001
          184              H       4.405302       4.212028      14.022918       0.125748       1.070250 0.76166098E+01  0.72056118E+02                                 1.582200                            1.504198      -0.782870       2.511950                    0.999788       3.042421       7.711837       0.581189       1.113986      -0.752332      -0.020494      -0.029953      -0.002669       0.036391       0.004188      -0.011160       0.008399      -0.001975      -0.034467      -0.020414       0.009965       0.010449              1.593229       1.525033       0.301038      -0.059087       1.923953       0.011782       1.330701           0.000008
          185              C      -1.615166      16.566605      18.348443      -0.038379      38.859401 0.46009655E+03  0.10915159E+05                                 9.983946                            7.145251      -0.068117       1.975757                    0.999254      27.921664      79.297321       0.620451       0.416119      -1.069855      -0.005096       0.032757       0.044448       0.055449      -0.003578       0.000317      -0.009285      -0.027855       0.036129      -0.020426       0.000782       0.019644             13.248862       6.265493      -2.305555      -3.098739      16.801670       5.156191      16.679422           0.000002
          186              C      -1.885380      16.255809      19.688042      -0.173874      38.463339 0.47467829E+03  0.11476512E+05                                10.109167                            7.419311      -0.151789       1.921228                    0.998397      30.687408      91.244762       0.582554       0.434870      -1.046400       0.012629       0.001351      -0.020668       0.024259       0.010154       0.004190      -0.024105       0.013602      -0.010771      -0.031061       0.009694       0.021367             13.334780       6.531491      -2.184412      -3.428746      15.409863       5.741365      18.062986           0.000002
          187              C      -2.254936      17.246965      20.540608       0.102206      33.937398 0.37548545E+03  0.84815436E+04                                 9.248589                            6.513461       0.225583       2.096942                    0.999608      25.557593      71.233670       0.639974       0.423703      -1.063162      -0.003762      -0.034463       0.059064       0.068486      -0.002549      -0.015852      -0.001019       0.009625       0.108490      -0.024102      -0.016709       0.040811             12.844654       5.839919      -2.643645      -3.712025      14.043158       6.799037      18.650885           0.000002
          188              C      -2.371743      18.578397      20.124299       0.101402      33.939662 0.39316765E+03  0.89531731E+04                                 9.177207                            6.620935       0.143020       2.065849                    0.999690      25.689968      71.097995       0.643302       0.418112      -1.070337      -0.018472       0.059046       0.031949       0.069630      -0.006863      -0.014508       0.025677      -0.002359       0.063029      -0.024165      -0.016403       0.040568             12.008607       5.744426      -2.118490      -3.878290      11.327752       4.091114      18.953644           0.000001
          189              C      -2.058032      18.886689      18.804388      -0.175594      34.500639 0.43691638E+03  0.10270872E+05                                 9.117029                            6.927725       0.207028       2.025177                    0.999809      29.933560      85.673890       0.632533       0.411921      -1.068527       0.013578      -0.019694      -0.016659       0.029150      -0.011316      -0.012360      -0.004116      -0.072094      -0.009205      -0.040643       0.001208       0.039435             10.777010       5.608293      -1.545614      -2.858504      11.606542       1.877449      15.116195          -0.000000
          190              C      -1.715398      17.884742      17.906486      -0.116488      33.728257 0.44614625E+03  0.10605635E+05                                 9.192673                            7.153500      -0.080071       1.937320                    0.999647      30.214045      88.665361       0.599040       0.430121      -1.050777      -0.003402       0.006883       0.027188       0.028252       0.001718      -0.000509      -0.019302      -0.006269       0.078899      -0.019048      -0.015620       0.034668             10.862147       5.719010      -1.660343      -2.308743      13.942973       2.151158      12.924457           0.000002
          191              C      -2.586446      17.150624      21.954040      -0.320740      30.253431 0.44673520E+03  0.10588817E+05                                 8.491534                            6.983252       0.017652       1.992381                    0.997614      30.221714      87.627904       0.631266       0.409352      -1.067307       0.007345       0.047774      -0.041186       0.063503      -0.012028       0.001281       0.020881      -0.009404      -0.022976      -0.024750      -0.001373       0.026123             10.837089       6.304215      -0.991495      -1.791267      11.446301       4.152614      14.760750           0.000002
          192              C      -2.770001      18.613080      22.501174       0.227064      30.305544 0.39808276E+03  0.91545103E+04                                 8.971775                            6.893450      -0.422212       1.910022                    0.996302      24.833119      70.594951       0.594995       0.447642      -1.045194       0.000172       0.002149       0.001256       0.002495       0.000637       0.002192       0.009228       0.005977       0.061654      -0.015619      -0.007458       0.023077             12.992839       7.007468      -1.436547      -2.112339      12.562939       7.900236      19.408111           0.000000
          193              C       8.269953       0.208097      21.193699      -0.332046      29.615304 0.44656903E+03  0.10612192E+05                                 8.399160                            7.011704      -0.176329       1.919582                    0.997368      31.034148      90.888860       0.624309       0.412848      -1.062200       0.013906      -0.057673      -0.004122       0.059468       0.010687      -0.006575      -0.016972      -0.006198       0.049254      -0.020369      -0.008419       0.028788             10.122309       6.500485      -1.642581      -1.519840       9.875767       3.600083      13.990674          -0.000002
          194              C      -1.560767      19.035054      23.350891      -0.319317      29.964427 0.46011750E+03  0.10997632E+05                                 8.444142                            7.096021      -0.081014       1.954917                    0.997287      30.734086      89.775934       0.624429       0.410386      -1.065582      -0.043664       0.020196       0.011547       0.049475       0.014497       0.000831       0.031984       0.021982      -0.001231      -0.040210       0.008184       0.032026             10.834689       7.107779      -1.189634      -0.565613      12.217809       5.635092      13.178480          -0.000001
          195              C       9.013070       0.928727      24.172630       0.088536      37.691910 0.40889984E+03  0.94162855E+04                                 9.904830                            6.779420       0.041215       2.030483                    0.999671      26.125558      73.040379       0.631021       0.421502      -1.066694       0.046261      -0.044620      -0.021408       0.067745      -0.013507      -0.010129       0.028014      -0.020726      -0.021977      -0.026660      -0.012832       0.039491             15.141521       8.186742       1.246782       1.007209      20.341580      12.902063      16.896240          -0.000001
          196              C       7.586909       0.855508      24.154754       0.098601      35.151484 0.44205067E+03  0.10379641E+05                                 9.523268                            7.103662      -0.014083       2.009057                    0.999631      26.561668      74.976257       0.609357       0.428079      -1.062613      -0.032008      -0.040225      -0.017356       0.054257       0.012913       0.007885       0.036060      -0.048867       0.030260      -0.032738      -0.021031       0.053769             12.882288       8.665781      -1.944192      -1.684631      16.710005       9.546587      13.271080          -0.000001
          197              C      -3.925836      18.826957      23.411252      -0.335417      29.420357 0.44931553E+03  0.10690274E+05                                 8.324147                            7.003613      -0.181415       1.921160                    0.998062      31.117881      91.089488       0.628846       0.409378      -1.064799       0.044325       0.027997       0.004653       0.052633      -0.006503       0.004870       0.026788       0.016884      -0.018740      -0.033992       0.012804       0.021188              9.974185       7.672367       0.000952      -1.160413      10.382070       3.789788      11.868119           0.000004
          198              C       8.842865       2.896010      25.567927      -0.048866      42.773615 0.45615017E+03  0.10778335E+05                                10.654917                            7.087569      -0.015429       1.993718                    0.999423      27.765802      78.223848       0.627689       0.412970      -1.073871      -0.008048      -0.046713      -0.033678       0.058147      -0.010407      -0.005396       0.007337       0.019327      -0.052631      -0.020373      -0.004103       0.024476             16.142018      11.017371       3.887958       3.115082      22.277904      12.050824      15.130777          -0.000002
          199              C       9.611568       1.907552      24.875718      -0.172725      38.491240 0.44300771E+03  0.10474459E+05                                 9.960534                            7.046957       0.127239       2.002556                    0.999728      30.111467      87.090444       0.616258       0.420362      -1.060657      -0.008960       0.022112       0.023500       0.033488      -0.023135      -0.016321      -0.021218       0.038747      -0.044232      -0.045387       0.007034       0.038353             14.302389       8.518423       1.959147       1.509887      19.634263      11.164264      14.754481          -0.000005
          200              C       7.446740       2.824718      25.494095      -0.107473      32.863454 0.44261071E+03  0.10471180E+05                                 8.994255                            7.086047       0.001364       1.963608                    0.999670      29.816786      86.491182       0.608576       0.425420      -1.056637       0.000033      -0.025278      -0.020446       0.032512      -0.025372      -0.017833       0.002791       0.001571      -0.032295      -0.028005      -0.007651       0.035656             10.647609       9.609261       1.400069       1.598974      13.260893       5.498434       9.072672          -0.000001
          201              C       6.777045       1.780382      24.828310      -0.176078      34.167008 0.43941183E+03  0.10327433E+05                                 9.038226                            6.929925       0.287581       2.055151                    0.999861      29.763185      84.726041       0.635871       0.409842      -1.071622       0.002501       0.020601       0.025839       0.033141       0.009658      -0.002283       0.020746       0.029563      -0.093665      -0.041970       0.008438       0.033531             10.876651       9.846148      -0.557710      -0.187159      13.078590       5.977650       9.705214           0.000003
          202              C       9.479186       3.951908       0.419677       0.620139      25.376164 0.24604323E+03  0.50696902E+04                                 8.033003                            5.567445      -0.014103       2.050980                    0.999471      22.063727      61.437522       0.629223       0.472424      -1.020465       0.029414       0.049268       0.028548       0.064090      -0.008135      -0.031968      -0.073428      -0.009579       0.123828      -0.078316      -0.017239       0.095554             11.137680       8.844448       2.194172       2.199620      15.098695       6.920505       9.469896          -0.000001
          203              C      -1.229257      15.482769      17.404687       0.602381      24.122229 0.25612161E+03  0.53307932E+04                                 7.714671                            5.682438       0.114538       2.091195                    0.999544      22.333927      62.511940       0.622452       0.472775      -1.020236       0.016103      -0.048329      -0.040378       0.065003       0.046562       0.021465      -0.031135       0.124332      -0.118070      -0.086399      -0.011808       0.098207              9.781928       4.978011      -1.545529      -1.531291      11.951572       2.787282      12.416200           0.000001
          204              C       4.030184      12.383671      18.348443      -0.038381      38.859374 0.46009690E+03  0.10915166E+05                                 9.983925                            7.145246      -0.068116       1.975757                    0.999254      27.921676      79.297271       0.620453       0.416118      -1.069856       0.030919      -0.011963       0.044447       0.055449      -0.010274      -0.008198       0.004369       0.020125       0.036133      -0.020427       0.000782       0.019645             13.248829      16.164290      -3.409410       6.014789       6.902807       0.105564      16.679389           0.000002
          205              C       3.896134      12.773082      19.688042      -0.173876      38.463225 0.47467678E+03  0.11476470E+05                                10.109156                            7.419307      -0.151784       1.921228                    0.998397      30.687369      91.244710       0.582553       0.434871      -1.046399      -0.005142      -0.011609      -0.020668       0.024256       0.000811      -0.022972       0.008424      -0.024390      -0.010770      -0.031062       0.009693       0.021369             13.334764      15.082031      -2.752191       6.686542       6.859310       0.098774      18.062952           0.000002
          206              C       4.939278      12.597549      20.540608       0.102207      33.937311 0.37548467E+03  0.84815204E+04                                 9.248570                            6.513453       0.225588       2.096944                    0.999608      25.557553      71.233500       0.639975       0.423703      -1.063162      -0.027964       0.020491       0.059063       0.068486       0.005442       0.007044       0.014237      -0.000400       0.108489      -0.024101      -0.016709       0.040810             12.844622      14.281809      -2.230265       7.744142       5.601250      -0.184782      18.650807           0.000002
          207              C       6.150736      12.032990      20.124299       0.101403      33.939567 0.39316667E+03  0.89531437E+04                                 9.177182                            6.620925       0.143024       2.065850                    0.999690      25.689931      71.097822       0.643303       0.418111      -1.070337       0.060371      -0.013525       0.031949       0.069630       0.002410       0.029491      -0.000275       0.013065       0.063029      -0.024165      -0.016402       0.040567             12.008563      11.766565      -1.358397       5.482133       5.305577       1.313147      18.953546           0.000001
          208              C       6.260869      11.607163      18.804388      -0.175593      34.500437 0.43691388E+03  0.10270798E+05                                 9.116997                            6.927712       0.207031       2.025178                    0.999809      29.933438      85.673447       0.632532       0.411922      -1.068526      -0.023843      -0.001911      -0.016659       0.029150      -0.025560       0.002615       0.012762       0.055647      -0.009205      -0.040643       0.001207       0.039435             10.776960      11.445484      -1.824494       3.055133       5.769295       1.536824      15.116102          -0.000000
          209              C       5.221840      11.811406      17.906486      -0.116487      33.728027 0.44614383E+03  0.10605552E+05                                 9.192611                            7.153472      -0.080068       1.937321                    0.999647      30.213886      88.664490       0.599042       0.430121      -1.050778       0.007662      -0.000494       0.027188       0.028251      -0.003573      -0.016462       0.010091       0.000160       0.078905      -0.019048      -0.015621       0.034669             10.862057      13.324832      -2.730864       3.017301       6.337044       0.923845      12.924294           0.000002
          210              C       5.021599      12.932815      21.954040      -0.320740      30.253354 0.44673454E+03  0.10588793E+05                                 8.491503                            6.983235       0.017659       1.992383                    0.997614      30.221692      87.627689       0.631269       0.409350      -1.067309       0.037700      -0.030247      -0.041186       0.063502       0.001941       0.017442      -0.011550       0.025536      -0.022974      -0.024749      -0.001374       0.026123             10.837035      11.019393      -1.730821       4.491880       6.731048      -0.525005      14.760665           0.000002
          211              C       6.379901      12.360550      22.501174       0.227064      30.305528 0.39808295E+03  0.91545153E+04                                 8.971769                            6.893451      -0.422212       1.910022                    0.996302      24.833121      70.594952       0.594995       0.447642      -1.045194       0.001775      -0.001224       0.001256       0.002495       0.002268       0.006895      -0.006512      -0.004091       0.061655      -0.015618      -0.007459       0.023077             12.992812      12.418138      -1.687304       7.897955       7.152235      -2.120751      19.408062           0.000001
          212              C       7.169740      12.002161      21.193699      -0.332046      29.615385 0.44657058E+03  0.10612232E+05                                 8.399146                            7.011695      -0.176328       1.919583                    0.997368      31.034210      90.888888       0.624313       0.412845      -1.062203      -0.056899       0.016793      -0.004121       0.059468      -0.008028      -0.011410       0.014180      -0.015411       0.049255      -0.020369      -0.008419       0.028788             10.122285      10.454447      -0.640252       3.877671       5.921778      -0.483809      13.990630          -0.000002
          213              C       6.140724      11.102336      23.350891      -0.319318      29.964388 0.46011702E+03  0.10997613E+05                                 8.444123                            7.096010      -0.081007       1.954918                    0.997287      30.734050      89.775682       0.624431       0.410385      -1.065583       0.039322       0.027716       0.011548       0.049475       0.002270       0.027281      -0.016714      -0.036102      -0.001230      -0.040209       0.008182       0.032027             10.834648      11.970517      -1.617875       5.162920       7.355006      -2.327687      13.178422          -0.000001
          214              C       7.422266      10.998288      24.172630       0.088536      37.691881 0.40890005E+03  0.94162890E+04                                 9.904811                            6.779415       0.041216       2.030483                    0.999671      26.125570      73.040343       0.631023       0.421501      -1.066695      -0.061773      -0.017753      -0.021408       0.067745      -0.002221       0.029326      -0.005236       0.033759      -0.021978      -0.026660      -0.012832       0.039492             15.141462      16.223069      -5.886552      10.669869      12.305133      -7.323253      16.896183          -0.000001
          215              C       8.071937      12.269989      24.154754       0.098600      35.151495 0.44205139E+03  0.10379662E+05                                 9.523265                            7.103666      -0.014083       2.009057                    0.999631      26.561697      74.976348       0.609357       0.428079      -1.062613      -0.018832       0.047832      -0.017355       0.054257      -0.027617       0.027287      -0.024859       0.002066       0.030258      -0.032738      -0.021032       0.053770             12.882260      16.382623      -2.511143       9.109875       8.993099      -3.314349      13.271058          -0.000000
          216              C       7.143041      13.254594      23.411252      -0.335417      29.420380 0.44931619E+03  0.10690291E+05                                 8.324143                            7.003613      -0.181418       1.921159                    0.998062      31.117909      91.089525       0.628847       0.409377      -1.064800       0.002084      -0.052385       0.004653       0.052633       0.010562       0.020764      -0.017610       0.002821      -0.018740      -0.033991       0.012804       0.021187              9.974169       9.703799      -1.173801       3.862248       8.350605      -0.889938      11.868104           0.000004
          217              C       9.211086      10.162048      25.567927      -0.048865      42.773686 0.45615200E+03  0.10778390E+05                                10.654932                            7.087588      -0.015433       1.993717                    0.999423      27.765870      78.224115       0.627687       0.412970      -1.073870      -0.036431       0.030326      -0.033677       0.058146       0.013573       0.009052       0.001004       0.008363      -0.052632      -0.020373      -0.004104       0.024477             16.141999      16.095642      -6.819937       8.878761      17.199558      -8.723163      15.130798          -0.000002
          218              C       7.970704       9.990561      24.875718      -0.172727      38.491278 0.44300941E+03  0.10474498E+05                                 9.960501                            7.046945       0.127235       2.002554                    0.999728      30.111533      87.090321       0.616263       0.420359      -1.060660       0.023629      -0.003296       0.023501       0.033489       0.028347      -0.010217       0.024740       0.020699      -0.044233      -0.045386       0.007032       0.038354             14.302318      15.158562      -5.792853       8.913555      12.993965      -6.889690      14.754428          -0.000005
          219              C       9.847407      11.406774      25.494095      -0.107474      32.863550 0.44261386E+03  0.10471256E+05                                 8.994202                            7.086026       0.001358       1.963606                    0.999670      29.816928      86.491118       0.608584       0.425414      -1.056642      -0.021907       0.012611      -0.020446       0.032511       0.013366       0.011334       0.014047       0.043160      -0.032298      -0.028004      -0.007653       0.035656             10.647515      11.135361      -2.281206       3.962232      11.734579      -4.133934       9.072605          -0.000001
          220              C       9.277833      12.508915      24.828310      -0.176079      34.166975 0.43941194E+03  0.10327434E+05                                 9.038215                            6.929926       0.287578       2.055150                    0.999861      29.763181      84.725961       0.635871       0.409842      -1.071622       0.016590      -0.012467       0.025839       0.033141       0.007972       0.019108      -0.008396      -0.031509      -0.093667      -0.041970       0.008439       0.033531             10.876619      12.753434      -1.120818       5.270352      10.171230      -2.826722       9.705194           0.000003
          221              C       9.807359       9.083029       0.419677       0.620147      25.376100 0.24604359E+03  0.50696999E+04                                 8.033011                            5.567464      -0.014150       2.050965                    0.999471      22.063683      61.437440       0.629219       0.472426      -1.020464       0.027962      -0.050108       0.028550       0.064092      -0.000080      -0.047605       0.064399       0.018879       0.123836      -0.078314      -0.017240       0.095554             11.137673      11.634872      -3.805278       4.893533      12.308212      -5.365203       9.469934          -0.000001
          222              C       2.898600      12.591383      17.404687       0.602384      24.122305 0.25612340E+03  0.53308393E+04                                 7.714714                            5.682478       0.114555       2.091202                    0.999544      22.333881      62.511845       0.622447       0.472778      -1.020234      -0.049910       0.010223      -0.040376       0.065006       0.030555      -0.037699      -0.003017      -0.142805      -0.118087      -0.086401      -0.011804       0.098205              9.781995      11.546873      -2.246780       3.179610       5.382877      -0.067493      12.416234           0.000001
          223              C      -2.415018       9.586122      18.348443      -0.038382      38.859803 0.46009844E+03  0.10915211E+05                                 9.984005                            7.145261      -0.068123       1.975755                    0.999254      27.921707      79.297375       0.620452       0.416118      -1.069856      -0.025823      -0.020795       0.044446       0.055450       0.013848       0.007882       0.004915       0.007731       0.036142      -0.020425       0.000781       0.019644             13.249020      12.171106       5.715239      -2.916168      10.896455      -5.261856      16.679498           0.000002
          224              C      -2.010753       9.507507      19.688042      -0.173877      38.463513 0.47467917E+03  0.11476534E+05                                10.109168                            7.419295      -0.151787       1.921226                    0.998397      30.687484      91.244874       0.582558       0.434867      -1.046402      -0.007484       0.010259      -0.020667       0.024256      -0.010968       0.018784       0.015684       0.010791      -0.010767      -0.031066       0.009694       0.021372             13.334837      11.298562       4.936736      -3.257883      10.642949      -5.840175      18.062999           0.000002
          225              C      -2.684342       8.691885      20.540608       0.102208      33.937411 0.37548508E+03  0.84815323E+04                                 9.248593                            6.513459       0.225582       2.096942                    0.999608      25.557565      71.233554       0.639974       0.423703      -1.063162       0.031727       0.013973       0.059063       0.068486      -0.002895       0.008807      -0.013218      -0.009226       0.108487      -0.024101      -0.016709       0.040810             12.844694       9.702931       4.873985      -4.032197      10.180267      -6.614301      18.650885           0.000002
          226              C      -3.778993       7.925010      20.124299       0.101405      33.939480 0.39316601E+03  0.89531246E+04                                 9.177166                            6.620920       0.143021       2.065850                    0.999690      25.689898      71.097710       0.643303       0.418111      -1.070337      -0.041899      -0.045520       0.031949       0.069630       0.004452      -0.014983      -0.025402      -0.010707       0.063027      -0.024165      -0.016401       0.040566             12.008550       8.097248       3.476910      -1.603907       8.974915      -5.404244      18.953486           0.000001
          227              C      -4.202836       8.042546      18.804388      -0.175592      34.500355 0.43691342E+03  0.10270770E+05                                 9.116949                            6.927690       0.207039       2.025181                    0.999809      29.933363      85.672783       0.632537       0.411920      -1.068529       0.010266       0.021605      -0.016659       0.029150       0.036875       0.009744      -0.008645       0.016445      -0.009205      -0.040641       0.001207       0.039434             10.776905       8.768366       3.370093      -0.196676       8.446344      -3.414227      15.116005          -0.000000
          228              C      -3.506442       8.840250      17.906486      -0.116483      33.727850 0.44614056E+03  0.10605444E+05                                 9.192560                            7.153438      -0.080059       1.937325                    0.999647      30.213692      88.663480       0.599046       0.430120      -1.050780      -0.004259      -0.006387       0.027186       0.028249       0.001856       0.016968       0.009212       0.006107       0.078913      -0.019049      -0.015622       0.034671             10.862006      10.449012       4.391249      -0.708605       9.212859      -3.074953      12.924147           0.000002
          229              C      -2.435153       8.452959      21.954040      -0.320740      30.253319 0.44673397E+03  0.10588777E+05                                 8.491503                            6.983237       0.017669       1.992387                    0.997614      30.221651      87.627585       0.631268       0.409351      -1.067308      -0.045045      -0.017526      -0.041185       0.063502       0.010086      -0.018723      -0.009331      -0.016129      -0.022974      -0.024748      -0.001374       0.026123             10.837050       9.302085       2.722335      -2.700651       8.448378      -3.627610      14.760686           0.000002
          230              C      -3.609900       7.562768      22.501174       0.227065      30.305474 0.39808228E+03  0.91544959E+04                                 8.971756                            6.893442      -0.422211       1.910023                    0.996302      24.833089      70.594839       0.594996       0.447642      -1.045195      -0.001947      -0.000925       0.001256       0.002495      -0.002906      -0.009087      -0.002716      -0.001884       0.061654      -0.015618      -0.007459       0.023077             12.992803       9.929965       3.123853      -5.785617       9.640409      -5.779463      19.408033           0.000001
          231              C      17.933806       7.057941      21.193699      -0.332046      29.615196 0.44656703E+03  0.10612134E+05                                 8.399175                            7.011722      -0.176325       1.919584                    0.997368      31.033951      90.888285       0.624304       0.412852      -1.062198       0.042993       0.040879      -0.004121       0.059468      -0.002659       0.017985       0.002791       0.021608       0.049253      -0.020367      -0.008420       0.028787             10.122333       7.609466       2.282860      -2.357859       8.766821      -3.116289      13.990714          -0.000002
          232              C      -4.579957       8.399008      23.350891      -0.319318      29.964624 0.46012154E+03  0.10997750E+05                                 8.444161                            7.096038      -0.081013       1.954917                    0.997287      30.734242      89.776421       0.624431       0.410384      -1.065583       0.004342      -0.047913       0.011547       0.049476      -0.016767      -0.028114      -0.015274       0.014124      -0.001228      -0.040211       0.008184       0.032027             10.834713       9.910077       2.807534      -4.597342       9.415552      -3.307405      13.178511          -0.000001
          233              C      16.938164       7.341184      24.172630       0.088536      37.691973 0.40890019E+03  0.94162967E+04                                 9.904845                            6.779426       0.041217       2.030484                    0.999671      26.125579      73.040480       0.631021       0.421502      -1.066694       0.015512       0.062373      -0.021408       0.067745       0.015728      -0.019197      -0.022780      -0.013032      -0.021977      -0.026660      -0.012832       0.039492             15.141544      18.382657       4.639814     -11.677143      10.145711      -5.578773      16.896265          -0.000001
          234              C      17.714654       6.142702      24.154754       0.098600      35.151305 0.44204919E+03  0.10379595E+05                                 9.523223                            7.103642      -0.014081       2.009058                    0.999631      26.561623      74.976034       0.609359       0.428078      -1.062614       0.050840      -0.007607      -0.017355       0.054257       0.014703      -0.035172      -0.011202       0.046801       0.030259      -0.032737      -0.021032       0.053770             12.882189      13.015131       4.455286      -7.425192      12.360469      -6.232160      13.270967          -0.000000
          235              C      -3.217205       6.454847      23.411252      -0.335417      29.420194 0.44931290E+03  0.10690207E+05                                 8.324158                            7.003626      -0.181418       1.921160                    0.998062      31.117791      91.089538       0.628841       0.409382      -1.064795      -0.046409       0.024388       0.004654       0.052633      -0.004059      -0.025633      -0.009177      -0.019706      -0.018740      -0.033991       0.012804       0.021187              9.974186       9.705464       1.172844      -2.701836       8.348980      -2.899832      11.868114           0.000004
          236              C      15.319549       6.210141      25.567927      -0.048865      42.773606 0.45615092E+03  0.10778354E+05                                10.654910                            7.087572      -0.015431       1.993718                    0.999423      27.765826      78.223864       0.627689       0.412969      -1.073871       0.044478       0.016390      -0.033677       0.058147      -0.003169      -0.003656      -0.008340      -0.027690      -0.052635      -0.020373      -0.004104       0.024477             16.141980      22.829777       2.931984     -11.993835      10.465396      -3.327676      15.130767          -0.000002
          237              C      15.791228       7.370086      24.875718      -0.172725      38.491268 0.44300753E+03  0.10474455E+05                                 9.960544                            7.046957       0.127240       2.002557                    0.999728      30.111467      87.090496       0.616258       0.420362      -1.060657      -0.014670      -0.018815       0.023502       0.033490      -0.005212       0.026533      -0.003523      -0.059442      -0.044232      -0.045383       0.007032       0.038351             14.302418      18.552031       3.833738     -10.423517       9.600705      -4.274543      14.754518          -0.000005
          238              C      16.079352       5.036707      25.494095      -0.107474      32.863217 0.44260955E+03  0.10471118E+05                                 8.994110                            7.085969       0.001363       1.963607                    0.999670      29.816753      86.490172       0.608590       0.425411      -1.056645       0.021877       0.012667      -0.020446       0.032513       0.012005       0.006501      -0.016838      -0.044735      -0.032295      -0.028006      -0.007651       0.035657             10.647384      13.560168       0.881117      -5.561106       9.309499      -1.364413       9.072485          -0.000001
          239              C      17.318622       4.978903      24.828310      -0.176078      34.166637 0.43940716E+03  0.10327298E+05                                 9.038193                            6.929919       0.287587       2.055153                    0.999861      29.762907      84.725198       0.635867       0.409846      -1.071619      -0.019092      -0.008135       0.025839       0.033141      -0.017629      -0.016825      -0.012349       0.001945      -0.093665      -0.041968       0.008438       0.033530             10.876582      11.787379       1.678532      -5.083153      11.137212      -3.150894       9.705156           0.000003
          240              C      14.086954       6.233262       0.419677       0.620144      25.376123 0.24604345E+03  0.50696959E+04                                 8.033004                            5.567454      -0.014125       2.050973                    0.999471      22.063699      61.437451       0.629221       0.472425      -1.020465      -0.057377       0.000844       0.028547       0.064092       0.008221       0.079576       0.009024      -0.009297       0.123826      -0.078315      -0.017240       0.095555             11.137666      15.435306       1.611111      -7.093137       8.507787      -1.555351       9.469905          -0.000001
          241              C      -1.669342      10.462247      17.404687       0.602389      24.122079 0.25611879E+03  0.53307144E+04                                 7.714605                            5.682377       0.114520       2.091189                    0.999544      22.333805      62.511272       0.622461       0.472770      -1.020240       0.033807       0.038114      -0.040376       0.065006      -0.077115       0.016240       0.034163       0.018479      -0.118098      -0.086408      -0.011800       0.098207              9.781881       8.869727       3.792523      -1.648274       8.059996      -2.719824      12.415919           0.000001
          242              C      12.739666       2.701594       5.395443      -0.038379      38.859399 0.46009652E+03  0.10915158E+05                                 9.983946                            7.145251      -0.068117       1.975757                    0.999254      27.921663      79.297321       0.620451       0.416119      -1.069855       0.005096      -0.032757       0.044448       0.055449      -0.003578      -0.000317       0.009285      -0.027855       0.036129      -0.020426       0.000782       0.019644             13.248862       6.265493      -2.305555       3.098739      16.801669      -5.156191      16.679423           0.000002
          243              C      13.009880       3.012390       6.735042      -0.173874      38.463337 0.47467826E+03  0.11476511E+05                                10.109166                            7.419311      -0.151789       1.921228                    0.998397      30.687408      91.244763       0.582554       0.434870      -1.046400      -0.012629      -0.001352      -0.020668       0.024259       0.010154      -0.004190       0.024105       0.013602      -0.010771      -0.031061       0.009694       0.021367             13.334779       6.531490      -2.184409       3.428746      15.409863      -5.741365      18.062986           0.000002
          244              C      13.379436       2.021234       7.587608       0.102206      33.937399 0.37548545E+03  0.84815437E+04                                 9.248590                            6.513461       0.225583       2.096942                    0.999608      25.557593      71.233672       0.639974       0.423703      -1.063162       0.003762       0.034463       0.059064       0.068486      -0.002549       0.015852       0.001019       0.009625       0.108490      -0.024102      -0.016709       0.040811             12.844655       5.839918      -2.643644       3.712023      14.043159      -6.799037      18.650886           0.000002
          245              C      13.496243       0.689802       7.171299       0.101402      33.939658 0.39316759E+03  0.89531714E+04                                 9.177206                            6.620935       0.143021       2.065849                    0.999690      25.689968      71.097995       0.643302       0.418112      -1.070337       0.018472      -0.059046       0.031949       0.069630      -0.006863       0.014508      -0.025677      -0.002359       0.063029      -0.024165      -0.016403       0.040568             12.008606       5.744424      -2.118489       3.878287      11.327750      -4.091113      18.953643           0.000001
          246              C      13.182533       0.381510       5.851388      -0.175594      34.500644 0.43691646E+03  0.10270875E+05                                 9.117031                            6.927726       0.207028       2.025176                    0.999809      29.933562      85.673900       0.632532       0.411921      -1.068526      -0.013578       0.019694      -0.016659       0.029150      -0.011316       0.012361       0.004116      -0.072094      -0.009205      -0.040643       0.001208       0.039435             10.777011       5.608293      -1.545614       2.858504      11.606541      -1.877447      15.116200          -0.000000
          247              C      12.839898       1.383457       4.953486      -0.116489      33.728262 0.44614638E+03  0.10605639E+05                                 9.192675                            7.153501      -0.080071       1.937320                    0.999647      30.214047      88.665369       0.599039       0.430122      -1.050777       0.003402      -0.006883       0.027188       0.028252       0.001718       0.000509       0.019302      -0.006269       0.078899      -0.019048      -0.015620       0.034668             10.862148       5.719011      -1.660345       2.308745      13.942974      -2.151157      12.924458           0.000002
          248              C      13.710946       2.117575       9.001040      -0.320740      30.253430 0.44673517E+03  0.10588816E+05                                 8.491534                            6.983252       0.017652       1.992381                    0.997614      30.221714      87.627906       0.631266       0.409352      -1.067307      -0.007345      -0.047774      -0.041186       0.063503      -0.012028      -0.001281      -0.020881      -0.009404      -0.022976      -0.024750      -0.001373       0.026123             10.837089       6.304215      -0.991493       1.791265      11.446302      -4.152614      14.760751           0.000002
          249              C      13.894500       0.655119       9.548174       0.227064      30.305539 0.39808274E+03  0.91545096E+04                                 8.971774                            6.893450      -0.422212       1.910022                    0.996302      24.833118      70.594949       0.594995       0.447642      -1.045194      -0.000172      -0.002149       0.001256       0.002495       0.000637      -0.002192      -0.009228       0.005977       0.061654      -0.015619      -0.007458       0.023077             12.992839       7.007465      -1.436542       2.112330      12.562942      -7.900238      19.408110           0.000001
          250              C       2.854547      19.060102       8.240699      -0.332046      29.615304 0.44656905E+03  0.10612193E+05                                 8.399160                            7.011704      -0.176328       1.919582                    0.997368      31.034148      90.888858       0.624309       0.412848      -1.062200      -0.013906       0.057673      -0.004122       0.059468       0.010687       0.006575       0.016972      -0.006198       0.049254      -0.020369      -0.008419       0.028788             10.122308       6.500485      -1.642582       1.519838       9.875767      -3.600083      13.990673          -0.000002
          251              C      12.685267       0.233145      10.397891      -0.319317      29.964425 0.46011735E+03  0.10997627E+05                                 8.444142                            7.096020      -0.081014       1.954917                    0.997287      30.734086      89.775934       0.624429       0.410386      -1.065582       0.043664      -0.020196       0.011547       0.049475       0.014497      -0.000831      -0.031984       0.021982      -0.001231      -0.040210       0.008184       0.032026             10.834690       7.107778      -1.189633       0.565611      12.217809      -5.635094      13.178483          -0.000001
          252              C       2.111430      18.339472      11.219630       0.088536      37.691915 0.40889984E+03  0.94162855E+04                                 9.904831                            6.779420       0.041215       2.030483                    0.999671      26.125558      73.040379       0.631021       0.421502      -1.066694      -0.046261       0.044620      -0.021408       0.067745      -0.013507       0.010129      -0.028014      -0.020726      -0.021977      -0.026660      -0.012832       0.039491             15.141524       8.186743       1.246783      -1.007209      20.341584     -12.902067      16.896245          -0.000001
          253              C       3.537591      18.412691      11.201754       0.098601      35.151480 0.44205067E+03  0.10379641E+05                                 9.523268                            7.103661      -0.014083       2.009057                    0.999631      26.561668      74.976257       0.609357       0.428079      -1.062613       0.032008       0.040225      -0.017356       0.054257       0.012913      -0.007885      -0.036060      -0.048868       0.030260      -0.032738      -0.021031       0.053769             12.882286       8.665780      -1.944191       1.684630      16.710002      -9.546585      13.271076          -0.000000
          254              C      15.050336       0.441242      10.458252      -0.335417      29.420360 0.44931574E+03  0.10690280E+05                                 8.324148                            7.003615      -0.181415       1.921160                    0.998062      31.117881      91.089488       0.628846       0.409378      -1.064799      -0.044325      -0.027997       0.004653       0.052633      -0.006503      -0.004870      -0.026788       0.016884      -0.018740      -0.033992       0.012804       0.021187              9.974185       7.672367       0.000953       1.160411      10.382072      -3.789787      11.868116           0.000004
          255              C       2.281635      16.372189      12.614927      -0.048866      42.773616 0.45615017E+03  0.10778335E+05                                10.654917                            7.087569      -0.015429       1.993718                    0.999423      27.765802      78.223849       0.627689       0.412970      -1.073870       0.008048       0.046713      -0.033677       0.058147      -0.010407       0.005396      -0.007337       0.019327      -0.052631      -0.020373      -0.004103       0.024476             16.142019      11.017372       3.887958      -3.115082      22.277906     -12.050825      15.130778          -0.000003
          256              C       1.512932      17.360647      11.922718      -0.172725      38.491246 0.44300776E+03  0.10474461E+05                                 9.960535                            7.046957       0.127239       2.002556                    0.999728      30.111469      87.090453       0.616258       0.420362      -1.060657       0.008960      -0.022112       0.023500       0.033488      -0.023135       0.016321       0.021218       0.038747      -0.044232      -0.045387       0.007034       0.038353             14.302392       8.518424       1.959148      -1.509887      19.634267     -11.164266      14.754484          -0.000004
          257              C       3.677760      16.443481      12.541095      -0.107473      32.863455 0.44261075E+03  0.10471181E+05                                 8.994254                            7.086047       0.001364       1.963608                    0.999670      29.816787      86.491183       0.608576       0.425419      -1.056637      -0.000033       0.025278      -0.020446       0.032512      -0.025372       0.017833      -0.002791       0.001571      -0.032295      -0.028005      -0.007651       0.035656             10.647608       9.609261       1.400069      -1.598974      13.260893      -5.498434       9.072672          -0.000001
          258              C       4.347455      17.487817      11.875310      -0.176078      34.167008 0.43941186E+03  0.10327434E+05                                 9.038226                            6.929925       0.287580       2.055151                    0.999861      29.763186      84.726044       0.635871       0.409842      -1.071622      -0.002501      -0.020601       0.025839       0.033141       0.009658       0.002283      -0.020746       0.029563      -0.093665      -0.041970       0.008438       0.033531             10.876650       9.846148      -0.557710       0.187158      13.078589      -5.977649       9.705213           0.000003
          259              C       1.645314      15.316291      13.372677       0.620139      25.376164 0.24604323E+03  0.50696902E+04                                 8.033004                            5.567445      -0.014104       2.050980                    0.999471      22.063727      61.437525       0.629223       0.472424      -1.020465      -0.029414      -0.049268       0.028548       0.064090      -0.008135       0.031968       0.073428      -0.009579       0.123828      -0.078316      -0.017239       0.095554             11.137681       8.844449       2.194172      -2.199620      15.098697      -6.920506       9.469897          -0.000001
          260              C      12.353757       3.785430       4.451687       0.602381      24.122230 0.25612161E+03  0.53307933E+04                                 7.714670                            5.682438       0.114538       2.091195                    0.999544      22.333927      62.511939       0.622452       0.472775      -1.020236      -0.016103       0.048329      -0.040378       0.065003       0.046562      -0.021465       0.031135       0.124332      -0.118070      -0.086399      -0.011808       0.098207              9.781927       4.978010      -1.545529       1.531291      11.951572      -2.787281      12.416199           0.000001
          261              C       7.094316       6.884528       5.395443      -0.038381      38.859374 0.46009690E+03  0.10915166E+05                                 9.983926                            7.145246      -0.068116       1.975757                    0.999254      27.921676      79.297272       0.620453       0.416118      -1.069856      -0.030919       0.011963       0.044447       0.055449      -0.010274       0.008198      -0.004369       0.020125       0.036133      -0.020427       0.000782       0.019645             13.248829      16.164291      -3.409410      -6.014789       6.902807      -0.105564      16.679390           0.000002
          262              C       7.228366       6.495117       6.735042      -0.173876      38.463224 0.47467675E+03  0.11476469E+05                                10.109156                            7.419307      -0.151784       1.921228                    0.998397      30.687368      91.244706       0.582553       0.434871      -1.046399       0.005142       0.011609      -0.020668       0.024256       0.000811       0.022972      -0.008424      -0.024390      -0.010770      -0.031062       0.009693       0.021369             13.334764      15.082031      -2.752191      -6.686542       6.859310      -0.098774      18.062952           0.000002
          263              C       6.185222       6.670650       7.587608       0.102207      33.937311 0.37548467E+03  0.84815204E+04                                 9.248570                            6.513453       0.225588       2.096944                    0.999608      25.557553      71.233500       0.639975       0.423703      -1.063162       0.027964      -0.020491       0.059063       0.068486       0.005442      -0.007044      -0.014237      -0.000400       0.108489      -0.024101      -0.016709       0.040810             12.844622      14.281809      -2.230265      -7.744143       5.601250       0.184783      18.650808           0.000002
          264              C       4.973764       7.235209       7.171299       0.101403      33.939569 0.39316670E+03  0.89531445E+04                                 9.177183                            6.620925       0.143024       2.065850                    0.999690      25.689932      71.097826       0.643303       0.418111      -1.070337      -0.060371       0.013525       0.031949       0.069630       0.002410      -0.029491       0.000275       0.013065       0.063029      -0.024165      -0.016402       0.040567             12.008564      11.766566      -1.358398      -5.482134       5.305578      -1.313147      18.953548           0.000001
          265              C       4.863631       7.661036       5.851388      -0.175593      34.500435 0.43691384E+03  0.10270797E+05                                 9.116996                            6.927711       0.207031       2.025178                    0.999809      29.933437      85.673444       0.632532       0.411922      -1.068526       0.023843       0.001911      -0.016659       0.029150      -0.025560      -0.002615      -0.012762       0.055647      -0.009205      -0.040643       0.001207       0.039435             10.776960      11.445484      -1.824494      -3.055133       5.769295      -1.536824      15.116101          -0.000000
          266              C       5.902660       7.456793       4.953486      -0.116487      33.728030 0.44614388E+03  0.10605554E+05                                 9.192612                            7.153473      -0.080068       1.937321                    0.999647      30.213887      88.664495       0.599042       0.430121      -1.050778      -0.007662       0.000494       0.027188       0.028251      -0.003573       0.016462      -0.010091       0.000160       0.078905      -0.019048      -0.015621       0.034669             10.862058      13.324834      -2.730864      -3.017301       6.337045      -0.923845      12.924295           0.000002
          267              C       6.102901       6.335384       9.001040      -0.320740      30.253352 0.44673449E+03  0.10588792E+05                                 8.491505                            6.983237       0.017659       1.992383                    0.997614      30.221689      87.627698       0.631268       0.409351      -1.067308      -0.037700       0.030247      -0.041186       0.063502       0.001941      -0.017442       0.011550       0.025536      -0.022974      -0.024749      -0.001374       0.026123             10.837040      11.019398      -1.730822      -4.491883       6.731050       0.525006      14.760672           0.000002
          268              C       4.744599       6.907649       9.548174       0.227064      30.305538 0.39808308E+03  0.91545191E+04                                 8.971771                            6.893452      -0.422212       1.910022                    0.996302      24.833127      70.594971       0.594995       0.447642      -1.045195      -0.001775       0.001224       0.001256       0.002495       0.002268      -0.006895       0.006512      -0.004091       0.061655      -0.015618      -0.007459       0.023077             12.992814      12.418140      -1.687305      -7.897958       7.152236       2.120752      19.408067           0.000001
          269              C       3.954760       7.266038       8.240699      -0.332046      29.615385 0.44657058E+03  0.10612232E+05                                 8.399146                            7.011695      -0.176328       1.919583                    0.997368      31.034212      90.888900       0.624313       0.412845      -1.062203       0.056899      -0.016793      -0.004121       0.059468      -0.008028       0.011410      -0.014180      -0.015411       0.049255      -0.020369      -0.008419       0.028788             10.122285      10.454447      -0.640252      -3.877670       5.921778       0.483809      13.990630          -0.000002
          270              C       4.983776       8.165863      10.397891      -0.319318      29.964388 0.46011701E+03  0.10997613E+05                                 8.444123                            7.096010      -0.081007       1.954918                    0.997287      30.734050      89.775684       0.624431       0.410385      -1.065583      -0.039322      -0.027716       0.011548       0.049475       0.002270      -0.027281       0.016714      -0.036102      -0.001230      -0.040209       0.008182       0.032027             10.834649      11.970517      -1.617875      -5.162920       7.355007       2.327687      13.178422          -0.000001
          271              C       3.702234       8.269911      11.219630       0.088536      37.691881 0.40890005E+03  0.94162889E+04                                 9.904811                            6.779415       0.041216       2.030483                    0.999671      26.125570      73.040342       0.631023       0.421501      -1.066695       0.061773       0.017753      -0.021408       0.067745      -0.002221      -0.029326       0.005236       0.033759      -0.021978      -0.026660      -0.012832       0.039492             15.141462      16.223069      -5.886552     -10.669869      12.305133       7.323253      16.896183          -0.000001
          272              C       3.052563       6.998210      11.201754       0.098600      35.151496 0.44205138E+03  0.10379662E+05                                 9.523265                            7.103666      -0.014083       2.009057                    0.999631      26.561697      74.976350       0.609357       0.428079      -1.062613       0.018832      -0.047832      -0.017355       0.054257      -0.027617      -0.027287       0.024859       0.002066       0.030258      -0.032738      -0.021032       0.053770             12.882261      16.382624      -2.511144      -9.109876       8.993100       3.314349      13.271059          -0.000000
          273              C       3.981459       6.013605      10.458252      -0.335417      29.420385 0.44931628E+03  0.10690294E+05                                 8.324143                            7.003613      -0.181418       1.921159                    0.998062      31.117914      91.089543       0.628847       0.409377      -1.064800      -0.002084       0.052385       0.004653       0.052633       0.010562      -0.020764       0.017610       0.002821      -0.018740      -0.033991       0.012804       0.021187              9.974171       9.703800      -1.173801      -3.862249       8.350606       0.889938      11.868106           0.000004
          274              C       1.913414       9.106151      12.614927      -0.048865      42.773692 0.45615206E+03  0.10778392E+05                                10.654933                            7.087588      -0.015433       1.993717                    0.999423      27.765872      78.224123       0.627687       0.412970      -1.073870       0.036431      -0.030326      -0.033677       0.058146       0.013573      -0.009052      -0.001004       0.008363      -0.052632      -0.020373      -0.004104       0.024477             16.142002      16.095644      -6.819938      -8.878763      17.199560       8.723165      15.130800          -0.000002
          275              C       3.153796       9.277638      11.922718      -0.172727      38.491280 0.44300944E+03  0.10474499E+05                                 9.960501                            7.046945       0.127235       2.002554                    0.999728      30.111534      87.090323       0.616263       0.420359      -1.060660      -0.023629       0.003296       0.023501       0.033489       0.028347       0.010217      -0.024740       0.020699      -0.044233      -0.045386       0.007032       0.038354             14.302319      15.158562      -5.792853      -8.913555      12.993966       6.889691      14.754429          -0.000005
          276              C       1.277093       7.861425      12.541095      -0.107474      32.863553 0.44261390E+03  0.10471257E+05                                 8.994203                            7.086026       0.001358       1.963606                    0.999670      29.816929      86.491123       0.608584       0.425414      -1.056642       0.021907      -0.012611      -0.020446       0.032511       0.013366      -0.011334      -0.014047       0.043160      -0.032298      -0.028004      -0.007653       0.035656             10.647516      11.135362      -2.281207      -3.962232      11.734580       4.133934       9.072606          -0.000001
          277              C       1.846667       6.759284      11.875310      -0.176079      34.166977 0.43941197E+03  0.10327435E+05                                 9.038215                            6.929927       0.287578       2.055150                    0.999861      29.763182      84.725966       0.635871       0.409842      -1.071622      -0.016590       0.012467       0.025839       0.033141       0.007972      -0.019108       0.008396      -0.031509      -0.093667      -0.041970       0.008439       0.033531             10.876620      12.753434      -1.120817      -5.270353      10.171230       2.826723       9.705194           0.000003
          278              C       1.317141      10.185170      13.372677       0.620147      25.376102 0.24604360E+03  0.50697003E+04                                 8.033012                            5.567465      -0.014150       2.050965                    0.999471      22.063684      61.437447       0.629219       0.472426      -1.020464      -0.027962       0.050108       0.028550       0.064092      -0.000080       0.047605      -0.064399       0.018879       0.123836      -0.078314      -0.017240       0.095554             11.137674      11.634874      -3.805279      -4.893534      12.308214       5.365204       9.469935          -0.000001
          279              C       8.225900       6.676816       4.451687       0.602384      24.122305 0.25612340E+03  0.53308393E+04                                 7.714714                            5.682478       0.114555       2.091202                    0.999544      22.333881      62.511845       0.622447       0.472778      -1.020234       0.049910      -0.010223      -0.040376       0.065006       0.030555       0.037699       0.003017      -0.142805      -0.118087      -0.086401      -0.011804       0.098205              9.781995      11.546873      -2.246780      -3.179611       5.382877       0.067493      12.416235           0.000001
          280              C      13.539518       9.682077       5.395443      -0.038382      38.859805 0.46009843E+03  0.10915211E+05                                 9.984005                            7.145261      -0.068123       1.975755                    0.999254      27.921707      79.297377       0.620452       0.416118      -1.069856       0.025823       0.020795       0.044446       0.055450       0.013848      -0.007882      -0.004915       0.007731       0.036142      -0.020425       0.000781       0.019644             13.249020      12.171106       5.715240       2.916169      10.896456       5.261857      16.679499           0.000002
          281              C      13.135253       9.760692       6.735042      -0.173877      38.463517 0.47467917E+03  0.11476534E+05                                10.109168                            7.419295      -0.151787       1.921226                    0.998397      30.687486      91.244884       0.582558       0.434867      -1.046402       0.007484      -0.010259      -0.020667       0.024256      -0.010968      -0.018784      -0.015684       0.010791      -0.010767      -0.031066       0.009694       0.021372             13.334837      11.298564       4.936736       3.257883      10.642949       5.840175      18.062999           0.000002
          282              C      13.808842      10.576314       7.587608       0.102208      33.937437 0.37548534E+03  0.84815396E+04                                 9.248598                            6.513462       0.225582       2.096942                    0.999608      25.557578      71.233599       0.639974       0.423703      -1.063162      -0.031727      -0.013973       0.059063       0.068486      -0.002895      -0.008807       0.013218      -0.009226       0.108487      -0.024101      -0.016709       0.040810             12.844701       9.702937       4.873988       4.032201      10.180272       6.614304      18.650895           0.000002
          283              C      14.903493      11.343189       7.171299       0.101405      33.939481 0.39316602E+03  0.89531250E+04                                 9.177167                            6.620920       0.143021       2.065850                    0.999690      25.689899      71.097716       0.643303       0.418111      -1.070337       0.041899       0.045520       0.031949       0.069630       0.004452       0.014983       0.025402      -0.010707       0.063027      -0.024165      -0.016401       0.040566             12.008551       8.097249       3.476911       1.603908       8.974916       5.404245      18.953488           0.000001
          284              C      15.327336      11.225653       5.851388      -0.175592      34.500356 0.43691343E+03  0.10270771E+05                                 9.116949                            6.927690       0.207039       2.025181                    0.999809      29.933364      85.672786       0.632537       0.411920      -1.068529      -0.010266      -0.021605      -0.016659       0.029150       0.036875      -0.009744       0.008645       0.016445      -0.009205      -0.040641       0.001207       0.039435             10.776905       8.768366       3.370094       0.196676       8.446344       3.414227      15.116005          -0.000000
          285              C      14.630942      10.427949       4.953486      -0.116483      33.727853 0.44614062E+03  0.10605446E+05                                 9.192560                            7.153438      -0.080060       1.937325                    0.999647      30.213694      88.663487       0.599045       0.430120      -1.050780       0.004259       0.006387       0.027186       0.028249       0.001856      -0.016968      -0.009212       0.006107       0.078913      -0.019049      -0.015622       0.034671             10.862007      10.449013       4.391249       0.708605       9.212860       3.074954      12.924148           0.000002
          286              C      13.559653      10.815240       9.001040      -0.320740      30.253480 0.44673697E+03  0.10588857E+05                                 8.491492                            6.983228       0.017669       1.992387                    0.997614      30.221761      87.627687       0.631273       0.409347      -1.067311       0.045045       0.017526      -0.041185       0.063502       0.010086       0.018723       0.009331      -0.016129      -0.022974      -0.024748      -0.001374       0.026123             10.837034       9.302071       2.722330       2.700645       8.448367       3.627601      14.760663           0.000002
          287              C      14.734400      11.705431       9.548174       0.227064      30.305485 0.39808236E+03  0.91544985E+04                                 8.971759                            6.893444      -0.422211       1.910023                    0.996302      24.833096      70.594867       0.594995       0.447642      -1.045195       0.001947       0.000925       0.001256       0.002495      -0.002906       0.009087       0.002716      -0.001884       0.061654      -0.015618      -0.007459       0.023077             12.992808       9.929967       3.123854       5.785619       9.640413       5.779466      19.408043           0.000000
          288              C      -6.809306      12.210258       8.240699      -0.332046      29.615197 0.44656707E+03  0.10612135E+05                                 8.399176                            7.011722      -0.176325       1.919584                    0.997368      31.033952      90.888289       0.624304       0.412852      -1.062198      -0.042993      -0.040879      -0.004121       0.059468      -0.002659      -0.017985      -0.002791       0.021608       0.049253      -0.020368      -0.008420       0.028787             10.122335       7.609466       2.282860       2.357860       8.766822       3.116290      13.990716          -0.000002
          289              C      15.704457      10.869191      10.397891      -0.319318      29.964623 0.46012153E+03  0.10997750E+05                                 8.444160                            7.096038      -0.081013       1.954917                    0.997287      30.734242      89.776421       0.624431       0.410384      -1.065583      -0.004342       0.047913       0.011547       0.049476      -0.016767       0.028114       0.015274       0.014124      -0.001228      -0.040211       0.008184       0.032027             10.834713       9.910076       2.807534       4.597341       9.415552       3.307404      13.178510          -0.000001
          290              C      -5.813664      11.927015      11.219630       0.088536      37.691973 0.40890019E+03  0.94162967E+04                                 9.904844                            6.779425       0.041217       2.030484                    0.999671      26.125579      73.040476       0.631021       0.421502      -1.066694      -0.015512      -0.062373      -0.021408       0.067745       0.015728       0.019197       0.022780      -0.013032      -0.021977      -0.026660      -0.012832       0.039492             15.141543      18.382655       4.639814      11.677142      10.145711       5.578773      16.896263          -0.000001
          291              C      -6.590154      13.125497      11.201754       0.098600      35.151307 0.44204920E+03  0.10379595E+05                                 9.523223                            7.103642      -0.014081       2.009057                    0.999631      26.561623      74.976034       0.609359       0.428078      -1.062614      -0.050840       0.007607      -0.017355       0.054257       0.014704       0.035172       0.011202       0.046801       0.030259      -0.032737      -0.021032       0.053770             12.882189      13.015130       4.455286       7.425192      12.360469       6.232160      13.270967          -0.000001
          292              C      14.341705      12.813352      10.458252      -0.335417      29.420197 0.44931294E+03  0.10690208E+05                                 8.324159                            7.003626      -0.181418       1.921160                    0.998062      31.117792      91.089539       0.628841       0.409382      -1.064795       0.046409      -0.024388       0.004654       0.052633      -0.004059       0.025633       0.009177      -0.019706      -0.018740      -0.033991       0.012804       0.021187              9.974186       9.705464       1.172843       2.701835       8.348980       2.899832      11.868114           0.000004
          293              C      -4.195049      13.058058      12.614927      -0.048865      42.773604 0.45615089E+03  0.10778353E+05                                10.654909                            7.087571      -0.015431       1.993718                    0.999423      27.765825      78.223860       0.627689       0.412969      -1.073871      -0.044478      -0.016390      -0.033677       0.058147      -0.003169       0.003656       0.008340      -0.027690      -0.052635      -0.020373      -0.004104       0.024477             16.141979      22.829777       2.931984      11.993834      10.465395       3.327676      15.130766          -0.000002
          294              C      -4.666728      11.898113      11.922718      -0.172725      38.491266 0.44300749E+03  0.10474454E+05                                 9.960543                            7.046957       0.127240       2.002557                    0.999728      30.111465      87.090485       0.616258       0.420362      -1.060657       0.014670       0.018815       0.023502       0.033490      -0.005212      -0.026533       0.003523      -0.059441      -0.044232      -0.045383       0.007032       0.038351             14.302417      18.552029       3.833738      10.423516       9.600704       4.274543      14.754518          -0.000005
          295              C      -4.954852      14.231492      12.541095      -0.107474      32.863218 0.44260957E+03  0.10471118E+05                                 8.994110                            7.085969       0.001363       1.963607                    0.999670      29.816753      86.490171       0.608590       0.425411      -1.056645      -0.021877      -0.012667      -0.020446       0.032513       0.012005      -0.006501       0.016838      -0.044735      -0.032295      -0.028006      -0.007651       0.035657             10.647384      13.560168       0.881117       5.561106       9.309499       1.364413       9.072485          -0.000001
          296              C      -6.194122      14.289296      11.875310      -0.176078      34.166637 0.43940715E+03  0.10327298E+05                                 9.038192                            6.929919       0.287587       2.055153                    0.999861      29.762907      84.725197       0.635867       0.409846      -1.071619       0.019092       0.008135       0.025839       0.033141      -0.017629       0.016825       0.012349       0.001945      -0.093665      -0.041968       0.008438       0.033530             10.876582      11.787379       1.678532       5.083153      11.137212       3.150894       9.705156           0.000003
          297              C      -2.962454      13.034937      13.372677       0.620144      25.376122 0.24604344E+03  0.50696955E+04                                 8.033004                            5.567454      -0.014125       2.050973                    0.999471      22.063698      61.437450       0.629221       0.472425      -1.020465       0.057377      -0.000844       0.028547       0.064092       0.008221      -0.079576      -0.009024      -0.009297       0.123826      -0.078315      -0.017240       0.095555             11.137667      15.435307       1.611111       7.093137       8.507787       1.555351       9.469905          -0.000001
          298              C      12.793842       8.805952       4.451687       0.602389      24.122079 0.25611879E+03  0.53307144E+04                                 7.714605                            5.682377       0.114520       2.091189                    0.999544      22.333805      62.511272       0.622461       0.472770      -1.020240      -0.033807      -0.038114      -0.040376       0.065006      -0.077115      -0.016240      -0.034163       0.018479      -0.118098      -0.086408      -0.011800       0.098207              9.781881       8.869727       3.792523       1.648274       8.059996       2.719824      12.415919           0.000001
          299              C       9.509334       2.701594       7.557557      -0.038378      38.859340 0.46009649E+03  0.10915154E+05                                 9.983924                            7.145245      -0.068122       1.975755                    0.999254      27.921663      79.297241       0.620452       0.416118      -1.069856      -0.005096      -0.032757      -0.044448       0.055449       0.003578      -0.000317      -0.009285      -0.027855       0.036130      -0.020426       0.000781       0.019645             13.248822       6.265488       2.305554       3.098733      16.801601       5.156224      16.679377           0.000002
          300              C       9.239120       3.012390       6.217958      -0.173874      38.463335 0.47467877E+03  0.11476525E+05                                10.109159                            7.419312      -0.151787       1.921228                    0.998397      30.687422      91.244762       0.582555       0.434869      -1.046401       0.012629      -0.001351       0.020667       0.024258      -0.010154      -0.004190      -0.024106       0.013601      -0.010770      -0.031061       0.009694       0.021368             13.334766       6.531490       2.184412       3.428742      15.409848       5.741390      18.062961           0.000002
          301              C       8.869564       2.021234       5.365392       0.102206      33.937369 0.37548543E+03  0.84815425E+04                                 9.248580                            6.513459       0.225585       2.096943                    0.999608      25.557594      71.233653       0.639975       0.423703      -1.063162      -0.003762       0.034463      -0.059064       0.068486       0.002548       0.015852      -0.001019       0.009625       0.108490      -0.024102      -0.016709       0.040811             12.844633       5.839914       2.643642       3.712016      14.043149       6.799040      18.650835           0.000002
          302              C       8.752757       0.689802       5.781701       0.101402      33.939565 0.39316749E+03  0.89531677E+04                                 9.177180                            6.620931       0.143020       2.065849                    0.999690      25.689961      71.097941       0.643302       0.418111      -1.070337      -0.018472      -0.059046      -0.031949       0.069630       0.006863       0.014508       0.025677      -0.002359       0.063029      -0.024165      -0.016403       0.040568             12.008548       5.744401       2.118478       3.878248      11.327730       4.091102      18.953513           0.000001
          303              C       9.066468       0.381510       7.101612      -0.175594      34.500486 0.43691587E+03  0.10270846E+05                                 9.116977                            6.927713       0.207029       2.025177                    0.999809      29.933485      85.673309       0.632535       0.411920      -1.068528       0.013578       0.019694       0.016659       0.029150       0.011317       0.012359      -0.004117      -0.072094      -0.009203      -0.040643       0.001208       0.039435             10.776923       5.608269       1.545594       2.858467      11.606435       1.877416      15.116066          -0.000000
          304              C       9.409102       1.383457       7.999514      -0.116488      33.728008 0.44614455E+03  0.10605565E+05                                 9.192586                            7.153469      -0.080065       1.937321                    0.999647      30.213866      88.664167       0.599044       0.430119      -1.050780      -0.003402      -0.006884      -0.027187       0.028251      -0.001716       0.000506      -0.019303      -0.006268       0.078913      -0.019050      -0.015622       0.034672             10.862013       5.718968       1.660326       2.308687      13.942852       2.151134      12.924220           0.000002
          305              C       8.538054       2.117575       3.951960      -0.320740      30.253387 0.44673475E+03  0.10588802E+05                                 8.491521                            6.983247       0.017663       1.992385                    0.997614      30.221680      87.627741       0.631266       0.409351      -1.067307       0.007345      -0.047773       0.041186       0.063502       0.012027      -0.001281       0.020881      -0.009405      -0.022978      -0.024749      -0.001374       0.026123             10.837063       6.304209       0.991488       1.791264      11.446275       4.152608      14.760705           0.000002
          306              C       8.354500       0.655119       3.404826       0.227064      30.305475 0.39808230E+03  0.91544969E+04                                 8.971757                            6.893443      -0.422212       1.910022                    0.996302      24.833098      70.594876       0.594996       0.447642      -1.045195       0.000172      -0.002149      -0.001256       0.002495      -0.000637      -0.002192       0.009228       0.005977       0.061654      -0.015619      -0.007458       0.023077             12.992790       7.007462       1.436534       2.112332      12.562892       7.900195      19.408014           0.000001
          307              C      -2.854547      19.060102       4.712301      -0.332046      29.615189 0.44656720E+03  0.10612141E+05                                 8.399176                            7.011724      -0.176328       1.919583                    0.997368      31.033986      90.888456       0.624304       0.412852      -1.062197       0.013906       0.057673       0.004122       0.059468      -0.010687       0.006575      -0.016972      -0.006198       0.049253      -0.020369      -0.008419       0.028788             10.122321       6.500471       1.642572       1.519841       9.875797       3.600087      13.990696          -0.000002
          308              C       9.563733       0.233145       2.555109      -0.319317      29.964634 0.46012143E+03  0.10997747E+05                                 8.444162                            7.096037      -0.081012       1.954917                    0.997287      30.734239      89.776403       0.624431       0.410384      -1.065584      -0.043665      -0.020196      -0.011547       0.049475      -0.014498      -0.000829       0.031985       0.021978      -0.001228      -0.040211       0.008184       0.032026             10.834714       7.107800       1.189638       0.565621      12.217839       5.635107      13.178503          -0.000001
          309              C      -2.111430      18.339472       1.733370       0.088536      37.691968 0.40890022E+03  0.94162977E+04                                 9.904845                            6.779427       0.041215       2.030483                    0.999671      26.125575      73.040471       0.631020       0.421502      -1.066694       0.046261       0.044620       0.021408       0.067745       0.013507       0.010129       0.028015      -0.020726      -0.021976      -0.026660      -0.012832       0.039491             15.141546       8.186755      -1.246792      -1.007212      20.341625      12.902086      16.896258          -0.000001
          310              C      -3.537591      18.412691       1.751246       0.098601      35.151305 0.44204922E+03  0.10379596E+05                                 9.523225                            7.103643      -0.014082       2.009057                    0.999631      26.561614      74.976009       0.609359       0.428078      -1.062614      -0.032008       0.040225       0.017356       0.054257      -0.012913      -0.007885       0.036060      -0.048868       0.030260      -0.032738      -0.021031       0.053769             12.882198       8.665747       1.944160       1.684605      16.709878       9.546491      13.270969          -0.000000
          311              C       7.198664       0.441242       2.494748      -0.335417      29.420226 0.44931343E+03  0.10690223E+05                                 8.324164                            7.003630      -0.181418       1.921160                    0.998062      31.117802      91.089579       0.628840       0.409382      -1.064795       0.044325      -0.027997      -0.004653       0.052633       0.006503      -0.004869       0.026787       0.016883      -0.018740      -0.033991       0.012803       0.021187              9.974193       7.672398      -0.000957       1.160405      10.382068       3.789771      11.868113           0.000004
          312              C      -2.281635      16.372189       0.338073      -0.048866      42.773700 0.45615121E+03  0.10778362E+05                                10.654924                            7.087572      -0.015430       1.993718                    0.999423      27.765838      78.223886       0.627689       0.412969      -1.073871      -0.008048       0.046713       0.033677       0.058147       0.010407       0.005396       0.007337       0.019328      -0.052632      -0.020373      -0.004103       0.024476             16.142040      11.017339      -3.887961      -3.115076      22.277975      12.050861      15.130807          -0.000003
          313              C      -1.512932      17.360647       1.030282      -0.172726      38.491295 0.44300819E+03  0.10474473E+05                                 9.960544                            7.046960       0.127239       2.002556                    0.999728      30.111485      87.090513       0.616258       0.420362      -1.060657      -0.008960      -0.022112      -0.023501       0.033489       0.023135       0.016319      -0.021218       0.038749      -0.044232      -0.045386       0.007033       0.038353             14.302415       8.518422      -1.959157      -1.509889      19.634317      11.164293      14.754505          -0.000005
          314              C      -3.677760      16.443481       0.411905      -0.107473      32.863203 0.44260841E+03  0.10471083E+05                                 8.994110                            7.085960       0.001366       1.963609                    0.999670      29.816709      86.490004       0.608590       0.425411      -1.056645       0.000032       0.025278       0.020446       0.032512       0.025373       0.017833       0.002790       0.001571      -0.032294      -0.028005      -0.007651       0.035657             10.647405       9.609108      -1.400061      -1.598954      13.260611       5.498286       9.072498          -0.000001
          315              C      -4.347455      17.487817       1.077690      -0.176078      34.166611 0.43940646E+03  0.10327277E+05                                 9.038188                            6.929913       0.287589       2.055154                    0.999861      29.762897      84.725149       0.635867       0.409846      -1.071619       0.002501      -0.020601      -0.025839       0.033141      -0.009657       0.002282       0.020745       0.029562      -0.093664      -0.041968       0.008438       0.033530             10.876585       9.846106       0.557716       0.187162      13.078498       5.977587       9.705152           0.000003
          316              C      -1.645314      15.316291      25.486323       0.620139      25.376234 0.24604389E+03  0.50697067E+04                                 8.033016                            5.567451      -0.014108       2.050978                    0.999471      22.063747      61.437572       0.629223       0.472424      -1.020465       0.029414      -0.049268      -0.028548       0.064090       0.008135       0.031969      -0.073428      -0.009579       0.123827      -0.078316      -0.017238       0.095554             11.137705       8.844441      -2.194157      -2.199605      15.098755       6.920533       9.469919          -0.000001
          317              C       9.895243       3.785430       8.501313       0.602380      24.122313 0.25612267E+03  0.53308193E+04                                 7.714683                            5.682447       0.114530       2.091191                    0.999544      22.333948      62.511962       0.622452       0.472774      -1.020237       0.016103       0.048329       0.040378       0.065003      -0.046563      -0.021466      -0.031135       0.124330      -0.118068      -0.086400      -0.011807       0.098206              9.781943       4.978018       1.545528       1.531295      11.951570       2.787289      12.416239           0.000001
          318              C      15.154684       6.884528       7.557557      -0.038382      38.859494 0.46009799E+03  0.10915201E+05                                 9.983956                            7.145260      -0.068116       1.975757                    0.999254      27.921713      79.297476       0.620451       0.416119      -1.069856       0.030918       0.011964      -0.044447       0.055449       0.010274       0.008198       0.004369       0.020125       0.036133      -0.020427       0.000783       0.019645             13.248881      16.164345       3.409426      -6.014799       6.902829       0.105578      16.679468           0.000002
          319              C      15.020634       6.495117       6.217958      -0.173876      38.463312 0.47467786E+03  0.11476497E+05                                10.109150                            7.419299      -0.151784       1.921229                    0.998397      30.687426      91.244772       0.582556       0.434869      -1.046401      -0.005142       0.011610       0.020668       0.024257      -0.000811       0.022972       0.008424      -0.024390      -0.010771      -0.031062       0.009693       0.021369             13.334763      15.082015       2.752189      -6.686534       6.859308       0.098783      18.062966           0.000002
          320              C      16.063778       6.670650       5.365392       0.102207      33.937374 0.37548520E+03  0.84815362E+04                                 9.248586                            6.513460       0.225586       2.096943                    0.999608      25.557576      71.233606       0.639974       0.423703      -1.063162      -0.027964      -0.020491      -0.059063       0.068486      -0.005442      -0.007044       0.014237      -0.000400       0.108489      -0.024101      -0.016709       0.040810             12.844656      14.281830       2.230268      -7.744169       5.601259      -0.184784      18.650879           0.000002
          321              C      17.275236       7.235209       5.781701       0.101403      33.939623 0.39316695E+03  0.89531527E+04                                 9.177199                            6.620929       0.143021       2.065850                    0.999690      25.689941      71.097884       0.643302       0.418111      -1.070337       0.060371       0.013525      -0.031949       0.069630      -0.002410      -0.029491      -0.000275       0.013065       0.063029      -0.024165      -0.016402       0.040567             12.008601      11.766582       1.358395      -5.482161       5.305586       1.313155      18.953635           0.000001
          322              C      17.385369       7.661036       7.101612      -0.175593      34.500552 0.43691503E+03  0.10270831E+05                                 9.117011                            6.927712       0.207033       2.025179                    0.999809      29.933507      85.673650       0.632534       0.411921      -1.068527      -0.023844       0.001911       0.016659       0.029150       0.025559      -0.002616       0.012762       0.055647      -0.009205      -0.040642       0.001207       0.039435             10.776990      11.445502       1.824491      -3.055169       5.769298       1.536828      15.116170          -0.000000
          323              C      16.346340       7.456793       7.999514      -0.116487      33.728172 0.44614506E+03  0.10605599E+05                                 9.192658                            7.153490      -0.080069       1.937321                    0.999647      30.213998      88.665171       0.599040       0.430121      -1.050777       0.007662       0.000494      -0.027188       0.028251       0.003573       0.016461       0.010091       0.000159       0.078899      -0.019048      -0.015620       0.034668             10.862127      13.324875       2.730870      -3.017322       6.337069       0.923872      12.924437           0.000002
          324              C      16.146099       6.335384       3.951960      -0.320740      30.253392 0.44673494E+03  0.10588808E+05                                 8.491525                            6.983249       0.017653       1.992382                    0.997614      30.221700      87.627832       0.631266       0.409352      -1.067307       0.037700       0.030247       0.041186       0.063502      -0.001942      -0.017442      -0.011550       0.025535      -0.022974      -0.024750      -0.001373       0.026123             10.837077      11.019432       1.730833      -4.491910       6.731062      -0.525015      14.760738           0.000002
          325              C      17.504401       6.907649       3.404826       0.227064      30.305537 0.39808274E+03  0.91545095E+04                                 8.971773                            6.893449      -0.422213       1.910022                    0.996302      24.833119      70.594946       0.594995       0.447642      -1.045195       0.001775       0.001224      -0.001256       0.002495      -0.002269      -0.006896      -0.006512      -0.004091       0.061655      -0.015618      -0.007459       0.023077             12.992836      12.418152       1.687311      -7.897980       7.152241      -2.120768      19.408115           0.000001
          326              C      -3.954760       7.266038       4.712301      -0.332046      29.615323 0.44656909E+03  0.10612193E+05                                 8.399162                            7.011704      -0.176328       1.919583                    0.997368      31.034132      90.888780       0.624309       0.412848      -1.062201      -0.056898      -0.016794       0.004121       0.059468       0.008028       0.011410       0.014180      -0.015411       0.049254      -0.020369      -0.008419       0.028788             10.122315      10.454469       0.640250      -3.877695       5.921782      -0.483813      13.990695          -0.000002
          327              C      17.265224       8.165863       2.555109      -0.319317      29.964435 0.46011767E+03  0.10997637E+05                                 8.444143                            7.096022      -0.081014       1.954916                    0.997287      30.734097      89.775975       0.624429       0.410386      -1.065582       0.039322      -0.027716      -0.011548       0.049475      -0.002270      -0.027282      -0.016712      -0.036102      -0.001231      -0.040210       0.008183       0.032026             10.834689      11.970561       1.617897      -5.162947       7.355026      -2.327711      13.178481          -0.000001
          328              C      -3.702234       8.269911       1.733370       0.088535      37.691930 0.40890005E+03  0.94162921E+04                                 9.904833                            6.779422       0.041217       2.030484                    0.999671      26.125573      73.040437       0.631021       0.421502      -1.066694      -0.061773       0.017753       0.021408       0.067745       0.002221      -0.029326      -0.005235       0.033758      -0.021978      -0.026660      -0.012832       0.039492             15.141516      16.223115       5.886585     -10.669910      12.305188      -7.323299      16.896245          -0.000001
          329              C      -3.052563       6.998210       1.751246       0.098600      35.151513 0.44205112E+03  0.10379654E+05                                 9.523271                            7.103663      -0.014081       2.009057                    0.999631      26.561690      74.976326       0.609358       0.428079      -1.062613      -0.018832      -0.047832       0.017355       0.054257       0.027617      -0.027287      -0.024859       0.002066       0.030258      -0.032737      -0.021032       0.053770             12.882285      16.382661       2.511149      -9.109904       8.993108      -3.314357      13.271085          -0.000000
          330              C      18.267541       6.013605       2.494748      -0.335417      29.420357 0.44931560E+03  0.10690276E+05                                 8.324147                            7.003614      -0.181416       1.921160                    0.998062      31.117881      91.089489       0.628846       0.409378      -1.064799       0.002084       0.052385      -0.004653       0.052633      -0.010563      -0.020764      -0.017611       0.002821      -0.018740      -0.033992       0.012804       0.021187              9.974183       9.703813       1.173809      -3.862263       8.350612      -0.889946      11.868123           0.000004
          331              C      -1.913414       9.106151       0.338073      -0.048865      42.773581 0.45615063E+03  0.10778351E+05                                10.654918                            7.087578      -0.015433       1.993717                    0.999423      27.765819      78.223985       0.627687       0.412970      -1.073870      -0.036431      -0.030326       0.033677       0.058146      -0.013573      -0.009052       0.001004       0.008363      -0.052631      -0.020373      -0.004104       0.024477             16.141977      16.095633       6.819891      -8.878748      17.199528      -8.723134      15.130770          -0.000002
          332              C      -3.153796       9.277638       1.030282      -0.172726      38.491309 0.44300896E+03  0.10474499E+05                                 9.960550                            7.046970       0.127233       2.002554                    0.999728      30.111531      87.090748       0.616257       0.420362      -1.060657       0.023629       0.003296      -0.023501       0.033489      -0.028345       0.010215       0.024743       0.020697      -0.044232      -0.045386       0.007033       0.038353             14.302398      15.158635       5.792871      -8.913602      12.994056      -6.889735      14.754505          -0.000005
          333              C      -1.277093       7.861425       0.411905      -0.107474      32.863527 0.44261226E+03  0.10471229E+05                                 8.994273                            7.086063       0.001358       1.963605                    0.999670      29.816855      86.491516       0.608575       0.425420      -1.056636      -0.021908      -0.012611       0.020446       0.032512      -0.013366      -0.011334       0.014048       0.043158      -0.032296      -0.028003      -0.007652       0.035655             10.647617      11.135503       2.281228      -3.962302      11.734659      -4.133970       9.072689          -0.000001
          334              C      -1.846667       6.759284       1.077690      -0.176079      34.167045 0.43941247E+03  0.10327453E+05                                 9.038232                            6.929930       0.287579       2.055150                    0.999861      29.763217      84.726172       0.635870       0.409842      -1.071621       0.016590       0.012467      -0.025839       0.033141      -0.007972      -0.019109      -0.008396      -0.031510      -0.093667      -0.041970       0.008438       0.033532             10.876651      12.753472       1.120829      -5.270380      10.171259      -2.826740       9.705223           0.000003
          335              C      -1.317141      10.185170      25.486323       0.620147      25.376021 0.24604282E+03  0.50696811E+04                                 8.032996                            5.567456      -0.014150       2.050965                    0.999471      22.063670      61.437419       0.629219       0.472426      -1.020463       0.027962       0.050108      -0.028550       0.064092       0.000081       0.047605       0.064398       0.018878       0.123837      -0.078314      -0.017241       0.095555             11.137651      11.634845       3.805266      -4.893520      12.308190      -5.365195       9.469918          -0.000001
          336              C      14.023100       6.676816       8.501313       0.602384      24.122246 0.25612262E+03  0.53308199E+04                                 7.714702                            5.682469       0.114564       2.091205                    0.999544      22.333871      62.511829       0.622447       0.472778      -1.020234      -0.049910      -0.010223       0.040376       0.065006      -0.030556       0.037699      -0.003017      -0.142805      -0.118087      -0.086401      -0.011805       0.098205              9.781980      11.546860       2.246777      -3.179603       5.382870      -0.067488      12.416211           0.000001
          337              C       8.709482       9.682077       7.557557      -0.038382      38.859745 0.46009739E+03  0.10915180E+05                                 9.983997                            7.145253      -0.068117       1.975757                    0.999254      27.921670      79.297256       0.620452       0.416118      -1.069856      -0.025823       0.020795      -0.044446       0.055450      -0.013848      -0.007882       0.004915       0.007731       0.036141      -0.020425       0.000781       0.019644             13.249010      12.171117      -5.715247       2.916145      10.896446      -5.261829      16.679467           0.000002
          338              C       9.113747       9.760692       6.217958      -0.173877      38.463428 0.47467759E+03  0.11476492E+05                                10.109182                            7.419303      -0.151789       1.921225                    0.998397      30.687414      91.244816       0.582555       0.434869      -1.046400      -0.007484      -0.010259       0.020667       0.024256       0.010968      -0.018784       0.015684       0.010790      -0.010768      -0.031066       0.009695       0.021371             13.334851      11.298583      -4.936747       3.257871      10.642960      -5.840168      18.063010           0.000002
          339              C       8.440158      10.576314       5.365392       0.102208      33.937377 0.37548457E+03  0.84815176E+04                                 9.248587                            6.513454       0.225583       2.096943                    0.999608      25.557541      71.233468       0.639975       0.423703      -1.063162       0.031727      -0.013973      -0.059063       0.068486       0.002895      -0.008807      -0.013219      -0.009226       0.108487      -0.024101      -0.016709       0.040810             12.844682       9.702924      -4.873981       4.032177      10.180258      -6.614284      18.650865           0.000002
          340              C       7.345507      11.343189       5.781701       0.101405      33.939520 0.39316590E+03  0.89531216E+04                                 9.177177                            6.620920       0.143024       2.065851                    0.999690      25.689896      71.097704       0.643303       0.418111      -1.070337      -0.041899       0.045520      -0.031949       0.069630      -0.004452       0.014983      -0.025402      -0.010707       0.063027      -0.024165      -0.016401       0.040566             12.008570       8.097253      -3.476914       1.603890       8.974930      -5.404257      18.953526           0.000001
          341              C       6.921664      11.225653       7.101612      -0.175592      34.500394 0.43691280E+03  0.10270764E+05                                 9.116989                            6.927702       0.207036       2.025180                    0.999809      29.933369      85.673165       0.632533       0.411922      -1.068526       0.010266      -0.021605       0.016659       0.029149      -0.036875      -0.009744      -0.008646       0.016446      -0.009206      -0.040642       0.001207       0.039435             10.776963       8.768432      -3.370135       0.196672       8.446390      -3.414243      15.116067          -0.000000
          342              C       7.618058      10.427949       7.999514      -0.116483      33.727963 0.44614118E+03  0.10605472E+05                                 9.192603                            7.153452      -0.080065       1.937323                    0.999647      30.213763      88.664013       0.599043       0.430121      -1.050778      -0.004259       0.006387      -0.027187       0.028250      -0.001856      -0.016968       0.009210       0.006109       0.078906      -0.019048      -0.015621       0.034668             10.862072      10.449067      -4.391283       0.708611       9.212905      -3.074982      12.924244           0.000002
          343              C       8.689347      10.815240       3.951960      -0.320740      30.253326 0.44673404E+03  0.10588777E+05                                 8.491494                            6.983228       0.017663       1.992385                    0.997614      30.221678      87.627608       0.631269       0.409350      -1.067309      -0.045045       0.017526       0.041185       0.063502      -0.010087       0.018723      -0.009331      -0.016129      -0.022972      -0.024748      -0.001375       0.026123             10.837034       9.302073      -2.722330       2.700632       8.448370      -3.627593      14.760659           0.000002
          344              C       7.514600      11.705431       3.404826       0.227065      30.305532 0.39808297E+03  0.91545156E+04                                 8.971770                            6.893451      -0.422210       1.910023                    0.996302      24.833112      70.594919       0.594995       0.447642      -1.045195      -0.001947       0.000925      -0.001256       0.002495       0.002905       0.009087      -0.002716      -0.001883       0.061655      -0.015618      -0.007459       0.023077             12.992827       9.929982      -3.123870       5.785628       9.640426      -5.779471      19.408075           0.000001
          345              C       6.809306      12.210258       4.712301      -0.332046      29.615374 0.44657037E+03  0.10612225E+05                                 8.399144                            7.011693      -0.176325       1.919584                    0.997368      31.034191      90.888798       0.624313       0.412845      -1.062203       0.042992      -0.040879       0.004121       0.059468       0.002659      -0.017985       0.002791       0.021610       0.049254      -0.020368      -0.008420       0.028788             10.122290       7.609433      -2.282839       2.357842       8.766812      -3.116266      13.990624          -0.000002
          346              C       6.544543      10.869191       2.555109      -0.319318      29.964363 0.46011670E+03  0.10997604E+05                                 8.444119                            7.096009      -0.081008       1.954919                    0.997287      30.734038      89.775649       0.624431       0.410385      -1.065583       0.004342       0.047912      -0.011549       0.049475       0.016768       0.028115      -0.015269       0.014119      -0.001230      -0.040210       0.008182       0.032027             10.834647       9.910007      -2.807506       4.597300       9.415504      -3.307378      13.178430          -0.000001
          347              C       5.813664      11.927015       1.733370       0.088536      37.691872 0.40889982E+03  0.94162820E+04                                 9.904809                            6.779413       0.041217       2.030484                    0.999671      26.125560      73.040297       0.631023       0.421501      -1.066695       0.015512      -0.062373       0.021408       0.067745      -0.015728       0.019197      -0.022779      -0.013033      -0.021978      -0.026660      -0.012832       0.039492             15.141469      18.382536      -4.639794      11.677066      10.145680      -5.578755      16.896190          -0.000001
          348              C       6.590154      13.125497       1.751246       0.098600      35.151465 0.44205097E+03  0.10379650E+05                                 9.523260                            7.103663      -0.014083       2.009057                    0.999631      26.561686      74.976310       0.609357       0.428079      -1.062613       0.050840       0.007607       0.017355       0.054257      -0.014703       0.035172      -0.011202       0.046801       0.030259      -0.032738      -0.021032       0.053769             12.882253      13.015185      -4.455325       7.425239      12.360526      -6.232208      13.271048          -0.000000
          349              C       7.907295      12.813352       2.494748      -0.335417      29.420353 0.44931581E+03  0.10690280E+05                                 8.324138                            7.003610      -0.181418       1.921159                    0.998062      31.117900      91.089491       0.628847       0.409377      -1.064800      -0.046409      -0.024388      -0.004654       0.052633       0.004060       0.025633      -0.009178      -0.019706      -0.018740      -0.033991       0.012804       0.021187              9.974165       9.705439      -1.172853       2.701834       8.348956      -2.899837      11.868098           0.000004
          350              C       4.195049      13.058058       0.338073      -0.048865      42.773631 0.45615129E+03  0.10778367E+05                                10.654917                            7.087578      -0.015430       1.993718                    0.999423      27.765843      78.223962       0.627688       0.412970      -1.073871       0.044478      -0.016390       0.033677       0.058147       0.003169       0.003656      -0.008340      -0.027690      -0.052635      -0.020373      -0.004104       0.024477             16.141982      22.829799      -2.931957      11.993839      10.465381      -3.327651      15.130767          -0.000002
          351              C       4.666728      11.898113       1.030282      -0.172725      38.491199 0.44300769E+03  0.10474446E+05                                 9.960488                            7.046930       0.127241       2.002557                    0.999728      30.111457      87.090025       0.616263       0.420359      -1.060660      -0.014670       0.018815      -0.023502       0.033490       0.005211      -0.026533      -0.003522      -0.059446      -0.044233      -0.045384       0.007031       0.038353             14.302318      18.551889      -3.833719      10.423434       9.600641      -4.274515      14.754425          -0.000005
          352              C       4.954852      14.231492       0.411905      -0.107475      32.863507 0.44261376E+03  0.10471250E+05                                 8.994188                            7.086022       0.001360       1.963606                    0.999670      29.816910      86.490976       0.608585       0.425414      -1.056642       0.021877      -0.012667       0.020446       0.032513      -0.012005      -0.006501      -0.016839      -0.044735      -0.032297      -0.028006      -0.007651       0.035657             10.647489      13.560316      -0.881130       5.561180       9.309572      -1.364426       9.072579          -0.000001
          353              C       6.194122      14.289296       1.077690      -0.176078      34.166948 0.43941177E+03  0.10327428E+05                                 9.038210                            6.929925       0.287578       2.055150                    0.999861      29.763153      84.725853       0.635871       0.409842      -1.071622      -0.019092       0.008134      -0.025840       0.033141       0.017629       0.016825      -0.012350       0.001947      -0.093666      -0.041969       0.008439       0.033531             10.876611      11.787417      -1.678538       5.083176      11.137231      -3.150903       9.705184           0.000003
          354              C       2.962454      13.034937      25.486323       0.620144      25.376134 0.24604355E+03  0.50696983E+04                                 8.033007                            5.567456      -0.014121       2.050975                    0.999471      22.063692      61.437427       0.629221       0.472425      -1.020465      -0.057377      -0.000844      -0.028547       0.064092      -0.008221      -0.079576       0.009024      -0.009297       0.123825      -0.078315      -0.017239       0.095555             11.137666      15.435314      -1.611084       7.093136       8.507783      -1.555332       9.469901          -0.000001
          355              C       9.455158       8.805952       8.501313       0.602389      24.122054 0.25611850E+03  0.53307077E+04                                 7.714604                            5.682378       0.114520       2.091189                    0.999544      22.333794      62.511265       0.622460       0.472771      -1.020239       0.033807      -0.038114       0.040376       0.065006       0.077114      -0.016240       0.034162       0.018478      -0.118099      -0.086407      -0.011800       0.098207              9.781880       8.869737      -3.792532       1.648279       8.060001      -2.719820      12.415903           0.000001
          356              C       1.615166      16.566605      20.510557      -0.038378      38.859338 0.46009648E+03  0.10915154E+05                                 9.983923                            7.145245      -0.068123       1.975755                    0.999254      27.921663      79.297240       0.620452       0.416118      -1.069856       0.005096       0.032757      -0.044448       0.055449       0.003578       0.000317       0.009285      -0.027855       0.036130      -0.020426       0.000781       0.019645             13.248821       6.265488       2.305554      -3.098733      16.801599      -5.156224      16.679376           0.000002
          357              C       1.885380      16.255809      19.170958      -0.173874      38.463343 0.47467884E+03  0.11476527E+05                                10.109160                            7.419313      -0.151787       1.921228                    0.998397      30.687424      91.244773       0.582555       0.434869      -1.046401      -0.012629       0.001351       0.020667       0.024258      -0.010154       0.004190       0.024106       0.013601      -0.010770      -0.031061       0.009693       0.021368             13.334768       6.531491       2.184415      -3.428741      15.409851      -5.741391      18.062961           0.000002
          358              C       2.254936      17.246965      18.318392       0.102206      33.937397 0.37548571E+03  0.84815504E+04                                 9.248584                            6.513462       0.225585       2.096943                    0.999608      25.557608      71.233697       0.639974       0.423703      -1.063162       0.003762      -0.034463      -0.059064       0.068486       0.002548      -0.015852       0.001019       0.009625       0.108490      -0.024102      -0.016709       0.040811             12.844639       5.839917       2.643644      -3.712017      14.043157      -6.799044      18.650844           0.000002
          359              C       2.371743      18.578397      18.734701       0.101402      33.939564 0.39316745E+03  0.89531664E+04                                 9.177180                            6.620931       0.143020       2.065849                    0.999690      25.689962      71.097946       0.643302       0.418111      -1.070337       0.018472       0.059046      -0.031949       0.069630       0.006863      -0.014508      -0.025677      -0.002359       0.063029      -0.024165      -0.016403       0.040568             12.008548       5.744401       2.118478      -3.878247      11.327730      -4.091102      18.953514           0.000001
          360              C       2.058033      18.886689      20.054612      -0.175594      34.500485 0.43691586E+03  0.10270846E+05                                 9.116976                            6.927712       0.207029       2.025177                    0.999809      29.933484      85.673304       0.632535       0.411920      -1.068528      -0.013578      -0.019694       0.016659       0.029150       0.011317      -0.012359       0.004117      -0.072094      -0.009203      -0.040643       0.001207       0.039435             10.776922       5.608268       1.545594      -2.858466      11.606431      -1.877414      15.116068          -0.000000
          361              C       1.715398      17.884742      20.952514      -0.116488      33.728012 0.44614466E+03  0.10605568E+05                                 9.192587                            7.153470      -0.080065       1.937321                    0.999647      30.213867      88.664170       0.599044       0.430119      -1.050780       0.003402       0.006884      -0.027187       0.028251      -0.001716      -0.000506       0.019303      -0.006268       0.078913      -0.019050      -0.015622       0.034672             10.862014       5.718970       1.660327      -2.308688      13.942852      -2.151133      12.924220           0.000002
          362              C       2.586446      17.150624      16.904960      -0.320740      30.253549 0.44673775E+03  0.10588882E+05                                 8.491511                            6.983239       0.017663       1.992385                    0.997614      30.221790      87.627846       0.631272       0.409348      -1.067311      -0.007345       0.047773       0.041186       0.063502       0.012027       0.001281      -0.020881      -0.009405      -0.022978      -0.024749      -0.001374       0.026123             10.837048       6.304202       0.991488      -1.791260      11.446258      -4.152599      14.760684           0.000002
          363              C       2.770000      18.613080      16.357826       0.227064      30.305486 0.39808240E+03  0.91544998E+04                                 8.971760                            6.893445      -0.422212       1.910022                    0.996302      24.833105      70.594903       0.594995       0.447642      -1.045195      -0.000172       0.002149      -0.001256       0.002495      -0.000637       0.002192      -0.009228       0.005977       0.061654      -0.015619      -0.007458       0.023077             12.992794       7.007464       1.436536      -2.112334      12.562895      -7.900198      19.408022           0.000001
          364              C      13.979047       0.208097      17.665301      -0.332046      29.615189 0.44656722E+03  0.10612142E+05                                 8.399177                            7.011725      -0.176328       1.919583                    0.997368      31.033987      90.888464       0.624303       0.412852      -1.062197      -0.013906      -0.057673       0.004122       0.059468      -0.010687      -0.006575       0.016972      -0.006198       0.049253      -0.020369      -0.008419       0.028788             10.122324       6.500472       1.642572      -1.519842       9.875798      -3.600088      13.990701          -0.000002
          365              C       1.560767      19.035054      15.508109      -0.319317      29.964637 0.46012148E+03  0.10997748E+05                                 8.444162                            7.096037      -0.081012       1.954917                    0.997287      30.734241      89.776412       0.624431       0.410384      -1.065584       0.043665       0.020196      -0.011547       0.049475      -0.014498       0.000829      -0.031985       0.021978      -0.001228      -0.040211       0.008184       0.032026             10.834714       7.107800       1.189638      -0.565621      12.217839      -5.635107      13.178504          -0.000001
          366              C      13.235930       0.928727      14.686370       0.088536      37.691970 0.40890022E+03  0.94162977E+04                                 9.904845                            6.779427       0.041215       2.030483                    0.999671      26.125575      73.040469       0.631020       0.421502      -1.066694      -0.046261      -0.044620       0.021408       0.067745       0.013507      -0.010129      -0.028015      -0.020726      -0.021976      -0.026660      -0.012832       0.039491             15.141545       8.186754      -1.246791       1.007212      20.341623     -12.902085      16.896257          -0.000001
          367              C      14.662091       0.855508      14.704246       0.098601      35.151305 0.44204919E+03  0.10379595E+05                                 9.523225                            7.103644      -0.014082       2.009057                    0.999631      26.561613      74.976008       0.609359       0.428078      -1.062614       0.032008      -0.040225       0.017356       0.054257      -0.012913       0.007885      -0.036060      -0.048868       0.030260      -0.032738      -0.021031       0.053769             12.882198       8.665748       1.944161      -1.684606      16.709878      -9.546491      13.270969          -0.000001
          368              C       3.925836      18.826957      15.447748      -0.335417      29.420226 0.44931341E+03  0.10690222E+05                                 8.324164                            7.003630      -0.181418       1.921160                    0.998062      31.117802      91.089579       0.628840       0.409382      -1.064795      -0.044325       0.027997      -0.004653       0.052633       0.006503       0.004869      -0.026787       0.016883      -0.018740      -0.033991       0.012803       0.021187              9.974192       7.672398      -0.000957      -1.160405      10.382067      -3.789770      11.868112           0.000004
          369              C      13.406135       2.896010      13.291073      -0.048866      42.773698 0.45615119E+03  0.10778361E+05                                10.654924                            7.087572      -0.015430       1.993718                    0.999423      27.765837      78.223883       0.627689       0.412969      -1.073871       0.008048      -0.046713       0.033677       0.058147       0.010407      -0.005396      -0.007337       0.019328      -0.052632      -0.020373      -0.004103       0.024476             16.142040      11.017339      -3.887961       3.115076      22.277973     -12.050860      15.130806          -0.000002
          370              C      12.637432       1.907552      13.983282      -0.172726      38.491290 0.44300813E+03  0.10474471E+05                                 9.960542                            7.046959       0.127240       2.002556                    0.999728      30.111483      87.090501       0.616258       0.420362      -1.060657       0.008960       0.022112      -0.023501       0.033489       0.023135      -0.016319       0.021218       0.038748      -0.044232      -0.045386       0.007033       0.038353             14.302412       8.518421      -1.959156       1.509889      19.634312     -11.164290      14.754502          -0.000005
          371              C      14.802260       2.824718      13.364905      -0.107473      32.863205 0.44260843E+03  0.10471084E+05                                 8.994110                            7.085960       0.001366       1.963609                    0.999670      29.816710      86.490009       0.608590       0.425411      -1.056645      -0.000032      -0.025278       0.020446       0.032512       0.025373      -0.017833      -0.002790       0.001571      -0.032294      -0.028005      -0.007651       0.035657             10.647406       9.609108      -1.400062       1.598954      13.260611      -5.498286       9.072498          -0.000001
          372              C      15.471955       1.780382      14.030690      -0.176078      34.166611 0.43940647E+03  0.10327278E+05                                 9.038188                            6.929913       0.287589       2.055154                    0.999861      29.762897      84.725150       0.635867       0.409846      -1.071619      -0.002501       0.020601      -0.025839       0.033141      -0.009657      -0.002282      -0.020745       0.029562      -0.093665      -0.041968       0.008438       0.033530             10.876585       9.846106       0.557716      -0.187162      13.078498      -5.977587       9.705152           0.000003
          373              C      12.769814       3.951908      12.533323       0.620139      25.376232 0.24604388E+03  0.50697063E+04                                 8.033016                            5.567451      -0.014108       2.050978                    0.999471      22.063746      61.437570       0.629223       0.472424      -1.020465      -0.029414       0.049268      -0.028548       0.064090       0.008135      -0.031969       0.073428      -0.009579       0.123827      -0.078316      -0.017238       0.095554             11.137705       8.844441      -2.194157       2.199605      15.098754      -6.920533       9.469918          -0.000001
          374              C       1.229257      15.482769      21.454313       0.602380      24.122313 0.25612267E+03  0.53308194E+04                                 7.714683                            5.682447       0.114530       2.091191                    0.999544      22.333948      62.511963       0.622452       0.472774      -1.020236      -0.016103      -0.048329       0.040378       0.065003      -0.046563       0.021466       0.031135       0.124330      -0.118068      -0.086400      -0.011807       0.098206              9.781943       4.978018       1.545528      -1.531295      11.951570      -2.787289      12.416240           0.000001
          375              C      -4.030184      12.383671      20.510557      -0.038382      38.859496 0.46009801E+03  0.10915201E+05                                 9.983956                            7.145260      -0.068116       1.975757                    0.999254      27.921714      79.297476       0.620451       0.416118      -1.069856      -0.030919      -0.011964      -0.044447       0.055449       0.010274      -0.008198      -0.004369       0.020125       0.036133      -0.020427       0.000783       0.019645             13.248880      16.164344       3.409426       6.014799       6.902829      -0.105578      16.679468           0.000002
          376              C      -3.896134      12.773082      19.170958      -0.173876      38.463311 0.47467783E+03  0.11476497E+05                                10.109150                            7.419299      -0.151784       1.921229                    0.998397      30.687425      91.244770       0.582556       0.434869      -1.046401       0.005142      -0.011610       0.020668       0.024257      -0.000811      -0.022972      -0.008424      -0.024390      -0.010770      -0.031062       0.009693       0.021369             13.334763      15.082015       2.752189       6.686534       6.859307      -0.098783      18.062966           0.000002
          377              C      -4.939278      12.597549      18.318392       0.102207      33.937374 0.37548520E+03  0.84815362E+04                                 9.248586                            6.513460       0.225586       2.096943                    0.999608      25.557576      71.233606       0.639974       0.423703      -1.063162       0.027964       0.020491      -0.059063       0.068486      -0.005442       0.007044      -0.014237      -0.000400       0.108489      -0.024101      -0.016709       0.040810             12.844656      14.281830       2.230268       7.744169       5.601259       0.184784      18.650879           0.000002
          378              C      -6.150736      12.032990      18.734701       0.101403      33.939622 0.39316693E+03  0.89531521E+04                                 9.177199                            6.620929       0.143021       2.065850                    0.999690      25.689940      71.097882       0.643302       0.418111      -1.070337      -0.060371      -0.013525      -0.031949       0.069630      -0.002410       0.029491       0.000275       0.013065       0.063029      -0.024165      -0.016402       0.040567             12.008601      11.766582       1.358395       5.482162       5.305586      -1.313155      18.953635           0.000001
          379              C      -6.260869      11.607163      20.054612      -0.175593      34.500549 0.43691498E+03  0.10270830E+05                                 9.117010                            6.927711       0.207033       2.025179                    0.999809      29.933506      85.673645       0.632534       0.411921      -1.068527       0.023844      -0.001911       0.016659       0.029150       0.025559       0.002616      -0.012762       0.055647      -0.009205      -0.040642       0.001207       0.039435             10.776989      11.445501       1.824491       3.055168       5.769298      -1.536828      15.116169          -0.000000
          380              C      -5.221840      11.811406      20.952514      -0.116487      33.728171 0.44614505E+03  0.10605599E+05                                 9.192657                            7.153490      -0.080069       1.937321                    0.999647      30.213997      88.665166       0.599040       0.430122      -1.050777      -0.007662      -0.000494      -0.027188       0.028251       0.003573      -0.016461      -0.010091       0.000159       0.078899      -0.019048      -0.015620       0.034668             10.862127      13.324875       2.730870       3.017322       6.337069      -0.923872      12.924436           0.000002
          381              C      -5.021599      12.932815      16.904960      -0.320740      30.253391 0.44673493E+03  0.10588808E+05                                 8.491525                            6.983249       0.017653       1.992382                    0.997614      30.221700      87.627833       0.631266       0.409352      -1.067307      -0.037700      -0.030247       0.041186       0.063502      -0.001942       0.017442       0.011550       0.025535      -0.022974      -0.024750      -0.001373       0.026123             10.837077      11.019432       1.730833       4.491910       6.731062       0.525015      14.760738           0.000002
          382              C      -6.379901      12.360550      16.357826       0.227064      30.305534 0.39808269E+03  0.91545081E+04                                 8.971772                            6.893449      -0.422213       1.910022                    0.996302      24.833118      70.594945       0.594995       0.447642      -1.045194      -0.001775      -0.001224      -0.001256       0.002495      -0.002269       0.006896       0.006512      -0.004091       0.061655      -0.015618      -0.007459       0.023077             12.992835      12.418152       1.687311       7.897979       7.152241       2.120768      19.408114           0.000001
          383              C      15.079260      12.002161      17.665301      -0.332046      29.615322 0.44656908E+03  0.10612192E+05                                 8.399161                            7.011704      -0.176328       1.919583                    0.997368      31.034133      90.888786       0.624309       0.412848      -1.062201       0.056898       0.016794       0.004121       0.059468       0.008028      -0.011410      -0.014180      -0.015411       0.049254      -0.020369      -0.008419       0.028788             10.122315      10.454469       0.640250       3.877694       5.921782       0.483813      13.990693          -0.000002
          384              C      -6.140724      11.102336      15.508109      -0.319317      29.964436 0.46011770E+03  0.10997638E+05                                 8.444143                            7.096022      -0.081014       1.954916                    0.997287      30.734098      89.775977       0.624429       0.410386      -1.065582      -0.039322       0.027716      -0.011548       0.049475      -0.002270       0.027282       0.016712      -0.036102      -0.001231      -0.040210       0.008183       0.032026             10.834689      11.970561       1.617897       5.162946       7.355026       2.327711      13.178481          -0.000001
          385              C      14.826734      10.998288      14.686370       0.088535      37.691930 0.40890005E+03  0.94162921E+04                                 9.904833                            6.779421       0.041217       2.030484                    0.999671      26.125573      73.040435       0.631021       0.421502      -1.066694       0.061773      -0.017753       0.021408       0.067745       0.002221       0.029326       0.005235       0.033758      -0.021978      -0.026660      -0.012832       0.039492             15.141515      16.223115       5.886585      10.669909      12.305187       7.323298      16.896244          -0.000001
          386              C      14.177063      12.269989      14.704246       0.098600      35.151513 0.44205112E+03  0.10379654E+05                                 9.523271                            7.103663      -0.014081       2.009057                    0.999631      26.561690      74.976325       0.609358       0.428079      -1.062613       0.018832       0.047832       0.017355       0.054257       0.027617       0.027287       0.024859       0.002066       0.030258      -0.032737      -0.021032       0.053770             12.882284      16.382660       2.511149       9.109904       8.993108       3.314357      13.271085          -0.000000
          387              C      -7.143041      13.254594      15.447748      -0.335417      29.420356 0.44931561E+03  0.10690276E+05                                 8.324147                            7.003614      -0.181416       1.921160                    0.998062      31.117882      91.089494       0.628846       0.409378      -1.064799      -0.002084      -0.052385      -0.004653       0.052633      -0.010563       0.020764       0.017611       0.002821      -0.018740      -0.033992       0.012804       0.021187              9.974182       9.703813       1.173809       3.862262       8.350612       0.889946      11.868123           0.000004
          388              C      13.037914      10.162048      13.291073      -0.048865      42.773579 0.45615060E+03  0.10778350E+05                                10.654918                            7.087578      -0.015433       1.993717                    0.999423      27.765818      78.223983       0.627687       0.412970      -1.073870       0.036431       0.030326       0.033677       0.058146      -0.013573       0.009052      -0.001004       0.008363      -0.052631      -0.020373      -0.004104       0.024477             16.141977      16.095633       6.819891       8.878748      17.199528       8.723135      15.130771          -0.000002
          389              C      14.278296       9.990561      13.983282      -0.172727      38.491310 0.44300896E+03  0.10474499E+05                                 9.960551                            7.046970       0.127233       2.002554                    0.999728      30.111531      87.090748       0.616257       0.420362      -1.060657      -0.023629      -0.003296      -0.023501       0.033489      -0.028345      -0.010215      -0.024743       0.020697      -0.044232      -0.045386       0.007033       0.038352             14.302400      15.158636       5.792872       8.913603      12.994056       6.889736      14.754506          -0.000005
          390              C      12.401593      11.406774      13.364905      -0.107474      32.863530 0.44261231E+03  0.10471231E+05                                 8.994273                            7.086064       0.001358       1.963605                    0.999670      29.816856      86.491519       0.608575       0.425420      -1.056636       0.021908       0.012611       0.020446       0.032512      -0.013366       0.011334      -0.014048       0.043158      -0.032296      -0.028003      -0.007652       0.035655             10.647618      11.135504       2.281229       3.962302      11.734660       4.133970       9.072689          -0.000001
          391              C      12.971167      12.508915      14.030690      -0.176079      34.167043 0.43941244E+03  0.10327452E+05                                 9.038232                            6.929929       0.287579       2.055150                    0.999861      29.763217      84.726171       0.635871       0.409842      -1.071621      -0.016590      -0.012467      -0.025839       0.033141      -0.007972       0.019109       0.008396      -0.031510      -0.093667      -0.041970       0.008438       0.033532             10.876650      12.753471       1.120828       5.270379      10.171259       2.826740       9.705221           0.000003
          392              C      12.441641       9.083029      12.533323       0.620147      25.376021 0.24604282E+03  0.50696811E+04                                 8.032996                            5.567456      -0.014150       2.050965                    0.999471      22.063670      61.437421       0.629219       0.472426      -1.020463      -0.027962      -0.050108      -0.028550       0.064092       0.000081      -0.047605      -0.064398       0.018878       0.123837      -0.078314      -0.017241       0.095555             11.137652      11.634846       3.805267       4.893520      12.308191       5.365195       9.469918          -0.000001
          393              C      -2.898600      12.591383      21.454313       0.602384      24.122247 0.25612262E+03  0.53308199E+04                                 7.714702                            5.682469       0.114564       2.091205                    0.999544      22.333871      62.511829       0.622447       0.472778      -1.020234       0.049910       0.010223       0.040376       0.065006      -0.030556      -0.037699       0.003017      -0.142805      -0.118087      -0.086401      -0.011805       0.098205              9.781980      11.546860       2.246777       3.179603       5.382870       0.067488      12.416211           0.000001
          394              C       2.415018       9.586122      20.510557      -0.038382      38.859745 0.46009739E+03  0.10915180E+05                                 9.983997                            7.145253      -0.068117       1.975757                    0.999254      27.921670      79.297256       0.620452       0.416118      -1.069856       0.025823      -0.020795      -0.044446       0.055450      -0.013848       0.007882      -0.004915       0.007731       0.036141      -0.020425       0.000781       0.019644             13.249010      12.171117      -5.715247      -2.916146      10.896446       5.261830      16.679467           0.000002
          395              C       2.010753       9.507507      19.170958      -0.173877      38.463428 0.47467758E+03  0.11476492E+05                                10.109182                            7.419303      -0.151789       1.921225                    0.998397      30.687414      91.244815       0.582555       0.434869      -1.046400       0.007484       0.010259       0.020667       0.024256       0.010968       0.018784      -0.015684       0.010790      -0.010768      -0.031066       0.009695       0.021371             13.334852      11.298583      -4.936747      -3.257872      10.642961       5.840168      18.063011           0.000002
          396              C       2.684342       8.691885      18.318392       0.102208      33.937376 0.37548454E+03  0.84815170E+04                                 9.248588                            6.513454       0.225583       2.096943                    0.999608      25.557540      71.233467       0.639975       0.423703      -1.063162      -0.031727       0.013973      -0.059063       0.068486       0.002895       0.008807       0.013219      -0.009226       0.108487      -0.024101      -0.016709       0.040810             12.844683       9.702925      -4.873981      -4.032178      10.180258       6.614285      18.650866           0.000002
          397              C       3.778993       7.925010      18.734701       0.101405      33.939521 0.39316590E+03  0.89531218E+04                                 9.177177                            6.620920       0.143024       2.065851                    0.999690      25.689896      71.097707       0.643303       0.418111      -1.070337       0.041899      -0.045520      -0.031949       0.069630      -0.004452      -0.014983       0.025402      -0.010707       0.063027      -0.024165      -0.016401       0.040566             12.008571       8.097253      -3.476914      -1.603890       8.974931       5.404258      18.953528           0.000001
          398              C       4.202836       8.042546      20.054612      -0.175592      34.500397 0.43691284E+03  0.10270765E+05                                 9.116989                            6.927703       0.207036       2.025180                    0.999809      29.933371      85.673172       0.632533       0.411922      -1.068526      -0.010266       0.021605       0.016659       0.029149      -0.036875       0.009744       0.008646       0.016446      -0.009206      -0.040642       0.001207       0.039435             10.776963       8.768432      -3.370135      -0.196672       8.446391       3.414243      15.116067          -0.000000
          399              C       3.506442       8.840250      20.952514      -0.116483      33.727966 0.44614124E+03  0.10605474E+05                                 9.192604                            7.153453      -0.080065       1.937323                    0.999647      30.213765      88.664021       0.599043       0.430121      -1.050778       0.004259      -0.006386      -0.027187       0.028250      -0.001856       0.016968      -0.009210       0.006109       0.078906      -0.019048      -0.015621       0.034668             10.862073      10.449068      -4.391283      -0.708612       9.212906       3.074983      12.924245           0.000002
          400              C       2.435153       8.452959      16.904960      -0.320740      30.253324 0.44673399E+03  0.10588776E+05                                 8.491496                            6.983230       0.017663       1.992385                    0.997614      30.221675      87.627617       0.631269       0.409350      -1.067309       0.045045      -0.017526       0.041185       0.063502      -0.010087      -0.018723       0.009331      -0.016129      -0.022972      -0.024748      -0.001375       0.026123             10.837038       9.302076      -2.722332      -2.700634       8.448373       3.627596      14.760665           0.000002
          401              C       3.609900       7.562768      16.357826       0.227065      30.305544 0.39808314E+03  0.91545204E+04                                 8.971772                            6.893452      -0.422210       1.910023                    0.996302      24.833119      70.594941       0.594995       0.447642      -1.045195       0.001947      -0.000925      -0.001256       0.002495       0.002905      -0.009087       0.002716      -0.001883       0.061655      -0.015618      -0.007459       0.023077             12.992831       9.929984      -3.123871      -5.785631       9.640428       5.779473      19.408082           0.000001
          402              C       4.315194       7.057941      17.665301      -0.332046      29.615376 0.44657042E+03  0.10612226E+05                                 8.399144                            7.011693      -0.176325       1.919584                    0.997368      31.034193      90.888805       0.624313       0.412845      -1.062203      -0.042992       0.040879       0.004121       0.059468       0.002659       0.017985      -0.002791       0.021610       0.049254      -0.020368      -0.008420       0.028788             10.122290       7.609433      -2.282839      -2.357842       8.766812       3.116266      13.990626          -0.000002
          403              C       4.579957       8.399008      15.508109      -0.319318      29.964363 0.46011669E+03  0.10997603E+05                                 8.444120                            7.096009      -0.081008       1.954919                    0.997287      30.734039      89.775653       0.624431       0.410385      -1.065583      -0.004342      -0.047912      -0.011549       0.049475       0.016768      -0.028115       0.015269       0.014119      -0.001230      -0.040210       0.008182       0.032027             10.834647       9.910008      -2.807506      -4.597300       9.415504       3.307378      13.178431          -0.000001
          404              C       5.310836       7.341184      14.686370       0.088536      37.691873 0.40889981E+03  0.94162820E+04                                 9.904809                            6.779413       0.041217       2.030484                    0.999671      26.125560      73.040300       0.631023       0.421501      -1.066695      -0.015512       0.062373       0.021408       0.067745      -0.015728      -0.019197       0.022779      -0.013033      -0.021978      -0.026660      -0.012832       0.039492             15.141470      18.382538      -4.639795     -11.677068      10.145681       5.578756      16.896192          -0.000001
          405              C       4.534346       6.142702      14.704246       0.098600      35.151466 0.44205097E+03  0.10379650E+05                                 9.523260                            7.103663      -0.014083       2.009057                    0.999631      26.561686      74.976311       0.609357       0.428079      -1.062613      -0.050840      -0.007607       0.017355       0.054257      -0.014703      -0.035172       0.011202       0.046801       0.030259      -0.032738      -0.021032       0.053769             12.882254      13.015187      -4.455326      -7.425240      12.360526       6.232209      13.271049          -0.000000
          406              C       3.217205       6.454847      15.447748      -0.335417      29.420356 0.44931587E+03  0.10690282E+05                                 8.324139                            7.003611      -0.181418       1.921159                    0.998062      31.117903      91.089503       0.628847       0.409377      -1.064800       0.046409       0.024388      -0.004654       0.052633       0.004060      -0.025633       0.009178      -0.019706      -0.018740      -0.033991       0.012804       0.021187              9.974166       9.705441      -1.172853      -2.701834       8.348957       2.899838      11.868100           0.000004
          407              C       6.929451       6.210141      13.291073      -0.048865      42.773634 0.45615132E+03  0.10778367E+05                                10.654918                            7.087578      -0.015430       1.993718                    0.999423      27.765844      78.223967       0.627688       0.412970      -1.073871      -0.044478       0.016390       0.033677       0.058147       0.003169      -0.003656       0.008340      -0.027690      -0.052635      -0.020373      -0.004104       0.024477             16.141983      22.829800      -2.931957     -11.993840      10.465381       3.327651      15.130768          -0.000002
          408              C       6.457772       7.370086      13.983282      -0.172725      38.491201 0.44300771E+03  0.10474446E+05                                 9.960489                            7.046931       0.127241       2.002557                    0.999728      30.111457      87.090027       0.616263       0.420359      -1.060660       0.014670      -0.018815      -0.023502       0.033490       0.005211       0.026533       0.003522      -0.059446      -0.044234      -0.045384       0.007031       0.038353             14.302320      18.551891      -3.833720     -10.423435       9.600642       4.274515      14.754427          -0.000005
          409              C       6.169648       5.036707      13.364905      -0.107475      32.863509 0.44261379E+03  0.10471251E+05                                 8.994189                            7.086022       0.001360       1.963606                    0.999670      29.816911      86.490985       0.608585       0.425414      -1.056642      -0.021877       0.012667       0.020446       0.032513      -0.012005       0.006501       0.016839      -0.044735      -0.032297      -0.028006      -0.007651       0.035657             10.647490      13.560317      -0.881131      -5.561180       9.309573       1.364427       9.072580          -0.000001
          410              C       4.930378       4.978903      14.030690      -0.176078      34.166950 0.43941179E+03  0.10327429E+05                                 9.038210                            6.929926       0.287578       2.055150                    0.999861      29.763153      84.725854       0.635871       0.409842      -1.071622       0.019092      -0.008134      -0.025840       0.033141       0.017629      -0.016825       0.012351       0.001947      -0.093666      -0.041969       0.008439       0.033531             10.876612      11.787418      -1.678539      -5.083177      11.137231       3.150904       9.705186           0.000003
          411              C       8.162046       6.233262      12.533323       0.620144      25.376134 0.24604355E+03  0.50696982E+04                                 8.033007                            5.567456      -0.014121       2.050975                    0.999471      22.063692      61.437427       0.629221       0.472425      -1.020465       0.057377       0.000844      -0.028547       0.064092      -0.008221       0.079576      -0.009024      -0.009297       0.123825      -0.078315      -0.017239       0.095555             11.137666      15.435314      -1.611084      -7.093136       8.507783       1.555332       9.469901          -0.000001
          412              C       1.669342      10.462247      21.454313       0.602389      24.122055 0.25611850E+03  0.53307077E+04                                 7.714605                            5.682378       0.114520       2.091189                    0.999544      22.333794      62.511265       0.622460       0.472771      -1.020239      -0.033807       0.038114       0.040376       0.065006       0.077114       0.016240      -0.034162       0.018478      -0.118099      -0.086407      -0.011800       0.098207              9.781881       8.869737      -3.792532      -1.648279       8.060001       2.719820      12.415903           0.000001
          413              O      -1.020784      14.335540      17.919439      -0.548814      38.073647 0.56934843E+03  0.13841885E+05                                 8.916989                            7.337346       0.404900       2.201548                    0.994815      26.991215      70.638113       0.710490       0.354594      -1.146022      -0.010955       0.024130       0.014643       0.030277      -0.008348       0.017354      -0.038858      -0.008899      -0.174329      -0.074221       0.019746       0.054475             10.681995       7.167708      -2.463021      -0.795032      17.098131       0.248401       7.780145           0.000002
          414              O      -1.107110      15.754836      16.185292      -0.550977      33.332501 0.47089893E+03  0.10936106E+05                                 8.136620                            6.619893       0.614878       2.259891                    0.998296      26.773290      68.859430       0.755728       0.348984      -1.148666      -0.004937       0.005711       0.025573       0.026664       0.025202       0.005953       0.000564       0.074271       0.165022      -0.072395       0.016486       0.055909              9.835335       5.430006       0.109405      -1.406099       7.594031       2.125133      16.481968           0.000001
          415              O      10.736477       3.862503       0.544544      -0.571110      33.397417 0.47413579E+03  0.11021630E+05                                 8.149664                            6.616082       0.551800       2.232293                    0.998222      27.029937      69.376794       0.761084       0.346203      -1.151856      -0.023486      -0.003245      -0.011674       0.026427       0.001898       0.021619      -0.039547       0.096920      -0.009540      -0.071552       0.012299       0.059253              9.699239      12.562833       3.723485       3.725780       8.493757       2.946668       8.041126          -0.000003
          416              O       8.772781       4.842869       0.934170      -0.556099      35.677293 0.46751806E+03  0.10831989E+05                                 8.581456                            6.579142       0.566397       2.243882                    0.998244      26.731141      68.544598       0.761421       0.347193      -1.150788       0.009495      -0.020826      -0.013707       0.026679      -0.032990      -0.031267      -0.001948      -0.083212       0.028356      -0.069448       0.018894       0.050554             11.501991       6.429971      -1.323528      -0.506302      18.376584       7.154622       9.699418          -0.000001
          417              O       1.800834      12.984454      17.919439      -0.548801      38.070991 0.56929962E+03  0.13840382E+05                                 8.916497                            7.336965       0.404859       2.201555                    0.994814      26.990385      70.634799       0.710519       0.354587      -1.146029       0.026373      -0.002582       0.014643       0.030276       0.000347      -0.042328       0.004411       0.018899      -0.174304      -0.074216       0.019750       0.054466             10.681356      16.747604      -3.067677       0.612754       7.516733       0.564451       7.779732           0.000002
          418              O       3.073143      12.349567      16.185292      -0.550997      33.331423 0.47088474E+03  0.10935670E+05                                 8.136362                            6.619724       0.614961       2.259912                    0.998296      26.773259      68.858525       0.755751       0.348977      -1.148675       0.007429       0.001413       0.025583       0.026677       0.019562      -0.002499      -0.005430      -0.080781       0.164997      -0.072389       0.016490       0.055899              9.834990       6.958122      -0.991683       2.543370       6.065543       0.155133      16.481304           0.000001
          419              O       9.101287       8.038885       0.544544      -0.571138      33.396999 0.47413323E+03  0.11021539E+05                                 8.149536                            6.616016       0.552072       2.232372                    0.998226      27.030116      69.376824       0.761097       0.346198      -1.151862       0.008935       0.021977      -0.011682       0.026444       0.041016      -0.045055       0.001057      -0.051726      -0.009530      -0.071545       0.012303       0.059242              9.699053       6.286289      -0.099847       0.689033      14.769845      -4.699851       8.041025          -0.000003
          420              O      10.932157       9.249314       0.934170      -0.556128      35.676101 0.46750656E+03  0.10831629E+05                                 8.581165                            6.578982       0.566627       2.243949                    0.998247      26.731208      68.543923       0.761446       0.347185      -1.150797      -0.022799       0.002201      -0.013711       0.026695      -0.019522       0.013935       0.028053       0.098734       0.028384      -0.069439       0.018904       0.050535             11.501514      16.535343      -4.511032       6.448917       8.270113      -3.138713       9.699085          -0.000001
          421              O      -0.780050      11.216404      17.919439      -0.548793      38.074888 0.56935050E+03  0.13842033E+05                                 8.917363                            7.337493       0.404061       2.201307                    0.994810      26.991073      70.639388       0.710459       0.354607      -1.146004      -0.015412      -0.021541       0.014660       0.030273       0.008033       0.024999       0.034476      -0.010026      -0.174391      -0.074257       0.019749       0.054507             10.682600      12.482944       5.532014       0.182034      11.784320      -0.813256       7.780535           0.000002
          422              O      -1.966033      10.431996      16.185292      -0.551021      33.332366 0.47090270E+03  0.10936197E+05                                 8.136531                            6.619864       0.615036       2.259929                    0.998297      26.773757      68.860264       0.755740       0.348978      -1.148673      -0.002509      -0.007155       0.025594       0.026693      -0.044772      -0.003445       0.004894       0.006504       0.164948      -0.072393       0.016508       0.055886              9.835190       7.147748       0.882399      -1.137321       5.876254      -2.280218      16.481568           0.000001
          423              O      13.535735       7.366811       0.544544      -0.571168      33.398547 0.47415553E+03  0.11022189E+05                                 8.149794                            6.616171       0.551958       2.232322                    0.998224      27.030743      69.378895       0.761088       0.346197      -1.151862       0.014583      -0.018727      -0.011704       0.026464      -0.042896       0.023462       0.038484      -0.045189      -0.009529      -0.071549       0.012319       0.059230              9.699449      12.736045      -3.623724      -4.415003       8.320948       1.753290       8.041356          -0.000003
          424              O      13.668562       5.176016       0.934170      -0.556070      35.675424 0.46749409E+03  0.10831288E+05                                 8.581135                            6.578962       0.566405       2.243898                    0.998244      26.730520      68.542424       0.761434       0.347192      -1.150789       0.013267       0.018636      -0.013695       0.026662       0.052531       0.017311      -0.026109      -0.015525       0.028348      -0.069448       0.018886       0.050562             11.501438      14.242859       5.834497      -5.942507      10.562481      -4.015598       9.698974          -0.000001
          425              O      12.145284       4.932659       4.966439      -0.548814      38.073647 0.56934843E+03  0.13841885E+05                                 8.916989                            7.337346       0.404900       2.201548                    0.994815      26.991215      70.638113       0.710490       0.354594      -1.146022       0.010955      -0.024130       0.014643       0.030277      -0.008348      -0.017354       0.038858      -0.008899      -0.174329      -0.074221       0.019746       0.054475             10.681994       7.167708      -2.463021       0.795032      17.098130      -0.248401       7.780145           0.000002
          426              O      12.231610       3.513363       3.232292      -0.550977      33.332499 0.47089890E+03  0.10936105E+05                                 8.136620                            6.619892       0.614878       2.259891                    0.998296      26.773290      68.859428       0.755728       0.348984      -1.148666       0.004937      -0.005711       0.025573       0.026664       0.025202      -0.005953      -0.000564       0.074271       0.165022      -0.072395       0.016486       0.055909              9.835334       5.430005       0.109405       1.406099       7.594031      -2.125132      16.481967           0.000001
          427              O       0.388023      15.405696      13.497544      -0.571110      33.397422 0.47413587E+03  0.11021632E+05                                 8.149665                            6.616083       0.551800       2.232293                    0.998222      27.029938      69.376799       0.761084       0.346203      -1.151856       0.023486       0.003245      -0.011674       0.026427       0.001898      -0.021619       0.039547       0.096920      -0.009540      -0.071552       0.012299       0.059253              9.699240      12.562835       3.723486      -3.725781       8.493758      -2.946669       8.041128          -0.000003
          428              O       2.351719      14.425330      13.887170      -0.556099      35.677290 0.46751803E+03  0.10831988E+05                                 8.581455                            6.579141       0.566397       2.243882                    0.998244      26.731141      68.544596       0.761421       0.347193      -1.150788      -0.009495       0.020826      -0.013707       0.026679      -0.032990       0.031267       0.001948      -0.083212       0.028356      -0.069448       0.018894       0.050554             11.501990       6.429971      -1.323528       0.506302      18.376583      -7.154622       9.699417          -0.000001
          429              O       9.323666       6.283745       4.966439      -0.548801      38.070991 0.56929962E+03  0.13840382E+05                                 8.916497                            7.336965       0.404859       2.201555                    0.994814      26.990385      70.634799       0.710519       0.354587      -1.146029      -0.026373       0.002582       0.014643       0.030276       0.000347       0.042328      -0.004411       0.018899      -0.174304      -0.074216       0.019750       0.054466             10.681356      16.747604      -3.067676      -0.612755       7.516733      -0.564451       7.779732           0.000002
          430              O       8.051357       6.918632       3.232292      -0.550997      33.331424 0.47088476E+03  0.10935671E+05                                 8.136362                            6.619724       0.614961       2.259912                    0.998296      26.773259      68.858526       0.755751       0.348977      -1.148675      -0.007429      -0.001413       0.025583       0.026677       0.019562       0.002499       0.005430      -0.080781       0.164997      -0.072389       0.016490       0.055899              9.834990       6.958123      -0.991683      -2.543371       6.065543      -0.155133      16.481305           0.000001
          431              O       2.023213      11.229314      13.497544      -0.571138      33.397003 0.47413329E+03  0.11021541E+05                                 8.149536                            6.616017       0.552072       2.232372                    0.998226      27.030117      69.376828       0.761097       0.346198      -1.151862      -0.008935      -0.021977      -0.011682       0.026444       0.041016       0.045055      -0.001057      -0.051726      -0.009530      -0.071545       0.012303       0.059242              9.699054       6.286290      -0.099847      -0.689033      14.769846       4.699852       8.041025          -0.000003
          432              O       0.192343      10.018885      13.887170      -0.556128      35.676104 0.46750660E+03  0.10831630E+05                                 8.581166                            6.578983       0.566627       2.243949                    0.998247      26.731208      68.543926       0.761446       0.347185      -1.150797       0.022799      -0.002201      -0.013711       0.026695      -0.019522      -0.013935      -0.028053       0.098734       0.028384      -0.069439       0.018904       0.050535             11.501515      16.535346      -4.511033      -6.448918       8.270114       3.138713       9.699086          -0.000001
          433              O      11.904550       8.051795       4.966439      -0.548793      38.074888 0.56935051E+03  0.13842033E+05                                 8.917363                            7.337493       0.404061       2.201307                    0.994810      26.991073      70.639389       0.710459       0.354607      -1.146004       0.015412       0.021541       0.014660       0.030273       0.008033      -0.024999      -0.034476      -0.010026      -0.174391      -0.074257       0.019749       0.054507             10.682600      12.482945       5.532014      -0.182034      11.784320       0.813256       7.780535           0.000002
          434              O      13.090533       8.836203       3.232292      -0.551021      33.332367 0.47090270E+03  0.10936197E+05                                 8.136531                            6.619864       0.615036       2.259929                    0.998297      26.773757      68.860264       0.755740       0.348978      -1.148673       0.002509       0.007155       0.025594       0.026693      -0.044772       0.003445      -0.004894       0.006504       0.164948      -0.072393       0.016508       0.055886              9.835190       7.147748       0.882399       1.137321       5.876254       2.280218      16.481568           0.000001
          435              O      -2.411235      11.901388      13.497544      -0.571168      33.398546 0.47415551E+03  0.11022189E+05                                 8.149794                            6.616171       0.551958       2.232322                    0.998224      27.030742      69.378893       0.761088       0.346198      -1.151862      -0.014583       0.018727      -0.011704       0.026464      -0.042896      -0.023462      -0.038484      -0.045189      -0.009529      -0.071549       0.012319       0.059230              9.699449      12.736045      -3.623724       4.415003       8.320948      -1.753290       8.041355          -0.000003
          436              O      -2.544062      14.092183      13.887170      -0.556070      35.675426 0.46749412E+03  0.10831289E+05                                 8.581135                            6.578962       0.566405       2.243898                    0.998244      26.730521      68.542427       0.761434       0.347192      -1.150789      -0.013267      -0.018636      -0.013695       0.026662       0.052531      -0.017311       0.026109      -0.015525       0.028348      -0.069448       0.018886       0.050562             11.501438      14.242860       5.834498       5.942507      10.562481       4.015598       9.698974          -0.000001
          437              O       0.000000      12.845338      15.337388      -1.043964      57.164818 0.13055932E+04  0.38933479E+05                                11.159668                           10.567099      -0.043236       1.903077                    0.998320      37.759092     108.288941       0.640407       0.320727      -1.178966       0.000029       0.000269      -0.004142       0.004151      -0.000077      -0.000020       0.000032      -0.000029       0.001206      -0.000279      -0.000125       0.000405             12.720908      12.391538       0.000559      -0.000068      12.391211       0.000176      13.379974           0.000000
          438              O      11.124500       6.422861       2.384388      -1.043964      57.164818 0.13055932E+04  0.38933479E+05                                11.159668                           10.567099      -0.043236       1.903077                    0.998320      37.759092     108.288941       0.640407       0.320727      -1.178966      -0.000029      -0.000269      -0.004142       0.004151      -0.000077       0.000020      -0.000032      -0.000029       0.001206      -0.000279      -0.000125       0.000405             12.720908      12.391538       0.000560       0.000068      12.391211      -0.000176      13.379973           0.000000
          439              O      10.103716       4.932659       7.986561      -0.548815      38.073671 0.56934905E+03  0.13841905E+05                                 8.916993                            7.337352       0.404898       2.201547                    0.994815      26.991228      70.638169       0.710489       0.354594      -1.146022      -0.010955      -0.024130      -0.014643       0.030277       0.008349      -0.017354      -0.038857      -0.008900      -0.174331      -0.074221       0.019746       0.054476             10.681998       7.167717       2.463023       0.795036      17.098127       0.248423       7.780150           0.000002
          440              O      10.017390       3.513363       9.720708      -0.550976      33.331764 0.47088691E+03  0.10935748E+05                                 8.136466                            6.619779       0.614889       2.259896                    0.998296      26.773147      68.858622       0.755740       0.348981      -1.148670      -0.004938      -0.005713      -0.025572       0.026664      -0.025199      -0.005955       0.000560       0.074267       0.165021      -0.072391       0.016483       0.055909              9.835128       5.429915      -0.109413       1.406060       7.593857       2.125036      16.481612           0.000001
          441              O      -0.388023      15.405696      25.361456      -0.571111      33.397261 0.47413356E+03  0.11021562E+05                                 8.149624                            6.616057       0.551790       2.232289                    0.998222      27.029932      69.376669       0.761088       0.346202      -1.151857      -0.023486       0.003245       0.011674       0.026427      -0.001897      -0.021619      -0.039548       0.096920      -0.009540      -0.071552       0.012299       0.059253              9.699182      12.562749      -3.723455      -3.725740       8.493719       2.946648       8.041077          -0.000003
          442              O      -2.351719      14.425330      24.971830      -0.556098      35.677049 0.46751420E+03  0.10831875E+05                                 8.581411                            6.579109       0.566416       2.243889                    0.998244      26.731077      68.544319       0.761424       0.347193      -1.150788       0.009494       0.020826       0.013706       0.026678       0.032991       0.031269      -0.001947      -0.083210       0.028355      -0.069448       0.018895       0.050554             11.501929       6.429938       1.323547       0.506318      18.376484       7.154574       9.699365          -0.000001
          443              O      12.925334       6.283745       7.986561      -0.548801      38.071080 0.56930105E+03  0.13840427E+05                                 8.916516                            7.336978       0.404848       2.201551                    0.994813      26.990406      70.634907       0.710518       0.354588      -1.146028       0.026373       0.002582      -0.014643       0.030276      -0.000347       0.042328       0.004411       0.018900      -0.174303      -0.074216       0.019750       0.054466             10.681382      16.747644       3.067686      -0.612747       7.516750       0.564461       7.779752           0.000002
          444              O      14.197643       6.918632       9.720708      -0.550997      33.331970 0.47089359E+03  0.10935934E+05                                 8.136477                            6.619807       0.614962       2.259912                    0.998296      26.773372      68.859146       0.755742       0.348979      -1.148672       0.007427      -0.001414      -0.025584       0.026678      -0.019564       0.002495      -0.005434      -0.080786       0.164991      -0.072392       0.016493       0.055898              9.835145       6.958237       0.991703      -2.543442       6.065620       0.155137      16.481578           0.000001
          445              O      -2.023213      11.229314      25.361456      -0.571138      33.397430 0.47414007E+03  0.11021744E+05                                 8.149631                            6.616083       0.552073       2.232373                    0.998226      27.030190      69.377288       0.761090       0.346200      -1.151860       0.008936      -0.021977       0.011683       0.026445      -0.041016       0.045052       0.001058      -0.051730      -0.009526      -0.071544       0.012303       0.059241              9.699185       6.286362       0.099868      -0.689054      14.770049      -4.699946       8.041143          -0.000003
          446              O      -0.192343      10.018885      24.971830      -0.556129      35.676390 0.46751077E+03  0.10831754E+05                                 8.581225                            6.579022       0.566615       2.243944                    0.998247      26.731260      68.544213       0.761442       0.347186      -1.150796      -0.022800      -0.002200       0.013711       0.026696       0.019523      -0.013935       0.028052       0.098734       0.028383      -0.069439       0.018904       0.050535             11.501607      16.535473       4.511080      -6.448981       8.270183      -3.138752       9.699164          -0.000001
          447              O      10.344450       8.051795       7.986561      -0.548792      38.074774 0.56934845E+03  0.13841968E+05                                 8.917339                            7.337474       0.404075       2.201312                    0.994810      26.991040      70.639223       0.710461       0.354606      -1.146005      -0.015412       0.021541      -0.014660       0.030273      -0.008031      -0.025000       0.034476      -0.010025      -0.174390      -0.074257       0.019751       0.054506             10.682570      12.482915      -5.532003      -0.182038      11.784286      -0.813242       7.780509           0.000002
          448              O       9.158467       8.836203       9.720708      -0.551022      33.332553 0.47090586E+03  0.10936291E+05                                 8.136569                            6.619894       0.615024       2.259924                    0.998297      26.773789      68.860451       0.755737       0.348979      -1.148672      -0.002509       0.007153      -0.025594       0.026693       0.044772       0.003443       0.004892       0.006508       0.164955      -0.072394       0.016508       0.055887              9.835240       7.147790      -0.882412       1.137351       5.876284      -2.280236      16.481648           0.000001
          449              O       2.411235      11.901388      25.361456      -0.571167      33.398277 0.47415100E+03  0.11022054E+05                                 8.149739                            6.616130       0.551967       2.232325                    0.998224      27.030676      69.378562       0.761093       0.346197      -1.151863       0.014583       0.018727       0.011703       0.026463       0.042895      -0.023463       0.038486      -0.045190      -0.009534      -0.071550       0.012318       0.059231              9.699376      12.735933       3.623712       4.414949       8.320907       1.753284       8.041287          -0.000003
          450              O       2.544062      14.092183      24.971830      -0.556071      35.675381 0.46749377E+03  0.10831278E+05                                 8.581121                            6.578955       0.566399       2.243895                    0.998244      26.730533      68.542416       0.761435       0.347192      -1.150790       0.013267      -0.018637       0.013696       0.026663      -0.052532      -0.017311      -0.026108      -0.015524       0.028350      -0.069448       0.018887       0.050562             11.501408      14.242835      -5.834468       5.942490      10.562442      -4.015573       9.698948          -0.000001
          451              O       1.020784      14.335540      20.939561      -0.548815      38.073672 0.56934906E+03  0.13841905E+05                                 8.916993                            7.337352       0.404898       2.201547                    0.994815      26.991228      70.638170       0.710489       0.354594      -1.146022       0.010955       0.024130      -0.014643       0.030277       0.008349       0.017354       0.038857      -0.008900      -0.174331      -0.074221       0.019746       0.054476             10.681998       7.167717       2.463023      -0.795036      17.098127      -0.248423       7.780150           0.000002
          452              O       1.107110      15.754836      22.673708      -0.550976      33.331764 0.47088689E+03  0.10935747E+05                                 8.136465                            6.619779       0.614889       2.259896                    0.998296      26.773147      68.858621       0.755740       0.348981      -1.148670       0.004938       0.005713      -0.025572       0.026664      -0.025199       0.005955      -0.000560       0.074267       0.165021      -0.072391       0.016483       0.055909              9.835128       5.429915      -0.109413      -1.406060       7.593856      -2.125036      16.481612           0.000001
          453              O      11.512523       3.862503      12.408456      -0.571111      33.397260 0.47413354E+03  0.11021561E+05                                 8.149624                            6.616057       0.551790       2.232289                    0.998222      27.029932      69.376668       0.761088       0.346202      -1.151858       0.023486      -0.003245       0.011674       0.026427      -0.001897       0.021619       0.039548       0.096920      -0.009540      -0.071552       0.012299       0.059253              9.699181      12.562749      -3.723455       3.725739       8.493719      -2.946648       8.041077          -0.000003
          454              O      13.476219       4.842869      12.018830      -0.556098      35.677048 0.46751418E+03  0.10831874E+05                                 8.581411                            6.579109       0.566416       2.243890                    0.998244      26.731076      68.544317       0.761424       0.347193      -1.150788      -0.009494      -0.020826       0.013706       0.026678       0.032991      -0.031269       0.001947      -0.083210       0.028355      -0.069448       0.018895       0.050554             11.501929       6.429938       1.323547      -0.506318      18.376484      -7.154574       9.699365          -0.000001
          455              O      -1.800834      12.984454      20.939561      -0.548801      38.071079 0.56930103E+03  0.13840427E+05                                 8.916516                            7.336978       0.404848       2.201551                    0.994813      26.990405      70.634906       0.710518       0.354588      -1.146028      -0.026373      -0.002582      -0.014643       0.030276      -0.000347      -0.042328      -0.004411       0.018900      -0.174303      -0.074216       0.019750       0.054466             10.681382      16.747645       3.067686       0.612747       7.516750      -0.564462       7.779752           0.000002
          456              O      -3.073143      12.349567      22.673708      -0.550997      33.331972 0.47089360E+03  0.10935934E+05                                 8.136477                            6.619807       0.614961       2.259912                    0.998296      26.773372      68.859147       0.755742       0.348979      -1.148672      -0.007427       0.001414      -0.025584       0.026678      -0.019564      -0.002495       0.005434      -0.080786       0.164991      -0.072392       0.016493       0.055898              9.835146       6.958238       0.991703       2.543442       6.065621      -0.155136      16.481579           0.000001
          457              O      13.147713       8.038885      12.408456      -0.571138      33.397432 0.47414010E+03  0.11021745E+05                                 8.149631                            6.616083       0.552073       2.232373                    0.998226      27.030190      69.377290       0.761090       0.346200      -1.151860      -0.008936       0.021977       0.011683       0.026445      -0.041016      -0.045052      -0.001058      -0.051730      -0.009526      -0.071544       0.012303       0.059241              9.699186       6.286362       0.099868       0.689054      14.770051       4.699946       8.041144          -0.000003
          458              O      11.316843       9.249314      12.018830      -0.556129      35.676389 0.46751077E+03  0.10831754E+05                                 8.581225                            6.579022       0.566615       2.243944                    0.998247      26.731260      68.544213       0.761442       0.347186      -1.150796       0.022800       0.002200       0.013711       0.026696       0.019523       0.013935      -0.028052       0.098734       0.028383      -0.069439       0.018904       0.050535             11.501607      16.535474       4.511080       6.448982       8.270183       3.138752       9.699164          -0.000001
          459              O       0.780050      11.216404      20.939561      -0.548792      38.074774 0.56934845E+03  0.13841968E+05                                 8.917339                            7.337474       0.404075       2.201312                    0.994810      26.991040      70.639222       0.710461       0.354606      -1.146005       0.015412      -0.021541      -0.014660       0.030273      -0.008031       0.025000      -0.034476      -0.010025      -0.174390      -0.074257       0.019751       0.054506             10.682570      12.482915      -5.532003       0.182038      11.784286       0.813242       7.780509           0.000002
          460              O       1.966033      10.431996      22.673708      -0.551022      33.332554 0.47090586E+03  0.10936291E+05                                 8.136569                            6.619894       0.615024       2.259924                    0.998297      26.773789      68.860451       0.755737       0.348979      -1.148672       0.002509      -0.007153      -0.025594       0.026693       0.044772      -0.003443      -0.004892       0.006508       0.164955      -0.072394       0.016508       0.055887              9.835241       7.147790      -0.882412      -1.137351       5.876284       2.280236      16.481648           0.000001
          461              O       8.713265       7.366811      12.408456      -0.571167      33.398275 0.47415096E+03  0.11022053E+05                                 8.149739                            6.616130       0.551967       2.232325                    0.998224      27.030675      69.378558       0.761093       0.346197      -1.151863      -0.014583      -0.018727       0.011703       0.026463       0.042895       0.023463      -0.038486      -0.045190      -0.009534      -0.071550       0.012318       0.059231              9.699375      12.735932       3.623712      -4.414949       8.320907      -1.753284       8.041287          -0.000003
          462              O       8.580438       5.176016      12.018830      -0.556071      35.675384 0.46749380E+03  0.10831279E+05                                 8.581121                            6.578955       0.566399       2.243895                    0.998244      26.730533      68.542418       0.761435       0.347192      -1.150790      -0.013267       0.018637       0.013696       0.026663      -0.052532       0.017311       0.026108      -0.015524       0.028350      -0.069448       0.018887       0.050562             11.501410      14.242837      -5.834469      -5.942491      10.562443       4.015573       9.698949          -0.000001
          463              O      11.124500       6.422861      10.568612      -1.043964      57.164818 0.13055932E+04  0.38933479E+05                                11.159668                           10.567099      -0.043236       1.903077                    0.998320      37.759092     108.288940       0.640407       0.320727      -1.178966       0.000029      -0.000269       0.004142       0.004151       0.000079       0.000021       0.000031      -0.000029       0.001206      -0.000281      -0.000124       0.000405             12.720908      12.391539      -0.000548       0.000063      12.391210       0.000178      13.379974           0.000000
          464              O       0.000000      12.845338      23.521612      -1.043964      57.164819 0.13055932E+04  0.38933479E+05                                11.159668                           10.567099      -0.043236       1.903077                    0.998320      37.759092     108.288940       0.640407       0.320727      -1.178966      -0.000029       0.000269       0.004142       0.004151       0.000079      -0.000021      -0.000031      -0.000029       0.001206      -0.000281      -0.000124       0.000405             12.720908      12.391539      -0.000548      -0.000063      12.391210      -0.000178      13.379974           0.000000

******************************************************
Auxiliary information for the entire system
The total spin magnetic moment of the unit cell is   0.000137
The total net atomic charge of the unit cell is   0.000019
Accuracy of reproducing the electrostatic potential in the unit cell:
  The inner radius (bohr) =    5.0000
  The outer radius (bohr) =   12.0000
  Valid grid points have density less than (e/(bohr^3)) =    0.0001
  The number of valid grid points were=      1535174
  The rms potential error without charges in kcal/mol is=      3.57902
  The rms potential error with partial charges in kcal/mol is=      0.58474
  The RRMSE value at monopole order=      0.16338
  The rms potential error with partial charges and cloud penetration in kcal/mol is=      0.59053
  The RRMSE value at monopole order with cloud penetration is=      0.16500
  The rms potential error with partial charges and atomic dipoles in kcal/mol is=      0.29761
  The RRMSE value at dipole order=      0.08316
  The rms potential error with partial charges, atomic dipoles and cloud penetration in kcal/mol is=      0.29513
  The RRMSE value at dipole order with cloud penetration=      0.08246

******************************************************
The electron densities and ab initio electrostatic potential were computed in VASP using the PBE functional and
projector augmented wave method. See the main text of the journal article for a description of computational details.
The atomic charges, dipoles, and quadrupoles were computed with the DDEC6 method as described in
(a) T. A. Manz and N. Gabaldon Limas, RSC Adv. 6 (2016) 47771-47801 DOI: 10.1039/c6ra04656h
(b) N. Gabaldon Limas and T. A. Manz, RSC Adv. 8 (2018) 2678-2707 DOI: 10.1039/c7ra11829e.
For each atom in the material, the electron cloud parameters were fit to the spherically averaged atom-in-material
electron density using radial positions for which this density was between 10^-4 and 10^-2 electrons per cubic bohr.
The polarizabilities, dispersion coefficients, and quantum Drude oscillator (QDO) parameters were fit using the MCLF method.
The magnetic structure of the system was optimized in VASP from the default ferromagnetic initial guess using spin polarization.
The atomic spin moments (ASMs) were computed on this optimized magnetic structure using the DDEC6 partition as inputs
to the method of T. A. Manz and D. S. Sholl, J. Chem. Theory Comput. 7 (2011) 4146-4164 DOI: 10.1021/ct200539n.
The RMSE and RRMSE were computed using a uniform grid with Ewald summation.
