# Supplementary material for: A collection of forcefield precursors for metal–organic frameworks
Source: RSC Adv. 2019 Nov 13;9(63):36492–507. doi: 10.1039/c9ra07327b (PMC9075174; doi:10.1039/c9ra07327b)
Supplement: RA-009-C9RA07327B-s5439 [file RA-009-C9RA07327B-s5439.xyz]

  100
jmolscript: load "" {1 1 1} spacegroup "x,y,z" unitcell [{      6.401800     0.000000     0.000000 }, {      0.000000     8.990900     0.000000 }, {      0.000000     0.000000    26.271000 }]
Co     0.000000     0.000000    18.777723     0.931548
Co     3.200900     0.000000    20.628777     0.932291
Co     0.000000     0.000000     7.493277     0.933642
Co     3.200900     0.000000     5.642223     0.933276
H      4.829518     7.882322    16.458781     0.099003
H      4.787906     7.840065    14.170577     0.129839
H      1.628618     1.108578    22.947719     0.099019
H      1.587006     1.150835    25.235923     0.129838
H      4.773182     7.882322    22.947719     0.099020
H      4.814794     7.840065    25.235923     0.129841
H      1.572282     1.108578    16.458781     0.099003
H      1.613894     1.150835    14.170577     0.129842
H      1.572282     1.108578     9.812219     0.099051
H      1.613894     1.150835    12.100423     0.129910
H      4.773182     7.882322     3.323281     0.099059
H      4.814794     7.840065     1.035077     0.129910
H      1.628618     1.108578     3.323281     0.099046
H      1.587006     1.150835     1.035077     0.129911
H      4.829518     7.882322     9.812219     0.099039
H      4.787906     7.840065    12.100423     0.129911
C      4.841681     4.419926    20.859437     0.174348
C      4.868569     3.031731    20.861801     0.071695
C      5.487623     8.344454    15.991158     0.119994
C      5.453693     8.316582    14.609303    -0.188798
C      1.640781     4.570974    18.547063     0.174345
C      1.667669     5.959169    18.544699     0.071720
C      2.286723     0.646446    23.415342     0.120045
C      2.252793     0.674317    24.797197    -0.188780
C      4.761019     4.419926    18.547063     0.174341
C      4.734131     3.031731    18.544699     0.071721
C      4.115077     8.344454    23.415342     0.120048
C      4.149007     8.316582    24.797197    -0.188779
C      1.560119     4.570974    20.859437     0.174344
C      1.533231     5.959169    20.861801     0.071699
C      0.914177     0.646446    15.991158     0.119994
C      0.948107     0.674317    14.609303    -0.188797
C      1.560119     4.570974     5.411563     0.174307
C      1.533231     5.959169     5.409199     0.071616
C      0.914177     0.646446    10.279842     0.120219
C      0.948107     0.674317    11.661697    -0.188815
C      4.761019     4.419926     7.723937     0.174310
C      4.734131     3.031731     7.726301     0.071605
C      4.115077     8.344454     2.855658     0.120193
C      4.149007     8.316582     1.473803    -0.188814
C      1.640781     4.570974     7.723937     0.174319
C      1.667669     5.959169     7.726301     0.071574
C      2.286723     0.646446     2.855658     0.120182
C      2.252793     0.674317     1.473803    -0.188807
C      4.841681     4.419926     5.411563     0.174313
C      4.868569     3.031731     5.409199     0.071582
C      5.487623     8.344454    10.279842     0.120210
C      5.453693     8.316582    11.661697    -0.188808
C      0.000000     0.000000    13.889478     0.108766
C      3.200900     0.000000    25.517022     0.108797
C      0.000000     0.000000    12.381522     0.109003
C      3.200900     0.000000     0.753978     0.108942
C      4.801350     6.668551    19.703250     0.643091
C      4.801350     5.152685    19.703250    -0.262470
C      4.801350     2.301670    19.703250     0.144239
C      1.600450     2.322349    19.703250     0.643090
C      1.600450     3.838215    19.703250    -0.262474
C      1.600450     6.689230    19.703250     0.144237
C      1.600450     2.322349     6.567750     0.643212
C      1.600450     3.838215     6.567750    -0.262497
C      1.600450     6.689230     6.567750     0.144265
C      4.801350     6.668551     6.567750     0.643209
C      4.801350     5.152685     6.567750    -0.262494
C      4.801350     2.301670     6.567750     0.144262
N      0.000000     0.000000    16.682085    -0.228165
N      3.200900     0.000000    22.724415    -0.228322
N      0.000000     0.000000     9.588915    -0.228403
N      3.200900     0.000000     3.546585    -0.228333
O      5.353185     7.230482    18.733325    -0.572909
O      2.152285     1.760418    20.673175    -0.573110
O      4.249515     7.230482    20.673175    -0.573139
O      1.048615     1.760418    18.733325    -0.572917
O      1.048615     1.760418     7.537675    -0.573417
O      4.249515     7.230482     5.597825    -0.573357
O      2.152285     1.760418     5.597825    -0.573141
O      5.353185     7.230482     7.537675    -0.573217
O      4.801350     0.944944    19.703250    -0.558561
O      1.600450     8.045956    19.703250    -0.558560
O      1.600450     8.045956     6.567750    -0.559340
O      4.801350     0.944944     6.567750    -0.559340
F      4.903779     5.024115    22.071055    -0.114023
F      4.947311     2.386185    22.047411    -0.108497
F      1.702879     3.966785    17.335445    -0.114035
F      1.746411     6.604715    17.359089    -0.108472
F      4.698921     5.024115    17.335445    -0.114034
F      4.655389     2.386185    17.359089    -0.108472
F      1.498021     3.966785    22.071055    -0.114023
F      1.454489     6.604715    22.047411    -0.108499
F      1.498021     3.966785     4.199945    -0.114166
F      1.454489     6.604715     4.223589    -0.108643
F      4.698921     5.024115     8.935555    -0.114163
F      4.655389     2.386185     8.911911    -0.108657
F      1.702879     3.966785     8.935555    -0.114149
F      1.746411     6.604715     8.911911    -0.108650
F      4.903779     5.024115     4.199945    -0.114152
F      4.947311     2.386185     4.223589    -0.108637

The following XYZ coordinates are in angstroms. Other properties are in atomic units.
The sperically averaged electron density of each atom fit to a function of the form exp(a - br)
eigen_1, eigen_2 and eigen_3 are the three eigenvalues of traceless quadrupole moment tensor
  atom number  atomic symbol              X              Y              Z     net charge C6 coefficient C8 coefficient C10 coefficient fluctuating dipole atomic polarizability isotropic forcefield polarizability              a              b squared Pearson coefficient          <r^3>          <r^4>         wp_QDO          m_QDO          q_QDO       dipole_x       dipole_y       dipole_z         dipole            Qxy            Qxz            Qyz     Q(x^2-y^2)  Q(3z^2 - R^2)        eigen_1        eigen_2        eigen_3 static polarizability      alpha(xx)      alpha(xy)      alpha(xz)      alpha(yy)      alpha(yz)      alpha(zz) atomic spin moment
            1             Co       0.000000       0.000000      18.777723       0.931548     106.657189 0.22136859E+04  0.72492881E+05                                17.191360                           14.383803       0.620157       2.069655                    0.994876      45.881238     121.646747       0.533659       0.350480      -1.198208      -0.000010      -0.000021       0.083815       0.083815      -0.065102       0.000015       0.000031       0.001569       0.016866      -0.067917       0.005622       0.062295             21.146994      19.609053      -0.016680      -0.000005      29.468537      -0.000024      14.363392           2.797162
            2             Co       3.200900       0.000000      20.628777       0.932291     106.669729 0.22140694E+04  0.72500903E+05                                17.182249                           14.376339       0.622855       2.070570                    0.994859      45.887889     121.618506       0.534339       0.350055      -1.198698      -0.000020       0.000058      -0.084050       0.084050       0.064715      -0.000013       0.000102       0.002448       0.018383      -0.067791       0.006128       0.061663             21.135355      19.598221       0.015678       0.000002      29.451489       0.000006      14.356353           2.800175
            3             Co       0.000000       0.000000       7.493277       0.933642     106.552272 0.22110332E+04  0.72377688E+05                                17.171831                           14.367946       0.622024       2.070628                    0.994852      45.851359     121.507431       0.534406       0.350127      -1.198619      -0.000152      -0.000430      -0.083531       0.083532      -0.064433      -0.000158      -0.000773      -0.000139       0.021436      -0.068012       0.007148       0.060864             21.122255      19.586093      -0.016505       0.000032      29.432849       0.000106      14.347823           2.801767
            4             Co       3.200900       0.000000       5.642223       0.933276     106.555824 0.22110929E+04  0.72382867E+05                                17.175916                           14.371249       0.620990       2.070263                    0.994858      45.851551     121.525656       0.534151       0.350278      -1.198444      -0.000159       0.000459       0.083463       0.083465       0.064538       0.000155      -0.000829      -0.000041       0.020743      -0.068001       0.006917       0.061085             21.127515      19.590914       0.016899      -0.000031      29.440651       0.000082      14.350980           2.801047
            5              H       4.829518       7.882322      16.458781       0.099003       1.130803 0.79537620E+01  0.78528653E+02                                 1.842567                            1.683498      -1.034401       2.388692                    0.997008       3.646186      10.477810       0.464266       1.336238      -0.696330      -0.034674      -0.027131       0.022743       0.049554       0.013777      -0.003563       0.002464       0.013083       0.000237      -0.016269       0.000863       0.015406              1.936807       2.007965       0.418480      -0.468758       1.742932      -0.419484       2.059525           0.000291
            6              H       4.787906       7.840065      14.170577       0.129839       1.050645 0.74881454E+01  0.71160334E+02                                 1.612906                            1.530234      -0.851912       2.485139                    0.999443       3.126213       8.172437       0.549629       1.172661      -0.736266      -0.023533      -0.020382      -0.014539       0.034360       0.016037       0.000324       0.000620       0.005403       0.008266      -0.017644       0.002724       0.014920              1.628329       1.684394       0.267080       0.248923       1.397482       0.154245       1.803110           0.000136
            7              H       1.628618       1.108578      22.947719       0.099019       1.130725 0.79531181E+01  0.78520968E+02                                 1.842514                            1.683454      -1.034428       2.388699                    0.997008       3.646062      10.477479       0.464260       1.336277      -0.696322      -0.034680       0.027138      -0.022747       0.049564      -0.013781       0.003565       0.002460       0.013089       0.000238      -0.016272       0.000861       0.015411              1.936747       2.007904      -0.418462       0.468734       1.742885      -0.419464       2.059451           0.000303
            8              H       1.587006       1.150835      25.235923       0.129838       1.050553 0.74873044E+01  0.71150341E+02                                 1.612823                            1.530158      -0.851907       2.485163                    0.999443       3.126029       8.171840       0.549638       1.172676      -0.736264      -0.023536       0.020384       0.014543       0.034365      -0.016036      -0.000323       0.000620       0.005403       0.008254      -0.017641       0.002720       0.014921              1.628244       1.684306      -0.267061      -0.248909       1.397416       0.154238       1.803010           0.000125
            9              H       4.773182       7.882322      22.947719       0.099020       1.130722 0.79531027E+01  0.78520854E+02                                 1.842518                            1.683458      -1.034445       2.388693                    0.997007       3.646068      10.477532       0.464257       1.336286      -0.696320       0.034680      -0.027139      -0.022748       0.049565      -0.013781      -0.003565      -0.002459       0.013089       0.000238      -0.016271       0.000860       0.015411              1.936751       2.007908      -0.418462      -0.468736       1.742888       0.419466       2.059458           0.000303
           10              H       4.814794       7.840065      25.235923       0.129841       1.050551 0.74872884E+01  0.71150148E+02                                 1.612820                            1.530155      -0.851907       2.485162                    0.999443       3.126027       8.171831       0.549639       1.172675      -0.736264       0.023536      -0.020384       0.014543       0.034365      -0.016036       0.000323      -0.000619       0.005404       0.008254      -0.017641       0.002720       0.014921              1.628241       1.684303      -0.267060       0.248909       1.397413      -0.154237       1.803008           0.000125
           11              H       1.572282       1.108578      16.458781       0.099003       1.130805 0.79537810E+01  0.78528904E+02                                 1.842571                            1.683501      -1.034407       2.388690                    0.997008       3.646193      10.477841       0.464265       1.336240      -0.696329       0.034674       0.027131       0.022743       0.049554       0.013777       0.003563      -0.002464       0.013083       0.000238      -0.016268       0.000863       0.015406              1.936811       2.007968       0.418481       0.468759       1.742935       0.419485       2.059529           0.000291
           12              H       1.613894       1.150835      14.170577       0.129842       1.050644 0.74881395E+01  0.71160262E+02                                 1.612904                            1.530232      -0.851912       2.485139                    0.999443       3.126212       8.172433       0.549630       1.172660      -0.736267       0.023532       0.020382      -0.014538       0.034359       0.016037      -0.000324      -0.000619       0.005404       0.008265      -0.017644       0.002724       0.014920              1.628327       1.684392       0.267079      -0.248922       1.397481      -0.154245       1.803109           0.000136
           13              H       1.572282       1.108578       9.812219       0.099051       1.130725 0.79530499E+01  0.78520533E+02                                 1.842554                            1.683476      -1.034603       2.388641                    0.997006       3.646040      10.477609       0.464243       1.336322      -0.696313       0.034693       0.027151      -0.022747       0.049580       0.013769      -0.003577       0.002450       0.013088       0.000188      -0.016253       0.000842       0.015412              1.936798       2.007967       0.418500      -0.468782       1.742927      -0.419501       2.059500           0.000336
           14              H       1.613894       1.150835      12.100423       0.129910       1.050413 0.74860508E+01  0.71135115E+02                                 1.612631                            1.529990      -0.851756       2.485234                    0.999445       3.125816       8.170967       0.549692       1.172615      -0.736277       0.023528       0.020382       0.014538       0.034357       0.016036       0.000324       0.000617       0.005400       0.008260      -0.017642       0.002722       0.014919              1.628047       1.684095       0.267007       0.248856       1.397263       0.154204       1.802782           0.000126
           15              H       4.773182       7.882322       3.323281       0.099059       1.130734 0.79531365E+01  0.78521621E+02                                 1.842561                            1.683483      -1.034612       2.388634                    0.997006       3.646071      10.477722       0.464243       1.336319      -0.696313       0.034690      -0.027147       0.022748       0.049576      -0.013767       0.003577       0.002453       0.013086       0.000189      -0.016253       0.000844       0.015409              1.936806       2.007972      -0.418499       0.468783       1.742933      -0.419502       2.059512           0.000318
           16              H       4.814794       7.840065       1.035077       0.129910       1.050467 0.74865384E+01  0.71140906E+02                                 1.612681                            1.530035      -0.851771       2.485217                    0.999444       3.125917       8.171297       0.549686       1.172608      -0.736278       0.023528      -0.020382      -0.014537       0.034356      -0.016038      -0.000324       0.000617       0.005401       0.008269      -0.017645       0.002725       0.014920              1.628097       1.684148      -0.267019      -0.248865       1.397303       0.154209       1.802840           0.000104
           17              H       1.628618       1.108578       3.323281       0.099046       1.130751 0.79532196E+01  0.78522088E+02                                 1.842527                            1.683451      -1.034482       2.388676                    0.997009       3.646017      10.477300       0.464267       1.336255      -0.696326      -0.034689       0.027142       0.022739       0.049569      -0.013770      -0.003572      -0.002463       0.013079       0.000186      -0.016256       0.000848       0.015408              1.936769       2.007940      -0.418495      -0.468773       1.742904       0.419491       2.059462           0.000318
           18              H       1.587006       1.150835       1.035077       0.129911       1.050468 0.74865529E+01  0.71141077E+02                                 1.612682                            1.530036      -0.851770       2.485217                    0.999444       3.125919       8.171304       0.549686       1.172607      -0.736278      -0.023528       0.020382      -0.014539       0.034357      -0.016038       0.000325      -0.000619       0.005399       0.008271      -0.017646       0.002726       0.014920              1.628098       1.684150      -0.267020       0.248864       1.397305      -0.154209       1.802839           0.000104
           19              H       4.829518       7.882322       9.812219       0.099039       1.130739 0.79531140E+01  0.78520804E+02                                 1.842521                            1.683445      -1.034484       2.388679                    0.997009       3.645987      10.477206       0.464266       1.336263      -0.696325      -0.034693      -0.027146      -0.022738       0.049574       0.013771       0.003572      -0.002459       0.013081       0.000184      -0.016256       0.000845       0.015411              1.936762       2.007935       0.418495       0.468773       1.742899       0.419491       2.059452           0.000336
           20              H       4.787906       7.840065      12.100423       0.129911       1.050415 0.74860644E+01  0.71135275E+02                                 1.612632                            1.529991      -0.851756       2.485233                    0.999445       3.125819       8.170976       0.549692       1.172614      -0.736277      -0.023528      -0.020382       0.014540       0.034357       0.016036      -0.000324      -0.000619       0.005398       0.008262      -0.017642       0.002723       0.014919              1.628048       1.684097       0.267008      -0.248855       1.397265      -0.154204       1.802782           0.000126
           21              C       4.841681       4.419926      20.859437       0.174348      30.990245 0.44969462E+03  0.10765381E+05                                 8.970280                            7.439080      -0.428786       1.852020                    0.998863      28.495534      85.311728       0.554424       0.461479      -1.027254      -0.004847       0.090932       0.071669       0.115882      -0.000803      -0.006364       0.034657      -0.025300       0.123000      -0.034131      -0.025235       0.059366             10.210805       5.877536      -0.132158       0.221739      16.345758      -0.552624       8.409122          -0.003898
           22              C       4.868569       3.031731      20.861801       0.071695      33.087300 0.46871761E+03  0.11301979E+05                                 9.273647                            7.523006      -0.391560       1.868443                    0.997662      28.773141      85.569693       0.560996       0.452796      -1.035398      -0.001134      -0.084662       0.113268       0.141416      -0.014311      -0.002796      -0.043707       0.003498       0.071636      -0.047407      -0.005760       0.053167             10.709602       5.959263       0.321398       0.256514      17.178159      -0.047385       8.991384           0.008190
           23              C       5.487623       8.344454      15.991158       0.119994      27.501475 0.32307423E+03  0.71004303E+04                                 8.150444                            6.140716       0.055725       2.046321                    0.999387      25.724656      73.116207       0.636732       0.437690      -1.043878       0.045480       0.016336       0.004152       0.048503      -0.015429      -0.012255      -0.010141      -0.024504      -0.145061      -0.052678       0.008631       0.044046              9.605200       7.800924       2.380422      -0.295350       6.028662      -0.593939      14.986013           0.001549
           24              C       5.453693       8.316582      14.609303      -0.188798      33.976257 0.41361936E+03  0.95823323E+04                                 9.071117                            6.741903       0.293587       2.070189                    0.999794      28.978404      82.096325       0.641564       0.412093      -1.069373       0.010249      -0.007037       0.008639       0.015139       0.010825       0.014723       0.010193      -0.014976      -0.051040      -0.025626      -0.001969       0.027595             10.919977       7.921429       2.042780      -1.128436       5.833633      -0.957004      19.004868           0.001005
           25              C       1.640781       4.570974      18.547063       0.174345      30.990306 0.44969686E+03  0.10765454E+05                                 8.970304                            7.439107      -0.428822       1.852006                    0.998863      28.495672      85.312363       0.554422       0.461480      -1.027253      -0.004848      -0.090929      -0.071668       0.115879       0.000800       0.006368       0.034651      -0.025273       0.123013      -0.034123      -0.025239       0.059362             10.210804       5.877546       0.132069      -0.221731      16.345630      -0.552595       8.409235          -0.003901
           26              C       1.667669       5.959169      18.544699       0.071720      33.086162 0.46869840E+03  0.11301397E+05                                 9.273476                            7.522883      -0.391497       1.868475                    0.997662      28.772350      85.566838       0.560998       0.452800      -1.035396      -0.001141       0.084671      -0.113264       0.141419       0.014292       0.002799      -0.043705       0.003471       0.071589      -0.047387      -0.005771       0.053158             10.709402       5.959151      -0.321488      -0.256527      17.177826      -0.047336       8.991230           0.008182
           27              C       2.286723       0.646446      23.415342       0.120045      27.501213 0.32307163E+03  0.71003706E+04                                 8.150404                            6.140700       0.055491       2.046258                    0.999386      25.724776      73.116935       0.636731       0.437692      -1.043876       0.045504      -0.016348      -0.004159       0.048530       0.015403       0.012261      -0.010153      -0.024490      -0.145104      -0.052694       0.008664       0.044030              9.605146       7.800873      -2.380386       0.295358       6.028666      -0.593966      14.985899           0.001592
           28              C       2.252793       0.674317      24.797197      -0.188780      33.974778 0.41359679E+03  0.95816470E+04                                 9.070773                            6.741654       0.293720       2.070242                    0.999794      28.977484      82.092137       0.641588       0.412085      -1.069382       0.010251       0.007035      -0.008622       0.015130      -0.010820      -0.014734       0.010200      -0.014978      -0.051046      -0.025638      -0.001962       0.027599             10.919580       7.921080      -2.042662       1.128308       5.833412      -0.956912      19.004248           0.000988
           29              C       4.761019       4.419926      18.547063       0.174341      30.990366 0.44969775E+03  0.10765481E+05                                 8.970316                            7.439115      -0.428820       1.852007                    0.998863      28.495699      85.312465       0.554422       0.461480      -1.027253       0.004847       0.090929      -0.071669       0.115879       0.000800      -0.006368      -0.034650      -0.025273       0.123012      -0.034123      -0.025238       0.059361             10.210822       5.877555       0.132063       0.221730      16.345662       0.552610       8.409248          -0.003902
           30              C       4.734131       3.031731      18.544699       0.071721      33.086195 0.46869878E+03  0.11301407E+05                                 9.273479                            7.522883      -0.391513       1.868470                    0.997662      28.772353      85.566816       0.560998       0.452800      -1.035396       0.001142      -0.084671      -0.113264       0.141418       0.014292      -0.002797       0.043704       0.003474       0.071588      -0.047387      -0.005770       0.053157             10.709409       5.959153      -0.321495       0.256528      17.177845       0.047340       8.991230           0.008184
           31              C       4.115077       8.344454      23.415342       0.120048      27.501328 0.32307330E+03  0.71004194E+04                                 8.150438                            6.140723       0.055430       2.046237                    0.999386      25.724847      73.117298       0.636728       0.437693      -1.043875      -0.045505       0.016345      -0.004159       0.048530       0.015404      -0.012262       0.010155      -0.024495      -0.145115      -0.052699       0.008665       0.044034              9.605188       7.800896      -2.380389      -0.295366       6.028683       0.593972      14.985985           0.001590
           32              C       4.149007       8.316582      24.797197      -0.188779      33.974731 0.41359611E+03  0.95816267E+04                                 9.070763                            6.741646       0.293728       2.070245                    0.999794      28.977463      82.092039       0.641588       0.412085      -1.069382      -0.010253      -0.007037      -0.008621       0.015132      -0.010819       0.014734      -0.010198      -0.014981      -0.051047      -0.025638      -0.001961       0.027598             10.919566       7.921065      -2.042653      -1.128303       5.833399       0.956900      19.004234           0.000987
           33              C       1.560119       4.570974      20.859437       0.174344      30.990276 0.44969538E+03  0.10765405E+05                                 8.970286                            7.439087      -0.428779       1.852021                    0.998863      28.495573      85.311882       0.554424       0.461479      -1.027254       0.004847      -0.090931       0.071669       0.115881      -0.000802       0.006364      -0.034656      -0.025297       0.123007      -0.034131      -0.025235       0.059366             10.210804       5.877539      -0.132146      -0.221736      16.345738       0.552627       8.409135          -0.003896
           34              C       1.533231       5.959169      20.861801       0.071699      33.087262 0.46871722E+03  0.11301969E+05                                 9.273643                            7.523005      -0.391608       1.868427                    0.997662      28.773146      85.569763       0.560996       0.452797      -1.035397       0.001136       0.084662       0.113268       0.141416      -0.014314       0.002796       0.043706       0.003508       0.071634      -0.047410      -0.005754       0.053164             10.709591       5.959267       0.321408      -0.256513      17.178120       0.047384       8.991386           0.008189
           35              C       0.914177       0.646446      15.991158       0.119994      27.501546 0.32307516E+03  0.71004571E+04                                 8.150462                            6.140727       0.055701       2.046313                    0.999387      25.724702      73.116413       0.636731       0.437691      -1.043878      -0.045480      -0.016335       0.004152       0.048502      -0.015429       0.012255       0.010142      -0.024506      -0.145066      -0.052680       0.008632       0.044048              9.605223       7.800938       2.380425       0.295352       6.028673       0.593937      14.986058           0.001549
           36              C       0.948107       0.674317      14.609303      -0.188797      33.976277 0.41361946E+03  0.95823354E+04                                 9.071121                            6.741905       0.293588       2.070189                    0.999794      28.978405      82.096338       0.641564       0.412093      -1.069373      -0.010250       0.007038       0.008639       0.015140       0.010825      -0.014723      -0.010192      -0.014978      -0.051039      -0.025625      -0.001969       0.027594             10.919983       7.921427       2.042776       1.128436       5.833630       0.956992      19.004892           0.001004
           37              C       1.560119       4.570974       5.411563       0.174307      30.989789 0.44967906E+03  0.10765003E+05                                 8.970497                            7.439172      -0.428982       1.851961                    0.998863      28.495663      85.314352       0.554392       0.461507      -1.027231       0.004836      -0.090922      -0.071664       0.115870      -0.000796      -0.006358       0.034665      -0.025267       0.123046      -0.034124      -0.025254       0.059379             10.211149       5.877642      -0.132064       0.221737      16.346340      -0.552627       8.409464          -0.004079
           38              C       1.533231       5.959169       5.409199       0.071616      33.087586 0.46871132E+03  0.11301858E+05                                 9.273883                            7.523076      -0.391976       1.868307                    0.997661      28.773525      85.572676       0.560977       0.452811      -1.035383       0.001140       0.084672      -0.113280       0.141432      -0.014322      -0.002773      -0.043713       0.003459       0.071626      -0.047399      -0.005781       0.053180             10.710011       5.959370       0.321486       0.256562      17.178951      -0.047284       8.991713           0.008042
           39              C       0.914177       0.646446      10.279842       0.120219      27.495305 0.32299063E+03  0.70980858E+04                                 8.149023                            6.139735       0.056023       2.046460                    0.999389      25.720993      73.101573       0.636816       0.437664      -1.043901      -0.045496      -0.016298      -0.004118       0.048503      -0.015480      -0.012232      -0.010155      -0.024542      -0.145403      -0.052778       0.008622       0.044156              9.603472       7.799627       2.379993      -0.295561       6.027782      -0.594043      14.983008           0.001792
           40              C       0.948107       0.674317      11.661697      -0.188815      33.973898 0.41358739E+03  0.95813449E+04                                 9.070655                            6.741612       0.293861       2.070309                    0.999794      28.976597      82.088428       0.641587       0.412089      -1.069382      -0.010241       0.007064      -0.008630       0.015141       0.010788       0.014703       0.010168      -0.015029      -0.051005      -0.025606      -0.001944       0.027550             10.919477       7.920908       2.042572      -1.128521       5.833340      -0.957073      19.004181           0.000863
           41              C       4.761019       4.419926       7.723937       0.174310      30.989544 0.44967483E+03  0.10764864E+05                                 8.970427                            7.439123      -0.428950       1.851974                    0.998863      28.495375      85.313028       0.554396       0.461505      -1.027233       0.004837       0.090922       0.071665       0.115871       0.000798       0.006357       0.034665      -0.025274       0.123040      -0.034126      -0.025252       0.059378             10.211068       5.877599       0.132106      -0.221738      16.346228      -0.552648       8.409378          -0.004074
           42              C       4.734131       3.031731       7.726301       0.071605      33.087781 0.46871522E+03  0.11301966E+05                                 9.273878                            7.523079      -0.391970       1.868306                    0.997661      28.773623      85.572760       0.560980       0.452807      -1.035386       0.001136      -0.084666       0.113283       0.141431       0.014331       0.002772      -0.043711       0.003473       0.071647      -0.047407      -0.005774       0.053181             10.709992       5.959367      -0.321432      -0.256555      17.178884      -0.047305       8.991725           0.008050
           43              C       4.115077       8.344454       2.855658       0.120193      27.496090 0.32300125E+03  0.70983810E+04                                 8.149196                            6.139852       0.056045       2.046459                    0.999389      25.721376      73.103097       0.636807       0.437666      -1.043899      -0.045490       0.016297       0.004127       0.048497       0.015487       0.012238      -0.010151      -0.024546      -0.145352      -0.052765       0.008611       0.044153              9.603683       7.799779      -2.380043       0.295552       6.027884      -0.594041      14.983386           0.001710
           44              C       4.149007       8.316582       1.473803      -0.188814      33.975048 0.41360436E+03  0.95818486E+04                                 9.070848                            6.741745       0.293801       2.070279                    0.999794      28.977420      82.091575       0.641580       0.412089      -1.069381      -0.010250      -0.007060       0.008631       0.015146      -0.010810      -0.014706       0.010170      -0.015017      -0.050985      -0.025600      -0.001965       0.027565             10.919693       7.921097      -2.042634       1.128565       5.833462      -0.957108      19.004520           0.000817
           45              C       1.640781       4.570974       7.723937       0.174319      30.989415 0.44967339E+03  0.10764819E+05                                 8.970404                            7.439110      -0.429005       1.851958                    0.998862      28.495264      85.312580       0.554397       0.461505      -1.027233      -0.004841      -0.090931       0.071660       0.115875       0.000809      -0.006358      -0.034675      -0.025296       0.123010      -0.034127      -0.025254       0.059382             10.211062       5.877591       0.132205       0.221763      16.346307       0.552558       8.409287          -0.004081
           46              C       1.667669       5.959169       7.726301       0.071574      33.087703 0.46871386E+03  0.11301920E+05                                 9.273866                            7.523071      -0.391631       1.868418                    0.997661      28.773536      85.572348       0.560981       0.452808      -1.035386      -0.001122       0.084668       0.113284       0.141433       0.014311      -0.002779       0.043722       0.003403       0.071657      -0.047390      -0.005811       0.053201             10.709982       5.959327      -0.321339       0.256555      17.178922       0.047288       8.991698           0.008047
           47              C       2.286723       0.646446       2.855658       0.120182      27.494921 0.32298482E+03  0.70979070E+04                                 8.148886                            6.139642       0.056532       2.046626                    0.999390      25.720647      73.099689       0.636829       0.437658      -1.043907       0.045486      -0.016319       0.004122       0.048501       0.015484      -0.012230       0.010132      -0.024509      -0.145262      -0.052728       0.008605       0.044123              9.603286       7.799552      -2.379996      -0.295486       6.027705       0.593920      14.982601           0.001728
           48              C       2.252793       0.674317       1.473803      -0.188807      33.975073 0.41360638E+03  0.95819091E+04                                 9.070862                            6.741777       0.293764       2.070266                    0.999794      28.977445      82.091758       0.641576       0.412091      -1.069380       0.010242       0.007048       0.008639       0.015140      -0.010813       0.014702      -0.010183      -0.015007      -0.050968      -0.025594      -0.001976       0.027570             10.919684       7.921129      -2.042649      -1.128525       5.833481       0.957046      19.004440           0.000826
           49              C       4.841681       4.419926       5.411563       0.174313      30.989700 0.44967790E+03  0.10764966E+05                                 8.970485                            7.439164      -0.429041       1.851943                    0.998862      28.495555      85.313924       0.554392       0.461507      -1.027231      -0.004840       0.090932      -0.071660       0.115875      -0.000808       0.006359      -0.034676      -0.025290       0.123010      -0.034126      -0.025256       0.059382             10.211165       5.877640      -0.132168      -0.221765      16.346475       0.552547       8.409379          -0.004092
           50              C       4.868569       3.031731       5.409199       0.071582      33.087542 0.46871010E+03  0.11301816E+05                                 9.273876                            7.523068      -0.391614       1.868426                    0.997661      28.773432      85.572206       0.560977       0.452811      -1.035383      -0.001126      -0.084673      -0.113281       0.141433      -0.014300       0.002779       0.043725       0.003383       0.071638      -0.047380      -0.005822       0.053202             10.710017       5.959328       0.321390      -0.256564      17.179037       0.047270       8.991687           0.008040
           51              C       5.487623       8.344454      10.279842       0.120210      27.494170 0.32297475E+03  0.70976286E+04                                 8.148727                            6.139535       0.056480       2.046617                    0.999390      25.720284      73.098297       0.636836       0.437657      -1.043908       0.045493       0.016318      -0.004114       0.048506      -0.015477       0.012225       0.010137      -0.024507      -0.145318      -0.052744       0.008616       0.044127              9.603092       7.799409       2.379947       0.295498       6.027608       0.593926      14.982259           0.001809
           52              C       5.453693       8.316582      11.661697      -0.188808      33.973886 0.41358905E+03  0.95813947E+04                                 9.070662                            6.741639       0.293828       2.070298                    0.999794      28.976615      82.088572       0.641583       0.412091      -1.069381       0.010234      -0.007054      -0.008637       0.015135       0.010791      -0.014699      -0.010180      -0.015019      -0.050990      -0.025600      -0.001954       0.027554             10.919456       7.920933       2.042585       1.128475       5.833355       0.957010      19.004080           0.000871
           53              C       0.000000       0.000000      13.889478       0.108766      37.683926 0.38416979E+03  0.86973360E+04                                 9.870498                            6.548694      -0.042509       2.004290                    0.999322      25.682093      70.856964       0.646287       0.418618      -1.070069       0.000001      -0.000000       0.006512       0.006512      -0.001099      -0.000001      -0.000000      -0.013502       0.012565      -0.008934       0.004188       0.004746             13.629605       8.224190       2.067473      -0.000008       6.189322      -0.000017      26.475303           0.000152
           54              C       3.200900       0.000000      25.517022       0.108797      37.683473 0.38416431E+03  0.86971497E+04                                 9.870305                            6.548561      -0.042401       2.004329                    0.999322      25.681901      70.855353       0.646309       0.418607      -1.070080       0.000001       0.000000      -0.006527       0.006527       0.001068       0.000001       0.000000      -0.013480       0.012556      -0.008917       0.004185       0.004731             13.629385       8.223955      -2.067373       0.000009       6.189185      -0.000016      26.475016           0.000133
           55              C       0.000000       0.000000      12.381522       0.109003      37.679494 0.38411720E+03  0.86958526E+04                                 9.869882                            6.548335      -0.042517       2.004313                    0.999321      25.679919      70.849900       0.646292       0.418629      -1.070061       0.000003       0.000000      -0.006495       0.006495      -0.001146       0.000000      -0.000000      -0.013546       0.012301      -0.008919       0.004100       0.004819             13.628752       8.223601       2.067261      -0.000037       6.188950      -0.000040      26.473705           0.000384
           56              C       3.200900       0.000000       0.753978       0.108942      37.681679 0.38414148E+03  0.86965431E+04                                 9.870205                            6.548517      -0.042489       2.004301                    0.999321      25.680939      70.853383       0.646286       0.418626      -1.070062       0.000003      -0.000000       0.006508       0.006508       0.001130      -0.000000      -0.000000      -0.013536       0.012361      -0.008922       0.004120       0.004801             13.629219       8.223868      -2.067337       0.000035       6.189136      -0.000042      26.474652           0.000295
           57              C       4.801350       6.668551      19.703250       0.643091      22.327383 0.24045020E+03  0.50050703E+04                                 7.733878                            5.748813      -0.431331       1.920391                    0.998178      23.163167      68.286818       0.570898       0.515421      -0.982718      -0.000004       0.030870       0.000019       0.030870       0.000018       0.071843      -0.000001       0.081392       0.035383      -0.049461      -0.046593       0.096054              9.555509       7.372392       0.000074      -2.634617      14.419887      -0.000076       6.874247           0.000004
           58              C       4.801350       5.152685      19.703250      -0.262470      39.943008 0.54503969E+03  0.13692859E+05                                10.867334                            8.325781      -0.584226       1.773359                    0.997429      33.064171     101.465214       0.511195       0.476928      -1.018652      -0.000006       0.015640       0.000002       0.015640      -0.000006      -0.023665       0.000010       0.031266       0.013200      -0.017833      -0.015175       0.033008             13.762010       7.164031      -0.000132      -0.003642      25.112707       0.000137       9.009291           0.011461
           59              C       4.801350       2.301670      19.703250       0.144239      28.981783 0.37676700E+03  0.86874846E+04                                 8.804622                            6.964483      -0.400530       1.860455                    0.999392      28.612149      85.936455       0.550236       0.482765      -1.008931       0.000016      -0.133745      -0.000013       0.133745      -0.000023       0.009091       0.000018       0.016697      -0.085486      -0.030065       0.005899       0.024166             10.558941       6.032202      -0.000122      -0.043039      17.861714       0.000050       7.782907          -0.002762
           60              C       1.600450       2.322349      19.703250       0.643090      22.327469 0.24045143E+03  0.50050984E+04                                 7.733879                            5.748814      -0.431317       1.920395                    0.998178      23.163104      68.286467       0.570900       0.515419      -0.982720       0.000005      -0.030872       0.000019       0.030872       0.000012      -0.071841       0.000000       0.081391       0.035381      -0.049460      -0.046592       0.096052              9.555509       7.372390       0.000067       2.634621      14.419885       0.000067       6.874252           0.000008
           61              C       1.600450       3.838215      19.703250      -0.262474      39.943116 0.54504236E+03  0.13692942E+05                                10.867346                            8.325797      -0.584223       1.773359                    0.997429      33.064252     101.465495       0.511195       0.476928      -1.018653       0.000004      -0.015638       0.000000       0.015638      -0.000005       0.023665      -0.000007       0.031262       0.013200      -0.017831      -0.015176       0.033007             13.762012       7.164041      -0.000104       0.003640      25.112696      -0.000096       9.009300           0.011459
           62              C       1.600450       6.689230      19.703250       0.144237      28.981806 0.37676767E+03  0.86875084E+04                                 8.804647                            6.964505      -0.400581       1.860438                    0.999392      28.612252      85.936950       0.550233       0.482768      -1.008929      -0.000014       0.133743      -0.000013       0.133743      -0.000027      -0.009093      -0.000021       0.016704      -0.085491      -0.030067       0.005896       0.024170             10.558965       6.032225      -0.000116       0.043042      17.861741      -0.000054       7.782929          -0.002765
           63              C       1.600450       2.322349       6.567750       0.643212      22.324448 0.24041559E+03  0.50042557E+04                                 7.733750                            5.748779      -0.431670       1.920306                    0.998176      23.162802      68.288920       0.570833       0.515490      -0.982669       0.000006      -0.030877       0.000005       0.030877      -0.000039       0.071797       0.000002       0.081460       0.035453      -0.049394      -0.046638       0.096032              9.555363       7.372324      -0.000061      -2.634461      14.419764       0.000069       6.874000           0.000044
           64              C       1.600450       3.838215       6.567750      -0.262497      39.941261 0.54500881E+03  0.13691849E+05                                10.866913                            8.325431      -0.584217       1.773384                    0.997427      33.062712     101.458902       0.511218       0.476915      -1.018662      -0.000011      -0.015633       0.000012       0.015633       0.000007      -0.023668      -0.000018       0.031197       0.013203      -0.017799      -0.015192       0.032991             13.761592       7.163739       0.000207      -0.003642      25.111919      -0.000281       9.009119           0.011418
           65              C       1.600450       6.689230       6.567750       0.144265      28.979499 0.37672582E+03  0.86863986E+04                                 8.804541                            6.964399      -0.400229       1.860540                    0.999391      28.612816      85.941049       0.550197       0.482807      -1.008897       0.000022       0.133774      -0.000007       0.133774      -0.000007       0.009132       0.000009       0.016736      -0.085520      -0.030089       0.005885       0.024203             10.558819       6.032186       0.000089      -0.042991      17.861203       0.000012       7.783067          -0.002709
           66              C       4.801350       6.668551       6.567750       0.643209      22.324411 0.24041500E+03  0.50042436E+04                                 7.733758                            5.748783      -0.431683       1.920302                    0.998176      23.162878      68.289301       0.570831       0.515492      -0.982667       0.000006       0.030876       0.000011       0.030876       0.000024      -0.071799       0.000003       0.081461       0.035454      -0.049395      -0.046639       0.096034              9.555375       7.372335       0.000003       2.634461      14.419787       0.000023       6.874003           0.000041
           67              C       4.801350       5.152685       6.567750      -0.262494      39.941161 0.54500635E+03  0.13691773E+05                                10.866903                            8.325417      -0.584218       1.773384                    0.997427      33.062641     101.458659       0.511218       0.476916      -1.018662      -0.000007       0.015635      -0.000010       0.015635      -0.000004       0.023668      -0.000011       0.031200       0.013203      -0.017800      -0.015192       0.032992             13.761590       7.163730      -0.000119       0.003643      25.111928      -0.000180       9.009112           0.011420
           68              C       4.801350       2.301670       6.567750       0.144262      28.979522 0.37672589E+03  0.86863974E+04                                 8.804531                            6.964388      -0.400188       1.860553                    0.999391      28.612768      85.940788       0.550199       0.482805      -1.008898       0.000004      -0.133774      -0.000005       0.133774       0.000033      -0.009131       0.000026       0.016730      -0.085517      -0.030087       0.005888       0.024200             10.558812       6.032173       0.000027       0.042989      17.861207       0.000040       7.783057          -0.002707
           69              N       0.000000       0.000000      16.682085      -0.228165      36.278253 0.52382067E+03  0.12708995E+05                                 9.219709                            7.465966      -0.177568       1.966933                    0.998379      28.093247      78.096175       0.632640       0.399044      -1.091969      -0.000000      -0.000003      -0.159064       0.159064       0.028801      -0.000002      -0.000004      -0.006404      -0.257324      -0.085775       0.013909       0.071866             10.405943       9.551145       3.154460      -0.000000       7.641644      -0.000003      14.025040           0.033341
           70              N       3.200900       0.000000      22.724415      -0.228322      36.291167 0.52404731E+03  0.12715891E+05                                 9.221753                            7.467483      -0.177391       1.966845                    0.998387      28.100035      78.119785       0.632587       0.399033      -1.091974      -0.000001       0.000005       0.159148       0.159148      -0.028832       0.000002      -0.000013      -0.006399      -0.257364      -0.085788       0.013885       0.071903             10.408415       9.552999      -3.155082      -0.000010       7.643265       0.000012      14.028982           0.033398
           71              N       0.000000       0.000000       9.588915      -0.228403      36.288681 0.52400840E+03  0.12714880E+05                                 9.222245                            7.467938      -0.180307       1.966050                    0.998367      28.097809      78.116793       0.632467       0.399112      -1.091906      -0.000001      -0.000045       0.159098       0.159098       0.028791       0.000013       0.000100      -0.006629      -0.257016      -0.085672       0.013855       0.071817             10.409002       9.553417       3.155179      -0.000058       7.643711      -0.000086      14.029878           0.033302
           72              N       3.200900       0.000000       3.546585      -0.228333      36.283856 0.52392331E+03  0.12712302E+05                                 9.221493                            7.467375      -0.180321       1.966098                    0.998364      28.095354      78.108436       0.632485       0.399116      -1.091903      -0.000001       0.000047      -0.159069       0.159069      -0.028790      -0.000013       0.000106      -0.006599      -0.257030      -0.085677       0.013860       0.071816             10.408093       9.552728      -3.154943       0.000066       7.643115      -0.000097      14.028436           0.033224
           73              O       5.353185       7.230482      18.733325      -0.572909      44.011371 0.67010494E+03  0.17090438E+05                                10.145406                            8.153847      -0.105590       2.003707                    0.995852      28.970730      79.488722       0.645479       0.372061      -1.124269      -0.021837      -0.010834       0.001690       0.024435       0.024032       0.017983      -0.029769       0.081360       0.043751      -0.068199       0.023463       0.044736             12.196679      11.008679       4.689173      -3.698425      15.512351      -4.592736      10.069007           0.027548
           74              O       2.152285       1.760418      20.673175      -0.573110      44.025859 0.67036364E+03  0.17098729E+05                                10.147574                            8.155463      -0.105213       2.003716                    0.995859      28.976254      79.508472       0.645408       0.372064      -1.124263      -0.021902       0.010852      -0.001684       0.024501      -0.024024      -0.018033      -0.029741       0.081321       0.043786      -0.068177       0.023418       0.044759             12.199498      11.011204      -4.690403       3.699258      15.516437      -4.593870      10.070854           0.027623
           75              O       4.249515       7.230482      20.673175      -0.573139      44.028743 0.67041686E+03  0.17100449E+05                                10.148033                            8.155802      -0.105206       2.003695                    0.995861      28.977371      79.512736       0.645392       0.372066      -1.124261       0.021912      -0.010854      -0.001680       0.024511      -0.024011       0.018046       0.029741       0.081340       0.043813      -0.068182       0.023409       0.044772             12.200094      11.011735      -4.690665      -3.699441      15.517276       4.594106      10.071270           0.027606
           76              O       1.048615       1.760418      18.733325      -0.572917      44.012075 0.67011809E+03  0.17090858E+05                                10.145508                            8.153923      -0.105561       2.003709                    0.995853      28.971021      79.489739       0.645476       0.372060      -1.124269       0.021840       0.010835       0.001685       0.024438       0.024025      -0.017988       0.029770       0.081370       0.043757      -0.068202       0.023460       0.044742             12.196811      11.008779       4.689228       3.698445      15.512573       4.592788      10.069081           0.027542
           77              O       1.048615       1.760418       7.537675      -0.573417      44.041700 0.67067242E+03  0.17108720E+05                                10.150283                            8.157546      -0.105931       2.003411                    0.995858      28.982091      79.531614       0.645296       0.372083      -1.124240       0.021955       0.010969      -0.001679       0.024600       0.024033       0.018091      -0.029713       0.081409       0.043950      -0.068221       0.023389       0.044832             12.203031      11.014434       4.691990      -3.700201      15.521619      -4.595089      10.073042           0.027612
           78              O       4.249515       7.230482       5.597825      -0.573357      44.037250 0.67059251E+03  0.17106158E+05                                10.149604                            8.157031      -0.106021       2.003415                    0.995856      28.980428      79.525618       0.645321       0.372080      -1.124242       0.021932      -0.010953       0.001690       0.024573      -0.024031      -0.018081      -0.029726       0.081409       0.043937      -0.068226       0.023402       0.044824             12.202156      11.013639      -4.691618       3.699940      15.520369      -4.594737      10.072459           0.027589
           79              O       2.152285       1.760418       5.597825      -0.573141      44.016259 0.67020497E+03  0.17093651E+05                                10.146306                            8.154597      -0.106200       2.003529                    0.995841      28.972224      79.494737       0.645432       0.372073      -1.124258      -0.021855       0.010938       0.001738       0.024501      -0.024143       0.017976       0.029728       0.081250       0.043749      -0.068185       0.023478       0.044708             12.197855      11.009910      -4.689718      -3.698741      15.514069       4.593013      10.069585           0.027722
           80              O       5.353185       7.230482       7.537675      -0.573217      44.022399 0.67031588E+03  0.17097220E+05                                10.147265                            8.155317      -0.106130       2.003506                    0.995844      28.974527      79.503266       0.645397       0.372078      -1.124252      -0.021884      -0.010955      -0.001728       0.024533       0.024139      -0.017993       0.029714       0.081256       0.043778      -0.068183       0.023461       0.044722             12.199093      11.011042       4.690254       3.699129      15.515803       4.593510      10.070435           0.027737
           81              O       4.801350       0.944944      19.703250      -0.558561      50.854037 0.74859894E+03  0.19649592E+05                                11.209537                            8.599578      -0.216301       1.942208                    0.998361      30.248988      84.494915       0.629891       0.370456      -1.124274       0.000031       0.116671      -0.000016       0.116671       0.000007      -0.003533       0.000003      -0.099899      -0.267295      -0.089247      -0.005251       0.094499             14.289453      11.236990      -0.000181      -1.870452      24.893774       0.000058       6.737595           0.085933
           82              O       1.600450       8.045956      19.703250      -0.558560      50.854064 0.74860006E+03  0.19649632E+05                                11.209545                            8.599588      -0.216323       1.942200                    0.998361      30.249010      84.495040       0.629890       0.370456      -1.124274      -0.000040      -0.116670      -0.000018       0.116670       0.000011       0.003529       0.000005      -0.099899      -0.267307      -0.089251      -0.005250       0.094501             14.289454      11.237026      -0.000205       1.870461      24.893737      -0.000075       6.737599           0.085935
           83              O       1.600450       8.045956       6.567750      -0.559340      50.893267 0.74929146E+03  0.19672235E+05                                11.214620                            8.603107      -0.214724       1.942432                    0.998372      30.263534      84.543985       0.629814       0.370417      -1.124308      -0.000015      -0.116847      -0.000001       0.116847       0.000022      -0.003399      -0.000053      -0.099730      -0.267222      -0.089212      -0.005190       0.094402             14.296517      11.242523      -0.000032      -1.871439      24.906794       0.000098       6.740234           0.085807
           84              O       4.801350       0.944944       6.567750      -0.559340      50.893201 0.74928976E+03  0.19672176E+05                                11.214608                            8.603095      -0.214706       1.942438                    0.998372      30.263501      84.543830       0.629814       0.370417      -1.124308      -0.000076       0.116848      -0.000028       0.116848      -0.000017       0.003403      -0.000046      -0.099730      -0.267212      -0.089209      -0.005191       0.094400             14.296509      11.242487       0.000218       1.871430      24.906814       0.000139       6.740227           0.085806
           85              F       4.903779       5.024115      22.071055      -0.114023      13.221485 0.18765200E+03  0.34334154E+04                                 4.285875                            4.153800       0.823687       2.513806                    0.997633      18.463288      41.002248       0.970876       0.344802      -1.161906      -0.009161      -0.029148      -0.098691       0.103313       0.005093       0.007537       0.077543      -0.033116       0.239101      -0.064986      -0.056762       0.121748              4.265436       3.497993      -0.068746       0.038803       4.377196       1.228513       4.921120          -0.000310
           86              F       4.947311       2.386185      22.047411      -0.108497      13.880672 0.19198605E+03  0.35272116E+04                                 4.439247                            4.191019       0.943934       2.551474                    0.998692      18.419039      40.776006       0.971725       0.343084      -1.165208      -0.013683       0.051376      -0.108966       0.121245      -0.009444       0.003790      -0.086309      -0.024596       0.250477      -0.077914      -0.052582       0.130496              4.555424       3.640113       0.140550       0.066732       4.667839      -1.710809       5.358318           0.000988
           87              F       1.702879       3.966785      17.335445      -0.114035      13.222036 0.18766177E+03  0.34336430E+04                                 4.286027                            4.153936       0.823598       2.513768                    0.997633      18.463495      41.003159       0.970849       0.344806      -1.161901      -0.009161       0.029154       0.098673       0.103297      -0.005096      -0.007534       0.077552      -0.033086       0.239137      -0.065008      -0.056753       0.121761              4.265592       3.498105       0.068746      -0.038801       4.377336       1.228585       4.921334          -0.000306
           88              F       1.746411       6.604715      17.359089      -0.108472      13.879622 0.19196728E+03  0.35267765E+04                                 4.439009                            4.190804       0.944094       2.551558                    0.998692      18.418332      40.773765       0.971755       0.343083      -1.165211      -0.013698      -0.051357       0.108975       0.121246       0.009427      -0.003800      -0.086296      -0.024626       0.250455      -0.077882      -0.052601       0.130483              4.555178       3.639931      -0.140542      -0.066735       4.667577      -1.710676       5.358026           0.000969
           89              F       4.698921       5.024115      17.335445      -0.114034      13.222016 0.18766140E+03  0.34336344E+04                                 4.286021                            4.153931       0.823600       2.513768                    0.997633      18.463488      41.003127       0.970850       0.344806      -1.161901       0.009161      -0.029155       0.098673       0.103297      -0.005097       0.007534      -0.077553      -0.033086       0.239138      -0.065009      -0.056753       0.121761              4.265586       3.498101       0.068746       0.038801       4.377329      -1.228583       4.921326          -0.000306
           90              F       4.655389       2.386185      17.359089      -0.108472      13.879618 0.19196720E+03  0.35267744E+04                                 4.439007                            4.190802       0.944081       2.551553                    0.998692      18.418341      40.773777       0.971755       0.343082      -1.165211       0.013699       0.051357       0.108973       0.121245       0.009428       0.003799       0.086296      -0.024625       0.250456      -0.077884      -0.052600       0.130483              4.555175       3.639929      -0.140542       0.066735       4.667573       1.710674       5.358022           0.000969
           91              F       1.498021       3.966785      22.071055      -0.114023      13.221512 0.18765248E+03  0.34334263E+04                                 4.285880                            4.153805       0.823686       2.513805                    0.997633      18.463314      41.002319       0.970875       0.344801      -1.161906       0.009161       0.029152      -0.098690       0.103313       0.005094      -0.007537      -0.077543      -0.033114       0.239106      -0.064987      -0.056762       0.121749              4.265441       3.497997      -0.068746      -0.038802       4.377200      -1.228518       4.921127          -0.000309
           92              F       1.454489       6.604715      22.047411      -0.108499      13.880749 0.19198743E+03  0.35272435E+04                                 4.439262                            4.191034       0.943881       2.551451                    0.998692      18.419100      40.776186       0.971723       0.343084      -1.165208       0.013683      -0.051376      -0.108965       0.121244      -0.009448      -0.003787       0.086311      -0.024591       0.250479      -0.077920      -0.052578       0.130497              4.555439       3.640127       0.140552      -0.066732       4.667849       1.710814       5.358340           0.000987
           93              F       1.498021       3.966785       4.199945      -0.114166      13.224749 0.18771211E+03  0.34348031E+04                                 4.286653                            4.154526       0.823500       2.513676                    0.997633      18.465225      41.008765       0.970766       0.344812      -1.161894       0.009150       0.029183       0.098741       0.103369       0.005097       0.007536       0.077536      -0.033087       0.239042      -0.064989      -0.056738       0.121727              4.266223       3.498585      -0.068762       0.038808       4.378037       1.228840       4.922047          -0.000416
           94              F       1.454489       6.604715       4.223589      -0.108643      13.884065 0.19204634E+03  0.35286066E+04                                 4.440014                            4.191712       0.943696       2.551311                    0.998692      18.421131      40.782687       0.971630       0.343090      -1.165200       0.013669      -0.051415       0.109050       0.121335      -0.009454       0.003788      -0.086272      -0.024601       0.250419      -0.077885      -0.052568       0.130453              4.556230       3.640693       0.140587       0.066753       4.668683      -1.711202       5.359312           0.000949
           95              F       4.698921       5.024115       8.935555      -0.114163      13.224073 0.18769967E+03  0.34345150E+04                                 4.286486                            4.154370       0.823585       2.513718                    0.997633      18.464857      41.007452       0.970792       0.344809      -1.161897       0.009150      -0.029179      -0.098738       0.103366      -0.005096      -0.007537       0.077533      -0.033099       0.239038      -0.064981      -0.056743       0.121725              4.266055       3.498458       0.068760      -0.038808       4.377861       1.228767       4.921846          -0.000381
           96              F       4.655389       2.386185       8.911911      -0.108657      13.884109 0.19204711E+03  0.35286249E+04                                 4.440027                            4.191722       0.943676       2.551301                    0.998692      18.421180      40.782842       0.971628       0.343090      -1.165200       0.013660       0.051424      -0.109036       0.121326       0.009460      -0.003786      -0.086277      -0.024588       0.250440      -0.077898      -0.052562       0.130460              4.556242       3.640702      -0.140582      -0.066752       4.668689      -1.711210       5.359335           0.000987
           97              F       1.702879       3.966785       8.935555      -0.114149      13.223676 0.18769240E+03  0.34343466E+04                                 4.286390                            4.154281       0.823622       2.513740                    0.997633      18.464606      41.006603       0.970806       0.344807      -1.161899      -0.009154       0.029156      -0.098745       0.103366      -0.005091       0.007539      -0.077532      -0.033113       0.239008      -0.064972      -0.056747       0.121719              4.265962       3.498386       0.068761       0.038816       4.377780      -1.228721       4.921719          -0.000382
           98              F       1.746411       6.604715       8.911911      -0.108650      13.883586 0.19203781E+03  0.35284104E+04                                 4.439925                            4.191630       0.944039       2.551459                    0.998693      18.420726      40.781556       0.971635       0.343092      -1.165199      -0.013656      -0.051425      -0.109051       0.121339       0.009430       0.003802       0.086264      -0.024620       0.250420      -0.077858      -0.052590       0.130448              4.556136       3.640610      -0.140573       0.066753       4.668599       1.711165       5.359199           0.000993
           99              F       4.903779       5.024115       4.199945      -0.114152      13.224348 0.18770478E+03  0.34346332E+04                                 4.286556                            4.154435       0.823539       2.513699                    0.997633      18.464971      41.007906       0.970781       0.344810      -1.161896      -0.009154      -0.029157       0.098749       0.103370       0.005092      -0.007538      -0.077535      -0.033102       0.239009      -0.064979      -0.056741       0.121720              4.266128       3.498512      -0.068763      -0.038817       4.377955      -1.228791       4.921917          -0.000419
          100              F       4.947311       2.386185       4.223589      -0.108637      13.883511 0.19203645E+03  0.35283784E+04                                 4.439905                            4.191612       0.944089       2.551482                    0.998693      18.420658      40.781334       0.971639       0.343091      -1.165199      -0.013664       0.051417       0.109066       0.121349      -0.009421      -0.003806       0.086257      -0.024636       0.250398      -0.077842      -0.052598       0.130440              4.556117       3.640594       0.140577      -0.066754       4.668590       1.711155       5.359165           0.000955

******************************************************
Auxiliary information for the entire system
The total spin magnetic moment of the unit cell is   11.995876
The total net atomic charge of the unit cell is   0.000000
Accuracy of reproducing the electrostatic potential in the unit cell:
  The inner radius (bohr) =    5.0000
  The outer radius (bohr) =   12.0000
  Valid grid points have density less than (e/(bohr^3)) =    0.0001
  The number of valid grid points were=        41848
  The rms potential error without charges in kcal/mol is=      3.42071
  The rms potential error with partial charges in kcal/mol is=      0.33136
  The RRMSE value at monopole order=      0.09687
  The rms potential error with partial charges and cloud penetration in kcal/mol is=      0.32387
  The RRMSE value at monopole order with cloud penetration is=      0.09468
  The rms potential error with partial charges and atomic dipoles in kcal/mol is=      0.24806
  The RRMSE value at dipole order=      0.07252
  The rms potential error with partial charges, atomic dipoles and cloud penetration in kcal/mol is=      0.23840
  The RRMSE value at dipole order with cloud penetration=      0.06969

******************************************************
The electron densities and ab initio electrostatic potential were computed in VASP using the PBE functional and
projector augmented wave method. See the main text of the journal article for a description of computational details.
The atomic charges, dipoles, and quadrupoles were computed with the DDEC6 method as described in
(a) T. A. Manz and N. Gabaldon Limas, RSC Adv. 6 (2016) 47771-47801 DOI: 10.1039/c6ra04656h
(b) N. Gabaldon Limas and T. A. Manz, RSC Adv. 8 (2018) 2678-2707 DOI: 10.1039/c7ra11829e.
For each atom in the material, the electron cloud parameters were fit to the spherically averaged atom-in-material
electron density using radial positions for which this density was between 10^-4 and 10^-2 electrons per cubic bohr.
The polarizabilities, dispersion coefficients, and quantum Drude oscillator (QDO) parameters were fit using the MCLF method.
The magnetic structure of the system was optimized in VASP from the default ferromagnetic initial guess using spin polarization.
The atomic spin moments (ASMs) were computed on this optimized magnetic structure using the DDEC6 partition as inputs
to the method of T. A. Manz and D. S. Sholl, J. Chem. Theory Comput. 7 (2011) 4146-4164 DOI: 10.1021/ct200539n.
The RMSE and RRMSE were computed using a uniform grid with Ewald summation.
