# Supplementary material for: A collection of forcefield precursors for metal–organic frameworks
Source: RSC Adv. 2019 Nov 13;9(63):36492–507. doi: 10.1039/c9ra07327b (PMC9075174; doi:10.1039/c9ra07327b)
Supplement: RA-009-C9RA07327B-s5440 [file RA-009-C9RA07327B-s5440.xyz]

  100
jmolscript: load "" {1 1 1} spacegroup "x,y,z" unitcell [{      6.396400     0.000000     0.000000 }, {      0.000000     8.984200     0.000000 }, {      0.000000     0.000000    26.376000 }]
Zn     0.000000     0.000000    18.817693     0.906824
Zn     3.198200     0.000000    20.746307     0.906824
Zn     0.000000     0.000000     7.558307     0.906824
Zn     3.198200     0.000000     5.629693     0.906824
H      4.797940     7.891721    16.500826     0.102397
H      4.766597     7.851292    14.227214     0.129070
H      1.599740     1.092479    23.063174     0.102397
H      1.568397     1.132908    25.336786     0.129070
H      4.796660     7.891721    23.063174     0.102397
H      4.828003     7.851292    25.336786     0.129070
H      1.598460     1.092479    16.500826     0.102397
H      1.629803     1.132908    14.227214     0.129070
H      1.598460     1.092479     9.875174     0.102397
H      1.629803     1.132908    12.148786     0.129071
H      4.796660     7.891721     3.312826     0.102397
H      4.828003     7.851292     1.039214     0.129071
H      1.599740     1.092479     3.312826     0.102397
H      1.568397     1.132908     1.039214     0.129071
H      4.797940     7.891721     9.875174     0.102397
H      4.766597     7.851292    12.148786     0.129071
C      4.826723     4.422922    20.949666     0.175473
C      4.851030     3.041152    20.951776     0.062033
C      5.465724     8.345423    16.038982     0.118080
C      5.437580     8.320268    14.667957    -0.186344
C      1.628523     4.561278    18.614334     0.175473
C      1.652830     5.943048    18.612224     0.062033
C      2.267524     0.638777    23.525018     0.118080
C      2.239380     0.663932    24.896043    -0.186344
C      4.767877     4.422922    18.614334     0.175473
C      4.743570     3.041152    18.612224     0.062033
C      4.128876     8.345423    23.525018     0.118080
C      4.157020     8.320268    24.896043    -0.186345
C      1.569677     4.561278    20.949666     0.175473
C      1.545370     5.943048    20.951776     0.062033
C      0.930676     0.638777    16.038982     0.118080
C      0.958820     0.663932    14.667957    -0.186345
C      1.569677     4.561278     5.426334     0.175473
C      1.545370     5.943048     5.424224     0.062033
C      0.930676     0.638777    10.337018     0.118080
C      0.958820     0.663932    11.708043    -0.186345
C      4.767877     4.422922     7.761666     0.175473
C      4.743570     3.041152     7.763776     0.062033
C      4.128876     8.345423     2.850982     0.118080
C      4.157020     8.320268     1.479957    -0.186345
C      1.628523     4.561278     7.761666     0.175473
C      1.652830     5.943048     7.763776     0.062033
C      2.267524     0.638777     2.850982     0.118080
C      2.239380     0.663932     1.479957    -0.186345
C      4.826723     4.422922     5.426334     0.175473
C      4.851030     3.041152     5.424224     0.062033
C      5.465724     8.345423    10.337018     0.118080
C      5.437580     8.320268    11.708043    -0.186345
C      0.000000     0.000000    13.942354     0.110497
C      3.198200     0.000000    25.621646     0.110497
C      0.000000     0.000000    12.433646     0.110499
C      3.198200     0.000000     0.754354     0.110499
C      4.797300     6.677956    19.782000     0.651554
C      4.797300     5.169509    19.782000    -0.277772
C      4.797300     2.294565    19.782000     0.149700
C      1.599100     2.306244    19.782000     0.651554
C      1.599100     3.814691    19.782000    -0.277772
C      1.599100     6.689635    19.782000     0.149700
C      1.599100     2.306244     6.594000     0.651554
C      1.599100     3.814691     6.594000    -0.277772
C      1.599100     6.689635     6.594000     0.149700
C      4.797300     6.677956     6.594000     0.651554
C      4.797300     5.169509     6.594000    -0.277772
C      4.797300     2.294565     6.594000     0.149700
N      0.000000     0.000000    16.742166    -0.212350
N      3.198200     0.000000    22.821834    -0.212350
N      0.000000     0.000000     9.633834    -0.212350
N      3.198200     0.000000     3.554166    -0.212350
O      5.348670     7.242164    18.808989    -0.559294
O      2.150470     1.742036    20.755011    -0.559294
O      4.245930     7.242164    20.755011    -0.559294
O      1.047730     1.742036    18.808989    -0.559294
O      1.047730     1.742036     7.567011    -0.559294
O      4.245930     7.242164     5.620989    -0.559294
O      2.150470     1.742036     5.620989    -0.559294
O      5.348670     7.242164     7.567011    -0.559294
O      4.797300     0.953224    19.782000    -0.555684
O      1.599100     8.030976    19.782000    -0.555684
O      1.599100     8.030976     6.594000    -0.555684
O      4.797300     0.953224     6.594000    -0.555684
F      4.885570     5.035644    22.155576    -0.117036
F      4.929066     2.392492    22.133948    -0.110765
F      1.687370     3.948556    17.408424    -0.117036
F      1.730866     6.591708    17.430052    -0.110765
F      4.709030     5.035644    17.408424    -0.117036
F      4.665534     2.392492    17.430052    -0.110765
F      1.510830     3.948556    22.155576    -0.117036
F      1.467334     6.591708    22.133948    -0.110765
F      1.510830     3.948556     4.220424    -0.117036
F      1.467334     6.591708     4.242052    -0.110765
F      4.709030     5.035644     8.967576    -0.117036
F      4.665534     2.392492     8.945948    -0.110765
F      1.687370     3.948556     8.967576    -0.117036
F      1.730866     6.591708     8.945948    -0.110765
F      4.885570     5.035644     4.220424    -0.117036
F      4.929066     2.392492     4.242052    -0.110765

The following XYZ coordinates are in angstroms. Other properties are in atomic units.
The sperically averaged electron density of each atom fit to a function of the form exp(a - br)
eigen_1, eigen_2 and eigen_3 are the three eigenvalues of traceless quadrupole moment tensor
  atom number  atomic symbol              X              Y              Z     net charge C6 coefficient C8 coefficient C10 coefficient fluctuating dipole atomic polarizability isotropic forcefield polarizability              a              b squared Pearson coefficient          <r^3>          <r^4>         wp_QDO          m_QDO          q_QDO       dipole_x       dipole_y       dipole_z         dipole            Qxy            Qxz            Qyz     Q(x^2-y^2)  Q(3z^2 - R^2)        eigen_1        eigen_2        eigen_3 static polarizability      alpha(xx)      alpha(xy)      alpha(xz)      alpha(yy)      alpha(yz)      alpha(zz) atomic spin moment
            1             Zn       0.000000       0.000000      18.817693       0.906824      94.577107 0.18961051E+04  0.60658474E+05                                17.281797                           14.442044       0.211160       1.933688                    0.996967      46.120119     127.070717       0.464142       0.412502      -1.132865       0.000000      -0.000000       0.076476       0.076476       0.008289      -0.000000       0.000000      -0.051325      -0.096816      -0.032272      -0.010832       0.043104             21.296131      19.305934       0.485048       0.000000      29.835716       0.000000      14.746742          -0.000000
            2             Zn       3.198200       0.000000      20.746307       0.906824      94.577107 0.18961051E+04  0.60658474E+05                                17.281796                           14.442044       0.211160       1.933688                    0.996967      46.120119     127.070715       0.464142       0.412502      -1.132865       0.000000       0.000000      -0.076476       0.076476      -0.008289       0.000000      -0.000000      -0.051325      -0.096816      -0.032272      -0.010832       0.043104             21.296130      19.305933      -0.485048       0.000000      29.835716      -0.000000      14.746741          -0.000000
            3             Zn       0.000000       0.000000       7.558307       0.906824      94.577107 0.18961051E+04  0.60658474E+05                                17.281797                           14.442044       0.211160       1.933688                    0.996967      46.120119     127.070716       0.464142       0.412502      -1.132865       0.000000      -0.000000      -0.076476       0.076476       0.008289       0.000000       0.000000      -0.051325      -0.096816      -0.032272      -0.010832       0.043104             21.296130      19.305933       0.485048       0.000000      29.835716       0.000000      14.746742          -0.000000
            4             Zn       3.198200       0.000000       5.629693       0.906824      94.577109 0.18961052E+04  0.60658477E+05                                17.281797                           14.442044       0.211160       1.933687                    0.996967      46.120120     127.070719       0.464142       0.412502      -1.132865      -0.000000      -0.000000       0.076476       0.076476      -0.008289       0.000000       0.000000      -0.051325      -0.096816      -0.032272      -0.010832       0.043104             21.296131      19.305934      -0.485048      -0.000000      29.835716       0.000000      14.746742          -0.000000
            5              H       4.797940       7.891721      16.500826       0.102397       1.102153 0.77233874E+01  0.75604630E+02                                 1.804755                            1.654483      -1.002570       2.406610                    0.997593       3.573785      10.185719       0.470779       1.329071      -0.698108      -0.035022      -0.026738       0.021447       0.049004       0.013883      -0.003077       0.004094       0.013219       0.000840      -0.017022       0.001774       0.015248              1.893186       1.977820       0.396968      -0.454765       1.693603      -0.393427       2.008134          -0.000000
            6              H       4.766597       7.851292      14.227214       0.129070       1.052617 0.75023797E+01  0.71311292E+02                                 1.613344                            1.530269      -0.844641       2.488087                    0.999492       3.127703       8.170430       0.550527       1.170491      -0.736795      -0.024289      -0.020724      -0.014371       0.035014       0.015466       0.000290       0.000733       0.005500       0.009063      -0.017226       0.002985       0.014241              1.629410       1.691734       0.263302       0.253525       1.390538       0.153291       1.805957           0.000001
            7              H       1.599740       1.092479      23.063174       0.102397       1.102153 0.77233874E+01  0.75604630E+02                                 1.804755                            1.654483      -1.002570       2.406610                    0.997593       3.573785      10.185719       0.470779       1.329071      -0.698108      -0.035022       0.026738      -0.021447       0.049004      -0.013883       0.003077       0.004094       0.013219       0.000840      -0.017022       0.001774       0.015248              1.893186       1.977820      -0.396968       0.454765       1.693603      -0.393427       2.008134          -0.000000
            8              H       1.568397       1.132908      25.336786       0.129070       1.052617 0.75023773E+01  0.71311257E+02                                 1.613343                            1.530269      -0.844641       2.488087                    0.999492       3.127703       8.170427       0.550528       1.170490      -0.736795      -0.024289       0.020724       0.014371       0.035014      -0.015466      -0.000290       0.000733       0.005500       0.009063      -0.017226       0.002985       0.014241              1.629409       1.691733      -0.263302      -0.253525       1.390537       0.153291       1.805956           0.000001
            9              H       4.796660       7.891721      23.063174       0.102397       1.102153 0.77233909E+01  0.75604671E+02                                 1.804755                            1.654483      -1.002571       2.406610                    0.997593       3.573786      10.185721       0.470780       1.329070      -0.698108       0.035022      -0.026738      -0.021447       0.049004      -0.013883      -0.003077      -0.004094       0.013219       0.000840      -0.017022       0.001774       0.015248              1.893186       1.977820      -0.396968      -0.454765       1.693603       0.393427       2.008135          -0.000000
           10              H       4.828003       7.851292      25.336786       0.129070       1.052617 0.75023793E+01  0.71311285E+02                                 1.613343                            1.530269      -0.844641       2.488087                    0.999492       3.127703       8.170429       0.550527       1.170491      -0.736795       0.024289      -0.020724       0.014371       0.035014      -0.015466       0.000290      -0.000733       0.005500       0.009063      -0.017226       0.002985       0.014241              1.629409       1.691734      -0.263302       0.253525       1.390538      -0.153291       1.805957           0.000001
           11              H       1.598460       1.092479      16.500826       0.102397       1.102154 0.77233915E+01  0.75604675E+02                                 1.804755                            1.654483      -1.002570       2.406610                    0.997593       3.573786      10.185720       0.470780       1.329070      -0.698108       0.035022       0.026738       0.021447       0.049004       0.013883       0.003077      -0.004094       0.013219       0.000840      -0.017022       0.001774       0.015248              1.893186       1.977820       0.396968       0.454765       1.693602       0.393427       2.008134          -0.000000
           12              H       1.629803       1.132908      14.227214       0.129070       1.052617 0.75023811E+01  0.71311302E+02                                 1.613343                            1.530269      -0.844641       2.488087                    0.999492       3.127704       8.170430       0.550528       1.170490      -0.736795       0.024289       0.020724      -0.014371       0.035014       0.015466      -0.000290      -0.000733       0.005500       0.009063      -0.017226       0.002985       0.014241              1.629409       1.691734       0.263302      -0.253525       1.390537      -0.153291       1.805956           0.000001
           13              H       1.598460       1.092479       9.875174       0.102397       1.102153 0.77233868E+01  0.75604625E+02                                 1.804755                            1.654483      -1.002570       2.406610                    0.997593       3.573785      10.185720       0.470779       1.329071      -0.698108       0.035022       0.026738      -0.021447       0.049004       0.013883      -0.003077       0.004094       0.013219       0.000840      -0.017022       0.001774       0.015248              1.893186       1.977820       0.396968      -0.454765       1.693603      -0.393427       2.008135          -0.000000
           14              H       1.629803       1.132908      12.148786       0.129071       1.052616 0.75023763E+01  0.71311249E+02                                 1.613343                            1.530269      -0.844640       2.488087                    0.999492       3.127703       8.170428       0.550528       1.170490      -0.736795       0.024289       0.020724       0.014371       0.035014       0.015466       0.000290       0.000733       0.005500       0.009063      -0.017226       0.002985       0.014241              1.629409       1.691733       0.263302       0.253525       1.390537       0.153291       1.805956           0.000001
           15              H       4.796660       7.891721       3.312826       0.102397       1.102154 0.77233915E+01  0.75604675E+02                                 1.804755                            1.654483      -1.002570       2.406610                    0.997593       3.573786      10.185720       0.470780       1.329070      -0.698108       0.035022      -0.026738       0.021447       0.049004      -0.013883       0.003077       0.004094       0.013219       0.000840      -0.017022       0.001774       0.015248              1.893186       1.977820      -0.396968       0.454765       1.693602      -0.393427       2.008134          -0.000000
           16              H       4.828003       7.851292       1.039214       0.129071       1.052616 0.75023701E+01  0.71311169E+02                                 1.613341                            1.530267      -0.844640       2.488087                    0.999492       3.127702       8.170422       0.550528       1.170489      -0.736795       0.024289      -0.020724      -0.014371       0.035014      -0.015466      -0.000290       0.000733       0.005500       0.009063      -0.017226       0.002985       0.014241              1.629407       1.691732      -0.263302      -0.253525       1.390536       0.153290       1.805954           0.000001
           17              H       1.599740       1.092479       3.312826       0.102397       1.102153 0.77233909E+01  0.75604671E+02                                 1.804755                            1.654483      -1.002570       2.406610                    0.997593       3.573786      10.185721       0.470780       1.329070      -0.698108      -0.035022       0.026738       0.021447       0.049004      -0.013883      -0.003077      -0.004094       0.013219       0.000840      -0.017022       0.001774       0.015248              1.893186       1.977820      -0.396968      -0.454765       1.693603       0.393427       2.008135          -0.000000
           18              H       1.568397       1.132908       1.039214       0.129071       1.052616 0.75023701E+01  0.71311169E+02                                 1.613341                            1.530267      -0.844640       2.488087                    0.999492       3.127702       8.170422       0.550528       1.170489      -0.736795      -0.024289       0.020724      -0.014371       0.035014      -0.015466       0.000290      -0.000733       0.005500       0.009063      -0.017226       0.002985       0.014241              1.629407       1.691732      -0.263302       0.253525       1.390536      -0.153290       1.805954           0.000001
           19              H       4.797940       7.891721       9.875174       0.102397       1.102153 0.77233868E+01  0.75604626E+02                                 1.804755                            1.654483      -1.002570       2.406610                    0.997593       3.573785      10.185720       0.470779       1.329071      -0.698108      -0.035022      -0.026738      -0.021447       0.049004       0.013883       0.003077      -0.004094       0.013219       0.000840      -0.017022       0.001774       0.015248              1.893186       1.977820       0.396968       0.454765       1.693603       0.393427       2.008135          -0.000000
           20              H       4.766597       7.851292      12.148786       0.129071       1.052616 0.75023763E+01  0.71311249E+02                                 1.613343                            1.530269      -0.844640       2.488087                    0.999492       3.127703       8.170428       0.550528       1.170490      -0.736795      -0.024289      -0.020724       0.014371       0.035014       0.015466      -0.000290      -0.000733       0.005500       0.009063      -0.017226       0.002985       0.014241              1.629409       1.691733       0.263302      -0.253525       1.390537      -0.153291       1.805956           0.000001
           21              C       4.826723       4.422922      20.949666       0.175473      31.302896 0.45523081E+03  0.10934369E+05                                 9.032677                            7.488771      -0.445817       1.844103                    0.998941      28.674276      86.069172       0.551980       0.461977      -1.026689      -0.001990       0.090383       0.070220       0.114473       0.000477      -0.005632       0.034039      -0.022102       0.138602      -0.035411      -0.026714       0.062125             10.285288       5.931363      -0.113504       0.178721      16.502662      -0.541036       8.421840          -0.000001
           22              C       4.851030       3.041152      20.951776       0.062033      33.538683 0.47644345E+03  0.11529778E+05                                 9.337923                            7.573519      -0.370465       1.872676                    0.997620      28.944179      86.098493       0.560636       0.451456      -1.036663      -0.001398      -0.084891       0.114376       0.142444      -0.011986      -0.002430      -0.044220      -0.005446       0.079138      -0.044469      -0.011693       0.056163             10.789624       6.005590       0.298755       0.212885      17.370086      -0.059191       8.993196          -0.000001
           23              C       5.465724       8.345423      16.038982       0.118080      27.521055 0.32402405E+03  0.71207753E+04                                 8.143096                            6.145885       0.085661       2.057580                    0.999347      25.645206      72.695481       0.637578       0.437142      -1.045049       0.045682       0.017824       0.006202       0.049426      -0.013271      -0.009442      -0.005023      -0.023854      -0.133157      -0.046625       0.006582       0.040043              9.592601       7.818224       2.307636      -0.268042       5.926306      -0.553276      15.033274           0.000002
           24              C       5.437580       8.320268      14.667957      -0.186344      33.864341 0.41087377E+03  0.95036460E+04                                 9.048676                            6.719587       0.295600       2.071331                    0.999782      28.921215      81.890680       0.642564       0.412105      -1.069280       0.009059      -0.008895       0.009082       0.015610       0.010153       0.014055       0.008919      -0.016935      -0.056270      -0.026341      -0.000806       0.027148             10.891800       7.961564       2.014163      -1.171510       5.770161      -0.952399      18.943674           0.000003
           25              C       1.628523       4.561278      18.614334       0.175473      31.302897 0.45523083E+03  0.10934369E+05                                 9.032677                            7.488772      -0.445817       1.844103                    0.998941      28.674276      86.069172       0.551980       0.461977      -1.026689      -0.001990      -0.090383      -0.070220       0.114473      -0.000477       0.005632       0.034039      -0.022102       0.138602      -0.035411      -0.026714       0.062125             10.285288       5.931363       0.113504      -0.178721      16.502662      -0.541036       8.421840          -0.000002
           26              C       1.652830       5.943048      18.612224       0.062033      33.538683 0.47644346E+03  0.11529778E+05                                 9.337923                            7.573519      -0.370465       1.872676                    0.997620      28.944179      86.098493       0.560636       0.451456      -1.036663      -0.001398       0.084891      -0.114376       0.142444       0.011986       0.002430      -0.044220      -0.005446       0.079138      -0.044469      -0.011693       0.056163             10.789624       6.005590      -0.298755      -0.212885      17.370086      -0.059191       8.993195          -0.000001
           27              C       2.267524       0.638777      23.525018       0.118080      27.521052 0.32402401E+03  0.71207740E+04                                 8.143095                            6.145885       0.085661       2.057580                    0.999347      25.645204      72.695472       0.637578       0.437142      -1.045049       0.045682      -0.017824      -0.006202       0.049426       0.013271       0.009442      -0.005023      -0.023854      -0.133157      -0.046625       0.006582       0.040043              9.592600       7.818224      -2.307636       0.268043       5.926305      -0.553276      15.033272           0.000002
           28              C       2.239380       0.663932      24.896043      -0.186344      33.864342 0.41087380E+03  0.95036467E+04                                 9.048676                            6.719587       0.295600       2.071331                    0.999782      28.921216      81.890680       0.642564       0.412105      -1.069280       0.009059       0.008895      -0.009082       0.015610      -0.010154      -0.014055       0.008919      -0.016935      -0.056270      -0.026341      -0.000806       0.027148             10.891800       7.961564      -2.014163       1.171511       5.770161      -0.952399      18.943675           0.000003
           29              C       4.767877       4.422922      18.614334       0.175473      31.302894 0.45523077E+03  0.10934368E+05                                 9.032677                            7.488771      -0.445817       1.844103                    0.998941      28.674275      86.069169       0.551980       0.461977      -1.026689       0.001990       0.090383      -0.070220       0.114473      -0.000477      -0.005632      -0.034039      -0.022102       0.138602      -0.035411      -0.026714       0.062125             10.285288       5.931363       0.113504       0.178721      16.502661       0.541036       8.421840          -0.000002
           30              C       4.743570       3.041152      18.612224       0.062033      33.538683 0.47644345E+03  0.11529778E+05                                 9.337923                            7.573519      -0.370465       1.872676                    0.997620      28.944179      86.098492       0.560636       0.451456      -1.036663       0.001398      -0.084891      -0.114376       0.142444       0.011986      -0.002430       0.044220      -0.005446       0.079138      -0.044469      -0.011693       0.056163             10.789624       6.005589      -0.298755       0.212885      17.370086       0.059191       8.993196          -0.000001
           31              C       4.128876       8.345423      23.525018       0.118080      27.521050 0.32402397E+03  0.71207730E+04                                 8.143095                            6.145885       0.085661       2.057580                    0.999347      25.645203      72.695469       0.637578       0.437142      -1.045049      -0.045682       0.017824      -0.006202       0.049426       0.013271      -0.009442       0.005023      -0.023854      -0.133157      -0.046625       0.006582       0.040043              9.592600       7.818223      -2.307636      -0.268042       5.926305       0.553276      15.033272           0.000002
           32              C       4.157020       8.320268      24.896043      -0.186345      33.864349 0.41087388E+03  0.95036492E+04                                 9.048677                            6.719588       0.295600       2.071331                    0.999782      28.921219      81.890695       0.642564       0.412105      -1.069280      -0.009059      -0.008895      -0.009082       0.015610      -0.010153       0.014055      -0.008919      -0.016935      -0.056270      -0.026341      -0.000806       0.027147             10.891802       7.961566      -2.014163      -1.171511       5.770162       0.952399      18.943679           0.000003
           33              C       1.569677       4.561278      20.949666       0.175473      31.302895 0.45523079E+03  0.10934368E+05                                 9.032677                            7.488771      -0.445817       1.844103                    0.998941      28.674275      86.069168       0.551980       0.461977      -1.026689       0.001990      -0.090383       0.070220       0.114473       0.000477       0.005632      -0.034039      -0.022102       0.138602      -0.035411      -0.026714       0.062125             10.285288       5.931363      -0.113504      -0.178721      16.502661       0.541036       8.421839          -0.000002
           34              C       1.545370       5.943048      20.951776       0.062033      33.538684 0.47644347E+03  0.11529778E+05                                 9.337923                            7.573519      -0.370465       1.872676                    0.997620      28.944179      86.098491       0.560636       0.451456      -1.036663       0.001398       0.084891       0.114376       0.142444      -0.011986       0.002430       0.044220      -0.005446       0.079138      -0.044469      -0.011693       0.056163             10.789623       6.005590       0.298755      -0.212885      17.370085       0.059191       8.993195          -0.000001
           35              C       0.930676       0.638777      16.038982       0.118080      27.521051 0.32402399E+03  0.71207735E+04                                 8.143095                            6.145885       0.085661       2.057580                    0.999347      25.645204      72.695473       0.637578       0.437142      -1.045049      -0.045682      -0.017824       0.006202       0.049426      -0.013271       0.009442       0.005023      -0.023854      -0.133157      -0.046625       0.006582       0.040043              9.592600       7.818224       2.307636       0.268042       5.926305       0.553276      15.033272           0.000002
           36              C       0.958820       0.663932      14.667957      -0.186345      33.864350 0.41087390E+03  0.95036497E+04                                 9.048678                            6.719589       0.295600       2.071331                    0.999782      28.921220      81.890697       0.642564       0.412105      -1.069280      -0.009059       0.008895       0.009082       0.015610       0.010154      -0.014055      -0.008919      -0.016935      -0.056270      -0.026341      -0.000806       0.027148             10.891802       7.961566       2.014163       1.171511       5.770162       0.952399      18.943679           0.000003
           37              C       1.569677       4.561278       5.426334       0.175473      31.302894 0.45523078E+03  0.10934368E+05                                 9.032677                            7.488771      -0.445817       1.844103                    0.998941      28.674275      86.069171       0.551980       0.461977      -1.026689       0.001990      -0.090383      -0.070220       0.114473       0.000477      -0.005632       0.034039      -0.022102       0.138602      -0.035411      -0.026714       0.062125             10.285288       5.931363      -0.113504       0.178721      16.502662      -0.541036       8.421840          -0.000001
           38              C       1.545370       5.943048       5.424224       0.062033      33.538683 0.47644345E+03  0.11529778E+05                                 9.337923                            7.573519      -0.370465       1.872676                    0.997620      28.944179      86.098493       0.560636       0.451456      -1.036663       0.001398       0.084891      -0.114376       0.142444      -0.011986      -0.002430      -0.044220      -0.005446       0.079138      -0.044469      -0.011693       0.056163             10.789624       6.005590       0.298755       0.212885      17.370085      -0.059191       8.993196          -0.000001
           39              C       0.930676       0.638777      10.337018       0.118080      27.521054 0.32402405E+03  0.71207752E+04                                 8.143096                            6.145886       0.085661       2.057580                    0.999347      25.645206      72.695485       0.637578       0.437142      -1.045049      -0.045682      -0.017824      -0.006202       0.049426      -0.013271      -0.009442      -0.005023      -0.023854      -0.133157      -0.046625       0.006582       0.040043              9.592602       7.818225       2.307636      -0.268043       5.926306      -0.553276      15.033274           0.000002
           40              C       0.958820       0.663932      11.708043      -0.186345      33.864359 0.41087403E+03  0.95036537E+04                                 9.048680                            6.719590       0.295600       2.071331                    0.999782      28.921223      81.890714       0.642563       0.412105      -1.069280      -0.009059       0.008895      -0.009082       0.015610       0.010153       0.014055       0.008919      -0.016935      -0.056270      -0.026341      -0.000806       0.027147             10.891805       7.961567       2.014163      -1.171512       5.770163      -0.952400      18.943685           0.000003
           41              C       4.767877       4.422922       7.761666       0.175473      31.302895 0.45523078E+03  0.10934368E+05                                 9.032677                            7.488771      -0.445817       1.844103                    0.998941      28.674276      86.069174       0.551980       0.461977      -1.026689       0.001990       0.090383       0.070220       0.114473      -0.000477       0.005632       0.034039      -0.022102       0.138602      -0.035411      -0.026714       0.062125             10.285288       5.931363       0.113504      -0.178721      16.502662      -0.541036       8.421840          -0.000001
           42              C       4.743570       3.041152       7.763776       0.062033      33.538682 0.47644343E+03  0.11529777E+05                                 9.337923                            7.573519      -0.370465       1.872676                    0.997620      28.944179      86.098495       0.560636       0.451456      -1.036663       0.001398      -0.084891       0.114376       0.142444       0.011986       0.002430      -0.044220      -0.005446       0.079138      -0.044469      -0.011693       0.056163             10.789624       6.005590      -0.298755      -0.212885      17.370086      -0.059191       8.993196          -0.000001
           43              C       4.128876       8.345423       2.850982       0.118080      27.521053 0.32402401E+03  0.71207742E+04                                 8.143096                            6.145885       0.085661       2.057580                    0.999347      25.645205      72.695480       0.637578       0.437142      -1.045049      -0.045682       0.017824       0.006202       0.049426       0.013271       0.009442      -0.005023      -0.023854      -0.133157      -0.046625       0.006582       0.040043              9.592601       7.818224      -2.307636       0.268043       5.926306      -0.553276      15.033273           0.000001
           44              C       4.157020       8.320268       1.479957      -0.186345      33.864354 0.41087396E+03  0.95036514E+04                                 9.048678                            6.719589       0.295600       2.071331                    0.999782      28.921220      81.890695       0.642564       0.412105      -1.069280      -0.009059      -0.008895       0.009082       0.015610      -0.010153      -0.014055       0.008919      -0.016935      -0.056270      -0.026341      -0.000806       0.027148             10.891803       7.961565      -2.014162       1.171512       5.770162      -0.952400      18.943682           0.000003
           45              C       1.628523       4.561278       7.761666       0.175473      31.302893 0.45523075E+03  0.10934367E+05                                 9.032677                            7.488771      -0.445817       1.844103                    0.998941      28.674275      86.069170       0.551980       0.461977      -1.026689      -0.001990      -0.090383       0.070220       0.114473      -0.000477      -0.005632      -0.034039      -0.022102       0.138602      -0.035411      -0.026714       0.062125             10.285288       5.931363       0.113504       0.178721      16.502661       0.541036       8.421840          -0.000002
           46              C       1.652830       5.943048       7.763776       0.062033      33.538683 0.47644346E+03  0.11529778E+05                                 9.337923                            7.573519      -0.370465       1.872676                    0.997620      28.944179      86.098492       0.560636       0.451456      -1.036663      -0.001398       0.084891       0.114376       0.142444       0.011986      -0.002430       0.044220      -0.005446       0.079138      -0.044469      -0.011693       0.056163             10.789624       6.005590      -0.298755       0.212885      17.370086       0.059190       8.993195          -0.000001
           47              C       2.267524       0.638777       2.850982       0.118080      27.521047 0.32402394E+03  0.71207722E+04                                 8.143094                            6.145884       0.085661       2.057580                    0.999347      25.645202      72.695465       0.637578       0.437142      -1.045049       0.045682      -0.017824       0.006202       0.049426       0.013271      -0.009442       0.005023      -0.023854      -0.133157      -0.046625       0.006582       0.040043              9.592599       7.818223      -2.307636      -0.268043       5.926305       0.553276      15.033269           0.000002
           48              C       2.239380       0.663932       1.479957      -0.186345      33.864359 0.41087404E+03  0.95036539E+04                                 9.048679                            6.719590       0.295600       2.071331                    0.999782      28.921223      81.890707       0.642564       0.412105      -1.069280       0.009059       0.008895       0.009082       0.015610      -0.010153       0.014055      -0.008919      -0.016935      -0.056270      -0.026341      -0.000806       0.027147             10.891805       7.961566      -2.014163      -1.171512       5.770163       0.952400      18.943685           0.000003
           49              C       4.826723       4.422922       5.426334       0.175473      31.302893 0.45523074E+03  0.10934367E+05                                 9.032677                            7.488771      -0.445817       1.844103                    0.998941      28.674274      86.069166       0.551980       0.461977      -1.026689      -0.001990       0.090383      -0.070220       0.114473       0.000477       0.005632      -0.034039      -0.022102       0.138602      -0.035411      -0.026714       0.062125             10.285287       5.931363      -0.113504      -0.178721      16.502660       0.541036       8.421840          -0.000002
           50              C       4.851030       3.041152       5.424224       0.062033      33.538682 0.47644345E+03  0.11529777E+05                                 9.337923                            7.573519      -0.370465       1.872676                    0.997620      28.944178      86.098487       0.560636       0.451456      -1.036663      -0.001398      -0.084891      -0.114376       0.142444      -0.011986       0.002430       0.044220      -0.005446       0.079138      -0.044469      -0.011693       0.056163             10.789623       6.005589       0.298755      -0.212885      17.370085       0.059191       8.993195          -0.000001
           51              C       5.465724       8.345423      10.337018       0.118080      27.521053 0.32402402E+03  0.71207745E+04                                 8.143096                            6.145885       0.085661       2.057580                    0.999347      25.645205      72.695481       0.637578       0.437142      -1.045049       0.045682       0.017824      -0.006202       0.049426      -0.013271       0.009442       0.005023      -0.023854      -0.133157      -0.046625       0.006582       0.040043              9.592601       7.818225       2.307636       0.268043       5.926306       0.553276      15.033273           0.000001
           52              C       5.437580       8.320268      11.708043      -0.186345      33.864362 0.41087407E+03  0.95036549E+04                                 9.048680                            6.719590       0.295600       2.071331                    0.999782      28.921225      81.890719       0.642563       0.412105      -1.069280       0.009059      -0.008895      -0.009082       0.015610       0.010154      -0.014055      -0.008919      -0.016935      -0.056269      -0.026341      -0.000806       0.027148             10.891806       7.961567       2.014163       1.171512       5.770163       0.952400      18.943686           0.000003
           53              C       0.000000       0.000000      13.942354       0.110497      37.985204 0.38741287E+03  0.87860894E+04                                 9.916527                            6.575380      -0.038891       2.004938                    0.999338      25.699216      70.883912       0.645335       0.418503      -1.070522      -0.000000      -0.000000       0.006877       0.006877      -0.000600      -0.000000       0.000000      -0.016586       0.009357      -0.009874       0.003119       0.006755             13.696014       8.326695       2.056102      -0.000000       6.167423      -0.000000      26.593922           0.000002
           54              C       3.198200       0.000000      25.621646       0.110497      37.985204 0.38741287E+03  0.87860895E+04                                 9.916527                            6.575380      -0.038891       2.004938                    0.999338      25.699216      70.883912       0.645335       0.418503      -1.070522      -0.000000      -0.000000      -0.006877       0.006877       0.000600       0.000000       0.000000      -0.016585       0.009357      -0.009874       0.003119       0.006755             13.696014       8.326695      -2.056102      -0.000000       6.167424       0.000000      26.593923           0.000002
           55              C       0.000000       0.000000      12.433646       0.110499      37.985182 0.38741262E+03  0.87860825E+04                                 9.916524                            6.575378      -0.038891       2.004938                    0.999338      25.699207      70.883884       0.645336       0.418503      -1.070522      -0.000000       0.000000      -0.006877       0.006877      -0.000600      -0.000000       0.000000      -0.016586       0.009357      -0.009874       0.003119       0.006755             13.696008       8.326693       2.056101      -0.000000       6.167421      -0.000000      26.593911           0.000002
           56              C       3.198200       0.000000       0.754354       0.110499      37.985178 0.38741257E+03  0.87860810E+04                                 9.916523                            6.575378      -0.038891       2.004938                    0.999338      25.699205      70.883876       0.645336       0.418503      -1.070522      -0.000000      -0.000000       0.006877       0.006877       0.000600       0.000000       0.000000      -0.016585       0.009357      -0.009874       0.003119       0.006755             13.696008       8.326691      -2.056100      -0.000000       6.167421       0.000000      26.593911           0.000002
           57              C       4.797300       6.677956      19.782000       0.651554      22.364326 0.24077138E+03  0.50067405E+04                                 7.707349                            5.725966      -0.380993       1.938051                    0.998275      22.967963      67.382981       0.576809       0.510651      -0.986321       0.000000       0.033626       0.000000       0.033626      -0.000000       0.070835      -0.000000       0.084031       0.037845      -0.048323      -0.047609       0.095932              9.522965       7.339703      -0.000000      -2.635649      14.354165       0.000000       6.875028          -0.000000
           58              C       4.797300       5.169509      19.782000      -0.277772      41.433731 0.57124445E+03  0.14510120E+05                                11.110719                            8.511145      -0.583101       1.767831                    0.997471      33.573840     103.352642       0.507075       0.475538      -1.020137      -0.000000       0.010427       0.000000       0.010427       0.000000      -0.020240      -0.000000       0.020293       0.031007      -0.015315      -0.012759       0.028074             14.091343       7.352520      -0.000000      -0.079271      25.750618       0.000000       9.170890          -0.000002
           59              C       4.797300       2.294565      19.782000       0.149700      29.489225 0.38531238E+03  0.89163589E+04                                 8.834888                            6.991317      -0.368784       1.871109                    0.999426      28.512401      85.223158       0.556410       0.475703      -1.014712       0.000000      -0.132458      -0.000000       0.132458      -0.000000       0.005896       0.000000       0.024562      -0.080616      -0.027525       0.001155       0.026370             10.600584       6.059710      -0.000000      -0.105010      17.988425      -0.000000       7.753616          -0.000002
           60              C       1.599100       2.306244      19.782000       0.651554      22.364327 0.24077141E+03  0.50067410E+04                                 7.707349                            5.725966      -0.380993       1.938051                    0.998275      22.967964      67.382983       0.576809       0.510651      -0.986321      -0.000000      -0.033626       0.000000       0.033626      -0.000000      -0.070835       0.000000       0.084031       0.037845      -0.048323      -0.047609       0.095931              9.522966       7.339703       0.000000       2.635649      14.354165       0.000000       6.875028          -0.000000
           61              C       1.599100       3.814691      19.782000      -0.277772      41.433729 0.57124442E+03  0.14510119E+05                                11.110718                            8.511145      -0.583101       1.767831                    0.997471      33.573839     103.352639       0.507075       0.475538      -1.020137       0.000000      -0.010427       0.000000       0.010427       0.000000       0.020240      -0.000000       0.020293       0.031007      -0.015315      -0.012759       0.028074             14.091342       7.352520       0.000000       0.079271      25.750617       0.000000       9.170890          -0.000002
           62              C       1.599100       6.689635      19.782000       0.149700      29.489226 0.38531238E+03  0.89163591E+04                                 8.834888                            6.991317      -0.368784       1.871109                    0.999426      28.512401      85.223157       0.556410       0.475703      -1.014712      -0.000000       0.132458       0.000000       0.132458      -0.000000      -0.005896      -0.000000       0.024562      -0.080616      -0.027525       0.001155       0.026370             10.600584       6.059710      -0.000000       0.105010      17.988425      -0.000000       7.753616          -0.000002
           63              C       1.599100       2.306244       6.594000       0.651554      22.364325 0.24077138E+03  0.50067405E+04                                 7.707349                            5.725966      -0.380993       1.938051                    0.998275      22.967963      67.382981       0.576809       0.510651      -0.986321      -0.000000      -0.033626      -0.000000       0.033626       0.000000       0.070835       0.000000       0.084031       0.037845      -0.048323      -0.047609       0.095931              9.522965       7.339703      -0.000000      -2.635649      14.354165       0.000000       6.875028          -0.000000
           64              C       1.599100       3.814691       6.594000      -0.277772      41.433730 0.57124444E+03  0.14510119E+05                                11.110718                            8.511145      -0.583101       1.767831                    0.997471      33.573839     103.352638       0.507075       0.475538      -1.020137       0.000000      -0.010427      -0.000000       0.010427      -0.000000      -0.020240       0.000000       0.020293       0.031007      -0.015315      -0.012759       0.028074             14.091342       7.352520      -0.000000      -0.079271      25.750616       0.000000       9.170890          -0.000002
           65              C       1.599100       6.689635       6.594000       0.149700      29.489226 0.38531239E+03  0.89163593E+04                                 8.834888                            6.991317      -0.368784       1.871109                    0.999426      28.512401      85.223156       0.556410       0.475703      -1.014712      -0.000000       0.132458      -0.000000       0.132458       0.000000       0.005896      -0.000000       0.024562      -0.080616      -0.027525       0.001155       0.026370             10.600584       6.059710      -0.000000      -0.105010      17.988425      -0.000000       7.753616          -0.000002
           66              C       4.797300       6.677956       6.594000       0.651554      22.364326 0.24077139E+03  0.50067406E+04                                 7.707348                            5.725966      -0.380993       1.938051                    0.998275      22.967963      67.382980       0.576809       0.510651      -0.986321       0.000000       0.033626      -0.000000       0.033626      -0.000000      -0.070835       0.000000       0.084031       0.037845      -0.048323      -0.047609       0.095931              9.522965       7.339703      -0.000000       2.635649      14.354165      -0.000000       6.875028          -0.000000
           67              C       4.797300       5.169509       6.594000      -0.277772      41.433731 0.57124446E+03  0.14510120E+05                                11.110719                            8.511145      -0.583101       1.767831                    0.997471      33.573840     103.352642       0.507075       0.475538      -1.020137       0.000000       0.010427      -0.000000       0.010427       0.000000       0.020240      -0.000000       0.020293       0.031007      -0.015315      -0.012759       0.028074             14.091342       7.352520       0.000000       0.079271      25.750617      -0.000000       9.170890          -0.000002
           68              C       4.797300       2.294565       6.594000       0.149700      29.489224 0.38531235E+03  0.89163581E+04                                 8.834888                            6.991317      -0.368784       1.871109                    0.999426      28.512400      85.223156       0.556410       0.475704      -1.014712       0.000000      -0.132458       0.000000       0.132458      -0.000000      -0.005896      -0.000000       0.024562      -0.080616      -0.027525       0.001155       0.026370             10.600584       6.059710      -0.000000       0.105010      17.988425       0.000000       7.753616          -0.000002
           69              N       0.000000       0.000000      16.742166      -0.212350      35.757043 0.51595758E+03  0.12452818E+05                                 9.121595                            7.401306      -0.206064       1.971524                    0.997357      27.508946      75.909725       0.637409       0.398138      -1.094182      -0.000000      -0.000000      -0.150548       0.150548       0.035457       0.000000      -0.000000       0.007486      -0.244866      -0.081622       0.005157       0.076465             10.304780       9.427748       2.989727       0.000000       7.428112       0.000000      14.058479          -0.000000
           70              N       3.198200       0.000000      22.821834      -0.212350      35.757042 0.51595756E+03  0.12452818E+05                                 9.121595                            7.401306      -0.206064       1.971524                    0.997357      27.508945      75.909720       0.637409       0.398138      -1.094182      -0.000000      -0.000000       0.150548       0.150548      -0.035457      -0.000000       0.000000       0.007486      -0.244866      -0.081622       0.005157       0.076465             10.304779       9.427747      -2.989727       0.000000       7.428112      -0.000000      14.058478          -0.000001
           71              N       0.000000       0.000000       9.633834      -0.212350      35.757043 0.51595758E+03  0.12452818E+05                                 9.121595                            7.401306      -0.206064       1.971524                    0.997357      27.508946      75.909725       0.637409       0.398138      -1.094182      -0.000000       0.000000       0.150548       0.150548       0.035457       0.000000      -0.000000       0.007486      -0.244866      -0.081622       0.005157       0.076465             10.304779       9.427748       2.989727       0.000000       7.428112       0.000000      14.058478          -0.000000
           72              N       3.198200       0.000000       3.554166      -0.212350      35.757041 0.51595755E+03  0.12452818E+05                                 9.121595                            7.401306      -0.206064       1.971524                    0.997357      27.508945      75.909722       0.637409       0.398138      -1.094182      -0.000000       0.000000      -0.150548       0.150548      -0.035457      -0.000000      -0.000000       0.007486      -0.244866      -0.081622       0.005157       0.076465             10.304779       9.427747      -2.989726      -0.000000       7.428112       0.000000      14.058478          -0.000000
           73              O       5.348670       7.242164      18.808989      -0.559294      42.845589 0.64589375E+03  0.16317999E+05                                 9.978405                            8.008779      -0.217459       1.984101                    0.994043      28.375664      77.425402       0.651025       0.372394      -1.124300      -0.015989      -0.004651       0.004844       0.017342       0.029585       0.014340      -0.034720       0.074745       0.030782      -0.070270       0.027480       0.042790             12.009585      10.812770       4.632586      -3.623993      15.333065      -4.530189       9.882919          -0.000002
           74              O       2.150470       1.742036      20.755011      -0.559294      42.845591 0.64589379E+03  0.16318001E+05                                 9.978405                            8.008779      -0.217459       1.984101                    0.994043      28.375665      77.425405       0.651025       0.372394      -1.124300      -0.015989       0.004651      -0.004844       0.017342      -0.029585      -0.014340      -0.034720       0.074745       0.030782      -0.070270       0.027480       0.042790             12.009585      10.812770      -4.632586       3.623993      15.333066      -4.530189       9.882919          -0.000002
           75              O       4.245930       7.242164      20.755011      -0.559294      42.845592 0.64589380E+03  0.16318001E+05                                 9.978406                            8.008779      -0.217459       1.984101                    0.994043      28.375665      77.425407       0.651025       0.372394      -1.124299       0.015989      -0.004651      -0.004844       0.017342      -0.029585       0.014340       0.034720       0.074745       0.030782      -0.070270       0.027480       0.042790             12.009585      10.812770      -4.632587      -3.623994      15.333067       4.530190       9.882919          -0.000002
           76              O       1.047730       1.742036      18.808989      -0.559294      42.845592 0.64589380E+03  0.16318001E+05                                 9.978406                            8.008779      -0.217459       1.984101                    0.994043      28.375665      77.425407       0.651025       0.372394      -1.124299       0.015989       0.004651       0.004844       0.017342       0.029585      -0.014340       0.034720       0.074745       0.030782      -0.070270       0.027480       0.042791             12.009585      10.812771       4.632587       3.623994      15.333066       4.530190       9.882919          -0.000002
           77              O       1.047730       1.742036       7.567011      -0.559294      42.845590 0.64589377E+03  0.16318000E+05                                 9.978405                            8.008779      -0.217459       1.984101                    0.994043      28.375664      77.425404       0.651025       0.372394      -1.124299       0.015989       0.004651      -0.004844       0.017342       0.029585       0.014340      -0.034720       0.074745       0.030782      -0.070270       0.027480       0.042790             12.009585      10.812770       4.632587      -3.623993      15.333066      -4.530189       9.882919          -0.000002
           78              O       4.245930       7.242164       5.620989      -0.559294      42.845591 0.64589379E+03  0.16318001E+05                                 9.978405                            8.008779      -0.217460       1.984101                    0.994043      28.375665      77.425404       0.651025       0.372394      -1.124300       0.015989      -0.004651       0.004844       0.017342      -0.029585      -0.014340      -0.034720       0.074745       0.030782      -0.070270       0.027480       0.042790             12.009585      10.812770      -4.632586       3.623993      15.333065      -4.530189       9.882919          -0.000002
           79              O       2.150470       1.742036       5.620989      -0.559294      42.845591 0.64589379E+03  0.16318001E+05                                 9.978405                            8.008779      -0.217459       1.984101                    0.994043      28.375665      77.425405       0.651025       0.372394      -1.124300      -0.015989       0.004651       0.004844       0.017342      -0.029585       0.014340       0.034720       0.074745       0.030782      -0.070270       0.027480       0.042790             12.009585      10.812770      -4.632586      -3.623993      15.333066       4.530189       9.882919          -0.000002
           80              O       5.348670       7.242164       7.567011      -0.559294      42.845592 0.64589380E+03  0.16318001E+05                                 9.978405                            8.008779      -0.217459       1.984101                    0.994043      28.375665      77.425406       0.651025       0.372394      -1.124300      -0.015989      -0.004651      -0.004844       0.017342       0.029585      -0.014340       0.034720       0.074745       0.030782      -0.070270       0.027480       0.042790             12.009585      10.812770       4.632587       3.623993      15.333066       4.530190       9.882919          -0.000002
           81              O       4.797300       0.953224      19.782000      -0.555684      48.790446 0.71350281E+03  0.18490170E+05                                10.878664                            8.380795      -0.200702       1.963520                    0.997091      29.535235      81.761947       0.640258       0.369153      -1.126161       0.000000       0.108227      -0.000000       0.108227       0.000000      -0.015506      -0.000000      -0.110720      -0.301299      -0.102893      -0.002684       0.105576             13.825517      10.695539      -0.000000      -1.780957      24.189893      -0.000000       6.591120          -0.000002
           82              O       1.599100       8.030976      19.782000      -0.555684      48.790445 0.71350280E+03  0.18490169E+05                                10.878664                            8.380795      -0.200702       1.963520                    0.997091      29.535235      81.761946       0.640258       0.369153      -1.126161      -0.000000      -0.108227      -0.000000       0.108227       0.000000       0.015506      -0.000000      -0.110720      -0.301299      -0.102893      -0.002684       0.105576             13.825517      10.695539      -0.000000       1.780957      24.189892      -0.000000       6.591120          -0.000002
           83              O       1.599100       8.030976       6.594000      -0.555684      48.790445 0.71350279E+03  0.18490169E+05                                10.878664                            8.380795      -0.200702       1.963520                    0.997091      29.535235      81.761945       0.640258       0.369153      -1.126161      -0.000000      -0.108227      -0.000000       0.108227      -0.000000      -0.015506       0.000000      -0.110720      -0.301299      -0.102893      -0.002684       0.105576             13.825517      10.695539      -0.000000      -1.780957      24.189892      -0.000000       6.591119          -0.000002
           84              O       4.797300       0.953224       6.594000      -0.555684      48.790448 0.71350285E+03  0.18490171E+05                                10.878664                            8.380795      -0.200702       1.963520                    0.997091      29.535236      81.761949       0.640258       0.369153      -1.126161       0.000000       0.108227      -0.000000       0.108227       0.000000       0.015506       0.000000      -0.110720      -0.301299      -0.102893      -0.002684       0.105576             13.825517      10.695539      -0.000000       1.780957      24.189893       0.000000       6.591120          -0.000002
           85              F       4.885570       5.035644      22.155576      -0.117036      13.376517 0.19063321E+03  0.35028304E+04                                 4.325224                            4.191863       0.712714       2.478606                    0.997907      18.544513      41.312572       0.964359       0.345658      -1.160822      -0.008981      -0.031182      -0.098309       0.103526       0.006175       0.007068       0.077799      -0.030210       0.230693      -0.066112      -0.053695       0.119808              4.306366       3.527761      -0.072109       0.035348       4.438190       1.256069       4.953146           0.000000
           86              F       4.929066       2.392492      22.133948      -0.110765      13.951118 0.19316672E+03  0.35548040E+04                                 4.454694                            4.204571       0.896015       2.532286                    0.998688      18.466315      40.931828       0.969796       0.343196      -1.164964      -0.013561       0.054674      -0.112598       0.125903      -0.007557       0.004924      -0.084492      -0.028808       0.242157      -0.073513      -0.054135       0.127648              4.573585       3.648852       0.142676       0.063269       4.709239      -1.726578       5.362663           0.000001
           87              F       1.687370       3.948556      17.408424      -0.117036      13.376514 0.19063315E+03  0.35028290E+04                                 4.325223                            4.191862       0.712714       2.478606                    0.997907      18.544512      41.312567       0.964359       0.345658      -1.160822      -0.008981       0.031182       0.098309       0.103526      -0.006175      -0.007068       0.077799      -0.030210       0.230694      -0.066112      -0.053695       0.119808              4.306365       3.527760       0.072109      -0.035348       4.438189       1.256068       4.953145           0.000000
           88              F       1.730866       6.591708      17.430052      -0.110765      13.951117 0.19316669E+03  0.35548033E+04                                 4.454693                            4.204570       0.896016       2.532286                    0.998688      18.466315      40.931826       0.969796       0.343196      -1.164964      -0.013561      -0.054674       0.112598       0.125903       0.007557      -0.004924      -0.084492      -0.028808       0.242157      -0.073513      -0.054135       0.127648              4.573584       3.648851      -0.142676      -0.063269       4.709239      -1.726578       5.362662           0.000001
           89              F       4.709030       5.035644      17.408424      -0.117036      13.376521 0.19063327E+03  0.35028320E+04                                 4.325225                            4.191864       0.712714       2.478606                    0.997907      18.544515      41.312579       0.964359       0.345658      -1.160822       0.008981      -0.031182       0.098309       0.103526      -0.006175       0.007068      -0.077799      -0.030210       0.230694      -0.066112      -0.053695       0.119808              4.306367       3.527762       0.072109       0.035348       4.438191      -1.256069       4.953147           0.000001
           90              F       4.665534       2.392492      17.430052      -0.110765      13.951119 0.19316674E+03  0.35548045E+04                                 4.454694                            4.204571       0.896015       2.532286                    0.998688      18.466315      40.931829       0.969796       0.343196      -1.164964       0.013561       0.054674       0.112598       0.125903       0.007557       0.004924       0.084492      -0.028808       0.242157      -0.073513      -0.054135       0.127648              4.573585       3.648852      -0.142676       0.063269       4.709240       1.726578       5.362663           0.000001
           91              F       1.510830       3.948556      22.155576      -0.117036      13.376518 0.19063321E+03  0.35028306E+04                                 4.325224                            4.191863       0.712714       2.478606                    0.997907      18.544514      41.312574       0.964359       0.345658      -1.160822       0.008981       0.031182      -0.098309       0.103526       0.006175      -0.007068      -0.077799      -0.030210       0.230694      -0.066112      -0.053695       0.119808              4.306366       3.527761      -0.072109      -0.035348       4.438190      -1.256069       4.953146           0.000000
           92              F       1.467334       6.591708      22.133948      -0.110765      13.951117 0.19316669E+03  0.35548033E+04                                 4.454693                            4.204570       0.896016       2.532286                    0.998688      18.466315      40.931826       0.969796       0.343196      -1.164964       0.013561      -0.054674      -0.112598       0.125903      -0.007557      -0.004924       0.084492      -0.028808       0.242157      -0.073513      -0.054135       0.127648              4.573584       3.648851       0.142676      -0.063269       4.709239       1.726578       5.362662           0.000001
           93              F       1.510830       3.948556       4.220424      -0.117036      13.376516 0.19063319E+03  0.35028300E+04                                 4.325224                            4.191862       0.712714       2.478606                    0.997907      18.544513      41.312571       0.964359       0.345658      -1.160822       0.008981       0.031182       0.098309       0.103526       0.006175       0.007068       0.077799      -0.030210       0.230694      -0.066112      -0.053695       0.119808              4.306365       3.527761      -0.072109       0.035348       4.438190       1.256069       4.953146           0.000000
           94              F       1.467334       6.591708       4.242052      -0.110765      13.951118 0.19316671E+03  0.35548037E+04                                 4.454694                            4.204571       0.896016       2.532286                    0.998688      18.466314      40.931826       0.969796       0.343196      -1.164964       0.013561      -0.054674       0.112598       0.125903      -0.007557       0.004924      -0.084492      -0.028808       0.242157      -0.073513      -0.054135       0.127648              4.573585       3.648852       0.142676       0.063269       4.709239      -1.726578       5.362663           0.000001
           95              F       4.709030       5.035644       8.967576      -0.117036      13.376522 0.19063330E+03  0.35028327E+04                                 4.325225                            4.191864       0.712714       2.478606                    0.997907      18.544515      41.312580       0.964359       0.345658      -1.160822       0.008981      -0.031182      -0.098309       0.103526      -0.006175      -0.007068       0.077799      -0.030210       0.230693      -0.066112      -0.053695       0.119808              4.306367       3.527762       0.072109      -0.035348       4.438192       1.256069       4.953147           0.000000
           96              F       4.665534       2.392492       8.945948      -0.110765      13.951123 0.19316680E+03  0.35548058E+04                                 4.454695                            4.204572       0.896015       2.532286                    0.998688      18.466316      40.931833       0.969796       0.343196      -1.164964       0.013561       0.054674      -0.112598       0.125903       0.007557      -0.004924      -0.084492      -0.028808       0.242157      -0.073513      -0.054135       0.127648              4.573586       3.648853      -0.142677      -0.063269       4.709241      -1.726579       5.362664           0.000001
           97              F       1.687370       3.948556       8.967576      -0.117036      13.376525 0.19063335E+03  0.35028339E+04                                 4.325226                            4.191865       0.712713       2.478606                    0.997907      18.544516      41.312585       0.964359       0.345658      -1.160822      -0.008981       0.031182      -0.098309       0.103526      -0.006175       0.007068      -0.077799      -0.030210       0.230693      -0.066112      -0.053695       0.119808              4.306368       3.527763       0.072109       0.035348       4.438193      -1.256070       4.953148           0.000000
           98              F       1.730866       6.591708       8.945948      -0.110765      13.951119 0.19316673E+03  0.35548043E+04                                 4.454694                            4.204571       0.896016       2.532286                    0.998688      18.466315      40.931828       0.969796       0.343196      -1.164964      -0.013561      -0.054674      -0.112598       0.125903       0.007557       0.004924       0.084492      -0.028808       0.242157      -0.073513      -0.054135       0.127648              4.573585       3.648852      -0.142676       0.063269       4.709240       1.726578       5.362663           0.000001
           99              F       4.885570       5.035644       4.220424      -0.117036      13.376519 0.19063324E+03  0.35028313E+04                                 4.325225                            4.191863       0.712713       2.478606                    0.997907      18.544514      41.312576       0.964359       0.345658      -1.160822      -0.008981      -0.031182       0.098309       0.103526       0.006175      -0.007068      -0.077799      -0.030210       0.230694      -0.066112      -0.053695       0.119808              4.306366       3.527761      -0.072109      -0.035348       4.438191      -1.256069       4.953147           0.000000
          100              F       4.929066       2.392492       4.242052      -0.110765      13.951117 0.19316669E+03  0.35548033E+04                                 4.454693                            4.204570       0.896015       2.532286                    0.998688      18.466315      40.931826       0.969796       0.343196      -1.164964      -0.013561       0.054674       0.112598       0.125903      -0.007557      -0.004924       0.084492      -0.028808       0.242157      -0.073513      -0.054135       0.127648              4.573584       3.648851       0.142676      -0.063269       4.709239       1.726578       5.362662           0.000001

******************************************************
Auxiliary information for the entire system
The total spin magnetic moment of the unit cell is   0.000001
The total net atomic charge of the unit cell is   -0.000010
Accuracy of reproducing the electrostatic potential in the unit cell:
  The inner radius (bohr) =    5.0000
  The outer radius (bohr) =   12.0000
  Valid grid points have density less than (e/(bohr^3)) =    0.0001
  The number of valid grid points were=        42452
  The rms potential error without charges in kcal/mol is=      3.66297
  The rms potential error with partial charges in kcal/mol is=      0.30568
  The RRMSE value at monopole order=      0.08345
  The rms potential error with partial charges and cloud penetration in kcal/mol is=      0.30542
  The RRMSE value at monopole order with cloud penetration is=      0.08338
  The rms potential error with partial charges and atomic dipoles in kcal/mol is=      0.22090
  The RRMSE value at dipole order=      0.06031
  The rms potential error with partial charges, atomic dipoles and cloud penetration in kcal/mol is=      0.21638
  The RRMSE value at dipole order with cloud penetration=      0.05907

******************************************************
The electron densities and ab initio electrostatic potential were computed in VASP using the PBE functional and
projector augmented wave method. See the main text of the journal article for a description of computational details.
The atomic charges, dipoles, and quadrupoles were computed with the DDEC6 method as described in
(a) T. A. Manz and N. Gabaldon Limas, RSC Adv. 6 (2016) 47771-47801 DOI: 10.1039/c6ra04656h
(b) N. Gabaldon Limas and T. A. Manz, RSC Adv. 8 (2018) 2678-2707 DOI: 10.1039/c7ra11829e.
For each atom in the material, the electron cloud parameters were fit to the spherically averaged atom-in-material
electron density using radial positions for which this density was between 10^-4 and 10^-2 electrons per cubic bohr.
The polarizabilities, dispersion coefficients, and quantum Drude oscillator (QDO) parameters were fit using the MCLF method.
The magnetic structure of the system was optimized in VASP from the default ferromagnetic initial guess using spin polarization.
The atomic spin moments (ASMs) were computed on this optimized magnetic structure using the DDEC6 partition as inputs
to the method of T. A. Manz and D. S. Sholl, J. Chem. Theory Comput. 7 (2011) 4146-4164 DOI: 10.1021/ct200539n.
The RMSE and RRMSE were computed using a uniform grid with Ewald summation.
