# Supplementary material for: A collection of forcefield precursors for metal–organic frameworks
Source: RSC Adv. 2019 Nov 13;9(63):36492–507. doi: 10.1039/c9ra07327b (PMC9075174; doi:10.1039/c9ra07327b)
Supplement: RA-009-C9RA07327B-s5441 [file RA-009-C9RA07327B-s5441.xyz]

  728
jmolscript: load "" {1 1 1} spacegroup "x,y,z" unitcell [{     21.850000     0.000000     0.000000 }, {      0.000000    21.850000     0.000000 }, {      0.000000     0.000000    21.850000 }]
Ag     0.872907    17.096532     3.667085     0.265658
Ag    10.052092     4.753467    14.592086     0.265637
Ag    20.977092     6.171532     7.257915     0.265683
Ag    11.797907    15.678467    18.182915     0.265643
Ag     3.667085     0.872907    17.096532     0.265634
Ag    14.592086    10.052092     4.753467     0.265686
Ag     7.257915    20.977092     6.171532     0.265668
Ag    18.182915    11.797907    15.678467     0.265639
Ag    17.096532     3.667085     0.872907     0.265682
Ag     4.753467    14.592086    10.052092     0.265666
Ag     6.171532     7.257915    20.977092     0.265635
Ag    15.678467    18.182915    11.797907     0.265642
Ag    20.977092     4.753467    18.182915     0.265651
Ag    11.797907    17.096532     7.257915     0.265671
Ag     0.872907    15.678467    14.592086     0.265638
Ag    10.052092     6.171532     3.667085     0.265668
Ag    18.182915    20.977092     4.753467     0.265677
Ag     7.257915    11.797907    17.096532     0.265631
Ag    14.592086     0.872907    15.678467     0.265638
Ag     3.667085    10.052092     6.171532     0.265677
Ag     4.753467    18.182915    20.977092     0.265631
Ag    17.096532     7.257915    11.797907     0.265651
Ag    15.678467    14.592086     0.872907     0.265675
Ag     6.171532     3.667085    10.052092     0.265667
Ag    15.189246     4.264246     6.660754     0.153922
Ag    17.585754    17.585754    17.585754     0.153823
Ag     6.660754    15.189246     4.264246     0.153873
Ag     4.264246     6.660754    15.189246     0.153822
Ag     6.660754    17.585754    15.189246     0.153815
Ag     4.264246     4.264246     4.264246     0.153884
Ag    15.189246     6.660754    17.585754     0.153833
Ag    17.585754    15.189246     6.660754     0.153895
H     20.630770    15.762590     5.667890     0.122344
H     19.748030    16.304470     4.485805     0.116192
H     19.103455    17.580510     8.222155     0.116888
H     20.261505    16.566670     7.920625     0.116853
H     19.315400    19.896610     7.496735     0.126480
H     20.608920    20.364200     6.734170     0.127093
H     17.960700    17.892965     4.924990     0.083873
H     17.689760    18.391145     6.391125     0.109325
H      0.371450    17.289905     6.753835     0.103496
H      0.502550    18.771335     6.257840     0.097409
H     21.019700    19.575415     4.415885     0.118136
H     19.984010    18.609645     3.731980     0.116307
H     12.144230     6.087410    16.592890     0.122344
H     13.026970     5.545530    15.410805     0.116192
H     13.671545     4.269490    19.147155     0.116889
H     12.513495     5.283330    18.845625     0.116853
H     13.459600     1.953390    18.421735     0.126481
H     12.166080     1.485800    17.659170     0.127094
H     14.814300     3.957035    15.849990     0.083865
H     15.085240     3.458855    17.316125     0.109324
H     10.553550     4.560095    17.678835     0.103494
H     10.422450     3.078665    17.182840     0.097407
H     11.755300     2.274585    15.340885     0.118136
H     12.790990     3.240355    14.656980     0.116306
H      1.219230     4.837590     5.257110     0.122344
H      2.101970     5.379470     6.439195     0.116192
H      2.746545     6.655510     2.702845     0.116888
H      1.588495     5.641670     3.004375     0.116853
H      2.534600     8.971610     3.428265     0.126480
H      1.241080     9.439200     4.190830     0.127094
H      3.889300     6.967965     6.000010     0.083872
H      4.160240     7.466145     4.533875     0.109324
H     21.478550     6.364905     4.171165     0.103498
H     21.347450     7.846335     4.667160     0.097412
H      0.830300     8.650415     6.509115     0.118137
H      1.865990     7.684645     7.193020     0.116307
H      9.705770    17.012410    16.182110     0.122344
H      8.823030    16.470530    17.364195     0.116191
H      8.178455    15.194490    13.627845     0.116888
H      9.336505    16.208330    13.929375     0.116853
H      8.390400    12.878390    14.353265     0.126481
H      9.683920    12.410800    15.115830     0.127094
H      7.035700    14.882035    16.925010     0.083863
H      6.764760    14.383855    15.458875     0.109323
H     11.296450    15.485095    15.096165     0.103495
H     11.427550    14.003665    15.592160     0.097408
H     10.094700    13.199585    17.434115     0.118136
H      9.059010    14.165355    18.118020     0.116305
H      5.667890    20.630770    15.762590     0.122344
H      4.485805    19.748030    16.304470     0.116192
H      8.222155    19.103455    17.580510     0.116888
H      7.920625    20.261505    16.566670     0.116853
H      7.496735    19.315400    19.896610     0.126481
H      6.734170    20.608920    20.364200     0.127094
H      4.924990    17.960700    17.892965     0.083863
H      6.391125    17.689760    18.391145     0.109323
H      6.753835     0.371450    17.289905     0.103494
H      6.257840     0.502550    18.771335     0.097407
H      4.415885    21.019700    19.575415     0.118136
H      3.731980    19.984010    18.609645     0.116305
H     16.592890    12.144230     6.087410     0.122343
H     15.410805    13.026970     5.545530     0.116192
H     19.147155    13.671545     4.269490     0.116888
H     18.845625    12.513495     5.283330     0.116853
H     18.421735    13.459600     1.953390     0.126480
H     17.659170    12.166080     1.485800     0.127093
H     15.849990    14.814300     3.957035     0.083873
H     17.316125    15.085240     3.458855     0.109325
H     17.678835    10.553550     4.560095     0.103498
H     17.182840    10.422450     3.078665     0.097412
H     15.340885    11.755300     2.274585     0.118137
H     14.656980    12.790990     3.240355     0.116307
H      5.257110     1.219230     4.837590     0.122343
H      6.439195     2.101970     5.379470     0.116192
H      2.702845     2.746545     6.655510     0.116889
H      3.004375     1.588495     5.641670     0.116853
H      3.428265     2.534600     8.971610     0.126480
H      4.190830     1.241080     9.439200     0.127093
H      6.000010     3.889300     6.967965     0.083872
H      4.533875     4.160240     7.466145     0.109325
H      4.171165    21.478550     6.364905     0.103496
H      4.667160    21.347450     7.846335     0.097410
H      6.509115     0.830300     8.650415     0.118137
H      7.193020     1.865990     7.684645     0.116307
H     16.182110     9.705770    17.012410     0.122344
H     17.364195     8.823030    16.470530     0.116192
H     13.627845     8.178455    15.194490     0.116888
H     13.929375     9.336505    16.208330     0.116853
H     14.353265     8.390400    12.878390     0.126481
H     15.115830     9.683920    12.410800     0.127094
H     16.925010     7.035700    14.882035     0.083866
H     15.458875     6.764760    14.383855     0.109323
H     15.096165    11.296450    15.485095     0.103495
H     15.592160    11.427550    14.003665     0.097408
H     17.434115    10.094700    13.199585     0.118136
H     18.118020     9.059010    14.165355     0.116306
H     15.762590     5.667890    20.630770     0.122343
H     16.304470     4.485805    19.748030     0.116191
H     17.580510     8.222155    19.103455     0.116888
H     16.566670     7.920625    20.261505     0.116853
H     19.896610     7.496735    19.315400     0.126480
H     20.364200     6.734170    20.608920     0.127094
H     17.892965     4.924990    17.960700     0.083866
H     18.391145     6.391125    17.689760     0.109323
H     17.289905     6.753835     0.371450     0.103498
H     18.771335     6.257840     0.502550     0.097412
H     19.575415     4.415885    21.019700     0.118138
H     18.609645     3.731980    19.984010     0.116306
H      6.087410    16.592890    12.144230     0.122343
H      5.545530    15.410805    13.026970     0.116191
H      4.269490    19.147155    13.671545     0.116888
H      5.283330    18.845625    12.513495     0.116853
H      1.953390    18.421735    13.459600     0.126481
H      1.485800    17.659170    12.166080     0.127094
H      3.957035    15.849990    14.814300     0.083863
H      3.458855    17.316125    15.085240     0.109322
H      4.560095    17.678835    10.553550     0.103497
H      3.078665    17.182840    10.422450     0.097410
H      2.274585    15.340885    11.755300     0.118137
H      3.240355    14.656980    12.790990     0.116305
H      4.837590     5.257110     1.219230     0.122344
H      5.379470     6.439195     2.101970     0.116192
H      6.655510     2.702845     2.746545     0.116889
H      5.641670     3.004375     1.588495     0.116853
H      8.971610     3.428265     2.534600     0.126481
H      9.439200     4.190830     1.241080     0.127094
H      6.967965     6.000010     3.889300     0.083872
H      7.466145     4.533875     4.160240     0.109325
H      6.364905     4.171165    21.478550     0.103494
H      7.846335     4.667160    21.347450     0.097407
H      8.650415     6.509115     0.830300     0.118136
H      7.684645     7.193020     1.865990     0.116307
H     17.012410    16.182110     9.705770     0.122344
H     16.470530    17.364195     8.823030     0.116192
H     15.194490    13.627845     8.178455     0.116889
H     16.208330    13.929375     9.336505     0.116853
H     12.878390    14.353265     8.390400     0.126481
H     12.410800    15.115830     9.683920     0.127093
H     14.882035    16.925010     7.035700     0.083873
H     14.383855    15.458875     6.764760     0.109325
H     15.485095    15.096165    11.296450     0.103494
H     14.003665    15.592160    11.427550     0.097407
H     13.199585    17.434115    10.094700     0.118136
H     14.165355    18.118020     9.059010     0.116307
H      1.219230     6.087410    16.182110     0.122344
H      2.101970     5.545530    17.364195     0.116191
H      2.746545     4.269490    13.627845     0.116888
H      1.588495     5.283330    13.929375     0.116853
H      2.534600     1.953390    14.353265     0.126481
H      1.241080     1.485800    15.115830     0.127094
H      3.889300     3.957035    16.925010     0.083863
H      4.160240     3.458855    15.458875     0.109323
H     21.478550     4.560095    15.096165     0.103495
H     21.347450     3.078665    15.592160     0.097409
H      0.830300     2.274585    17.434115     0.118136
H      1.865990     3.240355    18.118020     0.116305
H      9.705770    15.762590     5.257110     0.122344
H      8.823030    16.304470     6.439195     0.116192
H      8.178455    17.580510     2.702845     0.116888
H      9.336505    16.566670     3.004375     0.116853
H      8.390400    19.896610     3.428265     0.126480
H      9.683920    20.364200     4.190830     0.127094
H      7.035700    17.892965     6.000010     0.083871
H      6.764760    18.391145     4.533875     0.109324
H     11.296450    17.289905     4.171165     0.103497
H     11.427550    18.771335     4.667160     0.097411
H     10.094700    19.575415     6.509115     0.118137
H      9.059010    18.609645     7.193020     0.116307
H     20.630770    17.012410    16.592890     0.122344
H     19.748030    16.470530    15.410805     0.116192
H     19.103455    15.194490    19.147155     0.116889
H     20.261505    16.208330    18.845625     0.116853
H     19.315400    12.878390    18.421735     0.126481
H     20.608920    12.410800    17.659170     0.127094
H     17.960700    14.882035    15.849990     0.083864
H     17.689760    14.383855    17.316125     0.109323
H      0.371450    15.485095    17.678835     0.103494
H      0.502550    14.003665    17.182840     0.097407
H     21.019700    13.199585    15.340885     0.118136
H     19.984010    14.165355    14.656980     0.116306
H     12.144230     4.837590     5.667890     0.122344
H     13.026970     5.379470     4.485805     0.116192
H     13.671545     6.655510     8.222155     0.116888
H     12.513495     5.641670     7.920625     0.116853
H     13.459600     8.971610     7.496735     0.126480
H     12.166080     9.439200     6.734170     0.127093
H     14.814300     6.967965     4.924990     0.083876
H     15.085240     7.466145     6.391125     0.109326
H     10.553550     6.364905     6.753835     0.103497
H     10.422450     7.846335     6.257840     0.097410
H     11.755300     8.650415     4.415885     0.118137
H     12.790990     7.684645     3.731980     0.116307
H     16.182110     1.219230     6.087410     0.122344
H     17.364195     2.101970     5.545530     0.116192
H     13.627845     2.746545     4.269490     0.116888
H     13.929375     1.588495     5.283330     0.116853
H     14.353265     2.534600     1.953390     0.126480
H     15.115830     1.241080     1.485800     0.127093
H     16.925010     3.889300     3.957035     0.083876
H     15.458875     4.160240     3.458855     0.109326
H     15.096165    21.478550     4.560095     0.103497
H     15.592160    21.347450     3.078665     0.097411
H     17.434115     0.830300     2.274585     0.118137
H     18.118020     1.865990     3.240355     0.116307
H      5.257110     9.705770    15.762590     0.122344
H      6.439195     8.823030    16.304470     0.116192
H      2.702845     8.178455    17.580510     0.116888
H      3.004375     9.336505    16.566670     0.116853
H      3.428265     8.390400    19.896610     0.126481
H      4.190830     9.683920    20.364200     0.127094
H      6.000010     7.035700    17.892965     0.083863
H      4.533875     6.764760    18.391145     0.109323
H      4.171165    11.296450    17.289905     0.103494
H      4.667160    11.427550    18.771335     0.097407
H      6.509115    10.094700    19.575415     0.118136
H      7.193020     9.059010    18.609645     0.116306
H     16.592890    20.630770    17.012410     0.122344
H     15.410805    19.748030    16.470530     0.116192
H     19.147155    19.103455    15.194490     0.116888
H     18.845625    20.261505    16.208330     0.116853
H     18.421735    19.315400    12.878390     0.126481
H     17.659170    20.608920    12.410800     0.127094
H     15.849990    17.960700    14.882035     0.083865
H     17.316125    17.689760    14.383855     0.109323
H     17.678835     0.371450    15.485095     0.103495
H     17.182840     0.502550    14.003665     0.097408
H     15.340885    21.019700    13.199585     0.118136
H     14.656980    19.984010    14.165355     0.116306
H      5.667890    12.144230     4.837590     0.122343
H      4.485805    13.026970     5.379470     0.116192
H      8.222155    13.671545     6.655510     0.116888
H      7.920625    12.513495     5.641670     0.116853
H      7.496735    13.459600     8.971610     0.126480
H      6.734170    12.166080     9.439200     0.127093
H      4.924990    14.814300     6.967965     0.083870
H      6.391125    15.085240     7.466145     0.109324
H      6.753835    10.553550     6.364905     0.103497
H      6.257840    10.422450     7.846335     0.097411
H      4.415885    11.755300     8.650415     0.118137
H      3.731980    12.790990     7.684645     0.116306
H      6.087410    16.182110     1.219230     0.122344
H      5.545530    17.364195     2.101970     0.116192
H      4.269490    13.627845     2.746545     0.116889
H      5.283330    13.929375     1.588495     0.116853
H      1.953390    14.353265     2.534600     0.126481
H      1.485800    15.115830     1.241080     0.127094
H      3.957035    16.925010     3.889300     0.083870
H      3.458855    15.458875     4.160240     0.109325
H      4.560095    15.096165    21.478550     0.103494
H      3.078665    15.592160    21.347450     0.097407
H      2.274585    17.434115     0.830300     0.118135
H      3.240355    18.118020     1.865990     0.116307
H     15.762590     5.257110     9.705770     0.122344
H     16.304470     6.439195     8.823030     0.116192
H     17.580510     2.702845     8.178455     0.116889
H     16.566670     3.004375     9.336505     0.116853
H     19.896610     3.428265     8.390400     0.126480
H     20.364200     4.190830     9.683920     0.127093
H     17.892965     6.000010     7.035700     0.083875
H     18.391145     4.533875     6.764760     0.109326
H     17.289905     4.171165    11.296450     0.103494
H     18.771335     4.667160    11.427550     0.097408
H     19.575415     6.509115    10.094700     0.118136
H     18.609645     7.193020     9.059010     0.116307
H     17.012410    16.592890    20.630770     0.122343
H     16.470530    15.410805    19.748030     0.116191
H     15.194490    19.147155    19.103455     0.116888
H     16.208330    18.845625    20.261505     0.116853
H     12.878390    18.421735    19.315400     0.126480
H     12.410800    17.659170    20.608920     0.127094
H     14.882035    15.849990    17.960700     0.083865
H     14.383855    17.316125    17.689760     0.109323
H     15.485095    17.678835     0.371450     0.103498
H     14.003665    17.182840     0.502550     0.097411
H     13.199585    15.340885    21.019700     0.118137
H     14.165355    14.656980    19.984010     0.116305
H      4.837590     5.667890    12.144230     0.122344
H      5.379470     4.485805    13.026970     0.116191
H      6.655510     8.222155    13.671545     0.116888
H      5.641670     7.920625    12.513495     0.116853
H      8.971610     7.496735    13.459600     0.126480
H      9.439200     6.734170    12.166080     0.127094
H      6.967965     4.924990    14.814300     0.083864
H      7.466145     6.391125    15.085240     0.109323
H      6.364905     6.753835    10.553550     0.103497
H      7.846335     6.257840    10.422450     0.097411
H      8.650415     4.415885    11.755300     0.118137
H      7.684645     3.731980    12.790990     0.116305
C     20.160995    16.542635     5.331400    -0.058165
C     19.778620    17.329235     7.571025    -0.050404
C     19.994935    19.623485     6.860900    -0.039853
C     18.382405    18.122390     5.766215    -0.074839
C     21.727640    18.045915     6.399865    -0.069160
C     20.401345    18.845625     4.575390    -0.066367
C     12.614005     5.307365    16.256400    -0.058165
C     12.996380     4.520765    18.496025    -0.050403
C     12.780065     2.226515    17.785900    -0.039851
C     14.392595     3.727610    16.691215    -0.074841
C     11.047360     3.804085    17.324865    -0.069161
C     12.373655     3.004375    15.500390    -0.066367
C      1.689005     5.617635     5.593600    -0.058166
C      2.071380     6.404235     3.353975    -0.050404
C      1.855065     8.698485     4.064100    -0.039854
C      3.467595     7.197390     5.158785    -0.074840
C      0.122360     7.120915     4.525135    -0.069159
C      1.448655     7.920625     6.349610    -0.066366
C      9.235995    16.232365    16.518600    -0.058165
C      8.853620    15.445765    14.278975    -0.050403
C      9.069935    13.151515    14.989100    -0.039851
C      7.457405    14.652610    16.083785    -0.074842
C     10.802640    14.729085    15.450135    -0.069161
C      9.476345    13.929375    17.274610    -0.066367
C      5.331400    20.160995    16.542635    -0.058165
C      7.571025    19.778620    17.329235    -0.050403
C      6.860900    19.994935    19.623485    -0.039851
C      5.766215    18.382405    18.122390    -0.074842
C      6.399865    21.727640    18.045915    -0.069161
C      4.575390    20.401345    18.845625    -0.066367
C     16.256400    12.614005     5.307365    -0.058166
C     18.496025    12.996380     4.520765    -0.050404
C     17.785900    12.780065     2.226515    -0.039854
C     16.691215    14.392595     3.727610    -0.074839
C     17.324865    11.047360     3.804085    -0.069159
C     15.500390    12.373655     3.004375    -0.066366
C      5.593600     1.689005     5.617635    -0.058166
C      3.353975     2.071380     6.404235    -0.050403
C      4.064100     1.855065     8.698485    -0.039853
C      5.158785     3.467595     7.197390    -0.074839
C      4.525135     0.122360     7.120915    -0.069160
C      6.349610     1.448655     7.920625    -0.066366
C     16.518600     9.235995    16.232365    -0.058165
C     14.278975     8.853620    15.445765    -0.050403
C     14.989100     9.069935    13.151515    -0.039851
C     16.083785     7.457405    14.652610    -0.074841
C     15.450135    10.802640    14.729085    -0.069161
C     17.274610     9.476345    13.929375    -0.066366
C     16.542635     5.331400    20.160995    -0.058166
C     17.329235     7.571025    19.778620    -0.050404
C     19.623485     6.860900    19.994935    -0.039853
C     18.122390     5.766215    18.382405    -0.074841
C     18.045915     6.399865    21.727640    -0.069159
C     18.845625     4.575390    20.401345    -0.066366
C      5.307365    16.256400    12.614005    -0.058165
C      4.520765    18.496025    12.996380    -0.050403
C      2.226515    17.785900    12.780065    -0.039852
C      3.727610    16.691215    14.392595    -0.074842
C      3.804085    17.324865    11.047360    -0.069160
C      3.004375    15.500390    12.373655    -0.066366
C      5.617635     5.593600     1.689005    -0.058165
C      6.404235     3.353975     2.071380    -0.050403
C      8.698485     4.064100     1.855065    -0.039852
C      7.197390     5.158785     3.467595    -0.074839
C      7.120915     4.525135     0.122360    -0.069162
C      7.920625     6.349610     1.448655    -0.066367
C     16.232365    16.518600     9.235995    -0.058165
C     15.445765    14.278975     8.853620    -0.050403
C     13.151515    14.989100     9.069935    -0.039853
C     14.652610    16.083785     7.457405    -0.074839
C     14.729085    15.450135    10.802640    -0.069162
C     13.929375    17.274610     9.476345    -0.066366
C      1.689005     5.307365    16.518600    -0.058165
C      2.071380     4.520765    14.278975    -0.050403
C      1.855065     2.226515    14.989100    -0.039851
C      3.467595     3.727610    16.083785    -0.074842
C      0.122360     3.804085    15.450135    -0.069161
C      1.448655     3.004375    17.274610    -0.066366
C      9.235995    16.542635     5.593600    -0.058165
C      8.853620    17.329235     3.353975    -0.050404
C      9.069935    19.623485     4.064100    -0.039853
C      7.457405    18.122390     5.158785    -0.074840
C     10.802640    18.045915     4.525135    -0.069159
C      9.476345    18.845625     6.349610    -0.066366
C     20.160995    16.232365    16.256400    -0.058165
C     19.778620    15.445765    18.496025    -0.050403
C     19.994935    13.151515    17.785900    -0.039851
C     18.382405    14.652610    16.691215    -0.074842
C     21.727640    14.729085    17.324865    -0.069161
C     20.401345    13.929375    15.500390    -0.066367
C     12.614005     5.617635     5.331400    -0.058165
C     12.996380     6.404235     7.571025    -0.050404
C     12.780065     8.698485     6.860900    -0.039854
C     14.392595     7.197390     5.766215    -0.074838
C     11.047360     7.120915     6.399865    -0.069160
C     12.373655     7.920625     4.575390    -0.066367
C     16.518600     1.689005     5.307365    -0.058166
C     14.278975     2.071380     4.520765    -0.050403
C     14.989100     1.855065     2.226515    -0.039854
C     16.083785     3.467595     3.727610    -0.074838
C     15.450135     0.122360     3.804085    -0.069160
C     17.274610     1.448655     3.004375    -0.066366
C      5.593600     9.235995    16.542635    -0.058165
C      3.353975     8.853620    17.329235    -0.050403
C      4.064100     9.069935    19.623485    -0.039851
C      5.158785     7.457405    18.122390    -0.074842
C      4.525135    10.802640    18.045915    -0.069161
C      6.349610     9.476345    18.845625    -0.066367
C     16.256400    20.160995    16.232365    -0.058165
C     18.496025    19.778620    15.445765    -0.050403
C     17.785900    19.994935    13.151515    -0.039851
C     16.691215    18.382405    14.652610    -0.074842
C     17.324865    21.727640    14.729085    -0.069161
C     15.500390    20.401345    13.929375    -0.066367
C      5.331400    12.614005     5.617635    -0.058166
C      7.571025    12.996380     6.404235    -0.050403
C      6.860900    12.780065     8.698485    -0.039853
C      5.766215    14.392595     7.197390    -0.074840
C      6.399865    11.047360     7.120915    -0.069160
C      4.575390    12.373655     7.920625    -0.066366
C      5.307365    16.518600     1.689005    -0.058165
C      4.520765    14.278975     2.071380    -0.050403
C      2.226515    14.989100     1.855065    -0.039852
C      3.727610    16.083785     3.467595    -0.074840
C      3.804085    15.450135     0.122360    -0.069162
C      3.004375    17.274610     1.448655    -0.066367
C     16.542635     5.593600     9.235995    -0.058165
C     17.329235     3.353975     8.853620    -0.050403
C     19.623485     4.064100     9.069935    -0.039853
C     18.122390     5.158785     7.457405    -0.074838
C     18.045915     4.525135    10.802640    -0.069161
C     18.845625     6.349610     9.476345    -0.066366
C     16.232365    16.256400    20.160995    -0.058166
C     15.445765    18.496025    19.778620    -0.050403
C     13.151515    17.785900    19.994935    -0.039852
C     14.652610    16.691215    18.382405    -0.074842
C     14.729085    17.324865    21.727640    -0.069159
C     13.929375    15.500390    20.401345    -0.066366
C      5.617635     5.331400    12.614005    -0.058165
C      6.404235     7.571025    12.996380    -0.050403
C      8.698485     6.860900    12.780065    -0.039852
C      7.197390     5.766215    14.392595    -0.074842
C      7.120915     6.399865    11.047360    -0.069159
C      7.920625     4.575390    12.373655    -0.066366
N     20.722540    18.463250     7.383115    -0.139001
N     19.352545    19.273885     5.556455    -0.095480
N     19.112195    16.946860     6.301540    -0.106751
N     21.135505    17.670095     5.121640    -0.084491
N     12.052460     3.386750    18.308115    -0.139001
N     13.422455     2.576115    16.481455    -0.095485
N     13.662805     4.903140    17.226540    -0.106757
N     11.639495     4.179905    16.046640    -0.084493
N      1.127460     7.538250     3.541885    -0.139001
N      2.497455     8.348885     5.368545    -0.095479
N      2.737805     6.021860     4.623460    -0.106752
N      0.714495     6.745095     5.803360    -0.084487
N      9.797540    14.311750    14.466885    -0.139001
N      8.427545    13.501115    16.293545    -0.095486
N      8.187195    15.828140    15.548460    -0.106757
N     10.210505    15.104905    16.728360    -0.084492
N      7.383115    20.722540    18.463250    -0.139001
N      5.556455    19.352545    19.273885    -0.095486
N      6.301540    19.112195    16.946860    -0.106757
N      5.121640    21.135505    17.670095    -0.084493
N     18.308115    12.052460     3.386750    -0.139001
N     16.481455    13.422455     2.576115    -0.095479
N     17.226540    13.662805     4.903140    -0.106751
N     16.046640    11.639495     4.179905    -0.084486
N      3.541885     1.127460     7.538250    -0.139001
N      5.368545     2.497455     8.348885    -0.095481
N      4.623460     2.737805     6.021860    -0.106752
N      5.803360     0.714495     6.745095    -0.084489
N     14.466885     9.797540    14.311750    -0.139001
N     16.293545     8.427545    13.501115    -0.095483
N     15.548460     8.187195    15.828140    -0.106757
N     16.728360    10.210505    15.104905    -0.084493
N     18.463250     7.383115    20.722540    -0.139001
N     19.273885     5.556455    19.352545    -0.095482
N     16.946860     6.301540    19.112195    -0.106757
N     17.670095     5.121640    21.135505    -0.084486
N      3.386750    18.308115    12.052460    -0.139001
N      2.576115    16.481455    13.422455    -0.095484
N      4.903140    17.226540    13.662805    -0.106758
N      4.179905    16.046640    11.639495    -0.084488
N      7.538250     3.541885     1.127460    -0.139001
N      8.348885     5.368545     2.497455    -0.095481
N      6.021860     4.623460     2.737805    -0.106752
N      6.745095     5.803360     0.714495    -0.084495
N     14.311750    14.466885     9.797540    -0.139001
N     13.501115    16.293545     8.427545    -0.095481
N     15.828140    15.548460     8.187195    -0.106751
N     15.104905    16.728360    10.210505    -0.084493
N      1.127460     3.386750    14.466885    -0.139001
N      2.497455     2.576115    16.293545    -0.095485
N      2.737805     4.903140    15.548460    -0.106757
N      0.714495     4.179905    16.728360    -0.084491
N      9.797540    18.463250     3.541885    -0.139001
N      8.427545    19.273885     5.368545    -0.095481
N      8.187195    16.946860     4.623460    -0.106753
N     10.210505    17.670095     5.803360    -0.084488
N     20.722540    14.311750    18.308115    -0.139001
N     19.352545    13.501115    16.481455    -0.095485
N     19.112195    15.828140    17.226540    -0.106757
N     21.135505    15.104905    16.046640    -0.084493
N     12.052460     7.538250     7.383115    -0.139001
N     13.422455     8.348885     5.556455    -0.095479
N     13.662805     6.021860     6.301540    -0.106747
N     11.639495     6.745095     5.121640    -0.084489
N     14.466885     1.127460     3.386750    -0.139001
N     16.293545     2.497455     2.576115    -0.095479
N     15.548460     2.737805     4.903140    -0.106747
N     16.728360     0.714495     4.179905    -0.084487
N      3.541885     9.797540    18.463250    -0.139001
N      5.368545     8.427545    19.273885    -0.095486
N      4.623460     8.187195    16.946860    -0.106757
N      5.803360    10.210505    17.670095    -0.084494
N     18.308115    20.722540    14.311750    -0.139001
N     16.481455    19.352545    13.501115    -0.095485
N     17.226540    19.112195    15.828140    -0.106757
N     16.046640    21.135505    15.104905    -0.084493
N      7.383115    12.052460     7.538250    -0.139001
N      5.556455    13.422455     8.348885    -0.095480
N      6.301540    13.662805     6.021860    -0.106753
N      5.121640    11.639495     6.745095    -0.084487
N      3.386750    14.466885     1.127460    -0.139001
N      2.576115    16.293545     2.497455    -0.095483
N      4.903140    15.548460     2.737805    -0.106752
N      4.179905    16.728360     0.714495    -0.084495
N     18.463250     3.541885     9.797540    -0.139001
N     19.273885     5.368545     8.427545    -0.095479
N     16.946860     4.623460     8.187195    -0.106747
N     17.670095     5.803360    10.210505    -0.084492
N     14.311750    18.308115    20.722540    -0.139001
N     13.501115    16.481455    19.352545    -0.095483
N     15.828140    17.226540    19.112195    -0.106758
N     15.104905    16.046640    21.135505    -0.084487
N      7.538250     7.383115    12.052460    -0.139001
N      8.348885     5.556455    13.422455    -0.095485
N      6.021860     6.301540    13.662805    -0.106757
N      6.745095     5.121640    11.639495    -0.084488
P     19.868205    16.601630    11.792445     1.754584
P     12.906795     5.248370     0.867445     1.754584
P      1.981795     5.676630    20.982555     1.754584
P      8.943205    16.173370    10.057555     1.754584
P     11.792445    19.868205    16.601630     1.754584
P      0.867445    12.906795     5.248370     1.754584
P     20.982555     1.981795     5.676630     1.754584
P     10.057555     8.943205    16.173370     1.754584
P     16.601630    11.792445    19.868205     1.754584
P      5.248370     0.867445    12.906795     1.754584
P      5.676630    20.982555     1.981795     1.754584
P     16.173370    10.057555     8.943205     1.754584
P      1.981795     5.248370    10.057555     1.754584
P      8.943205    16.601630    20.982555     1.754584
P     19.868205    16.173370     0.867445     1.754584
P     12.906795     5.676630    11.792445     1.754584
P     10.057555     1.981795     5.248370     1.754584
P     20.982555     8.943205    16.601630     1.754584
P      0.867445    19.868205    16.173370     1.754584
P     11.792445    12.906795     5.676630     1.754584
P      5.248370    10.057555     1.981795     1.754584
P     16.601630    20.982555     8.943205     1.754584
P     16.173370     0.867445    19.868205     1.754584
P      5.676630    11.792445    12.906795     1.754584
F     21.100545    17.003670    10.905335    -0.439303
F     18.683935    16.230180    12.699220    -0.452823
F     20.783720    15.509130    12.467610    -0.449612
F     19.394060    15.616195    10.695575    -0.434156
F     20.351090    17.654800    12.878390    -0.437250
F     19.013870    17.711610    11.106355    -0.428258
F     11.674455     4.846330    -0.019665    -0.439304
F     14.091065     5.619820     1.774220    -0.452817
F     11.991280     6.340870     1.542610    -0.449612
F     13.380940     6.233805    21.620575    -0.434158
F     12.423910     4.195200     1.953390    -0.437250
F     13.761130     4.138390     0.181355    -0.428259
F      0.749455     6.078670     0.019665    -0.439302
F      3.166065     5.305180    20.075780    -0.452824
F      1.066280     4.584130    20.307390    -0.449611
F      2.455940     4.691195     0.229425    -0.434156
F      1.498910     6.729800    19.896610    -0.437250
F      2.836130     6.786610    21.668645    -0.428258
F     10.175545    15.771330    10.944665    -0.439304
F      7.758935    16.544820     9.150780    -0.452819
F      9.858720    17.265870     9.382390    -0.449612
F      8.469060    17.158805    11.154425    -0.434158
F      9.426090    15.120200     8.971610    -0.437250
F      8.088870    15.063390    10.743645    -0.428259
F     10.905335    21.100545    17.003670    -0.439304
F     12.699220    18.683935    16.230180    -0.452822
F     12.467610    20.783720    15.509130    -0.449611
F     10.695575    19.394060    15.616195    -0.434158
F     12.878390    20.351090    17.654800    -0.437250
F     11.106355    19.013870    17.711610    -0.428258
F     -0.019665    11.674455     4.846330    -0.439303
F      1.774220    14.091065     5.619820    -0.452820
F      1.542610    11.991280     6.340870    -0.449612
F     21.620575    13.380940     6.233805    -0.434156
F      1.953390    12.423910     4.195200    -0.437251
F      0.181355    13.761130     4.138390    -0.428259
F      0.019665     0.749455     6.078670    -0.439304
F     20.075780     3.166065     5.305180    -0.452818
F     20.307390     1.066280     4.584130    -0.449612
F      0.229425     2.455940     4.691195    -0.434157
F     19.896610     1.498910     6.729800    -0.437250
F     21.668645     2.836130     6.786610    -0.428259
F     10.944665    10.175545    15.771330    -0.439303
F      9.150780     7.758935    16.544820    -0.452823
F      9.382390     9.858720    17.265870    -0.449611
F     11.154425     8.469060    17.158805    -0.434157
F      8.971610     9.426090    15.120200    -0.437249
F     10.743645     8.088870    15.063390    -0.428258
F     17.003670    10.905335    21.100545    -0.439302
F     16.230180    12.699220    18.683935    -0.452823
F     15.509130    12.467610    20.783720    -0.449611
F     15.616195    10.695575    19.394060    -0.434158
F     17.654800    12.878390    20.351090    -0.437250
F     17.711610    11.106355    19.013870    -0.428258
F      4.846330    -0.019665    11.674455    -0.439303
F      5.619820     1.774220    14.091065    -0.452823
F      6.340870     1.542610    11.991280    -0.449611
F      6.233805    21.620575    13.380940    -0.434158
F      4.195200     1.953390    12.423910    -0.437250
F      4.138390     0.181355    13.761130    -0.428258
F      6.078670     0.019665     0.749455    -0.439304
F      5.305180    20.075780     3.166065    -0.452820
F      4.584130    20.307390     1.066280    -0.449612
F      4.691195     0.229425     2.455940    -0.434156
F      6.729800    19.896610     1.498910    -0.437250
F      6.786610    21.668645     2.836130    -0.428258
F     15.771330    10.944665    10.175545    -0.439304
F     16.544820     9.150780     7.758935    -0.452818
F     17.265870     9.382390     9.858720    -0.449612
F     17.158805    11.154425     8.469060    -0.434156
F     15.120200     8.971610     9.426090    -0.437250
F     15.063390    10.743645     8.088870    -0.428259
F      0.749455     4.846330    10.944665    -0.439304
F      3.166065     5.619820     9.150780    -0.452819
F      1.066280     6.340870     9.382390    -0.449612
F      2.455940     6.233805    11.154425    -0.434158
F      1.498910     4.195200     8.971610    -0.437250
F      2.836130     4.138390    10.743645    -0.428259
F     10.175545    17.003670     0.019665    -0.439302
F      7.758935    16.230180    20.075780    -0.452824
F      9.858720    15.509130    20.307390    -0.449611
F      8.469060    15.616195     0.229425    -0.434156
F      9.426090    17.654800    19.896610    -0.437250
F      8.088870    17.711610    21.668645    -0.428258
F     21.100545    15.771330    -0.019665    -0.439304
F     18.683935    16.544820     1.774220    -0.452818
F     20.783720    17.265870     1.542610    -0.449612
F     19.394060    17.158805    21.620575    -0.434158
F     20.351090    15.120200     1.953390    -0.437250
F     19.013870    15.063390     0.181355    -0.428259
F     11.674455     6.078670    10.905335    -0.439303
F     14.091065     5.305180    12.699220    -0.452823
F     11.991280     4.584130    12.467610    -0.449612
F     13.380940     4.691195    10.695575    -0.434155
F     12.423910     6.729800    12.878390    -0.437250
F     13.761130     6.786610    11.106355    -0.428258
F     10.944665     0.749455     4.846330    -0.439303
F      9.150780     3.166065     5.619820    -0.452820
F      9.382390     1.066280     6.340870    -0.449612
F     11.154425     2.455940     6.233805    -0.434155
F      8.971610     1.498910     4.195200    -0.437251
F     10.743645     2.836130     4.138390    -0.428259
F      0.019665    10.175545    17.003670    -0.439304
F     20.075780     7.758935    16.230180    -0.452822
F     20.307390     9.858720    15.509130    -0.449611
F      0.229425     8.469060    15.616195    -0.434158
F     19.896610     9.426090    17.654800    -0.437250
F     21.668645     8.088870    17.711610    -0.428258
F     -0.019665    21.100545    15.771330    -0.439303
F      1.774220    18.683935    16.544820    -0.452823
F      1.542610    20.783720    17.265870    -0.449611
F     21.620575    19.394060    17.158805    -0.434158
F      1.953390    20.351090    15.120200    -0.437249
F      0.181355    19.013870    15.063390    -0.428258
F     10.905335    11.674455     6.078670    -0.439303
F     12.699220    14.091065     5.305180    -0.452819
F     12.467610    11.991280     4.584130    -0.449612
F     10.695575    13.380940     4.691195    -0.434157
F     12.878390    12.423910     6.729800    -0.437251
F     11.106355    13.761130     6.786610    -0.428259
F      4.846330    10.944665     0.749455    -0.439304
F      5.619820     9.150780     3.166065    -0.452819
F      6.340870     9.382390     1.066280    -0.449612
F      6.233805    11.154425     2.455940    -0.434156
F      4.195200     8.971610     1.498910    -0.437250
F      4.138390    10.743645     2.836130    -0.428259
F     17.003670     0.019665    10.175545    -0.439304
F     16.230180    20.075780     7.758935    -0.452819
F     15.509130    20.307390     9.858720    -0.449612
F     15.616195     0.229425     8.469060    -0.434155
F     17.654800    19.896610     9.426090    -0.437250
F     17.711610    21.668645     8.088870    -0.428259
F     15.771330    -0.019665    21.100545    -0.439302
F     16.544820     1.774220    18.683935    -0.452822
F     17.265870     1.542610    20.783720    -0.449612
F     17.158805    21.620575    19.394060    -0.434158
F     15.120200     1.953390    20.351090    -0.437250
F     15.063390     0.181355    19.013870    -0.428259
F      6.078670    10.905335    11.674455    -0.439302
F      5.305180    12.699220    14.091065    -0.452823
F      4.584130    12.467610    11.991280    -0.449611
F      4.691195    10.695575    13.380940    -0.434158
F      6.729800    12.878390    12.423910    -0.437250
F      6.786610    11.106355    13.761130    -0.428258

The following XYZ coordinates are in angstroms. Other properties are in atomic units.
The sperically averaged electron density of each atom fit to a function of the form exp(a - br)
eigen_1, eigen_2 and eigen_3 are the three eigenvalues of traceless quadrupole moment tensor
  atom number  atomic symbol              X              Y              Z     net charge C6 coefficient C8 coefficient C10 coefficient fluctuating dipole atomic polarizability isotropic forcefield polarizability              a              b squared Pearson coefficient          <r^3>          <r^4>         wp_QDO          m_QDO          q_QDO       dipole_x       dipole_y       dipole_z         dipole            Qxy            Qxz            Qyz     Q(x^2-y^2)  Q(3z^2 - R^2)        eigen_1        eigen_2        eigen_3 static polarizability      alpha(xx)      alpha(xy)      alpha(xz)      alpha(yy)      alpha(yz)      alpha(zz) atomic spin moment
            1             Ag       0.872907      17.096532       3.667085       0.265658     235.205256 0.56405704E+04  0.22838485E+06                                30.768618                           25.046439       0.974034       1.976609                    0.996554      88.412255     242.883703       0.362712       0.417062      -1.172289      -0.147562      -0.134727      -0.115919       0.231005      -0.084141      -0.025991      -0.048246       0.039513       0.099034      -0.121799       0.048077       0.073722             37.968002      57.547504     -13.082550     -22.931017      22.751979       8.698573      33.604522          -0.000028
            2             Ag      10.052092       4.753467      14.592086       0.265637     235.212636 0.56407904E+04  0.22839615E+06                                30.769336                           25.047008       0.973977       1.976588                    0.996554      88.413232     242.888258       0.362706       0.417064      -1.172286       0.147572       0.134739      -0.115927       0.231022      -0.084153       0.026002       0.048252       0.039519       0.099045      -0.121817       0.048090       0.073728             37.968903      57.549143     -13.082958      22.931457      22.752543      -8.698731      33.605023          -0.000027
            3             Ag      20.977092       6.171532       7.257915       0.265683     235.197075 0.56403323E+04  0.22837261E+06                                30.767818                           25.045820       0.974103       1.976633                    0.996554      88.411207     242.878784       0.362719       0.417059      -1.172292       0.147550      -0.134711       0.115913       0.230985       0.084129      -0.025981       0.048242       0.039505       0.099020      -0.121780       0.048065       0.073715             37.966975      57.545865      13.082182     -22.930363      22.751435      -8.698347      33.603626          -0.000028
            4             Ag      11.797907      15.678467      18.182915       0.265643     235.210947 0.56407405E+04  0.22839358E+06                                30.769170                           25.046877       0.973994       1.976594                    0.996554      88.413021     242.887240       0.362707       0.417064      -1.172287      -0.147568       0.134736       0.115925       0.231017       0.084150       0.026000      -0.048250       0.039518       0.099043      -0.121813       0.048087       0.073726             37.968708      57.548885      13.082890      22.931316      22.752417       8.698679      33.604823          -0.000028
            5             Ag       3.667085       0.872907      17.096532       0.265634     235.214178 0.56408300E+04  0.22839818E+06                                30.769486                           25.047109       0.973968       1.976585                    0.996554      88.413418     242.889097       0.362705       0.417065      -1.172286      -0.115927      -0.147572      -0.134743       0.231024      -0.026003      -0.048252      -0.084155       0.029763      -0.108809      -0.121821       0.048092       0.073729             37.969147      33.605293     -22.931654       8.698781      57.549559     -13.083017      22.752591          -0.000028
            6             Ag      14.592086      10.052092       4.753467       0.265686     235.195765 0.56402987E+04  0.22837088E+06                                30.767690                           25.045733       0.974113       1.976637                    0.996554      88.411053     242.878075       0.362719       0.417058      -1.172293      -0.115913       0.147549       0.134708       0.230983       0.025980       0.048241      -0.084127       0.029758      -0.108762      -0.121777       0.048063       0.073714             37.966773      33.603379      22.930182      -8.698304      57.545546     -13.082142      22.751394          -0.000028
            7             Ag       7.257915      20.977092       6.171532       0.265668     235.201908 0.56404808E+04  0.22838024E+06                                30.768291                           25.046207       0.974061       1.976618                    0.996554      88.411850     242.881829       0.362714       0.417061      -1.172290       0.115919       0.147558      -0.134719       0.230997      -0.025989       0.048246       0.084136       0.029760      -0.108774      -0.121792       0.048073       0.073719             37.967530      33.603948     -22.930613      -8.698452      57.546815      13.082439      22.751826          -0.000028
            8             Ag      18.182915      11.797907      15.678467       0.265639     235.212519 0.56407802E+04  0.22839562E+06                                30.769326                           25.046981       0.973980       1.976589                    0.996554      88.413191     242.888055       0.362706       0.417064      -1.172286       0.115925      -0.147570       0.134740       0.231021       0.026001      -0.048251       0.084152       0.029762      -0.108804      -0.121817       0.048089       0.073727             37.968945      33.605211      22.931580       8.698750      57.549168      13.082913      22.752458          -0.000028
            9             Ag      17.096532       3.667085       0.872907       0.265682     235.197060 0.56403335E+04  0.22837266E+06                                30.767815                           25.045821       0.974105       1.976634                    0.996554      88.411221     242.878822       0.362719       0.417059      -1.172292      -0.134710      -0.115913      -0.147549       0.230984      -0.048242      -0.084128      -0.025981      -0.069263       0.009747      -0.121779       0.048065       0.073714             37.966973      22.751457       8.698323     -13.082217      33.603474     -22.930285      57.545987          -0.000028
           10             Ag       4.753467      14.592086      10.052092       0.265666     235.203063 0.56405062E+04  0.22838154E+06                                30.768400                           25.046268       0.974059       1.976617                    0.996554      88.411988     242.882399       0.362714       0.417061      -1.172290       0.134721      -0.115919       0.147557       0.230998       0.048246      -0.084138       0.025989      -0.069270       0.009751      -0.121794       0.048075       0.073719             37.967747      22.751855      -8.698481     -13.082516      33.604075      22.930762      57.547310          -0.000028
           11             Ag       6.171532       7.257915      20.977092       0.265635     235.213538 0.56408146E+04  0.22839740E+06                                30.769426                           25.047073       0.973968       1.976585                    0.996554      88.413331     242.888747       0.362705       0.417065      -1.172286      -0.134742       0.115927       0.147573       0.231024       0.048252       0.084154      -0.026002      -0.069283       0.009758      -0.121819       0.048091       0.073729             37.969024      22.752556      -8.698780      13.082943      33.605318     -22.931624      57.549197          -0.000028
           12             Ag      15.678467      18.182915      11.797907       0.265642     235.211049 0.56407450E+04  0.22839382E+06                                30.769185                           25.046893       0.973986       1.976592                    0.996554      88.413014     242.887286       0.362707       0.417064      -1.172287       0.134737       0.115926      -0.147570       0.231019      -0.048251       0.084151       0.026000      -0.069279       0.009755      -0.121814       0.048087       0.073727             37.968694      22.752416       8.698712      13.082839      33.605005      22.931391      57.548660          -0.000027
           13             Ag      20.977092       4.753467      18.182915       0.265651     235.208305 0.56406641E+04  0.22838966E+06                                30.768913                           25.046679       0.974015       1.976601                    0.996554      88.412677     242.885647       0.362709       0.417063      -1.172288       0.147565       0.134731       0.115924       0.231011      -0.084146      -0.025997      -0.048249       0.039515       0.099039      -0.121807       0.048084       0.073724             37.968369      57.548344     -13.082770     -22.931093      22.752245       8.698605      33.604518          -0.000028
           14             Ag      11.797907      17.096532       7.257915       0.265671     235.200840 0.56404411E+04  0.22837819E+06                                30.768187                           25.046103       0.974071       1.976622                    0.996554      88.411682     242.881020       0.362715       0.417060      -1.172291      -0.147555      -0.134718       0.115916       0.230993      -0.084135       0.025985       0.048244       0.039509       0.099027      -0.121788       0.048070       0.073718             37.967463      57.546675     -13.082359      22.930670      22.751678      -8.698449      33.604035          -0.000028
           15             Ag       0.872907      15.678467      14.592086       0.265638     235.212888 0.56407969E+04  0.22839648E+06                                30.769360                           25.047024       0.973978       1.976588                    0.996554      88.413268     242.888405       0.362705       0.417064      -1.172286      -0.147571       0.134739      -0.115927       0.231022       0.084153      -0.026003       0.048252       0.039520       0.099045      -0.121818       0.048091       0.073728             37.968948      57.549230      13.082969     -22.931491      22.752547      -8.698738      33.605066          -0.000028
           16             Ag      10.052092       6.171532       3.667085       0.265668     235.201940 0.56404758E+04  0.22837998E+06                                30.768294                           25.046194       0.974061       1.976619                    0.996554      88.411831     242.881733       0.362714       0.417060      -1.172290       0.147557      -0.134720      -0.115917       0.230997       0.084137       0.025987      -0.048245       0.039509       0.099027      -0.121791       0.048072       0.073719             37.967568      57.546768      13.082399      22.930740      22.751770       8.698486      33.604166          -0.000028
           17             Ag      18.182915      20.977092       4.753467       0.265677     235.198726 0.56403873E+04  0.22837543E+06                                30.767980                           25.045964       0.974087       1.976628                    0.996554      88.411436     242.879890       0.362717       0.417059      -1.172291       0.115916       0.147554       0.134714       0.230990      -0.025984      -0.048243      -0.084132       0.029758      -0.108767      -0.121784       0.048068       0.073717             37.967128      33.603706     -22.930402       8.698385      57.546082     -13.082269      22.751596          -0.000028
           18             Ag       7.257915      11.797907      17.096532       0.265631     235.215215 0.56408594E+04  0.22839970E+06                                30.769587                           25.047185       0.973959       1.976582                    0.996554      88.413548     242.889706       0.362704       0.417065      -1.172285       0.115927      -0.147574      -0.134745       0.231027       0.026004       0.048252      -0.084157       0.029763      -0.108813      -0.121823       0.048094       0.073730             37.969281      33.605419      22.931751      -8.698813      57.549767     -13.083059      22.752657          -0.000028
           19             Ag      14.592086       0.872907      15.678467       0.265638     235.212288 0.56407717E+04  0.22839519E+06                                30.769303                           25.046959       0.973981       1.976590                    0.996554      88.413157     242.887887       0.362706       0.417064      -1.172287      -0.115924      -0.147570       0.134739       0.231019      -0.026000       0.048251       0.084152       0.029763      -0.108806      -0.121816       0.048088       0.073727             37.968924      33.605182     -22.931567      -8.698747      57.549145      13.082912      22.752445          -0.000028
           20             Ag       3.667085      10.052092       6.171532       0.265677     235.199031 0.56403964E+04  0.22837590E+06                                30.768009                           25.045987       0.974087       1.976627                    0.996554      88.411482     242.880091       0.362717       0.417059      -1.172291      -0.115917       0.147554      -0.134713       0.230990       0.025985      -0.048244       0.084132       0.029759      -0.108767      -0.121785       0.048069       0.073716             37.967176      33.603619      22.930379       8.698369      57.546281      13.082312      22.751627          -0.000028
           21             Ag       4.753467      18.182915      20.977092       0.265631     235.214928 0.56408551E+04  0.22839948E+06                                30.769561                           25.047177       0.973957       1.976581                    0.996554      88.413515     242.889593       0.362704       0.417065      -1.172285       0.134745       0.115927       0.147575       0.231027      -0.048252      -0.084156      -0.026004      -0.069286       0.009760      -0.121823       0.048093       0.073730             37.969200      22.752663       8.698816     -13.083024      33.605425     -22.931716      57.549512          -0.000028
           22             Ag      17.096532       7.257915      11.797907       0.265651     235.208123 0.56406603E+04  0.22838947E+06                                30.768898                           25.046673       0.974011       1.976601                    0.996554      88.412641     242.885538       0.362709       0.417063      -1.172288      -0.134731       0.115924      -0.147567       0.231013       0.048249      -0.084146       0.025997      -0.069274       0.009753      -0.121807       0.048082       0.073724             37.968321      22.752215      -8.698640     -13.082699      33.604739      22.931169      57.548009          -0.000028
           23             Ag      15.678467      14.592086       0.872907       0.265675     235.199526 0.56404060E+04  0.22837639E+06                                30.768056                           25.046009       0.974086       1.976627                    0.996554      88.411540     242.880316       0.362716       0.417059      -1.172291       0.134714      -0.115916      -0.147552       0.230990       0.048244       0.084132      -0.025985      -0.069266       0.009748      -0.121786       0.048069       0.073716             37.967279      22.751636      -8.698384      13.082350      33.603682     -22.930453      57.546521          -0.000028
           24             Ag       6.171532       3.667085      10.052092       0.265667     235.202463 0.56404873E+04  0.22838057E+06                                30.768344                           25.046220       0.974062       1.976618                    0.996554      88.411899     242.882000       0.362714       0.417060      -1.172290      -0.134721      -0.115917       0.147556       0.230996      -0.048245       0.084137       0.025988      -0.069271       0.009751      -0.121792       0.048073       0.073719             37.967682      22.751805       8.698470      13.082482      33.604050      22.930737      57.547192          -0.000028
           25             Ag      15.189246       4.264246       6.660754       0.153922     186.058210 0.53544011E+04  0.21315044E+06                                25.799483                           23.833142       1.857102       2.205597                    0.996321      89.288996     240.101248       0.386766       0.397817      -1.190913      -0.042998      -0.042998       0.042997       0.074474       0.036921      -0.036920      -0.036921       0.000001      -0.000001      -0.036921      -0.036920       0.073841             28.457826      28.457800      -7.331735       7.331770      28.457784       7.331761      28.457895           0.000039
           26             Ag      17.585754      17.585754      17.585754       0.153823     186.077191 0.53551057E+04  0.21318592E+06                                25.801426                           23.834887       1.856889       2.205517                    0.996321      89.292675     240.116871       0.386746       0.397823      -1.190906       0.042988       0.042989       0.042990       0.074460       0.036899       0.036901       0.036900      -0.000001       0.000001      -0.036901      -0.036899       0.073800             28.460057      28.460130      -7.332405      -7.332361      28.460074      -7.332354      28.459967           0.000037
           27             Ag       6.660754      15.189246       4.264246       0.153873     186.067363 0.53547409E+04  0.21316755E+06                                25.800421                           23.833984       1.856997       2.205558                    0.996321      89.290767     240.108779       0.386756       0.397820      -1.190909       0.042995      -0.042994      -0.042992       0.074467      -0.036911      -0.036910       0.036911       0.000002      -0.000002      -0.036912      -0.036909       0.073821             28.458902      28.458842       7.332015       7.332074      28.458861      -7.332072      28.459002           0.000037
           28             Ag       4.264246       6.660754      15.189246       0.153822     186.077488 0.53551174E+04  0.21318651E+06                                25.801456                           23.834916       1.856888       2.205516                    0.996321      89.292739     240.117141       0.386746       0.397823      -1.190906      -0.042990       0.042989      -0.042991       0.074461      -0.036899       0.036900      -0.036899      -0.000001       0.000002      -0.036901      -0.036899       0.073799             28.460094      28.460107       7.332408      -7.332359      28.460159       7.332383      28.460014           0.000038
           29             Ag       6.660754      17.585754      15.189246       0.153815     186.078873 0.53551686E+04  0.21318908E+06                                25.801595                           23.835039       1.856876       2.205511                    0.996321      89.293019     240.118290       0.386745       0.397823      -1.190905       0.042988       0.042988      -0.042990       0.074459       0.036898      -0.036899      -0.036898      -0.000001       0.000002      -0.036899      -0.036897       0.073797             28.460253      28.460278      -7.332452       7.332410      28.460293       7.332419      28.460188           0.000039
           30             Ag       4.264246       4.264246       4.264246       0.153884     186.065375 0.53546667E+04  0.21316381E+06                                25.800217                           23.833801       1.857018       2.205566                    0.996321      89.290377     240.107127       0.386758       0.397819      -1.190910      -0.042995      -0.042994      -0.042993       0.074468       0.036914       0.036912       0.036913       0.000002      -0.000000      -0.036914      -0.036911       0.073826             28.458668      28.458585      -7.331955      -7.331994      28.458657      -7.332018      28.458763           0.000038
           31             Ag      15.189246       6.660754      17.585754       0.153833     186.075090 0.53550276E+04  0.21318198E+06                                25.801211                           23.834694       1.856912       2.205525                    0.996321      89.292267     240.115141       0.386748       0.397822      -1.190907      -0.042989       0.042990       0.042992       0.074461      -0.036902      -0.036903       0.036902      -0.000002       0.000001      -0.036904      -0.036901       0.073805             28.459810      28.459874       7.332343       7.332290      28.459860      -7.332283      28.459696           0.000037
           32             Ag      17.585754      15.189246       6.660754       0.153895     186.063171 0.53545848E+04  0.21315969E+06                                25.799992                           23.833598       1.857043       2.205575                    0.996321      89.289952     240.105322       0.386761       0.397818      -1.190911       0.042995      -0.042996       0.042994       0.074470      -0.036915       0.036914      -0.036916       0.000001      -0.000002      -0.036916      -0.036914       0.073830             28.458411      28.458404       7.331891      -7.331948      28.458333       7.331916      28.458495           0.000038
           33              H      20.630770      15.762590       5.667890       0.122344       0.979618 0.74820747E+01  0.73584055E+02                                 1.747167                            1.688741      -1.341247       2.252834                    0.992669       3.822946      11.379720       0.435722       1.429339      -0.676953       0.019560      -0.031952       0.011889       0.039305      -0.003885       0.002280      -0.002192      -0.002806      -0.003610      -0.003783      -0.002282       0.006066              1.779033       1.697333      -0.400019       0.081247       2.172458      -0.071026       1.467308           0.000000
           34              H      19.748030      16.304470       4.485805       0.116192       0.924830 0.69177981E+01  0.66790156E+02                                 1.688511                            1.629597      -1.290410       2.275256                    0.992784       3.795451      11.235951       0.440694       1.439541      -0.674978      -0.014106      -0.010345      -0.034411       0.038602       0.002207       0.003554       0.003215       0.001400       0.008487      -0.003858      -0.002884       0.006743              1.726844       1.537504       0.146161       0.268876       1.598537       0.325358       2.044492          -0.000000
           35              H      19.103455      17.580510       8.222155       0.116888       0.945834 0.69224417E+01  0.66574511E+02                                 1.691243                            1.612357      -1.192732       2.323786                    0.993728       3.683064      10.738168       0.452234       1.408298      -0.681461      -0.021587       0.014605       0.031975       0.041251      -0.001621      -0.004634       0.004461       0.006537       0.014974      -0.007374      -0.002022       0.009396              1.741373       1.831425      -0.100901      -0.496876       1.402345       0.079058       1.990348           0.000000
           36              H      20.261505      16.566670       7.920625       0.116853       1.196329 0.96770706E+01  0.10007129E+03                                 1.911685                            1.859509      -1.060391       2.386312                    0.995624       3.649742      10.638622       0.442035       1.339935      -0.697747       0.023684      -0.027091       0.020022       0.041179      -0.008230       0.006701      -0.002554       0.000517      -0.001945      -0.009217      -0.002864       0.012080              1.921301       1.778167      -0.336790       0.145632       2.053124      -0.335329       1.932612           0.000001
           37              H      19.315400      19.896610       7.496735       0.126480       1.087366 0.81985394E+01  0.81989445E+02                                 1.836732                            1.739902      -1.266062       2.290128                    0.993862       3.721205      10.947860       0.442324       1.384664      -0.686554      -0.019834       0.013171       0.031942       0.039839       0.003366       0.002561       0.005672       0.001798       0.021277      -0.007814      -0.002636       0.010450              1.881493       2.000102      -0.300365      -0.554370       1.725788       0.283392       1.918590          -0.000000
           38              H      20.608920      20.364200       6.734170       0.127093       1.085130 0.81729493E+01  0.81128512E+02                                 1.798712                            1.711908      -1.008632       2.415074                    0.996651       3.514071      10.078860       0.458879       1.344663      -0.696217       0.025807       0.031630       0.004779       0.041101       0.005373       0.004936       0.004433       0.003628       0.006604      -0.006871      -0.003228       0.010099              1.845581       1.778170       0.484537      -0.084149       2.347116      -0.059009       1.411456          -0.000000
           39              H      17.960700      17.892965       4.924990       0.083873       1.817414 0.16693383E+02  0.19969740E+03                                 2.575205                            2.473945      -1.733516       2.034482                    0.987455       4.820525      15.581822       0.372401       1.374887      -0.686815       0.003422      -0.013420      -0.023488       0.027267       0.005914      -0.021728       0.013759      -0.043124       0.038239      -0.039596       0.009441       0.030156              2.604112       2.426040       0.196153       0.545001       2.291960       0.400224       3.094336          -0.000004
           40              H      17.689760      18.391145       6.391125       0.109325       1.163453 0.91463150E+01  0.94872391E+02                                 1.982576                            1.884145      -1.484433       2.175628                    0.990807       4.133528      12.762965       0.405694       1.455505      -0.671835      -0.023239       0.012038       0.030524       0.040208      -0.001606      -0.015407       0.001615      -0.002302      -0.000462      -0.016027       0.000856       0.015171              2.032591       2.242710      -0.220253      -0.588081       1.760351       0.223179       2.094713          -0.000001
           41              H       0.371450      17.289905       6.753835       0.103496       1.409796 0.11712661E+02  0.12786682E+03                                 2.189169                            2.087874      -1.194507       2.312883                    0.993691       3.993944      12.217105       0.401994       1.395675      -0.686221       0.009152      -0.028827       0.021901       0.037342      -0.000103       0.007968      -0.001662      -0.036746       0.033840      -0.025730       0.011214       0.014517              2.224031       2.342079      -0.589662       0.251989       2.433314      -0.285723       1.896700          -0.000001
           42              H       0.502550      18.771335       6.257840       0.097409       1.516957 0.12830020E+02  0.14326007E+03                                 2.289512                            2.177501      -1.259554       2.273547                    0.992789       4.153022      12.838379       0.395811       1.385864      -0.687586       0.013144       0.035380       0.007400       0.038462       0.013965       0.016098       0.005960      -0.040600       0.012476      -0.032119       0.004184       0.027935              2.327700       2.663769       0.666041      -0.089892       2.536544      -0.065156       1.782787          -0.000003
           43              H      21.019700      19.575415       4.415885       0.118136       1.421353 0.11896535E+02  0.12969695E+03                                 2.167711                            2.080768      -1.217670       2.311968                    0.993562       3.818275      11.472963       0.411660       1.364766      -0.693713       0.020698       0.033019      -0.006500       0.039509       0.006553       0.002055      -0.001795      -0.021100      -0.000144      -0.012873       0.000320       0.012553              2.192383       2.188442       0.535225      -0.164929       2.584020      -0.140765       1.804687          -0.000002
           44              H      19.984010      18.609645       3.731980       0.116307       1.274874 0.10409710E+02  0.11068693E+03                                 2.059694                            1.976547      -1.362226       2.239689                    0.992054       3.976615      12.128271       0.409300       1.407365      -0.682651      -0.012649      -0.012383      -0.035111       0.039321       0.006812      -0.001017       0.004055      -0.005737       0.023686      -0.011836       0.002205       0.009632              2.088632       1.799617       0.089024       0.334218       1.826301       0.334652       2.639978          -0.000002
           45              H      12.144230       6.087410      16.592890       0.122344       0.979619 0.74820797E+01  0.73584146E+02                                 1.747170                            1.688743      -1.341252       2.252831                    0.992669       3.822956      11.379767       0.435720       1.429342      -0.676952      -0.019560       0.031952       0.011889       0.039305      -0.003886      -0.002281       0.002192      -0.002805      -0.003610      -0.003783      -0.002282       0.006066              1.779037       1.697337      -0.400022      -0.081248       2.172464       0.071026       1.467310          -0.000000
           46              H      13.026970       5.545530      15.410805       0.116192       0.924831 0.69178105E+01  0.66790334E+02                                 1.688515                            1.629601      -1.290416       2.275253                    0.992784       3.795463      11.236007       0.440693       1.439544      -0.674977       0.014106       0.010345      -0.034411       0.038602       0.002207      -0.003554      -0.003215       0.001399       0.008488      -0.003858      -0.002884       0.006742              1.726848       1.537508       0.146162      -0.268878       1.598541      -0.325359       2.044494          -0.000000
           47              H      13.671545       4.269490      19.147155       0.116889       0.945833 0.69224350E+01  0.66574446E+02                                 1.691243                            1.612358      -1.192735       2.323785                    0.993728       3.683065      10.738179       0.452233       1.408300      -0.681460       0.021587      -0.014605       0.031975       0.041251      -0.001621       0.004634      -0.004461       0.006537       0.014975      -0.007374      -0.002022       0.009396              1.741373       1.831426      -0.100902       0.496875       1.402345      -0.079058       1.990347           0.000000
           48              H      12.513495       5.283330      18.845625       0.116853       1.196336 0.96771540E+01  0.10007244E+03                                 1.911697                            1.859520      -1.060405       2.386305                    0.995624       3.649766      10.638731       0.442032       1.339940      -0.697745      -0.023684       0.027090       0.020023       0.041179      -0.008230      -0.006701       0.002554       0.000518      -0.001944      -0.009217      -0.002863       0.012080              1.921314       1.778179      -0.336793      -0.145634       2.053138       0.335333       1.932624           0.000001
           49              H      13.459600       1.953390      18.421735       0.126481       1.087362 0.81984957E+01  0.81988892E+02                                 1.836727                            1.739897      -1.266056       2.290131                    0.993862       3.721194      10.947817       0.442325       1.384663      -0.686554       0.019834      -0.013171       0.031942       0.039839       0.003366      -0.002562      -0.005672       0.001799       0.021278      -0.007814      -0.002636       0.010450              1.881488       2.000096      -0.300365       0.554367       1.725783      -0.283391       1.918583          -0.000000
           50              H      12.166080       1.485800      17.659170       0.127094       1.085126 0.81729103E+01  0.81128022E+02                                 1.798707                            1.711904      -1.008625       2.415077                    0.996651       3.514063      10.078828       0.458879       1.344663      -0.696218      -0.025807      -0.031630       0.004779       0.041101       0.005373      -0.004936      -0.004432       0.003628       0.006603      -0.006870      -0.003228       0.010098              1.845576       1.778165       0.484536       0.084148       2.347110       0.059009       1.411452          -0.000000
           51              H      14.814300       3.957035      15.849990       0.083865       1.817575 0.16695281E+02  0.19972604E+03                                 2.575358                            2.474084      -1.733601       2.034433                    0.987454       4.820821      15.583078       0.372391       1.374885      -0.686814      -0.003428       0.013420      -0.023485       0.027265       0.005915       0.021736      -0.013761      -0.043140       0.038244      -0.039609       0.009446       0.030163              2.604269       2.426183       0.196172      -0.545050       2.292095      -0.400258       3.094529          -0.000004
           52              H      15.085240       3.458855      17.316125       0.109324       1.163470 0.91464846E+01  0.94874757E+02                                 1.982607                            1.884172      -1.484459       2.175615                    0.990806       4.133598      12.763295       0.405687       1.455520      -0.671832       0.023238      -0.012038       0.030525       0.040208      -0.001606       0.015409      -0.001615      -0.002306      -0.000461      -0.016031       0.000858       0.015173              2.032625       2.242745      -0.220259       0.588097       1.760378      -0.223187       2.094751          -0.000001
           53              H      10.553550       4.560095      17.678835       0.103494       1.409843 0.11713174E+02  0.12787414E+03                                 2.189236                            2.087934      -1.194549       2.312862                    0.993690       3.994054      12.217624       0.401983       1.395694      -0.686217      -0.009150       0.028827       0.021901       0.037341      -0.000102      -0.007967       0.001661      -0.036754       0.033847      -0.025734       0.011217       0.014518              2.224102       2.342156      -0.589691      -0.252001       2.433396       0.285737       1.896754          -0.000002
           54              H      10.422450       3.078665      17.182840       0.097407       1.517004 0.12830540E+02  0.14326763E+03                                 2.289575                            2.177557      -1.259590       2.273529                    0.992789       4.153125      12.838861       0.395802       1.385879      -0.687583      -0.013142      -0.035381       0.007400       0.038461       0.013965      -0.016099      -0.005961      -0.040607       0.012481      -0.032123       0.004185       0.027938              2.327766       2.663848       0.666069       0.089894       2.536620       0.065159       1.782829          -0.000003
           55              H      11.755300       2.274585      15.340885       0.118136       1.421369 0.11896715E+02  0.12969953E+03                                 2.167734                            2.080789      -1.217687       2.311959                    0.993562       3.818314      11.473145       0.411656       1.364773      -0.693711      -0.020698      -0.033019      -0.006499       0.039508       0.006553      -0.002055       0.001794      -0.021102      -0.000145      -0.012873       0.000320       0.012554              2.192408       2.188467       0.535233       0.164930       2.584052       0.140766       1.804704          -0.000002
           56              H      12.790990       3.240355      14.656980       0.116306       1.274891 0.10409905E+02  0.11068968E+03                                 2.059722                            1.976572      -1.362248       2.239677                    0.992054       3.976672      12.128534       0.409294       1.407375      -0.682649       0.012648       0.012384      -0.035110       0.039320       0.006813       0.001019      -0.004057      -0.005738       0.023686      -0.011838       0.002205       0.009633              2.088660       1.799641       0.089025      -0.334225       1.826325      -0.334659       2.640015          -0.000002
           57              H       1.219230       4.837590       5.257110       0.122344       0.979620 0.74820947E+01  0.73584299E+02                                 1.747170                            1.688743      -1.341250       2.252832                    0.992669       3.822951      11.379737       0.435722       1.429338      -0.676953      -0.019560      -0.031952      -0.011889       0.039305       0.003885       0.002281       0.002192      -0.002806      -0.003610      -0.003783      -0.002282       0.006066              1.779036       1.697335       0.400021       0.081247       2.172461       0.071026       1.467310           0.000000
           58              H       2.101970       5.379470       6.439195       0.116192       0.924832 0.69178163E+01  0.66790383E+02                                 1.688514                            1.629600      -1.290414       2.275254                    0.992784       3.795458      11.235980       0.440694       1.439541      -0.674978       0.014106      -0.010345       0.034411       0.038602      -0.002207       0.003554      -0.003215       0.001399       0.008487      -0.003858      -0.002885       0.006743              1.726847       1.537506      -0.146161       0.268877       1.598540      -0.325359       2.044495          -0.000000
           59              H       2.746545       6.655510       2.702845       0.116888       0.945836 0.69224555E+01  0.66574676E+02                                 1.691245                            1.612359      -1.192733       2.323785                    0.993728       3.683068      10.738182       0.452233       1.408298      -0.681461       0.021587       0.014605      -0.031975       0.041251       0.001621      -0.004634      -0.004461       0.006537       0.014975      -0.007374      -0.002022       0.009396              1.741374       1.831426       0.100901      -0.496876       1.402346      -0.079058       1.990350           0.000000
           60              H       1.588495       5.641670       3.004375       0.116853       1.196331 0.96770877E+01  0.10007151E+03                                 1.911686                            1.859510      -1.060394       2.386311                    0.995624       3.649743      10.638626       0.442035       1.339935      -0.697747      -0.023684      -0.027090      -0.020022       0.041179       0.008230       0.006701       0.002554       0.000518      -0.001945      -0.009217      -0.002864       0.012081              1.921303       1.778168       0.336791       0.145632       2.053127       0.335329       1.932613           0.000001
           61              H       2.534600       8.971610       3.428265       0.126480       1.087367 0.81985492E+01  0.81989567E+02                                 1.836733                            1.739903      -1.266062       2.290128                    0.993862       3.721207      10.947867       0.442324       1.384664      -0.686554       0.019834       0.013171      -0.031942       0.039839      -0.003366       0.002561      -0.005672       0.001798       0.021277      -0.007814      -0.002636       0.010450              1.881494       2.000102       0.300365      -0.554370       1.725789      -0.283392       1.918590          -0.000000
           62              H       1.241080       9.439200       4.190830       0.127094       1.085131 0.81729579E+01  0.81128612E+02                                 1.798713                            1.711909      -1.008633       2.415073                    0.996651       3.514071      10.078858       0.458879       1.344662      -0.696218      -0.025807       0.031630      -0.004779       0.041101      -0.005373       0.004936      -0.004433       0.003628       0.006604      -0.006871      -0.003228       0.010098              1.845581       1.778171      -0.484538      -0.084149       2.347117       0.059009       1.411456          -0.000000
           63              H       3.889300       6.967965       6.000010       0.083872       1.817430 0.16693578E+02  0.19970034E+03                                 2.575222                            2.473959      -1.733524       2.034477                    0.987455       4.820556      15.581955       0.372400       1.374887      -0.686815      -0.003422      -0.013420       0.023488       0.027267      -0.005914      -0.021729      -0.013759      -0.043126       0.038240      -0.039598       0.009441       0.030157              2.604129       2.426053      -0.196154       0.545006       2.291975      -0.400228       3.094358          -0.000004
           64              H       4.160240       7.466145       4.533875       0.109324       1.163457 0.91463534E+01  0.94872913E+02                                 1.982582                            1.884151      -1.484437       2.175626                    0.990806       4.133541      12.763024       0.405693       1.455508      -0.671835       0.023239       0.012038      -0.030524       0.040208       0.001606      -0.015407      -0.001615      -0.002302      -0.000461      -0.016028       0.000856       0.015172              2.032598       2.242716       0.220254      -0.588083       1.760357      -0.223180       2.094720          -0.000001
           65              H      21.478550       6.364905       4.171165       0.103498       1.409759 0.11712256E+02  0.12786107E+03                                 2.189117                            2.087827      -1.194474       2.312900                    0.993692       3.993859      12.216710       0.402002       1.395661      -0.686224      -0.009154      -0.028827      -0.021901       0.037343       0.000103       0.007969       0.001662      -0.036740       0.033834      -0.025727       0.011211       0.014515              2.223977       2.342021       0.589640       0.251980       2.433252       0.285712       1.896657          -0.000001
           66              H      21.347450       7.846335       4.667160       0.097412       1.516911 0.12829514E+02  0.14325278E+03                                 2.289454                            2.177449      -1.259520       2.273566                    0.992790       4.152925      12.837937       0.395819       1.385852      -0.687589      -0.013146       0.035380      -0.007399       0.038462      -0.013964       0.016097      -0.005959      -0.040593       0.012471      -0.032115       0.004182       0.027933              2.327639       2.663696      -0.666016      -0.089888       2.536475       0.065154       1.782747          -0.000003
           67              H       0.830300       8.650415       6.509115       0.118137       1.421333 0.11896306E+02  0.12969374E+03                                 2.167685                            2.080744      -1.217653       2.311977                    0.993563       3.818236      11.472787       0.411664       1.364761      -0.693714      -0.020699       0.033019       0.006500       0.039509      -0.006554       0.002054       0.001796      -0.021098      -0.000145      -0.012872       0.000319       0.012553              2.192356       2.188415      -0.535216      -0.164926       2.583986       0.140762       1.804667          -0.000002
           68              H       1.865990       7.684645       7.193020       0.116307       1.274875 0.10409722E+02  0.11068707E+03                                 2.059694                            1.976547      -1.362225       2.239689                    0.992054       3.976613      12.128257       0.409300       1.407363      -0.682651       0.012649      -0.012383       0.035111       0.039321      -0.006813      -0.001017      -0.004055      -0.005737       0.023686      -0.011837       0.002205       0.009632              2.088631       1.799616      -0.089023       0.334217       1.826300      -0.334652       2.639977          -0.000002
           69              H       9.705770      17.012410      16.182110       0.122344       0.979620 0.74820915E+01  0.73584289E+02                                 1.747172                            1.688745      -1.341255       2.252830                    0.992669       3.822960      11.379781       0.435720       1.429342      -0.676952       0.019560       0.031952      -0.011889       0.039305       0.003886      -0.002281      -0.002192      -0.002805      -0.003610      -0.003784      -0.002282       0.006066              1.779038       1.697338       0.400022      -0.081248       2.172465      -0.071026       1.467311           0.000000
           70              H       8.823030      16.470530      17.364195       0.116191       0.924831 0.69178182E+01  0.66790436E+02                                 1.688516                            1.629603      -1.290418       2.275252                    0.992784       3.795468      11.236029       0.440692       1.439546      -0.674977      -0.014106       0.010345       0.034411       0.038602      -0.002207      -0.003554       0.003215       0.001399       0.008488      -0.003858      -0.002884       0.006742              1.726850       1.537509      -0.146162      -0.268878       1.598543       0.325360       2.044496          -0.000000
           71              H       8.178455      15.194490      13.627845       0.116888       0.945834 0.69224459E+01  0.66574581E+02                                 1.691245                            1.612359      -1.192737       2.323784                    0.993728       3.683069      10.738195       0.452232       1.408301      -0.681460      -0.021586      -0.014605      -0.031975       0.041251       0.001621       0.004634       0.004461       0.006537       0.014975      -0.007374      -0.002022       0.009396              1.741375       1.831428       0.100902       0.496876       1.402347       0.079058       1.990350           0.000000
           72              H       9.336505      16.208330      13.929375       0.116853       1.196338 0.96771671E+01  0.10007261E+03                                 1.911698                            1.859521      -1.060408       2.386303                    0.995624       3.649769      10.638742       0.442032       1.339940      -0.697745       0.023684       0.027090      -0.020023       0.041179       0.008230      -0.006701      -0.002554       0.000519      -0.001943      -0.009217      -0.002863       0.012080              1.921315       1.778180       0.336793      -0.145634       2.053139      -0.335333       1.932626           0.000001
           73              H       8.390400      12.878390      14.353265       0.126481       1.087361 0.81984939E+01  0.81988866E+02                                 1.836726                            1.739897      -1.266055       2.290132                    0.993862       3.721193      10.947812       0.442325       1.384663      -0.686554      -0.019834      -0.013171      -0.031942       0.039839      -0.003366      -0.002562       0.005672       0.001799       0.021278      -0.007814      -0.002636       0.010450              1.881487       2.000095       0.300364       0.554367       1.725783       0.283391       1.918582          -0.000000
           74              H       9.683920      12.410800      15.115830       0.127094       1.085126 0.81729035E+01  0.81127937E+02                                 1.798707                            1.711903      -1.008625       2.415078                    0.996651       3.514061      10.078821       0.458880       1.344663      -0.696218       0.025807      -0.031630      -0.004779       0.041101      -0.005373      -0.004936       0.004432       0.003628       0.006603      -0.006870      -0.003228       0.010098              1.845575       1.778165      -0.484536       0.084148       2.347109      -0.059009       1.411452          -0.000001
           75              H       7.035700      14.882035      16.925010       0.083863       1.817626 0.16695885E+02  0.19973518E+03                                 2.575407                            2.474129      -1.733627       2.034418                    0.987454       4.820917      15.583491       0.372387       1.374885      -0.686814       0.003430       0.013421       0.023484       0.027265      -0.005915       0.021738       0.013762      -0.043145       0.038246      -0.039613       0.009448       0.030166              2.604321       2.426229      -0.196178      -0.545065       2.292139       0.400270       3.094593          -0.000004
           76              H       6.764760      14.383855      15.458875       0.109323       1.163478 0.91465666E+01  0.94875877E+02                                 1.982620                            1.884183      -1.484469       2.175609                    0.990806       4.133628      12.763431       0.405685       1.455524      -0.671831      -0.023237      -0.012038      -0.030525       0.040208       0.001606       0.015410       0.001615      -0.002308      -0.000461      -0.016033       0.000859       0.015174              2.032639       2.242760       0.220262       0.588103       1.760390       0.223190       2.094768          -0.000001
           77              H      11.296450      15.485095      15.096165       0.103495       1.409832 0.11713057E+02  0.12787249E+03                                 2.189221                            2.087921      -1.194540       2.312867                    0.993691       3.994030      12.217513       0.401985       1.395690      -0.686217       0.009150       0.028827      -0.021901       0.037342       0.000102      -0.007967      -0.001661      -0.036752       0.033845      -0.025734       0.011216       0.014517              2.224086       2.342140       0.589685      -0.251999       2.433378      -0.285734       1.896742          -0.000002
           78              H      11.427550      14.003665      15.592160       0.097408       1.516992 0.12830415E+02  0.14326582E+03                                 2.289560                            2.177543      -1.259581       2.273534                    0.992789       4.153101      12.838750       0.395804       1.385876      -0.687584       0.013143      -0.035381      -0.007400       0.038461      -0.013965      -0.016098       0.005961      -0.040606       0.012480      -0.032122       0.004185       0.027937              2.327750       2.663830      -0.666063       0.089894       2.536602      -0.065158       1.782819          -0.000003
           79              H      10.094700      13.199585      17.434115       0.118136       1.421366 0.11896680E+02  0.12969904E+03                                 2.167730                            2.080786      -1.217686       2.311960                    0.993562       3.818309      11.473123       0.411656       1.364773      -0.693711       0.020698      -0.033019       0.006499       0.039508      -0.006553      -0.002055      -0.001794      -0.021101      -0.000145      -0.012873       0.000319       0.012553              2.192404       2.188463      -0.535232       0.164930       2.584048      -0.140766       1.804701          -0.000002
           80              H       9.059010      14.165355      18.118020       0.116305       1.274897 0.10409963E+02  0.11069045E+03                                 2.059728                            1.976578      -1.362254       2.239674                    0.992054       3.976686      12.128591       0.409294       1.407376      -0.682648      -0.012648       0.012384       0.035110       0.039320      -0.006813       0.001019       0.004057      -0.005738       0.023686      -0.011838       0.002205       0.009633              2.088667       1.799647      -0.089025      -0.334226       1.826330       0.334661       2.640024          -0.000002
           81              H       5.667890      20.630770      15.762590       0.122344       0.979618 0.74820776E+01  0.73584124E+02                                 1.747170                            1.688743      -1.341254       2.252831                    0.992669       3.822957      11.379772       0.435720       1.429343      -0.676952       0.011889       0.019560      -0.031952       0.039305       0.002281      -0.002192      -0.003886      -0.000403       0.006013      -0.003783      -0.002282       0.006066              1.779037       1.467310       0.081248      -0.071026       1.697337      -0.400021       2.172462           0.000000
           82              H       4.485805      19.748030      16.304470       0.116192       0.924830 0.69178078E+01  0.66790309E+02                                 1.688515                            1.629601      -1.290416       2.275253                    0.992784       3.795464      11.236014       0.440693       1.439546      -0.674977      -0.034411      -0.014106      -0.010345       0.038602       0.003554       0.003215       0.002207       0.003544      -0.006343      -0.003858      -0.002884       0.006742              1.726848       2.044495       0.268877       0.325359       1.537508       0.146162       1.598541          -0.000000
           83              H       8.222155      19.103455      17.580510       0.116888       0.945836 0.69224584E+01  0.66574730E+02                                 1.691247                            1.612361      -1.192738       2.323783                    0.993728       3.683072      10.738205       0.452232       1.408300      -0.681460       0.031975      -0.021586       0.014605       0.041251      -0.004634       0.004461      -0.001621       0.004219      -0.017293      -0.007374      -0.002022       0.009396              1.741377       1.990353      -0.496877       0.079058       1.831430      -0.100902       1.402347           0.000000
           84              H       7.920625      20.261505      16.566670       0.116853       1.196336 0.96771536E+01  0.10007245E+03                                 1.911698                            1.859521      -1.060408       2.386303                    0.995624       3.649768      10.638742       0.442032       1.339941      -0.697745       0.020022       0.023684      -0.027090       0.041179       0.006701      -0.002554      -0.008230      -0.001231       0.000194      -0.009217      -0.002863       0.012080              1.921314       1.932626       0.145634      -0.335333       1.778180      -0.336793       2.053138           0.000001
           85              H       7.496735      19.315400      19.896610       0.126481       1.087361 0.81984901E+01  0.81988821E+02                                 1.836726                            1.739897      -1.266054       2.290132                    0.993862       3.721192      10.947810       0.442325       1.384664      -0.686554       0.031942      -0.019834       0.013171       0.039839       0.002562       0.005672       0.003366       0.009740      -0.013337      -0.007814      -0.002636       0.010450              1.881487       1.918583      -0.554367       0.283391       2.000096      -0.300364       1.725782          -0.000000
           86              H       6.734170      20.608920      20.364200       0.127094       1.085124 0.81728944E+01  0.81127829E+02                                 1.798706                            1.711903      -1.008625       2.415078                    0.996651       3.514060      10.078819       0.458879       1.344663      -0.696217       0.004779       0.025807       0.031630       0.041101       0.004936       0.004432       0.005373       0.001488      -0.008744      -0.006870      -0.003228       0.010098              1.845574       1.411451      -0.084148      -0.059008       1.778164       0.484535       2.347107          -0.000000
           87              H       4.924990      17.960700      17.892965       0.083863       1.817624 0.16695862E+02  0.19973485E+03                                 2.575406                            2.474127      -1.733627       2.034418                    0.987454       4.820914      15.583480       0.372387       1.374885      -0.686814      -0.023484       0.003430      -0.013421       0.027265      -0.021738       0.013762       0.005915       0.040696       0.045595      -0.039613       0.009447       0.030166              2.604319       3.094593       0.545065       0.400269       2.426228       0.196178       2.292137          -0.000004
           88              H       6.391125      17.689760      18.391145       0.109323       1.163480 0.91465872E+01  0.94876147E+02                                 1.982622                            1.884185      -1.484472       2.175608                    0.990806       4.133634      12.763455       0.405685       1.455524      -0.671831       0.030525      -0.023237       0.012038       0.040208      -0.015410       0.001615      -0.001606       0.000924       0.003693      -0.016033       0.000859       0.015174              2.032642       2.094771      -0.588105       0.223190       2.242763      -0.220262       1.760391          -0.000001
           89              H       6.753835       0.371450      17.289905       0.103494       1.409841 0.11713153E+02  0.12787385E+03                                 2.189234                            2.087932      -1.194548       2.312863                    0.993690       3.994050      12.217607       0.401983       1.395694      -0.686217       0.021901       0.009150      -0.028827       0.037342       0.007967      -0.001661      -0.000102       0.035300       0.038207      -0.025734       0.011217       0.014518              2.224099       1.896752       0.252001      -0.285737       2.342153      -0.589690       2.433392          -0.000002
           90              H       6.257840       0.502550      18.771335       0.097407       1.517008 0.12830591E+02  0.14326835E+03                                 2.289579                            2.177561      -1.259593       2.273527                    0.992789       4.153134      12.838898       0.395801       1.385879      -0.687583       0.007400       0.013142       0.035381       0.038461       0.016099       0.005961       0.013965       0.026545       0.054671      -0.032123       0.004185       0.027938              2.327771       1.782832      -0.089895      -0.065159       2.663855       0.666071       2.536624          -0.000003
           91              H       4.415885      21.019700      19.575415       0.118136       1.421375 0.11896781E+02  0.12970047E+03                                 2.167742                            2.080797      -1.217693       2.311956                    0.993562       3.818325      11.473198       0.411655       1.364775      -0.693711      -0.006499       0.020698       0.033019       0.039508       0.002055      -0.001794       0.006553       0.010479       0.031726      -0.012873       0.000320       0.012554              2.192416       1.804710      -0.164931      -0.140767       2.188476       0.535236       2.584062          -0.000002
           92              H       3.731980      19.984010      18.609645       0.116305       1.274895 0.10409947E+02  0.11069027E+03                                 2.059728                            1.976578      -1.362253       2.239674                    0.992054       3.976685      12.128592       0.409293       1.407377      -0.682648      -0.035110      -0.012648      -0.012384       0.039320      -0.001019       0.004057       0.006813       0.014712      -0.003235      -0.011838       0.002205       0.009633              2.088667       2.640025       0.334226       0.334661       1.799647       0.089026       1.826329          -0.000002
           93              H      16.592890      12.144230       6.087410       0.122343       0.979621 0.74820989E+01  0.73584346E+02                                 1.747170                            1.688743      -1.341250       2.252833                    0.992669       3.822951      11.379735       0.435722       1.429338      -0.676953       0.011889      -0.019560       0.031952       0.039305      -0.002281       0.002192      -0.003885      -0.000402       0.006014      -0.003783      -0.002282       0.006066              1.779036       1.467310      -0.081247       0.071026       1.697336      -0.400021       2.172463           0.000000
           94              H      15.410805      13.026970       5.545530       0.116192       0.924832 0.69178184E+01  0.66790406E+02                                 1.688514                            1.629600      -1.290414       2.275254                    0.992784       3.795458      11.235979       0.440694       1.439541      -0.674978      -0.034411       0.014106       0.010345       0.038602      -0.003554      -0.003215       0.002207       0.003544      -0.006342      -0.003858      -0.002885       0.006743              1.726847       2.044494      -0.268877      -0.325359       1.537506       0.146161       1.598540          -0.000000
           95              H      19.147155      13.671545       4.269490       0.116888       0.945834 0.69224372E+01  0.66574458E+02                                 1.691243                            1.612357      -1.192731       2.323786                    0.993728       3.683063      10.738165       0.452234       1.408298      -0.681461       0.031975       0.021587      -0.014605       0.041251       0.004634      -0.004461      -0.001621       0.004219      -0.017292      -0.007374      -0.002022       0.009396              1.741372       1.990346       0.496875      -0.079058       1.831424      -0.100901       1.402345           0.000000
           96              H      18.845625      12.513495       5.283330       0.116853       1.196330 0.96770821E+01  0.10007143E+03                                 1.911685                            1.859509      -1.060391       2.386312                    0.995624       3.649740      10.638612       0.442035       1.339934      -0.697747       0.020022      -0.023684       0.027090       0.041179      -0.006701       0.002554      -0.008230      -0.001232       0.000197      -0.009217      -0.002864       0.012080              1.921302       1.932611      -0.145632       0.335329       1.778167      -0.336791       2.053127           0.000001
           97              H      18.421735      13.459600       1.953390       0.126480       1.087367 0.81985499E+01  0.81989569E+02                                 1.836732                            1.739902      -1.266062       2.290128                    0.993862       3.721207      10.947864       0.442324       1.384663      -0.686554       0.031942       0.019834      -0.013171       0.039839      -0.002561      -0.005672       0.003366       0.009740      -0.013336      -0.007814      -0.002636       0.010450              1.881493       1.918589       0.554370      -0.283392       2.000101      -0.300365       1.725789          -0.000000
           98              H      17.659170      12.166080       1.485800       0.127093       1.085132 0.81729640E+01  0.81128675E+02                                 1.798713                            1.711908      -1.008632       2.415074                    0.996651       3.514072      10.078856       0.458879       1.344661      -0.696218       0.004779      -0.025807      -0.031630       0.041101      -0.004936      -0.004433       0.005373       0.001488      -0.008744      -0.006871      -0.003228       0.010098              1.845581       1.411456       0.084149       0.059009       1.778171       0.484538       2.347117          -0.000000
           99              H      15.849990      14.814300       3.957035       0.083873       1.817416 0.16693403E+02  0.19969768E+03                                 2.575206                            2.473945      -1.733516       2.034482                    0.987455       4.820528      15.581831       0.372401       1.374886      -0.686815      -0.023488      -0.003422       0.013420       0.027267       0.021728      -0.013759       0.005914       0.040682       0.045567      -0.039596       0.009441       0.030156              2.604113       3.094336      -0.545001      -0.400225       2.426039       0.196153       2.291962          -0.000004
          100              H      17.316125      15.085240       3.458855       0.109325       1.163452 0.91463072E+01  0.94872283E+02                                 1.982574                            1.884144      -1.484430       2.175630                    0.990807       4.133525      12.762951       0.405694       1.455505      -0.671835       0.030524       0.023239      -0.012038       0.040208       0.015407      -0.001615      -0.001606       0.000920       0.003683      -0.016027       0.000856       0.015172              2.032590       2.094711       0.588079      -0.223179       2.242707      -0.220253       1.760351          -0.000001
          101              H      17.678835      10.553550       4.560095       0.103498       1.409759 0.11712253E+02  0.12786102E+03                                 2.189117                            2.087827      -1.194474       2.312900                    0.993692       3.993858      12.216707       0.402002       1.395661      -0.686224       0.021901      -0.009154       0.028827       0.037343      -0.007969       0.001662      -0.000103       0.035287       0.038194      -0.025727       0.011211       0.014515              2.223977       1.896657      -0.251980       0.285712       2.342022      -0.589640       2.433253          -0.000001
          102              H      17.182840      10.422450       3.078665       0.097412       1.516907 0.12829469E+02  0.14325214E+03                                 2.289449                            2.177444      -1.259516       2.273568                    0.992790       4.152917      12.837900       0.395819       1.385851      -0.687589       0.007399      -0.013147      -0.035380       0.038462      -0.016097      -0.005959       0.013964       0.026532       0.054654      -0.032115       0.004182       0.027932              2.327634       1.782743       0.089888       0.065154       2.663689       0.666014       2.536470          -0.000003
          103              H      15.340885      11.755300       2.274585       0.118137       1.421329 0.11896259E+02  0.12969307E+03                                 2.167679                            2.080739      -1.217649       2.311979                    0.993563       3.818230      11.472758       0.411665       1.364760      -0.693714      -0.006500      -0.020699      -0.033019       0.039509      -0.002054       0.001796       0.006554       0.010476       0.031719      -0.012872       0.000319       0.012553              2.192351       1.804663       0.164925       0.140761       2.188410       0.535214       2.583980          -0.000002
          104              H      14.656980      12.790990       3.240355       0.116307       1.274877 0.10409735E+02  0.11068724E+03                                 2.059695                            1.976547      -1.362226       2.239688                    0.992054       3.976615      12.128263       0.409300       1.407363      -0.682651      -0.035111       0.012649       0.012383       0.039321       0.001018      -0.004055       0.006813       0.014711      -0.003238      -0.011837       0.002205       0.009632              2.088632       2.639977      -0.334217      -0.334652       1.799617       0.089023       1.826301          -0.000002
          105              H       5.257110       1.219230       4.837590       0.122343       0.979620 0.74820895E+01  0.73584243E+02                                 1.747170                            1.688743      -1.341250       2.252833                    0.992669       3.822952      11.379744       0.435721       1.429340      -0.676952      -0.011889      -0.019560      -0.031952       0.039305       0.002281       0.002192       0.003885      -0.000402       0.006014      -0.003783      -0.002282       0.006066              1.779036       1.467310       0.081247       0.071026       1.697336       0.400021       2.172464           0.000000
          106              H       6.439195       2.101970       5.379470       0.116192       0.924831 0.69178097E+01  0.66790307E+02                                 1.688513                            1.629599      -1.290414       2.275254                    0.992784       3.795457      11.235978       0.440694       1.439542      -0.674978       0.034411       0.014106      -0.010345       0.038602       0.003554      -0.003215      -0.002207       0.003544      -0.006343      -0.003858      -0.002885       0.006743              1.726846       2.044493       0.268877      -0.325359       1.537506      -0.146162       1.598540          -0.000000
          107              H       2.702845       2.746545       6.655510       0.116889       0.945832 0.69224257E+01  0.66574320E+02                                 1.691241                            1.612356      -1.192731       2.323787                    0.993728       3.683060      10.738154       0.452234       1.408298      -0.681461      -0.031975       0.021587       0.014605       0.041251      -0.004634      -0.004461       0.001621       0.004219      -0.017292      -0.007374      -0.002022       0.009396              1.741370       1.990344      -0.496874      -0.079058       1.831422       0.100901       1.402344           0.000000
          108              H       3.004375       1.588495       5.641670       0.116853       1.196332 0.96770983E+01  0.10007167E+03                                 1.911688                            1.859512      -1.060394       2.386310                    0.995624       3.649748      10.638649       0.442034       1.339936      -0.697746      -0.020022      -0.023684      -0.027090       0.041179       0.006701       0.002554       0.008230      -0.001231       0.000196      -0.009217      -0.002864       0.012080              1.921305       1.932614       0.145633       0.335330       1.778170       0.336791       2.053130           0.000001
          109              H       3.428265       2.534600       8.971610       0.126480       1.087365 0.81985323E+01  0.81989349E+02                                 1.836730                            1.739901      -1.266060       2.290128                    0.993862       3.721203      10.947849       0.442324       1.384663      -0.686554      -0.031942       0.019834       0.013171       0.039839       0.002562      -0.005672      -0.003366       0.009740      -0.013336      -0.007814      -0.002636       0.010450              1.881491       1.918587      -0.554369      -0.283392       2.000100       0.300365       1.725787          -0.000000
          110              H       4.190830       1.241080       9.439200       0.127093       1.085130 0.81729496E+01  0.81128508E+02                                 1.798712                            1.711908      -1.008630       2.415075                    0.996651       3.514070      10.078853       0.458879       1.344662      -0.696218      -0.004779      -0.025807       0.031630       0.041101       0.004936      -0.004433      -0.005373       0.001488      -0.008744      -0.006871      -0.003228       0.010098              1.845581       1.411456      -0.084149       0.059009       1.778170      -0.484538       2.347117          -0.000001
          111              H       6.000010       3.889300       6.967965       0.083872       1.817446 0.16693766E+02  0.19970316E+03                                 2.575235                            2.473972      -1.733532       2.034472                    0.987455       4.820584      15.582067       0.372400       1.374885      -0.686815       0.023487      -0.003423      -0.013420       0.027267      -0.021729      -0.013760      -0.005914       0.040683       0.045571      -0.039599       0.009441       0.030157              2.604142       3.094371       0.545011      -0.400231       2.426067      -0.196156       2.291988          -0.000004
          112              H       4.533875       4.160240       7.466145       0.109325       1.163454 0.91463238E+01  0.94872528E+02                                 1.982578                            1.884148      -1.484435       2.175628                    0.990806       4.133534      12.762997       0.405693       1.455508      -0.671835      -0.030524       0.023239       0.012038       0.040208      -0.015407      -0.001615       0.001606       0.000920       0.003684      -0.016028       0.000856       0.015172              2.032594       2.094716      -0.588081      -0.223180       2.242712       0.220254       1.760355          -0.000001
          113              H       4.171165      21.478550       6.364905       0.103496       1.409797 0.11712670E+02  0.12786696E+03                                 2.189170                            2.087875      -1.194507       2.312883                    0.993691       3.993946      12.217115       0.401994       1.395675      -0.686221      -0.021901      -0.009152      -0.028827       0.037342       0.007968       0.001662       0.000103       0.035293       0.038199      -0.025730       0.011214       0.014516              2.224033       1.896700       0.251990       0.285723       2.342081       0.589663       2.433317          -0.000001
          114              H       4.667160      21.347450       7.846335       0.097410       1.516945 0.12829889E+02  0.14325821E+03                                 2.289499                            2.177489      -1.259544       2.273553                    0.992789       4.152999      12.838281       0.395812       1.385863      -0.687586      -0.007399      -0.013145       0.035380       0.038462       0.016097      -0.005960      -0.013965       0.026537       0.054661      -0.032118       0.004183       0.027934              2.327686       1.782777      -0.089890       0.065156       2.663752      -0.666036       2.536530          -0.000003
          115              H       6.509115       0.830300       8.650415       0.118137       1.421342 0.11896415E+02  0.12969528E+03                                 2.167697                            2.080756      -1.217661       2.311972                    0.993563       3.818259      11.472889       0.411662       1.364763      -0.693713       0.006500      -0.020699       0.033019       0.039509       0.002054       0.001795      -0.006554       0.010477       0.031721      -0.012872       0.000319       0.012553              2.192370       1.804676      -0.164926       0.140763       2.188428      -0.535220       2.584004          -0.000002
          116              H       7.193020       1.865990       7.684645       0.116307       1.274880 0.10409770E+02  0.11068775E+03                                 2.059701                            1.976553      -1.362231       2.239686                    0.992054       3.976628      12.128327       0.409299       1.407366      -0.682650       0.035111       0.012649      -0.012383       0.039321      -0.001018      -0.004055      -0.006813       0.014711      -0.003238      -0.011837       0.002205       0.009632              2.088638       2.639985       0.334219      -0.334653       1.799623      -0.089023       1.826307          -0.000002
          117              H      16.182110       9.705770      17.012410       0.122344       0.979618 0.74820748E+01  0.73584083E+02                                 1.747169                            1.688743      -1.341252       2.252832                    0.992669       3.822954      11.379759       0.435721       1.429342      -0.676952      -0.011889       0.019560       0.031952       0.039305      -0.002281      -0.002192       0.003885      -0.000402       0.006013      -0.003783      -0.002282       0.006065              1.779035       1.467310      -0.081248      -0.071026       1.697336       0.400021       2.172461           0.000000
          118              H      17.364195       8.823030      16.470530       0.116192       0.924831 0.69178072E+01  0.66790286E+02                                 1.688514                            1.629600      -1.290414       2.275254                    0.992784       3.795460      11.235992       0.440693       1.439543      -0.674978       0.034411      -0.014106       0.010345       0.038602      -0.003554       0.003215      -0.002207       0.003544      -0.006343      -0.003858      -0.002884       0.006742              1.726847       2.044494      -0.268877       0.325359       1.537507      -0.146162       1.598539          -0.000000
          119              H      13.627845       8.178455      15.194490       0.116888       0.945835 0.69224543E+01  0.66574677E+02                                 1.691246                            1.612360      -1.192737       2.323783                    0.993728       3.683070      10.738196       0.452233       1.408300      -0.681460      -0.031975      -0.021586      -0.014605       0.041251       0.004634       0.004461       0.001621       0.004219      -0.017293      -0.007374      -0.002022       0.009396              1.741376       1.990352       0.496877       0.079058       1.831429       0.100901       1.402347           0.000000
          120              H      13.929375       9.336505      16.208330       0.116853       1.196334 0.96771312E+01  0.10007214E+03                                 1.911694                            1.859517      -1.060403       2.386306                    0.995624       3.649762      10.638713       0.442033       1.339939      -0.697746      -0.020022       0.023684       0.027090       0.041179      -0.006701      -0.002554       0.008230      -0.001231       0.000194      -0.009217      -0.002863       0.012080              1.921311       1.932622      -0.145633      -0.335332       1.778176       0.336792       2.053134           0.000001
          121              H      14.353265       8.390400      12.878390       0.126481       1.087363 0.81985048E+01  0.81989007E+02                                 1.836728                            1.739898      -1.266057       2.290130                    0.993862       3.721196      10.947825       0.442324       1.384663      -0.686554      -0.031942      -0.019834      -0.013171       0.039839      -0.002562       0.005672      -0.003366       0.009740      -0.013337      -0.007814      -0.002636       0.010450              1.881489       1.918585       0.554368       0.283392       2.000098       0.300364       1.725784          -0.000000
          122              H      15.115830       9.683920      12.410800       0.127094       1.085126 0.81729123E+01  0.81128057E+02                                 1.798708                            1.711905      -1.008629       2.415076                    0.996651       3.514064      10.078836       0.458879       1.344664      -0.696217      -0.004779       0.025807      -0.031630       0.041101      -0.004936       0.004432      -0.005373       0.001488      -0.008744      -0.006870      -0.003228       0.010098              1.845577       1.411453       0.084148      -0.059009       1.778167      -0.484536       2.347110          -0.000000
          123              H      16.925010       7.035700      14.882035       0.083866       1.817556 0.16695052E+02  0.19972260E+03                                 2.575340                            2.474067      -1.733591       2.034439                    0.987454       4.820787      15.582937       0.372392       1.374886      -0.686814       0.023486       0.003427       0.013420       0.027266       0.021735       0.013761      -0.005914       0.040692       0.045586      -0.039608       0.009445       0.030162              2.604251       3.094510      -0.545044       0.400255       2.426167      -0.196170       2.292078          -0.000004
          124              H      15.458875       6.764760      14.383855       0.109323       1.163472 0.91465109E+01  0.94875095E+02                                 1.982609                            1.884174      -1.484462       2.175613                    0.990806       4.133604      12.763317       0.405687       1.455519      -0.671832      -0.030525      -0.023238      -0.012038       0.040208       0.015409       0.001615       0.001606       0.000923       0.003690      -0.016031       0.000858       0.015173              2.032628       2.094755       0.588098       0.223187       2.242749       0.220259       1.760380          -0.000001
          125              H      15.096165      11.296450      15.485095       0.103495       1.409833 0.11713067E+02  0.12787262E+03                                 2.189223                            2.087922      -1.194541       2.312867                    0.993691       3.994031      12.217520       0.401985       1.395691      -0.686217      -0.021901       0.009150       0.028827       0.037342      -0.007968      -0.001661       0.000102       0.035299       0.038206      -0.025734       0.011216       0.014518              2.224087       1.896744      -0.251999      -0.285734       2.342140       0.589685       2.433378          -0.000002
          126              H      15.592160      11.427550      14.003665       0.097408       1.516999 0.12830488E+02  0.14326685E+03                                 2.289567                            2.177550      -1.259586       2.273531                    0.992789       4.153114      12.838805       0.395803       1.385876      -0.687583      -0.007400       0.013142      -0.035381       0.038461      -0.016099       0.005961      -0.013965       0.026544       0.054669      -0.032122       0.004185       0.027938              2.327757       1.782824       0.089894      -0.065159       2.663839      -0.666066       2.536609          -0.000003
          127              H      17.434115      10.094700      13.199585       0.118136       1.421370 0.11896725E+02  0.12969964E+03                                 2.167733                            2.080789      -1.217687       2.311959                    0.993562       3.818311      11.473127       0.411656       1.364771      -0.693711       0.006499       0.020698      -0.033019       0.039508      -0.002055      -0.001794      -0.006553       0.010479       0.031725      -0.012873       0.000320       0.012553              2.192406       1.804704       0.164931      -0.140767       2.188466      -0.535233       2.584049          -0.000002
          128              H      18.118020       9.059010      14.165355       0.116306       1.274885 0.10409836E+02  0.11068872E+03                                 2.059713                            1.976564      -1.362241       2.239681                    0.992054       3.976654      12.128453       0.409296       1.407373      -0.682649       0.035110      -0.012649       0.012384       0.039320       0.001018       0.004056      -0.006813       0.014712      -0.003236      -0.011837       0.002205       0.009633              2.088651       2.640004      -0.334223       0.334657       1.799634      -0.089025       1.826316          -0.000002
          129              H      15.762590       5.667890      20.630770       0.122343       0.979622 0.74821122E+01  0.73584524E+02                                 1.747173                            1.688745      -1.341256       2.252829                    0.992669       3.822960      11.379773       0.435721       1.429339      -0.676953      -0.031952       0.011889       0.019560       0.039305      -0.002192      -0.003886       0.002281       0.003208      -0.002403      -0.003784      -0.002282       0.006066              1.779039       2.172466      -0.071027      -0.400023       1.467312       0.081248       1.697339           0.000000
          130              H      16.304470       4.485805      19.748030       0.116191       0.924833 0.69178360E+01  0.66790643E+02                                 1.688518                            1.629604      -1.290419       2.275251                    0.992784       3.795471      11.236037       0.440692       1.439544      -0.674977      -0.010345      -0.034411      -0.014106       0.038602       0.003215       0.002207       0.003554      -0.004943      -0.002146      -0.003858      -0.002885       0.006742              1.726851       1.598544       0.325360       0.146162       2.044499       0.268877       1.537510          -0.000000
          131              H      17.580510       8.222155      19.103455       0.116888       0.945837 0.69224682E+01  0.66574836E+02                                 1.691246                            1.612361      -1.192736       2.323784                    0.993728       3.683073      10.738203       0.452233       1.408298      -0.681461       0.014605       0.031975      -0.021586       0.041251       0.004461      -0.001621      -0.004634      -0.010756       0.002317      -0.007374      -0.002022       0.009396              1.741376       1.402348       0.079058      -0.100902       1.990352      -0.496876       1.831428           0.000000
          132              H      16.566670       7.920625      20.261505       0.116853       1.196336 0.96771427E+01  0.10007224E+03                                 1.911693                            1.859516      -1.060403       2.386306                    0.995624       3.649756      10.638679       0.442034       1.339936      -0.697746      -0.027090       0.020022       0.023685       0.041179      -0.002554      -0.008230       0.006701       0.000713       0.001750      -0.009217      -0.002864       0.012081              1.921310       2.053134      -0.335331      -0.336793       1.932620       0.145634       1.778175           0.000001
          133              H      19.896610       7.496735      19.315400       0.126480       1.087365 0.81985326E+01  0.81989351E+02                                 1.836730                            1.739901      -1.266058       2.290130                    0.993862       3.721202      10.947845       0.442324       1.384663      -0.686554       0.013171       0.031942      -0.019834       0.039839       0.005672       0.003366       0.002562      -0.011538      -0.007941      -0.007814      -0.002636       0.010450              1.881491       1.725787       0.283392      -0.300364       1.918587      -0.554368       2.000098          -0.000000
          134              H      20.364200       6.734170      20.608920       0.127094       1.085129 0.81729336E+01  0.81128302E+02                                 1.798710                            1.711906      -1.008630       2.415075                    0.996651       3.514065      10.078833       0.458880       1.344661      -0.696218       0.031630       0.004779       0.025807       0.041101       0.004432       0.005373       0.004936      -0.005116       0.002141      -0.006871      -0.003228       0.010098              1.845579       2.347113      -0.059009       0.484538       1.411454      -0.084148       1.778168          -0.000000
          135              H      17.892965       4.924990      17.960700       0.083866       1.817556 0.16695052E+02  0.19972260E+03                                 2.575340                            2.474067      -1.733590       2.034439                    0.987454       4.820787      15.582936       0.372392       1.374885      -0.686814      -0.013420      -0.023486       0.003427       0.027266       0.013761       0.005914      -0.021735       0.002447      -0.083831      -0.039607       0.009445       0.030162              2.604251       2.292080       0.400255       0.196169       3.094509       0.545043       2.426164          -0.000004
          136              H      18.391145       6.391125      17.689760       0.109323       1.163472 0.91465102E+01  0.94875070E+02                                 1.982608                            1.884173      -1.484459       2.175614                    0.990806       4.133601      12.763300       0.405688       1.455518      -0.671833       0.012038       0.030525      -0.023238       0.040208       0.001615      -0.001606      -0.015409       0.001384      -0.003229      -0.016031       0.000858       0.015173              2.032626       1.760380       0.223187      -0.220259       2.094753      -0.588097       2.242745          -0.000001
          137              H      17.289905       6.753835       0.371450       0.103498       1.409755 0.11712218E+02  0.12786055E+03                                 2.189114                            2.087825      -1.194472       2.312902                    0.993692       3.993852      12.216684       0.402002       1.395662      -0.686224      -0.028827       0.021901       0.009154       0.037343      -0.001662      -0.000103       0.007969       0.001453      -0.072027      -0.025727       0.011211       0.014516              2.223974       2.433248      -0.285712      -0.589639       1.896654       0.251980       2.342019          -0.000001
          138              H      18.771335       6.257840       0.502550       0.097412       1.516910 0.12829498E+02  0.14325256E+03                                 2.289452                            2.177448      -1.259520       2.273566                    0.992790       4.152922      12.837925       0.395819       1.385852      -0.687589       0.035380       0.007399       0.013147       0.038462       0.005959       0.013964       0.016097       0.014061      -0.067125      -0.032115       0.004182       0.027933              2.327638       2.536473      -0.065154       0.666016       1.782745      -0.089888       2.663696          -0.000003
          139              H      19.575415       4.415885      21.019700       0.118138       1.421333 0.11896315E+02  0.12969390E+03                                 2.167688                            2.080747      -1.217657       2.311975                    0.993563       3.818243      11.472824       0.411663       1.364763      -0.693713       0.033019      -0.006500       0.020699       0.039509      -0.001795       0.006554       0.002054       0.010622      -0.031574      -0.012872       0.000319       0.012553              2.192360       2.583992      -0.140761       0.535218       1.804669      -0.164925       2.188419          -0.000002
          140              H      18.609645       3.731980      19.984010       0.116306       1.274890 0.10409880E+02  0.11068925E+03                                 2.059713                            1.976565      -1.362241       2.239680                    0.992054       3.976655      12.128441       0.409297       1.407368      -0.682650      -0.012384      -0.035110      -0.012648       0.039320       0.004056       0.006813      -0.001019      -0.008974      -0.020449      -0.011838       0.002205       0.009632              2.088651       1.826317       0.334656       0.089024       2.640004       0.334221       1.799632          -0.000002
          141              H       6.087410      16.592890      12.144230       0.122343       0.979621 0.74821037E+01  0.73584431E+02                                 1.747172                            1.688745      -1.341256       2.252829                    0.992669       3.822961      11.379781       0.435721       1.429341      -0.676952       0.031952       0.011889      -0.019560       0.039305       0.002192      -0.003886      -0.002281       0.003208      -0.002403      -0.003784      -0.002282       0.006066              1.779039       2.172466       0.071027      -0.400023       1.467312      -0.081248       1.697339           0.000000
          142              H       5.545530      15.410805      13.026970       0.116191       0.924833 0.69178295E+01  0.66790571E+02                                 1.688518                            1.629604      -1.290419       2.275252                    0.992784       3.795471      11.236039       0.440692       1.439545      -0.674977       0.010345      -0.034411       0.014106       0.038602      -0.003215       0.002207      -0.003554      -0.004943      -0.002145      -0.003858      -0.002884       0.006742              1.726851       1.598544      -0.325360       0.146162       2.044499      -0.268878       1.537510          -0.000000
          143              H       4.269490      19.147155      13.671545       0.116888       0.945836 0.69224655E+01  0.66574816E+02                                 1.691247                            1.612361      -1.192738       2.323783                    0.993728       3.683074      10.738213       0.452232       1.408300      -0.681460      -0.014605       0.031975       0.021586       0.041251      -0.004461      -0.001621       0.004634      -0.010756       0.002317      -0.007374      -0.002022       0.009396              1.741377       1.402348      -0.079058      -0.100902       1.990353       0.496877       1.831429           0.000000
          144              H       5.283330      18.845625      12.513495       0.116853       1.196337 0.96771558E+01  0.10007244E+03                                 1.911696                            1.859519      -1.060407       2.386304                    0.995624       3.649763      10.638714       0.442033       1.339938      -0.697746       0.027090       0.020022      -0.023685       0.041179       0.002554      -0.008230      -0.006701       0.000712       0.001750      -0.009217      -0.002864       0.012081              1.921313       2.053137       0.335332      -0.336793       1.932624      -0.145634       1.778178           0.000001
          145              H       1.953390      18.421735      13.459600       0.126481       1.087363 0.81985122E+01  0.81989093E+02                                 1.836727                            1.739898      -1.266055       2.290131                    0.993862       3.721197      10.947826       0.442325       1.384663      -0.686554      -0.013171       0.031942       0.019834       0.039839      -0.005672       0.003366      -0.002562      -0.011538      -0.007941      -0.007814      -0.002636       0.010450              1.881488       1.725784      -0.283391      -0.300364       1.918584       0.554367       2.000096          -0.000000
          146              H       1.485800      17.659170      12.166080       0.127094       1.085127 0.81729149E+01  0.81128075E+02                                 1.798708                            1.711904      -1.008628       2.415076                    0.996651       3.514062      10.078824       0.458880       1.344662      -0.696218      -0.031630       0.004779      -0.025807       0.041101      -0.004432       0.005373      -0.004936      -0.005116       0.002141      -0.006870      -0.003228       0.010098              1.845577       2.347111       0.059009       0.484537       1.411453       0.084148       1.778167          -0.000000
          147              H       3.957035      15.849990      14.814300       0.083863       1.817615 0.16695752E+02  0.19973317E+03                                 2.575397                            2.474119      -1.733621       2.034421                    0.987454       4.820897      15.583406       0.372388       1.374885      -0.686814       0.013420      -0.023484      -0.003430       0.027265      -0.013761       0.005915       0.021738       0.002449      -0.083841      -0.039612       0.009447       0.030165              2.604310       2.292130      -0.400268       0.196177       3.094582      -0.545061       2.426218          -0.000004
          148              H       3.458855      17.316125      15.085240       0.109322       1.163480 0.91465907E+01  0.94876182E+02                                 1.982622                            1.884185      -1.484470       2.175608                    0.990806       4.133633      12.763447       0.405685       1.455523      -0.671831      -0.012038       0.030525       0.023237       0.040208      -0.001615      -0.001606       0.015410       0.001385      -0.003232      -0.016032       0.000859       0.015174              2.032641       1.760392      -0.223190      -0.220262       2.094771       0.588104       2.242762          -0.000001
          149              H       4.560095      17.678835      10.553550       0.103497       1.409788 0.11712574E+02  0.12786561E+03                                 2.189159                            2.087865      -1.194501       2.312887                    0.993691       3.993928      12.217037       0.401995       1.395673      -0.686221       0.028827       0.021901      -0.009152       0.037342       0.001662      -0.000103      -0.007968       0.001453      -0.072038      -0.025730       0.011213       0.014516              2.224021       2.433302       0.285721      -0.589658       1.896691      -0.251988       2.342070          -0.000002
          150              H       3.078665      17.182840      10.422450       0.097410       1.516946 0.12829901E+02  0.14325839E+03                                 2.289500                            2.177490      -1.259547       2.273552                    0.992789       4.153001      12.838289       0.395812       1.385863      -0.687586      -0.035380       0.007399      -0.013145       0.038462      -0.005960       0.013965      -0.016098       0.014062      -0.067136      -0.032118       0.004183       0.027935              2.327688       2.536529       0.065156       0.666037       1.782778       0.089890       2.663756          -0.000003
          151              H       2.274585      15.340885      11.755300       0.118137       1.421348 0.11896472E+02  0.12969612E+03                                 2.167707                            2.080764      -1.217669       2.311969                    0.993562       3.818271      11.472953       0.411660       1.364768      -0.693712      -0.033019      -0.006500      -0.020699       0.039509       0.001795       0.006554      -0.002054       0.010622      -0.031576      -0.012872       0.000319       0.012553              2.192379       2.584016       0.140763       0.535225       1.804683       0.164927       2.188439          -0.000002
          152              H       3.240355      14.656980      12.790990       0.116305       1.274894 0.10409932E+02  0.11069000E+03                                 2.059722                            1.976573      -1.362248       2.239676                    0.992054       3.976673      12.128528       0.409295       1.407372      -0.682649       0.012384      -0.035110       0.012648       0.039320      -0.004056       0.006813       0.001019      -0.008974      -0.020450      -0.011838       0.002206       0.009633              2.088661       1.826325      -0.334659       0.089025       2.640016      -0.334224       1.799641          -0.000002
          153              H       4.837590       5.257110       1.219230       0.122344       0.979617 0.74820636E+01  0.73583931E+02                                 1.747167                            1.688741      -1.341247       2.252834                    0.992669       3.822947      11.379728       0.435721       1.429341      -0.676952      -0.031952      -0.011889      -0.019560       0.039305       0.002192       0.003885       0.002280       0.003208      -0.002403      -0.003783      -0.002282       0.006065              1.779033       2.172458       0.071026       0.400019       1.467308       0.081247       1.697333           0.000000
          154              H       5.379470       6.439195       2.101970       0.116192       0.924829 0.69177861E+01  0.66790019E+02                                 1.688511                            1.629597      -1.290410       2.275257                    0.992784       3.795449      11.235947       0.440694       1.439542      -0.674978      -0.010345       0.034411       0.014106       0.038602      -0.003215      -0.002207       0.003554      -0.004943      -0.002144      -0.003858      -0.002884       0.006742              1.726843       1.598537      -0.325358      -0.146161       2.044490       0.268877       1.537504          -0.000000
          155              H       6.655510       2.702845       2.746545       0.116889       0.945832 0.69224222E+01  0.66574286E+02                                 1.691242                            1.612356      -1.192733       2.323786                    0.993728       3.683060      10.738158       0.452233       1.408300      -0.681460       0.014605      -0.031975       0.021587       0.041251      -0.004461       0.001621      -0.004634      -0.010756       0.002318      -0.007374      -0.002022       0.009396              1.741371       1.402344      -0.079058       0.100901       1.990346      -0.496875       1.831425           0.000000
          156              H       5.641670       3.004375       1.588495       0.116853       1.196330 0.96770850E+01  0.10007152E+03                                 1.911688                            1.859512      -1.060394       2.386310                    0.995624       3.649751      10.638667       0.442034       1.339938      -0.697746      -0.027090      -0.020022      -0.023684       0.041179       0.002554       0.008230       0.006701       0.000714       0.001748      -0.009217      -0.002864       0.012080              1.921305       2.053128       0.335330       0.336790       1.932615       0.145632       1.778171           0.000001
          157              H       8.971610       3.428265       2.534600       0.126481       1.087364 0.81985189E+01  0.81989188E+02                                 1.836730                            1.739900      -1.266061       2.290129                    0.993862       3.721200      10.947841       0.442324       1.384664      -0.686554       0.013171      -0.031942       0.019834       0.039839      -0.005672      -0.003366       0.002562      -0.011538      -0.007941      -0.007814      -0.002636       0.010450              1.881491       1.725786      -0.283392       0.300365       1.918587      -0.554369       2.000101          -0.000000
          158              H       9.439200       4.190830       1.241080       0.127094       1.085128 0.81729318E+01  0.81128298E+02                                 1.798710                            1.711907      -1.008629       2.415075                    0.996651       3.514069      10.078853       0.458879       1.344663      -0.696217       0.031630      -0.004779      -0.025807       0.041101      -0.004433      -0.005373       0.004936      -0.005116       0.002140      -0.006871      -0.003228       0.010099              1.845578       2.347112       0.059009      -0.484536       1.411454      -0.084149       1.778168          -0.000000
          159              H       6.967965       6.000010       3.889300       0.083872       1.817445 0.16693753E+02  0.19970298E+03                                 2.575235                            2.473971      -1.733533       2.034472                    0.987455       4.820582      15.582063       0.372399       1.374886      -0.686815      -0.013420       0.023487      -0.003423       0.027267      -0.013760      -0.005915      -0.021729       0.002444      -0.083811      -0.039599       0.009441       0.030157              2.604142       2.291985      -0.400230      -0.196156       3.094372       0.545011       2.426069          -0.000004
          160              H       7.466145       4.533875       4.160240       0.109325       1.163454 0.91463286E+01  0.94872598E+02                                 1.982580                            1.884148      -1.484437       2.175626                    0.990806       4.133537      12.763011       0.405693       1.455508      -0.671835       0.012038      -0.030524       0.023239       0.040208      -0.001615       0.001606      -0.015407       0.001382      -0.003223      -0.016028       0.000856       0.015172              2.032596       1.760355      -0.223180       0.220254       2.094718      -0.588083       2.242715          -0.000001
          161              H       6.364905       4.171165      21.478550       0.103494       1.409847 0.11713220E+02  0.12787479E+03                                 2.189241                            2.087938      -1.194552       2.312861                    0.993690       3.994062      12.217658       0.401983       1.395694      -0.686217      -0.028827      -0.021901      -0.009150       0.037341       0.001661       0.000102       0.007967       0.001453      -0.072054      -0.025735       0.011217       0.014518              2.224107       2.433401       0.285738       0.589693       1.896758       0.252002       2.342160          -0.000002
          162              H       7.846335       4.667160      21.347450       0.097407       1.517008 0.12830589E+02  0.14326832E+03                                 2.289580                            2.177561      -1.259592       2.273527                    0.992789       4.153134      12.838900       0.395801       1.385879      -0.687583       0.035381      -0.007400      -0.013142       0.038461      -0.005961      -0.013965       0.016099       0.014063      -0.067153      -0.032123       0.004185       0.027938              2.327771       2.536625       0.065159      -0.666071       1.782833      -0.089895       2.663854          -0.000003
          163              H       8.650415       6.509115       0.830300       0.118136       1.421372 0.11896745E+02  0.12969990E+03                                 2.167734                            2.080790      -1.217686       2.311959                    0.993562       3.818313      11.473132       0.411657       1.364770      -0.693712       0.033019       0.006499      -0.020697       0.039508       0.001795      -0.006553       0.002055       0.010623      -0.031581      -0.012874       0.000320       0.012553              2.192407       2.584051       0.140767      -0.535232       1.804705      -0.164931       2.188466          -0.000002
          164              H       7.684645       7.193020       1.865990       0.116307       1.274877 0.10409745E+02  0.11068745E+03                                 2.059701                            1.976553      -1.362231       2.239686                    0.992054       3.976629      12.128340       0.409298       1.407369      -0.682650      -0.012383       0.035111       0.012649       0.039321      -0.004056      -0.006812      -0.001018      -0.008974      -0.020449      -0.011837       0.002204       0.009632              2.088639       1.826306      -0.334654      -0.089024       2.639986       0.334221       1.799624          -0.000002
          165              H      17.012410      16.182110       9.705770       0.122344       0.979618 0.74820708E+01  0.73584011E+02                                 1.747167                            1.688741      -1.341246       2.252835                    0.992669       3.822947      11.379724       0.435722       1.429340      -0.676953       0.031952      -0.011889       0.019560       0.039305      -0.002192       0.003885      -0.002280       0.003208      -0.002403      -0.003783      -0.002282       0.006065              1.779033       2.172459      -0.071026       0.400019       1.467308      -0.081247       1.697333           0.000000
          166              H      16.470530      17.364195       8.823030       0.116192       0.924829 0.69177936E+01  0.66790104E+02                                 1.688511                            1.629597      -1.290410       2.275256                    0.992784       3.795450      11.235948       0.440694       1.439541      -0.674978       0.010345       0.034411      -0.014106       0.038602       0.003215      -0.002207      -0.003554      -0.004943      -0.002144      -0.003858      -0.002884       0.006742              1.726844       1.598537       0.325358      -0.146162       2.044490      -0.268877       1.537504          -0.000000
          167              H      15.194490      13.627845       8.178455       0.116889       0.945831 0.69224134E+01  0.66574176E+02                                 1.691240                            1.612355      -1.192731       2.323787                    0.993728       3.683057      10.738145       0.452234       1.408299      -0.681460      -0.014605      -0.031975      -0.021587       0.041251       0.004461       0.001621       0.004634      -0.010755       0.002318      -0.007374      -0.002022       0.009396              1.741370       1.402343       0.079058       0.100901       1.990343       0.496874       1.831423           0.000000
          168              H      16.208330      13.929375       9.336505       0.116853       1.196330 0.96770855E+01  0.10007152E+03                                 1.911688                            1.859512      -1.060393       2.386311                    0.995624       3.649748      10.638654       0.442034       1.339938      -0.697746       0.027090      -0.020022       0.023684       0.041179      -0.002554       0.008230      -0.006701       0.000714       0.001748      -0.009216      -0.002864       0.012080              1.921304       2.053128      -0.335330       0.336790       1.932614      -0.145632       1.778170           0.000001
          169              H      12.878390      14.353265       8.390400       0.126481       1.087364 0.81985220E+01  0.81989230E+02                                 1.836730                            1.739900      -1.266061       2.290128                    0.993862       3.721201      10.947846       0.442324       1.384664      -0.686554      -0.013171      -0.031942      -0.019834       0.039839       0.005672      -0.003366      -0.002562      -0.011538      -0.007941      -0.007814      -0.002636       0.010450              1.881492       1.725787       0.283392       0.300366       1.918587       0.554369       2.000101          -0.000000
          170              H      12.410800      15.115830       9.683920       0.127093       1.085129 0.81729393E+01  0.81128391E+02                                 1.798711                            1.711908      -1.008630       2.415075                    0.996651       3.514070      10.078857       0.458879       1.344664      -0.696217      -0.031630      -0.004779       0.025807       0.041101       0.004433      -0.005373      -0.004936      -0.005116       0.002140      -0.006871      -0.003228       0.010098              1.845580       2.347115      -0.059009      -0.484536       1.411455       0.084149       1.778169          -0.000000
          171              H      14.882035      16.925010       7.035700       0.083873       1.817423 0.16693492E+02  0.19969902E+03                                 2.575213                            2.473952      -1.733521       2.034479                    0.987455       4.820541      15.581887       0.372401       1.374886      -0.686815       0.013420       0.023488       0.003422       0.027267       0.013760      -0.005915       0.021728       0.002443      -0.083806      -0.039597       0.009441       0.030156              2.604120       2.291967       0.400226      -0.196154       3.094343      -0.545004       2.426049          -0.000004
          172              H      14.383855      15.458875       6.764760       0.109325       1.163450 0.91462867E+01  0.94872031E+02                                 1.982573                            1.884143      -1.484431       2.175629                    0.990807       4.133522      12.762945       0.405694       1.455507      -0.671835      -0.012038      -0.030524      -0.023239       0.040208       0.001615       0.001606       0.015407       0.001382      -0.003222      -0.016028       0.000856       0.015172              2.032589       1.760350       0.223178       0.220253       2.094710       0.588079       2.242708          -0.000001
          173              H      15.485095      15.096165      11.296450       0.103494       1.409838 0.11713120E+02  0.12787336E+03                                 2.189228                            2.087927      -1.194544       2.312865                    0.993691       3.994041      12.217560       0.401985       1.395691      -0.686217       0.028827      -0.021901       0.009150       0.037342      -0.001661       0.000102      -0.007967       0.001453      -0.072051      -0.025734       0.011216       0.014517              2.224093       2.433386      -0.285735       0.589687       1.896748      -0.252000       2.342146          -0.000001
          174              H      14.003665      15.592160      11.427550       0.097407       1.516997 0.12830464E+02  0.14326651E+03                                 2.289565                            2.177548      -1.259583       2.273532                    0.992789       4.153110      12.838787       0.395803       1.385876      -0.687584      -0.035381      -0.007400       0.013142       0.038461       0.005961      -0.013965      -0.016099       0.014063      -0.067150      -0.032122       0.004185       0.027937              2.327755       2.536608      -0.065159      -0.666064       1.782823       0.089894       2.663835          -0.000003
          175              H      13.199585      17.434115      10.094700       0.118136       1.421365 0.11896666E+02  0.12969879E+03                                 2.167725                            2.080781      -1.217680       2.311962                    0.993562       3.818300      11.473072       0.411658       1.364768      -0.693712      -0.033019       0.006500       0.020698       0.039508      -0.001795      -0.006553      -0.002055       0.010623      -0.031580      -0.012873       0.000320       0.012553              2.192398       2.584040      -0.140766      -0.535229       1.804698       0.164930       2.188456          -0.000002
          176              H      14.165355      18.118020       9.059010       0.116307       1.274875 0.10409723E+02  0.11068714E+03                                 2.059698                            1.976550      -1.362229       2.239687                    0.992054       3.976622      12.128309       0.409299       1.407368      -0.682650       0.012383       0.035111      -0.012649       0.039321       0.004055      -0.006812       0.001017      -0.008975      -0.020448      -0.011837       0.002204       0.009632              2.088635       1.826304       0.334653      -0.089024       2.639981      -0.334220       1.799621          -0.000002
          177              H       1.219230       6.087410      16.182110       0.122344       0.979620 0.74820890E+01  0.73584256E+02                                 1.747171                            1.688744      -1.341254       2.252830                    0.992669       3.822958      11.379773       0.435720       1.429342      -0.676952      -0.019560       0.031952      -0.011889       0.039305      -0.003886       0.002281      -0.002192      -0.002805      -0.003610      -0.003784      -0.002282       0.006066              1.779038       1.697338      -0.400022       0.081248       2.172465      -0.071026       1.467310           0.000000
          178              H       2.101970       5.545530      17.364195       0.116191       0.924831 0.69178193E+01  0.66790449E+02                                 1.688517                            1.629603      -1.290418       2.275252                    0.992784       3.795468      11.236029       0.440692       1.439546      -0.674977       0.014106       0.010345       0.034411       0.038602       0.002207       0.003554       0.003215       0.001399       0.008488      -0.003858      -0.002884       0.006742              1.726850       1.537509       0.146162       0.268878       1.598543       0.325360       2.044496          -0.000000
          179              H       2.746545       4.269490      13.627845       0.116888       0.945835 0.69224479E+01  0.66574603E+02                                 1.691245                            1.612360      -1.192736       2.323784                    0.993728       3.683069      10.738194       0.452233       1.408301      -0.681460       0.021586      -0.014605      -0.031975       0.041251      -0.001621      -0.004634       0.004461       0.006537       0.014975      -0.007374      -0.002022       0.009396              1.741375       1.831428      -0.100902      -0.496876       1.402347       0.079058       1.990350           0.000000
          180              H       1.588495       5.283330      13.929375       0.116853       1.196337 0.96771554E+01  0.10007245E+03                                 1.911697                            1.859520      -1.060406       2.386304                    0.995624       3.649764      10.638723       0.442032       1.339940      -0.697746      -0.023684       0.027090      -0.020023       0.041179      -0.008230       0.006701      -0.002554       0.000519      -0.001944      -0.009217      -0.002863       0.012081              1.921314       1.778179      -0.336793       0.145634       2.053138      -0.335333       1.932624           0.000001
          181              H       2.534600       1.953390      14.353265       0.126481       1.087362 0.81984970E+01  0.81988913E+02                                 1.836727                            1.739898      -1.266056       2.290131                    0.993862       3.721194      10.947819       0.442324       1.384664      -0.686554       0.019834      -0.013171      -0.031942       0.039839       0.003366       0.002562       0.005672       0.001799       0.021278      -0.007814      -0.002636       0.010450              1.881488       2.000096      -0.300364      -0.554367       1.725784       0.283391       1.918583          -0.000000
          182              H       1.241080       1.485800      15.115830       0.127094       1.085126 0.81729102E+01  0.81128021E+02                                 1.798708                            1.711904      -1.008626       2.415077                    0.996651       3.514062      10.078825       0.458879       1.344663      -0.696218      -0.025807      -0.031630      -0.004779       0.041101       0.005373       0.004936       0.004432       0.003628       0.006603      -0.006870      -0.003228       0.010098              1.845576       1.778166       0.484536      -0.084148       2.347111      -0.059009       1.411452          -0.000000
          183              H       3.889300       3.957035      16.925010       0.083863       1.817613 0.16695728E+02  0.19973281E+03                                 2.575395                            2.474117      -1.733620       2.034422                    0.987454       4.820893      15.583387       0.372388       1.374885      -0.686814      -0.003429       0.013421       0.023484       0.027265       0.005915      -0.021738       0.013762      -0.043144       0.038246      -0.039612       0.009447       0.030165              2.604307       2.426217       0.196177       0.545061       2.292128       0.400267       3.094577          -0.000004
          184              H       4.160240       3.458855      15.458875       0.109323       1.163476 0.91465487E+01  0.94875637E+02                                 1.982617                            1.884181      -1.484467       2.175610                    0.990806       4.133622      12.763405       0.405685       1.455524      -0.671831       0.023237      -0.012038      -0.030525       0.040208      -0.001606      -0.015410       0.001615      -0.002308      -0.000461      -0.016032       0.000859       0.015174              2.032636       2.242757      -0.220261      -0.588102       1.760388       0.223189       2.094764          -0.000001
          185              H      21.478550       4.560095      15.096165       0.103495       1.409820 0.11712922E+02  0.12787057E+03                                 2.189205                            2.087906      -1.194529       2.312872                    0.993691       3.994001      12.217381       0.401988       1.395686      -0.686218      -0.009151       0.028827      -0.021901       0.037342      -0.000103       0.007968      -0.001661      -0.036750       0.033844      -0.025733       0.011215       0.014517              2.224069       2.342121      -0.589678       0.251996       2.433358      -0.285731       1.896728          -0.000002
          186              H      21.347450       3.078665      15.592160       0.097409       1.516980 0.12830276E+02  0.14326381E+03                                 2.289544                            2.177529      -1.259571       2.273539                    0.992789       4.153074      12.838627       0.395806       1.385872      -0.687584      -0.013143      -0.035381      -0.007400       0.038462       0.013965       0.016098       0.005961      -0.040604       0.012479      -0.032121       0.004184       0.027936              2.327734       2.663810       0.666056      -0.089893       2.536583      -0.065158       1.782808          -0.000003
          187              H       0.830300       2.274585      17.434115       0.118136       1.421359 0.11896604E+02  0.12969798E+03                                 2.167722                            2.080778      -1.217680       2.311963                    0.993562       3.818296      11.473063       0.411658       1.364771      -0.693712      -0.020698      -0.033019       0.006499       0.039508       0.006553       0.002054      -0.001794      -0.021101      -0.000145      -0.012873       0.000319       0.012553              2.192395       2.188455       0.535230      -0.164929       2.584036      -0.140765       1.804694          -0.000002
          188              H       1.865990       3.240355      18.118020       0.116305       1.274895 0.10409947E+02  0.11069022E+03                                 2.059726                            1.976576      -1.362251       2.239675                    0.992054       3.976680      12.128564       0.409294       1.407375      -0.682649       0.012648       0.012384       0.035110       0.039320       0.006813      -0.001019       0.004057      -0.005738       0.023686      -0.011838       0.002205       0.009633              2.088664       1.799644       0.089025       0.334225       1.826328       0.334660       2.640020          -0.000002
          189              H       9.705770      15.762590       5.257110       0.122344       0.979620 0.74820948E+01  0.73584302E+02                                 1.747170                            1.688743      -1.341250       2.252832                    0.992669       3.822952      11.379741       0.435722       1.429339      -0.676953       0.019560      -0.031952      -0.011889       0.039305      -0.003885      -0.002281       0.002192      -0.002806      -0.003610      -0.003783      -0.002282       0.006066              1.779036       1.697335      -0.400021      -0.081247       2.172461       0.071026       1.467310           0.000000
          190              H       8.823030      16.304470       6.439195       0.116192       0.924831 0.69178138E+01  0.66790352E+02                                 1.688513                            1.629599      -1.290413       2.275255                    0.992784       3.795458      11.235979       0.440694       1.439541      -0.674978      -0.014106      -0.010345       0.034411       0.038602       0.002207      -0.003554      -0.003215       0.001399       0.008487      -0.003858      -0.002885       0.006743              1.726846       1.537505       0.146161      -0.268877       1.598539      -0.325359       2.044494          -0.000000
          191              H       8.178455      17.580510       2.702845       0.116888       0.945836 0.69224566E+01  0.66574696E+02                                 1.691245                            1.612359      -1.192734       2.323785                    0.993728       3.683069      10.738189       0.452233       1.408299      -0.681461      -0.021586       0.014605      -0.031975       0.041251      -0.001621       0.004634      -0.004461       0.006537       0.014975      -0.007374      -0.002022       0.009396              1.741375       1.831427      -0.100901       0.496877       1.402347      -0.079058       1.990351           0.000000
          192              H       9.336505      16.566670       3.004375       0.116853       1.196331 0.96770921E+01  0.10007158E+03                                 1.911687                            1.859511      -1.060395       2.386310                    0.995624       3.649746      10.638639       0.442035       1.339935      -0.697746       0.023684      -0.027090      -0.020022       0.041179      -0.008230      -0.006701       0.002554       0.000518      -0.001945      -0.009217      -0.002864       0.012081              1.921304       1.778169      -0.336791      -0.145632       2.053127       0.335330       1.932615           0.000001
          193              H       8.390400      19.896610       3.428265       0.126480       1.087366 0.81985422E+01  0.81989476E+02                                 1.836732                            1.739902      -1.266060       2.290128                    0.993862       3.721205      10.947858       0.442324       1.384663      -0.686554      -0.019834       0.013171      -0.031942       0.039839       0.003366      -0.002561      -0.005672       0.001798       0.021278      -0.007814      -0.002636       0.010450              1.881493       2.000101      -0.300365       0.554370       1.725788      -0.283392       1.918590          -0.000000
          194              H       9.683920      20.364200       4.190830       0.127094       1.085130 0.81729454E+01  0.81128452E+02                                 1.798711                            1.711907      -1.008632       2.415074                    0.996651       3.514069      10.078848       0.458879       1.344661      -0.696218       0.025807       0.031630      -0.004779       0.041101       0.005373      -0.004936      -0.004433       0.003628       0.006604      -0.006871      -0.003228       0.010099              1.845579       1.778169       0.484537       0.084149       2.347114       0.059009       1.411455          -0.000000
          195              H       7.035700      17.892965       6.000010       0.083871       1.817464 0.16693969E+02  0.19970624E+03                                 2.575252                            2.473987      -1.733542       2.034467                    0.987455       4.820617      15.582212       0.372398       1.374886      -0.686815       0.003424      -0.013420       0.023487       0.027267       0.005914       0.021730      -0.013760      -0.043130       0.038241      -0.039600       0.009442       0.030158              2.604160       2.426082       0.196158      -0.545016       2.292002      -0.400235       3.094397          -0.000004
          196              H       6.764760      18.391145       4.533875       0.109324       1.163461 0.91463984E+01  0.94873529E+02                                 1.982589                            1.884157      -1.484443       2.175623                    0.990806       4.133558      12.763101       0.405692       1.455510      -0.671834      -0.023239       0.012038      -0.030524       0.040208      -0.001606       0.015408      -0.001615      -0.002303      -0.000461      -0.016029       0.000857       0.015172              2.032606       2.242724      -0.220255       0.588087       1.760363      -0.223182       2.094730          -0.000001
          197              H      11.296450      17.289905       4.171165       0.103497       1.409775 0.11712431E+02  0.12786356E+03                                 2.189140                            2.087848      -1.194488       2.312893                    0.993691       3.993896      12.216884       0.401998       1.395667      -0.686222       0.009153      -0.028827      -0.021901       0.037342      -0.000103      -0.007969       0.001662      -0.036743       0.033837      -0.025728       0.011212       0.014516              2.224001       2.342047      -0.589650      -0.251984       2.433279       0.285717       1.896676          -0.000002
          198              H      11.427550      18.771335       4.667160       0.097411       1.516932 0.12829749E+02  0.14325617E+03                                 2.289480                            2.177473      -1.259536       2.273557                    0.992790       4.152970      12.838141       0.395815       1.385857      -0.687588       0.013146       0.035380      -0.007399       0.038462       0.013964      -0.016097      -0.005960      -0.040597       0.012473      -0.032117       0.004183       0.027934              2.327667       2.663730       0.666027       0.089890       2.536506       0.065155       1.782765          -0.000003
          199              H      10.094700      19.575415       6.509115       0.118137       1.421342 0.11896413E+02  0.12969524E+03                                 2.167697                            2.080756      -1.217661       2.311972                    0.993563       3.818256      11.472878       0.411662       1.364763      -0.693713       0.020699       0.033019       0.006500       0.039509       0.006554      -0.002054       0.001795      -0.021099      -0.000145      -0.012872       0.000319       0.012553              2.192369       2.188428       0.535221       0.164927       2.584002       0.140763       1.804677          -0.000002
          200              H       9.059010      18.609645       7.193020       0.116307       1.274879 0.10409764E+02  0.11068767E+03                                 2.059700                            1.976552      -1.362230       2.239686                    0.992054       3.976627      12.128322       0.409299       1.407366      -0.682650      -0.012649      -0.012383       0.035111       0.039321       0.006813       0.001018      -0.004055      -0.005737       0.023686      -0.011837       0.002205       0.009632              2.088638       1.799622       0.089023      -0.334219       1.826305      -0.334653       2.639986          -0.000002
          201              H      20.630770      17.012410      16.592890       0.122344       0.979618 0.74820788E+01  0.73584138E+02                                 1.747170                            1.688744      -1.341253       2.252831                    0.992669       3.822957      11.379772       0.435720       1.429343      -0.676952       0.019560       0.031952       0.011889       0.039305       0.003886       0.002281       0.002192      -0.002805      -0.003610      -0.003783      -0.002282       0.006066              1.779037       1.697337       0.400022       0.081248       2.172464       0.071026       1.467310           0.000000
          202              H      19.748030      16.470530      15.410805       0.116192       0.924831 0.69178117E+01  0.66790350E+02                                 1.688515                            1.629601      -1.290416       2.275253                    0.992784       3.795464      11.236011       0.440693       1.439545      -0.674977      -0.014106       0.010345      -0.034411       0.038602      -0.002207       0.003554      -0.003215       0.001399       0.008488      -0.003858      -0.002884       0.006742              1.726848       1.537508      -0.146162       0.268878       1.598541      -0.325359       2.044494          -0.000000
          203              H      19.103455      15.194490      19.147155       0.116889       0.945834 0.69224416E+01  0.66574524E+02                                 1.691244                            1.612358      -1.192736       2.323784                    0.993728       3.683067      10.738185       0.452233       1.408300      -0.681460      -0.021587      -0.014605       0.031975       0.041251       0.001621      -0.004634      -0.004461       0.006537       0.014975      -0.007374      -0.002022       0.009396              1.741373       1.831427       0.100902      -0.496876       1.402346      -0.079058       1.990348           0.000000
          204              H      20.261505      16.208330      18.845625       0.116853       1.196336 0.96771523E+01  0.10007243E+03                                 1.911698                            1.859521      -1.060406       2.386304                    0.995624       3.649767      10.638739       0.442032       1.339941      -0.697745       0.023684       0.027090       0.020023       0.041179       0.008230       0.006701       0.002554       0.000519      -0.001943      -0.009217      -0.002863       0.012080              1.921314       1.778180       0.336793       0.145634       2.053139       0.335333       1.932625           0.000001
          205              H      19.315400      12.878390      18.421735       0.126481       1.087362 0.81984964E+01  0.81988903E+02                                 1.836727                            1.739897      -1.266056       2.290131                    0.993862       3.721194      10.947818       0.442324       1.384664      -0.686554      -0.019834      -0.013171       0.031942       0.039839      -0.003366       0.002562      -0.005672       0.001799       0.021278      -0.007814      -0.002636       0.010450              1.881488       2.000097       0.300365      -0.554367       1.725784      -0.283391       1.918583          -0.000000
          206              H      20.608920      12.410800      17.659170       0.127094       1.085125 0.81729046E+01  0.81127959E+02                                 1.798708                            1.711904      -1.008626       2.415077                    0.996651       3.514062      10.078828       0.458879       1.344664      -0.696217       0.025807      -0.031630       0.004779       0.041101      -0.005373       0.004936      -0.004432       0.003628       0.006603      -0.006870      -0.003228       0.010098              1.845576       1.778166      -0.484536      -0.084148       2.347110       0.059009       1.411452          -0.000001
          207              H      17.960700      14.882035      15.849990       0.083864       1.817594 0.16695499E+02  0.19972934E+03                                 2.575376                            2.474100      -1.733610       2.034427                    0.987454       4.820856      15.583229       0.372389       1.374885      -0.686814       0.003429       0.013420      -0.023485       0.027265      -0.005915      -0.021737      -0.013761      -0.043142       0.038245      -0.039610       0.009446       0.030164              2.604288       2.426200      -0.196174       0.545056       2.292111      -0.400263       3.094553          -0.000004
          208              H      17.689760      14.383855      17.316125       0.109323       1.163473 0.91465196E+01  0.94875233E+02                                 1.982612                            1.884177      -1.484464       2.175612                    0.990806       4.133611      12.763353       0.405686       1.455522      -0.671832      -0.023237      -0.012038       0.030525       0.040208       0.001606      -0.015410      -0.001615      -0.002307      -0.000461      -0.016032       0.000858       0.015173              2.032631       2.242752       0.220260      -0.588100       1.760383      -0.223188       2.094758          -0.000001
          209              H       0.371450      15.485095      17.678835       0.103494       1.409845 0.11713200E+02  0.12787452E+03                                 2.189240                            2.087938      -1.194551       2.312861                    0.993690       3.994060      12.217655       0.401982       1.395696      -0.686216       0.009150       0.028827       0.021901       0.037341       0.000102       0.007967       0.001661      -0.036754       0.033847      -0.025735       0.011217       0.014518              2.224106       2.342161       0.589693       0.252002       2.433400       0.285738       1.896757          -0.000001
          210              H       0.502550      14.003665      17.182840       0.097407       1.517005 0.12830553E+02  0.14326782E+03                                 2.289577                            2.177559      -1.259590       2.273529                    0.992789       4.153128      12.838877       0.395801       1.385880      -0.687583       0.013142      -0.035381       0.007400       0.038461      -0.013965       0.016099      -0.005961      -0.040608       0.012482      -0.032123       0.004185       0.027938              2.327768       2.663851      -0.666070      -0.089895       2.536622       0.065159       1.782830          -0.000003
          211              H      21.019700      13.199585      15.340885       0.118136       1.421369 0.11896708E+02  0.12969943E+03                                 2.167733                            2.080789      -1.217687       2.311959                    0.993562       3.818312      11.473137       0.411656       1.364773      -0.693711       0.020698      -0.033019      -0.006499       0.039508      -0.006553       0.002055       0.001794      -0.021102      -0.000145      -0.012873       0.000320       0.012554              2.192407       2.188466      -0.535233      -0.164930       2.584051       0.140766       1.804703          -0.000002
          212              H      19.984010      14.165355      14.656980       0.116306       1.274892 0.10409907E+02  0.11068969E+03                                 2.059722                            1.976572      -1.362248       2.239677                    0.992054       3.976672      12.128532       0.409295       1.407375      -0.682649      -0.012648       0.012384      -0.035110       0.039320      -0.006813      -0.001019      -0.004057      -0.005738       0.023686      -0.011838       0.002205       0.009633              2.088660       1.799641      -0.089025       0.334225       1.826324      -0.334659       2.640014          -0.000002
          213              H      12.144230       4.837590       5.667890       0.122344       0.979619 0.74820819E+01  0.73584133E+02                                 1.747167                            1.688741      -1.341246       2.252835                    0.992669       3.822945      11.379712       0.435722       1.429338      -0.676953      -0.019560      -0.031953       0.011889       0.039305       0.003885      -0.002280      -0.002193      -0.002806      -0.003610      -0.003783      -0.002282       0.006066              1.779033       1.697333       0.400019      -0.081247       2.172458      -0.071026       1.467309           0.000000
          214              H      13.026970       5.379470       4.485805       0.116192       0.924830 0.69177985E+01  0.66790154E+02                                 1.688511                            1.629597      -1.290410       2.275257                    0.992784       3.795449      11.235941       0.440695       1.439540      -0.674978       0.014106      -0.010346      -0.034411       0.038602      -0.002207      -0.003554       0.003215       0.001400       0.008487      -0.003858      -0.002885       0.006743              1.726844       1.537503      -0.146161      -0.268876       1.598537       0.325358       2.044491          -0.000000
          215              H      13.671545       6.655510       8.222155       0.116888       0.945833 0.69224298E+01  0.66574367E+02                                 1.691242                            1.612356      -1.192730       2.323787                    0.993728       3.683060      10.738153       0.452234       1.408298      -0.681461       0.021587       0.014605       0.031975       0.041251       0.001621       0.004634       0.004461       0.006537       0.014974      -0.007374      -0.002022       0.009396              1.741371       1.831423       0.100901       0.496875       1.402344       0.079058       1.990346           0.000000
          216              H      12.513495       5.641670       7.920625       0.116853       1.196326 0.96770404E+01  0.10007089E+03                                 1.911681                            1.859505      -1.060385       2.386315                    0.995624       3.649734      10.638588       0.442036       1.339934      -0.697747      -0.023684      -0.027091       0.020022       0.041179       0.008230      -0.006701      -0.002554       0.000517      -0.001946      -0.009216      -0.002864       0.012080              1.921297       1.778163       0.336789      -0.145631       2.053121      -0.335328       1.932607           0.000001
          217              H      13.459600       8.971610       7.496735       0.126480       1.087367 0.81985510E+01  0.81989593E+02                                 1.836734                            1.739903      -1.266063       2.290127                    0.993862       3.721208      10.947872       0.442324       1.384664      -0.686554       0.019834       0.013171       0.031942       0.039839      -0.003366      -0.002561       0.005672       0.001798       0.021277      -0.007814      -0.002636       0.010450              1.881495       2.000104       0.300366       0.554371       1.725789       0.283393       1.918591          -0.000000
          218              H      12.166080       9.439200       6.734170       0.127093       1.085132 0.81729657E+01  0.81128709E+02                                 1.798714                            1.711909      -1.008633       2.415073                    0.996651       3.514074      10.078868       0.458879       1.344662      -0.696218      -0.025807       0.031630       0.004779       0.041101      -0.005373      -0.004936       0.004433       0.003628       0.006604      -0.006871      -0.003228       0.010099              1.845582       1.778171      -0.484538       0.084149       2.347118      -0.059009       1.411457          -0.000000
          219              H      14.814300       6.967965       4.924990       0.083876       1.817364 0.16692798E+02  0.19968856E+03                                 2.575158                            2.473901      -1.733489       2.034497                    0.987455       4.820433      15.581430       0.372405       1.374887      -0.686815      -0.003420      -0.013420      -0.023489       0.027268      -0.005914       0.021725       0.013759      -0.043119       0.038237      -0.039592       0.009439       0.030153              2.604063       2.425995      -0.196147      -0.544986       2.291918       0.400213       3.094275          -0.000004
          220              H      15.085240       7.466145       6.391125       0.109326       1.163446 0.91462372E+01  0.94871325E+02                                 1.982563                            1.884134      -1.484422       2.175634                    0.990807       4.133499      12.762833       0.405696       1.455501      -0.671836       0.023240       0.012037       0.030524       0.040208       0.001606       0.015406       0.001615      -0.002300      -0.000462      -0.016026       0.000855       0.015171              2.032578       2.242695       0.220251       0.588074       1.760341       0.223176       2.094697          -0.000001
          221              H      10.553550       6.364905       6.753835       0.103497       1.409787 0.11712563E+02  0.12786543E+03                                 2.189156                            2.087862      -1.194498       2.312888                    0.993691       3.993923      12.217006       0.401996       1.395671      -0.686222      -0.009152      -0.028827       0.021901       0.037342       0.000103      -0.007968      -0.001662      -0.036745       0.033838      -0.025729       0.011213       0.014516              2.224017       2.342064       0.589656      -0.251987       2.433299      -0.285720       1.896689          -0.000002
          222              H      10.422450       7.846335       6.257840       0.097410       1.516940 0.12829838E+02  0.14325746E+03                                 2.289491                            2.177482      -1.259541       2.273554                    0.992790       4.152988      12.838224       0.395814       1.385860      -0.687587      -0.013145       0.035380       0.007399       0.038462      -0.013965      -0.016098       0.005960      -0.040598       0.012474      -0.032117       0.004183       0.027934              2.327678       2.663742      -0.666032       0.089891       2.536520      -0.065156       1.782773          -0.000003
          223              H      11.755300       8.650415       4.415885       0.118137       1.421344 0.11896433E+02  0.12969549E+03                                 2.167697                            2.080756      -1.217661       2.311972                    0.993563       3.818257      11.472876       0.411662       1.364762      -0.693713      -0.020699       0.033019      -0.006500       0.039509      -0.006554      -0.002054      -0.001795      -0.021099      -0.000144      -0.012872       0.000320       0.012553              2.192369       2.188428      -0.535220       0.164927       2.584003      -0.140763       1.804677          -0.000002
          224              H      12.790990       7.684645       3.731980       0.116307       1.274871 0.10409668E+02  0.11068633E+03                                 2.059688                            1.976541      -1.362220       2.239691                    0.992054       3.976601      12.128205       0.409301       1.407363      -0.682651       0.012649      -0.012383      -0.035111       0.039321      -0.006812       0.001017       0.004055      -0.005736       0.023686      -0.011836       0.002205       0.009632              2.088625       1.799612      -0.089023      -0.334217       1.826295       0.334651       2.639969          -0.000002
          225              H      16.182110       1.219230       6.087410       0.122344       0.979620 0.74820886E+01  0.73584212E+02                                 1.747168                            1.688741      -1.341246       2.252834                    0.992669       3.822946      11.379714       0.435722       1.429337      -0.676953      -0.011889      -0.019560       0.031953       0.039305       0.002281      -0.002193      -0.003885      -0.000402       0.006014      -0.003783      -0.002282       0.006066              1.779034       1.467309       0.081247      -0.071026       1.697333      -0.400020       2.172460           0.000000
          226              H      17.364195       2.101970       5.545530       0.116192       0.924831 0.69178044E+01  0.66790227E+02                                 1.688512                            1.629598      -1.290410       2.275256                    0.992784       3.795451      11.235949       0.440695       1.439540      -0.674978       0.034411       0.014106       0.010345       0.038602       0.003554       0.003215       0.002207       0.003544      -0.006343      -0.003858      -0.002885       0.006743              1.726844       2.044491       0.268876       0.325358       1.537504       0.146161       1.598538          -0.000000
          227              H      13.627845       2.746545       4.269490       0.116888       0.945833 0.69224267E+01  0.66574326E+02                                 1.691241                            1.612355      -1.192729       2.323787                    0.993728       3.683059      10.738147       0.452234       1.408298      -0.681461      -0.031975       0.021587      -0.014605       0.041251      -0.004634       0.004461      -0.001621       0.004219      -0.017292      -0.007374      -0.002022       0.009396              1.741370       1.990344      -0.496874       0.079058       1.831422      -0.100901       1.402344           0.000000
          228              H      13.929375       1.588495       5.283330       0.116853       1.196327 0.96770498E+01  0.10007101E+03                                 1.911682                            1.859506      -1.060386       2.386314                    0.995624       3.649734      10.638589       0.442036       1.339934      -0.697747      -0.020022      -0.023684       0.027091       0.041179       0.006701      -0.002554      -0.008230      -0.001231       0.000198      -0.009216      -0.002864       0.012080              1.921298       1.932608       0.145631      -0.335328       1.778164      -0.336789       2.053123           0.000001
          229              H      14.353265       2.534600       1.953390       0.126480       1.087367 0.81985517E+01  0.81989599E+02                                 1.836733                            1.739903      -1.266063       2.290127                    0.993862       3.721208      10.947871       0.442324       1.384664      -0.686554      -0.031942       0.019834      -0.013171       0.039839       0.002561       0.005672       0.003366       0.009740      -0.013336      -0.007814      -0.002636       0.010450              1.881494       1.918591      -0.554370       0.283393       2.000103      -0.300366       1.725790          -0.000000
          230              H      15.115830       1.241080       1.485800       0.127093       1.085133 0.81729704E+01  0.81128764E+02                                 1.798714                            1.711910      -1.008633       2.415073                    0.996651       3.514074      10.078867       0.458879       1.344662      -0.696218      -0.004779      -0.025807      -0.031630       0.041101       0.004936       0.004433       0.005373       0.001488      -0.008744      -0.006871      -0.003228       0.010099              1.845583       1.411457      -0.084149      -0.059010       1.778172       0.484538       2.347119          -0.000000
          231              H      16.925010       3.889300       3.957035       0.083876       1.817367 0.16692830E+02  0.19968904E+03                                 2.575160                            2.473904      -1.733490       2.034497                    0.987455       4.820438      15.581451       0.372405       1.374887      -0.686815       0.023489      -0.003420       0.013420       0.027268      -0.021725       0.013759       0.005915       0.040678       0.045561      -0.039593       0.009439       0.030154              2.604065       3.094276       0.544987       0.400214       2.425997       0.196147       2.291922          -0.000004
          232              H      15.458875       4.160240       3.458855       0.109326       1.163445 0.91462340E+01  0.94871281E+02                                 1.982562                            1.884134      -1.484421       2.175635                    0.990807       4.133498      12.762828       0.405697       1.455500      -0.671836      -0.030524       0.023240      -0.012037       0.040208      -0.015406       0.001615      -0.001605       0.000919       0.003681      -0.016026       0.000855       0.015171              2.032577       2.094696      -0.588073       0.223176       2.242693      -0.220251       1.760341          -0.000001
          233              H      15.096165      21.478550       4.560095       0.103497       1.409778 0.11712464E+02  0.12786402E+03                                 2.189143                            2.087851      -1.194490       2.312892                    0.993691       3.993902      12.216909       0.401998       1.395668      -0.686222      -0.021901      -0.009153       0.028827       0.037342       0.007968      -0.001662      -0.000103       0.035290       0.038196      -0.025728       0.011213       0.014516              2.224005       1.896678       0.251985      -0.285718       2.342051      -0.589652       2.433285          -0.000002
          234              H      15.592160      21.347450       3.078665       0.097411       1.516926 0.12829685E+02  0.14325524E+03                                 2.289474                            2.177467      -1.259529       2.273560                    0.992790       4.152959      12.838092       0.395816       1.385857      -0.687588      -0.007399      -0.013146      -0.035380       0.038462       0.016097       0.005960       0.013965       0.026534       0.054657      -0.032116       0.004183       0.027933              2.327660       1.782760      -0.089889      -0.065155       2.663720       0.666024       2.536500          -0.000003
          235              H      17.434115       0.830300       2.274585       0.118137       1.421336 0.11896342E+02  0.12969422E+03                                 2.167687                            2.080747      -1.217654       2.311976                    0.993563       3.818243      11.472814       0.411664       1.364760      -0.693714       0.006500      -0.020699      -0.033019       0.039509       0.002054      -0.001796       0.006554       0.010477       0.031720      -0.012872       0.000319       0.012553              2.192359       1.804669      -0.164926      -0.140762       2.188418       0.535217       2.583991          -0.000002
          236              H      18.118020       1.865990       3.240355       0.116307       1.274873 0.10409693E+02  0.11068666E+03                                 2.059690                            1.976543      -1.362222       2.239691                    0.992054       3.976605      12.128219       0.409301       1.407362      -0.682651       0.035111       0.012649       0.012383       0.039321      -0.001017       0.004055       0.006812       0.014711      -0.003239      -0.011836       0.002205       0.009632              2.088627       2.639970       0.334217       0.334651       1.799613       0.089023       1.826297          -0.000002
          237              H       5.257110       9.705770      15.762590       0.122344       0.979618 0.74820718E+01  0.73584052E+02                                 1.747170                            1.688743      -1.341253       2.252831                    0.992669       3.822955      11.379765       0.435720       1.429343      -0.676952      -0.011889       0.019560      -0.031952       0.039305      -0.002280       0.002192      -0.003886      -0.000402       0.006013      -0.003783      -0.002282       0.006065              1.779036       1.467310      -0.081248       0.071026       1.697337      -0.400021       2.172461           0.000000
          238              H       6.439195       8.823030      16.304470       0.116192       0.924830 0.69178063E+01  0.66790288E+02                                 1.688515                            1.629601      -1.290415       2.275254                    0.992784       3.795463      11.236009       0.440693       1.439545      -0.674977       0.034411      -0.014106      -0.010345       0.038602      -0.003554      -0.003215       0.002207       0.003544      -0.006343      -0.003858      -0.002884       0.006742              1.726848       2.044495      -0.268877      -0.325359       1.537508       0.146162       1.598541          -0.000000
          239              H       2.702845       8.178455      17.580510       0.116888       0.945835 0.69224506E+01  0.66574638E+02                                 1.691246                            1.612360      -1.192737       2.323783                    0.993728       3.683070      10.738199       0.452232       1.408301      -0.681460      -0.031975      -0.021586       0.014605       0.041251       0.004634      -0.004461      -0.001621       0.004219      -0.017293      -0.007374      -0.002022       0.009396              1.741376       1.990352       0.496877      -0.079058       1.831429      -0.100902       1.402347           0.000000
          240              H       3.004375       9.336505      16.566670       0.116853       1.196335 0.96771426E+01  0.10007230E+03                                 1.911696                            1.859520      -1.060406       2.386304                    0.995624       3.649765      10.638730       0.442032       1.339941      -0.697745      -0.020022       0.023684      -0.027090       0.041179      -0.006701       0.002554      -0.008230      -0.001231       0.000194      -0.009217      -0.002863       0.012080              1.921313       1.932624      -0.145634       0.335333       1.778179      -0.336792       2.053136           0.000001
          241              H       3.428265       8.390400      19.896610       0.126481       1.087361 0.81984932E+01  0.81988860E+02                                 1.836726                            1.739897      -1.266055       2.290131                    0.993862       3.721193      10.947813       0.442325       1.384663      -0.686554      -0.031942      -0.019834       0.013171       0.039839      -0.002562      -0.005672       0.003366       0.009740      -0.013337      -0.007814      -0.002636       0.010450              1.881487       1.918583       0.554367      -0.283391       2.000096      -0.300364       1.725783          -0.000000
          242              H       4.190830       9.683920      20.364200       0.127094       1.085124 0.81728925E+01  0.81127815E+02                                 1.798707                            1.711903      -1.008626       2.415077                    0.996651       3.514060      10.078823       0.458879       1.344665      -0.696217      -0.004779       0.025807       0.031630       0.041101      -0.004936      -0.004432       0.005373       0.001488      -0.008744      -0.006870      -0.003228       0.010098              1.845575       1.411452       0.084148       0.059008       1.778165       0.484535       2.347108          -0.000000
          243              H       6.000010       7.035700      17.892965       0.083863       1.817612 0.16695714E+02  0.19973261E+03                                 2.575394                            2.474116      -1.733620       2.034422                    0.987454       4.820891      15.583381       0.372388       1.374886      -0.686814       0.023484       0.003429      -0.013421       0.027265       0.021738      -0.013761       0.005915       0.040695       0.045593      -0.039612       0.009447       0.030165              2.604307       3.094578      -0.545061      -0.400267       2.426217       0.196176       2.292126          -0.000004
          244              H       4.533875       6.764760      18.391145       0.109323       1.163477 0.91465583E+01  0.94875762E+02                                 1.982619                            1.884182      -1.484469       2.175609                    0.990806       4.133625      12.763417       0.405685       1.455524      -0.671831      -0.030525      -0.023237       0.012038       0.040208       0.015410      -0.001615      -0.001606       0.000923       0.003692      -0.016032       0.000859       0.015174              2.032638       2.094766       0.588103      -0.223189       2.242759      -0.220261       1.760388          -0.000001
          245              H       4.171165      11.296450      17.289905       0.103494       1.409843 0.11713181E+02  0.12787426E+03                                 2.189238                            2.087936      -1.194550       2.312862                    0.993690       3.994056      12.217638       0.401983       1.395695      -0.686216      -0.021901       0.009150      -0.028827       0.037342      -0.007967       0.001661      -0.000102       0.035301       0.038207      -0.025735       0.011217       0.014518              2.224104       1.896756      -0.252002       0.285738       2.342158      -0.589691       2.433397          -0.000001
          246              H       4.667160      11.427550      18.771335       0.097407       1.517014 0.12830657E+02  0.14326930E+03                                 2.289587                            2.177568      -1.259598       2.273525                    0.992789       4.153146      12.838955       0.395800       1.385881      -0.687582      -0.007400       0.013142       0.035381       0.038461      -0.016099      -0.005961       0.013965       0.026545       0.054672      -0.032123       0.004185       0.027938              2.327779       1.782838       0.089895       0.065159       2.663865       0.666075       2.536633          -0.000003
          247              H       6.509115      10.094700      19.575415       0.118136       1.421378 0.11896811E+02  0.12970087E+03                                 2.167744                            2.080799      -1.217695       2.311955                    0.993562       3.818329      11.473212       0.411654       1.364775      -0.693711       0.006499       0.020698       0.033019       0.039508      -0.002055       0.001794       0.006553       0.010479       0.031726      -0.012873       0.000320       0.012554              2.192418       1.804712       0.164932       0.140768       2.188478       0.535237       2.584064          -0.000002
          248              H       7.193020       9.059010      18.609645       0.116306       1.274893 0.10409923E+02  0.11068992E+03                                 2.059725                            1.976575      -1.362251       2.239675                    0.992054       3.976679      12.128565       0.409294       1.407376      -0.682648       0.035110      -0.012648      -0.012384       0.039320       0.001019      -0.004057       0.006813       0.014712      -0.003236      -0.011838       0.002205       0.009633              2.088663       2.640019      -0.334226      -0.334660       1.799644       0.089026       1.826326          -0.000002
          249              H      16.592890      20.630770      17.012410       0.122344       0.979619 0.74820807E+01  0.73584155E+02                                 1.747170                            1.688743      -1.341253       2.252831                    0.992669       3.822956      11.379766       0.435720       1.429342      -0.676952       0.011889       0.019560       0.031952       0.039305       0.002281       0.002192       0.003886      -0.000403       0.006013      -0.003783      -0.002282       0.006066              1.779036       1.467310       0.081248       0.071026       1.697337       0.400021       2.172462           0.000000
          250              H      15.410805      19.748030      16.470530       0.116192       0.924831 0.69178105E+01  0.66790335E+02                                 1.688515                            1.629601      -1.290415       2.275254                    0.992784       3.795463      11.236007       0.440693       1.439544      -0.674977      -0.034411      -0.014106       0.010345       0.038602       0.003554      -0.003215      -0.002207       0.003544      -0.006343      -0.003858      -0.002884       0.006742              1.726848       2.044495       0.268877      -0.325359       1.537508      -0.146162       1.598541          -0.000000
          251              H      19.147155      19.103455      15.194490       0.116888       0.945836 0.69224604E+01  0.66574751E+02                                 1.691247                            1.612361      -1.192737       2.323783                    0.993728       3.683072      10.738204       0.452233       1.408300      -0.681460       0.031975      -0.021586      -0.014605       0.041251      -0.004634      -0.004461       0.001621       0.004219      -0.017293      -0.007374      -0.002022       0.009396              1.741377       1.990353      -0.496877      -0.079058       1.831429       0.100902       1.402347           0.000000
          252              H      18.845625      20.261505      16.208330       0.116853       1.196335 0.96771395E+01  0.10007225E+03                                 1.911695                            1.859519      -1.060406       2.386305                    0.995624       3.649763      10.638720       0.442032       1.339940      -0.697745       0.020022       0.023684       0.027090       0.041179       0.006701       0.002554       0.008230      -0.001231       0.000194      -0.009217      -0.002864       0.012081              1.921312       1.932624       0.145634       0.335332       1.778177       0.336792       2.053135           0.000001
          253              H      18.421735      19.315400      12.878390       0.126481       1.087362 0.81985037E+01  0.81988992E+02                                 1.836727                            1.739898      -1.266056       2.290131                    0.993862       3.721195      10.947821       0.442324       1.384663      -0.686554       0.031942      -0.019834      -0.013171       0.039839       0.002562      -0.005672      -0.003366       0.009740      -0.013337      -0.007814      -0.002636       0.010450              1.881488       1.918585      -0.554368      -0.283392       2.000097       0.300364       1.725784          -0.000000
          254              H      17.659170      20.608920      12.410800       0.127094       1.085125 0.81729001E+01  0.81127905E+02                                 1.798707                            1.711904      -1.008627       2.415077                    0.996651       3.514061      10.078825       0.458879       1.344664      -0.696217       0.004779       0.025807      -0.031630       0.041101       0.004936      -0.004432      -0.005373       0.001488      -0.008744      -0.006870      -0.003228       0.010098              1.845575       1.411452      -0.084148       0.059009       1.778165      -0.484536       2.347108          -0.000001
          255              H      15.849990      17.960700      14.882035       0.083865       1.817589 0.16695443E+02  0.19972851E+03                                 2.575372                            2.474096      -1.733608       2.034429                    0.987454       4.820848      15.583197       0.372390       1.374885      -0.686814      -0.023485       0.003428       0.013420       0.027265      -0.021736      -0.013761      -0.005915       0.040694       0.045590      -0.039610       0.009446       0.030164              2.604284       3.094550       0.545054      -0.400262       2.426196      -0.196173       2.292106          -0.000004
          256              H      17.316125      17.689760      14.383855       0.109323       1.163476 0.91465445E+01  0.94875558E+02                                 1.982615                            1.884179      -1.484466       2.175611                    0.990806       4.133617      12.763377       0.405686       1.455522      -0.671832       0.030525      -0.023237      -0.012038       0.040208      -0.015410      -0.001615       0.001606       0.000923       0.003692      -0.016032       0.000859       0.015173              2.032634       2.094762      -0.588101      -0.223188       2.242755       0.220260       1.760385          -0.000001
          257              H      17.678835       0.371450      15.485095       0.103495       1.409824 0.11712970E+02  0.12787124E+03                                 2.189210                            2.087911      -1.194533       2.312870                    0.993691       3.994011      12.217425       0.401987       1.395687      -0.686218       0.021901       0.009151       0.028827       0.037342       0.007968       0.001661       0.000103       0.035298       0.038204      -0.025733       0.011216       0.014517              2.224074       1.896733       0.251997       0.285732       2.342126       0.589679       2.433363          -0.000002
          258              H      17.182840       0.502550      14.003665       0.097408       1.516993 0.12830423E+02  0.14326591E+03                                 2.289560                            2.177543      -1.259583       2.273533                    0.992789       4.153100      12.838742       0.395804       1.385874      -0.687584       0.007400       0.013143      -0.035381       0.038461       0.016099      -0.005961      -0.013965       0.026543       0.054668      -0.032122       0.004185       0.027937              2.327750       1.782819      -0.089894       0.065158       2.663830      -0.666062       2.536600          -0.000003
          259              H      15.340885      21.019700      13.199585       0.118136       1.421371 0.11896737E+02  0.12969983E+03                                 2.167736                            2.080791      -1.217689       2.311958                    0.993562       3.818315      11.473150       0.411656       1.364773      -0.693711      -0.006499       0.020698      -0.033019       0.039508       0.002055       0.001794      -0.006553       0.010479       0.031725      -0.012873       0.000320       0.012553              2.192409       1.804706      -0.164931       0.140767       2.188469      -0.535234       2.584053          -0.000002
          260              H      14.656980      19.984010      14.165355       0.116306       1.274890 0.10409885E+02  0.11068941E+03                                 2.059720                            1.976570      -1.362246       2.239678                    0.992054       3.976668      12.128517       0.409295       1.407375      -0.682649      -0.035110      -0.012648       0.012384       0.039320      -0.001019      -0.004057      -0.006813       0.014712      -0.003236      -0.011838       0.002205       0.009633              2.088658       2.640013       0.334224      -0.334659       1.799640      -0.089025       1.826322          -0.000002
          261              H       5.667890      12.144230       4.837590       0.122343       0.979621 0.74820988E+01  0.73584355E+02                                 1.747171                            1.688744      -1.341251       2.252832                    0.992669       3.822954      11.379750       0.435721       1.429339      -0.676953       0.011889      -0.019560      -0.031952       0.039305      -0.002281      -0.002192       0.003885      -0.000402       0.006014      -0.003783      -0.002282       0.006066              1.779037       1.467311      -0.081247      -0.071026       1.697337       0.400022       2.172465           0.000000
          262              H       4.485805      13.026970       5.379470       0.116192       0.924832 0.69178194E+01  0.66790427E+02                                 1.688515                            1.629601      -1.290415       2.275253                    0.992784       3.795461      11.235994       0.440693       1.439542      -0.674978      -0.034411       0.014106      -0.010345       0.038602      -0.003554       0.003215      -0.002207       0.003544      -0.006342      -0.003858      -0.002885       0.006743              1.726848       2.044494      -0.268877       0.325359       1.537507      -0.146162       1.598541          -0.000000
          263              H       8.222155      13.671545       6.655510       0.116888       0.945833 0.69224299E+01  0.66574377E+02                                 1.691242                            1.612357      -1.192731       2.323786                    0.993728       3.683062      10.738164       0.452233       1.408299      -0.681460       0.031975       0.021587       0.014605       0.041251       0.004634       0.004461       0.001621       0.004219      -0.017292      -0.007374      -0.002022       0.009396              1.741371       1.990346       0.496875       0.079058       1.831424       0.100901       1.402345           0.000000
          264              H       7.920625      12.513495       5.641670       0.116853       1.196332 0.96771000E+01  0.10007169E+03                                 1.911689                            1.859512      -1.060395       2.386310                    0.995624       3.649747      10.638647       0.442034       1.339937      -0.697746       0.020022      -0.023684      -0.027090       0.041179      -0.006701      -0.002554       0.008230      -0.001231       0.000196      -0.009217      -0.002864       0.012080              1.921306       1.932615      -0.145633      -0.335330       1.778171       0.336791       2.053130           0.000001
          265              H       7.496735      13.459600       8.971610       0.126480       1.087365 0.81985323E+01  0.81989352E+02                                 1.836731                            1.739901      -1.266060       2.290129                    0.993862       3.721203      10.947851       0.442324       1.384663      -0.686554       0.031942       0.019834       0.013171       0.039839      -0.002562       0.005672      -0.003366       0.009740      -0.013336      -0.007814      -0.002636       0.010450              1.881492       1.918587       0.554369       0.283392       2.000100       0.300365       1.725787          -0.000000
          266              H       6.734170      12.166080       9.439200       0.127093       1.085131 0.81729539E+01  0.81128553E+02                                 1.798712                            1.711908      -1.008630       2.415075                    0.996651       3.514070      10.078850       0.458879       1.344661      -0.696218       0.004779      -0.025807       0.031630       0.041101      -0.004936       0.004433      -0.005373       0.001488      -0.008744      -0.006871      -0.003228       0.010098              1.845581       1.411455       0.084149      -0.059009       1.778170      -0.484538       2.347117          -0.000001
          267              H       4.924990      14.814300       6.967965       0.083870       1.817468 0.16694023E+02  0.19970704E+03                                 2.575256                            2.473991      -1.733543       2.034466                    0.987455       4.820625      15.582243       0.372398       1.374885      -0.686815      -0.023487      -0.003424      -0.013420       0.027266       0.021730       0.013760      -0.005914       0.040685       0.045574      -0.039600       0.009442       0.030158              2.604164       3.094399      -0.545017       0.400236       2.426087      -0.196159       2.292007          -0.000004
          268              H       6.391125      15.085240       7.466145       0.109324       1.163458 0.91463648E+01  0.94873087E+02                                 1.982585                            1.884153      -1.484440       2.175625                    0.990806       4.133549      12.763064       0.405692       1.455510      -0.671834       0.030524       0.023239       0.012038       0.040208       0.015407       0.001615       0.001606       0.000921       0.003685      -0.016029       0.000857       0.015172              2.032601       2.094724       0.588085       0.223181       2.242719       0.220255       1.760360          -0.000001
          269              H       6.753835      10.553550       6.364905       0.103497       1.409782 0.11712511E+02  0.12786470E+03                                 2.189150                            2.087857      -1.194495       2.312890                    0.993691       3.993913      12.216963       0.401997       1.395670      -0.686222       0.021901      -0.009153      -0.028827       0.037342      -0.007968      -0.001662       0.000103       0.035291       0.038197      -0.025729       0.011213       0.014516              2.224012       1.896683      -0.251986      -0.285719       2.342059       0.589655       2.433292          -0.000001
          270              H       6.257840      10.422450       7.846335       0.097411       1.516929 0.12829714E+02  0.14325569E+03                                 2.289478                            2.177470      -1.259532       2.273559                    0.992790       4.152966      12.838128       0.395815       1.385858      -0.687587       0.007399      -0.013146       0.035380       0.038462      -0.016097       0.005960      -0.013965       0.026535       0.054658      -0.032117       0.004183       0.027934              2.327665       1.782763       0.089889      -0.065155       2.663727      -0.666027       2.536506          -0.000003
          271              H       4.415885      11.755300       8.650415       0.118137       1.421334 0.11896324E+02  0.12969401E+03                                 2.167687                            2.080746      -1.217655       2.311976                    0.993563       3.818243      11.472818       0.411663       1.364762      -0.693714      -0.006500      -0.020699       0.033019       0.039509      -0.002054      -0.001795      -0.006554       0.010477       0.031720      -0.012872       0.000319       0.012553              2.192359       1.804669       0.164925      -0.140762       2.188418      -0.535217       2.583991          -0.000002
          272              H       3.731980      12.790990       7.684645       0.116306       1.274881 0.10409780E+02  0.11068788E+03                                 2.059701                            1.976553      -1.362231       2.239686                    0.992054       3.976629      12.128327       0.409299       1.407365      -0.682651      -0.035111       0.012649      -0.012383       0.039321       0.001018       0.004055      -0.006813       0.014711      -0.003238      -0.011837       0.002205       0.009632              2.088638       2.639986      -0.334219       0.334653       1.799623      -0.089023       1.826307          -0.000002
          273              H       6.087410      16.182110       1.219230       0.122344       0.979617 0.74820636E+01  0.73583933E+02                                 1.747167                            1.688741      -1.341248       2.252834                    0.992669       3.822948      11.379732       0.435721       1.429341      -0.676952       0.031952      -0.011889      -0.019560       0.039305      -0.002192      -0.003885       0.002280       0.003208      -0.002403      -0.003783      -0.002282       0.006065              1.779033       2.172458      -0.071026      -0.400020       1.467308       0.081247       1.697334           0.000000
          274              H       5.545530      17.364195       2.101970       0.116192       0.924829 0.69177901E+01  0.66790072E+02                                 1.688511                            1.629597      -1.290411       2.275256                    0.992784       3.795452      11.235960       0.440694       1.439543      -0.674978       0.010345       0.034411       0.014106       0.038602       0.003215       0.002207       0.003554      -0.004943      -0.002144      -0.003858      -0.002884       0.006742              1.726844       1.598538       0.325358       0.146162       2.044491       0.268877       1.537505          -0.000000
          275              H       4.269490      13.627845       2.746545       0.116889       0.945832 0.69224178E+01  0.66574235E+02                                 1.691241                            1.612356      -1.192733       2.323786                    0.993728       3.683059      10.738155       0.452233       1.408300      -0.681460      -0.014605      -0.031975       0.021587       0.041251       0.004461      -0.001621      -0.004634      -0.010756       0.002318      -0.007374      -0.002022       0.009396              1.741371       1.402343       0.079058      -0.100901       1.990345      -0.496875       1.831424           0.000000
          276              H       5.283330      13.929375       1.588495       0.116853       1.196331 0.96770985E+01  0.10007171E+03                                 1.911690                            1.859514      -1.060397       2.386309                    0.995624       3.649754      10.638682       0.442033       1.339939      -0.697746       0.027090      -0.020022      -0.023684       0.041179      -0.002554      -0.008230       0.006701       0.000713       0.001748      -0.009217      -0.002863       0.012080              1.921307       2.053130      -0.335331      -0.336791       1.932618       0.145633       1.778173           0.000001
          277              H       1.953390      14.353265       2.534600       0.126481       1.087363 0.81985119E+01  0.81989100E+02                                 1.836729                            1.739899      -1.266059       2.290129                    0.993862       3.721198      10.947834       0.442324       1.384664      -0.686554      -0.013171      -0.031942       0.019834       0.039839       0.005672       0.003366       0.002562      -0.011538      -0.007941      -0.007814      -0.002636       0.010450              1.881490       1.725785       0.283392      -0.300365       1.918586      -0.554369       2.000100          -0.000000
          278              H       1.485800      15.115830       1.241080       0.127094       1.085127 0.81729192E+01  0.81128143E+02                                 1.798709                            1.711906      -1.008627       2.415076                    0.996651       3.514066      10.078843       0.458879       1.344664      -0.696217      -0.031630      -0.004779      -0.025807       0.041101       0.004433       0.005373       0.004936      -0.005116       0.002141      -0.006870      -0.003228       0.010099              1.845577       2.347111      -0.059009       0.484536       1.411454      -0.084148       1.778167          -0.000000
          279              H       3.957035      16.925010       3.889300       0.083870       1.817481 0.16694177E+02  0.19970936E+03                                 2.575268                            2.474002      -1.733552       2.034461                    0.987455       4.820648      15.582338       0.372397       1.374884      -0.686815       0.013420       0.023487      -0.003424       0.027266       0.013760       0.005915      -0.021731       0.002445      -0.083816      -0.039601       0.009443       0.030159              2.604176       2.292015       0.400238       0.196161       3.094414       0.545022       2.426100          -0.000004
          280              H       3.458855      15.458875       4.160240       0.109325       1.163458 0.91463641E+01  0.94873089E+02                                 1.982586                            1.884154      -1.484443       2.175624                    0.990806       4.133551      12.763076       0.405692       1.455511      -0.671834      -0.012038      -0.030524       0.023239       0.040208       0.001615      -0.001606      -0.015408       0.001383      -0.003224      -0.016029       0.000857       0.015172              2.032602       1.760360       0.223181      -0.220255       2.094725      -0.588086       2.242722          -0.000001
          281              H       4.560095      15.096165      21.478550       0.103494       1.409851 0.11713261E+02  0.12787538E+03                                 2.189247                            2.087944      -1.194556       2.312859                    0.993690       3.994071      12.217703       0.401981       1.395696      -0.686216       0.028827      -0.021901      -0.009149       0.037341      -0.001661      -0.000102       0.007967       0.001453      -0.072056      -0.025735       0.011217       0.014518              2.224113       2.433408      -0.285739      -0.589695       1.896763       0.252003       2.342167          -0.000001
          282              H       3.078665      15.592160      21.347450       0.097407       1.517015 0.12830659E+02  0.14326932E+03                                 2.289587                            2.177568      -1.259597       2.273525                    0.992789       4.153147      12.838957       0.395800       1.385880      -0.687583      -0.035381      -0.007400      -0.013142       0.038461       0.005961       0.013965       0.016099       0.014063      -0.067154      -0.032123       0.004185       0.027938              2.327778       2.536634      -0.065159       0.666074       1.782838      -0.089896       2.663863          -0.000003
          283              H       2.274585      17.434115       0.830300       0.118135       1.421376 0.11896785E+02  0.12970048E+03                                 2.167740                            2.080795      -1.217691       2.311957                    0.993562       3.818322      11.473174       0.411656       1.364772      -0.693711      -0.033019       0.006499      -0.020697       0.039508      -0.001794       0.006553       0.002056       0.010623      -0.031582      -0.012874       0.000320       0.012554              2.192413       2.584059      -0.140768       0.535234       1.804709      -0.164931       2.188472          -0.000002
          284              H       3.240355      18.118020       1.865990       0.116307       1.274881 0.10409791E+02  0.11068810E+03                                 2.059708                            1.976559      -1.362237       2.239683                    0.992054       3.976643      12.128407       0.409297       1.407372      -0.682649       0.012384       0.035111       0.012649       0.039320       0.004056       0.006813      -0.001018      -0.008974      -0.020449      -0.011837       0.002205       0.009632              2.088646       1.826312       0.334656       0.089025       2.639996       0.334223       1.799630          -0.000002
          285              H      15.762590       5.257110       9.705770       0.122344       0.979618 0.74820692E+01  0.73583984E+02                                 1.747167                            1.688740      -1.341244       2.252836                    0.992669       3.822944      11.379711       0.435722       1.429339      -0.676953      -0.031953      -0.011889       0.019560       0.039305       0.002193      -0.003885      -0.002280       0.003208      -0.002404      -0.003783      -0.002282       0.006065              1.779032       2.172457       0.071026      -0.400019       1.467308      -0.081247       1.697332           0.000000
          286              H      16.304470       6.439195       8.823030       0.116192       0.924829 0.69177880E+01  0.66790028E+02                                 1.688510                            1.629596      -1.290409       2.275257                    0.992784       3.795446      11.235930       0.440695       1.439540      -0.674978      -0.010345       0.034411      -0.014106       0.038602      -0.003215       0.002207      -0.003554      -0.004943      -0.002144      -0.003858      -0.002884       0.006743              1.726842       1.598536      -0.325358       0.146161       2.044489      -0.268877       1.537503          -0.000000
          287              H      17.580510       2.702845       8.178455       0.116889       0.945831 0.69224105E+01  0.66574137E+02                                 1.691240                            1.612354      -1.192729       2.323788                    0.993728       3.683055      10.738136       0.452234       1.408299      -0.681461       0.014605      -0.031975      -0.021587       0.041251      -0.004461      -0.001621       0.004634      -0.010755       0.002318      -0.007374      -0.002022       0.009396              1.741369       1.402343      -0.079058      -0.100901       1.990342       0.496874       1.831422           0.000000
          288              H      16.566670       3.004375       9.336505       0.116853       1.196327 0.96770510E+01  0.10007105E+03                                 1.911683                            1.859508      -1.060386       2.386314                    0.995624       3.649740      10.638618       0.442035       1.339936      -0.697746      -0.027091      -0.020022       0.023684       0.041179       0.002554      -0.008230      -0.006701       0.000715       0.001748      -0.009216      -0.002864       0.012080              1.921300       2.053123       0.335328      -0.336789       1.932609      -0.145631       1.778166           0.000001
          289              H      19.896610       3.428265       8.390400       0.126480       1.087367 0.81985419E+01  0.81989478E+02                                 1.836733                            1.739902      -1.266063       2.290127                    0.993862       3.721206      10.947864       0.442324       1.384664      -0.686554       0.013171      -0.031942      -0.019834       0.039839      -0.005672       0.003366      -0.002561      -0.011538      -0.007941      -0.007814      -0.002636       0.010450              1.881494       1.725789      -0.283393      -0.300366       1.918590       0.554371       2.000104          -0.000000
          290              H      20.364200       4.190830       9.683920       0.127093       1.085130 0.81729543E+01  0.81128577E+02                                 1.798713                            1.711909      -1.008631       2.415074                    0.996651       3.514073      10.078868       0.458878       1.344663      -0.696217       0.031630      -0.004779       0.025807       0.041101      -0.004433       0.005373      -0.004936      -0.005116       0.002140      -0.006871      -0.003228       0.010099              1.845581       2.347117       0.059009       0.484537       1.411456       0.084149       1.778171          -0.000000
          291              H      17.892965       6.000010       7.035700       0.083875       1.817369 0.16692857E+02  0.19968944E+03                                 2.575162                            2.473906      -1.733492       2.034496                    0.987455       4.820442      15.581466       0.372404       1.374887      -0.686815      -0.013420       0.023489       0.003420       0.027267      -0.013759       0.005915       0.021726       0.002442      -0.083797      -0.039593       0.009439       0.030154              2.604067       2.291922      -0.400214       0.196147       3.094278      -0.544988       2.426001          -0.000004
          292              H      18.391145       4.533875       6.764760       0.109326       1.163443 0.91462132E+01  0.94871018E+02                                 1.982561                            1.884132      -1.484421       2.175635                    0.990807       4.133494      12.762815       0.405696       1.455501      -0.671836       0.012037      -0.030524      -0.023240       0.040208      -0.001615      -0.001605       0.015406       0.001381      -0.003219      -0.016026       0.000855       0.015171              2.032575       1.760339      -0.223175      -0.220250       2.094694       0.588073       2.242693          -0.000001
          293              H      17.289905       4.171165      11.296450       0.103494       1.409831 0.11713038E+02  0.12787217E+03                                 2.189217                            2.087917      -1.194536       2.312868                    0.993691       3.994023      12.217472       0.401987       1.395687      -0.686218      -0.028827      -0.021901       0.009150       0.037342       0.001661      -0.000102      -0.007967       0.001453      -0.072049      -0.025733       0.011216       0.014517              2.224081       2.433372       0.285733      -0.589683       1.896739      -0.251998       2.342133          -0.000002
          294              H      18.771335       4.667160      11.427550       0.097408       1.516981 0.12830295E+02  0.14326408E+03                                 2.289546                            2.177531      -1.259571       2.273539                    0.992789       4.153078      12.838642       0.395806       1.385872      -0.687584       0.035381      -0.007400       0.013143       0.038462      -0.005961       0.013965      -0.016098       0.014063      -0.067146      -0.032121       0.004184       0.027937              2.327735       2.536586       0.065158       0.666056       1.782810       0.089893       2.663810          -0.000003
          295              H      19.575415       6.509115      10.094700       0.118136       1.421356 0.11896568E+02  0.12969740E+03                                 2.167713                            2.080771      -1.217671       2.311967                    0.993562       3.818281      11.472986       0.411660       1.364766      -0.693713       0.033019       0.006500       0.020698       0.039509       0.001795       0.006553      -0.002055       0.010622      -0.031579      -0.012873       0.000320       0.012553              2.192386       2.584024       0.140765       0.535225       1.804689       0.164929       2.188444          -0.000002
          296              H      18.609645       7.193020       9.059010       0.116307       1.274871 0.10409670E+02  0.11068639E+03                                 2.059690                            1.976543      -1.362222       2.239691                    0.992054       3.976605      12.128228       0.409300       1.407365      -0.682651      -0.012383       0.035111      -0.012649       0.039321      -0.004055       0.006812       0.001017      -0.008975      -0.020448      -0.011836       0.002204       0.009632              2.088627       1.826297      -0.334651       0.089023       2.639970      -0.334218       1.799614          -0.000002
          297              H      17.012410      16.592890      20.630770       0.122343       0.979622 0.74821083E+01  0.73584485E+02                                 1.747173                            1.688746      -1.341256       2.252829                    0.992669       3.822961      11.379780       0.435721       1.429341      -0.676952       0.031952       0.011889       0.019560       0.039305       0.002192       0.003886       0.002281       0.003208      -0.002403      -0.003784      -0.002282       0.006066              1.779039       2.172467       0.071027       0.400023       1.467312       0.081248       1.697339           0.000000
          298              H      16.470530      15.410805      19.748030       0.116191       0.924833 0.69178328E+01  0.66790607E+02                                 1.688518                            1.629604      -1.290419       2.275251                    0.992784       3.795471      11.236038       0.440692       1.439545      -0.674977       0.010345      -0.034411      -0.014106       0.038602      -0.003215      -0.002207       0.003554      -0.004943      -0.002146      -0.003858      -0.002884       0.006742              1.726851       1.598544      -0.325360      -0.146162       2.044499       0.268877       1.537510          -0.000000
          299              H      15.194490      19.147155      19.103455       0.116888       0.945837 0.69224690E+01  0.66574850E+02                                 1.691247                            1.612361      -1.192737       2.323783                    0.993728       3.683074      10.738209       0.452233       1.408299      -0.681460      -0.014605       0.031975      -0.021586       0.041251      -0.004461       0.001621      -0.004634      -0.010756       0.002317      -0.007374      -0.002022       0.009396              1.741376       1.402348      -0.079059       0.100902       1.990353      -0.496877       1.831429           0.000000
          300              H      16.208330      18.845625      20.261505       0.116853       1.196337 0.96771576E+01  0.10007246E+03                                 1.911696                            1.859519      -1.060406       2.386304                    0.995624       3.649761      10.638704       0.442033       1.339937      -0.697746       0.027090       0.020022       0.023685       0.041179       0.002554       0.008230       0.006701       0.000712       0.001750      -0.009217      -0.002864       0.012081              1.921313       2.053137       0.335332       0.336793       1.932623       0.145634       1.778177           0.000001
          301              H      12.878390      18.421735      19.315400       0.126480       1.087364 0.81985242E+01  0.81989246E+02                                 1.836729                            1.739900      -1.266057       2.290130                    0.993862       3.721200      10.947838       0.442324       1.384663      -0.686554      -0.013171       0.031942      -0.019834       0.039839      -0.005672      -0.003366       0.002562      -0.011538      -0.007941      -0.007814      -0.002636       0.010450              1.881490       1.725786      -0.283392       0.300364       1.918586      -0.554368       2.000098          -0.000000
          302              H      12.410800      17.659170      20.608920       0.127094       1.085128 0.81729235E+01  0.81128179E+02                                 1.798709                            1.711905      -1.008628       2.415076                    0.996651       3.514063      10.078827       0.458880       1.344662      -0.696218      -0.031630       0.004779       0.025807       0.041101      -0.004432      -0.005373       0.004936      -0.005116       0.002141      -0.006870      -0.003228       0.010098              1.845578       2.347112       0.059009      -0.484537       1.411453      -0.084148       1.778167          -0.000000
          303              H      14.882035      15.849990      17.960700       0.083865       1.817585 0.16695397E+02  0.19972782E+03                                 2.575368                            2.474093      -1.733606       2.034430                    0.987454       4.820841      15.583167       0.372390       1.374885      -0.686814       0.013420      -0.023485       0.003428       0.027265      -0.013761      -0.005914      -0.021736       0.002448      -0.083836      -0.039610       0.009446       0.030164              2.604280       2.292105      -0.400261      -0.196173       3.094545       0.545052       2.426190          -0.000004
          304              H      14.383855      17.316125      17.689760       0.109323       1.163476 0.91465505E+01  0.94875631E+02                                 1.982615                            1.884179      -1.484465       2.175611                    0.990806       4.133617      12.763375       0.405686       1.455521      -0.671832      -0.012038       0.030525      -0.023237       0.040208      -0.001615       0.001606      -0.015410       0.001384      -0.003230      -0.016032       0.000858       0.015173              2.032634       1.760386      -0.223189       0.220260       2.094762      -0.588101       2.242753          -0.000001
          305              H      15.485095      17.678835       0.371450       0.103498       1.409772 0.11712398E+02  0.12786311E+03                                 2.189136                            2.087845      -1.194487       2.312894                    0.993692       3.993890      12.216860       0.401999       1.395667      -0.686222       0.028827       0.021901       0.009153       0.037342       0.001662       0.000103       0.007969       0.001453      -0.072032      -0.025728       0.011212       0.014516              2.223997       2.433275       0.285717       0.589649       1.896672       0.251984       2.342044          -0.000002
          306              H      14.003665      17.182840       0.502550       0.097411       1.516925 0.12829674E+02  0.14325510E+03                                 2.289473                            2.177466      -1.259531       2.273560                    0.992790       4.152957      12.838087       0.395816       1.385857      -0.687588      -0.035380       0.007399       0.013146       0.038462      -0.005960      -0.013965       0.016097       0.014062      -0.067130      -0.032116       0.004183       0.027933              2.327660       2.536499       0.065155      -0.666025       1.782760      -0.089889       2.663722          -0.000003
          307              H      13.199585      15.340885      21.019700       0.118137       1.421340 0.11896384E+02  0.12969488E+03                                 2.167696                            2.080754      -1.217662       2.311972                    0.993563       3.818256      11.472881       0.411662       1.364765      -0.693713      -0.033019      -0.006500       0.020699       0.039509       0.001795      -0.006554       0.002054       0.010622      -0.031575      -0.012872       0.000319       0.012553              2.192368       2.584002       0.140762      -0.535221       1.804675      -0.164926       2.188428          -0.000002
          308              H      14.165355      14.656980      19.984010       0.116305       1.274892 0.10409910E+02  0.11068969E+03                                 2.059719                            1.976570      -1.362246       2.239678                    0.992054       3.976665      12.128491       0.409296       1.407371      -0.682649       0.012384      -0.035110      -0.012648       0.039320      -0.004056      -0.006813      -0.001019      -0.008974      -0.020450      -0.011838       0.002206       0.009633              2.088657       1.826322      -0.334658      -0.089024       2.640011       0.334222       1.799637          -0.000002
          309              H       4.837590       5.667890      12.144230       0.122344       0.979621 0.74821013E+01  0.73584398E+02                                 1.747172                            1.688745      -1.341256       2.252830                    0.992669       3.822959      11.379773       0.435721       1.429340      -0.676952      -0.031952       0.011889      -0.019560       0.039305      -0.002192       0.003886      -0.002281       0.003208      -0.002403      -0.003784      -0.002282       0.006066              1.779038       2.172465      -0.071027       0.400022       1.467311      -0.081248       1.697338           0.000000
          310              H       5.379470       4.485805      13.026970       0.116191       0.924832 0.69178264E+01  0.66790536E+02                                 1.688517                            1.629603      -1.290418       2.275252                    0.992784       3.795470      11.236037       0.440692       1.439546      -0.674977      -0.010345      -0.034411       0.014106       0.038602       0.003215      -0.002207      -0.003554      -0.004943      -0.002145      -0.003858      -0.002884       0.006742              1.726851       1.598544       0.325360      -0.146162       2.044499      -0.268877       1.537510          -0.000000
          311              H       6.655510       8.222155      13.671545       0.116888       0.945837 0.69224717E+01  0.66574885E+02                                 1.691248                            1.612362      -1.192737       2.323783                    0.993728       3.683075      10.738214       0.452233       1.408299      -0.681460       0.014605       0.031975       0.021586       0.041251       0.004461       0.001621       0.004634      -0.010756       0.002317      -0.007374      -0.002022       0.009396              1.741377       1.402348       0.079058       0.100902       1.990354       0.496877       1.831429           0.000000
          312              H       5.641670       7.920625      12.513495       0.116853       1.196337 0.96771508E+01  0.10007236E+03                                 1.911694                            1.859518      -1.060405       2.386305                    0.995624       3.649760      10.638698       0.442033       1.339937      -0.697746      -0.027090       0.020022      -0.023685       0.041179      -0.002554       0.008230      -0.006701       0.000712       0.001750      -0.009217      -0.002864       0.012081              1.921311       2.053135      -0.335332       0.336793       1.932622      -0.145634       1.778176           0.000001
          313              H       8.971610       7.496735      13.459600       0.126480       1.087363 0.81985158E+01  0.81989141E+02                                 1.836728                            1.739899      -1.266056       2.290131                    0.993862       3.721198      10.947831       0.442324       1.384663      -0.686554       0.013171       0.031942       0.019834       0.039839       0.005672      -0.003366      -0.002562      -0.011538      -0.007941      -0.007814      -0.002636       0.010450              1.881489       1.725785       0.283392       0.300364       1.918586       0.554368       2.000097          -0.000000
          314              H       9.439200       6.734170      12.166080       0.127094       1.085127 0.81729163E+01  0.81128092E+02                                 1.798708                            1.711904      -1.008628       2.415076                    0.996651       3.514062      10.078824       0.458880       1.344662      -0.696218       0.031630       0.004779      -0.025807       0.041101       0.004432      -0.005373      -0.004936      -0.005116       0.002141      -0.006870      -0.003228       0.010098              1.845577       2.347111      -0.059009      -0.484537       1.411453       0.084148       1.778167          -0.000000
          315              H       6.967965       4.924990      14.814300       0.083864       1.817605 0.16695634E+02  0.19973141E+03                                 2.575388                            2.474111      -1.733616       2.034424                    0.987454       4.820879      15.583332       0.372388       1.374886      -0.686814      -0.013420      -0.023485      -0.003429       0.027265       0.013761      -0.005915       0.021737       0.002449      -0.083839      -0.039612       0.009447       0.030165              2.604300       2.292122       0.400266      -0.196175       3.094571      -0.545058       2.426209          -0.000004
          316              H       7.466145       6.391125      15.085240       0.109323       1.163479 0.91465776E+01  0.94876006E+02                                 1.982620                            1.884183      -1.484469       2.175609                    0.990806       4.133628      12.763426       0.405685       1.455523      -0.671832       0.012038       0.030525       0.023237       0.040208       0.001615       0.001606       0.015410       0.001384      -0.003231      -0.016032       0.000859       0.015174              2.032639       1.760390       0.223190       0.220261       2.094768       0.588103       2.242759          -0.000001
          317              H       6.364905       6.753835      10.553550       0.103497       1.409778 0.11712467E+02  0.12786409E+03                                 2.189145                            2.087853      -1.194493       2.312891                    0.993691       3.993905      12.216930       0.401997       1.395670      -0.686222      -0.028827       0.021901      -0.009153       0.037342      -0.001662       0.000103      -0.007969       0.001453      -0.072035      -0.025729       0.011213       0.014516              2.224007       2.433286      -0.285719       0.589652       1.896680      -0.251985       2.342054          -0.000001
          318              H       7.846335       6.257840      10.422450       0.097411       1.516939 0.12829825E+02  0.14325728E+03                                 2.289490                            2.177481      -1.259542       2.273554                    0.992790       4.152985      12.838215       0.395814       1.385860      -0.687587       0.035380       0.007399      -0.013145       0.038462       0.005960      -0.013964      -0.016098       0.014062      -0.067133      -0.032117       0.004183       0.027934              2.327678       2.536518      -0.065155      -0.666032       1.782771       0.089890       2.663744          -0.000003
          319              H       8.650415       4.415885      11.755300       0.118137       1.421347 0.11896463E+02  0.12969601E+03                                 2.167706                            2.080763      -1.217669       2.311969                    0.993562       3.818270      11.472950       0.411660       1.364768      -0.693712       0.033019      -0.006500      -0.020699       0.039509      -0.001795      -0.006554      -0.002054       0.010622      -0.031576      -0.012872       0.000319       0.012553              2.192379       2.584015      -0.140763      -0.535225       1.804683       0.164927       2.188439          -0.000002
          320              H       7.684645       3.731980      12.790990       0.116305       1.274894 0.10409936E+02  0.11069005E+03                                 2.059723                            1.976573      -1.362249       2.239676                    0.992054       3.976674      12.128533       0.409295       1.407373      -0.682649      -0.012384      -0.035110       0.012648       0.039320       0.004056      -0.006813       0.001019      -0.008974      -0.020450      -0.011838       0.002205       0.009633              2.088661       1.826325       0.334659      -0.089025       2.640018      -0.334223       1.799641          -0.000002
          321              C      20.160995      16.542635       5.331400      -0.058165      23.822186 0.39136856E+03  0.90747906E+04                                 7.479070                            6.745331      -0.400711       1.884443                    0.996339      28.623208      85.115957       0.605904       0.435965      -1.039037       0.002035       0.081207       0.034952       0.088433       0.001318      -0.007691       0.014831      -0.018816      -0.001043      -0.017335      -0.003335       0.020671              8.077640       7.945170      -0.012757      -1.093716       9.002860       1.511707       7.284890           0.000021
          322              C      19.778620      17.329235       7.571025      -0.050404      22.649494 0.37538768E+03  0.86130465E+04                                 7.209729                            6.606500      -0.378852       1.894901                    0.996222      28.313627      83.723299       0.612259       0.436008      -1.039125       0.019156       0.040984      -0.064868       0.079085      -0.018019       0.005063      -0.003601       0.001151       0.105044      -0.035548      -0.000540       0.036088              7.582770       6.828595       0.621344      -0.663926       6.764957      -0.841686       9.154758           0.000013
          323              C      19.994935      19.623485       6.860900      -0.039853      21.810783 0.34935664E+03  0.78551564E+04                                 6.978349                            6.317849      -0.248657       1.951520                    0.995402      27.306090      79.339053       0.635799       0.428451      -1.046055       0.004623      -0.062753      -0.031514       0.070374       0.013429       0.019292       0.038067      -0.029747       0.068053      -0.032914      -0.025925       0.058840              7.388712       6.435419      -0.719669      -0.314246       9.271776       0.821562       6.458942           0.000016
          324              C      18.382405      18.122390       5.766215      -0.074839      23.114384 0.39231916E+03  0.92010485E+04                                 7.427489                            6.789317      -0.595690       1.801079                    0.996970      30.719443      95.165349       0.592740       0.440599      -1.025178       0.106988      -0.001758       0.029346       0.110954       0.006762      -0.039392       0.016462      -0.043160       0.005285      -0.054676       0.017623       0.037053              7.818458       8.402371      -0.011010      -0.110089       8.337302      -0.070145       6.715700           0.000016
          325              C      21.727640      18.045915       6.399865      -0.069160      22.436719 0.36268317E+03  0.83283437E+04                                 7.239808                            6.498830      -0.416314       1.867267                    0.997517      29.689352      90.572679       0.610802       0.436691      -1.028976      -0.094476       0.004644      -0.005667       0.094760       0.020092       0.057695      -0.003121      -0.078197       0.005308      -0.083218       0.032700       0.050517              7.633960       9.279011      -0.413465      -0.187789       6.649174       0.475006       6.973696           0.000009
          326              C      20.401345      18.845625       4.575390      -0.066367      22.690712 0.37113350E+03  0.85430207E+04                                 7.257523                            6.547686      -0.413489       1.873455                    0.996800      29.312766      88.560466       0.614254       0.433188      -1.034500      -0.014924      -0.037557       0.081245       0.090742       0.001392      -0.015892      -0.001595      -0.048850       0.064198      -0.039303       0.013446       0.025857              7.714024       7.367027      -0.947622      -0.817641       8.062865       0.060307       7.712180           0.000015
          327              C      12.614005       5.307365      16.256400      -0.058165      23.822151 0.39136805E+03  0.90747781E+04                                 7.479065                            6.745327      -0.400718       1.884441                    0.996339      28.623220      85.116062       0.605904       0.435965      -1.039037      -0.002035      -0.081207       0.034952       0.088432       0.001317       0.007691      -0.014831      -0.018813      -0.001040      -0.017335      -0.003335       0.020670              8.077639       7.945192      -0.012758       1.093703       9.002869      -1.511699       7.284856           0.000021
          328              C      12.996380       4.520765      18.496025      -0.050403      22.649460 0.37538703E+03  0.86130306E+04                                 7.209726                            6.606496      -0.378863       1.894898                    0.996222      28.313637      83.723412       0.612259       0.436008      -1.039125      -0.019156      -0.040985      -0.064868       0.079085      -0.018019      -0.005064       0.003600       0.001153       0.105047      -0.035548      -0.000540       0.036088              7.582766       6.828610       0.621344       0.663911       6.764956       0.841689       9.154731           0.000013
          329              C      12.780065       2.226515      17.785900      -0.039851      21.810709 0.34935503E+03  0.78551101E+04                                 6.978331                            6.317832      -0.248651       1.951524                    0.995402      27.306012      79.338744       0.635800       0.428450      -1.046055      -0.004623       0.062753      -0.031514       0.070374       0.013428      -0.019293      -0.038066      -0.029746       0.068054      -0.032915      -0.025924       0.058839              7.388696       6.435416      -0.719673       0.314238       9.271764      -0.821561       6.458910           0.000016
          330              C      14.392595       3.727610      16.691215      -0.074841      23.114378 0.39231825E+03  0.92010415E+04                                 7.427516                            6.789321      -0.595736       1.801063                    0.996970      30.719763      95.167076       0.592737       0.440601      -1.025175      -0.106993       0.001759       0.029349       0.110959       0.006762       0.039403      -0.016463      -0.043183       0.005293      -0.054692       0.017630       0.037063              7.818501       8.402415      -0.011005       0.110070       8.337341       0.070130       6.715746           0.000016
          331              C      11.047360       3.804085      17.324865      -0.069161      22.436763 0.36268385E+03  0.83283774E+04                                 7.239842                            6.498847      -0.416340       1.867258                    0.997517      29.689583      90.573980       0.610799       0.436692      -1.028974       0.094479      -0.004644      -0.005667       0.094763       0.020093      -0.057695       0.003120      -0.078215       0.005324      -0.083223       0.032703       0.050520              7.634004       9.279085      -0.413469       0.187775       6.649228      -0.474991       6.973699           0.000009
          332              C      12.373655       3.004375      15.500390      -0.066367      22.690719 0.37113369E+03  0.85430341E+04                                 7.257540                            6.547696      -0.413510       1.873448                    0.996800      29.312873      88.561107       0.614252       0.433189      -1.034498       0.014924       0.037558       0.081246       0.090743       0.001392       0.015894       0.001591      -0.048854       0.064194      -0.039305       0.013449       0.025856              7.714049       7.367069      -0.947629       0.817631       8.062899      -0.060300       7.712178           0.000015
          333              C       1.689005       5.617635       5.593600      -0.058166      23.822226 0.39136944E+03  0.90748167E+04                                 7.479081                            6.745341      -0.400714       1.884442                    0.996339      28.623250      85.116132       0.605903       0.435966      -1.039037      -0.002034       0.081207      -0.034953       0.088433      -0.001318      -0.007690      -0.014831      -0.018817      -0.001043      -0.017335      -0.003336       0.020671              8.077651       7.945171       0.012765      -1.093719       9.002883      -1.511711       7.284901           0.000021
          334              C       2.071380       6.404235       3.353975      -0.050404      22.649502 0.37538784E+03  0.86130512E+04                                 7.209731                            6.606501      -0.378855       1.894900                    0.996222      28.313640      83.723353       0.612259       0.436008      -1.039125      -0.019156       0.040984       0.064868       0.079086       0.018019       0.005063       0.003601       0.001152       0.105045      -0.035548      -0.000539       0.036088              7.582772       6.828586      -0.621341      -0.663918       6.764968       0.841685       9.154761           0.000013
          335              C       1.855065       8.698485       4.064100      -0.039854      21.810799 0.34935692E+03  0.78551644E+04                                 6.978353                            6.317851      -0.248658       1.951520                    0.995402      27.306104      79.339100       0.635798       0.428451      -1.046055      -0.004624      -0.062753       0.031514       0.070374      -0.013429       0.019292      -0.038068      -0.029747       0.068053      -0.032914      -0.025926       0.058840              7.388716       6.435415       0.719661      -0.314242       9.271789      -0.821561       6.458945           0.000016
          336              C       3.467595       7.197390       5.158785      -0.074840      23.114390 0.39231920E+03  0.92010518E+04                                 7.427494                            6.789318      -0.595695       1.801077                    0.996970      30.719487      95.165575       0.592740       0.440600      -1.025178      -0.106989      -0.001758      -0.029346       0.110955      -0.006762      -0.039393      -0.016461      -0.043163       0.005288      -0.054678       0.017624       0.037054              7.818464       8.402363       0.011010      -0.110087       8.337321       0.070143       6.715709           0.000016
          337              C       0.122360       7.120915       4.525135      -0.069159      22.436678 0.36268260E+03  0.83283156E+04                                 7.239778                            6.498816      -0.416289       1.867276                    0.997517      29.689149      90.571560       0.610805       0.436690      -1.028978       0.094473       0.004644       0.005667       0.094757      -0.020092       0.057694       0.003122      -0.078183       0.005297      -0.083212       0.032698       0.050515              7.633923       9.278962       0.413463      -0.187789       6.649135      -0.475013       6.973673           0.000009
          338              C       1.448655       7.920625       6.349610      -0.066366      22.690714 0.37113365E+03  0.85430216E+04                                 7.257519                            6.547686      -0.413481       1.873457                    0.996800      29.312722      88.560208       0.614254       0.433188      -1.034500       0.014924      -0.037557      -0.081245       0.090741      -0.001393      -0.015893       0.001596      -0.048847       0.064198      -0.039303       0.013444       0.025858              7.714017       7.367011       0.947622      -0.817643       8.062863      -0.060310       7.712177           0.000015
          339              C       9.235995      16.232365      16.518600      -0.058165      23.822160 0.39136830E+03  0.90747861E+04                                 7.479068                            6.745330      -0.400720       1.884440                    0.996339      28.623239      85.116152       0.605903       0.435965      -1.039037       0.002035      -0.081207      -0.034952       0.088433      -0.001317       0.007691       0.014831      -0.018813      -0.001040      -0.017335      -0.003335       0.020670              8.077643       7.945198       0.012762       1.093706       9.002872       1.511698       7.284859           0.000021
          340              C       8.853620      15.445765      14.278975      -0.050403      22.649467 0.37538714E+03  0.86130344E+04                                 7.209728                            6.606497      -0.378866       1.894897                    0.996222      28.313651      83.723480       0.612259       0.436008      -1.039125       0.019156      -0.040985       0.064868       0.079086       0.018019      -0.005064      -0.003600       0.001154       0.105047      -0.035549      -0.000540       0.036088              7.582770       6.828610      -0.621343       0.663908       6.764958      -0.841691       9.154742           0.000013
          341              C       9.069935      13.151515      14.989100      -0.039851      21.810698 0.34935482E+03  0.78551041E+04                                 6.978328                            6.317830      -0.248651       1.951524                    0.995402      27.306002      79.338703       0.635800       0.428450      -1.046055       0.004623       0.062753       0.031515       0.070374      -0.013428      -0.019293       0.038066      -0.029746       0.068053      -0.032915      -0.025924       0.058839              7.388693       6.435412       0.719668       0.314235       9.271759       0.821560       6.458909           0.000016
          342              C       7.457405      14.652610      16.083785      -0.074842      23.114384 0.39231821E+03  0.92010470E+04                                 7.427528                            6.789325      -0.595749       1.801058                    0.996970      30.719882      95.167711       0.592736       0.440602      -1.025174       0.106994       0.001759      -0.029349       0.110960      -0.006761       0.039407       0.016463      -0.043190       0.005297      -0.054698       0.017632       0.037066              7.818517       8.402426       0.011002       0.110066       8.337353      -0.070125       6.715771           0.000017
          343              C      10.802640      14.729085      15.450135      -0.069161      22.436751 0.36268368E+03  0.83283694E+04                                 7.239834                            6.498843      -0.416334       1.867260                    0.997517      29.689528      90.573680       0.610800       0.436692      -1.028974      -0.094478      -0.004644       0.005667       0.094762      -0.020093      -0.057695      -0.003120      -0.078211       0.005321      -0.083222       0.032702       0.050520              7.633994       9.279075       0.413467       0.187773       6.649214       0.474992       6.973693           0.000009
          344              C       9.476345      13.929375      17.274610      -0.066367      22.690727 0.37113391E+03  0.85430413E+04                                 7.257543                            6.547699      -0.413512       1.873447                    0.996800      29.312889      88.561187       0.614251       0.433190      -1.034498      -0.014924       0.037558      -0.081246       0.090743      -0.001392       0.015895      -0.001590      -0.048853       0.064193      -0.039305       0.013449       0.025856              7.714053       7.367074       0.947628       0.817633       8.062902       0.060302       7.712182           0.000015
          345              C       5.331400      20.160995      16.542635      -0.058165      23.822134 0.39136775E+03  0.90747697E+04                                 7.479061                            6.745325      -0.400719       1.884441                    0.996339      28.623213      85.116048       0.605904       0.435965      -1.039037       0.034952       0.002035       0.081207       0.088432      -0.007692       0.014831       0.001317       0.008886       0.028739      -0.017335      -0.003335       0.020670              8.077636       7.284863      -1.093710       1.511696       7.945196      -0.012761       9.002848           0.000020
          346              C       7.571025      19.778620      17.329235      -0.050403      22.649480 0.37538738E+03  0.86130416E+04                                 7.209732                            6.606500      -0.378867       1.894896                    0.996222      28.313664      83.723535       0.612258       0.436008      -1.039125      -0.064868       0.019156       0.040985       0.079086       0.005064      -0.003600      -0.018019       0.051947      -0.054254      -0.035549      -0.000540       0.036089              7.582775       9.154760      -0.663914      -0.841695       6.828617       0.621344       6.764950           0.000013
          347              C       6.860900      19.994935      19.623485      -0.039851      21.810686 0.34935464E+03  0.78550991E+04                                 6.978325                            6.317828      -0.248651       1.951524                    0.995402      27.305993      79.338673       0.635800       0.428450      -1.046055      -0.031515       0.004623      -0.062753       0.070374       0.019293       0.038066       0.013428       0.048900       0.010593      -0.032915      -0.025924       0.058839              7.388688       6.458912      -0.314237       0.821560       6.435412      -0.719669       9.271742           0.000016
          348              C       5.766215      18.382405      18.122390      -0.074842      23.114394 0.39231846E+03  0.92010547E+04                                 7.427530                            6.789327      -0.595751       1.801057                    0.996970      30.719896      95.167770       0.592736       0.440602      -1.025174       0.029349       0.106994      -0.001759       0.110961      -0.039407       0.016463       0.006761       0.024244       0.062138      -0.054698       0.017632       0.037067              7.818517       6.715779      -0.110070      -0.070126       8.402434      -0.011003       8.337338           0.000017
          349              C       6.399865      21.727640      18.045915      -0.069161      22.436759 0.36268372E+03  0.83283741E+04                                 7.239842                            6.498847      -0.416342       1.867258                    0.997517      29.689583      90.573993       0.610799       0.436693      -1.028973      -0.005667      -0.094479       0.004644       0.094763       0.057695      -0.003120       0.020093       0.041770       0.114661      -0.083223       0.032703       0.050521              7.634005       6.973707      -0.187777       0.474989       9.279089      -0.413466       6.649219           0.000009
          350              C       4.575390      20.401345      18.845625      -0.066367      22.690723 0.37113380E+03  0.85430394E+04                                 7.257545                            6.547699      -0.413515       1.873446                    0.996800      29.312904      88.561283       0.614251       0.433190      -1.034498       0.081246      -0.014924      -0.037558       0.090743      -0.015894      -0.001590       0.001392       0.056524       0.041185      -0.039306       0.013450       0.025856              7.714054       7.712191      -0.817635       0.060301       7.367080      -0.947625       8.062892           0.000015
          351              C      16.256400      12.614005       5.307365      -0.058166      23.822238 0.39136968E+03  0.90748236E+04                                 7.479083                            6.745343      -0.400713       1.884442                    0.996339      28.623257      85.116154       0.605903       0.435966      -1.039037       0.034953      -0.002035      -0.081207       0.088433       0.007690      -0.014831       0.001318       0.008887       0.028747      -0.017335      -0.003336       0.020671              8.077654       7.284893       1.093714      -1.511712       7.945169      -0.012764       9.002900           0.000021
          352              C      18.496025      12.996380       4.520765      -0.050404      22.649488 0.37538759E+03  0.86130435E+04                                 7.209727                            6.606498      -0.378852       1.894901                    0.996222      28.313620      83.723262       0.612259       0.436008      -1.039126      -0.064868      -0.019156      -0.040984       0.079085      -0.005063       0.003601      -0.018019       0.051947      -0.054249      -0.035548      -0.000540       0.036088              7.582765       9.154741       0.663915       0.841681       6.828581       0.621341       6.764972           0.000013
          353              C      17.785900      12.780065       2.226515      -0.039854      21.810804 0.34935695E+03  0.78551651E+04                                 6.978354                            6.317851      -0.248656       1.951520                    0.995402      27.306106      79.339101       0.635798       0.428451      -1.046055      -0.031514      -0.004623       0.062753       0.070374      -0.019292      -0.038068       0.013429       0.048900       0.010594      -0.032914      -0.025926       0.058840              7.388719       6.458941       0.314242      -0.821561       6.435415      -0.719663       9.271801           0.000016
          354              C      16.691215      14.392595       3.727610      -0.074839      23.114380 0.39231899E+03  0.92010433E+04                                 7.427489                            6.789316      -0.595689       1.801079                    0.996970      30.719435      95.165314       0.592740       0.440599      -1.025178       0.029346      -0.106988       0.001758       0.110954       0.039392      -0.016461       0.006762       0.024222       0.062097      -0.054676       0.017623       0.037053              7.818460       6.715694       0.110086       0.070145       8.402355      -0.011011       8.337329           0.000017
          355              C      17.324865      11.047360       3.804085      -0.069159      22.436679 0.36268265E+03  0.83283166E+04                                 7.239777                            6.498816      -0.416287       1.867277                    0.997517      29.689142      90.571515       0.610805       0.436690      -1.028978      -0.005667       0.094473      -0.004644       0.094757      -0.057694       0.003123       0.020092       0.041739       0.114625      -0.083212       0.032697       0.050514              7.633921       6.973665       0.187787      -0.475014       9.278958      -0.413465       6.649140           0.000009
          356              C      15.500390      12.373655       3.004375      -0.066366      22.690718 0.37113371E+03  0.85430228E+04                                 7.257519                            6.547686      -0.413480       1.873458                    0.996800      29.312717      88.560172       0.614255       0.433188      -1.034500       0.081245       0.014923       0.037557       0.090741       0.015894       0.001596       0.001394       0.056522       0.041172      -0.039303       0.013444       0.025859              7.714017       7.712170       0.817639      -0.060309       7.367009      -0.947626       8.062874           0.000015
          357              C       5.593600       1.689005       5.617635      -0.058166      23.822214 0.39136921E+03  0.90748103E+04                                 7.479078                            6.745339      -0.400714       1.884442                    0.996339      28.623244      85.116117       0.605903       0.435965      -1.039037      -0.034952      -0.002035       0.081207       0.088433      -0.007690      -0.014831      -0.001318       0.008887       0.028745      -0.017335      -0.003336       0.020671              8.077650       7.284879      -1.093708      -1.511709       7.945176       0.012760       9.002895           0.000020
          358              C       3.353975       2.071380       6.404235      -0.050403      22.649472 0.37538731E+03  0.86130360E+04                                 7.209725                            6.606496      -0.378854       1.894901                    0.996222      28.313615      83.723264       0.612259       0.436008      -1.039125       0.064868      -0.019156       0.040984       0.079085       0.005063       0.003601       0.018018       0.051947      -0.054250      -0.035548      -0.000540       0.036088              7.582762       9.154730      -0.663914       0.841683       6.828589      -0.621342       6.764967           0.000013
          359              C       4.064100       1.855065       8.698485      -0.039853      21.810779 0.34935644E+03  0.78551504E+04                                 6.978348                            6.317846      -0.248655       1.951521                    0.995402      27.306081      79.339008       0.635799       0.428450      -1.046055       0.031514      -0.004623      -0.062753       0.070374       0.019292      -0.038067      -0.013429       0.048900       0.010593      -0.032914      -0.025925       0.058840              7.388714       6.458930      -0.314241      -0.821560       6.435417       0.719670       9.271795           0.000016
          360              C       5.158785       3.467595       7.197390      -0.074839      23.114373 0.39231867E+03  0.92010373E+04                                 7.427492                            6.789315      -0.595697       1.801077                    0.996970      30.719485      95.165591       0.592740       0.440600      -1.025178      -0.029347      -0.106989      -0.001759       0.110955      -0.039394      -0.016462      -0.006762       0.024225       0.062103      -0.054679       0.017625       0.037054              7.818466       6.715698      -0.110081       0.070143       8.402368       0.011010       8.337332           0.000017
          361              C       4.525135       0.122360       7.120915      -0.069160      22.436721 0.36268329E+03  0.83283460E+04                                 7.239805                            6.498830      -0.416309       1.867269                    0.997517      29.689333      90.572567       0.610803       0.436691      -1.028976       0.005667       0.094475       0.004644       0.094759       0.057694       0.003122      -0.020093       0.041751       0.114639      -0.083216       0.032699       0.050517              7.633956       6.973678      -0.187781      -0.475005       9.279009       0.413470       6.649181           0.000009
          362              C       6.349610       1.448655       7.920625      -0.066366      22.690713 0.37113356E+03  0.85430223E+04                                 7.257524                            6.547688      -0.413489       1.873455                    0.996800      29.312758      88.560431       0.614254       0.433189      -1.034500      -0.081245       0.014924      -0.037557       0.090742      -0.015894       0.001594      -0.001393       0.056523       0.041175      -0.039303       0.013445       0.025858              7.714026       7.712168      -0.817633      -0.060306       7.367025       0.947629       8.062885           0.000015
          363              C      16.518600       9.235995      16.232365      -0.058165      23.822140 0.39136777E+03  0.90747696E+04                                 7.479062                            6.745324      -0.400717       1.884442                    0.996339      28.623205      85.115996       0.605904       0.435965      -1.039037      -0.034952       0.002035      -0.081207       0.088432       0.007691       0.014831      -0.001318       0.008886       0.028741      -0.017335      -0.003335       0.020670              8.077634       7.284871       1.093713       1.511698       7.945190       0.012758       9.002842           0.000021
          364              C      14.278975       8.853620      15.445765      -0.050403      22.649482 0.37538743E+03  0.86130421E+04                                 7.209731                            6.606499      -0.378863       1.894898                    0.996222      28.313654      83.723473       0.612259       0.436008      -1.039125       0.064868       0.019156      -0.040985       0.079086      -0.005064      -0.003600       0.018019       0.051947      -0.054253      -0.035549      -0.000540       0.036088              7.582774       9.154760       0.663919      -0.841692       6.828613      -0.621344       6.764948           0.000014
          365              C      14.989100       9.069935      13.151515      -0.039851      21.810719 0.34935534E+03  0.78551194E+04                                 6.978334                            6.317836      -0.248654       1.951523                    0.995402      27.306026      79.338806       0.635799       0.428450      -1.046055       0.031514       0.004623       0.062753       0.070374      -0.019293       0.038067      -0.013428       0.048900       0.010593      -0.032915      -0.025924       0.058839              7.388697       6.458921       0.314241       0.821562       6.435418       0.719670       9.271751           0.000015
          366              C      16.083785       7.457405      14.652610      -0.074841      23.114393 0.39231878E+03  0.92010555E+04                                 7.427518                            6.789325      -0.595732       1.801064                    0.996970      30.719757      95.167022       0.592737       0.440601      -1.025175      -0.029348       0.106992       0.001758       0.110959       0.039402       0.016462      -0.006761       0.024238       0.062125      -0.054691       0.017629       0.037062              7.818498       6.715755       0.110078      -0.070131       8.402420       0.011005       8.337319           0.000016
          367              C      15.450135      10.802640      14.729085      -0.069161      22.436755 0.36268368E+03  0.83283704E+04                                 7.239837                            6.498844      -0.416337       1.867259                    0.997517      29.689545      90.573772       0.610799       0.436692      -1.028974       0.005667      -0.094478      -0.004644       0.094762      -0.057695      -0.003120      -0.020093       0.041767       0.114658      -0.083222       0.032702       0.050520              7.633998       6.973710       0.187782       0.474994       9.279075       0.413465       6.649210           0.000009
          368              C      17.274610       9.476345      13.929375      -0.066366      22.690710 0.37113351E+03  0.85430274E+04                                 7.257535                            6.547692      -0.413505       1.873449                    0.996800      29.312847      88.560959       0.614252       0.433189      -1.034498      -0.081246      -0.014924       0.037558       0.090743       0.015893      -0.001592      -0.001391       0.056525       0.041182      -0.039305       0.013449       0.025856              7.714041       7.712185       0.817639       0.060302       7.367063       0.947622       8.062874           0.000015
          369              C      16.542635       5.331400      20.160995      -0.058166      23.822223 0.39136950E+03  0.90748205E+04                                 7.479082                            6.745342      -0.400720       1.884439                    0.996339      28.623279      85.116288       0.605902       0.435966      -1.039037       0.081207       0.034953       0.002035       0.088433       0.014831       0.001317      -0.007690       0.009928      -0.027702      -0.017334      -0.003336       0.020671              8.077656       9.002893       1.511706      -0.012770       7.284890      -1.093716       7.945184           0.000020
          370              C      17.329235       7.571025      19.778620      -0.050404      22.649489 0.37538753E+03  0.86130440E+04                                 7.209731                            6.606499      -0.378862       1.894898                    0.996222      28.313654      83.723448       0.612259       0.436008      -1.039125       0.040984      -0.064868       0.019156       0.079086      -0.003600      -0.018019       0.005064      -0.053100      -0.050793      -0.035549      -0.000539       0.036088              7.582772       6.764971      -0.841686       0.621340       9.154757      -0.663906       6.828588           0.000013
          371              C      19.623485       6.860900      19.994935      -0.039853      21.810757 0.34935601E+03  0.78551379E+04                                 6.978341                            6.317841      -0.248654       1.951522                    0.995402      27.306059      79.338914       0.635799       0.428450      -1.046055      -0.062753      -0.031515       0.004623       0.070374       0.038067       0.013428       0.019292      -0.019154      -0.078646      -0.032914      -0.025925       0.058839              7.388705       9.271780       0.821560      -0.719654       6.458931      -0.314235       6.435406           0.000016
          372              C      18.122390       5.766215      18.382405      -0.074841      23.114389 0.39231862E+03  0.92010506E+04                                 7.427516                            6.789323      -0.595730       1.801065                    0.996970      30.719747      95.166970       0.592737       0.440601      -1.025175      -0.001758       0.029348       0.106993       0.110959       0.016462       0.006761      -0.039402       0.018943      -0.067418      -0.054690       0.017628       0.037062              7.818498       8.337352      -0.070131      -0.011005       6.715754      -0.110075       8.402388           0.000016
          373              C      18.045915       6.399865      21.727640      -0.069159      22.436670 0.36268249E+03  0.83283121E+04                                 7.239776                            6.498815      -0.416289       1.867277                    0.997517      29.689133      90.571489       0.610805       0.436690      -1.028978       0.004644      -0.005667      -0.094473       0.094757      -0.003122       0.020092       0.057694       0.036442      -0.119923      -0.083212       0.032697       0.050514              7.633920       6.649132       0.475010      -0.413459       6.973660      -0.187782       9.278966           0.000009
          374              C      18.845625       4.575390      20.401345      -0.066366      22.690728 0.37113401E+03  0.85430359E+04                                 7.257529                            6.547694      -0.413492       1.873454                    0.996800      29.312782      88.560547       0.614253       0.433189      -1.034499      -0.037557       0.081246      -0.014923       0.090742      -0.001594       0.001394      -0.015895      -0.007673      -0.105370      -0.039304       0.013446       0.025858              7.714031       8.062883       0.060308      -0.947623       7.712180      -0.817640       7.367031           0.000015
          375              C       5.307365      16.256400      12.614005      -0.058165      23.822187 0.39136884E+03  0.90748018E+04                                 7.479075                            6.745336      -0.400721       1.884440                    0.996339      28.623259      85.116227       0.605903       0.435966      -1.039037      -0.081207       0.034952      -0.002035       0.088433      -0.014831       0.001317       0.007691       0.009927      -0.027701      -0.017335      -0.003336       0.020670              8.077649       9.002876      -1.511701      -0.012768       7.284877       1.093713       7.945193           0.000020
          376              C       4.520765      18.496025      12.996380      -0.050403      22.649489 0.37538754E+03  0.86130455E+04                                 7.209732                            6.606500      -0.378866       1.894897                    0.996222      28.313666      83.723523       0.612259       0.436008      -1.039125      -0.040985      -0.064868      -0.019156       0.079086       0.003600      -0.018019      -0.005064      -0.053100      -0.050792      -0.035549      -0.000539       0.036088              7.582775       6.764963       0.841690       0.621341       9.154759       0.663907       6.828602           0.000013
          377              C       2.226515      17.785900      12.780065      -0.039852      21.810725 0.34935537E+03  0.78551196E+04                                 6.978334                            6.317835      -0.248652       1.951523                    0.995402      27.306028      79.338797       0.635800       0.428450      -1.046055       0.062753      -0.031515      -0.004623       0.070374      -0.038067       0.013428      -0.019293      -0.019154      -0.078646      -0.032914      -0.025925       0.058839              7.388698       9.271764      -0.821561      -0.719658       6.458920       0.314235       6.435408           0.000016
          378              C       3.727610      16.691215      14.392595      -0.074842      23.114396 0.39231854E+03  0.92010557E+04                                 7.427529                            6.789327      -0.595747       1.801059                    0.996970      30.719880      95.167680       0.592736       0.440601      -1.025174       0.001759       0.029349      -0.106994       0.110960      -0.016463       0.006761       0.039406       0.018945      -0.067433      -0.054697       0.017631       0.037066              7.818516       8.337354       0.070125      -0.011003       6.715777       0.110070       8.402416           0.000017
          379              C       3.804085      17.324865      11.047360      -0.069160      22.436707 0.36268303E+03  0.83283376E+04                                 7.239802                            6.498828      -0.416309       1.867269                    0.997517      29.689305      90.572445       0.610803       0.436691      -1.028977      -0.004644      -0.005667       0.094475       0.094759       0.003121       0.020092      -0.057694       0.036443      -0.119947      -0.083216       0.032699       0.050517              7.633954       6.649165      -0.475002      -0.413462       6.973677       0.187780       9.279019           0.000009
          380              C       3.004375      15.500390      12.373655      -0.066366      22.690726 0.37113395E+03  0.85430381E+04                                 7.257535                            6.547696      -0.413502       1.873450                    0.996800      29.312832      88.560850       0.614252       0.433189      -1.034499       0.037558       0.081246       0.014923       0.090742       0.001592       0.001393       0.015895      -0.007672      -0.105373      -0.039305       0.013447       0.025857              7.714041       8.062885      -0.060305      -0.947623       7.712184       0.817638       7.367053           0.000015
          381              C       5.617635       5.593600       1.689005      -0.058165      23.822150 0.39136788E+03  0.90747710E+04                                 7.479061                            6.745324      -0.400711       1.884444                    0.996339      28.623186      85.115883       0.605904       0.435965      -1.039037       0.081207      -0.034952      -0.002035       0.088432      -0.014831      -0.001318      -0.007691       0.009929      -0.027701      -0.017335      -0.003335       0.020670              8.077633       9.002850      -1.511703       0.012752       7.284871      -1.093708       7.945178           0.000021
          382              C       6.404235       3.353975       2.071380      -0.050403      22.649477 0.37538740E+03  0.86130393E+04                                 7.209727                            6.606498      -0.378855       1.894901                    0.996222      28.313623      83.723312       0.612259       0.436008      -1.039125       0.040984       0.064868      -0.019156       0.079085       0.003601       0.018019       0.005063      -0.053098      -0.050796      -0.035548      -0.000540       0.036088              7.582767       6.764950       0.841689      -0.621346       9.154744      -0.663926       6.828608           0.000013
          383              C       8.698485       4.064100       1.855065      -0.039852      21.810752 0.34935601E+03  0.78551385E+04                                 6.978342                            6.317843      -0.248656       1.951521                    0.995402      27.306060      79.338941       0.635799       0.428451      -1.046055      -0.062753       0.031514      -0.004623       0.070374      -0.038067      -0.013428       0.019293      -0.019153      -0.078647      -0.032915      -0.025925       0.058840              7.388706       9.271767      -0.821562       0.719679       6.458927      -0.314246       6.435425           0.000016
          384              C       7.197390       5.158785       3.467595      -0.074839      23.114376 0.39231882E+03  0.92010421E+04                                 7.427493                            6.789316      -0.595700       1.801076                    0.996970      30.719494      95.165638       0.592740       0.440600      -1.025178      -0.001758      -0.029347      -0.106989       0.110955      -0.016462      -0.006762      -0.039394       0.018940      -0.067390      -0.054679       0.017625       0.037054              7.818465       8.337301       0.070143       0.011010       6.715703      -0.110084       8.402390           0.000016
          385              C       7.120915       4.525135       0.122360      -0.069162      22.436773 0.36268398E+03  0.83283820E+04                                 7.239846                            6.498849      -0.416343       1.867257                    0.997517      29.689609      90.574106       0.610799       0.436693      -1.028973       0.004644       0.005667       0.094479       0.094763       0.003120      -0.020093       0.057695       0.036446      -0.119985      -0.083223       0.032703       0.050521              7.634009       6.649229      -0.474994       0.413471       6.973716      -0.187783       9.279081           0.000009
          386              C       7.920625       6.349610       1.448655      -0.066367      22.690708 0.37113337E+03  0.85430212E+04                                 7.257530                            6.547688      -0.413500       1.873451                    0.996800      29.312820      88.560794       0.614253       0.433189      -1.034499      -0.037558      -0.081246       0.014924       0.090742       0.001593      -0.001391      -0.015892      -0.007672      -0.105378      -0.039304       0.013448       0.025857              7.714035       8.062875      -0.060302       0.947625       7.712179      -0.817635       7.367050           0.000015
          387              C      16.232365      16.518600       9.235995      -0.058165      23.822170 0.39136825E+03  0.90747815E+04                                 7.479066                            6.745328      -0.400710       1.884444                    0.996339      28.623198      85.115921       0.605904       0.435965      -1.039037      -0.081207      -0.034952       0.002035       0.088433       0.014831      -0.001318       0.007691       0.009929      -0.027702      -0.017335      -0.003335       0.020670              8.077637       9.002865       1.511705       0.012751       7.284870       1.093706       7.945176           0.000021
          388              C      15.445765      14.278975       8.853620      -0.050403      22.649470 0.37538728E+03  0.86130352E+04                                 7.209724                            6.606496      -0.378852       1.894901                    0.996222      28.313610      83.723244       0.612259       0.436008      -1.039125      -0.040984       0.064868       0.019156       0.079085      -0.003601       0.018018      -0.005063      -0.053098      -0.050796      -0.035547      -0.000540       0.036088              7.582762       6.764955      -0.841685      -0.621345       9.154730       0.663923       6.828602           0.000013
          389              C      13.151515      14.989100       9.069935      -0.039853      21.810768 0.34935629E+03  0.78551463E+04                                 6.978346                            6.317845      -0.248656       1.951521                    0.995402      27.306073      79.338987       0.635799       0.428451      -1.046055       0.062753       0.031514       0.004623       0.070374       0.038067      -0.013429      -0.019292      -0.019153      -0.078647      -0.032915      -0.025925       0.058840              7.388711       9.271780       0.821562       0.719680       6.458928       0.314246       6.435425           0.000016
          390              C      14.652610      16.083785       7.457405      -0.074839      23.114372 0.39231880E+03  0.92010386E+04                                 7.427488                            6.789315      -0.595692       1.801079                    0.996970      30.719438      95.165346       0.592740       0.440600      -1.025178       0.001758      -0.029346       0.106988       0.110954       0.016461      -0.006763       0.039393       0.018938      -0.067383      -0.054677       0.017624       0.037053              7.818459       8.337308      -0.070144       0.011010       6.715690       0.110085       8.402381           0.000016
          391              C      14.729085      15.450135      10.802640      -0.069162      22.436766 0.36268391E+03  0.83283770E+04                                 7.239839                            6.498845      -0.416336       1.867259                    0.997517      29.689561      90.573829       0.610799       0.436692      -1.028974      -0.004644       0.005667      -0.094479       0.094762      -0.003120      -0.020093      -0.057695       0.036446      -0.119978      -0.083222       0.032702       0.050520              7.633999       6.649224       0.474997       0.413472       6.973707       0.187782       9.279066           0.000009
          392              C      13.929375      17.274610       9.476345      -0.066366      22.690707 0.37113336E+03  0.85430195E+04                                 7.257527                            6.547687      -0.413495       1.873453                    0.996800      29.312796      88.560658       0.614253       0.433189      -1.034499       0.037557      -0.081246      -0.014924       0.090742      -0.001594      -0.001391       0.015892      -0.007673      -0.105377      -0.039304       0.013447       0.025857              7.714031       8.062880       0.060303       0.947628       7.712171       0.817634       7.367042           0.000015
          393              C       1.689005       5.307365      16.518600      -0.058165      23.822169 0.39136847E+03  0.90747908E+04                                 7.479070                            6.745332      -0.400720       1.884440                    0.996339      28.623242      85.116159       0.605903       0.435965      -1.039037      -0.002035      -0.081207      -0.034952       0.088433       0.001317      -0.007691       0.014831      -0.018814      -0.001040      -0.017335      -0.003335       0.020670              8.077644       7.945195      -0.012763      -1.093706       9.002877       1.511700       7.284861           0.000020
          394              C       2.071380       4.520765      14.278975      -0.050403      22.649464 0.37538709E+03  0.86130325E+04                                 7.209727                            6.606496      -0.378865       1.894897                    0.996222      28.313644      83.723442       0.612259       0.436008      -1.039125      -0.019156      -0.040985       0.064868       0.079086      -0.018019       0.005064      -0.003600       0.001154       0.105047      -0.035548      -0.000540       0.036088              7.582767       6.828606       0.621343      -0.663907       6.764959      -0.841688       9.154736           0.000013
          395              C       1.855065       2.226515      14.989100      -0.039851      21.810712 0.34935510E+03  0.78551121E+04                                 6.978331                            6.317832      -0.248651       1.951524                    0.995402      27.306015      79.338753       0.635800       0.428450      -1.046055      -0.004623       0.062753       0.031515       0.070374       0.013428       0.019293       0.038066      -0.029746       0.068053      -0.032915      -0.025924       0.058839              7.388696       6.435413      -0.719666      -0.314235       9.271765       0.821560       6.458911           0.000016
          396              C       3.467595       3.727610      16.083785      -0.074842      23.114389 0.39231837E+03  0.92010501E+04                                 7.427527                            6.789326      -0.595746       1.801059                    0.996970      30.719859      95.167582       0.592736       0.440601      -1.025174      -0.106994       0.001759      -0.029349       0.110960       0.006761      -0.039406       0.016463      -0.043188       0.005296      -0.054697       0.017631       0.037066              7.818514       8.402422      -0.011002      -0.110068       8.337356      -0.070125       6.715766           0.000016
          397              C       0.122360       3.804085      15.450135      -0.069161      22.436742 0.36268358E+03  0.83283629E+04                                 7.239826                            6.498840      -0.416327       1.867263                    0.997517      29.689470      90.573353       0.610800       0.436692      -1.028975       0.094477      -0.004644       0.005667       0.094761       0.020093       0.057694      -0.003121      -0.078207       0.005318      -0.083220       0.032701       0.050519              7.633983       9.279061      -0.413466      -0.187774       6.649203       0.474995       6.973685           0.000009
          398              C       1.448655       3.004375      17.274610      -0.066366      22.690725 0.37113390E+03  0.85430392E+04                                 7.257540                            6.547697      -0.413508       1.873448                    0.996800      29.312866      88.561053       0.614252       0.433189      -1.034498       0.014923       0.037558      -0.081246       0.090743       0.001393      -0.015895      -0.001591      -0.048852       0.064193      -0.039305       0.013449       0.025856              7.714048       7.367066      -0.947627      -0.817633       8.062898       0.060302       7.712179           0.000015
          399              C       9.235995      16.542635       5.593600      -0.058165      23.822200 0.39136892E+03  0.90748018E+04                                 7.479075                            6.745336      -0.400714       1.884442                    0.996339      28.623233      85.116072       0.605903       0.435965      -1.039037       0.002035       0.081207      -0.034953       0.088433       0.001318       0.007690      -0.014831      -0.018816      -0.001042      -0.017335      -0.003336       0.020671              8.077646       7.945173      -0.012764       1.093718       9.002870      -1.511707       7.284894           0.000021
          400              C       8.853620      17.329235       3.353975      -0.050404      22.649499 0.37538777E+03  0.86130498E+04                                 7.209731                            6.606501      -0.378856       1.894900                    0.996222      28.313643      83.723377       0.612259       0.436008      -1.039125       0.019156       0.040984       0.064868       0.079086      -0.018019      -0.005063       0.003601       0.001152       0.105045      -0.035549      -0.000539       0.036088              7.582772       6.828592       0.621341       0.663919       6.764962       0.841687       9.154764           0.000013
          401              C       9.069935      19.623485       4.064100      -0.039853      21.810775 0.34935644E+03  0.78551506E+04                                 6.978347                            6.317846      -0.248656       1.951521                    0.995402      27.306081      79.339009       0.635799       0.428450      -1.046055       0.004623      -0.062753       0.031514       0.070374       0.013428      -0.019292      -0.038067      -0.029747       0.068053      -0.032914      -0.025925       0.058840              7.388710       6.435414      -0.719663       0.314242       9.271775      -0.821561       6.458940           0.000016
          402              C       7.457405      18.122390       5.158785      -0.074840      23.114390 0.39231906E+03  0.92010519E+04                                 7.427500                            6.789320      -0.595705       1.801074                    0.996970      30.719557      95.165951       0.592739       0.440600      -1.025177       0.106990      -0.001758      -0.029347       0.110956       0.006762       0.039396      -0.016462      -0.043168       0.005289      -0.054681       0.017625       0.037056              7.818473       8.402376      -0.011010       0.110086       8.337320       0.070140       6.715722           0.000017
          403              C      10.802640      18.045915       4.525135      -0.069159      22.436691 0.36268274E+03  0.83283251E+04                                 7.239791                            6.498822      -0.416300       1.867272                    0.997517      29.689234      90.572042       0.610804       0.436690      -1.028977      -0.094474       0.004644       0.005667       0.094758       0.020092      -0.057695       0.003122      -0.078190       0.005303      -0.083215       0.032699       0.050516              7.633939       9.278986      -0.413463       0.187788       6.649149      -0.475009       6.973682           0.000009
          404              C       9.476345      18.845625       6.349610      -0.066366      22.690710 0.37113353E+03  0.85430211E+04                                 7.257523                            6.547687      -0.413488       1.873455                    0.996800      29.312753      88.560403       0.614254       0.433188      -1.034500      -0.014924      -0.037557      -0.081245       0.090742       0.001393       0.015893       0.001595      -0.048849       0.064197      -0.039303       0.013445       0.025858              7.714023       7.367024      -0.947622       0.817643       8.062865      -0.060309       7.712181           0.000015
          405              C      20.160995      16.232365      16.256400      -0.058165      23.822150 0.39136804E+03  0.90747782E+04                                 7.479064                            6.745327      -0.400719       1.884441                    0.996339      28.623223      85.116079       0.605904       0.435965      -1.039037       0.002035      -0.081207       0.034952       0.088432      -0.001317      -0.007691      -0.014831      -0.018813      -0.001040      -0.017335      -0.003335       0.020670              8.077639       7.945197       0.012758      -1.093705       9.002864      -1.511698       7.284856           0.000021
          406              C      19.778620      15.445765      18.496025      -0.050403      22.649462 0.37538707E+03  0.86130319E+04                                 7.209727                            6.606496      -0.378864       1.894898                    0.996222      28.313643      83.723442       0.612259       0.436008      -1.039125       0.019156      -0.040985      -0.064868       0.079086       0.018019       0.005064       0.003600       0.001154       0.105047      -0.035548      -0.000540       0.036088              7.582767       6.828612      -0.621344      -0.663910       6.764954       0.841690       9.154735           0.000013
          407              C      19.994935      13.151515      17.785900      -0.039851      21.810706 0.34935499E+03  0.78551091E+04                                 6.978330                            6.317832      -0.248652       1.951524                    0.995402      27.306010      79.338740       0.635800       0.428450      -1.046055       0.004623       0.062753      -0.031514       0.070374      -0.013428       0.019293      -0.038066      -0.029746       0.068053      -0.032915      -0.025924       0.058839              7.388696       6.435417       0.719672      -0.314237       9.271761      -0.821561       6.458909           0.000016
          408              C      18.382405      14.652610      16.691215      -0.074842      23.114382 0.39231829E+03  0.92010452E+04                                 7.427521                            6.789323      -0.595741       1.801061                    0.996970      30.719811      95.167329       0.592737       0.440601      -1.025175       0.106993       0.001759       0.029349       0.110959      -0.006761      -0.039404      -0.016463      -0.043186       0.005295      -0.054694       0.017630       0.037064              7.818507       8.402424       0.011004      -0.110069       8.337341       0.070128       6.715756           0.000016
          409              C      21.727640      14.729085      17.324865      -0.069161      22.436766 0.36268389E+03  0.83283792E+04                                 7.239844                            6.498848      -0.416341       1.867258                    0.997517      29.689593      90.574041       0.610799       0.436693      -1.028973      -0.094479      -0.004644      -0.005667       0.094763      -0.020093       0.057694       0.003120      -0.078216       0.005324      -0.083223       0.032703       0.050520              7.634006       9.279090       0.413469      -0.187774       6.649228      -0.474990       6.973701           0.000009
          410              C      20.401345      13.929375      15.500390      -0.066367      22.690718 0.37113370E+03  0.85430344E+04                                 7.257540                            6.547696      -0.413510       1.873448                    0.996800      29.312873      88.561107       0.614252       0.433189      -1.034498      -0.014924       0.037558       0.081246       0.090743      -0.001392      -0.015894       0.001591      -0.048854       0.064194      -0.039305       0.013449       0.025856              7.714049       7.367073       0.947629      -0.817632       8.062896      -0.060300       7.712178           0.000015
          411              C      12.614005       5.617635       5.331400      -0.058165      23.822214 0.39136911E+03  0.90748059E+04                                 7.479076                            6.745337      -0.400709       1.884444                    0.996339      28.623220      85.115987       0.605903       0.435965      -1.039037      -0.002035       0.081207       0.034953       0.088433      -0.001318       0.007690       0.014831      -0.018817      -0.001043      -0.017335      -0.003336       0.020671              8.077645       7.945165       0.012758       1.093715       9.002874       1.511712       7.284897           0.000021
          412              C      12.996380       6.404235       7.571025      -0.050404      22.649498 0.37538780E+03  0.86130485E+04                                 7.209728                            6.606499      -0.378847       1.894903                    0.996222      28.313614      83.723220       0.612259       0.436007      -1.039126      -0.019156       0.040984      -0.064868       0.079085       0.018019      -0.005063      -0.003602       0.001150       0.105043      -0.035548      -0.000540       0.036087              7.582768       6.828588      -0.621343       0.663928       6.764961      -0.841684       9.154754           0.000013
          413              C      12.780065       8.698485       6.860900      -0.039854      21.810809 0.34935715E+03  0.78551708E+04                                 6.978355                            6.317853      -0.248658       1.951520                    0.995402      27.306116      79.339148       0.635798       0.428451      -1.046055      -0.004624      -0.062754      -0.031514       0.070374      -0.013429      -0.019292       0.038068      -0.029747       0.068052      -0.032914      -0.025926       0.058840              7.388719       6.435421       0.719671       0.314247       9.271790       0.821562       6.458947           0.000015
          414              C      14.392595       7.197390       5.766215      -0.074838      23.114383 0.39231932E+03  0.92010466E+04                                 7.427480                            6.789315      -0.595675       1.801084                    0.996970      30.719330      95.164749       0.592741       0.440599      -1.025179      -0.106987      -0.001758       0.029345       0.110952      -0.006763       0.039389       0.016461      -0.043152       0.005282      -0.054671       0.017621       0.037049              7.818445       8.402354       0.011013       0.110092       8.337301      -0.070150       6.715680           0.000016
          415              C      11.047360       7.120915       6.399865      -0.069160      22.436711 0.36268306E+03  0.83283370E+04                                 7.239800                            6.498826      -0.416305       1.867270                    0.997517      29.689293      90.572345       0.610803       0.436691      -1.028977       0.094475       0.004644      -0.005667       0.094759      -0.020093      -0.057695      -0.003122      -0.078193       0.005304      -0.083216       0.032699       0.050517              7.633950       9.278992       0.413468       0.187791       6.649166       0.475009       6.973691           0.000009
          416              C      12.373655       7.920625       4.575390      -0.066367      22.690711 0.37113347E+03  0.85430171E+04                                 7.257519                            6.547684      -0.413481       1.873457                    0.996800      29.312729      88.560248       0.614255       0.433188      -1.034500       0.014924      -0.037557       0.081245       0.090741      -0.001393       0.015892      -0.001596      -0.048849       0.064199      -0.039303       0.013445       0.025858              7.714018       7.367013       0.947625       0.817640       8.062864       0.060308       7.712177           0.000015
          417              C      16.518600       1.689005       5.307365      -0.058166      23.822232 0.39136950E+03  0.90748174E+04                                 7.479081                            6.745341      -0.400709       1.884443                    0.996339      28.623237      85.116057       0.605903       0.435966      -1.039037      -0.034953      -0.002035      -0.081207       0.088433      -0.007690       0.014831       0.001318       0.008887       0.028748      -0.017335      -0.003336       0.020671              8.077651       7.284892      -1.093711       1.511713       7.945164      -0.012759       9.002896           0.000020
          418              C      14.278975       2.071380       4.520765      -0.050403      22.649487 0.37538762E+03  0.86130434E+04                                 7.209726                            6.606498      -0.378847       1.894903                    0.996222      28.313606      83.723190       0.612259       0.436007      -1.039126       0.064868      -0.019156      -0.040984       0.079085       0.005063      -0.003602      -0.018019       0.051947      -0.054247      -0.035547      -0.000540       0.036087              7.582763       9.154737      -0.663922      -0.841681       6.828583       0.621342       6.764969           0.000013
          419              C      14.989100       1.855065       2.226515      -0.039854      21.810817 0.34935724E+03  0.78551734E+04                                 6.978356                            6.317854      -0.248657       1.951520                    0.995402      27.306121      79.339160       0.635798       0.428450      -1.046055       0.031514      -0.004624       0.062754       0.070374       0.019292       0.038068       0.013429       0.048900       0.010594      -0.032914      -0.025926       0.058840              7.388722       6.458943      -0.314245       0.821560       6.435420      -0.719670       9.271804           0.000016
          420              C      16.083785       3.467595       3.727610      -0.074838      23.114380 0.39231919E+03  0.92010429E+04                                 7.427479                            6.789314      -0.595675       1.801084                    0.996970      30.719328      95.164743       0.592741       0.440599      -1.025179      -0.029345      -0.106987       0.001759       0.110952      -0.039389       0.016461       0.006763       0.024217       0.062088      -0.054671       0.017622       0.037049              7.818447       6.715674      -0.110090      -0.070150       8.402348      -0.011013       8.337318           0.000016
          421              C      15.450135       0.122360       3.804085      -0.069160      22.436701 0.36268295E+03  0.83283306E+04                                 7.239791                            6.498823      -0.416297       1.867273                    0.997517      29.689238      90.572038       0.610804       0.436690      -1.028977       0.005667       0.094474      -0.004644       0.094758       0.057694      -0.003122       0.020093       0.041745       0.114632      -0.083214       0.032698       0.050516              7.633938       6.973676      -0.187787       0.475011       9.278978      -0.413469       6.649161           0.000009
          422              C      17.274610       1.448655       3.004375      -0.066366      22.690716 0.37113360E+03  0.85430198E+04                                 7.257518                            6.547684      -0.413479       1.873458                    0.996800      29.312719      88.560180       0.614255       0.433188      -1.034500      -0.081245       0.014924       0.037557       0.090741      -0.015893      -0.001596       0.001393       0.056523       0.041172      -0.039303       0.013444       0.025859              7.714017       7.712169      -0.817638       0.060309       7.367008      -0.947628       8.062874           0.000015
          423              C       5.593600       9.235995      16.542635      -0.058165      23.822130 0.39136764E+03  0.90747666E+04                                 7.479060                            6.745323      -0.400718       1.884441                    0.996339      28.623207      85.116021       0.605904       0.435965      -1.039037      -0.034952       0.002035       0.081206       0.088432       0.007692      -0.014831       0.001317       0.008886       0.028739      -0.017335      -0.003335       0.020670              8.077635       7.284862       1.093709      -1.511696       7.945197      -0.012759       9.002845           0.000020
          424              C       3.353975       8.853620      17.329235      -0.050403      22.649475 0.37538728E+03  0.86130383E+04                                 7.209730                            6.606498      -0.378865       1.894897                    0.996222      28.313654      83.723486       0.612259       0.436008      -1.039125       0.064868       0.019156       0.040985       0.079086      -0.005064       0.003600      -0.018019       0.051947      -0.054254      -0.035549      -0.000540       0.036088              7.582773       9.154755       0.663915       0.841694       6.828617       0.621344       6.764947           0.000013
          425              C       4.064100       9.069935      19.623485      -0.039851      21.810692 0.34935477E+03  0.78551030E+04                                 6.978327                            6.317830      -0.248652       1.951524                    0.995402      27.305999      79.338699       0.635800       0.428450      -1.046055       0.031515       0.004623      -0.062753       0.070374      -0.019293      -0.038066       0.013428       0.048900       0.010593      -0.032915      -0.025924       0.058839              7.388690       6.458912       0.314238      -0.821561       6.435415      -0.719670       9.271742           0.000015
          426              C       5.158785       7.457405      18.122390      -0.074842      23.114392 0.39231849E+03  0.92010540E+04                                 7.427528                            6.789327      -0.595747       1.801059                    0.996970      30.719866      95.167615       0.592736       0.440601      -1.025174      -0.029349       0.106994      -0.001759       0.110960       0.039406      -0.016463       0.006761       0.024243       0.062135      -0.054697       0.017631       0.037066              7.818513       6.715772       0.110071       0.070126       8.402434      -0.011003       8.337333           0.000017
          427              C       4.525135      10.802640      18.045915      -0.069161      22.436764 0.36268381E+03  0.83283778E+04                                 7.239845                            6.498848      -0.416345       1.867257                    0.997517      29.689606      90.574119       0.610799       0.436693      -1.028973       0.005667      -0.094479       0.004644       0.094763      -0.057695       0.003120       0.020093       0.041771       0.114662      -0.083224       0.032703       0.050521              7.634009       6.973710       0.187777      -0.474989       9.279095      -0.413465       6.649223           0.000009
          428              C       6.349610       9.476345      18.845625      -0.066367      22.690723 0.37113378E+03  0.85430387E+04                                 7.257544                            6.547698      -0.413514       1.873446                    0.996800      29.312903      88.561271       0.614251       0.433190      -1.034498      -0.081246      -0.014924      -0.037558       0.090743       0.015894       0.001590       0.001391       0.056524       0.041185      -0.039306       0.013450       0.025856              7.714053       7.712189       0.817636      -0.060302       7.367081      -0.947624       8.062890           0.000015
          429              C      16.256400      20.160995      16.232365      -0.058165      23.822140 0.39136781E+03  0.90747713E+04                                 7.479062                            6.745325      -0.400718       1.884441                    0.996339      28.623212      85.116032       0.605904       0.435965      -1.039037       0.034952       0.002035      -0.081207       0.088432      -0.007691      -0.014831      -0.001317       0.008886       0.028740      -0.017335      -0.003335       0.020670              8.077636       7.284871      -1.093713      -1.511697       7.945190       0.012760       9.002845           0.000021
          430              C      18.496025      19.778620      15.445765      -0.050403      22.649486 0.37538749E+03  0.86130439E+04                                 7.209732                            6.606500      -0.378865       1.894897                    0.996222      28.313661      83.723506       0.612259       0.436008      -1.039125      -0.064868       0.019156      -0.040985       0.079086       0.005064       0.003600       0.018019       0.051947      -0.054254      -0.035549      -0.000540       0.036088              7.582776       9.154765      -0.663916       0.841693       6.828611      -0.621344       6.764951           0.000013
          431              C      17.785900      19.994935      13.151515      -0.039851      21.810706 0.34935507E+03  0.78551114E+04                                 6.978330                            6.317833      -0.248652       1.951523                    0.995402      27.306012      79.338745       0.635800       0.428450      -1.046055      -0.031515       0.004623       0.062753       0.070374       0.019293      -0.038067      -0.013428       0.048900       0.010593      -0.032915      -0.025924       0.058839              7.388693       6.458920      -0.314240      -0.821562       6.435412       0.719667       9.271746           0.000016
          432              C      16.691215      18.382405      14.652610      -0.074842      23.114389 0.39231854E+03  0.92010524E+04                                 7.427522                            6.789325      -0.595741       1.801061                    0.996970      30.719819      95.167358       0.592737       0.440601      -1.025175       0.029349       0.106993       0.001759       0.110959      -0.039404      -0.016463      -0.006761       0.024241       0.062131      -0.054694       0.017630       0.037064              7.818505       6.715767      -0.110074       0.070128       8.402421       0.011004       8.337327           0.000017
          433              C      17.324865      21.727640      14.729085      -0.069161      22.436743 0.36268349E+03  0.83283629E+04                                 7.239830                            6.498841      -0.416334       1.867261                    0.997517      29.689505      90.573557       0.610800       0.436692      -1.028974      -0.005667      -0.094478      -0.004644       0.094762       0.057696       0.003120      -0.020093       0.041765       0.114655      -0.083222       0.032702       0.050520              7.633990       6.973706      -0.187782      -0.474995       9.279065       0.413463       6.649201           0.000009
          434              C      15.500390      20.401345      13.929375      -0.066367      22.690717 0.37113366E+03  0.85430333E+04                                 7.257539                            6.547695      -0.413509       1.873448                    0.996800      29.312870      88.561090       0.614252       0.433189      -1.034498       0.081246      -0.014924       0.037558       0.090743      -0.015893       0.001591      -0.001391       0.056524       0.041184      -0.039305       0.013449       0.025856              7.714047       7.712190      -0.817639      -0.060303       7.367068       0.947622       8.062882           0.000015
          435              C       5.331400      12.614005       5.617635      -0.058166      23.822223 0.39136943E+03  0.90748172E+04                                 7.479081                            6.745341      -0.400716       1.884441                    0.996339      28.623258      85.116178       0.605903       0.435966      -1.039037       0.034953      -0.002035       0.081207       0.088433       0.007690       0.014831      -0.001318       0.008887       0.028745      -0.017334      -0.003336       0.020671              8.077653       7.284882       1.093709       1.511709       7.945179       0.012763       9.002898           0.000020
          436              C       7.571025      12.996380       6.404235      -0.050403      22.649476 0.37538738E+03  0.86130383E+04                                 7.209725                            6.606496      -0.378855       1.894900                    0.996222      28.313621      83.723288       0.612259       0.436008      -1.039125      -0.064868      -0.019156       0.040984       0.079085      -0.005063      -0.003601       0.018019       0.051947      -0.054250      -0.035548      -0.000540       0.036088              7.582763       9.154732       0.663911      -0.841682       6.828588      -0.621341       6.764969           0.000014
          437              C       6.860900      12.780065       8.698485      -0.039853      21.810781 0.34935647E+03  0.78551512E+04                                 6.978348                            6.317846      -0.248655       1.951521                    0.995402      27.306082      79.339009       0.635799       0.428450      -1.046055      -0.031514      -0.004623      -0.062753       0.070374      -0.019292       0.038067      -0.013429       0.048900       0.010593      -0.032914      -0.025925       0.058839              7.388714       6.458930       0.314239       0.821561       6.435416       0.719665       9.271795           0.000016
          438              C       5.766215      14.392595       7.197390      -0.074840      23.114380 0.39231876E+03  0.92010430E+04                                 7.427498                            6.789317      -0.595704       1.801074                    0.996970      30.719543      95.165893       0.592739       0.440600      -1.025177       0.029347      -0.106990      -0.001759       0.110956       0.039396       0.016462      -0.006762       0.024228       0.062106      -0.054681       0.017625       0.037056              7.818474       6.715710       0.110079      -0.070139       8.402373       0.011009       8.337340           0.000016
          439              C       6.399865      11.047360       7.120915      -0.069160      22.436704 0.36268305E+03  0.83283347E+04                                 7.239795                            6.498825      -0.416300       1.867272                    0.997517      29.689257      90.572153       0.610803       0.436690      -1.028977      -0.005667       0.094474       0.004644       0.094758      -0.057694      -0.003122      -0.020093       0.041747       0.114634      -0.083214       0.032699       0.050516              7.633943       6.973669       0.187781       0.475008       9.278994       0.413468       6.649165           0.000009
          440              C       4.575390      12.373655       7.920625      -0.066366      22.690713 0.37113362E+03  0.85430227E+04                                 7.257522                            6.547688      -0.413486       1.873456                    0.996800      29.312743      88.560343       0.614254       0.433188      -1.034500       0.081245       0.014923      -0.037557       0.090742       0.015894      -0.001595      -0.001393       0.056522       0.041174      -0.039303       0.013445       0.025858              7.714023       7.712167       0.817634       0.060306       7.367022       0.947628       8.062881           0.000015
          441              C       5.307365      16.518600       1.689005      -0.058165      23.822146 0.39136783E+03  0.90747701E+04                                 7.479061                            6.745324      -0.400712       1.884443                    0.996339      28.623190      85.115909       0.605904       0.435965      -1.039037      -0.081206      -0.034952      -0.002035       0.088432       0.014831       0.001318      -0.007691       0.009928      -0.027701      -0.017335      -0.003335       0.020670              8.077633       9.002852       1.511701      -0.012752       7.284865      -1.093706       7.945182           0.000020
          442              C       4.520765      14.278975       2.071380      -0.050403      22.649472 0.37538729E+03  0.86130364E+04                                 7.209726                            6.606497      -0.378856       1.894900                    0.996222      28.313622      83.723314       0.612259       0.436008      -1.039125      -0.040984       0.064868      -0.019156       0.079085      -0.003601      -0.018018       0.005063      -0.053098      -0.050795      -0.035548      -0.000540       0.036088              7.582766       6.764949      -0.841690       0.621346       9.154740      -0.663923       6.828609           0.000013
          443              C       2.226515      14.989100       1.855065      -0.039852      21.810731 0.34935555E+03  0.78551253E+04                                 6.978337                            6.317838      -0.248654       1.951522                    0.995402      27.306038      79.338853       0.635799       0.428450      -1.046055       0.062753       0.031514      -0.004623       0.070374       0.038067       0.013428       0.019293      -0.019153      -0.078647      -0.032915      -0.025925       0.058839              7.388701       9.271762       0.821561      -0.719679       6.458921      -0.314244       6.435422           0.000016
          444              C       3.727610      16.083785       3.467595      -0.074840      23.114375 0.39231864E+03  0.92010412E+04                                 7.427499                            6.789318      -0.595709       1.801072                    0.996970      30.719565      95.166016       0.592739       0.440600      -1.025177       0.001759      -0.029347      -0.106990       0.110956       0.016462       0.006762      -0.039396       0.018941      -0.067397      -0.054683       0.017626       0.037056              7.818474       8.337310      -0.070140      -0.011008       6.715714      -0.110080       8.402399           0.000017
          445              C       3.804085      15.450135       0.122360      -0.069162      22.436774 0.36268396E+03  0.83283830E+04                                 7.239848                            6.498849      -0.416346       1.867256                    0.997517      29.689629      90.574223       0.610798       0.436693      -1.028973      -0.004644       0.005667       0.094480       0.094763      -0.003120       0.020093       0.057695       0.036446      -0.119989      -0.083224       0.032703       0.050521              7.634012       6.649234       0.474991      -0.413471       6.973715      -0.187781       9.279088           0.000009
          446              C       3.004375      17.274610       1.448655      -0.066367      22.690714 0.37113350E+03  0.85430271E+04                                 7.257535                            6.547691      -0.413505       1.873449                    0.996800      29.312850      88.560967       0.614253       0.433189      -1.034498       0.037558      -0.081246       0.014924       0.090743      -0.001592       0.001391      -0.015892      -0.007671      -0.105379      -0.039305       0.013449       0.025856              7.714042       8.062885       0.060302      -0.947627       7.712181      -0.817634       7.367060           0.000015
          447              C      16.542635       5.593600       9.235995      -0.058165      23.822189 0.39136861E+03  0.90747912E+04                                 7.479069                            6.745331      -0.400707       1.884444                    0.996339      28.623200      85.115911       0.605904       0.435965      -1.039037       0.081207      -0.034952       0.002035       0.088433      -0.014831       0.001318       0.007691       0.009930      -0.027704      -0.017335      -0.003335       0.020671              8.077640       9.002869      -1.511709      -0.012753       7.284879       1.093708       7.945171           0.000020
          448              C      17.329235       3.353975       8.853620      -0.050403      22.649480 0.37538752E+03  0.86130409E+04                                 7.209725                            6.606497      -0.378847       1.894903                    0.996222      28.313604      83.723195       0.612259       0.436008      -1.039126       0.040984       0.064868       0.019155       0.079085       0.003602      -0.018018      -0.005063      -0.053096      -0.050797      -0.035547      -0.000540       0.036087              7.582763       6.764956       0.841684       0.621345       9.154735       0.663928       6.828598           0.000013
          449              C      19.623485       4.064100       9.069935      -0.039853      21.810792 0.34935677E+03  0.78551604E+04                                 6.978352                            6.317850      -0.248658       1.951520                    0.995402      27.306099      79.339089       0.635799       0.428451      -1.046055      -0.062754       0.031514       0.004623       0.070374      -0.038068       0.013429      -0.019292      -0.019153      -0.078647      -0.032914      -0.025925       0.058840              7.388717       9.271788      -0.821562      -0.719681       6.458935       0.314248       6.435428           0.000016
          450              C      18.122390       5.158785       7.457405      -0.074838      23.114374 0.39231908E+03  0.92010399E+04                                 7.427479                            6.789313      -0.595676       1.801084                    0.996970      30.719324      95.164735       0.592741       0.440599      -1.025179      -0.001759      -0.029346       0.106987       0.110952      -0.016461       0.006763       0.039389       0.018936      -0.067370      -0.054671       0.017622       0.037049              7.818446       8.337300       0.070150      -0.011013       6.715672       0.110089       8.402365           0.000017
          451              C      18.045915       4.525135      10.802640      -0.069161      22.436756 0.36268374E+03  0.83283689E+04                                 7.239831                            6.498841      -0.416328       1.867262                    0.997517      29.689505      90.573518       0.610800       0.436692      -1.028975       0.004644       0.005667      -0.094478       0.094762       0.003121       0.020094      -0.057694       0.036446      -0.119969      -0.083220       0.032701       0.050519              7.633989       6.649214      -0.475000      -0.413475       6.973705       0.187785       9.279048           0.000009
          452              C      18.845625       6.349610       9.476345      -0.066366      22.690705 0.37113329E+03  0.85430146E+04                                 7.257521                            6.547683      -0.413487       1.873455                    0.996800      29.312756      88.560419       0.614254       0.433188      -1.034500      -0.037557      -0.081245      -0.014924       0.090742       0.001595       0.001392       0.015892      -0.007674      -0.105375      -0.039303       0.013446       0.025858              7.714023       8.062871      -0.060305      -0.947629       7.712170       0.817634       7.367028           0.000015
          453              C      16.232365      16.256400      20.160995      -0.058166      23.822204 0.39136917E+03  0.90748111E+04                                 7.479079                            6.745340      -0.400721       1.884439                    0.996339      28.623270      85.116266       0.605903       0.435966      -1.039037      -0.081207       0.034952       0.002035       0.088433      -0.014831      -0.001317      -0.007691       0.009927      -0.027701      -0.017334      -0.003336       0.020670              8.077653       9.002889      -1.511703       0.012769       7.284881      -1.093714       7.945188           0.000020
          454              C      15.445765      18.496025      19.778620      -0.050403      22.649485 0.37538747E+03  0.86130432E+04                                 7.209731                            6.606499      -0.378865       1.894897                    0.996222      28.313660      83.723490       0.612259       0.436008      -1.039125      -0.040985      -0.064868       0.019156       0.079086       0.003600       0.018019       0.005064      -0.053101      -0.050792      -0.035549      -0.000539       0.036089              7.582772       6.764969       0.841687      -0.621340       9.154753      -0.663905       6.828594           0.000013
          455              C      13.151515      17.785900      19.994935      -0.039852      21.810740 0.34935565E+03  0.78551277E+04                                 6.978337                            6.317838      -0.248653       1.951523                    0.995402      27.306042      79.338852       0.635800       0.428450      -1.046055       0.062753      -0.031515       0.004623       0.070374      -0.038067      -0.013428       0.019292      -0.019154      -0.078646      -0.032914      -0.025925       0.058839              7.388702       9.271775      -0.821560       0.719657       6.458924      -0.314235       6.435407           0.000015
          456              C      14.652610      16.691215      18.382405      -0.074842      23.114392 0.39231856E+03  0.92010527E+04                                 7.427522                            6.789325      -0.595738       1.801062                    0.996970      30.719813      95.167321       0.592737       0.440601      -1.025175       0.001759       0.029348       0.106993       0.110960      -0.016463      -0.006761      -0.039404       0.018944      -0.067426      -0.054694       0.017630       0.037064              7.818507       8.337356       0.070128       0.011004       6.715764      -0.110073       8.402401           0.000016
          457              C      14.729085      17.324865      21.727640      -0.069159      22.436688 0.36268278E+03  0.83283251E+04                                 7.239788                            6.498822      -0.416298       1.867273                    0.997517      29.689215      90.571944       0.610804       0.436690      -1.028978      -0.004644      -0.005667      -0.094474       0.094758       0.003122      -0.020092       0.057694       0.036443      -0.119934      -0.083214       0.032698       0.050515              7.633935       6.649149      -0.475006       0.413462       6.973666      -0.187780       9.278991           0.000009
          458              C      13.929375      15.500390      20.401345      -0.066366      22.690727 0.37113398E+03  0.85430370E+04                                 7.257532                            6.547695      -0.413497       1.873452                    0.996800      29.312806      88.560693       0.614253       0.433189      -1.034499       0.037557       0.081246      -0.014923       0.090742       0.001593      -0.001394      -0.015895      -0.007672      -0.105371      -0.039304       0.013446       0.025858              7.714036       8.062887      -0.060306       0.947624       7.712180      -0.817638       7.367041           0.000015
          459              C       5.617635       5.331400      12.614005      -0.058165      23.822188 0.39136885E+03  0.90748019E+04                                 7.479075                            6.745336      -0.400720       1.884440                    0.996339      28.623256      85.116211       0.605903       0.435966      -1.039037       0.081207       0.034952      -0.002035       0.088433       0.014831      -0.001317       0.007691       0.009927      -0.027701      -0.017335      -0.003336       0.020670              8.077648       9.002875       1.511702       0.012769       7.284881       1.093715       7.945189           0.000020
          460              C       6.404235       7.571025      12.996380      -0.050403      22.649489 0.37538752E+03  0.86130445E+04                                 7.209732                            6.606500      -0.378865       1.894897                    0.996222      28.313662      83.723498       0.612259       0.436008      -1.039125       0.040984      -0.064868      -0.019156       0.079086      -0.003600       0.018019      -0.005064      -0.053100      -0.050793      -0.035549      -0.000539       0.036088              7.582774       6.764962      -0.841690      -0.621340       9.154762       0.663907       6.828598           0.000013
          461              C       8.698485       6.860900      12.780065      -0.039852      21.810722 0.34935533E+03  0.78551188E+04                                 6.978333                            6.317834      -0.248652       1.951523                    0.995402      27.306027      79.338794       0.635800       0.428450      -1.046055      -0.062753      -0.031515      -0.004623       0.070374       0.038067      -0.013428      -0.019293      -0.019154      -0.078646      -0.032914      -0.025925       0.058839              7.388696       9.271760       0.821561       0.719657       6.458923       0.314235       6.435406           0.000016
          462              C       7.197390       5.766215      14.392595      -0.074842      23.114401 0.39231869E+03  0.92010592E+04                                 7.427528                            6.789328      -0.595744       1.801059                    0.996970      30.719865      95.167593       0.592736       0.440601      -1.025174      -0.001759       0.029349      -0.106994       0.110960       0.016463      -0.006761       0.039405       0.018945      -0.067431      -0.054696       0.017630       0.037066              7.818514       8.337353      -0.070126       0.011004       6.715776       0.110072       8.402412           0.000016
          463              C       7.120915       6.399865      11.047360      -0.069159      22.436694 0.36268282E+03  0.83283292E+04                                 7.239795                            6.498824      -0.416305       1.867271                    0.997517      29.689260      90.572203       0.610803       0.436691      -1.028977       0.004644      -0.005667       0.094475       0.094758      -0.003122      -0.020092      -0.057695       0.036443      -0.119941      -0.083215       0.032699       0.050516              7.633945       6.649154       0.475004       0.413460       6.973675       0.187781       9.279006           0.000009
          464              C       7.920625       4.575390      12.373655      -0.066366      22.690726 0.37113395E+03  0.85430381E+04                                 7.257536                            6.547696      -0.413501       1.873451                    0.996800      29.312831      88.560846       0.614252       0.433189      -1.034499      -0.037558       0.081246       0.014923       0.090742      -0.001592      -0.001393       0.015895      -0.007672      -0.105373      -0.039304       0.013447       0.025857              7.714040       8.062884       0.060307       0.947622       7.712187       0.817640       7.367050           0.000015
          465              N      20.722540      18.463250       7.383115      -0.139001      24.585197 0.41979674E+03  0.95681037E+04                                 6.979717                            6.525139       0.396921       2.179665                    0.998499      25.358561      66.747702       0.706557       0.380340      -1.113085      -0.107093      -0.048359      -0.196018       0.228540      -0.040392      -0.150393      -0.071310      -0.060583      -0.473901      -0.255503       0.125275       0.130228              7.320590       7.720833      -0.649465      -1.329579       7.999430      -0.461681       6.241506          -0.000017
          466              N      19.352545      19.273885       5.556455      -0.095480      27.431228 0.47873373E+03  0.11392604E+05                                 8.016968                            7.383682      -0.116848       2.012905                    0.998197      26.364870      73.339341       0.602690       0.427054      -1.070217       0.066529      -0.092108       0.053046       0.125395       0.045405      -0.039683       0.038186       0.024682       0.034203      -0.083999       0.034749       0.049249              8.699399       8.467116      -0.624653      -0.599561       9.805433       0.417316       7.825650          -0.000034
          467              N      19.112195      16.946860       6.301540      -0.106751      26.596264 0.47499068E+03  0.11244013E+05                                 7.661747                            7.222051      -0.085662       2.013209                    0.998105      26.320496      72.236010       0.628351       0.411782      -1.083594       0.086790       0.101270      -0.018994       0.134718      -0.067419       0.009138       0.012862       0.020908       0.115101      -0.089342       0.040075       0.049266              8.133952       8.264697      -0.432065      -0.502985       7.926884       0.461575       8.210276          -0.000010
          468              N      21.135505      17.670095       5.121640      -0.084491      26.984427 0.46563613E+03  0.11018930E+05                                 7.891096                            7.244308      -0.147506       2.002851                    0.998212      26.279719      73.214016       0.612400       0.422648      -1.071575      -0.096391       0.031740       0.080045       0.129251       0.015937       0.055396      -0.018774      -0.079744      -0.001815      -0.083426       0.034977       0.048449              8.530826       8.882269      -0.431491      -0.321443       8.633248       0.598382       8.076960          -0.000031
          469              N      12.052460       3.386750      18.308115      -0.139001      24.585218 0.41979713E+03  0.95681165E+04                                 6.979728                            6.525147       0.396926       2.179668                    0.998499      25.358553      66.747732       0.706556       0.380340      -1.113084       0.107093       0.048358      -0.196016       0.228539      -0.040392       0.150393       0.071310      -0.060584      -0.473899      -0.255502       0.125274       0.130228              7.320605       7.720873      -0.649473       1.329583       7.999442       0.461678       6.241500          -0.000017
          470              N      13.422455       2.576115      16.481455      -0.095485      27.431167 0.47873210E+03  0.11392568E+05                                 8.017006                            7.383712      -0.116866       2.012899                    0.998197      26.364985      73.339950       0.602683       0.427059      -1.070213      -0.066530       0.092107       0.053047       0.125395       0.045405       0.039686      -0.038187       0.024680       0.034199      -0.084000       0.034749       0.049251              8.699450       8.467185      -0.624638       0.599561       9.805515      -0.417326       7.825652          -0.000035
          471              N      13.662805       4.903140      17.226540      -0.106757      26.596231 0.47499023E+03  0.11244017E+05                                 7.661808                            7.222104      -0.085701       2.013195                    0.998105      26.320674      72.236920       0.628341       0.411788      -1.083588      -0.086790      -0.101269      -0.018994       0.134717      -0.067419      -0.009137      -0.012863       0.020909       0.115102      -0.089342       0.040075       0.049266              8.134023       8.264793      -0.432076       0.502966       7.926961      -0.461557       8.210316          -0.000010
          472              N      11.639495       4.179905      16.046640      -0.084493      26.984364 0.46563476E+03  0.11018900E+05                                 7.891121                            7.244328      -0.147513       2.002848                    0.998212      26.279799      73.214484       0.612394       0.422651      -1.071572       0.096391      -0.031740       0.080045       0.129251       0.015937      -0.055397       0.018774      -0.079747      -0.001812      -0.083427       0.034977       0.048450              8.530857       8.882326      -0.431494       0.321411       8.633283      -0.598373       8.076961          -0.000031
          473              N       1.127460       7.538250       3.541885      -0.139001      24.585169 0.41979626E+03  0.95680889E+04                                 6.979707                            6.525133       0.396919       2.179664                    0.998499      25.358558      66.747653       0.706558       0.380340      -1.113085       0.107093      -0.048359       0.196018       0.228540       0.040392      -0.150393       0.071310      -0.060583      -0.473902      -0.255503       0.125275       0.130228              7.320576       7.720801       0.649456      -1.329563       7.999432       0.461684       6.241494          -0.000017
          474              N       2.497455       8.348885       5.368545      -0.095479      27.431225 0.47873363E+03  0.11392601E+05                                 8.016968                            7.383682      -0.116848       2.012905                    0.998197      26.364869      73.339343       0.602690       0.427055      -1.070217      -0.066530      -0.092109      -0.053046       0.125396      -0.045405      -0.039683      -0.038186       0.024682       0.034203      -0.083998       0.034749       0.049249              8.699400       8.467099       0.624645      -0.599557       9.805452      -0.417318       7.825650          -0.000034
          475              N       2.737805       6.021860       4.623460      -0.106752      26.596257 0.47499050E+03  0.11244011E+05                                 7.661759                            7.222060      -0.085670       2.013206                    0.998105      26.320527      72.236175       0.628349       0.411783      -1.083593      -0.086790       0.101270       0.018995       0.134718       0.067419       0.009138      -0.012862       0.020908       0.115100      -0.089341       0.040075       0.049266              8.133965       8.264697       0.432071      -0.502982       7.926908      -0.461577       8.210291          -0.000010
          476              N       0.714495       6.745095       5.803360      -0.084487      26.984433 0.46563631E+03  0.11018923E+05                                 7.891055                            7.244274      -0.147490       2.002857                    0.998212      26.279598      73.213369       0.612406       0.422644      -1.071579       0.096390       0.031741      -0.080045       0.129251      -0.015939       0.055396       0.018775      -0.079741      -0.001818      -0.083425       0.034977       0.048448              8.530778       8.882217       0.431489      -0.321454       8.633209      -0.598377       8.076909          -0.000031
          477              N       9.797540      14.311750      14.466885      -0.139001      24.585206 0.41979693E+03  0.95681103E+04                                 6.979723                            6.525144       0.396925       2.179667                    0.998499      25.358551      66.747711       0.706557       0.380340      -1.113084      -0.107093       0.048358       0.196017       0.228539       0.040392       0.150393      -0.071310      -0.060584      -0.473899      -0.255502       0.125274       0.130228              7.320599       7.720865       0.649469       1.329578       7.999436      -0.461680       6.241497          -0.000017
          478              N       8.427545      13.501115      16.293545      -0.095486      27.431143 0.47873148E+03  0.11392553E+05                                 8.017013                            7.383717      -0.116870       2.012897                    0.998197      26.365009      73.340085       0.602681       0.427060      -1.070212       0.066530       0.092107      -0.053047       0.125395      -0.045405       0.039686       0.038187       0.024679       0.034198      -0.084000       0.034749       0.049251              8.699460       8.467191       0.624626       0.599561       9.805531       0.417329       7.825658          -0.000035
          479              N       8.187195      15.828140      15.548460      -0.106757      26.596209 0.47498979E+03  0.11244009E+05                                 7.661823                            7.222117      -0.085711       2.013191                    0.998105      26.320719      72.237160       0.628338       0.411790      -1.083586       0.086790      -0.101269       0.018994       0.134717       0.067419      -0.009137       0.012863       0.020909       0.115101      -0.089341       0.040075       0.049266              8.134041       8.264809       0.432082       0.502962       7.926976       0.461552       8.210337          -0.000010
          480              N      10.210505      15.104905      16.728360      -0.084492      26.984352 0.46563454E+03  0.11018891E+05                                 7.891109                            7.244319      -0.147509       2.002850                    0.998212      26.279766      73.214317       0.612396       0.422650      -1.071573      -0.096391      -0.031740      -0.080045       0.129251      -0.015937      -0.055397      -0.018774      -0.079747      -0.001813      -0.083427       0.034977       0.048450              8.530844       8.882315       0.431493       0.321413       8.633268       0.598370       8.076948          -0.000031
          481              N       7.383115      20.722540      18.463250      -0.139001      24.585218 0.41979718E+03  0.95681178E+04                                 6.979727                            6.525147       0.396926       2.179667                    0.998499      25.358555      66.747738       0.706556       0.380340      -1.113084      -0.196017      -0.107093      -0.048358       0.228538      -0.150393      -0.071310      -0.040392      -0.206658       0.327826      -0.255502       0.125275       0.130228              7.320603       6.241507      -1.329586      -0.461681       7.720876      -0.649469       7.999427          -0.000017
          482              N       5.556455      19.352545      19.273885      -0.095486      27.431144 0.47873155E+03  0.11392555E+05                                 8.017014                            7.383718      -0.116871       2.012897                    0.998197      26.365014      73.340105       0.602681       0.427060      -1.070212       0.053047       0.066530      -0.092107       0.125395      -0.039686       0.038187       0.045405       0.004760      -0.054118      -0.084001       0.034750       0.049251              8.699458       7.825666      -0.599565       0.417327       8.467199      -0.624627       9.805508          -0.000035
          483              N       6.301540      19.112195      16.946860      -0.106757      26.596211 0.47498985E+03  0.11244011E+05                                 7.661823                            7.222118      -0.085711       2.013191                    0.998105      26.320721      72.237166       0.628338       0.411790      -1.083586      -0.018994       0.086790       0.101269       0.134717       0.009137       0.012863      -0.067419       0.047096      -0.088913      -0.089341       0.040075       0.049266              8.134041       8.210347      -0.502967       0.461551       8.264813      -0.432082       7.926961          -0.000010
          484              N       5.121640      21.135505      17.670095      -0.084493      26.984355 0.46563458E+03  0.11018896E+05                                 7.891124                            7.244331      -0.147514       2.002848                    0.998212      26.279809      73.214544       0.612394       0.422652      -1.071571       0.080045      -0.096391       0.031739       0.129251       0.055397      -0.018774       0.015936       0.038968       0.120528      -0.083427       0.034977       0.048450              8.530861       8.076977      -0.321414       0.598373       8.882334      -0.431494       8.633273          -0.000031
          485              N      18.308115      12.052460       3.386750      -0.139001      24.585171 0.41979629E+03  0.95680898E+04                                 6.979708                            6.525133       0.396918       2.179664                    0.998499      25.358559      66.747656       0.706558       0.380340      -1.113085      -0.196018       0.107093       0.048359       0.228540       0.150393       0.071310      -0.040392      -0.206659       0.327825      -0.255503       0.125275       0.130228              7.320577       6.241489       1.329559       0.461683       7.720799      -0.649459       7.999442          -0.000017
          486              N      16.481455      13.422455       2.576115      -0.095479      27.431233 0.47873383E+03  0.11392607E+05                                 8.016969                            7.383683      -0.116849       2.012905                    0.998197      26.364868      73.339333       0.602690       0.427054      -1.070217       0.053046      -0.066530       0.092109       0.125396       0.039683      -0.038186       0.045405       0.004761      -0.054124      -0.083998       0.034749       0.049249              8.699403       7.825645       0.599554      -0.417318       8.467096      -0.624649       9.805467          -0.000035
          487              N      17.226540      13.662805       4.903140      -0.106751      26.596260 0.47499053E+03  0.11244008E+05                                 7.661748                            7.222051      -0.085662       2.013209                    0.998105      26.320493      72.236005       0.628351       0.411782      -1.083594      -0.018994      -0.086790      -0.101270       0.134718      -0.009138      -0.012862      -0.067419       0.047096      -0.088912      -0.089341       0.040075       0.049266              8.133953       8.210268       0.502979      -0.461579       8.264682      -0.432068       7.926909          -0.000010
          488              N      16.046640      11.639495       4.179905      -0.084486      26.984430 0.46563622E+03  0.11018919E+05                                 7.891050                            7.244270      -0.147489       2.002857                    0.998212      26.279583      73.213293       0.612407       0.422643      -1.071579       0.080045       0.096390      -0.031741       0.129251      -0.055396       0.018775       0.015939       0.038961       0.120520      -0.083425       0.034977       0.048448              8.530772       8.076893       0.321449      -0.598375       8.882210      -0.431490       8.633214          -0.000031
          489              N       3.541885       1.127460       7.538250      -0.139001      24.585197 0.41979674E+03  0.95681037E+04                                 6.979718                            6.525140       0.396921       2.179665                    0.998499      25.358559      66.747699       0.706557       0.380340      -1.113085       0.196017       0.107093      -0.048359       0.228540      -0.150393       0.071310       0.040392      -0.206658       0.327825      -0.255503       0.125274       0.130228              7.320591       6.241493      -1.329569       0.461681       7.720829       0.649468       7.999449          -0.000017
          490              N       5.368545       2.497455       8.348885      -0.095481      27.431218 0.47873337E+03  0.11392596E+05                                 8.016977                            7.383688      -0.116852       2.012904                    0.998197      26.364894      73.339469       0.602688       0.427055      -1.070217      -0.053046      -0.066530      -0.092108       0.125396      -0.039684      -0.038186      -0.045405       0.004760      -0.054123      -0.083999       0.034749       0.049250              8.699414       7.825640      -0.599554      -0.417318       8.467119       0.624652       9.805483          -0.000035
          491              N       4.623460       2.737805       6.021860      -0.106752      26.596257 0.47499052E+03  0.11244011E+05                                 7.661758                            7.222060      -0.085669       2.013207                    0.998105      26.320525      72.236163       0.628349       0.411783      -1.083593       0.018994      -0.086790       0.101270       0.134718       0.009138      -0.012862       0.067419       0.047096      -0.088913      -0.089342       0.040075       0.049266              8.133965       8.210269      -0.502975      -0.461574       8.264708       0.432068       7.926920          -0.000010
          492              N       5.803360       0.714495       6.745095      -0.084489      26.984405 0.46563568E+03  0.11018912E+05                                 7.891076                            7.244292      -0.147498       2.002854                    0.998212      26.279663      73.213735       0.612402       0.422646      -1.071576      -0.080045       0.096391       0.031740       0.129251       0.055396       0.018775      -0.015938       0.038964       0.120523      -0.083426       0.034977       0.048449              8.530803       8.076918      -0.321431      -0.598375       8.882247       0.431492       8.633245          -0.000031
          493              N      14.466885       9.797540      14.311750      -0.139001      24.585211 0.41979702E+03  0.95681129E+04                                 6.979724                            6.525145       0.396926       2.179667                    0.998499      25.358555      66.747724       0.706557       0.380340      -1.113084       0.196017      -0.107093       0.048358       0.228539       0.150393      -0.071310       0.040391      -0.206658       0.327826      -0.255502       0.125275       0.130228              7.320600       6.241508       1.329588      -0.461680       7.720868       0.649468       7.999424          -0.000017
          494              N      16.293545       8.427545      13.501115      -0.095483      27.431170 0.47873227E+03  0.11392570E+05                                 8.016994                            7.383703      -0.116860       2.012901                    0.998197      26.364952      73.339786       0.602685       0.427058      -1.070214      -0.053046       0.066530       0.092107       0.125395       0.039685       0.038187      -0.045405       0.004760      -0.054120      -0.084000       0.034749       0.049250              8.699433       7.825656       0.599565       0.417324       8.467173       0.624635       9.805471          -0.000034
          495              N      15.548460       8.187195      15.828140      -0.106757      26.596235 0.47499034E+03  0.11244020E+05                                 7.661808                            7.222105      -0.085702       2.013195                    0.998105      26.320677      72.236930       0.628341       0.411788      -1.083588       0.018994       0.086790      -0.101269       0.134717      -0.009138       0.012863       0.067419       0.047096      -0.088913      -0.089342       0.040075       0.049266              8.134022       8.210335       0.502975       0.461559       8.264792       0.432076       7.926940          -0.000010
          496              N      16.728360      10.210505      15.104905      -0.084493      26.984380 0.46563513E+03  0.11018910E+05                                 7.891121                            7.244329      -0.147514       2.002848                    0.998212      26.279800      73.214478       0.612395       0.422651      -1.071572      -0.080045      -0.096391      -0.031740       0.129251      -0.055397      -0.018774      -0.015937       0.038967       0.120527      -0.083427       0.034977       0.048450              8.530857       8.076982       0.321425       0.598378       8.882326       0.431491       8.633265          -0.000031
          497              N      18.463250       7.383115      20.722540      -0.139001      24.585150 0.41979593E+03  0.95680791E+04                                 6.979702                            6.525130       0.396921       2.179665                    0.998499      25.358547      66.747611       0.706558       0.380340      -1.113085      -0.048359      -0.196018      -0.107092       0.228539      -0.071310      -0.040392      -0.150393       0.267242       0.146076      -0.255503       0.125275       0.130228              7.320570       7.999428      -0.461685      -0.649452       6.241484      -1.329554       7.720798          -0.000017
          498              N      19.273885       5.556455      19.352545      -0.095482      27.431175 0.47873232E+03  0.11392571E+05                                 8.016992                            7.383700      -0.116860       2.012901                    0.998197      26.364943      73.339740       0.602685       0.427058      -1.070214      -0.092108       0.053046       0.066530       0.125395       0.038187       0.045405      -0.039685      -0.029440       0.019920      -0.083999       0.034749       0.049250              8.699431       9.805505       0.417326      -0.624623       7.825659      -0.599556       8.467130          -0.000034
          499              N      16.946860       6.301540      19.112195      -0.106757      26.596235 0.47499023E+03  0.11244017E+05                                 7.661809                            7.222104      -0.085702       2.013195                    0.998105      26.320676      72.236931       0.628341       0.411788      -1.083588       0.101269      -0.018994       0.086790       0.134718       0.012862      -0.067418       0.009138      -0.068004      -0.026188      -0.089341       0.040075       0.049266              8.134023       7.926970       0.461565      -0.432081       8.210340      -0.502971       8.264761          -0.000010
          500              N      17.670095       5.121640      21.135505      -0.084486      26.984404 0.46563570E+03  0.11018904E+05                                 7.891047                            7.244268      -0.147486       2.002858                    0.998212      26.279582      73.213301       0.612407       0.422643      -1.071579       0.031741       0.080045      -0.096390       0.129251      -0.018775       0.015939       0.055396       0.040780      -0.118703      -0.083426       0.034977       0.048448              8.530771       8.633205       0.598369      -0.431490       8.076888      -0.321446       8.882221          -0.000031
          501              N       3.386750      18.308115      12.052460      -0.139001      24.585176 0.41979640E+03  0.95680938E+04                                 6.979711                            6.525136       0.396923       2.179666                    0.998499      25.358551      66.747660       0.706558       0.380340      -1.113085       0.048359      -0.196017       0.107092       0.228539       0.071310      -0.040392       0.150393       0.267242       0.146075      -0.255503       0.125275       0.130228              7.320582       7.999426       0.461684      -0.649458       6.241491       1.329566       7.720829          -0.000017
          502              N       2.576115      16.481455      13.422455      -0.095484      27.431149 0.47873171E+03  0.11392558E+05                                 8.017006                            7.383711      -0.116867       2.012899                    0.998197      26.364985      73.339964       0.602682       0.427060      -1.070213       0.092107       0.053046      -0.066530       0.125395      -0.038187       0.045405       0.039686      -0.029439       0.019919      -0.084000       0.034749       0.049251              8.699448       9.805516      -0.417330      -0.624618       7.825663       0.599560       8.467165          -0.000034
          503              N       4.903140      17.226540      13.662805      -0.106758      26.596209 0.47498976E+03  0.11244009E+05                                 7.661824                            7.222117      -0.085712       2.013191                    0.998105      26.320720      72.237168       0.628338       0.411790      -1.083586      -0.101269      -0.018994      -0.086790       0.134717      -0.012863      -0.067418      -0.009137      -0.068005      -0.026188      -0.089341       0.040075       0.049266              8.134041       7.926977      -0.461557      -0.432085       8.210352       0.502966       8.264794          -0.000010
          504              N       4.179905      16.046640      11.639495      -0.084488      26.984377 0.46563510E+03  0.11018895E+05                                 7.891072                            7.244288      -0.147495       2.002855                    0.998212      26.279656      73.213714       0.612402       0.422646      -1.071576      -0.031740       0.080045       0.096390       0.129251       0.018775       0.015938      -0.055396       0.040780      -0.118708      -0.083426       0.034977       0.048449              8.530801       8.633224      -0.598368      -0.431491       8.076913       0.321433       8.882267          -0.000031
          505              N       7.538250       3.541885       1.127460      -0.139001      24.585241 0.41979756E+03  0.95681292E+04                                 6.979733                            6.525150       0.396924       2.179667                    0.998499      25.358567      66.747786       0.706556       0.380340      -1.113084      -0.048358       0.196017       0.107093       0.228539       0.071310       0.040391      -0.150393       0.267241       0.146074      -0.255502       0.125275       0.130228              7.320611       7.999441       0.461678       0.649477       6.241514      -1.329594       7.720878          -0.000017
          506              N       8.348885       5.368545       2.497455      -0.095481      27.431214 0.47873335E+03  0.11392596E+05                                 8.016978                            7.383690      -0.116853       2.012904                    0.998197      26.364901      73.339503       0.602688       0.427056      -1.070216      -0.092108      -0.053046      -0.066529       0.125395      -0.038187      -0.045405      -0.039684      -0.029442       0.019921      -0.083999       0.034749       0.049250              8.699413       9.805446      -0.417315       0.624659       7.825644      -0.599562       8.467149          -0.000034
          507              N       6.021860       4.623460       2.737805      -0.106752      26.596256 0.47499059E+03  0.11244013E+05                                 7.661758                            7.222061      -0.085669       2.013206                    0.998105      26.320527      72.236170       0.628349       0.411783      -1.083593       0.101270       0.018994      -0.086790       0.134718      -0.012862       0.067419       0.009138      -0.068005      -0.026188      -0.089342       0.040076       0.049266              8.133965       7.926892      -0.461569       0.432064       8.210273      -0.502980       8.264729          -0.000010
          508              N       6.745095       5.803360       0.714495      -0.084495      26.984392 0.46563536E+03  0.11018920E+05                                 7.891132                            7.244338      -0.147519       2.002846                    0.998212      26.279827      73.214618       0.612393       0.422652      -1.071571       0.031740      -0.080045       0.096392       0.129252       0.018774      -0.015936       0.055397       0.040779      -0.118715      -0.083427       0.034977       0.048449              8.530869       8.633287      -0.598383       0.431492       8.076995      -0.321420       8.882324          -0.000031
          509              N      14.311750      14.466885       9.797540      -0.139001      24.585234 0.41979740E+03  0.95681240E+04                                 6.979730                            6.525148       0.396923       2.179666                    0.998499      25.358566      66.747769       0.706556       0.380340      -1.113084       0.048358       0.196017      -0.107093       0.228539      -0.071310       0.040392       0.150393       0.267241       0.146074      -0.255502       0.125274       0.130228              7.320608       7.999447      -0.461678       0.649477       6.241508       1.329589       7.720868          -0.000017
          510              N      13.501115      16.293545       8.427545      -0.095481      27.431224 0.47873358E+03  0.11392601E+05                                 8.016973                            7.383686      -0.116850       2.012904                    0.998197      26.364885      73.339417       0.602689       0.427055      -1.070217       0.092108      -0.053046       0.066529       0.125395       0.038186      -0.045405       0.039684      -0.029442       0.019921      -0.083999       0.034749       0.049250              8.699409       9.805453       0.417316       0.624662       7.825638       0.599560       8.467137          -0.000035
          511              N      15.828140      15.548460       8.187195      -0.106751      26.596260 0.47499060E+03  0.11244010E+05                                 7.661746                            7.222051      -0.085661       2.013209                    0.998105      26.320492      72.235995       0.628351       0.411782      -1.083594      -0.101270       0.018994       0.086790       0.134718       0.012862       0.067419      -0.009138      -0.068005      -0.026188      -0.089342       0.040076       0.049266              8.133952       7.926891       0.461572       0.432062       8.210255       0.502979       8.264711          -0.000010
          512              N      15.104905      16.728360      10.210505      -0.084493      26.984396 0.46563543E+03  0.11018918E+05                                 7.891121                            7.244328      -0.147515       2.002848                    0.998212      26.279794      73.214439       0.612395       0.422651      -1.071572      -0.031740      -0.080045      -0.096392       0.129252      -0.018774      -0.015937      -0.055396       0.040779      -0.118713      -0.083426       0.034977       0.048449              8.530855       8.633282       0.598382       0.431492       8.076977       0.321422       8.882306          -0.000031
          513              N       1.127460       3.386750      14.466885      -0.139001      24.585197 0.41979676E+03  0.95681050E+04                                 6.979720                            6.525142       0.396925       2.179667                    0.998499      25.358550      66.747694       0.706557       0.380340      -1.113085       0.107093       0.048359       0.196017       0.228539      -0.040392      -0.150393      -0.071310      -0.060584      -0.473899      -0.255502       0.125274       0.130228              7.320594       7.720855      -0.649467      -1.329574       7.999436      -0.461680       6.241492          -0.000017
          514              N       2.497455       2.576115      16.293545      -0.095485      27.431150 0.47873165E+03  0.11392557E+05                                 8.017010                            7.383714      -0.116869       2.012898                    0.998197      26.364999      73.340030       0.602682       0.427060      -1.070213      -0.066530       0.092107      -0.053047       0.125395       0.045405      -0.039686       0.038187       0.024679       0.034199      -0.084000       0.034749       0.049251              8.699455       8.467182      -0.624626      -0.599560       9.805528       0.417329       7.825656          -0.000034
          515              N       2.737805       4.903140      15.548460      -0.106757      26.596218 0.47498998E+03  0.11244013E+05                                 7.661819                            7.222114      -0.085709       2.013192                    0.998105      26.320707      72.237096       0.628339       0.411790      -1.083587      -0.086790      -0.101269       0.018994       0.134717      -0.067419       0.009137       0.012863       0.020908       0.115101      -0.089341       0.040075       0.049266              8.134036       8.264800      -0.432081      -0.502963       7.926976       0.461555       8.210332          -0.000010
          516              N       0.714495       4.179905      16.728360      -0.084491      26.984361 0.46563475E+03  0.11018893E+05                                 7.891098                            7.244310      -0.147505       2.002851                    0.998212      26.279732      73.214131       0.612398       0.422649      -1.071574       0.096391      -0.031740      -0.080045       0.129251       0.015937       0.055397      -0.018775      -0.079746      -0.001814      -0.083427       0.034977       0.048449              8.530830       8.882300      -0.431492      -0.321416       8.633258       0.598370       8.076933          -0.000031
          517              N       9.797540      18.463250       3.541885      -0.139001      24.585176 0.41979639E+03  0.95680930E+04                                 6.979710                            6.525135       0.396921       2.179665                    0.998499      25.358557      66.747664       0.706558       0.380340      -1.113085      -0.107093      -0.048359       0.196018       0.228540      -0.040392       0.150393       0.071310      -0.060583      -0.473901      -0.255503       0.125275       0.130228              7.320580       7.720815      -0.649459       1.329569       7.999427       0.461683       6.241498          -0.000017
          518              N       8.427545      19.273885       5.368545      -0.095481      27.431214 0.47873333E+03  0.11392595E+05                                 8.016977                            7.383689      -0.116853       2.012904                    0.998197      26.364897      73.339484       0.602688       0.427056      -1.070216       0.066530      -0.092108      -0.053046       0.125395       0.045405       0.039684      -0.038186       0.024681       0.034202      -0.083999       0.034749       0.049250              8.699410       8.467118      -0.624643       0.599560       9.805457      -0.417320       7.825656          -0.000035
          519              N       8.187195      16.946860       4.623460      -0.106753      26.596249 0.47499040E+03  0.11244011E+05                                 7.661769                            7.222069      -0.085676       2.013204                    0.998105      26.320556      72.236324       0.628348       0.411784      -1.083592       0.086790       0.101270       0.018994       0.134718      -0.067419      -0.009138      -0.012862       0.020908       0.115100      -0.089341       0.040075       0.049266              8.133977       8.264716      -0.432073       0.502981       7.926912      -0.461573       8.210301          -0.000010
          520              N      10.210505      17.670095       5.803360      -0.084488      26.984418 0.46563596E+03  0.11018917E+05                                 7.891069                            7.244286      -0.147495       2.002855                    0.998212      26.279642      73.213614       0.612404       0.422645      -1.071577      -0.096391       0.031740      -0.080045       0.129251       0.015938      -0.055396       0.018775      -0.079743      -0.001817      -0.083426       0.034977       0.048449              8.530796       8.882240      -0.431491       0.321448       8.633219      -0.598377       8.076928          -0.000031
          521              N      20.722540      14.311750      18.308115      -0.139001      24.585221 0.41979718E+03  0.95681181E+04                                 6.979728                            6.525147       0.396926       2.179667                    0.998499      25.358554      66.747738       0.706556       0.380340      -1.113084      -0.107093       0.048358      -0.196016       0.228538       0.040392      -0.150393       0.071310      -0.060584      -0.473899      -0.255502       0.125275       0.130228              7.320606       7.720877       0.649473      -1.329584       7.999439       0.461679       6.241501          -0.000017
          522              N      19.352545      13.501115      16.481455      -0.095485      27.431159 0.47873191E+03  0.11392563E+05                                 8.017007                            7.383712      -0.116867       2.012899                    0.998197      26.364988      73.339971       0.602683       0.427059      -1.070213       0.066530       0.092107       0.053047       0.125395      -0.045405      -0.039686      -0.038187       0.024679       0.034199      -0.084000       0.034749       0.049251              8.699452       8.467189       0.624633      -0.599560       9.805514      -0.417326       7.825652          -0.000035
          523              N      19.112195      15.828140      17.226540      -0.106757      26.596225 0.47499014E+03  0.11244017E+05                                 7.661817                            7.222112      -0.085707       2.013193                    0.998105      26.320702      72.237064       0.628339       0.411789      -1.083587       0.086790      -0.101269      -0.018994       0.134717       0.067419       0.009137      -0.012863       0.020909       0.115102      -0.089342       0.040075       0.049266              8.134034       8.264807       0.432077      -0.502966       7.926967      -0.461555       8.210327          -0.000010
          524              N      21.135505      15.104905      16.046640      -0.084493      26.984356 0.46563458E+03  0.11018895E+05                                 7.891121                            7.244328      -0.147513       2.002848                    0.998212      26.279799      73.214492       0.612394       0.422651      -1.071572      -0.096391      -0.031740       0.080045       0.129251      -0.015937       0.055397       0.018774      -0.079747      -0.001812      -0.083427       0.034977       0.048450              8.530857       8.882330       0.431493      -0.321411       8.633278      -0.598373       8.076964          -0.000031
          525              N      12.052460       7.538250       7.383115      -0.139001      24.585202 0.41979685E+03  0.95681067E+04                                 6.979718                            6.525140       0.396918       2.179664                    0.998499      25.358568      66.747718       0.706558       0.380340      -1.113085       0.107093      -0.048359      -0.196018       0.228540       0.040392       0.150393      -0.071310      -0.060583      -0.473901      -0.255503       0.125274       0.130228              7.320589       7.720824       0.649466       1.329576       7.999439      -0.461682       6.241505          -0.000017
          526              N      13.422455       8.348885       5.556455      -0.095479      27.431251 0.47873432E+03  0.11392618E+05                                 8.016961                            7.383677      -0.116845       2.012906                    0.998197      26.364846      73.339210       0.602691       0.427053      -1.070218      -0.066529      -0.092109       0.053046       0.125396      -0.045405       0.039683       0.038186       0.024682       0.034204      -0.083998       0.034749       0.049249              8.699391       8.467098       0.624662       0.599558       9.805428       0.417313       7.825647          -0.000034
          527              N      13.662805       6.021860       6.301540      -0.106747      26.596263 0.47499049E+03  0.11243999E+05                                 7.661719                            7.222026      -0.085644       2.013215                    0.998105      26.320409      72.235581       0.628356       0.411779      -1.083596      -0.086790       0.101270      -0.018995       0.134718       0.067419      -0.009138       0.012862       0.020908       0.115100      -0.089342       0.040075       0.049266              8.133920       8.264655       0.432063       0.502986       7.926860       0.461581       8.210245          -0.000010
          528              N      11.639495       6.745095       5.121640      -0.084489      26.984432 0.46563625E+03  0.11018929E+05                                 7.891081                            7.244296      -0.147501       2.002853                    0.998212      26.279673      73.213773       0.612402       0.422646      -1.071576       0.096391       0.031740       0.080045       0.129252      -0.015938      -0.055396      -0.018775      -0.079743      -0.001816      -0.083425       0.034977       0.048448              8.530808       8.882244       0.431491       0.321445       8.633237       0.598382       8.076944          -0.000031
          529              N      14.466885       1.127460       3.386750      -0.139001      24.585195 0.41979673E+03  0.95681030E+04                                 6.979715                            6.525138       0.396917       2.179664                    0.998499      25.358567      66.747705       0.706558       0.380340      -1.113085       0.196018       0.107093       0.048359       0.228540      -0.150393      -0.071310      -0.040392      -0.206659       0.327825      -0.255503       0.125274       0.130228              7.320587       6.241496      -1.329568      -0.461682       7.720815      -0.649466       7.999449          -0.000017
          530              N      16.293545       2.497455       2.576115      -0.095479      27.431252 0.47873429E+03  0.11392618E+05                                 8.016963                            7.383679      -0.116846       2.012906                    0.998197      26.364853      73.339242       0.602691       0.427054      -1.070218      -0.053046      -0.066529       0.092109       0.125396      -0.039683       0.038186       0.045405       0.004761      -0.054125      -0.083998       0.034749       0.049249              8.699396       7.825641      -0.599555       0.417315       8.467092      -0.624662       9.805454          -0.000035
          531              N      15.548460       2.737805       4.903140      -0.106747      26.596262 0.47499047E+03  0.11243999E+05                                 7.661719                            7.222025      -0.085644       2.013216                    0.998105      26.320408      72.235577       0.628356       0.411779      -1.083596       0.018995      -0.086790      -0.101270       0.134718       0.009138       0.012862      -0.067419       0.047096      -0.088912      -0.089342       0.040075       0.049266              8.133920       8.210235      -0.502981       0.461582       8.264650      -0.432063       7.926875          -0.000010
          532              N      16.728360       0.714495       4.179905      -0.084487      26.984426 0.46563612E+03  0.11018920E+05                                 7.891064                            7.244282      -0.147494       2.002855                    0.998212      26.279624      73.213516       0.612405       0.422645      -1.071578      -0.080045       0.096391      -0.031741       0.129251       0.055396      -0.018775       0.015938       0.038962       0.120521      -0.083425       0.034977       0.048448              8.530788       8.076913      -0.321443       0.598378       8.882221      -0.431490       8.633230          -0.000031
          533              N       3.541885       9.797540      18.463250      -0.139001      24.585221 0.41979722E+03  0.95681192E+04                                 6.979728                            6.525148       0.396926       2.179667                    0.998499      25.358555      66.747743       0.706556       0.380340      -1.113084       0.196017      -0.107093      -0.048358       0.228538       0.150393       0.071310      -0.040392      -0.206658       0.327826      -0.255502       0.125275       0.130228              7.320605       6.241509       1.329589       0.461680       7.720881      -0.649470       7.999426          -0.000017
          534              N       5.368545       8.427545      19.273885      -0.095486      27.431147 0.47873161E+03  0.11392556E+05                                 8.017010                            7.383714      -0.116868       2.012898                    0.998197      26.365001      73.340041       0.602682       0.427060      -1.070212      -0.053047       0.066530      -0.092107       0.125395       0.039686      -0.038187       0.045405       0.004760      -0.054118      -0.084000       0.034750       0.049251              8.699453       7.825662       0.599565      -0.417328       8.467198      -0.624630       9.805500          -0.000035
          535              N       4.623460       8.187195      16.946860      -0.106757      26.596218 0.47499001E+03  0.11244014E+05                                 7.661819                            7.222114      -0.085709       2.013192                    0.998105      26.320708      72.237100       0.628339       0.411790      -1.083587       0.018994       0.086790       0.101269       0.134717      -0.009137      -0.012863      -0.067419       0.047097      -0.088913      -0.089342       0.040075       0.049266              8.134036       8.210341       0.502968      -0.461552       8.264811      -0.432080       7.926955          -0.000010
          536              N       5.803360      10.210505      17.670095      -0.084494      26.984362 0.46563473E+03  0.11018902E+05                                 7.891131                            7.244337      -0.147517       2.002847                    0.998212      26.279830      73.214649       0.612393       0.422652      -1.071571      -0.080045      -0.096391       0.031739       0.129251      -0.055397       0.018774       0.015936       0.038968       0.120528      -0.083427       0.034977       0.048450              8.530869       8.076985       0.321415      -0.598376       8.882344      -0.431494       8.633279          -0.000031
          537              N      18.308115      20.722540      14.311750      -0.139001      24.585197 0.41979673E+03  0.95681042E+04                                 6.979720                            6.525141       0.396927       2.179668                    0.998499      25.358549      66.747691       0.706557       0.380340      -1.113085      -0.196017      -0.107092       0.048358       0.228539      -0.150393       0.071310       0.040392      -0.206658       0.327826      -0.255503       0.125275       0.130228              7.320595       6.241505      -1.329584       0.461681       7.720859       0.649465       7.999420          -0.000017
          538              N      16.481455      19.352545      13.501115      -0.095485      27.431157 0.47873193E+03  0.11392563E+05                                 8.017002                            7.383709      -0.116864       2.012899                    0.998197      26.364976      73.339912       0.602683       0.427059      -1.070213       0.053047       0.066530       0.092107       0.125395      -0.039686      -0.038187      -0.045405       0.004760      -0.054119      -0.084000       0.034750       0.049251              8.699443       7.825664      -0.599566      -0.417326       8.467178       0.624628       9.805487          -0.000035
          539              N      17.226540      19.112195      15.828140      -0.106757      26.596227 0.47499018E+03  0.11244019E+05                                 7.661818                            7.222113      -0.085708       2.013193                    0.998105      26.320705      72.237077       0.628339       0.411789      -1.083587      -0.018994       0.086790      -0.101269       0.134717       0.009138      -0.012863       0.067419       0.047096      -0.088913      -0.089342       0.040075       0.049266              8.134034       8.210348      -0.502972      -0.461556       8.264800       0.432079       7.926953          -0.000010
          540              N      16.046640      21.135505      15.104905      -0.084493      26.984378 0.46563503E+03  0.11018907E+05                                 7.891118                            7.244326      -0.147512       2.002849                    0.998212      26.279791      73.214433       0.612395       0.422651      -1.071572       0.080045      -0.096391      -0.031740       0.129251       0.055397       0.018774      -0.015937       0.038967       0.120527      -0.083427       0.034977       0.048450              8.530854       8.076976      -0.321427      -0.598376       8.882323       0.431493       8.633264          -0.000031
          541              N       7.383115      12.052460       7.538250      -0.139001      24.585179 0.41979642E+03  0.95680942E+04                                 6.979712                            6.525136       0.396920       2.179665                    0.998499      25.358555      66.747666       0.706558       0.380340      -1.113085      -0.196018       0.107093      -0.048359       0.228540       0.150393      -0.071310       0.040392      -0.206659       0.327825      -0.255503       0.125274       0.130228              7.320583       6.241487       1.329563      -0.461681       7.720818       0.649463       7.999444          -0.000017
          542              N       5.556455      13.422455       8.348885      -0.095480      27.431209 0.47873321E+03  0.11392592E+05                                 8.016978                            7.383689      -0.116853       2.012903                    0.998197      26.364896      73.339487       0.602688       0.427056      -1.070216       0.053046      -0.066530      -0.092108       0.125396       0.039684       0.038186      -0.045405       0.004760      -0.054123      -0.083999       0.034749       0.049250              8.699415       7.825642       0.599552       0.417320       8.467118       0.624644       9.805485          -0.000034
          543              N       6.301540      13.662805       6.021860      -0.106753      26.596250 0.47499041E+03  0.11244011E+05                                 7.661768                            7.222069      -0.085676       2.013204                    0.998105      26.320555      72.236319       0.628348       0.411784      -1.083592      -0.018994      -0.086790       0.101270       0.134718      -0.009138       0.012862       0.067419       0.047096      -0.088913      -0.089341       0.040075       0.049266              8.133977       8.210282       0.502973       0.461573       8.264718       0.432072       7.926931          -0.000010
          544              N       5.121640      11.639495       6.745095      -0.084487      26.984408 0.46563578E+03  0.11018911E+05                                 7.891062                            7.244281      -0.147493       2.002856                    0.998212      26.279622      73.213515       0.612404       0.422645      -1.071578       0.080045       0.096391       0.031741       0.129251      -0.055396      -0.018775      -0.015939       0.038963       0.120522      -0.083425       0.034977       0.048448              8.530787       8.076900       0.321435       0.598373       8.882233       0.431490       8.633228          -0.000031
          545              N       3.386750      14.466885       1.127460      -0.139001      24.585235 0.41979742E+03  0.95681251E+04                                 6.979732                            6.525149       0.396926       2.179667                    0.998499      25.358561      66.747767       0.706556       0.380340      -1.113084       0.048358       0.196017       0.107093       0.228539      -0.071310      -0.040391      -0.150393       0.267241       0.146074      -0.255502       0.125274       0.130228              7.320611       7.999440      -0.461678      -0.649477       6.241512      -1.329593       7.720880          -0.000017
          546              N       2.576115      16.293545       2.497455      -0.095483      27.431209 0.47873317E+03  0.11392594E+05                                 8.016990                            7.383700      -0.116858       2.012901                    0.998197      26.364937      73.339684       0.602686       0.427057      -1.070215       0.092108      -0.053046      -0.066529       0.125395       0.038187       0.045405      -0.039685      -0.029441       0.019921      -0.083999       0.034749       0.049250              8.699429       9.805470       0.417319      -0.624655       7.825650      -0.599564       8.467166          -0.000035
[truncated: 121,939 more chars]
