# Supplementary material for: A collection of forcefield precursors for metal–organic frameworks
Source: RSC Adv. 2019 Nov 13;9(63):36492–507. doi: 10.1039/c9ra07327b (PMC9075174; doi:10.1039/c9ra07327b)
Supplement: RA-009-C9RA07327B-s5442 [file RA-009-C9RA07327B-s5442.xyz]

  164
jmolscript: load "" {1 1 1} spacegroup "x,y,z" unitcell [{      7.320100     0.000000     0.000000 }, {      0.000000    21.101000     0.000000 }, {      0.000000     0.000000    22.207000 }]
Cu     5.490075    15.825750     0.068398     0.321978
Cu     1.830025     5.275250    11.035102     0.321849
Cu     1.830025     5.275250    22.138602     0.338659
Cu     5.490075    15.825750    11.171898     0.340088
H      3.670298    15.144188     2.291762     0.082064
H      3.567085    15.188500     4.605732     0.121205
H      4.450621    14.087028     6.628789     0.121502
H      4.554566    14.106018     8.922773     0.083139
H      0.335261    17.456857    20.867918     0.083843
H      1.151452    19.628150    20.836828     0.115984
H      5.907321    20.516502     1.601125     0.111889
H      5.116750    18.347319     1.581138     0.088928
H     -0.010248    16.507312     2.291762     0.082062
H      0.092965    16.463000     4.605732     0.121205
H      6.529529    17.564472     6.628789     0.121503
H      6.425584    17.545481     8.922773     0.083139
H      3.324789    14.194643    20.867918     0.083843
H      2.508598    12.023350    20.836828     0.115984
H      5.072829    11.134998     1.601125     0.111890
H      5.863400    13.304180     1.581138     0.088928
H      3.649802     4.593688     8.811738     0.082070
H      3.753015     4.638000     6.497768     0.121213
H      2.869479     3.536528     4.474710     0.121504
H      2.765534     3.555518     2.180727     0.083132
H      6.984839     6.906357    12.442582     0.083822
H      6.168648     9.077650    12.473672     0.115973
H      1.412779     9.966002     9.502375     0.111878
H      2.203350     7.796819     9.522362     0.088914
H      0.010248     5.956812     8.811738     0.082069
H      7.227135     5.912500     6.497768     0.121214
H      0.790571     7.013972     4.474710     0.121506
H      0.894516     6.994981     2.180727     0.083132
H      3.995311     3.644143    12.442582     0.083822
H      4.811502     1.472850    12.473672     0.115974
H      2.247271     0.584498     9.502375     0.111880
H      1.456700     2.753681     9.522362     0.088915
H      3.649802     5.956812    19.915238     0.082187
H      3.753015     5.912500    17.601268     0.121482
H      2.869479     7.013972    15.578210     0.121266
H      2.765534     6.994981    13.284227     0.083040
H      6.984839     3.644143     1.339082     0.083939
H      6.168648     1.472850     1.370172     0.116213
H      1.412779     0.584498    20.605875     0.112191
H      2.203350     2.753681    20.625862     0.089038
H      0.010248     4.593688    19.915238     0.082186
H      7.227135     4.638000    17.601268     0.121483
H      0.790571     3.536528    15.578210     0.121269
H      0.894516     3.555518    13.284227     0.083041
H      3.995311     6.906357     1.339082     0.083939
H      4.811502     9.077650     1.370172     0.116214
H      2.247271     9.966002    20.605875     0.112191
H      1.456700     7.796819    20.625862     0.089038
H      3.670298    16.507312    13.395262     0.082201
H      3.567085    16.463000    15.709232     0.121492
H      4.450621    17.564472    17.732289     0.121249
H      4.554566    17.545481    20.026273     0.083029
H      0.335261    14.194643     9.764418     0.083953
H      1.151452    12.023350     9.733328     0.116223
H      5.907321    11.134998    12.704625     0.112201
H      5.116750    13.304180    12.684638     0.089051
H     -0.010248    15.144188    13.395262     0.082200
H      0.092965    15.188500    15.709232     0.121493
H      6.529529    14.087028    17.732289     0.121248
H      6.425584    14.106018    20.026273     0.083029
H      3.324789    17.456857     9.764418     0.083952
H      2.508598    19.628150     9.733328     0.116223
H      5.072829    20.516502    12.704625     0.112203
H      5.863400    18.347319    12.684638     0.089052
C      4.430125    15.440024     2.780538     0.059325
C      4.364976    15.442767     4.158039    -0.212625
C      4.888363    14.800452     7.077815    -0.211275
C      4.937407    14.832948     8.446655     0.053430
C     -0.027084    18.091997    21.474169     0.046401
C      0.464826    19.387599    21.447521    -0.208034
C      7.261539    20.330813     0.117697     0.061373
C      6.275522    19.898243     0.981549    -0.201919
C      5.804839    18.600531     0.979329     0.038764
C      6.550025    16.211476     2.780538     0.059325
C      6.615174    16.208733     4.158039    -0.212624
C      6.091787    16.851048     7.077815    -0.211275
C      6.042743    16.818552     8.446655     0.053429
C      3.687134    13.559503    21.474169     0.046401
C      3.195224    12.263901    21.447521    -0.208035
C      3.718611    11.320686     0.117697     0.061371
C      4.704628    11.753257     0.981549    -0.201920
C      5.175311    13.050969     0.979329     0.038762
C      2.889975     4.889524     8.322962     0.059361
C      2.955124     4.892267     6.945461    -0.212593
C      2.431737     4.249952     4.025685    -0.211269
C      2.382693     4.282448     2.656845     0.053512
C      0.027084     7.541497    11.836331     0.046380
C      6.855274     8.837099    11.862979    -0.208072
C      0.058561     9.780313    10.985803     0.061346
C      1.044578     9.347743    10.121951    -0.201947
C      1.515261     8.050031    10.124171     0.038736
C      0.770075     5.660976     8.322962     0.059362
C      0.704926     5.658233     6.945461    -0.212594
C      1.228313     6.300548     4.025685    -0.211269
C      1.277357     6.268052     2.656845     0.053513
C      3.632966     3.009003    11.836331     0.046380
C      4.124876     1.713401    11.862979    -0.208071
C      3.601489     0.770186    10.985803     0.061345
C      2.615472     1.202757    10.121951    -0.201946
C      2.144789     2.500468    10.124171     0.038737
C      2.889975     5.660976    19.426462     0.058496
C      2.955124     5.658233    18.048961    -0.212202
C      2.431737     6.300548    15.129185    -0.211603
C      2.382693     6.268052    13.760345     0.054152
C      0.027084     3.009003     0.732831     0.045634
C      6.855274     1.713401     0.759479    -0.207790
C      0.058561     0.770186    22.089303     0.060916
C      1.044578     1.202757    21.225451    -0.201519
C      1.515261     2.500468    21.227671     0.037910
C      0.770075     4.889524    19.426462     0.058496
C      0.704926     4.892267    18.048961    -0.212203
C      1.228313     4.249952    15.129185    -0.211604
C      1.277357     4.282448    13.760345     0.054151
C      3.632966     7.541497     0.732831     0.045634
C      4.124876     8.837099     0.759479    -0.207791
C      3.601489     9.780313    22.089303     0.060913
C      2.615472     9.347743    21.225451    -0.201520
C      2.144789     8.050031    21.227671     0.037909
C      4.430125    16.211476    13.884038     0.058401
C      4.364976    16.208733    15.261539    -0.212200
C      4.888363    16.851048    18.181315    -0.211634
C      4.937407    16.818552    19.550155     0.054115
C     -0.027084    13.559503    10.370669     0.045566
C      0.464826    12.263901    10.344021    -0.207798
C      7.261539    11.320686    11.221197     0.060852
C      6.275522    11.753257    12.085049    -0.201531
C      5.804839    13.050969    12.082829     0.037846
C      6.550025    15.440024    13.884038     0.058401
C      6.615174    15.442767    15.261539    -0.212200
C      6.091787    14.800452    18.181315    -0.211634
C      6.042743    14.832948    19.550155     0.054116
C      3.687134    18.091997    10.370669     0.045567
C      3.195224    19.387599    10.344021    -0.207797
C      3.718611    20.330813    11.221197     0.060852
C      4.704628    19.898243    12.085049    -0.201531
C      5.175311    18.600531    12.082829     0.037846
C      5.490075    15.825750     4.878878     0.085256
C      5.490075    15.825750     6.357864     0.081252
C      1.830025     5.275250     6.224622     0.085281
C      1.830025     5.275250     4.745636     0.081315
C      1.830025     5.275250    17.328122     0.084945
C      1.830025     5.275250    15.849136     0.081574
C      5.490075    15.825750    15.982378     0.084880
C      5.490075    15.825750    17.461364     0.081532
N      6.317978    17.688968     0.119918    -0.253071
N      4.662172    13.962532     0.119918    -0.253072
N      1.002122     7.138468    10.983582    -0.253102
N      2.657928     3.412032    10.983582    -0.253104
N      1.002122     3.412032    22.087082    -0.254952
N      2.657928     7.138468    22.087082    -0.254954
N      6.317978    13.962532    11.223418    -0.255112
N      4.662172    17.688968    11.223418    -0.255115
N      5.490075    15.825750     2.111664    -0.225795
N      5.490075    15.825750     9.152615    -0.231015
N      1.830025     5.275250     8.991836    -0.225723
N      1.830025     5.275250     1.950885    -0.230833
N      1.830025     5.275250    20.095336    -0.227204
N      1.830025     5.275250    13.054385    -0.228360
N      5.490075    15.825750    13.215164    -0.227362
N      5.490075    15.825750    20.256115    -0.228476

The following XYZ coordinates are in angstroms. Other properties are in atomic units.
The sperically averaged electron density of each atom fit to a function of the form exp(a - br)
eigen_1, eigen_2 and eigen_3 are the three eigenvalues of traceless quadrupole moment tensor
  atom number  atomic symbol              X              Y              Z     net charge C6 coefficient C8 coefficient C10 coefficient fluctuating dipole atomic polarizability isotropic forcefield polarizability              a              b squared Pearson coefficient          <r^3>          <r^4>         wp_QDO          m_QDO          q_QDO       dipole_x       dipole_y       dipole_z         dipole            Qxy            Qxz            Qyz     Q(x^2-y^2)  Q(3z^2 - R^2)        eigen_1        eigen_2        eigen_3 static polarizability      alpha(xx)      alpha(xy)      alpha(xz)      alpha(yy)      alpha(yz)      alpha(zz) atomic spin moment
            1             Cu       5.490075      15.825750       0.068398       0.321978     110.335868 0.16067026E+04  0.49298366E+05                                19.925589                           13.935537       0.918699       2.101770                    0.995102      52.006118     140.169160       0.440419       0.453256      -1.106877      -0.000000      -0.000000       0.000507       0.000507      -0.084696       0.000001      -0.000000       0.109598      -0.168288      -0.072830      -0.056096       0.128926             28.120820      14.569062       9.867654      -0.000012      33.312690       0.000000      36.480708          -0.007997
            2             Cu       1.830025       5.275250      11.035102       0.321849     110.346884 0.16068793E+04  0.49305541E+05                                19.927590                           13.936846       0.918517       2.101695                    0.995101      52.006792     140.177172       0.440369       0.453291      -1.106846      -0.000000      -0.000000      -0.000511       0.000511       0.084567      -0.000001      -0.000000       0.109204      -0.167735      -0.072707      -0.055912       0.128619             28.123761      14.570882      -9.869594       0.000012      33.318348      -0.000001      36.482052          -0.013994
            3             Cu       1.830025       5.275250      22.138602       0.338659     108.473313 0.15756758E+04  0.48093760E+05                                19.695834                           13.788316       0.935477       2.110684                    0.994992      51.597515     138.539347       0.443504       0.452467      -1.107762       0.000000       0.000000      -0.000142       0.000142      -0.084960       0.000001      -0.000000       0.113798      -0.171045      -0.073745      -0.057015       0.130760             27.783882      14.402560       9.741050      -0.000017      32.906470      -0.000009      36.042614           0.431888
            4             Cu       5.490075      15.825750      11.171898       0.340088     108.313225 0.15729774E+04  0.47989452E+05                                19.676365                           13.775689       0.937034       2.111489                    0.994984      51.560796     138.396128       0.443759       0.452413      -1.107826      -0.000000       0.000000       0.000104       0.000104       0.084990      -0.000000      -0.000000       0.113764      -0.171022      -0.073765      -0.057007       0.130772             27.755766      14.388558      -9.730490       0.000007      32.872395      -0.000001      36.006344           0.463298
            5              H       3.670298      15.144188       2.291762       0.082064       1.448689 0.10888422E+02  0.11499723E+03                                 2.086105                            1.906107      -1.185759       2.295300                    0.996077       3.821402      10.952342       0.463471       1.251298      -0.715775      -0.038697      -0.017724      -0.019861       0.046969       0.014982       0.001748       0.000578       0.031075      -0.005124      -0.020731      -0.001846       0.022577              2.204098       2.537137       0.361801       0.559113       1.792020       0.348666       2.283136           0.001119
            6              H       3.567085      15.188500       4.605732       0.121205       1.284060 0.96630419E+01  0.98549892E+02                                 1.895323                            1.777736      -1.068365       2.370860                    0.997295       3.478093       9.633681       0.489680       1.226455      -0.723055      -0.029855      -0.009242       0.015942       0.035084       0.010023      -0.000236       0.001236       0.027938       0.017907      -0.020237       0.006025       0.014211              1.942565       2.319365       0.221987      -0.375647       1.484346      -0.129716       2.023984           0.000619
            7              H       4.450621      14.087028       6.628789       0.121502       1.318796 0.10082435E+02  0.10342764E+03                                 1.900363                            1.795464      -1.047923       2.380650                    0.997485       3.420818       9.354876       0.497984       1.199001      -0.730657      -0.016214      -0.028506      -0.016268       0.036608       0.016907      -0.000039      -0.000866      -0.019155       0.016126      -0.022124       0.005330       0.016795              1.926114       1.701165       0.361502       0.244738       2.017930       0.301403       2.059248           0.000790
            8              H       4.554566      14.106018       8.922773       0.083139       1.410567 0.10634482E+02  0.11116479E+03                                 2.018108                            1.861193      -1.139004       2.320673                    0.996148       3.705226      10.414205       0.479686       1.221512      -0.723273      -0.018000      -0.039512       0.019094       0.047432       0.018488       0.001022      -0.000875      -0.025597       0.001174      -0.022756       0.000462       0.022294              2.105336       1.799362       0.365343      -0.223252       2.314820      -0.585319       2.201827           0.001614
            9              H       0.335261      17.456857      20.867918       0.083843       1.434493 0.10894688E+02  0.11521727E+03                                 2.083572                            1.915629      -1.175338       2.304655                    0.995529       3.823028      11.007114       0.458526       1.263104      -0.713246       0.019728      -0.028299      -0.033777       0.048280       0.001171      -0.020047       0.006872      -0.006713       0.007364      -0.022585       0.002143       0.020442              2.179122       1.894730      -0.215430      -0.272474       2.470715       0.660308       2.171922           0.000921
           10              H       1.151452      19.628150      20.836828       0.115984       1.245251 0.93028670E+01  0.93870582E+02                                 1.843441                            1.732767      -1.026451       2.384504                    0.997715       3.473070       9.532332       0.501532       1.210305      -0.726300       0.025657       0.010084      -0.022583       0.035636       0.003209      -0.018578       0.006746      -0.006475      -0.005584      -0.022523       0.005470       0.017054              1.888093       2.018949       0.250280      -0.451241       1.895024      -0.134711       1.750307           0.001375
           11              H       5.907321      20.516502       1.601125       0.111889       1.297442 0.98317022E+01  0.10054127E+03                                 1.894644                            1.781247      -1.053864       2.370204                    0.997273       3.514526       9.696176       0.494925       1.210183      -0.726653      -0.012685       0.023347       0.022915       0.035087       0.003641      -0.017895       0.005588      -0.005674      -0.001362      -0.021196       0.004600       0.016596              1.936049       1.631393      -0.115050      -0.255093       2.361602       0.351308       1.815151           0.001062
           12              H       5.116750      18.347319       1.581138       0.088928       1.538237 0.11778126E+02  0.12650337E+03                                 2.159690                            1.976361      -1.167619       2.310469                    0.995894       3.778480      10.820657       0.458556       1.243620      -0.718902      -0.034999      -0.007318       0.034032       0.049362       0.000492      -0.023178       0.008162      -0.000013       0.006673      -0.024244      -0.000798       0.025042              2.276674       2.373654       0.423921      -0.658787       2.181159      -0.438982       2.275211           0.001263
           13              H      -0.010248      16.507312       2.291762       0.082062       1.448690 0.10888422E+02  0.11499718E+03                                 2.086102                            1.906104      -1.185758       2.295300                    0.996077       3.821398      10.952310       0.463473       1.251295      -0.715776       0.038697       0.017724      -0.019861       0.046969       0.014982      -0.001748      -0.000578       0.031075      -0.005123      -0.020731      -0.001846       0.022577              2.204094       2.537133       0.361800      -0.559111       1.792018      -0.348664       2.283131           0.001117
           14              H       0.092965      16.463000       4.605732       0.121205       1.284057 0.96630081E+01  0.98549397E+02                                 1.895315                            1.777728      -1.068365       2.370859                    0.997295       3.478086       9.633634       0.489683       1.226449      -0.723057       0.029855       0.009242       0.015942       0.035084       0.010023       0.000236      -0.001236       0.027938       0.017906      -0.020237       0.006025       0.014211              1.942556       2.319355       0.221986       0.375645       1.484341       0.129716       2.023974           0.000615
           15              H       6.529529      17.564472       6.628789       0.121503       1.318773 0.10082208E+02  0.10342454E+03                                 1.900325                            1.795431      -1.047923       2.380651                    0.997485       3.420793       9.354719       0.497995       1.198983      -0.730661       0.016214       0.028507      -0.016268       0.036608       0.016906       0.000039       0.000866      -0.019156       0.016126      -0.022124       0.005330       0.016795              1.926075       1.701133       0.361491      -0.244730       2.017889      -0.301394       2.059203           0.000773
           16              H       6.425584      17.545481       8.922773       0.083139       1.410570 0.10634498E+02  0.11116497E+03                                 2.018108                            1.861193      -1.139004       2.320673                    0.996148       3.705226      10.414197       0.479687       1.221510      -0.723273       0.017999       0.039512       0.019094       0.047432       0.018488      -0.001022       0.000875      -0.025597       0.001175      -0.022755       0.000462       0.022294              2.105336       1.799362       0.365344       0.223252       2.314821       0.585319       2.201827           0.001606
           17              H       3.324789      14.194643      20.867918       0.083843       1.434500 0.10894754E+02  0.11521820E+03                                 2.083583                            1.915637      -1.175349       2.304650                    0.995528       3.823044      11.007189       0.458524       1.263108      -0.713245      -0.019728       0.028300      -0.033778       0.048280       0.001172       0.020048      -0.006872      -0.006713       0.007364      -0.022585       0.002143       0.020442              2.179133       1.894738      -0.215431       0.272476       2.470728      -0.660313       2.171933           0.000923
           18              H       2.508598      12.023350      20.836828       0.115984       1.245262 0.93029921E+01  0.93872343E+02                                 1.843468                            1.732791      -1.026460       2.384500                    0.997715       3.473099       9.532498       0.501522       1.210322      -0.726296      -0.025658      -0.010084      -0.022583       0.035637       0.003209       0.018579      -0.006747      -0.006475      -0.005586      -0.022524       0.005470       0.017054              1.888122       2.018979       0.250286       0.451250       1.895055       0.134714       1.750331           0.001385
           19              H       5.072829      11.134998       1.601125       0.111890       1.297478 0.98320645E+01  0.10054622E+03                                 1.894706                            1.781301      -1.053877       2.370198                    0.997273       3.514581       9.696490       0.494907       1.210212      -0.726646       0.012686      -0.023347       0.022915       0.035087       0.003641       0.017896      -0.005588      -0.005674      -0.001366      -0.021197       0.004601       0.016596              1.936113       1.631442      -0.115054       0.255106       2.361690      -0.351324       1.815208           0.001079
           20              H       5.863400      13.304180       1.581138       0.088928       1.538252 0.11778278E+02  0.12650554E+03                                 2.159714                            1.976381      -1.167633       2.310462                    0.995894       3.778506      10.820793       0.458551       1.243629      -0.718900       0.034999       0.007318       0.034032       0.049363       0.000492       0.023178      -0.008162      -0.000013       0.006672      -0.024245      -0.000798       0.025043              2.276701       2.373682       0.423929       0.658798       2.181184       0.438990       2.275236           0.001273
           21              H       3.649802       4.593688       8.811738       0.082070       1.448477 0.10886421E+02  0.11497006E+03                                 2.085860                            1.905902      -1.185597       2.295390                    0.996079       3.821008      10.950691       0.463510       1.251259      -0.715786       0.038700      -0.017726       0.019861       0.046972      -0.014982       0.001750      -0.000577       0.031071      -0.005142      -0.020726      -0.001853       0.022579              2.203824       2.536811      -0.361738       0.559017       1.791827      -0.348603       2.282832           0.001183
           22              H       3.753015       4.638000       6.497768       0.121213       1.283933 0.96617589E+01  0.98532629E+02                                 1.895127                            1.777562      -1.068268       2.370907                    0.997297       3.477842       9.632492       0.489731       1.226379      -0.723073       0.029856      -0.009243      -0.015935       0.035082      -0.010023      -0.000235      -0.001239       0.027932       0.017893      -0.020232       0.006021       0.014211              1.942357       2.319106      -0.221957      -0.375596       1.484216       0.129698       2.023750           0.000570
           23              H       2.869479       3.536528       4.474710       0.121504       1.318587 0.10080297E+02  0.10339884E+03                                 1.900046                            1.795181      -1.047775       2.380711                    0.997488       3.420544       9.353410       0.498069       1.198877      -0.730686       0.016208      -0.028506       0.016254       0.036599      -0.016891      -0.000043       0.000866      -0.019151       0.016113      -0.022108       0.005325       0.016783              1.925787       1.700897      -0.361412       0.244681       2.017587      -0.301339       2.058876           0.000662
           24              H       2.765534       3.555518       2.180727       0.083132       1.410693 0.10635600E+02  0.11117913E+03                                 2.018205                            1.861274      -1.139056       2.320644                    0.996148       3.705335      10.414555       0.479684       1.221490      -0.723278       0.017998      -0.039495      -0.019089       0.047415      -0.018474       0.001025       0.000869      -0.025575       0.001164      -0.022737       0.000458       0.022278              2.105438       1.799442      -0.365382      -0.223273       2.314948       0.585361       2.201925           0.001447
           25              H       6.984839       6.906357      12.442582       0.083822       1.434639 0.10896009E+02  0.11523446E+03                                 2.083688                            1.915724      -1.175466       2.304580                    0.995527       3.823226      11.007753       0.458523       1.263077      -0.713252      -0.019728      -0.028300       0.033776       0.048280      -0.001173      -0.020051      -0.006874      -0.006711       0.007363      -0.022589       0.002143       0.020446              2.179250       1.894828       0.215447      -0.272496       2.470880      -0.660366       2.172041           0.001003
           26              H       6.168648       9.077650      12.473672       0.115973       1.245296 0.93033249E+01  0.93876485E+02                                 1.843493                            1.732815      -1.026519       2.384466                    0.997714       3.473183       9.532750       0.501522       1.210312      -0.726298      -0.025657       0.010090       0.022583       0.035638      -0.003211      -0.018584      -0.006746      -0.006484      -0.005583      -0.022531       0.005474       0.017057              1.888148       2.019000      -0.250289      -0.451250       1.895094       0.134712       1.750349           0.001440
           27              H       1.412779       9.966002       9.502375       0.111878       1.297564 0.98329173E+01  0.10055755E+03                                 1.894823                            1.781405      -1.053937       2.370166                    0.997272       3.514740       9.697189       0.494880       1.210247      -0.726638       0.012689       0.023353      -0.022909       0.035089      -0.003637      -0.017904      -0.005588      -0.005675      -0.001397      -0.021205       0.004604       0.016601              1.936239       1.631536       0.115057      -0.255128       2.361864      -0.351352       1.815316           0.001147
           28              H       2.203350       7.796819       9.522362       0.088914       1.538259 0.11778284E+02  0.12650471E+03                                 2.159646                            1.976325      -1.167702       2.310419                    0.995893       3.778524      10.820550       0.458580       1.243557      -0.718915       0.035003      -0.007318      -0.034028       0.049363      -0.000492      -0.023183      -0.008165      -0.000013       0.006660      -0.024250      -0.000796       0.025047              2.276625       2.373601      -0.423911      -0.658759       2.181121       0.438966       2.275153           0.001347
           29              H       0.010248       5.956812       8.811738       0.082069       1.448482 0.10886477E+02  0.11497086E+03                                 2.085869                            1.905910      -1.185601       2.295388                    0.996079       3.821020      10.950753       0.463508       1.251264      -0.715785      -0.038701       0.017726       0.019860       0.046972      -0.014982      -0.001751       0.000577       0.031071      -0.005143      -0.020726      -0.001853       0.022579              2.203834       2.536824      -0.361741      -0.559021       1.791835       0.348606       2.282845           0.001186
           30              H       7.227135       5.912500       6.497768       0.121214       1.283939 0.96618242E+01  0.98533563E+02                                 1.895142                            1.777575      -1.068268       2.370908                    0.997297       3.477854       9.632571       0.489726       1.226388      -0.723071      -0.029856       0.009243      -0.015935       0.035082      -0.010023       0.000235       0.001239       0.027932       0.017894      -0.020232       0.006021       0.014211              1.942373       2.319125      -0.221959       0.375600       1.484225      -0.129700       2.023768           0.000575
           31              H       0.790571       7.013972       4.474710       0.121506       1.318619 0.10080628E+02  0.10340336E+03                                 1.900100                            1.795230      -1.047775       2.380711                    0.997488       3.420580       9.353640       0.498053       1.198902      -0.730680      -0.016208       0.028506       0.016254       0.036599      -0.016892       0.000043      -0.000867      -0.019150       0.016114      -0.022108       0.005325       0.016783              1.925843       1.700943      -0.361429      -0.244692       2.017646       0.301353       2.058940           0.000680
           32              H       0.894516       6.994981       2.180727       0.083132       1.410690 0.10635583E+02  0.11117900E+03                                 2.018209                            1.861278      -1.139056       2.320644                    0.996148       3.705341      10.414604       0.479681       1.221497      -0.723276      -0.017998       0.039495      -0.019089       0.047415      -0.018475      -0.001025      -0.000870      -0.025575       0.001164      -0.022737       0.000458       0.022278              2.105443       1.799446      -0.365383       0.223274       2.314952      -0.585363       2.201933           0.001453
           33              H       3.995311       3.644143      12.442582       0.083822       1.434636 0.10895974E+02  0.11523394E+03                                 2.083680                            1.915718      -1.175459       2.304583                    0.995527       3.823216      11.007698       0.458526       1.263072      -0.713253       0.019728       0.028300       0.033776       0.048280      -0.001173       0.020051       0.006874      -0.006711       0.007363      -0.022589       0.002143       0.020446              2.179241       1.894821       0.215446       0.272495       2.470870       0.660363       2.172033           0.000999
           34              H       4.811502       1.472850      12.473672       0.115974       1.245287 0.93032282E+01  0.93875085E+02                                 1.843468                            1.732793      -1.026516       2.384466                    0.997714       3.473162       9.532611       0.501532       1.210295      -0.726302       0.025657      -0.010090       0.022583       0.035638      -0.003211       0.018583       0.006745      -0.006484      -0.005581      -0.022530       0.005474       0.017057              1.888121       2.018971      -0.250283       0.451240       1.895066      -0.134710       1.750327           0.001428
           35              H       2.247271       0.584498       9.502375       0.111880       1.297539 0.98326699E+01  0.10055418E+03                                 1.894781                            1.781367      -1.053929       2.370169                    0.997272       3.514703       9.696979       0.494892       1.210227      -0.726642      -0.012689      -0.023353      -0.022910       0.035089      -0.003637       0.017903       0.005588      -0.005676      -0.001394      -0.021204       0.004604       0.016600              1.936195       1.631502       0.115054       0.255118       2.361805       0.351341       1.815276           0.001130
           36              H       1.456700       2.753681       9.522362       0.088915       1.538247 0.11778169E+02  0.12650306E+03                                 2.159628                            1.976309      -1.167693       2.310423                    0.995894       3.778505      10.820449       0.458585       1.243550      -0.718917      -0.035003       0.007318      -0.034028       0.049362      -0.000492       0.023182       0.008165      -0.000013       0.006661      -0.024250      -0.000796       0.025047              2.276605       2.373579      -0.423905       0.658751       2.181102      -0.438961       2.275133           0.001336
           37              H       3.649802       5.956812      19.915238       0.082187       1.447950 0.10881671E+02  0.11490849E+03                                 2.085457                            1.905562      -1.185922       2.295354                    0.996067       3.820373      10.948674       0.463519       1.251359      -0.715765       0.038851       0.017862       0.019904       0.047166       0.015079       0.001855       0.000630       0.031271      -0.004826      -0.020918      -0.001765       0.022684              2.203385       2.536216       0.361623       0.558793       1.791591       0.348535       2.282349           0.001593
           38              H       3.753015       5.912500      17.601268       0.121482       1.282991 0.96533626E+01  0.98431103E+02                                 1.894757                            1.777236      -1.067933       2.371366                    0.997296       3.476153       9.628793       0.489564       1.226996      -0.722942       0.029918       0.009192      -0.016111       0.035201       0.010005      -0.000367       0.001295       0.028126       0.017950      -0.020319       0.006052       0.014268              1.941972       2.318602       0.221888      -0.375482       1.483966      -0.129661       2.023347           0.000785
           39              H       2.869479       7.013972      15.578210       0.121266       1.319936 0.10092677E+02  0.10355393E+03                                 1.900989                            1.795991      -1.047964       2.380358                    0.997486       3.422460       9.358837       0.498095       1.198487      -0.730771       0.016157       0.028454       0.016119       0.036476       0.016780      -0.000085      -0.000929      -0.019061       0.016128      -0.021991       0.005318       0.016673              1.926785       1.701678       0.361730       0.244932       2.018631       0.301690       2.060046           0.000500
           40              H       2.765534       6.994981      13.284227       0.083040       1.413429 0.10661230E+02  0.11152019E+03                                 2.021189                            1.863803      -1.141019       2.319675                    0.996123       3.709066      10.430310       0.479221       1.221866      -0.723183       0.017964       0.039268      -0.019111       0.047223       0.018359       0.001082      -0.000817      -0.025276       0.001238      -0.022573       0.000488       0.022084              2.108674       1.801926       0.366298      -0.223827       2.318643      -0.586701       2.205453           0.001126
           41              H       6.984839       3.644143       1.339082       0.083939       1.433925 0.10889463E+02  0.11514920E+03                                 2.083095                            1.915217      -1.175404       2.304685                    0.995520       3.822546      11.005427       0.458554       1.263168      -0.713231      -0.019846       0.028373       0.033907       0.048461       0.001093      -0.020174       0.006926      -0.006865       0.007146      -0.022742       0.002190       0.020552              2.178621       1.894285      -0.215299      -0.272298       2.470143       0.660090       2.171436           0.001204
           42              H       6.168648       1.472850       1.370172       0.116213       1.245309 0.93043018E+01  0.93898086E+02                                 1.844336                            1.733566      -1.027016       2.384453                    0.997708       3.473234       9.536564       0.501078       1.211234      -0.726088      -0.025793      -0.010187       0.022563       0.035751       0.003269      -0.018659       0.006827      -0.006171      -0.005948      -0.022616       0.005452       0.017164              1.889028       2.019927       0.250453      -0.451527       1.896044      -0.134771       1.751112           0.001507
           43              H       1.412779       0.584498      20.605875       0.112191       1.296459 0.98224903E+01  0.10042422E+03                                 1.893778                            1.780492      -1.054233       2.370314                    0.997268       3.512752       9.690396       0.494993       1.210291      -0.726632       0.012619      -0.023460      -0.023017       0.035206       0.003722      -0.017898       0.005712      -0.005657      -0.000868      -0.021240       0.004576       0.016664              1.935124       1.630738      -0.115010      -0.254943       2.360263       0.351045       1.814372           0.001212
           44              H       2.203350       2.753681      20.625862       0.089038       1.537194 0.11768139E+02  0.12636627E+03                                 2.158503                            1.975351      -1.167862       2.310433                    0.995887       3.777217      10.814917       0.458744       1.243404      -0.718950       0.035053       0.007295      -0.034250       0.049548       0.000561      -0.023342       0.008164      -0.000112       0.006991      -0.024423      -0.000771       0.025194              2.275375       2.372256       0.423504      -0.658220       2.179895      -0.438647       2.273973           0.001546
           45              H       0.010248       4.593688      19.915238       0.082186       1.447948 0.10881651E+02  0.11490814E+03                                 2.085450                            1.905556      -1.185920       2.295355                    0.996067       3.820364      10.948617       0.463522       1.251353      -0.715766      -0.038851      -0.017862       0.019904       0.047166       0.015079      -0.001855      -0.000630       0.031270      -0.004825      -0.020918      -0.001765       0.022684              2.203378       2.536208       0.361622      -0.558791       1.791586      -0.348533       2.282340           0.001591
           46              H       7.227135       4.638000      17.601268       0.121483       1.282980 0.96532431E+01  0.98429434E+02                                 1.894733                            1.777215      -1.067931       2.371366                    0.997296       3.476132       9.628666       0.489572       1.226982      -0.722945      -0.029918      -0.009192      -0.016111       0.035201       0.010005       0.000367      -0.001295       0.028126       0.017949      -0.020319       0.006051       0.014268              1.941946       2.318570       0.221884       0.375474       1.483951       0.129658       2.023319           0.000780
           47              H       0.790571       3.536528      15.578210       0.121269       1.319886 0.10092179E+02  0.10354719E+03                                 1.900910                            1.795921      -1.047959       2.380360                    0.997486       3.422406       9.358510       0.498118       1.198452      -0.730779      -0.016157      -0.028454       0.016119       0.036476       0.016780       0.000085       0.000929      -0.019062       0.016127      -0.021991       0.005318       0.016673              1.926702       1.701611       0.361705      -0.244915       2.018544      -0.301669       2.059952           0.000483
           48              H       0.894516       3.555518      13.284227       0.083041       1.413435 0.10661275E+02  0.11152071E+03                                 2.021190                            1.863803      -1.141019       2.319675                    0.996123       3.709066      10.430294       0.479223       1.221861      -0.723184      -0.017964      -0.039268      -0.019111       0.047222       0.018359      -0.001082       0.000817      -0.025276       0.001238      -0.022572       0.000488       0.022084              2.108675       1.801927       0.366300       0.223828       2.318647       0.586702       2.205451           0.001118
           49              H       3.995311       6.906357       1.339082       0.083939       1.433934 0.10889548E+02  0.11515040E+03                                 2.083108                            1.915228      -1.175416       2.304679                    0.995520       3.822565      11.005517       0.458551       1.263172      -0.713230       0.019846      -0.028373       0.033907       0.048462       0.001093       0.020174      -0.006926      -0.006865       0.007146      -0.022742       0.002190       0.020552              2.178636       1.894297      -0.215301       0.272300       2.470160      -0.660097       2.171450           0.001207
           50              H       4.811502       9.077650       1.370172       0.116214       1.245323 0.93044482E+01  0.93900114E+02                                 1.844364                            1.733591      -1.027026       2.384449                    0.997708       3.473266       9.536740       0.501068       1.211251      -0.726084       0.025793       0.010187       0.022563       0.035751       0.003269       0.018660      -0.006827      -0.006172      -0.005949      -0.022617       0.005453       0.017165              1.889058       2.019960       0.250459       0.451537       1.896077       0.134774       1.751138           0.001517
           51              H       2.247271       9.966002      20.605875       0.112191       1.296501 0.98229271E+01  0.10043022E+03                                 1.893856                            1.780561      -1.054245       2.370309                    0.997268       3.512817       9.690782       0.494970       1.210330      -0.726623      -0.012620       0.023461      -0.023017       0.035206       0.003722       0.017899      -0.005712      -0.005657      -0.000873      -0.021241       0.004577       0.016664              1.935205       1.630799      -0.115016       0.254959       2.360373      -0.351066       1.814444           0.001228
           52              H       1.456700       7.796819      20.625862       0.089038       1.537216 0.11768364E+02  0.12636952E+03                                 2.158540                            1.975382      -1.167877       2.310425                    0.995887       3.777254      10.815120       0.458736       1.243419      -0.718947      -0.035053      -0.007295      -0.034250       0.049548       0.000561       0.023343      -0.008164      -0.000112       0.006990      -0.024424      -0.000771       0.025194              2.275416       2.372299       0.423516       0.658237       2.179935       0.438659       2.274014           0.001556
           53              H       3.670298      16.507312      13.395262       0.082201       1.447879 0.10881038E+02  0.11490018E+03                                 2.085391                            1.905507      -1.185943       2.295347                    0.996066       3.820318      10.948459       0.463525       1.251360      -0.715764      -0.038865       0.017874      -0.019903       0.047181      -0.015090       0.001862      -0.000632       0.031284      -0.004826      -0.020931      -0.001767       0.022697              2.203315       2.536118      -0.361603       0.558762       1.791547      -0.348522       2.282281           0.001760
           54              H       3.567085      16.463000      15.709232       0.121492       1.282958 0.96531360E+01  0.98429025E+02                                 1.894798                            1.777274      -1.067896       2.371400                    0.997296       3.476127       9.628991       0.489530       1.227076      -0.722924      -0.029921       0.009187       0.016126       0.035210      -0.010005      -0.000375      -0.001297       0.028143       0.017964      -0.020329       0.006057       0.014272              1.942016       2.318655      -0.221892      -0.375486       1.483993       0.129663       2.023399           0.000857
           55              H       4.450621      17.564472      17.732289       0.121249       1.320162 0.10094891E+02  0.10358311E+03                                 1.901268                            1.796237      -1.048036       2.380311                    0.997485       3.422770       9.360204       0.498037       1.198552      -0.730756      -0.016155       0.028449      -0.016120       0.036472      -0.016779      -0.000084       0.000933      -0.019058       0.016136      -0.021991       0.005321       0.016671              1.927075       1.701912      -0.361813       0.244989       2.018935      -0.301759       2.060376           0.000486
           56              H       4.554566      17.545481      20.026273       0.083029       1.413602 0.10662859E+02  0.11154152E+03                                 2.021341                            1.863934      -1.141138       2.319597                    0.996122       3.709365      10.431363       0.479209       1.221852      -0.723185      -0.017964       0.039264       0.019106       0.047217      -0.018360       0.001082       0.000813      -0.025276       0.001239      -0.022574       0.000488       0.022085              2.108837       1.802052      -0.366335      -0.223849       2.318820       0.586763       2.205640           0.001038
           57              H       0.335261      14.194643       9.764418       0.083953       1.434039 0.10890579E+02  0.11516478E+03                                 2.083253                            1.915350      -1.175559       2.304612                    0.995518       3.822817      11.006646       0.458523       1.263213      -0.713219       0.019847       0.028377      -0.033925       0.048478      -0.001095      -0.020191      -0.006936      -0.006879       0.007149      -0.022765       0.002195       0.020569              2.178799       1.894423       0.215315      -0.272320       2.470364      -0.660171       2.171612           0.001375
           58              H       1.151452      12.023350       9.733328       0.116223       1.245376 0.93050722E+01  0.93909134E+02                                 1.844516                            1.733727      -1.027097       2.384426                    0.997707       3.473400       9.537627       0.501008       1.211360      -0.726059       0.025800      -0.010199      -0.022565       0.035761      -0.003274      -0.018672      -0.006831      -0.006164      -0.005966      -0.022632       0.005455       0.017176              1.889217       2.020126      -0.250487      -0.451583       1.896253       0.134782       1.751273           0.001627
           59              H       5.907321      11.134998      12.704625       0.112201       1.296563 0.98235957E+01  0.10043951E+03                                 1.893978                            1.780670      -1.054333       2.370281                    0.997266       3.512919       9.691416       0.494931       1.210396      -0.726608      -0.012618      -0.023473       0.023018       0.035214      -0.003722      -0.017907      -0.005719      -0.005658      -0.000880      -0.021251       0.004578       0.016673              1.935333       1.630901       0.115019      -0.254984       2.360538      -0.351089       1.814559           0.001318
           60              H       5.116750      13.304180      12.684638       0.089051       1.537120 0.11767432E+02  0.12635680E+03                                 2.158432                            1.975288      -1.167924       2.310408                    0.995886       3.777163      10.814686       0.458753       1.243399      -0.718951      -0.035063       0.007296       0.034263       0.049564      -0.000568      -0.023357      -0.008166      -0.000110       0.006994      -0.024439      -0.000768       0.025207              2.275301       2.372174      -0.423485      -0.658189       2.179825       0.438633       2.273905           0.001715
           61              H      -0.010248      15.144188      13.395262       0.082200       1.447884 0.10881079E+02  0.11490076E+03                                 2.085397                            1.905512      -1.185947       2.295345                    0.996066       3.820327      10.948497       0.463524       1.251361      -0.715764       0.038865      -0.017874      -0.019903       0.047182      -0.015090      -0.001862       0.000632       0.031285      -0.004826      -0.020931      -0.001767       0.022698              2.203321       2.536125      -0.361604      -0.558764       1.791551       0.348524       2.282288           0.001763
           62              H       0.092965      15.188500      15.709232       0.121493       1.282958 0.96531403E+01  0.98429133E+02                                 1.894802                            1.777278      -1.067894       2.371401                    0.997296       3.476131       9.629022       0.489528       1.227081      -0.722923       0.029921      -0.009187       0.016126       0.035210      -0.010005       0.000375       0.001297       0.028143       0.017965      -0.020329       0.006057       0.014272              1.942020       2.318659      -0.221892       0.375487       1.483996      -0.129664       2.023404           0.000862
           63              H       6.529529      14.087028      17.732289       0.121248       1.320203 0.10095313E+02  0.10358885E+03                                 1.901338                            1.796298      -1.048037       2.380311                    0.997485       3.422815       9.360489       0.498017       1.198584      -0.730749       0.016156      -0.028449      -0.016119       0.036472      -0.016780       0.000084      -0.000934      -0.019056       0.016138      -0.021991       0.005321       0.016670              1.927146       1.701970      -0.361834      -0.245004       2.019011       0.301777       2.060457           0.000504
           64              H       6.425584      14.106018      20.026273       0.083029       1.413599 0.10662842E+02  0.11154141E+03                                 2.021346                            1.863939      -1.141137       2.319598                    0.996122       3.709370      10.431413       0.479205       1.221860      -0.723183       0.017964      -0.039265       0.019106       0.047217      -0.018360      -0.001082      -0.000814      -0.025276       0.001238      -0.022574       0.000488       0.022085              2.108843       1.802056      -0.366335       0.223849       2.318825      -0.586765       2.205647           0.001045
           65              H       3.324789      17.456857       9.764418       0.083952       1.434036 0.10890550E+02  0.11516437E+03                                 2.083249                            1.915346      -1.175552       2.304615                    0.995518       3.822810      11.006612       0.458524       1.263211      -0.713220      -0.019847      -0.028376      -0.033925       0.048477      -0.001095       0.020191       0.006936      -0.006879       0.007149      -0.022764       0.002195       0.020569              2.178795       1.894419       0.215314       0.272319       2.470358       0.660169       2.171607           0.001371
           66              H       2.508598      19.628150       9.733328       0.116223       1.245374 0.93050425E+01  0.93908672E+02                                 1.844506                            1.733719      -1.027095       2.384427                    0.997707       3.473391       9.537565       0.501013       1.211351      -0.726061      -0.025800       0.010199      -0.022565       0.035761      -0.003274       0.018672       0.006831      -0.006164      -0.005965      -0.022631       0.005455       0.017176              1.889207       2.020115      -0.250484       0.451580       1.896242      -0.134781       1.751264           0.001615
           67              H       5.072829      20.516502      12.704625       0.112203       1.296532 0.98232751E+01  0.10043511E+03                                 1.893921                            1.780620      -1.054324       2.370285                    0.997267       3.512873       9.691141       0.494948       1.210368      -0.726614       0.012618       0.023473       0.023018       0.035214      -0.003722       0.017906       0.005719      -0.005658      -0.000875      -0.021250       0.004578       0.016672              1.935273       1.630856       0.115015       0.254972       2.360457       0.351073       1.814506           0.001301
           68              H       5.863400      18.347319      12.684638       0.089052       1.537118 0.11767410E+02  0.12635647E+03                                 2.158428                            1.975285      -1.167915       2.310412                    0.995886       3.777156      10.814655       0.458754       1.243398      -0.718951       0.035062      -0.007296       0.034263       0.049564      -0.000568       0.023356       0.008166      -0.000111       0.006995      -0.024439      -0.000768       0.025206              2.275297       2.372170      -0.423484       0.658188       2.179821      -0.438633       2.273902           0.001704
           69              C       4.430125      15.440024       2.780538       0.059325      29.808510 0.34974126E+03  0.78455660E+04                                 8.509198                            6.303488       0.068696       2.016009                    0.999767      27.415855      78.893432       0.640888       0.426036      -1.050258       0.055147       0.015408      -0.008666       0.057911       0.005297       0.016551       0.010533       0.014528      -0.123738      -0.046406       0.011957       0.034449             10.303013       9.482936       2.120412      -0.274267       5.613466       0.678813      15.812636           0.017389
           70              C       4.364976      15.442767       4.158039      -0.212625      37.495120 0.46457941E+03  0.11123397E+05                                 9.760856                            7.175601       0.143088       2.001211                    0.999765      30.774565      89.768224       0.615518       0.415612      -1.062952       0.017713       0.004986       0.002627       0.018588       0.018049      -0.023214      -0.012389       0.046328      -0.010821      -0.028810      -0.016286       0.045096             11.960575      10.335960       1.683422       1.044725       5.467987       0.733500      20.077779           0.026307
           71              C       4.888363      14.800452       7.077815      -0.211275      36.717273 0.45925665E+03  0.10972038E+05                                 9.636172                            7.145539       0.113985       1.991996                    0.999735      30.798664      89.947222       0.614934       0.416913      -1.061375       0.011165       0.014320      -0.006550       0.019304       0.029610       0.018493       0.021462      -0.044528      -0.019639      -0.036217      -0.016869       0.053086             11.698761       6.426227       2.206871      -0.303828       8.509528      -1.361291      20.160529           0.025665
           72              C       4.937407      14.832948       8.446655       0.053430      29.653219 0.35730320E+03  0.80494619E+04                                 8.459752                            6.365169       0.078768       2.017128                    0.999818      27.534871      79.124904       0.639384       0.425221      -1.051899       0.037903       0.047657       0.009190       0.061581       0.015845      -0.009361      -0.017501      -0.023445      -0.110891      -0.041885      -0.001223       0.043108             10.080297       5.677832       1.906361       0.492875       8.525229      -0.317847      16.037832           0.024112
           73              C      -0.027084      18.091997      21.474169       0.046401      30.625322 0.37323085E+03  0.85000304E+04                                 8.631908                            6.491023       0.094453       2.016134                    0.999771      27.975196      80.814149       0.635306       0.423331      -1.053124      -0.050204       0.003881       0.041449       0.065219      -0.027002      -0.016571       0.026205       0.012932       0.065418      -0.040889      -0.008451       0.049339             10.324617       8.398235       3.132651      -2.430352      14.843844       1.121751       7.731771           0.019894
           74              C       0.464826      19.387599      21.447521      -0.208034      38.105329 0.48405352E+03  0.11732201E+05                                 9.946311                            7.393248       0.013944       1.956054                    0.999654      31.346823      92.588278       0.596776       0.423456      -1.055926      -0.016912       0.016127       0.015032       0.027786       0.016032      -0.041951      -0.017395       0.023668       0.016778      -0.034826      -0.022253       0.057079             12.079783       8.975837       3.070332      -2.344759      19.676722       1.572165       7.586789           0.037708
           75              C       7.261539      20.330813       0.117697       0.061373      39.524801 0.43676465E+03  0.10244169E+05                                10.279636                            7.020418      -0.072689       1.975781                    0.999433      27.343927      77.621848       0.617116       0.423165      -1.063662      -0.007662      -0.028720      -0.008085       0.030804       0.015673      -0.031271       0.007638      -0.024550      -0.018048      -0.043676       0.016452       0.027224             14.076136       8.874165       4.272538      -2.743308      25.432237      -0.438487       7.922005           0.096076
           76              C       6.275522      19.898243       0.981549      -0.201919      38.235018 0.47221872E+03  0.11387112E+05                                10.003631                            7.307798       0.014025       1.957481                    0.999701      31.221690      92.310737       0.598928       0.424093      -1.054383       0.014983      -0.000657      -0.024066       0.028356      -0.031950      -0.018969       0.033583      -0.030953       0.014690      -0.038090      -0.021916       0.060006             12.441661       9.326094       5.013368      -2.922970      20.047356      -0.955333       7.951533           0.030772
           77              C       5.804839      18.600531       0.979329       0.038764      30.496347 0.36785337E+03  0.83513209E+04                                 8.618801                            6.440467       0.107870       2.020954                    0.999803      27.972718      80.809810       0.638020       0.422855      -1.052904       0.032024      -0.029331      -0.042644       0.060864      -0.012112      -0.030137      -0.008388       0.045176       0.052678      -0.039814      -0.006130       0.045944             10.435970       7.803762       3.202147      -2.688072      15.690718      -0.314843       7.813428           0.030709
           78              C       6.550025      16.211476       2.780538       0.059325      29.808457 0.34974059E+03  0.78455459E+04                                 8.509184                            6.303480       0.068701       2.016011                    0.999767      27.415822      78.893268       0.640889       0.426036      -1.050258      -0.055147      -0.015407      -0.008666       0.057911       0.005297      -0.016552      -0.010532       0.014527      -0.123738      -0.046406       0.011957       0.034449             10.302992       9.482926       2.120412       0.274263       5.613458      -0.678802      15.812592           0.017388
           79              C       6.615174      16.208733       4.158039      -0.212624      37.495028 0.46457826E+03  0.11123359E+05                                 9.760832                            7.175587       0.143092       2.001213                    0.999765      30.774524      89.767990       0.615519       0.415611      -1.062953      -0.017713      -0.004986       0.002628       0.018588       0.018049       0.023214       0.012388       0.046327      -0.010822      -0.028810      -0.016286       0.045096             11.960540      10.335940       1.683420      -1.044724       5.467976      -0.733491      20.077704           0.026305
           80              C       6.091787      16.851048       7.077815      -0.211275      36.717254 0.45925657E+03  0.10972032E+05                                 9.636167                            7.145541       0.113986       1.991997                    0.999735      30.798630      89.947014       0.614934       0.416914      -1.061375      -0.011166      -0.014320      -0.006550       0.019304       0.029609      -0.018493      -0.021463      -0.044530      -0.019641      -0.036217      -0.016869       0.053086             11.698754       6.426223       2.206864       0.303845       8.509520       1.361314      20.160520           0.025645
           81              C       6.042743      16.818552       8.446655       0.053429      29.653172 0.35730261E+03  0.80494451E+04                                 8.459742                            6.365164       0.078768       2.017129                    0.999818      27.534859      79.124850       0.639384       0.425221      -1.051899      -0.037903      -0.047657       0.009190       0.061582       0.015844       0.009361       0.017500      -0.023446      -0.110890      -0.041885      -0.001222       0.043108             10.080281       5.677827       1.906361      -0.492862       8.525225       0.317861      16.037792           0.024106
           82              C       3.687134      13.559503      21.474169       0.046401      30.625485 0.37323294E+03  0.85000912E+04                                 8.631935                            6.491037       0.094456       2.016133                    0.999771      27.975312      80.814585       0.635306       0.423330      -1.053125       0.050205      -0.003879       0.041451       0.065221      -0.027003       0.016573      -0.026208       0.012929       0.065416      -0.040889      -0.008454       0.049343             10.324651       8.398264       3.132667       2.430361      14.843895      -1.121755       7.731795           0.019901
           83              C       3.195224      12.263901      21.447521      -0.208035      38.105710 0.48405886E+03  0.11732369E+05                                 9.946385                            7.393292       0.013933       1.956048                    0.999654      31.347034      92.589215       0.596774       0.423457      -1.055925       0.016913      -0.016130       0.015034       0.027790       0.016034       0.041957       0.017395       0.023667       0.016771      -0.034832      -0.022252       0.057084             12.079877       8.975910       3.070371       2.344783      19.676879      -1.572168       7.586841           0.037728
           84              C       3.718611      11.320686       0.117697       0.061371      39.525215 0.43676950E+03  0.10244310E+05                                10.279684                            7.020442      -0.072667       1.975785                    0.999433      27.344123      77.622479       0.617117       0.423163      -1.063663       0.007668       0.028725      -0.008089       0.030811       0.015672       0.031280      -0.007638      -0.024556      -0.018050      -0.043684       0.016456       0.027229             14.076202       8.874217       4.272576       2.743336      25.432343       0.438506       7.922046           0.096099
           85              C       4.704628      11.753257       0.981549      -0.201920      38.235415 0.47222366E+03  0.11387270E+05                                10.003707                            7.307836       0.014012       1.957475                    0.999701      31.221938      92.311869       0.598926       0.424093      -1.054382      -0.014984       0.000654      -0.024069       0.028360      -0.031952       0.018972      -0.033586      -0.030957       0.014680      -0.038090      -0.021921       0.060012             12.441764       9.326164       5.013409       2.923001      20.047533       0.955331       7.951596           0.030798
           86              C       5.175311      13.050969       0.979329       0.038762      30.496552 0.36785589E+03  0.83513944E+04                                 8.618835                            6.440482       0.107872       2.020953                    0.999803      27.972870      80.810388       0.638020       0.422854      -1.052904      -0.032025       0.029334      -0.042646       0.060867      -0.012110       0.030141       0.008388       0.045176       0.052674      -0.039813      -0.006134       0.045947             10.436017       7.803794       3.202168       2.688086      15.690799       0.314845       7.813458           0.030722
           87              C       2.889975       4.889524       8.322962       0.059361      29.805232 0.34970101E+03  0.78444028E+04                                 8.508576                            6.303144       0.068695       2.016043                    0.999767      27.413504      78.884221       0.640906       0.426039      -1.050261      -0.055121       0.015392       0.008644       0.057879      -0.005275       0.016532      -0.010516       0.014466      -0.123782      -0.046409       0.012001       0.034408             10.302130       9.482172      -2.120220      -0.274311       5.613102      -0.678708      15.811115           0.017469
           88              C       2.955124       4.892267       6.945461      -0.212593      37.491197 0.46453013E+03  0.11121877E+05                                 9.760153                            7.175222       0.143230       2.001281                    0.999765      30.772405      89.759380       0.615536       0.415612      -1.062957      -0.017682       0.004978      -0.002591       0.018551      -0.018031      -0.023187       0.012364       0.046253      -0.010898      -0.028752      -0.016289       0.045041             11.959536      10.335195      -1.683286       1.044640       5.467654      -0.733437      20.075760           0.026172
           89              C       2.431737       4.249952       4.025685      -0.211269      36.713549 0.45920570E+03  0.10970450E+05                                 9.635468                            7.145119       0.114241       1.992103                    0.999735      30.796321      89.937076       0.614959       0.416911      -1.061383      -0.011144       0.014278       0.006504       0.019245      -0.029540       0.018444      -0.021428      -0.044479      -0.019789      -0.036122      -0.016875       0.052998             11.697790       6.425763      -2.206647      -0.303887       8.508836       1.361224      20.158771           0.025295
           90              C       2.382693       4.282448       2.656845       0.053512      29.649864 0.35725209E+03  0.80480173E+04                                 8.459230                            6.364791       0.078705       2.017152                    0.999817      27.532398      79.116189       0.639392       0.425231      -1.051893      -0.037850       0.047603      -0.009175       0.061505      -0.015759      -0.009333       0.017446      -0.023326      -0.110913      -0.041869      -0.001115       0.042984             10.079612       5.677492      -1.906307       0.492796       8.524694       0.317709      16.036650           0.023755
           91              C       0.027084       7.541497      11.836331       0.046380      30.626641 0.37324628E+03  0.85004720E+04                                 8.632078                            6.491089       0.094477       2.016124                    0.999771      27.976219      80.817611       0.635313       0.423322      -1.053130       0.050208       0.003877      -0.041472       0.065237       0.027004      -0.016592      -0.026250       0.012937       0.065367      -0.040895      -0.008486       0.049381             10.324896       8.398377      -3.132743      -2.430379      14.844439      -1.121834       7.731873           0.020048
           92              C       6.855274       8.837099      11.862979      -0.208072      38.108550 0.48409680E+03  0.11733536E+05                                 9.946885                            7.393584       0.013771       1.955978                    0.999653      31.348579      92.595212       0.596761       0.423457      -1.055923       0.016906       0.016147      -0.015066       0.027812      -0.016046      -0.041998       0.017414       0.023638       0.016732      -0.034884      -0.022243       0.057127             12.080615       8.976315      -3.070597      -2.344860      19.678355      -1.572316       7.587175           0.037903
           93              C       0.058561       9.780313      10.985803       0.061346      39.527405 0.43679152E+03  0.10244954E+05                                10.279964                            7.020550      -0.072578       1.975796                    0.999433      27.345128      77.625780       0.617122       0.423155      -1.063668       0.007687      -0.028765       0.008099       0.030856      -0.015662      -0.031323      -0.007635      -0.024575      -0.018051      -0.043724       0.016473       0.027250             14.076743       8.874450      -4.272781      -2.743389      25.433541       0.438457       7.922238           0.096224
           94              C       1.044578       9.347743      10.121951      -0.201947      38.238079 0.47225804E+03  0.11388336E+05                                10.004197                            7.308117       0.013855       1.957407                    0.999701      31.223431      92.318044       0.598911       0.424095      -1.054378      -0.015005      -0.000646       0.024081       0.028380       0.031969      -0.019001      -0.033602      -0.030998       0.014599      -0.038098      -0.021957       0.060056             12.442487       9.326595      -5.013721      -2.923113      20.048918       0.955291       7.951947           0.030981
           95              C       1.515261       8.050031      10.124171       0.038736      30.497675 0.36786940E+03  0.83517690E+04                                 8.618977                            6.440549       0.107919       2.020954                    0.999803      27.973610      80.812573       0.638025       0.422847      -1.052909      -0.032026      -0.029340       0.042666       0.060885       0.012081      -0.030171       0.008380       0.045200       0.052668      -0.039803      -0.006179       0.045982             10.436258       7.803893      -3.202281      -2.688059      15.691386       0.314770       7.813495           0.030860
           96              C       0.770075       5.660976       8.322962       0.059362      29.805241 0.34970102E+03  0.78444038E+04                                 8.508579                            6.303144       0.068693       2.016042                    0.999767      27.413514      78.884280       0.640906       0.426038      -1.050261       0.055121      -0.015392       0.008644       0.057879      -0.005275      -0.016532       0.010516       0.014468      -0.123782      -0.046409       0.012000       0.034409             10.302136       9.482173      -2.120219       0.274315       5.613102       0.678709      15.811134           0.017470
           97              C       0.704926       5.658233       6.945461      -0.212594      37.491265 0.46453096E+03  0.11121904E+05                                 9.760169                            7.175231       0.143227       2.001280                    0.999765      30.772441      89.759577       0.615536       0.415612      -1.062956       0.017682      -0.004978      -0.002591       0.018551      -0.018031       0.023187      -0.012364       0.046255      -0.010897      -0.028753      -0.016288       0.045041             11.959561      10.335208      -1.683286      -1.044633       5.467659       0.733432      20.075815           0.026174
           98              C       1.228313       6.300548       4.025685      -0.211269      36.713612 0.45920619E+03  0.10970470E+05                                 9.635484                            7.145122       0.114239       1.992102                    0.999735      30.796380      89.937436       0.614958       0.416910      -1.061383       0.011143      -0.014279       0.006504       0.019245      -0.029541      -0.018444       0.021427      -0.044476      -0.019786      -0.036122      -0.016875       0.052997             11.697815       6.425775      -2.206658       0.303867       8.508855      -1.361206      20.158816           0.025315
           99              C       1.277357       6.268052       2.656845       0.053513      29.649888 0.35725223E+03  0.80480227E+04                                 8.459240                            6.364794       0.078702       2.017151                    0.999817      27.532414      79.116291       0.639392       0.425231      -1.051893       0.037850      -0.047603      -0.009175       0.061505      -0.015760       0.009332      -0.017446      -0.023325      -0.110913      -0.041870      -0.001115       0.042985             10.079630       5.677497      -1.906306      -0.492810       8.524689      -0.317702      16.036703           0.023761
          100              C       3.632966       3.009003      11.836331       0.046380      30.626539 0.37324498E+03  0.85004343E+04                                 8.632061                            6.491080       0.094475       2.016124                    0.999771      27.976154      80.817364       0.635313       0.423322      -1.053130      -0.050207      -0.003879      -0.041471       0.065235       0.027004       0.016591       0.026248       0.012938       0.065369      -0.040895      -0.008484       0.049379             10.324875       8.398356      -3.132731       2.430370      14.844413       1.121834       7.731856           0.020043
          101              C       4.124876       1.713401      11.862979      -0.208071      38.108368 0.48409437E+03  0.11733458E+05                                 9.946850                            7.393564       0.013776       1.955980                    0.999653      31.348466      92.594685       0.596762       0.423457      -1.055924      -0.016905      -0.016145      -0.015064       0.027810      -0.016045       0.041995      -0.017414       0.023638       0.016739      -0.034881      -0.022243       0.057124             12.080575       8.976274      -3.070578       2.344840      19.678305       1.572317       7.587144           0.037885
          102              C       3.601489       0.770186      10.985803       0.061345      39.527259 0.43678941E+03  0.10244894E+05                                10.279963                            7.020547      -0.072597       1.975792                    0.999433      27.345018      77.625485       0.617120       0.423157      -1.063667      -0.007684       0.028761       0.008097       0.030852      -0.015663       0.031317       0.007635      -0.024571      -0.018049      -0.043718       0.016471       0.027247             14.076761       8.874440      -4.272791       2.743371      25.433618      -0.438457       7.922224           0.096216
          103              C       2.615472       1.202757      10.121951      -0.201946      38.237864 0.47225507E+03  0.11388241E+05                                10.004155                            7.308093       0.013862       1.957410                    0.999701      31.223287      92.317374       0.598912       0.424095      -1.054379       0.015004       0.000647       0.024079       0.028378       0.031968       0.018998       0.033601      -0.030996       0.014608      -0.038099      -0.021954       0.060052             12.442437       9.326555      -5.013712       2.923089      20.048851      -0.955298       7.951905           0.030955
          104              C       2.144789       2.500468      10.124171       0.038737      30.497596 0.36786832E+03  0.83517376E+04                                 8.618966                            6.440545       0.107915       2.020954                    0.999803      27.973539      80.812312       0.638025       0.422848      -1.052909       0.032026       0.029339       0.042665       0.060883       0.012082       0.030169      -0.008379       0.045199       0.052672      -0.039803      -0.006177       0.045980             10.436246       7.803881      -3.202279       2.688049      15.691378      -0.314771       7.813479           0.030849
          105              C       2.889975       5.660976      19.426462       0.058496      29.831703 0.35012410E+03  0.78562447E+04                                 8.512456                            6.306339       0.069749       2.016008                    0.999769      27.433985      78.954208       0.640839       0.425955      -1.050316      -0.055800      -0.015557       0.008567       0.058558       0.005852       0.016987       0.010644       0.015886      -0.124046      -0.046657       0.011130       0.035527             10.306421       9.487194       2.121910      -0.273154       5.616618       0.680373      15.815451           0.018631
          106              C       2.955124       5.658233      18.048961      -0.212202      37.485848 0.46448588E+03  0.11120703E+05                                 9.759693                            7.175291       0.141827       2.000902                    0.999763      30.769662      89.754887       0.615472       0.415660      -1.062912      -0.017923      -0.005012      -0.002943       0.018841       0.017942      -0.023668      -0.012300       0.046650      -0.009994      -0.028918      -0.016501       0.045419             11.958488      10.335110       1.683478       1.044445       5.467714       0.733684      20.072641           0.027489
          107              C       2.431737       6.300548      15.129185      -0.211603      36.705635 0.45905882E+03  0.10965595E+05                                 9.632501                            7.142673       0.116063       1.992631                    0.999738      30.793459      89.910644       0.615259       0.416758      -1.061525      -0.010937      -0.014223       0.006229       0.018993       0.029245       0.018286       0.021156      -0.044183      -0.020622      -0.035726      -0.016827       0.052553             11.694427       6.423912       2.206212      -0.303773       8.506054      -1.360013      20.153315           0.024193
          108              C       2.382693       6.268052      13.760345       0.054152      29.629879 0.35688317E+03  0.80377460E+04                                 8.456669                            6.362093       0.077917       2.017247                    0.999816      27.516015      79.063195       0.639429       0.425310      -1.051829      -0.037441      -0.047188      -0.009214       0.060938       0.015024      -0.009142      -0.017168      -0.022189      -0.110422      -0.041617      -0.000269       0.041885             10.077143       5.675782       1.906701       0.492535       8.521988      -0.316175      16.033660           0.022225
          109              C       0.027084       3.009003       0.732831       0.045634      30.652618 0.37367159E+03  0.85125938E+04                                 8.635946                            6.494211       0.094811       2.015866                    0.999772      27.996223      80.887354       0.635244       0.423247      -1.053175       0.050798      -0.004127      -0.041767       0.065894      -0.027467      -0.017475       0.026480       0.011928       0.066349      -0.041123      -0.009356       0.050479             10.329138       8.401232       3.133038      -2.430938      14.849826       1.124014       7.736357           0.021413
          110              C       6.855274       1.713401       0.759479      -0.207790      38.117388 0.48423977E+03  0.11738336E+05                                 9.949470                            7.395420       0.011800       1.955348                    0.999650      31.353842      92.628094       0.596573       0.423542      -1.055828       0.017391      -0.016600      -0.014799       0.028231       0.016710      -0.042166      -0.017195       0.024236       0.016103      -0.034878      -0.022673       0.057551             12.083699       8.978716       3.071485      -2.345695      19.682810       1.573012       7.589572           0.038774
          111              C       0.058561       0.770186      22.089303       0.060916      39.527518 0.43679221E+03  0.10245117E+05                                10.280645                            7.021010      -0.073264       1.975702                    0.999431      27.344827      77.629007       0.617033       0.423210      -1.063619       0.007759       0.028833       0.008145       0.030949       0.015650      -0.031602       0.007684      -0.024747      -0.017886      -0.044023       0.016640       0.027383             14.077679       8.875021       4.273076      -2.743731      25.434950      -0.438537       7.923066           0.098454
          112              C       1.044578       1.202757      21.225451      -0.201519      38.229025 0.47216936E+03  0.11385729E+05                                10.002901                            7.307794       0.012464       1.957042                    0.999698      31.219148      92.305230       0.598876       0.424137      -1.054346      -0.014860       0.000369       0.024517       0.028671      -0.031714      -0.018888       0.034227      -0.030978       0.014500      -0.037920      -0.022428       0.060348             12.439905       9.325447       5.011909      -2.923385      20.042480      -0.955971       7.951788           0.031950
          113              C       1.515261       2.500468      21.227671       0.037910      30.520961 0.36827526E+03  0.83631433E+04                                 8.621810                            6.443261       0.108957       2.020915                    0.999803      27.992292      80.872408       0.638027       0.422737      -1.052996      -0.032379       0.029342       0.043183       0.061433      -0.012282      -0.031281      -0.008554       0.045315       0.052538      -0.040337      -0.006768       0.047105             10.438914       7.806705       3.202605      -2.690026      15.692472      -0.317009       7.817566           0.032172
          114              C       0.770075       4.889524      19.426462       0.058496      29.831658 0.35012357E+03  0.78562286E+04                                 8.512444                            6.306333       0.069753       2.016009                    0.999769      27.433957      78.954067       0.640840       0.425955      -1.050316       0.055800       0.015556       0.008567       0.058558       0.005852      -0.016987      -0.010644       0.015884      -0.124046      -0.046657       0.011130       0.035527             10.306402       9.487188       2.121912       0.273146       5.616613      -0.680365      15.815405           0.018631
          115              C       0.704926       4.892267      18.048961      -0.212203      37.485817 0.46448565E+03  0.11120694E+05                                 9.759683                            7.175289       0.141829       2.000903                    0.999763      30.769639      89.754723       0.615473       0.415660      -1.062912       0.017923       0.005012      -0.002943       0.018841       0.017943       0.023668       0.012300       0.046648      -0.009995      -0.028918      -0.016502       0.045419             11.958472      10.335101       1.683478      -1.044461       5.467712      -0.733683      20.072603           0.027487
          116              C       1.228313       4.249952      15.129185      -0.211604      36.705696 0.45906018E+03  0.10965629E+05                                 9.632511                            7.142689       0.116062       1.992630                    0.999738      30.793444      89.910439       0.615258       0.416759      -1.061526       0.010938       0.014223       0.006229       0.018992       0.029243      -0.018286      -0.021156      -0.044186      -0.020626      -0.035726      -0.016827       0.052553             11.694438       6.423915       2.206200       0.303808       8.506050       1.360067      20.153351           0.024173
          117              C       1.277357       4.282448      13.760345       0.054151      29.629893 0.35688355E+03  0.80377565E+04                                 8.456668                            6.362097       0.077913       2.017246                    0.999816      27.516029      79.063238       0.639429       0.425310      -1.051829       0.037441       0.047188      -0.009214       0.060938       0.015023       0.009143       0.017168      -0.022190      -0.110421      -0.041616      -0.000268       0.041885             10.077137       5.675784       1.906705      -0.492515       8.522004       0.316204      16.033624           0.022219
          118              C       3.632966       7.541497       0.732831       0.045634      30.652799 0.37367385E+03  0.85126595E+04                                 8.635975                            6.494225       0.094813       2.015865                    0.999772      27.996350      80.887829       0.635244       0.423246      -1.053175      -0.050800       0.004126      -0.041769       0.065896      -0.027467       0.017477      -0.026483       0.011925       0.066346      -0.041123      -0.009360       0.050483             10.329176       8.401262       3.133052       2.430949      14.849882      -1.124024       7.736385           0.021419
          119              C       4.124876       8.837099       0.759479      -0.207791      38.117791 0.48424523E+03  0.11738508E+05                                 9.949546                            7.395464       0.011788       1.955342                    0.999650      31.354080      92.629126       0.596571       0.423542      -1.055827      -0.017392       0.016603      -0.014802       0.028236       0.016713       0.042171       0.017195       0.024236       0.016095      -0.034884      -0.022673       0.057557             12.083795       8.978793       3.071519       2.345725      19.682960      -1.573021       7.589632           0.038794
          120              C       3.601489       9.780313      22.089303       0.060913      39.527893 0.43679664E+03  0.10245246E+05                                10.280686                            7.021031      -0.073241       1.975706                    0.999431      27.345030      77.629669       0.617034       0.423208      -1.063620      -0.007764      -0.028838       0.008149       0.030957       0.015649       0.031611      -0.007684      -0.024754      -0.017888      -0.044033       0.016645       0.027388             14.077729       8.875072       4.273096       2.743766      25.435003       0.438545       7.923112           0.098477
          121              C       2.615472       9.347743      21.225451      -0.201520      38.229430 0.47217453E+03  0.11385896E+05                                10.002984                            7.307836       0.012451       1.957036                    0.999698      31.219406      92.306462       0.598874       0.424137      -1.054345       0.014862      -0.000367       0.024520       0.028675      -0.031715       0.018892      -0.034229      -0.030982       0.014488      -0.037920      -0.022433       0.060353             12.440014       9.325523       5.011941       2.923424      20.042658       0.955960       7.951862           0.031976
          122              C       2.144789       8.050031      21.227671       0.037909      30.521131 0.36827735E+03  0.83632050E+04                                 8.621836                            6.443270       0.108962       2.020915                    0.999803      27.992434      80.872958       0.638028       0.422736      -1.052997       0.032379      -0.029345       0.043185       0.061437      -0.012279       0.031285       0.008554       0.045315       0.052534      -0.040336      -0.006772       0.047108             10.438952       7.806733       3.202622       2.690044      15.692529       0.317011       7.817595           0.032186
          123              C       4.430125      16.211476      13.884038       0.058401      29.834687 0.35016874E+03  0.78575072E+04                                 8.512965                            6.306712       0.069731       2.015962                    0.999769      27.436179      78.962179       0.640824       0.425951      -1.050317       0.055855      -0.015573      -0.008559       0.058613      -0.005905       0.017029      -0.010655       0.016015      -0.124107      -0.046691       0.011056       0.035635             10.307075       9.487776      -2.122084      -0.273064       5.617029      -0.680546      15.816419           0.018945
          124              C       4.364976      16.208733      15.261539      -0.212200      37.487181 0.46450470E+03  0.11121307E+05                                 9.760022                            7.175503       0.141620       2.000831                    0.999763      30.770324      89.758507       0.615452       0.415667      -1.062903       0.017948      -0.005016       0.002972       0.018871      -0.017947      -0.023710       0.012303       0.046722      -0.009873      -0.028963      -0.016507       0.045470             11.958956      10.335493      -1.683560       1.044497       5.467901      -0.733743      20.073473           0.027827
          125              C       4.888363      16.851048      18.181315      -0.211634      36.707479 0.45907921E+03  0.10966241E+05                                 9.632842                            7.142824       0.115952       1.992582                    0.999738      30.794622      89.915669       0.615251       0.416758      -1.061522       0.010939      -0.014243      -0.006246       0.019014      -0.029253       0.018303      -0.021160      -0.044192      -0.020598      -0.035746      -0.016822       0.052568             11.694935       6.424133      -2.206356      -0.303702       8.506397       1.359934      20.154274           0.024273
          126              C       4.937407      16.818552      19.550155       0.054115      29.632263 0.35691341E+03  0.80386282E+04                                 8.457146                            6.362374       0.077838       2.017194                    0.999816      27.517799      79.070298       0.639411       0.425311      -1.051824       0.037449      -0.047201       0.009223       0.060954      -0.015039      -0.009147       0.017174      -0.022212      -0.110431      -0.041622      -0.000286       0.041908             10.077792       5.676078      -1.906832       0.492586       8.522452       0.316184      16.034846           0.022132
          127              C      -0.027084      13.559503      10.370669       0.045566      30.656441 0.37372712E+03  0.85142123E+04                                 8.636628                            6.494663       0.094724       2.015795                    0.999772      27.999086      80.898457       0.635223       0.423243      -1.053173      -0.050871      -0.004149       0.041797       0.065970       0.027476      -0.017557      -0.026562       0.011891       0.066400      -0.041141      -0.009464       0.050604             10.330010       8.401799      -3.133198      -2.431083      14.851140      -1.124374       7.737091           0.021745
          128              C       0.464826      12.263901      10.344021      -0.207798      38.121495 0.48429660E+03  0.11740137E+05                                 9.950322                            7.395939       0.011503       1.955234                    0.999650      31.356115      92.638514       0.596538       0.423552      -1.055815      -0.017411      -0.016650       0.014823       0.028286      -0.016765      -0.042233       0.017202       0.024244       0.016012      -0.034948      -0.022687       0.057635             12.084864       8.979472      -3.071815      -2.345909      19.684874      -1.573277       7.590245           0.039122
          129              C       7.261539      11.320686      11.221197       0.060852      39.530313 0.43682173E+03  0.10245985E+05                                10.281011                            7.021163      -0.073139       1.975729                    0.999431      27.346156      77.633497       0.617037       0.423200      -1.063625      -0.007806       0.028887      -0.008176       0.031020      -0.015632      -0.031686      -0.007677      -0.024807      -0.017875      -0.044104       0.016678       0.027426             14.078326       8.875347      -4.273283      -2.743870      25.436230       0.438476       7.923402           0.098774
          130              C       6.275522      11.753257      12.085049      -0.201531      38.232211 0.47221454E+03  0.11387157E+05                                10.003558                            7.308219       0.012178       1.956933                    0.999698      31.221053      92.313989       0.598846       0.424146      -1.054334       0.014893       0.000345      -0.024546       0.028713       0.031727      -0.018917      -0.034276      -0.031051       0.014421      -0.037932      -0.022489       0.060421             12.440761       9.326040      -5.012192      -2.923653      20.043858       0.956019       7.952386           0.032301
          131              C       5.804839      13.050969      12.082829       0.037846      30.523277 0.36831171E+03  0.83641671E+04                                 8.622073                            6.443463       0.109083       2.020921                    0.999803      27.994139      80.878342       0.638035       0.422722      -1.053007       0.032417       0.029361      -0.043236       0.061500       0.012245      -0.031380       0.008546       0.045366       0.052576      -0.040353      -0.006866       0.047218             10.439231       7.806965      -3.202680      -2.690208      15.692769       0.317183       7.817960           0.032485
          132              C       6.550025      15.440024      13.884038       0.058401      29.834715 0.35016901E+03  0.78575159E+04                                 8.512973                            6.306716       0.069728       2.015961                    0.999769      27.436199      78.962282       0.640823       0.425951      -1.050316      -0.055855       0.015573      -0.008558       0.058613      -0.005905      -0.017029       0.010655       0.016017      -0.124107      -0.046691       0.011056       0.035635             10.307088       9.487783      -2.122085       0.273066       5.617033       0.680545      15.816446           0.018946
          133              C       6.615174      15.442767      15.261539      -0.212200      37.487252 0.46450563E+03  0.11121337E+05                                 9.760040                            7.175514       0.141618       2.000830                    0.999763      30.770352      89.758673       0.615451       0.415668      -1.062902      -0.017948       0.005016       0.002972       0.018871      -0.017947       0.023709      -0.012303       0.046723      -0.009872      -0.028964      -0.016507       0.045471             11.958983      10.335505      -1.683559      -1.044494       5.467908       0.733737      20.073535           0.027830
          134              C       6.091787      14.800452      18.181315      -0.211634      36.707474 0.45907867E+03  0.10966231E+05                                 9.632844                            7.142816       0.115952       1.992582                    0.999738      30.794658      89.915954       0.615252       0.416757      -1.061522      -0.010939       0.014244      -0.006245       0.019014      -0.029254      -0.018303       0.021160      -0.044189      -0.020595      -0.035746      -0.016821       0.052567             11.694942       6.424138      -2.206369       0.303676       8.506410      -1.359905      20.154277           0.024292
          135              C       6.042743      14.832948      19.550155       0.054116      29.632313 0.35691398E+03  0.80386451E+04                                 8.457161                            6.362380       0.077837       2.017194                    0.999816      27.517808      79.070372       0.639411       0.425311      -1.051824      -0.037449       0.047201       0.009223       0.060954      -0.015040       0.009147      -0.017175      -0.022211      -0.110431      -0.041622      -0.000286       0.041908             10.077816       5.676085      -1.906833      -0.492606       8.522455      -0.316170      16.034908           0.022137
          136              C       3.687134      18.091997      10.370669       0.045567      30.656319 0.37372544E+03  0.85141638E+04                                 8.636608                            6.494651       0.094722       2.015796                    0.999772      27.999002      80.898150       0.635223       0.423243      -1.053173       0.050870       0.004150       0.041796       0.065969       0.027475       0.017556       0.026560       0.011892       0.066402      -0.041140      -0.009462       0.050602             10.329988       8.401779      -3.133189       2.431076      14.851111       1.124371       7.737073           0.021740
          137              C       3.195224      19.387599      10.344021      -0.207797      38.121264 0.48429319E+03  0.11740032E+05                                 9.950281                            7.395913       0.011509       1.955237                    0.999650      31.355988      92.637991       0.596539       0.423552      -1.055815       0.017411       0.016648       0.014821       0.028284      -0.016764       0.042230      -0.017202       0.024244       0.016018      -0.034944      -0.022688       0.057632             12.084816       8.979435      -3.071797       2.345898      19.684797       1.573273       7.590217           0.039104
          138              C       3.718611      20.330813      11.221197       0.060852      39.530125 0.43681913E+03  0.10245912E+05                                10.281005                            7.021159      -0.073158       1.975724                    0.999431      27.346048      77.633236       0.617035       0.423201      -1.063623       0.007802      -0.028884      -0.008174       0.031016      -0.015633       0.031680       0.007677      -0.024802      -0.017874      -0.044098       0.016675       0.027423             14.078332       8.875337      -4.273282       2.743857      25.436267      -0.438470       7.923392           0.098768
          139              C       4.704628      19.898243      12.085049      -0.201531      38.232038 0.47221237E+03  0.11387086E+05                                10.003527                            7.308205       0.012184       1.956936                    0.999698      31.220920      92.313357       0.598846       0.424146      -1.054335      -0.014892      -0.000346      -0.024544       0.028711       0.031725       0.018915       0.034275      -0.031050       0.014429      -0.037933      -0.022486       0.060418             12.440725       9.326020      -5.012195       2.923640      20.043800      -0.956040       7.952356           0.032275
          140              C       5.175311      18.600531      12.082829       0.037846      30.523193 0.36831064E+03  0.83641371E+04                                 8.622063                            6.443459       0.109077       2.020921                    0.999803      27.994079      80.878153       0.638034       0.422722      -1.053007      -0.032417      -0.029359      -0.043235       0.061499       0.012246       0.031377      -0.008546       0.045365       0.052579      -0.040353      -0.006863       0.047216             10.439219       7.806963      -3.202682       2.690210      15.692738      -0.317196       7.817954           0.032475
          141              C       5.490075      15.825750       4.878878       0.085256      40.623157 0.41322413E+03  0.95639566E+04                                10.472693                            6.844622      -0.127824       1.968992                    0.999217      26.645376      75.272113       0.622457       0.425152      -1.061834       0.000000       0.000000      -0.022672       0.022672       0.017037       0.000000      -0.000000      -0.030879       0.037363      -0.029219       0.012454       0.016765             14.673900       9.994495       1.681169       0.000000       5.855493       0.000001      28.171711           0.065809
          142              C       5.490075      15.825750       6.357864       0.081252      40.173683 0.41437914E+03  0.95982412E+04                                10.401295                            6.857283      -0.122421       1.970973                    0.999346      26.667605      75.386561       0.621405       0.425537      -1.061499      -0.000000       0.000000       0.022251       0.022251       0.010739      -0.000000       0.000000       0.028430       0.043165      -0.025010       0.010621       0.014388             14.479020       6.719997       2.119631       0.000001       8.586196      -0.000000      28.130866           0.077062
          143              C       1.830025       5.275250       6.224622       0.085281      40.620052 0.41319715E+03  0.95631748E+04                                10.472276                            6.844479      -0.128041       1.968942                    0.999217      26.644125      75.267924       0.622453       0.425162      -1.061828      -0.000000      -0.000000       0.022619       0.022619      -0.016979      -0.000000      -0.000000      -0.030928       0.037328      -0.029187       0.012443       0.016744             14.673067       9.994075      -1.681085       0.000003       5.855275      -0.000009      28.169851           0.065633
          144              C       1.830025       5.275250       4.745636       0.081315      40.170290 0.41434715E+03  0.95973052E+04                                10.400801                            6.857079      -0.122597       1.970928                    0.999346      26.666164      75.381470       0.621407       0.425545      -1.061495       0.000000       0.000000      -0.022188       0.022188      -0.010651       0.000000       0.000000       0.028467       0.043071      -0.024956       0.010599       0.014357             14.478095       6.719675      -2.119489       0.000002       8.585746      -0.000011      28.128864           0.076673
          145              C       1.830025       5.275250      17.328122       0.084945      40.607475 0.41308661E+03  0.95598547E+04                                10.469909                            6.843500      -0.128669       1.968888                    0.999215      26.639735      75.249379       0.622514       0.425154      -1.061846      -0.000000       0.000000       0.022781       0.022781       0.017168       0.000000      -0.000000      -0.030246       0.037201      -0.029079       0.012400       0.016679             14.669135       9.992276       1.680961      -0.000002       5.854227      -0.000003      28.160902           0.067814
          146              C       1.830025       5.275250      15.849136       0.081574      40.158151 0.41425977E+03  0.95941184E+04                                10.396173                            6.854682      -0.120643       1.971416                    0.999348      26.662552      75.349836       0.621786       0.425337      -1.061698      -0.000000       0.000000      -0.022126       0.022126       0.010429      -0.000000       0.000000       0.029144       0.042980      -0.025083       0.010756       0.014327             14.470565       6.717181       2.119100      -0.000001       8.582683      -0.000003      28.111831           0.074210
          147              C       5.490075      15.825750      15.982378       0.084880      40.607879 0.41308752E+03  0.95598965E+04                                10.470029                            6.843540      -0.128622       1.968909                    0.999215      26.639838      75.250158       0.622507       0.425158      -1.061842      -0.000000      -0.000000      -0.022811       0.022811      -0.017199      -0.000000      -0.000000      -0.030193       0.037201      -0.029085       0.012400       0.016685             14.669436       9.992399      -1.680997       0.000007       5.854306      -0.000011      28.161604           0.068223
          148              C       5.490075      15.825750      17.461364       0.081532      40.158630 0.41426128E+03  0.95941684E+04                                10.396263                            6.854697      -0.120526       1.971449                    0.999348      26.662688      75.350438       0.621784       0.425337      -1.061697      -0.000000      -0.000000       0.022151       0.022151      -0.010448       0.000000       0.000000       0.029177       0.042971      -0.025106       0.010782       0.014324             14.470793       6.717274      -2.119201       0.000005       8.582859      -0.000014      28.112247           0.074434
          149              N       6.317978      17.688968       0.119918      -0.253071      42.646466 0.59266308E+03  0.14871988E+05                                10.430907                            8.005881      -0.339405       1.895128                    0.998754      29.601164      84.461430       0.601871       0.405547      -1.084498       0.036471       0.127751      -0.000991       0.132859       0.001796      -0.027733       0.010114       0.027558       0.083412      -0.031677      -0.014023       0.045700             12.722978       9.923388       3.800036      -3.507785      16.985479       0.718547      11.260067           0.087009
          150              N       4.662172      13.962532       0.119918      -0.253072      42.646674 0.59266597E+03  0.14872080E+05                                10.430939                            8.005898      -0.339411       1.895126                    0.998753      29.601261      84.461789       0.601870       0.405547      -1.084498      -0.036471      -0.127753      -0.000990       0.132861       0.001797       0.027738      -0.010115       0.027553       0.083407      -0.031677      -0.014026       0.045703             12.723024       9.923421       3.800053       3.507799      16.985544      -0.718553      11.260107           0.087022
          151              N       1.002122       7.138468      10.983582      -0.253102      42.648566 0.59268961E+03  0.14872891E+05                                10.431417                            8.006168      -0.339433       1.895104                    0.998754      29.602097      84.466081       0.601845       0.405558      -1.084485      -0.036386       0.127754       0.001061       0.132839      -0.001861      -0.027743      -0.010164       0.027559       0.083325      -0.031733      -0.013960       0.045694             12.723783       9.923917      -3.800494      -3.507885      16.987041      -0.718590      11.260389           0.086919
          152              N       2.657928       3.412032      10.983582      -0.253104      42.648588 0.59269024E+03  0.14872914E+05                                10.431432                            8.006182      -0.339438       1.895102                    0.998754      29.602100      84.466173       0.601843       0.405559      -1.084484       0.036386      -0.127752       0.001060       0.132837      -0.001860       0.027739       0.010162       0.027562       0.083328      -0.031732      -0.013959       0.045691             12.723806       9.923928      -3.800507       3.507882      16.987095       0.718589      11.260395           0.086922
          153              N       1.002122       3.412032      22.087082      -0.254952      42.699481 0.59363558E+03  0.14901847E+05                                10.438365                            8.011842      -0.337105       1.895439                    0.998768      29.625272      84.533618       0.601741       0.405486      -1.084586      -0.038076      -0.127765      -0.000374       0.133318       0.001189      -0.028432       0.009213       0.025056       0.081343      -0.029861      -0.015635       0.045496             12.732585       9.929965       3.803390      -3.510564      16.997905       0.718748      11.269885           0.114536
          154              N       2.657928       7.138468      22.087082      -0.254954      42.699706 0.59363863E+03  0.14901944E+05                                10.438402                            8.011861      -0.337112       1.895436                    0.998768      29.625382      84.534032       0.601741       0.405486      -1.084586       0.038076       0.127768      -0.000374       0.133321       0.001190       0.028438      -0.009215       0.025052       0.081337      -0.029863      -0.015637       0.045500             12.732635       9.930002       3.803405       3.510584      16.997968      -0.718758      11.269936           0.114550
          155              N       6.317978      13.962532      11.223418      -0.255112      42.705045 0.59372940E+03  0.14904814E+05                                10.439400                            8.012579      -0.336956       1.895445                    0.998770      29.627721      84.542774       0.601701       0.405497      -1.084577       0.038028      -0.127813       0.000320       0.133351      -0.001245      -0.028470      -0.009239       0.024949       0.081167      -0.029863      -0.015616       0.045480             12.734032       9.930940      -3.803949      -3.510976      16.999888      -0.718790      11.271267           0.116779
          156              N       4.662172      17.688968      11.223418      -0.255115      42.705019 0.59372920E+03  0.14904811E+05                                10.439407                            8.012587      -0.336960       1.895444                    0.998770      29.627709      84.542802       0.601700       0.405498      -1.084577      -0.038028       0.127811       0.000321       0.133349      -0.001243       0.028466       0.009237       0.024951       0.081171      -0.029862      -0.015615       0.045477             12.734041       9.930948      -3.803956       3.510977      16.999907       0.718785      11.271270           0.116785
          157              N       5.490075      15.825750       2.111664      -0.225795      40.748518 0.53597215E+03  0.13146238E+05                                10.152362                            7.640500      -0.448791       1.870885                    0.998448      28.873513      82.075261       0.611384       0.408444      -1.080044      -0.000000       0.000000       0.119289       0.119289       0.015391      -0.000000       0.000000      -0.003272      -0.111023      -0.037008       0.003027       0.033981             12.498590      12.047532       3.745630      -0.000004       8.197283       0.000005      17.250954           0.055046
          158              N       5.490075      15.825750       9.152615      -0.231015      40.591702 0.56089563E+03  0.13889438E+05                                10.098597                            7.798450      -0.371080       1.894448                    0.998464      28.995017      82.323138       0.608328       0.406599      -1.083240      -0.000000       0.000000      -0.120243       0.120243       0.011811       0.000000       0.000000      -0.046730      -0.087473      -0.029158      -0.011602       0.040759             12.150978       6.735415       1.967782       0.000005      11.584679       0.000005      18.132839           0.096949
          159              N       1.830025       5.275250       8.991836      -0.225723      40.744012 0.53591046E+03  0.13144335E+05                                10.151695                            7.640134      -0.448777       1.870907                    0.998449      28.871332      82.067618       0.611391       0.408452      -1.080040       0.000000      -0.000000      -0.119217       0.119217      -0.015355       0.000000      -0.000000      -0.003334      -0.111064      -0.037021       0.003066       0.033956             12.497569      12.046661      -3.745350       0.000006       8.196834      -0.000001      17.249213           0.054662
          160              N       1.830025       5.275250       1.950885      -0.230833      40.585860 0.56079787E+03  0.13886360E+05                                10.097408                            7.797601      -0.371105       1.894479                    0.998463      28.992293      82.312450       0.608383       0.406581      -1.083256       0.000000      -0.000000       0.120233       0.120233      -0.011743      -0.000000       0.000000      -0.046689      -0.087822      -0.029274      -0.011495       0.040769             12.149268       6.734727      -1.967729      -0.000009      11.583286       0.000001      18.129790           0.094578
          161              N       1.830025       5.275250      20.095336      -0.227204      40.784939 0.53662148E+03  0.13165432E+05                                10.157145                            7.644421      -0.445438       1.871614                    0.998468      28.889500      82.116290       0.611345       0.408369      -1.080153      -0.000000       0.000000      -0.119874       0.119874       0.015251      -0.000000      -0.000000      -0.002487      -0.108653      -0.036218       0.002807       0.033411             12.504837      12.053538       3.748733      -0.000006       8.202745       0.000005      17.258229           0.081081
          162              N       1.830025       5.275250      13.054385      -0.228360      40.507608 0.55941327E+03  0.13843637E+05                                10.084390                            7.787693      -0.370965       1.895067                    0.998451      28.955387      82.184957       0.608797       0.406552      -1.083266      -0.000000      -0.000000       0.119459       0.119459       0.011296      -0.000000       0.000000      -0.046768      -0.089839      -0.029946      -0.010996       0.040943             12.131745       6.727565       1.967720       0.000009      11.569542       0.000011      18.098128           0.065923
          163              N       5.490075      15.825750      13.215164      -0.227362      40.789626 0.53669649E+03  0.13167737E+05                                10.157995                            7.645015      -0.445311       1.871611                    0.998469      28.891661      82.123969       0.611314       0.408375      -1.080148      -0.000000       0.000000       0.119897       0.119897      -0.015230       0.000000      -0.000000      -0.002424      -0.108395      -0.036132       0.002787       0.033344             12.506079      12.054483      -3.749157       0.000005       8.203575      -0.000002      17.260179           0.083326
          164              N       5.490075      15.825750      20.256115      -0.228476      40.513013 0.55949381E+03  0.13846153E+05                                10.085247                            7.788212      -0.371087       1.895002                    0.998450      28.957972      82.194338       0.608781       0.406548      -1.083267      -0.000000       0.000000      -0.119532       0.119532      -0.011306      -0.000000       0.000000      -0.046787      -0.089859      -0.029953      -0.011006       0.040959             12.132976       6.728076      -1.967916      -0.000009      11.570439       0.000004      18.100413           0.066330

******************************************************
Auxiliary information for the entire system
The total spin magnetic moment of the unit cell is   5.426424
The total net atomic charge of the unit cell is   0.000002
Accuracy of reproducing the electrostatic potential in the unit cell:
  The inner radius (bohr) =    5.0000
  The outer radius (bohr) =   12.0000
  Valid grid points have density less than (e/(bohr^3)) =    0.0001
  The number of valid grid points were=       197848
  The rms potential error without charges in kcal/mol is=      2.45740
  The rms potential error with partial charges in kcal/mol is=      0.57499
  The RRMSE value at monopole order=      0.23398
  The rms potential error with partial charges and cloud penetration in kcal/mol is=      0.59347
  The RRMSE value at monopole order with cloud penetration is=      0.24150
  The rms potential error with partial charges and atomic dipoles in kcal/mol is=      0.30151
  The RRMSE value at dipole order=      0.12270
  The rms potential error with partial charges, atomic dipoles and cloud penetration in kcal/mol is=      0.31504
  The RRMSE value at dipole order with cloud penetration=      0.12820

******************************************************
The electron densities and ab initio electrostatic potential were computed in VASP using the PBE functional and
projector augmented wave method. See the main text of the journal article for a description of computational details.
The atomic charges, dipoles, and quadrupoles were computed with the DDEC6 method as described in
(a) T. A. Manz and N. Gabaldon Limas, RSC Adv. 6 (2016) 47771-47801 DOI: 10.1039/c6ra04656h
(b) N. Gabaldon Limas and T. A. Manz, RSC Adv. 8 (2018) 2678-2707 DOI: 10.1039/c7ra11829e.
For each atom in the material, the electron cloud parameters were fit to the spherically averaged atom-in-material
electron density using radial positions for which this density was between 10^-4 and 10^-2 electrons per cubic bohr.
The polarizabilities, dispersion coefficients, and quantum Drude oscillator (QDO) parameters were fit using the MCLF method.
The magnetic structure of the system was optimized in VASP from the default ferromagnetic initial guess using spin polarization.
The atomic spin moments (ASMs) were computed on this optimized magnetic structure using the DDEC6 partition as inputs
to the method of T. A. Manz and D. S. Sholl, J. Chem. Theory Comput. 7 (2011) 4146-4164 DOI: 10.1021/ct200539n.
The RMSE and RRMSE were computed using a uniform grid with Ewald summation.
