# Supplementary material for: A collection of forcefield precursors for metal–organic frameworks
Source: RSC Adv. 2019 Nov 13;9(63):36492–507. doi: 10.1039/c9ra07327b (PMC9075174; doi:10.1039/c9ra07327b)
Supplement: RA-009-C9RA07327B-s5443 [file RA-009-C9RA07327B-s5443.xyz]

  144
jmolscript: load "" {1 1 1} spacegroup "x,y,z" unitcell [{     10.120900     0.000000     0.000000 }, {      0.000000    13.975300     0.000000 }, {      0.000000     0.000000    18.009100 }]
Zn     5.619124     6.658951    10.579086     1.047820
Zn     7.693908     8.886893    11.869618     0.921942
Zn     9.562226     7.316349     1.574536     1.047820
Zn     7.487442     5.088407     2.865068     0.921942
Zn     4.501776    13.646601    16.434564     1.047820
Zn     2.426992     1.899243    15.144032     0.921942
Zn     0.558674     0.328699     7.430014     1.047820
Zn     2.633458    12.076057     6.139482     0.921942
H      3.954236    10.819677    13.692319     0.118294
H      4.713303    11.772793    12.651393     0.121771
H      2.369303     9.029441    12.833285     0.121499
H      2.143607     8.872918    11.252086     0.121124
H      3.370260    10.378058     9.624063     0.122024
H      4.370205    11.504467    10.175141     0.121716
H      0.641665    12.180871    13.207874     0.128889
H      1.446277    11.069835    14.038093     0.120951
H      1.840992    13.677626    11.612268     0.127647
H      3.425925    13.551848    11.403362     0.119893
H      0.862301    10.622626     9.975240     0.120678
H      0.292494    11.913943    10.737025     0.122043
H      1.106214     3.155623     4.687769     0.118294
H      0.347147     2.202507     3.646843     0.121771
H      2.691147     4.945859     3.828735     0.121499
H      2.916843     5.102382     2.247536     0.121124
H      1.690190     3.597242     0.619513     0.122024
H      0.690245     2.470833     1.170592     0.121716
H      4.418785     1.794429     4.203324     0.128889
H      3.614173     2.905465     5.033543     0.120951
H      3.219458     0.297674     2.607718     0.127647
H      1.634525     0.423452     2.398812     0.119893
H      4.198149     3.352674     0.970690     0.120678
H      4.767956     2.061357     1.732475     0.122043
H      6.166664     3.832027    13.321331     0.118294
H      5.407597     4.785143    14.362257     0.121771
H      7.751597     2.041791    14.180365     0.121500
H      7.977293     1.885268    15.761564     0.121124
H      6.750640     3.390408    17.389587     0.122024
H      5.750695     4.516817    16.838508     0.121716
H      9.479235     5.193221    13.805776     0.128889
H      8.674623     4.082185    12.975557     0.120951
H      8.279908     6.689976    15.401382     0.127647
H      6.694975     6.564198    15.610288     0.119893
H      9.258599     3.634976    17.038410     0.120678
H      9.828406     4.926293    16.276625     0.122043
H      9.014686    10.143273     4.316781     0.118294
H      9.773753     9.190157     5.357707     0.121771
H      7.429753    11.933509     5.175815     0.121500
H      7.204057    12.090032     6.757014     0.121124
H      8.430710    10.584892     8.385037     0.122024
H      9.430655     9.458483     7.833958     0.121716
H      5.702115     8.782079     4.801226     0.128889
H      6.506727     9.893115     3.971007     0.120951
H      6.901442     7.285324     6.396832     0.127647
H      8.486375     7.411102     6.605738     0.119893
H      5.922751    10.340324     8.033860     0.120678
H      5.352944     9.049007     7.272075     0.122043
C      4.780101     9.301960    11.605064     0.632012
C      2.973520    13.283523    14.018283     0.637318
C      9.932651     9.789698    12.197563     0.568302
C      2.170933    12.737088     9.072985     0.638546
C      3.621258    10.271846    11.716720     0.063676
C      2.712401    12.292674    12.899918     0.067580
C      1.146698    10.522003    12.044486     0.082818
C      2.365254    12.022951    10.414663     0.063711
C      3.867196    11.289247    12.826081    -0.289812
C      2.306553     9.525564    11.977852    -0.291501
C      3.522073    11.025114    10.357033    -0.280988
C      1.393648    11.538008    13.166453    -0.273080
C      2.597023    13.038955    11.570847    -0.283068
C      1.043465    11.269682    10.702808    -0.278199
C      0.280349     4.673340     2.600514     0.632012
C      2.086930     0.691777     5.013733     0.637318
C      5.248699     4.185602     3.193013     0.568302
C      2.889517     1.238212     0.068435     0.638546
C      1.439192     3.703455     2.712170     0.063676
C      2.348049     1.682626     3.895368     0.067580
C      3.913752     3.453297     3.039936     0.082818
C      2.695196     1.952349     1.410113     0.063711
C      1.193254     2.686053     3.821531    -0.289812
C      2.753897     4.449736     2.973302    -0.291501
C      1.538377     2.950186     1.352483    -0.280988
C      3.666802     2.437292     4.161903    -0.273080
C      2.463427     0.936345     2.566297    -0.283068
C      4.016985     2.705618     1.698258    -0.278199
C      5.340799     2.314310    15.408586     0.632012
C      7.147380     6.295873    12.995367     0.637318
C      0.188249     2.802048    14.816087     0.568302
C      7.949967     5.749438    17.940665     0.638546
C      6.499642     3.284195    15.296930     0.063677
C      7.408499     5.305024    14.113732     0.067580
C      8.974202     3.534353    14.969164     0.082818
C      7.755646     5.035301    16.598987     0.063711
C      6.253704     4.301597    14.187569    -0.289812
C      7.814347     2.537914    15.035798    -0.291501
C      6.598827     4.037464    16.656617    -0.280989
C      8.727252     4.550358    13.847197    -0.273080
C      7.523877     6.051305    15.442803    -0.283068
C      9.077435     4.282032    16.310842    -0.278199
C      9.840551    11.660990     6.404036     0.632012
C      8.033970     7.679427     3.990817     0.637318
C      4.872201    11.173252     5.811537     0.568302
C      7.231383     8.225862     8.936115     0.638546
C      8.681708    10.691104     6.292380     0.063676
C      7.772851     8.670276     5.109182     0.067579
C      6.207148    10.440947     5.964614     0.082818
C      7.425704     8.939999     7.594437     0.063711
C      8.927646     9.673703     5.183019    -0.289812
C      7.367003    11.437386     6.031248    -0.291501
C      8.582523     9.937836     7.652067    -0.280988
C      6.454098     9.424942     4.842647    -0.273080
C      7.657473     7.923995     6.438253    -0.283068
C      6.103915     9.693268     7.306292    -0.278199
O      4.545296     8.130830    11.257488    -0.582126
O      5.930847     9.779915    11.853590    -0.546823
O      3.409731    12.788797    15.106033    -0.605991
O      2.740740     0.501713    13.823785    -0.514800
O      8.878053    10.457717    12.366849    -0.562603
O      9.888119     8.548691    12.051690    -0.554373
O      1.354176    13.686011     9.067582    -0.579653
O      2.779199    12.313637     8.091489    -0.547237
O      0.515154     5.844470     2.252938    -0.582126
O      9.250503     4.195385     2.849040    -0.546823
O      1.650719     1.186503     6.101483    -0.605991
O      2.319710    13.473587     4.819235    -0.514800
O      6.303297     3.517583     3.362299    -0.562603
O      5.293231     5.426609     3.047140    -0.554373
O      3.706274     0.289289     0.063032    -0.579653
O      2.281251     1.661663    17.096039    -0.547237
O      5.575604     1.143180    15.756162    -0.582126
O      4.190053     2.792265    15.160060    -0.546823
O      6.711169     5.801147    11.907617    -0.605991
O      7.380160     7.489363    13.189865    -0.514800
O      1.242847     3.470067    14.646801    -0.562603
O      0.232781     1.561041    14.961960    -0.554373
O      8.766724     6.698361    17.946068    -0.579653
O      7.341701     5.325987     0.913061    -0.547237
O      9.605746    12.832120     6.751612    -0.582126
O      0.870397    11.183035     6.155510    -0.546823
O      8.470181     8.174153     2.903067    -0.605991
O      7.801190     6.485937     4.185315    -0.514800
O      3.817603    10.505233     5.642251    -0.562603
O      4.827669    12.414259     5.957410    -0.554373
O      6.414626     7.276939     8.941518    -0.579653
O      7.839649     8.649313     9.917611    -0.547237

The following XYZ coordinates are in angstroms. Other properties are in atomic units.
The sperically averaged electron density of each atom fit to a function of the form exp(a - br)
eigen_1, eigen_2 and eigen_3 are the three eigenvalues of traceless quadrupole moment tensor
  atom number  atomic symbol              X              Y              Z     net charge C6 coefficient C8 coefficient C10 coefficient fluctuating dipole atomic polarizability isotropic forcefield polarizability              a              b squared Pearson coefficient          <r^3>          <r^4>         wp_QDO          m_QDO          q_QDO       dipole_x       dipole_y       dipole_z         dipole            Qxy            Qxz            Qyz     Q(x^2-y^2)  Q(3z^2 - R^2)        eigen_1        eigen_2        eigen_3 static polarizability      alpha(xx)      alpha(xy)      alpha(xz)      alpha(yy)      alpha(yz)      alpha(zz) atomic spin moment
            1             Zn       5.619124       6.658951      10.579086       1.047820      62.538180 0.11773022E+04  0.33369140E+05                                13.031609                           11.318797       0.379590       2.026893                    0.999213      41.036292     105.762391       0.529548       0.408079      -1.138092      -0.131003      -0.130435      -0.052474       0.192168       0.091353       0.033600       0.044755      -0.004858      -0.212025      -0.086770      -0.054506       0.141276             14.759898      11.568013      -2.204234      -0.059608      15.051021      -4.655903      17.660660          -0.000000
            2             Zn       7.693908       8.886893      11.869618       0.921942      98.797016 0.18272926E+04  0.57911206E+05                                17.731283                           14.188938       0.171785       1.917776                    0.998877      45.896433     125.804877       0.467766       0.413164      -1.132570       0.032621       0.054799       0.017361       0.066094      -0.056302      -0.050853      -0.025924      -0.052549       0.192187      -0.112471       0.029609       0.082862             22.066372      29.806602       3.910334       1.146938      17.090502      -4.728415      19.302014           0.000002
            3             Zn       9.562226       7.316349       1.574536       1.047820      62.538179 0.11773021E+04  0.33369137E+05                                13.031608                           11.318797       0.379590       2.026893                    0.999213      41.036293     105.762391       0.529548       0.408079      -1.138092       0.131003       0.130435      -0.052474       0.192168       0.091353      -0.033600      -0.044755      -0.004858      -0.212025      -0.086770      -0.054506       0.141276             14.759898      11.568013      -2.204234       0.059608      15.051021       4.655903      17.660660          -0.000000
            4             Zn       7.487442       5.088407       2.865068       0.921942      98.797020 0.18272927E+04  0.57911207E+05                                17.731284                           14.188938       0.171785       1.917776                    0.998877      45.896433     125.804877       0.467766       0.413164      -1.132570      -0.032621      -0.054799       0.017361       0.066094      -0.056302       0.050853       0.025924      -0.052549       0.192187      -0.112471       0.029609       0.082862             22.066373      29.806604       3.910333      -1.146938      17.090502       4.728416      19.302014           0.000002
            5             Zn       4.501776      13.646601      16.434564       1.047820      62.538189 0.11773024E+04  0.33369147E+05                                13.031610                           11.318798       0.379590       2.026892                    0.999213      41.036295     105.762401       0.529548       0.408079      -1.138092       0.131003      -0.130435       0.052474       0.192168      -0.091353       0.033600      -0.044755      -0.004858      -0.212025      -0.086770      -0.054506       0.141276             14.759900      11.568015       2.204234      -0.059608      15.051023       4.655904      17.660662          -0.000000
            6             Zn       2.426992       1.899243      15.144032       0.921942      98.797024 0.18272927E+04  0.57911210E+05                                17.731284                           14.188938       0.171785       1.917776                    0.998877      45.896434     125.804881       0.467766       0.413164      -1.132570      -0.032621       0.054799      -0.017361       0.066094       0.056302      -0.050854       0.025924      -0.052549       0.192187      -0.112471       0.029609       0.082862             22.066374      29.806606      -3.910334       1.146939      17.090502       4.728416      19.302015           0.000002
            7             Zn       0.558674       0.328699       7.430014       1.047820      62.538183 0.11773022E+04  0.33369142E+05                                13.031609                           11.318798       0.379590       2.026893                    0.999213      41.036293     105.762394       0.529548       0.408079      -1.138092      -0.131003       0.130435       0.052474       0.192168      -0.091353      -0.033600       0.044755      -0.004858      -0.212026      -0.086770      -0.054506       0.141276             14.759899      11.568014       2.204234       0.059608      15.051021      -4.655904      17.660661          -0.000000
            8             Zn       2.633458      12.076057       6.139482       0.921942      98.797025 0.18272928E+04  0.57911214E+05                                17.731284                           14.188939       0.171785       1.917776                    0.998877      45.896435     125.804886       0.467766       0.413164      -1.132570       0.032621      -0.054799      -0.017361       0.066094       0.056302       0.050854      -0.025924      -0.052549       0.192186      -0.112471       0.029609       0.082862             22.066374      29.806603      -3.910334      -1.146938      17.090503      -4.728416      19.302015           0.000002
            9              H       3.954236      10.819677      13.692319       0.118294       1.318402 0.11104330E+02  0.11671350E+03                                 1.896375                            1.876020      -1.159598       2.318644                    0.995096       3.606681       9.989470       0.490302       1.188540      -0.732132      -0.000480      -0.015333       0.022677       0.027379      -0.002968       0.002781      -0.009163      -0.005531       0.002313      -0.007623      -0.004251       0.011874              1.895080       1.629144      -0.107852       0.090605       1.822966      -0.200237       2.233130           0.000001
           10              H       4.713303      11.772793      12.651393       0.121771       1.253929 0.10450127E+02  0.10848383E+03                                 1.853820                            1.835927      -1.042539       2.374468                    0.996528       3.568443       9.912076       0.487800       1.209541      -0.726909       0.024458       0.013767      -0.009199       0.029536       0.009754       0.000362      -0.000911       0.003524      -0.014948      -0.007736      -0.004672       0.012408              1.856079       2.213289       0.209149      -0.097721       1.762717       0.065463       1.592230           0.000002
           11              H       2.369303       9.029441      12.833285       0.121499       1.308256 0.10901614E+02  0.11406104E+03                                 1.898407                            1.870126      -0.954197       2.420763                    0.996662       3.508773       9.697463       0.486606       1.203046      -0.729884       0.000075      -0.012021       0.023637       0.026519      -0.002914       0.000898      -0.007683       0.000011       0.014484      -0.008028      -0.002108       0.010135              1.903298       1.706848      -0.023961       0.023438       1.877834      -0.421354       2.125211           0.000002
           12              H       2.143607       8.872918      11.252086       0.121124       1.389693 0.12062871E+02  0.12990141E+03                                 1.982556                            1.969236      -1.346639       2.229442                    0.992901       3.794239      10.761497       0.471810       1.205524      -0.726949      -0.006371      -0.016611      -0.022838       0.028950       0.000785       0.003871       0.007461      -0.010985       0.020331      -0.009884      -0.002970       0.012854              1.973011       1.922833       0.084841       0.076317       2.016930       0.335294       1.979271           0.000001
           13              H       3.370260      10.378058       9.624063       0.122024       1.177286 0.98699681E+01  0.10198996E+03                                 1.846328                            1.840633      -0.989941       2.404604                    0.996667       3.627701      10.376112       0.460484       1.287211      -0.708799      -0.009683      -0.019223      -0.021071       0.030121       0.001465       0.002409       0.009240      -0.006061       0.005477      -0.007424      -0.004268       0.011692              1.846338       1.650747      -0.048093       0.002895       1.766450       0.307275       2.121817           0.000001
           14              H       4.370205      11.504467      10.175141       0.121716       1.265200 0.10656969E+02  0.11148542E+03                                 1.891021                            1.875920      -0.994388       2.400014                    0.996319       3.586896      10.093389       0.472820       1.238300      -0.720636       0.022343       0.018150      -0.002152       0.028867       0.007464      -0.002215      -0.003326       0.002472      -0.019141      -0.007567      -0.004013       0.011580              1.896565       2.296904       0.179466      -0.218615       1.654108      -0.068202       1.738685           0.000001
           15              H       0.641665      12.180871      13.207874       0.128889       1.193298 0.97948449E+01  0.10069802E+03                                 1.842763                            1.817763      -0.974891       2.416860                    0.997081       3.538870       9.991307       0.470950       1.265051      -0.714163      -0.022038       0.020227      -0.002890       0.030052      -0.006857      -0.001333       0.001034      -0.007783      -0.003113      -0.007429      -0.001227       0.008656              1.847856       2.039506      -0.320736      -0.071519       1.919375       0.159667       1.584687           0.000002
           16              H       1.446277      11.069835      14.038093       0.120951       1.232002 0.10133044E+02  0.10387028E+03                                 1.807886                            1.790624      -0.802763       2.489742                    0.998693       3.401541       9.238544       0.503564       1.186588      -0.734018       0.002807      -0.014375       0.021166       0.025739       0.002404      -0.001669      -0.004059      -0.004974       0.008695      -0.004908      -0.001957       0.006865              1.801311       1.549620       0.049204       0.016226       1.692417      -0.231965       2.161897           0.000000
           17              H       1.840992      13.677626      11.612268       0.127647       1.257250 0.10447151E+02  0.10866270E+03                                 1.866336                            1.842359      -1.217969       2.297977                    0.994433       3.614203      10.114872       0.483328       1.218377      -0.724135      -0.026089       0.017776       0.003777       0.031794      -0.008030      -0.004483      -0.000565       0.001480      -0.024620      -0.010418      -0.002177       0.012595              1.872629       1.904348      -0.357605      -0.001313       1.963137       0.136305       1.750402           0.000001
           18              H       3.425925      13.551848      11.403362       0.119893       1.198530 0.98196321E+01  0.99643019E+02                                 1.755796                            1.747181      -0.805007       2.487532                    0.998561       3.366123       9.028779       0.517777       1.165768      -0.738954       0.023546       0.012067      -0.003395       0.026675       0.006353      -0.001281      -0.003156       0.005684      -0.002800      -0.007162      -0.001133       0.008295              1.746908       1.918950       0.325726      -0.064677       1.731773       0.020783       1.590000           0.000001
           19              H       0.862301      10.622626       9.975240       0.120678       1.010954 0.80041311E+01  0.78685298E+02                                 1.679593                            1.665531      -0.824926       2.484672                    0.997646       3.504556       9.857332       0.479407       1.299639      -0.705329      -0.002296      -0.021952      -0.017193       0.027978       0.002014      -0.000181       0.005057      -0.006150       0.008415      -0.005561      -0.001891       0.007453              1.693074       1.572219       0.179731       0.223812       1.599642       0.292792       1.907362           0.000001
           20              H       0.292494      11.913943      10.737025       0.122043       1.372443 0.12019637E+02  0.12988099E+03                                 2.010107                            2.003302      -1.226577       2.288402                    0.994559       3.770549      10.865309       0.452709       1.252082      -0.716983      -0.020000       0.019702       0.006911       0.028913      -0.007860       0.001990       0.002614      -0.000979      -0.014483      -0.008407      -0.001902       0.010309              2.005996       2.287833      -0.290369       0.030806       1.945868      -0.038439       1.784287           0.000002
           21              H       1.106214       3.155623       4.687769       0.118294       1.318402 0.11104334E+02  0.11671356E+03                                 1.896376                            1.876020      -1.159598       2.318644                    0.995096       3.606682       9.989474       0.490302       1.188540      -0.732132       0.000480       0.015333       0.022677       0.027379      -0.002968      -0.002781       0.009163      -0.005531       0.002313      -0.007623      -0.004251       0.011874              1.895081       1.629145      -0.107852      -0.090605       1.822967       0.200237       2.233130           0.000001
           22              H       0.347147       2.202507       3.646843       0.121771       1.253929 0.10450127E+02  0.10848382E+03                                 1.853819                            1.835927      -1.042540       2.374468                    0.996528       3.568443       9.912075       0.487800       1.209541      -0.726909      -0.024458      -0.013767      -0.009199       0.029535       0.009754      -0.000362       0.000911       0.003524      -0.014948      -0.007736      -0.004672       0.012408              1.856078       2.213289       0.209149       0.097721       1.762716      -0.065463       1.592230           0.000002
           23              H       2.691147       4.945859       3.828735       0.121499       1.308256 0.10901612E+02  0.11406100E+03                                 1.898406                            1.870125      -0.954197       2.420763                    0.996662       3.508773       9.697461       0.486606       1.203045      -0.729884      -0.000075       0.012021       0.023637       0.026519      -0.002914      -0.000898       0.007683       0.000011       0.014484      -0.008028      -0.002108       0.010135              1.903297       1.706848      -0.023961      -0.023438       1.877833       0.421353       2.125210           0.000002
           24              H       2.916843       5.102382       2.247536       0.121124       1.389693 0.12062871E+02  0.12990139E+03                                 1.982555                            1.969235      -1.346639       2.229442                    0.992901       3.794239      10.761495       0.471810       1.205524      -0.726949       0.006371       0.016611      -0.022838       0.028950       0.000786      -0.003871      -0.007461      -0.010985       0.020331      -0.009884      -0.002970       0.012854              1.973011       1.922833       0.084841      -0.076317       2.016929      -0.335293       1.979270           0.000001
           25              H       1.690190       3.597242       0.619513       0.122024       1.177287 0.98699728E+01  0.10199001E+03                                 1.846328                            1.840633      -0.989941       2.404604                    0.996667       3.627702      10.376114       0.460484       1.287211      -0.708799       0.009683       0.019223      -0.021071       0.030121       0.001465      -0.002409      -0.009240      -0.006061       0.005477      -0.007424      -0.004268       0.011692              1.846338       1.650747      -0.048093      -0.002895       1.766450      -0.307275       2.121817           0.000001
           26              H       0.690245       2.470833       1.170592       0.121716       1.265200 0.10656967E+02  0.11148538E+03                                 1.891020                            1.875919      -0.994389       2.400014                    0.996319       3.586896      10.093387       0.472820       1.238300      -0.720636      -0.022343      -0.018150      -0.002152       0.028867       0.007464       0.002215       0.003326       0.002472      -0.019141      -0.007567      -0.004013       0.011580              1.896565       2.296903       0.179466       0.218614       1.654108       0.068201       1.738684           0.000001
           27              H       4.418785       1.794429       4.203324       0.128889       1.193298 0.97948449E+01  0.10069801E+03                                 1.842763                            1.817762      -0.974891       2.416860                    0.997081       3.538870       9.991305       0.470950       1.265051      -0.714163       0.022038      -0.020227      -0.002890       0.030052      -0.006857       0.001333      -0.001034      -0.007783      -0.003113      -0.007429      -0.001227       0.008656              1.847855       2.039505      -0.320736       0.071519       1.919375      -0.159667       1.584686           0.000002
           28              H       3.614173       2.905465       5.033543       0.120951       1.232001 0.10133043E+02  0.10387026E+03                                 1.807886                            1.790624      -0.802763       2.489742                    0.998693       3.401541       9.238544       0.503564       1.186588      -0.734018      -0.002807       0.014375       0.021166       0.025739       0.002404       0.001669       0.004059      -0.004974       0.008695      -0.004908      -0.001957       0.006865              1.801311       1.549620       0.049204      -0.016226       1.692417       0.231965       2.161896           0.000000
           29              H       3.219458       0.297674       2.607718       0.127647       1.257250 0.10447150E+02  0.10866269E+03                                 1.866336                            1.842358      -1.217969       2.297977                    0.994433       3.614203      10.114870       0.483328       1.218377      -0.724135       0.026089      -0.017776       0.003777       0.031794      -0.008030       0.004483       0.000565       0.001480      -0.024620      -0.010418      -0.002177       0.012595              1.872629       1.904348      -0.357605       0.001313       1.963137      -0.136305       1.750402           0.000001
           30              H       1.634525       0.423452       2.398812       0.119893       1.198529 0.98196227E+01  0.99642893E+02                                 1.755794                            1.747180      -0.805006       2.487532                    0.998561       3.366122       9.028773       0.517777       1.165767      -0.738954      -0.023546      -0.012067      -0.003395       0.026675       0.006353       0.001281       0.003156       0.005684      -0.002800      -0.007162      -0.001133       0.008295              1.746906       1.918948       0.325725       0.064677       1.731772      -0.020783       1.589999           0.000001
           31              H       4.198149       3.352674       0.970690       0.120678       1.010954 0.80041311E+01  0.78685298E+02                                 1.679593                            1.665531      -0.824927       2.484672                    0.997646       3.504556       9.857332       0.479407       1.299639      -0.705329       0.002296       0.021952      -0.017193       0.027978       0.002014       0.000181      -0.005057      -0.006150       0.008415      -0.005561      -0.001891       0.007453              1.693074       1.572219       0.179731      -0.223812       1.599642      -0.292792       1.907362           0.000001
           32              H       4.767956       2.061357       1.732475       0.122043       1.372443 0.12019637E+02  0.12988098E+03                                 2.010107                            2.003302      -1.226577       2.288402                    0.994559       3.770549      10.865307       0.452709       1.252082      -0.716983       0.020000      -0.019702       0.006911       0.028913      -0.007860      -0.001990      -0.002614      -0.000979      -0.014483      -0.008407      -0.001902       0.010309              2.005996       2.287833      -0.290369      -0.030806       1.945867       0.038439       1.784287           0.000002
           33              H       6.166664       3.832027      13.321331       0.118294       1.318402 0.11104329E+02  0.11671350E+03                                 1.896376                            1.876020      -1.159598       2.318644                    0.995096       3.606681       9.989472       0.490302       1.188540      -0.732132       0.000480      -0.015333      -0.022677       0.027379       0.002968       0.002781       0.009163      -0.005531       0.002313      -0.007623      -0.004251       0.011874              1.895080       1.629145       0.107852       0.090605       1.822967       0.200237       2.233130           0.000001
           34              H       5.407597       4.785143      14.362257       0.121771       1.253929 0.10450127E+02  0.10848382E+03                                 1.853819                            1.835927      -1.042540       2.374468                    0.996528       3.568443       9.912075       0.487800       1.209541      -0.726909      -0.024458       0.013767       0.009199       0.029535      -0.009754       0.000362       0.000911       0.003524      -0.014948      -0.007736      -0.004672       0.012408              1.856078       2.213289      -0.209149      -0.097721       1.762716      -0.065463       1.592230           0.000002
           35              H       7.751597       2.041791      14.180365       0.121500       1.308256 0.10901612E+02  0.11406101E+03                                 1.898407                            1.870126      -0.954197       2.420763                    0.996662       3.508773       9.697463       0.486606       1.203046      -0.729884      -0.000075      -0.012021      -0.023637       0.026518       0.002914       0.000898       0.007683       0.000011       0.014484      -0.008028      -0.002107       0.010135              1.903297       1.706848       0.023961       0.023438       1.877833       0.421353       2.125211           0.000002
           36              H       7.977293       1.885268      15.761564       0.121124       1.389693 0.12062871E+02  0.12990140E+03                                 1.982556                            1.969235      -1.346639       2.229442                    0.992901       3.794239      10.761496       0.471810       1.205524      -0.726949       0.006371      -0.016611       0.022838       0.028950      -0.000786       0.003871      -0.007461      -0.010985       0.020331      -0.009884      -0.002970       0.012854              1.973011       1.922833      -0.084841       0.076317       2.016930      -0.335293       1.979270           0.000001
           37              H       6.750640       3.390408      17.389587       0.122024       1.177287 0.98699728E+01  0.10199001E+03                                 1.846328                            1.840633      -0.989941       2.404604                    0.996667       3.627702      10.376114       0.460484       1.287211      -0.708799       0.009683      -0.019223       0.021071       0.030121      -0.001465       0.002409      -0.009240      -0.006061       0.005477      -0.007424      -0.004268       0.011692              1.846338       1.650747       0.048093       0.002895       1.766450      -0.307275       2.121817           0.000001
           38              H       5.750695       4.516817      16.838508       0.121716       1.265200 0.10656969E+02  0.11148542E+03                                 1.891021                            1.875920      -0.994389       2.400014                    0.996319       3.586896      10.093389       0.472820       1.238300      -0.720636      -0.022343       0.018150       0.002152       0.028867      -0.007464      -0.002215       0.003326       0.002472      -0.019141      -0.007567      -0.004013       0.011580              1.896565       2.296903      -0.179466      -0.218614       1.654108       0.068201       1.738684           0.000001
           39              H       9.479235       5.193221      13.805776       0.128889       1.193298 0.97948449E+01  0.10069802E+03                                 1.842763                            1.817762      -0.974891       2.416860                    0.997081       3.538870       9.991306       0.470950       1.265051      -0.714163       0.022038       0.020227       0.002890       0.030052       0.006857      -0.001333      -0.001034      -0.007783      -0.003113      -0.007429      -0.001227       0.008656              1.847856       2.039505       0.320736      -0.071519       1.919375      -0.159667       1.584686           0.000002
           40              H       8.674623       4.082185      12.975557       0.120951       1.232001 0.10133043E+02  0.10387027E+03                                 1.807886                            1.790624      -0.802763       2.489742                    0.998693       3.401541       9.238545       0.503564       1.186589      -0.734018      -0.002807      -0.014375      -0.021166       0.025739      -0.002404      -0.001669       0.004059      -0.004974       0.008695      -0.004908      -0.001957       0.006865              1.801312       1.549620      -0.049204       0.016226       1.692417       0.231965       2.161897           0.000000
           41              H       8.279908       6.689976      15.401382       0.127647       1.257250 0.10447150E+02  0.10866269E+03                                 1.866336                            1.842358      -1.217969       2.297977                    0.994433       3.614203      10.114870       0.483328       1.218377      -0.724135       0.026089       0.017776      -0.003777       0.031794       0.008030      -0.004483       0.000565       0.001480      -0.024620      -0.010418      -0.002177       0.012595              1.872629       1.904348       0.357605      -0.001313       1.963137      -0.136305       1.750402           0.000001
           42              H       6.694975       6.564198      15.610288       0.119893       1.198529 0.98196305E+01  0.99642994E+02                                 1.755795                            1.747181      -0.805007       2.487532                    0.998561       3.366123       9.028777       0.517777       1.165767      -0.738954      -0.023546       0.012067       0.003395       0.026675      -0.006353      -0.001281       0.003156       0.005684      -0.002800      -0.007162      -0.001133       0.008295              1.746907       1.918949      -0.325725      -0.064677       1.731773      -0.020783       1.589999           0.000001
           43              H       9.258599       3.634976      17.038410       0.120678       1.010954 0.80041302E+01  0.78685285E+02                                 1.679592                            1.665531      -0.824927       2.484672                    0.997646       3.504556       9.857331       0.479407       1.299638      -0.705329       0.002296      -0.021952       0.017193       0.027978      -0.002014      -0.000181      -0.005057      -0.006150       0.008415      -0.005561      -0.001891       0.007453              1.693074       1.572219      -0.179731       0.223812       1.599641      -0.292792       1.907361           0.000001
           44              H       9.828406       4.926293      16.276625       0.122043       1.372443 0.12019637E+02  0.12988098E+03                                 2.010107                            2.003302      -1.226577       2.288402                    0.994559       3.770549      10.865307       0.452709       1.252082      -0.716983       0.020000       0.019702      -0.006911       0.028913       0.007860       0.001990      -0.002614      -0.000979      -0.014483      -0.008407      -0.001902       0.010309              2.005996       2.287833       0.290369       0.030806       1.945867       0.038439       1.784287           0.000002
           45              H       9.014686      10.143273       4.316781       0.118294       1.318402 0.11104331E+02  0.11671352E+03                                 1.896376                            1.876020      -1.159598       2.318644                    0.995096       3.606681       9.989472       0.490302       1.188540      -0.732132      -0.000480       0.015333      -0.022677       0.027379       0.002968      -0.002781      -0.009163      -0.005531       0.002313      -0.007623      -0.004251       0.011874              1.895081       1.629145       0.107852      -0.090605       1.822967      -0.200237       2.233131           0.000001
           46              H       9.773753       9.190157       5.357707       0.121771       1.253929 0.10450125E+02  0.10848380E+03                                 1.853820                            1.835927      -1.042539       2.374468                    0.996528       3.568442       9.912074       0.487800       1.209541      -0.726909       0.024458      -0.013767       0.009199       0.029536      -0.009754      -0.000362      -0.000911       0.003524      -0.014948      -0.007736      -0.004672       0.012408              1.856079       2.213289      -0.209149       0.097721       1.762717       0.065463       1.592230           0.000002
           47              H       7.429753      11.933509       5.175815       0.121500       1.308256 0.10901611E+02  0.11406099E+03                                 1.898406                            1.870125      -0.954197       2.420763                    0.996662       3.508773       9.697461       0.486606       1.203045      -0.729884       0.000075       0.012021      -0.023637       0.026518       0.002914      -0.000898      -0.007683       0.000011       0.014484      -0.008028      -0.002108       0.010135              1.903297       1.706847       0.023961      -0.023438       1.877833      -0.421353       2.125210           0.000002
           48              H       7.204057      12.090032       6.757014       0.121124       1.389693 0.12062871E+02  0.12990140E+03                                 1.982556                            1.969235      -1.346639       2.229442                    0.992901       3.794239      10.761496       0.471810       1.205524      -0.726949      -0.006371       0.016611       0.022838       0.028950      -0.000786      -0.003871       0.007461      -0.010985       0.020331      -0.009884      -0.002970       0.012854              1.973011       1.922833      -0.084841      -0.076317       2.016930       0.335293       1.979270           0.000001
           49              H       8.430710      10.584892       8.385037       0.122024       1.177287 0.98699730E+01  0.10199002E+03                                 1.846328                            1.840633      -0.989941       2.404604                    0.996667       3.627702      10.376114       0.460484       1.287211      -0.708799      -0.009683       0.019223       0.021071       0.030121      -0.001465      -0.002409       0.009240      -0.006061       0.005477      -0.007424      -0.004268       0.011692              1.846338       1.650747       0.048093      -0.002895       1.766450       0.307276       2.121817           0.000001
           50              H       9.430655       9.458483       7.833958       0.121716       1.265200 0.10656969E+02  0.11148542E+03                                 1.891021                            1.875920      -0.994389       2.400014                    0.996319       3.586896      10.093390       0.472820       1.238301      -0.720636       0.022343      -0.018150       0.002152       0.028867      -0.007464       0.002215      -0.003326       0.002472      -0.019141      -0.007567      -0.004013       0.011580              1.896566       2.296904      -0.179466       0.218614       1.654108      -0.068201       1.738685           0.000001
           51              H       5.702115       8.782079       4.801226       0.128889       1.193298 0.97948449E+01  0.10069801E+03                                 1.842763                            1.817762      -0.974891       2.416860                    0.997081       3.538870       9.991305       0.470950       1.265051      -0.714163      -0.022038      -0.020227       0.002890       0.030052       0.006857       0.001333       0.001034      -0.007783      -0.003113      -0.007429      -0.001227       0.008656              1.847855       2.039505       0.320736       0.071519       1.919375       0.159667       1.584686           0.000002
           52              H       6.506727       9.893115       3.971007       0.120951       1.232002 0.10133049E+02  0.10387034E+03                                 1.807886                            1.790624      -0.802763       2.489742                    0.998693       3.401542       9.238548       0.503564       1.186588      -0.734018       0.002807       0.014375      -0.021166       0.025739      -0.002404       0.001669      -0.004059      -0.004974       0.008695      -0.004908      -0.001957       0.006865              1.801312       1.549621      -0.049204      -0.016226       1.692418      -0.231966       2.161897           0.000000
           53              H       6.901442       7.285324       6.396832       0.127647       1.257250 0.10447150E+02  0.10866269E+03                                 1.866336                            1.842358      -1.217969       2.297977                    0.994433       3.614203      10.114870       0.483328       1.218377      -0.724135      -0.026089      -0.017776      -0.003777       0.031794       0.008030       0.004483      -0.000565       0.001480      -0.024620      -0.010418      -0.002177       0.012595              1.872629       1.904348       0.357605       0.001313       1.963137       0.136305       1.750402           0.000001
           54              H       8.486375       7.411102       6.605738       0.119893       1.198530 0.98196321E+01  0.99643019E+02                                 1.755796                            1.747181      -0.805007       2.487532                    0.998561       3.366123       9.028779       0.517777       1.165768      -0.738954       0.023546      -0.012067       0.003395       0.026675      -0.006353       0.001281      -0.003156       0.005684      -0.002800      -0.007162      -0.001133       0.008295              1.746908       1.918950      -0.325726       0.064677       1.731773       0.020783       1.590000           0.000001
           55              H       5.922751      10.340324       8.033860       0.120678       1.010954 0.80041302E+01  0.78685285E+02                                 1.679592                            1.665531      -0.824926       2.484672                    0.997646       3.504556       9.857331       0.479407       1.299638      -0.705329      -0.002296       0.021952       0.017193       0.027978      -0.002014       0.000181       0.005057      -0.006150       0.008415      -0.005561      -0.001891       0.007453              1.693074       1.572219      -0.179731      -0.223812       1.599641       0.292792       1.907361           0.000001
           56              H       5.352944       9.049007       7.272075       0.122043       1.372442 0.12019632E+02  0.12988092E+03                                 2.010106                            2.003302      -1.226577       2.288402                    0.994559       3.770548      10.865305       0.452709       1.252082      -0.716983      -0.020000      -0.019702      -0.006911       0.028913       0.007860      -0.001990       0.002614      -0.000979      -0.014483      -0.008407      -0.001902       0.010309              2.005996       2.287833       0.290369      -0.030806       1.945867      -0.038439       1.784287           0.000002
           57              C       4.780101       9.301960      11.605064       0.632012      22.041665 0.24564331E+03  0.50580252E+04                                 7.354399                            5.608753      -0.121272       2.035442                    0.998804      21.604335      60.084925       0.619400       0.480241      -1.016562       0.044541      -0.054492      -0.002371       0.070419       0.040117      -0.013070      -0.048946      -0.022791       0.364329      -0.104246      -0.032828       0.137074              8.839651      12.656809      -3.566072      -0.029756       9.522884       0.955566       4.339260           0.000002
           58              C       2.973520      13.283523      14.018283       0.637318      22.932289 0.24323659E+03  0.49995063E+04                                 7.599959                            5.600738      -0.194811       2.015554                    0.998772      21.512336      59.906557       0.616191       0.483607      -1.014108       0.002081       0.031346       0.062885       0.070295       0.014687      -0.073944      -0.047383       0.177568      -0.139155      -0.111290      -0.034553       0.145843              9.599693       4.854851       0.163686       1.878445      12.398176       5.128109      11.546054           0.000002
           59              C       9.932651       9.789698      12.197563       0.568302      23.562454 0.26246966E+03  0.54819667E+04                                 7.639905                            5.739772      -0.121786       2.024791                    0.998191      22.256876      61.868950       0.623028       0.470697      -1.024060      -0.052267      -0.021644       0.007641       0.057085      -0.020536       0.018211      -0.017904      -0.019305       0.379652      -0.086134      -0.044192       0.130326              9.425988      14.869987       4.090274      -0.618094       9.083948      -0.118400       4.324030           0.000002
           60              C       2.170933      12.737088       9.072985       0.638546      21.319037 0.23746082E+03  0.48509648E+04                                 7.156149                            5.521153      -0.127701       2.036831                    0.998727      21.429958      59.470899       0.622832       0.481392      -1.015396      -0.008969       0.046752      -0.051863       0.070399       0.088079       0.010646       0.045360       0.029930      -0.268838      -0.107635      -0.032708       0.140343              8.295920       5.768470      -1.899831      -0.312891       6.403801      -1.850985      12.715489           0.000001
           61              C       3.621258      10.271846      11.716720       0.063676      30.261518 0.42333270E+03  0.98618315E+04                                 8.832444                            7.127287      -0.415905       1.901620                    0.996990      26.289525      74.620739       0.584295       0.449985      -1.046390      -0.072022       0.066764       0.003646       0.098274       0.017798       0.006927      -0.003489      -0.012526       0.024819      -0.024785       0.009796       0.014989             10.763202      13.617546      -3.346206      -0.635173      10.376988       0.795456       8.295073           0.000001
           62              C       2.712401      12.292674      12.899918       0.067580      30.763335 0.42330758E+03  0.98635442E+04                                 8.933715                            7.115035      -0.407302       1.907123                    0.996970      26.194368      74.419529       0.586138       0.448466      -1.047015      -0.021961      -0.066328      -0.071278       0.099811      -0.008132      -0.002562      -0.019490       0.004638      -0.012530      -0.023745       0.004935       0.018811             11.272804       8.463909       0.613281       1.039381      12.446010       4.941857      12.908493           0.000000
           63              C       1.146698      10.522003      12.044486       0.082818      30.291064 0.43106486E+03  0.10100079E+05                                 8.812706                            7.163886      -0.452163       1.894492                    0.996639      26.252373      75.035433       0.585515       0.446464      -1.047141       0.075873       0.047465      -0.015512       0.090830      -0.016282       0.003549       0.002102      -0.028387       0.028056      -0.026742       0.009791       0.016951             10.699047      14.309133       2.966790       0.260611       9.593733       0.353743       8.194274           0.000001
           64              C       2.365254      12.022951      10.414663       0.063711      29.981302 0.43740890E+03  0.10250890E+05                                 8.666216                            7.161984      -0.374194       1.915289                    0.997058      26.227591      74.134531       0.594322       0.439755      -1.054736       0.008490      -0.049541       0.087885       0.101244      -0.004921      -0.010046       0.014284       0.006103      -0.048553      -0.024724       0.003617       0.021107             10.261898       8.663090      -0.539175       0.854218       8.307663      -1.215429      13.814941           0.000000
           65              C       3.867196      11.289247      12.826081      -0.289812      28.291823 0.47229162E+03  0.11417441E+05                                 8.171819                            7.244078      -0.420635       1.834447                    0.997828      31.708179      94.626094       0.608079       0.416665      -1.056442      -0.064878      -0.004716      -0.051020       0.082671       0.001241       0.012619      -0.008638       0.015896      -0.014708      -0.017605      -0.000369       0.017974              9.079310       8.687047      -1.910179      -0.239947       9.850347       2.674746       8.700535           0.000002
           66              C       2.306553       9.525564      11.977852      -0.291501      27.943362 0.47151847E+03  0.11405994E+05                                 8.112782                            7.244351      -0.460626       1.823068                    0.997663      31.815503      95.301252       0.606653       0.417380      -1.054886       0.005802       0.071664      -0.005185       0.072085       0.002125       0.001337      -0.009524      -0.018326      -0.010652      -0.010044      -0.005691       0.015735              8.943404      12.385739      -0.247175      -0.534534       8.074799      -0.321217       6.369674           0.000002
           67              C       3.522073      11.025114      10.357033      -0.280988      27.333644 0.47857674E+03  0.11594807E+05                                 7.944417                            7.271550      -0.362877       1.858053                    0.997349      31.416707      93.519624       0.610184       0.414318      -1.059109      -0.053642       0.015542       0.063698       0.084714       0.008360      -0.007683       0.003028      -0.003658       0.029771      -0.015951       0.003028       0.012923              8.554595       8.955939      -2.016794      -0.061523       7.419616      -0.988731       9.288230           0.000001
           68              C       1.393648      11.538008      13.166453      -0.273080      26.929028 0.45589963E+03  0.10902481E+05                                 7.869498                            7.102145      -0.236797       1.907441                    0.996812      30.755394      90.693675       0.617318       0.414898      -1.059679       0.048666      -0.012950      -0.064028       0.081460       0.001345      -0.018084      -0.001059       0.001982       0.022314      -0.016446      -0.004800       0.021246              8.610343       8.758137       1.952240       0.461757       8.718981       2.028456       8.353912           0.000001
           69              C       2.597023      13.038955      11.570847      -0.283068      27.913920 0.47304197E+03  0.11417618E+05                                 8.080573                            7.247676      -0.373725       1.853585                    0.997741      31.315895      92.783327       0.609398       0.416418      -1.058681      -0.005502      -0.079332       0.008105       0.079935       0.005799      -0.006869      -0.005376      -0.023839      -0.035363      -0.016409      -0.004208       0.020617              8.953629       6.379150       0.306800       0.892552       8.505248       1.834129      11.976488           0.000001
           70              C       1.043465      11.269682      10.702808      -0.278199      26.831284 0.47564709E+03  0.11512539E+05                                 7.876562                            7.277418      -0.311687       1.880227                    0.996605      31.231633      93.091747       0.606064       0.417543      -1.056472       0.067486      -0.004862       0.052052       0.085366       0.003798       0.010080       0.009680       0.008334      -0.008791      -0.013859      -0.002531       0.016389              8.454457       9.252516       1.493149       0.119162       7.109593      -1.281996       9.001261           0.000001
           71              C       0.280349       4.673340       2.600514       0.632012      22.041668 0.24564327E+03  0.50580242E+04                                 7.354399                            5.608752      -0.121272       2.035442                    0.998804      21.604336      60.084927       0.619400       0.480241      -1.016562      -0.044541       0.054492      -0.002371       0.070419       0.040117       0.013070       0.048946      -0.022791       0.364329      -0.104246      -0.032828       0.137074              8.839653      12.656815      -3.566074       0.029756       9.522883      -0.955566       4.339260           0.000002
           72              C       2.086930       0.691777       5.013733       0.637318      22.932288 0.24323658E+03  0.49995061E+04                                 7.599959                            5.600738      -0.194811       2.015554                    0.998772      21.512336      59.906558       0.616191       0.483607      -1.014108      -0.002081      -0.031346       0.062885       0.070295       0.014687       0.073944       0.047383       0.177567      -0.139155      -0.111290      -0.034553       0.145843              9.599693       4.854851       0.163686      -1.878445      12.398176      -5.128109      11.546053           0.000002
           73              C       5.248699       4.185602       3.193013       0.568302      23.562454 0.26246966E+03  0.54819666E+04                                 7.639905                            5.739772      -0.121786       2.024791                    0.998191      22.256875      61.868945       0.623028       0.470697      -1.024060       0.052267       0.021644       0.007641       0.057085      -0.020536      -0.018211       0.017904      -0.019305       0.379652      -0.086134      -0.044192       0.130326              9.425988      14.869987       4.090274       0.618094       9.083947       0.118400       4.324030           0.000002
           74              C       2.889517       1.238212       0.068435       0.638546      21.319036 0.23746081E+03  0.48509644E+04                                 7.156149                            5.521153      -0.127701       2.036831                    0.998727      21.429957      59.470895       0.622832       0.481392      -1.015396       0.008969      -0.046752      -0.051863       0.070399       0.088079      -0.010646      -0.045360       0.029930      -0.268838      -0.107635      -0.032708       0.140343              8.295920       5.768470      -1.899831       0.312891       6.403800       1.850985      12.715489           0.000001
           75              C       1.439192       3.703455       2.712170       0.063676      30.261527 0.42333270E+03  0.98618314E+04                                 8.832446                            7.127287      -0.415905       1.901620                    0.996990      26.289525      74.620740       0.584295       0.449985      -1.046390       0.072022      -0.066764       0.003646       0.098274       0.017798      -0.006927       0.003489      -0.012526       0.024819      -0.024785       0.009796       0.014989             10.763206      13.617562      -3.346211       0.635176      10.376990      -0.795454       8.295066           0.000001
           76              C       2.348049       1.682626       3.895368       0.067580      30.763335 0.42330758E+03  0.98635443E+04                                 8.933715                            7.115035      -0.407302       1.907123                    0.996970      26.194368      74.419529       0.586138       0.448466      -1.047015       0.021961       0.066328      -0.071278       0.099811      -0.008132       0.002562       0.019490       0.004638      -0.012530      -0.023745       0.004935       0.018811             11.272804       8.463909       0.613281      -1.039382      12.446010      -4.941856      12.908493           0.000000
           77              C       3.913752       3.453297       3.039936       0.082818      30.291065 0.43106486E+03  0.10100079E+05                                 8.812707                            7.163886      -0.452163       1.894492                    0.996639      26.252373      75.035434       0.585515       0.446464      -1.047141      -0.075873      -0.047465      -0.015512       0.090830      -0.016282      -0.003549      -0.002102      -0.028387       0.028056      -0.026742       0.009791       0.016951             10.699047      14.309135       2.966789      -0.260611       9.593733      -0.353743       8.194274           0.000001
           78              C       2.695196       1.952349       1.410113       0.063711      29.981303 0.43740891E+03  0.10250890E+05                                 8.666216                            7.161985      -0.374194       1.915289                    0.997058      26.227591      74.134532       0.594322       0.439755      -1.054736      -0.008490       0.049541       0.087885       0.101244      -0.004921       0.010046      -0.014284       0.006103      -0.048554      -0.024724       0.003617       0.021107             10.261898       8.663090      -0.539175      -0.854218       8.307664       1.215429      13.814941           0.000001
           79              C       1.193254       2.686053       3.821531      -0.289812      28.291830 0.47229183E+03  0.11417448E+05                                 8.171821                            7.244080      -0.420636       1.834447                    0.997828      31.708182      94.626107       0.608079       0.416665      -1.056442       0.064878       0.004716      -0.051020       0.082671       0.001241      -0.012619       0.008638       0.015896      -0.014708      -0.017605      -0.000369       0.017974              9.079312       8.687049      -1.910181       0.239947       9.850351      -2.674745       8.700535           0.000001
           80              C       2.753897       4.449736       2.973302      -0.291501      27.943366 0.47151844E+03  0.11405993E+05                                 8.112783                            7.244351      -0.460626       1.823068                    0.997663      31.815505      95.301257       0.606653       0.417380      -1.054886      -0.005802      -0.071664      -0.005185       0.072085       0.002125      -0.001337       0.009524      -0.018326      -0.010653      -0.010044      -0.005691       0.015735              8.943406      12.385746      -0.247176       0.534535       8.074797       0.321216       6.369674           0.000002
           81              C       1.538377       2.950186       1.352483      -0.280988      27.333639 0.47857673E+03  0.11594807E+05                                 7.944417                            7.271550      -0.362877       1.858053                    0.997349      31.416706      93.519619       0.610184       0.414318      -1.059109       0.053642      -0.015542       0.063698       0.084714       0.008360       0.007683      -0.003028      -0.003658       0.029771      -0.015951       0.003028       0.012923              8.554594       8.955939      -2.016794       0.061520       7.419617       0.988730       9.288225           0.000001
           82              C       3.666802       2.437292       4.161903      -0.273080      26.929024 0.45589953E+03  0.10902478E+05                                 7.869498                            7.102144      -0.236797       1.907441                    0.996812      30.755390      90.693658       0.617318       0.414898      -1.059679      -0.048666       0.012950      -0.064028       0.081460       0.001345       0.018084       0.001059       0.001982       0.022314      -0.016446      -0.004800       0.021246              8.610342       8.758136       1.952239      -0.461757       8.718980      -2.028456       8.353911           0.000001
           83              C       2.463427       0.936345       2.566297      -0.283068      27.913923 0.47304203E+03  0.11417619E+05                                 8.080573                            7.247676      -0.373725       1.853585                    0.997741      31.315895      92.783322       0.609398       0.416418      -1.058681       0.005502       0.079332       0.008105       0.079935       0.005799       0.006869       0.005376      -0.023839      -0.035363      -0.016409      -0.004208       0.020617              8.953630       6.379150       0.306800      -0.892552       8.505249      -1.834130      11.976490           0.000001
           84              C       4.016985       2.705618       1.698258      -0.278199      26.831284 0.47564708E+03  0.11512539E+05                                 7.876561                            7.277418      -0.311687       1.880227                    0.996605      31.231632      93.091739       0.606064       0.417543      -1.056472      -0.067486       0.004862       0.052052       0.085366       0.003798      -0.010080      -0.009680       0.008334      -0.008791      -0.013859      -0.002531       0.016389              8.454456       9.252516       1.493148      -0.119162       7.109593       1.281995       9.001260           0.000001
           85              C       5.340799       2.314310      15.408586       0.632012      22.041666 0.24564324E+03  0.50580236E+04                                 7.354399                            5.608752      -0.121272       2.035442                    0.998804      21.604335      60.084925       0.619400       0.480241      -1.016562      -0.044541      -0.054492       0.002371       0.070419      -0.040117      -0.013070       0.048946      -0.022791       0.364329      -0.104246      -0.032828       0.137074              8.839653      12.656815       3.566074      -0.029756       9.522883      -0.955566       4.339260           0.000002
           86              C       7.147380       6.295873      12.995367       0.637318      22.932288 0.24323659E+03  0.49995062E+04                                 7.599959                            5.600738      -0.194811       2.015554                    0.998772      21.512336      59.906557       0.616191       0.483607      -1.014108      -0.002081       0.031346      -0.062885       0.070295      -0.014687      -0.073944       0.047383       0.177567      -0.139155      -0.111290      -0.034553       0.145843              9.599693       4.854851      -0.163686       1.878445      12.398175      -5.128109      11.546053           0.000002
           87              C       0.188249       2.802048      14.816087       0.568302      23.562455 0.26246967E+03  0.54819668E+04                                 7.639905                            5.739772      -0.121786       2.024791                    0.998191      22.256876      61.868947       0.623028       0.470697      -1.024060       0.052267      -0.021644      -0.007641       0.057085       0.020536       0.018211       0.017904      -0.019305       0.379652      -0.086134      -0.044192       0.130326              9.425988      14.869987      -4.090274      -0.618094       9.083947       0.118400       4.324030           0.000002
           88              C       7.949967       5.749438      17.940665       0.638546      21.319036 0.23746081E+03  0.48509644E+04                                 7.156149                            5.521153      -0.127702       2.036831                    0.998727      21.429957      59.470896       0.622832       0.481392      -1.015396       0.008969       0.046752       0.051863       0.070399      -0.088079       0.010646      -0.045360       0.029930      -0.268839      -0.107635      -0.032708       0.140343              8.295920       5.768470       1.899831      -0.312891       6.403801       1.850985      12.715489           0.000001
           89              C       6.499642       3.284195      15.296930       0.063677      30.261527 0.42333270E+03  0.98618314E+04                                 8.832446                            7.127286      -0.415905       1.901620                    0.996990      26.289525      74.620739       0.584295       0.449985      -1.046390       0.072022       0.066764      -0.003646       0.098274      -0.017798       0.006927       0.003489      -0.012525       0.024819      -0.024785       0.009796       0.014989             10.763206      13.617562       3.346211      -0.635176      10.376990      -0.795454       8.295066           0.000001
           90              C       7.408499       5.305024      14.113732       0.067580      30.763333 0.42330756E+03  0.98635435E+04                                 8.933715                            7.115035      -0.407301       1.907123                    0.996970      26.194367      74.419525       0.586138       0.448466      -1.047015       0.021961      -0.066328       0.071278       0.099811       0.008132      -0.002562       0.019490       0.004638      -0.012530      -0.023745       0.004935       0.018811             11.272803       8.463908      -0.613281       1.039381      12.446009      -4.941856      12.908492           0.000000
           91              C       8.974202       3.534353      14.969164       0.082818      30.291065 0.43106486E+03  0.10100079E+05                                 8.812706                            7.163886      -0.452163       1.894492                    0.996639      26.252373      75.035433       0.585515       0.446464      -1.047141      -0.075873       0.047465       0.015512       0.090830       0.016282       0.003549      -0.002102      -0.028387       0.028056      -0.026742       0.009791       0.016951             10.699047      14.309135      -2.966789       0.260611       9.593733      -0.353743       8.194274           0.000001
           92              C       7.755646       5.035301      16.598987       0.063711      29.981302 0.43740890E+03  0.10250890E+05                                 8.666216                            7.161984      -0.374194       1.915289                    0.997058      26.227591      74.134532       0.594322       0.439755      -1.054736      -0.008490      -0.049541      -0.087885       0.101244       0.004921      -0.010046      -0.014284       0.006103      -0.048553      -0.024724       0.003617       0.021107             10.261898       8.663090       0.539175       0.854218       8.307664       1.215429      13.814941           0.000001
           93              C       6.253704       4.301597      14.187569      -0.289812      28.291834 0.47229193E+03  0.11417451E+05                                 8.171821                            7.244080      -0.420636       1.834447                    0.997828      31.708185      94.626120       0.608079       0.416665      -1.056442       0.064878      -0.004716       0.051020       0.082671      -0.001241       0.012619       0.008638       0.015896      -0.014708      -0.017605      -0.000369       0.017974              9.079313       8.687050       1.910181      -0.239947       9.850352      -2.674746       8.700536           0.000001
           94              C       7.814347       2.537914      15.035798      -0.291501      27.943369 0.47151850E+03  0.11405996E+05                                 8.112783                            7.244351      -0.460626       1.823068                    0.997663      31.815508      95.301270       0.606653       0.417380      -1.054886      -0.005802       0.071664       0.005185       0.072085      -0.002125       0.001337       0.009524      -0.018326      -0.010653      -0.010044      -0.005691       0.015735              8.943406      12.385747       0.247176      -0.534536       8.074798       0.321216       6.369675           0.000002
           95              C       6.598827       4.037464      16.656617      -0.280989      27.333644 0.47857684E+03  0.11594810E+05                                 7.944418                            7.271551      -0.362877       1.858053                    0.997349      31.416711      93.519640       0.610183       0.414318      -1.059109       0.053642       0.015542      -0.063698       0.084714      -0.008360      -0.007683      -0.003028      -0.003658       0.029771      -0.015951       0.003028       0.012923              8.554595       8.955940       2.016795      -0.061520       7.419618       0.988731       9.288226           0.000001
           96              C       8.727252       4.550358      13.847197      -0.273080      26.929026 0.45589958E+03  0.10902479E+05                                 7.869498                            7.102144      -0.236797       1.907441                    0.996812      30.755392      90.693665       0.617318       0.414898      -1.059679      -0.048666      -0.012950       0.064028       0.081460      -0.001345      -0.018084       0.001059       0.001982       0.022314      -0.016446      -0.004800       0.021246              8.610342       8.758136      -1.952239       0.461757       8.718980      -2.028456       8.353912           0.000001
           97              C       7.523877       6.051305      15.442803      -0.283068      27.913920 0.47304197E+03  0.11417617E+05                                 8.080573                            7.247676      -0.373725       1.853585                    0.997741      31.315894      92.783318       0.609398       0.416418      -1.058681       0.005502      -0.079332      -0.008105       0.079935      -0.005798      -0.006869       0.005376      -0.023839      -0.035363      -0.016409      -0.004208       0.020617              8.953629       6.379149      -0.306800       0.892552       8.505248      -1.834129      11.976488           0.000001
           98              C       9.077435       4.282032      16.310842      -0.278199      26.831285 0.47564711E+03  0.11512539E+05                                 7.876562                            7.277418      -0.311687       1.880227                    0.996605      31.231633      93.091745       0.606064       0.417543      -1.056472      -0.067486      -0.004862      -0.052052       0.085366      -0.003798       0.010080      -0.009680       0.008334      -0.008791      -0.013859      -0.002531       0.016389              8.454457       9.252517      -1.493148       0.119162       7.109593       1.281996       9.001261           0.000001
           99              C       9.840551      11.660990       6.404036       0.632012      22.041666 0.24564333E+03  0.50580258E+04                                 7.354399                            5.608753      -0.121272       2.035442                    0.998804      21.604336      60.084927       0.619400       0.480241      -1.016562       0.044541       0.054492       0.002371       0.070419      -0.040117       0.013070      -0.048946      -0.022791       0.364329      -0.104246      -0.032828       0.137074              8.839651      12.656809       3.566072       0.029756       9.522885       0.955566       4.339260           0.000002
          100              C       8.033970       7.679427       3.990817       0.637318      22.932288 0.24323658E+03  0.49995061E+04                                 7.599959                            5.600738      -0.194811       2.015554                    0.998772      21.512336      59.906558       0.616191       0.483607      -1.014108       0.002081      -0.031346      -0.062885       0.070295      -0.014687       0.073944      -0.047383       0.177567      -0.139155      -0.111290      -0.034553       0.145843              9.599693       4.854851      -0.163686      -1.878445      12.398176       5.128109      11.546053           0.000002
          101              C       4.872201      11.173252       5.811537       0.568302      23.562455 0.26246967E+03  0.54819669E+04                                 7.639905                            5.739772      -0.121786       2.024791                    0.998191      22.256876      61.868949       0.623028       0.470697      -1.024060      -0.052267       0.021644      -0.007641       0.057085       0.020536      -0.018211      -0.017904      -0.019305       0.379652      -0.086134      -0.044192       0.130326              9.425988      14.869987      -4.090274       0.618094       9.083948      -0.118400       4.324030           0.000002
          102              C       7.231383       8.225862       8.936115       0.638546      21.319035 0.23746081E+03  0.48509643E+04                                 7.156149                            5.521153      -0.127701       2.036831                    0.998727      21.429957      59.470897       0.622832       0.481392      -1.015396      -0.008969      -0.046752       0.051863       0.070399      -0.088079      -0.010646       0.045360       0.029930      -0.268838      -0.107635      -0.032708       0.140343              8.295920       5.768470       1.899831       0.312891       6.403801      -1.850985      12.715489           0.000001
          103              C       8.681708      10.691104       6.292380       0.063676      30.261517 0.42333269E+03  0.98618311E+04                                 8.832444                            7.127287      -0.415905       1.901620                    0.996990      26.289525      74.620740       0.584295       0.449985      -1.046390      -0.072022      -0.066764      -0.003646       0.098274      -0.017798      -0.006927      -0.003489      -0.012526       0.024819      -0.024785       0.009796       0.014989             10.763202      13.617545       3.346206       0.635173      10.376988       0.795456       8.295073           0.000001
          104              C       7.772851       8.670276       5.109182       0.067579      30.763333 0.42330754E+03  0.98635434E+04                                 8.933715                            7.115036      -0.407302       1.907123                    0.996970      26.194368      74.419532       0.586138       0.448466      -1.047015      -0.021961       0.066328       0.071278       0.099811       0.008132       0.002562      -0.019490       0.004638      -0.012530      -0.023745       0.004935       0.018811             11.272805       8.463909      -0.613281      -1.039381      12.446011       4.941857      12.908494           0.000000
          105              C       6.207148      10.440947       5.964614       0.082818      30.291063 0.43106485E+03  0.10100079E+05                                 8.812706                            7.163886      -0.452163       1.894492                    0.996639      26.252373      75.035435       0.585515       0.446464      -1.047141       0.075873      -0.047465       0.015512       0.090830       0.016282      -0.003549       0.002102      -0.028387       0.028056      -0.026742       0.009791       0.016951             10.699047      14.309134      -2.966790      -0.260611       9.593733       0.353743       8.194274           0.000001
          106              C       7.425704       8.939999       7.594437       0.063711      29.981303 0.43740892E+03  0.10250890E+05                                 8.666216                            7.161985      -0.374194       1.915289                    0.997058      26.227591      74.134531       0.594322       0.439755      -1.054736       0.008490       0.049541      -0.087885       0.101244       0.004921       0.010046       0.014284       0.006103      -0.048553      -0.024724       0.003617       0.021107             10.261898       8.663090       0.539175      -0.854218       8.307663      -1.215430      13.814941           0.000000
          107              C       8.927646       9.673703       5.183019      -0.289812      28.291828 0.47229172E+03  0.11417444E+05                                 8.171819                            7.244078      -0.420636       1.834447                    0.997828      31.708183      94.626109       0.608079       0.416665      -1.056442      -0.064878       0.004716       0.051020       0.082671      -0.001241      -0.012619      -0.008638       0.015896      -0.014708      -0.017605      -0.000369       0.017974              9.079310       8.687047       1.910179       0.239947       9.850348       2.674746       8.700536           0.000001
          108              C       7.367003      11.437386       6.031248      -0.291501      27.943365 0.47151853E+03  0.11405996E+05                                 8.112782                            7.244352      -0.460626       1.823068                    0.997663      31.815504      95.301253       0.606653       0.417380      -1.054886       0.005802      -0.071664       0.005185       0.072085      -0.002125      -0.001337      -0.009524      -0.018326      -0.010653      -0.010044      -0.005691       0.015735              8.943405      12.385741       0.247175       0.534535       8.074799      -0.321216       6.369674           0.000002
          109              C       8.582523       9.937836       7.652067      -0.280988      27.333637 0.47857662E+03  0.11594804E+05                                 7.944416                            7.271549      -0.362877       1.858053                    0.997349      31.416706      93.519619       0.610184       0.414318      -1.059109      -0.053642      -0.015542      -0.063698       0.084714      -0.008360       0.007683       0.003028      -0.003658       0.029771      -0.015951       0.003028       0.012923              8.554593       8.955938       2.016793       0.061520       7.419614      -0.988730       9.288226           0.000001
          110              C       6.454098       9.424942       4.842647      -0.273080      26.929026 0.45589958E+03  0.10902480E+05                                 7.869498                            7.102144      -0.236797       1.907441                    0.996812      30.755393      90.693669       0.617318       0.414898      -1.059679       0.048666       0.012950       0.064028       0.081460      -0.001345       0.018084      -0.001059       0.001982       0.022314      -0.016446      -0.004800       0.021246              8.610343       8.758136      -1.952239      -0.461757       8.718980       2.028455       8.353912           0.000002
          111              C       7.657473       7.923995       6.438253      -0.283068      27.913916 0.47304190E+03  0.11417615E+05                                 8.080572                            7.247675      -0.373725       1.853585                    0.997741      31.315892      92.783315       0.609398       0.416418      -1.058681      -0.005502       0.079332      -0.008105       0.079935      -0.005799       0.006869      -0.005377      -0.023839      -0.035363      -0.016409      -0.004208       0.020617              8.953628       6.379149      -0.306800      -0.892551       8.505248       1.834129      11.976487           0.000001
          112              C       6.103915       9.693268       7.306292      -0.278199      26.831283 0.47564707E+03  0.11512538E+05                                 7.876561                            7.277418      -0.311687       1.880228                    0.996605      31.231631      93.091735       0.606064       0.417543      -1.056472       0.067486       0.004862      -0.052052       0.085366      -0.003798      -0.010080       0.009680       0.008334      -0.008791      -0.013859      -0.002531       0.016389              8.454456       9.252516      -1.493148      -0.119162       7.109593      -1.281996       9.001260           0.000001
          113              O       4.545296       8.130830      11.257488      -0.582126      29.849209 0.46317619E+03  0.10684800E+05                                 7.423384                            6.492147       0.644135       2.257668                    0.998778      26.941391      68.480609       0.778080       0.341241      -1.158108      -0.014379       0.044313       0.026104       0.053402       0.011538      -0.015444       0.004798      -0.115154       0.113412      -0.079760       0.036658       0.043102              7.954214       7.246523      -2.549484      -0.684113      11.688171       1.462143       4.927949           0.000003
          114              O       5.930847       9.779915      11.853590      -0.546823      34.288057 0.49466673E+03  0.11610123E+05                                 8.323088                            6.781206       0.501273       2.223441                    0.997891      26.784597      68.860190       0.748600       0.348604      -1.150984      -0.010434       0.011606       0.006719       0.016992       0.045239       0.013643      -0.023642       0.114000       0.095642      -0.094413       0.036360       0.058053              9.853519      17.948633      -2.067898       0.702886       6.284727       0.199021       5.327197           0.000003
          115              O       3.409731      12.788797      15.106033      -0.605991      31.115871 0.46609233E+03  0.10772666E+05                                 7.666729                            6.486179       0.612704       2.233530                    0.999023      27.509120      70.069426       0.782921       0.338483      -1.160061      -0.046088      -0.007884      -0.040900       0.062122       0.005677       0.021973      -0.035565       0.117900       0.102241      -0.087556       0.024372       0.063184              8.667303       5.968117       0.750787       3.309186       7.061891       2.490985      12.971900          -0.000000
          116              O       2.740740       0.501713      13.823785      -0.514800      32.719155 0.45531074E+03  0.10490471E+05                                 8.101009                            6.520978       0.414946       2.202274                    0.997816      26.334269      67.567105       0.759050       0.350226      -1.147099      -0.008960      -0.009042      -0.017378       0.021542       0.001755      -0.045445      -0.022108      -0.006000      -0.215703      -0.091957       0.035911       0.056046              9.772335       5.289129      -1.255720      -0.231823      15.650803       5.137147       8.377074           0.000002
          117              O       8.878053      10.457717      12.366849      -0.562603      27.838310 0.42414417E+03  0.95932942E+04                                 7.129205                            6.215591       0.703645       2.279009                    0.998476      26.869987      68.135475       0.792810       0.341572      -1.155186       0.018623      -0.013592       0.000050       0.023055      -0.032156       0.004881      -0.005435       0.134666       0.028657      -0.079594       0.009168       0.070426              7.910818      12.763789       0.442165      -0.392761       6.225472       0.548500       4.743192           0.000004
          118              O       9.888119       8.548691      12.051690      -0.554373      27.450202 0.42751340E+03  0.96789203E+04                                 7.056047                            6.251142       0.820907       2.314049                    0.999140      26.819001      67.816489       0.789275       0.342768      -1.155336       0.007399       0.014543       0.004320       0.016879       0.028551       0.013716      -0.000315      -0.113273       0.092624      -0.080481       0.031985       0.048496              7.708244       8.513603       2.593510       0.137554      10.007935      -0.488370       4.603195           0.000002
          119              O       1.354176      13.686011       9.067582      -0.579653      27.932428 0.42516346E+03  0.95981521E+04                                 7.056915                            6.171575       0.649812       2.258418                    0.999062      26.734276      67.177659       0.807620       0.335944      -1.162890       0.037023      -0.023941       0.024660       0.050517      -0.013323       0.034931      -0.003709       0.003311      -0.165972      -0.067889       0.018037       0.049852              7.581399       6.485328      -2.690331       1.781797       7.882920      -2.039660       8.375949           0.000000
          120              O       2.779199      12.313637       8.091489      -0.547237      35.230916 0.50718889E+03  0.12022570E+05                                 8.485886                            6.943989       0.388501       2.182909                    0.997386      27.156632      71.007116       0.724768       0.356516      -1.140363       0.021114       0.000344       0.024405       0.032272       0.057396      -0.034436       0.057330       0.022452      -0.034642      -0.101610       0.035011       0.066599              9.651081       7.009730      -1.059522      -2.849048       5.286806       0.684700      16.656707           0.000002
          121              O       0.515154       5.844470       2.252938      -0.582126      29.849207 0.46317614E+03  0.10684799E+05                                 7.423384                            6.492147       0.644135       2.257668                    0.998778      26.941390      68.480605       0.778080       0.341241      -1.158108       0.014379      -0.044313       0.026104       0.053402       0.011538       0.015444      -0.004798      -0.115154       0.113412      -0.079760       0.036658       0.043102              7.954214       7.246523      -2.549486       0.684114      11.688171      -1.462143       4.927949           0.000003
          122              O       9.250503       4.195385       2.849040      -0.546823      34.288061 0.49466672E+03  0.11610123E+05                                 8.323088                            6.781206       0.501273       2.223441                    0.997891      26.784597      68.860189       0.748600       0.348604      -1.150984       0.010434      -0.011606       0.006719       0.016992       0.045239      -0.013643       0.023642       0.114000       0.095642      -0.094413       0.036360       0.058053              9.853521      17.948637      -2.067899      -0.702886       6.284727      -0.199021       5.327198           0.000003
          123              O       1.650719       1.186503       6.101483      -0.605991      31.115875 0.46609241E+03  0.10772668E+05                                 7.666731                            6.486180       0.612704       2.233530                    0.999023      27.509120      70.069430       0.782920       0.338483      -1.160061       0.046088       0.007884      -0.040900       0.062122       0.005677      -0.021973       0.035565       0.117900       0.102241      -0.087556       0.024372       0.063184              8.667304       5.968118       0.750787      -3.309187       7.061892      -2.490986      12.971902          -0.000000
          124              O       2.319710      13.473587       4.819235      -0.514800      32.719158 0.45531080E+03  0.10490473E+05                                 8.101009                            6.520979       0.414945       2.202274                    0.997816      26.334271      67.567111       0.759050       0.350226      -1.147099       0.008960       0.009042      -0.017378       0.021542       0.001755       0.045445       0.022108      -0.006000      -0.215703      -0.091957       0.035911       0.056046              9.772336       5.289129      -1.255721       0.231823      15.650804      -5.137147       8.377075           0.000002
          125              O       6.303297       3.517583       3.362299      -0.562603      27.838306 0.42414409E+03  0.95932919E+04                                 7.129204                            6.215591       0.703645       2.279009                    0.998476      26.869985      68.135468       0.792810       0.341572      -1.155186      -0.018623       0.013592       0.000050       0.023055      -0.032156      -0.004881       0.005435       0.134666       0.028657      -0.079594       0.009168       0.070426              7.910817      12.763789       0.442165       0.392761       6.225471      -0.548499       4.743192           0.000004
          126              O       5.293231       5.426609       3.047140      -0.554373      27.450191 0.42751318E+03  0.96789142E+04                                 7.056044                            6.251140       0.820908       2.314049                    0.999140      26.818998      67.816474       0.789276       0.342768      -1.155336      -0.007399      -0.014543       0.004320       0.016879       0.028551      -0.013716       0.000315      -0.113273       0.092624      -0.080481       0.031985       0.048496              7.708242       8.513600       2.593508      -0.137554      10.007932       0.488370       4.603193           0.000002
          127              O       3.706274       0.289289       0.063032      -0.579653      27.932424 0.42516339E+03  0.95981501E+04                                 7.056914                            6.171574       0.649812       2.258418                    0.999062      26.734275      67.177654       0.807620       0.335944      -1.162890      -0.037023       0.023941       0.024660       0.050517      -0.013323      -0.034931       0.003709       0.003311      -0.165972      -0.067889       0.018037       0.049852              7.581398       6.485327      -2.690331      -1.781797       7.882919       2.039659       8.375948          -0.000000
          128              O       2.281251       1.661663      17.096039      -0.547237      35.230915 0.50718887E+03  0.12022570E+05                                 8.485885                            6.943989       0.388501       2.182909                    0.997386      27.156632      71.007115       0.724768       0.356516      -1.140363      -0.021114      -0.000343       0.024405       0.032272       0.057396       0.034436      -0.057330       0.022452      -0.034641      -0.101610       0.035011       0.066599              9.651081       7.009730      -1.059521       2.849048       5.286806      -0.684700      16.656707           0.000002
          129              O       5.575604       1.143180      15.756162      -0.582126      29.849213 0.46317624E+03  0.10684802E+05                                 7.423385                            6.492148       0.644135       2.257668                    0.998778      26.941392      68.480613       0.778080       0.341241      -1.158108       0.014379       0.044313      -0.026104       0.053402      -0.011538      -0.015444      -0.004798      -0.115154       0.113412      -0.079760       0.036658       0.043102              7.954216       7.246524       2.549487      -0.684114      11.688173      -1.462144       4.927950           0.000003
          130              O       4.190053       2.792265      15.160060      -0.546823      34.288056 0.49466665E+03  0.11610121E+05                                 8.323087                            6.781205       0.501273       2.223441                    0.997891      26.784596      68.860183       0.748600       0.348604      -1.150984       0.010434       0.011606      -0.006719       0.016992      -0.045239       0.013643       0.023642       0.114000       0.095642      -0.094413       0.036360       0.058053              9.853519      17.948635       2.067898       0.702886       6.284726      -0.199021       5.327197           0.000003
          131              O       6.711169       5.801147      11.907617      -0.605991      31.115875 0.46609241E+03  0.10772668E+05                                 7.666731                            6.486180       0.612704       2.233530                    0.999023      27.509120      70.069430       0.782920       0.338483      -1.160061       0.046088      -0.007884       0.040900       0.062122      -0.005677       0.021973       0.035565       0.117900       0.102241      -0.087556       0.024372       0.063184              8.667304       5.968118      -0.750787       3.309187       7.061892      -2.490986      12.971902          -0.000000
          132              O       7.380160       7.489363      13.189865      -0.514800      32.719154 0.45531073E+03  0.10490471E+05                                 8.101008                            6.520978       0.414946       2.202274                    0.997816      26.334269      67.567104       0.759050       0.350226      -1.147099       0.008960      -0.009042       0.017378       0.021542      -0.001755      -0.045445       0.022108      -0.006000      -0.215703      -0.091957       0.035911       0.056046              9.772335       5.289128       1.255721      -0.231823      15.650803      -5.137147       8.377074           0.000002
          133              O       1.242847       3.470067      14.646801      -0.562603      27.838306 0.42414409E+03  0.95932917E+04                                 7.129204                            6.215591       0.703646       2.279009                    0.998476      26.869984      68.135466       0.792810       0.341572      -1.155185      -0.018622      -0.013592      -0.000050       0.023055       0.032156       0.004881       0.005435       0.134666       0.028657      -0.079594       0.009168       0.070426              7.910817      12.763789      -0.442165      -0.392761       6.225471      -0.548500       4.743192           0.000004
          134              O       0.232781       1.561041      14.961960      -0.554373      27.450200 0.42751336E+03  0.96789193E+04                                 7.056047                            6.251142       0.820907       2.314049                    0.999140      26.819000      67.816486       0.789275       0.342768      -1.155336      -0.007399       0.014543      -0.004320       0.016879      -0.028551       0.013716       0.000314      -0.113273       0.092624      -0.080481       0.031985       0.048496              7.708244       8.513603      -2.593510       0.137554      10.007935       0.488370       4.603195           0.000002
          135              O       8.766724       6.698361      17.946068      -0.579653      27.932424 0.42516338E+03  0.95981500E+04                                 7.056914                            6.171574       0.649812       2.258418                    0.999062      26.734275      67.177654       0.807620       0.335944      -1.162890      -0.037023      -0.023941      -0.024660       0.050517       0.013323       0.034931       0.003709       0.003311      -0.165972      -0.067889       0.018037       0.049852              7.581398       6.485327       2.690331       1.781797       7.882919       2.039659       8.375948           0.000000
          136              O       7.341701       5.325987       0.913061      -0.547237      35.230914 0.50718886E+03  0.12022570E+05                                 8.485885                            6.943989       0.388501       2.182909                    0.997386      27.156632      71.007115       0.724768       0.356516      -1.140363      -0.021114       0.000344      -0.024405       0.032272      -0.057396      -0.034436      -0.057330       0.022452      -0.034641      -0.101610       0.035011       0.066599              9.651081       7.009730       1.059521      -2.849047       5.286806      -0.684700      16.656707           0.000002
          137              O       9.605746      12.832120       6.751612      -0.582126      29.849210 0.46317621E+03  0.10684801E+05                                 7.423384                            6.492148       0.644135       2.257668                    0.998778      26.941392      68.480612       0.778080       0.341241      -1.158108      -0.014379      -0.044313      -0.026104       0.053402      -0.011538       0.015444       0.004798      -0.115154       0.113412      -0.079760       0.036658       0.043102              7.954214       7.246523       2.549485       0.684113      11.688171       1.462143       4.927949           0.000003
          138              O       0.870397      11.183035       6.155510      -0.546823      34.288054 0.49466669E+03  0.11610122E+05                                 8.323087                            6.781205       0.501273       2.223441                    0.997891      26.784597      68.860187       0.748600       0.348604      -1.150984      -0.010434      -0.011606      -0.006719       0.016992      -0.045239      -0.013643      -0.023642       0.114000       0.095642      -0.094413       0.036360       0.058053              9.853518      17.948630       2.067898      -0.702886       6.284726       0.199021       5.327197           0.000003
          139              O       8.470181       8.174153       2.903067      -0.605991      31.115877 0.46609246E+03  0.10772670E+05                                 7.666731                            6.486180       0.612704       2.233530                    0.999023      27.509122      70.069435       0.782920       0.338483      -1.160061      -0.046088       0.007884       0.040900       0.062122      -0.005677      -0.021973      -0.035565       0.117900       0.102241      -0.087556       0.024372       0.063184              8.667305       5.968118      -0.750787      -3.309187       7.061892       2.490986      12.971903          -0.000000
          140              O       7.801190       6.485937       4.185315      -0.514800      32.719157 0.45531078E+03  0.10490472E+05                                 8.101009                            6.520978       0.414946       2.202274                    0.997816      26.334270      67.567108       0.759050       0.350226      -1.147099      -0.008960       0.009042       0.017378       0.021542      -0.001755       0.045445      -0.022108      -0.006000      -0.215703      -0.091957       0.035911       0.056046              9.772336       5.289129       1.255720       0.231823      15.650804       5.137147       8.377074           0.000002
          141              O       3.817603      10.505233       5.642251      -0.562603      27.838307 0.42414411E+03  0.95932925E+04                                 7.129204                            6.215591       0.703645       2.279009                    0.998476      26.869986      68.135471       0.792810       0.341572      -1.155186       0.018623       0.013592      -0.000050       0.023055       0.032156      -0.004881      -0.005435       0.134666       0.028657      -0.079594       0.009168       0.070426              7.910817      12.763788      -0.442165       0.392761       6.225471       0.548500       4.743192           0.000004
          142              O       4.827669      12.414259       5.957410      -0.554373      27.450198 0.42751332E+03  0.96789181E+04                                 7.056046                            6.251142       0.820907       2.314049                    0.999140      26.819000      67.816484       0.789276       0.342768      -1.155336       0.007399      -0.014543      -0.004320       0.016879      -0.028551      -0.013716      -0.000314      -0.113273       0.092624      -0.080481       0.031985       0.048496              7.708243       8.513601      -2.593509      -0.137554      10.007934      -0.488370       4.603194           0.000002
          143              O       6.414626       7.276939       8.941518      -0.579653      27.932425 0.42516340E+03  0.95981506E+04                                 7.056914                            6.171574       0.649813       2.258418                    0.999062      26.734276      67.177656       0.807620       0.335944      -1.162890       0.037023       0.023941      -0.024660       0.050517       0.013323      -0.034931      -0.003709       0.003311      -0.165972      -0.067889       0.018037       0.049852              7.581398       6.485327       2.690331      -1.781797       7.882919      -2.039659       8.375948          -0.000000
          144              O       7.839649       8.649313       9.917611      -0.547237      35.230918 0.50718893E+03  0.12022572E+05                                 8.485886                            6.943990       0.388501       2.182909                    0.997386      27.156633      71.007120       0.724768       0.356516      -1.140363       0.021114      -0.000344      -0.024405       0.032272      -0.057396       0.034436       0.057330       0.022452      -0.034641      -0.101610       0.035011       0.066599              9.651082       7.009730       1.059522       2.849048       5.286806       0.684701      16.656708           0.000002

******************************************************
Auxiliary information for the entire system
The total spin magnetic moment of the unit cell is   0.000203
The total net atomic charge of the unit cell is   0.000001
Accuracy of reproducing the electrostatic potential in the unit cell:
  The inner radius (bohr) =    5.0000
  The outer radius (bohr) =   12.0000
  Valid grid points have density less than (e/(bohr^3)) =    0.0001
  The number of valid grid points were=       163160
  The rms potential error without charges in kcal/mol is=      7.26311
  The rms potential error with partial charges in kcal/mol is=      0.62381
  The RRMSE value at monopole order=      0.08589
  The rms potential error with partial charges and cloud penetration in kcal/mol is=      0.62249
  The RRMSE value at monopole order with cloud penetration is=      0.08571
  The rms potential error with partial charges and atomic dipoles in kcal/mol is=      0.33520
  The RRMSE value at dipole order=      0.04615
  The rms potential error with partial charges, atomic dipoles and cloud penetration in kcal/mol is=      0.32947
  The RRMSE value at dipole order with cloud penetration=      0.04536

******************************************************
The electron densities and ab initio electrostatic potential were computed in VASP using the PBE functional and
projector augmented wave method. See the main text of the journal article for a description of computational details.
The atomic charges, dipoles, and quadrupoles were computed with the DDEC6 method as described in
(a) T. A. Manz and N. Gabaldon Limas, RSC Adv. 6 (2016) 47771-47801 DOI: 10.1039/c6ra04656h
(b) N. Gabaldon Limas and T. A. Manz, RSC Adv. 8 (2018) 2678-2707 DOI: 10.1039/c7ra11829e.
For each atom in the material, the electron cloud parameters were fit to the spherically averaged atom-in-material
electron density using radial positions for which this density was between 10^-4 and 10^-2 electrons per cubic bohr.
The polarizabilities, dispersion coefficients, and quantum Drude oscillator (QDO) parameters were fit using the MCLF method.
The magnetic structure of the system was optimized in VASP from the default ferromagnetic initial guess using spin polarization.
The atomic spin moments (ASMs) were computed on this optimized magnetic structure using the DDEC6 partition as inputs
to the method of T. A. Manz and D. S. Sholl, J. Chem. Theory Comput. 7 (2011) 4146-4164 DOI: 10.1021/ct200539n.
The RMSE and RRMSE were computed using a uniform grid with Ewald summation.
