# Supplementary material for: A collection of forcefield precursors for metal–organic frameworks
Source: RSC Adv. 2019 Nov 13;9(63):36492–507. doi: 10.1039/c9ra07327b (PMC9075174; doi:10.1039/c9ra07327b)
Supplement: RA-009-C9RA07327B-s5444 [file RA-009-C9RA07327B-s5444.xyz]

  552
jmolscript: load "" {1 1 1} spacegroup "x,y,z" unitcell [{     30.200500     0.000000     0.000000 }, {     15.100250    26.154400     0.000000 }, {     15.100250     8.718133    24.658605 }]
Cu     3.964420     6.866576     0.000000     0.909278
Cu     5.286296     9.156132     0.000000     0.879056
Cu    19.064670     6.429274    18.184735     0.909252
Cu    20.386546     5.666089    16.026121     0.878973
Cu    11.135830    19.287824     0.000000     0.909250
Cu     9.813954    16.998268     0.000000     0.878982
Cu    26.236080     2.288859     6.473870     0.909275
Cu    24.914204     3.052044     8.632484     0.879033
Cu    11.135830     6.429274    18.184735     0.909275
Cu     9.813954     5.666089    16.026121     0.879038
Cu    19.064670    19.287824     0.000000     0.909267
Cu    20.386546    16.998268     0.000000     0.878998
Cu     3.964420     2.288859     6.473870     0.909266
Cu     5.286296     3.052044     8.632484     0.879002
Cu    26.236080     6.866576     0.000000     0.909273
Cu    24.914204     9.156132     0.000000     0.878984
Cu    15.100250    21.576682     6.473870     0.909276
Cu    15.100250    20.050312     8.632484     0.879060
Cu     7.928839     0.000000     0.000000     0.909273
Cu    10.572591     0.000000     0.000000     0.879036
Cu    15.100250    13.295851    18.184735     0.909257
Cu    15.100250    14.822221    16.026121     0.878990
Cu    22.271661     0.000000     0.000000     0.909259
Cu    19.627909     0.000000     0.000000     0.878956
H     24.320463    16.381372    23.911449     0.130021
H     29.421327    14.315175    23.156896     0.331438
H     20.134673     9.284812    13.766899     0.130021
H     19.557844    13.962962    10.827593     0.331438
H     40.266327    16.074494     4.164838     0.130021
H     40.843156    14.862674     9.555209     0.331437
H     36.080537    28.004388     7.474023     0.130021
H     30.979673    26.604256     5.777511     0.331437
H     28.174046    30.229255    13.766899     0.130020
H     32.513858    28.389729    10.827593     0.331437
H     32.226954    23.055975    23.911449     0.130021
H     27.887142    19.671596    23.156896     0.331438
H     36.412743     7.059944     7.474023     0.130021
H     37.750625    12.177489     5.777511     0.331439
H     23.988257     9.399891     4.164838     0.130021
H     22.650375     9.506252     9.555209     0.331438
H     18.108220    17.244468     7.474023     0.130021
H     21.871202    13.527056     5.777511     0.331438
H     26.346916    26.834414     4.164838     0.130020
H     27.107969    27.939874     9.555209     0.331438
H     42.292780    12.794732    13.766899     0.130021
H     38.529798     9.956108    10.827593     0.331438
H     34.054084    12.871452    23.911449     0.130021
H     33.293031    18.322029    23.156896     0.331438
H     34.054084    22.001081     0.747156     0.130021
H     33.293031    16.550504     1.501709     0.331438
H     42.292780    22.077801    10.891706     0.130022
H     38.529798    24.916425    13.831012     0.331439
H     26.346916     8.038119    20.493767     0.130021
H     27.107969     6.932659    15.103396     0.331438
H     18.108220    17.628065    17.184582     0.130022
H     21.871202    21.345477    18.881094     0.331440
H     20.134673    25.587721    10.891706     0.130022
H     19.557844    20.909571    13.831012     0.331439
H     24.320463    18.491161     0.747156     0.130021
H     29.421327    20.557358     1.501709     0.331438
H     36.080537     6.868145    17.184582     0.130020
H     30.979673     8.268277    18.881094     0.331439
H     40.266327    18.798039    20.493767     0.130022
H     40.843156    20.009859    15.103396     0.331439
H     36.412743    27.812589    17.184582     0.130022
H     37.750625    22.695044    18.881094     0.331439
H     23.988257    25.472642    20.493767     0.130021
H     22.650375    25.366281    15.103396     0.331440
H     28.174046     4.643278    10.891706     0.130021
H     32.513858     6.482804    13.831012     0.331439
H     32.226954    11.816558     0.747156     0.130021
H     27.887142    15.200937     1.501709     0.331437
H     36.080537    18.491161     0.747156     0.130021
H     30.979673    20.557358     1.501709     0.331438
H     40.266327    25.587721    10.891706     0.130021
H     40.843156    20.909571    13.831012     0.331439
H     20.134673    18.798039    20.493767     0.130021
H     19.557844    20.009859    15.103396     0.331439
H     24.320463     6.868145    17.184582     0.130021
H     29.421327     8.268277    18.881094     0.331439
H     32.226954     4.643278    10.891706     0.130022
H     27.887142     6.482804    13.831012     0.331439
H     28.174046    11.816558     0.747156     0.130021
H     32.513858    15.200937     1.501709     0.331438
H     23.988257    27.812589    17.184582     0.130020
H     22.650375    22.695044    18.881094     0.331439
H     36.412743    25.472642    20.493767     0.130022
H     37.750625    25.366281    15.103396     0.331439
H     42.292780    17.628065    17.184582     0.130022
H     38.529798    21.345477    18.881094     0.331439
H     34.054084     8.038119    20.493767     0.130021
H     33.293031     6.932659    15.103396     0.331439
H     18.108220    22.077801    10.891706     0.130021
H     21.871202    24.916425    13.831012     0.331439
H     26.346916    22.001081     0.747156     0.130021
H     27.107969    16.550504     1.501709     0.331437
H     26.346916    12.871452    23.911449     0.130020
H     27.107969    18.322029    23.156896     0.331439
H     18.108220    12.794732    13.766899     0.130022
H     21.871202     9.956108    10.827593     0.331438
H     34.054084    26.834414     4.164838     0.130021
H     33.293031    27.939874     9.555209     0.331437
H     42.292780    17.244468     7.474023     0.130021
H     38.529798    13.527056     5.777511     0.331438
H     40.266327     9.284812    13.766899     0.130020
H     40.843156    13.962962    10.827593     0.331437
H     36.080537    16.381372    23.911449     0.130021
H     30.979673    14.315175    23.156896     0.331438
H     24.320463    28.004388     7.474023     0.130021
H     29.421327    26.604256     5.777511     0.331438
H     20.134673    16.074494     4.164838     0.130021
H     19.557844    14.862674     9.555209     0.331438
H     23.988257     7.059944     7.474023     0.130021
H     22.650375    12.177489     5.777511     0.331438
H     36.412743     9.399891     4.164838     0.130021
H     37.750625     9.506252     9.555209     0.331438
H     32.226954    30.229255    13.766899     0.130021
H     27.887142    28.389729    10.827593     0.331438
H     28.174046    23.055975    23.911449     0.130021
H     32.513858    19.671596    23.156896     0.331438
H     22.342330    12.899350    24.249272     0.132721
H     17.848496    10.304833    16.910871     0.132722
H     42.552505    19.378667     4.078533     0.132719
H     38.058670    27.162216     4.078533     0.132720
H     30.200500    31.699133    16.910871     0.132719
H     30.200500    26.510100    24.249272     0.132720
H     34.694334     5.767917     4.078533     0.132721
H     25.706666     5.767917     4.078533     0.132721
H     17.848496    19.378667     4.078533     0.132721
H     22.342330    27.162216     4.078533     0.132721
H     42.552505    10.304833    16.910871     0.132719
H     38.058670    12.899350    24.249272     0.132721
H     38.058670    21.973183     0.409333     0.132721
H     42.552504    24.567700     7.747734     0.132722
H     22.342330     7.710317    20.580072     0.132720
H     17.848496    15.493866    20.580072     0.132720
H     17.848496    24.567700     7.747734     0.132720
H     22.342330    21.973183     0.409333     0.132720
H     38.058670     7.710317    20.580072     0.132721
H     42.552504    15.493866    20.580072     0.132722
H     34.694334    29.104616    20.580072     0.132722
H     25.706666    29.104616    20.580072     0.132721
H     30.200500     3.173400     7.747734     0.132720
H     30.200500     8.362433     0.409333     0.132719
C     21.886604    15.481835    24.238176     0.605598
C     23.132073    14.735563    24.101814    -0.005223
C     24.315933    15.431967    23.929943    -0.147447
C     19.348554     8.325294    16.069273     0.605596
C     19.029033     9.606162    15.449602    -0.005224
C     19.571434     9.906415    14.211987    -0.147447
C     41.052446    17.925354     2.492738     0.605598
C     41.371967    17.768079     3.906909    -0.005226
C     40.829566    16.701328     4.602529    -0.147448
C     38.514396    28.012583     6.517023     0.605598
C     37.268927    27.635262     5.858885    -0.005223
C     36.085067    27.705356     6.572751    -0.147443
C     27.736139    31.389813    16.069273     0.605596
C     29.005164    31.026093    15.449602    -0.005222
C     28.993990    30.406233    14.211987    -0.147446
C     32.664861    25.613527    24.238176     0.605599
C     31.395836    24.908055    24.101814    -0.005225
C     31.407010    23.534601    23.929943    -0.147447
C     35.202911     4.948064     6.517023     0.605600
C     35.498876     6.215332     5.858885    -0.005227
C     36.151509     7.205537     6.572751    -0.147449
C     25.198089     7.793662     2.492738     0.605597
C     24.902124     7.595586     3.906909    -0.005226
C     24.249491     8.598695     4.602529    -0.147449
C     16.884194    19.348153     6.517023     0.605597
C     17.833697    18.458206     5.858885    -0.005223
C     18.364924    17.397907     6.572751    -0.147447
C     24.350965    26.589784     2.492738     0.605598
C     24.327409    26.945135     3.906909    -0.005224
C     25.522443    27.008777     4.602529    -0.147445
C     43.516806    12.593692    16.069273     0.605599
C     42.567303    11.676544    15.449602    -0.005226
C     42.036076    11.996151    14.211987    -0.147449
C     36.050035    11.213437    24.238176     0.605598
C     36.073591    12.665181    24.101814    -0.005227
C     34.878557    13.342231    23.929943    -0.147447
C     36.050035    23.659096     0.420429     0.605599
C     36.073591    22.207352     0.556791    -0.005228
C     34.878557    21.530302     0.728662    -0.147447
C     43.516806    22.278841     8.589332     0.605597
C     42.567303    23.195989     9.209003    -0.005223
C     42.036076    22.876382    10.446618    -0.147451
C     24.350965     8.282749    22.165867     0.605598
C     24.327409     7.927398    20.751696    -0.005223
C     25.522443     7.863756    20.056076    -0.147448
C     16.884194    15.524380    18.141582     0.605599
C     17.833697    16.414327    18.799720    -0.005226
C     18.364924    17.474626    18.085854    -0.147449
C     19.348554    26.547239     8.589332     0.605600
C     19.029033    25.266371     9.209003    -0.005227
C     19.571434    24.966118    10.446618    -0.147449
C     21.886604    19.390698     0.420429     0.605599
C     23.132073    20.136970     0.556791    -0.005225
C     24.315933    19.440566     0.728662    -0.147447
C     38.514396     6.859950    18.141582     0.605596
C     37.268927     7.237271    18.799720    -0.005221
C     36.085067     7.167177    18.085854    -0.147445
C     41.052446    16.947179    22.165867     0.605597
C     41.371967    17.104454    20.751696    -0.005225
C     40.829566    18.171205    20.056076    -0.147448
C     35.202911    29.924469    18.141582     0.605596
C     35.498876    28.657201    18.799720    -0.005224
C     36.151509    27.666996    18.085854    -0.147449
C     25.198089    27.078871    22.165867     0.605597
C     24.902124    27.276947    20.751696    -0.005225
C     24.249491    26.273838    20.056076    -0.147451
C     27.736139     3.482720     8.589332     0.605598
C     29.005164     3.846440     9.209003    -0.005222
C     28.993990     4.466300    10.446618    -0.147445
C     32.664861     9.259006     0.420429     0.605598
C     31.395836     9.964478     0.556791    -0.005223
C     31.407010    11.337932     0.728662    -0.147445
C     38.514396    19.390698     0.420429     0.605598
C     37.268927    20.136970     0.556791    -0.005225
C     36.085067    19.440566     0.728662    -0.147444
C     41.052446    26.547239     8.589332     0.605596
C     41.371967    25.266371     9.209003    -0.005223
C     40.829566    24.966118    10.446618    -0.147450
C     19.348554    16.947179    22.165867     0.605597
C     19.029033    17.104454    20.751696    -0.005222
C     19.571434    18.171205    20.056076    -0.147446
C     21.886604     6.859950    18.141582     0.605598
C     23.132073     7.237271    18.799720    -0.005225
C     24.315933     7.167177    18.085854    -0.147448
C     32.664861     3.482720     8.589332     0.605600
C     31.395836     3.846440     9.209003    -0.005227
C     31.407010     4.466300    10.446618    -0.147449
C     27.736139     9.259006     0.420429     0.605599
C     29.005164     9.964478     0.556791    -0.005227
C     28.993990    11.337932     0.728662    -0.147447
C     25.198089    29.924469    18.141582     0.605595
C     24.902124    28.657201    18.799720    -0.005221
C     24.249491    27.666996    18.085854    -0.147448
C     35.202911    27.078871    22.165867     0.605597
C     35.498876    27.276947    20.751696    -0.005224
C     36.151509    26.273838    20.056076    -0.147450
C     43.516806    15.524380    18.141582     0.605597
C     42.567303    16.414327    18.799720    -0.005225
C     42.036076    17.474626    18.085854    -0.147449
C     36.050035     8.282749    22.165867     0.605598
C     36.073591     7.927398    20.751696    -0.005228
C     34.878557     7.863756    20.056076    -0.147451
C     16.884194    22.278841     8.589332     0.605598
C     17.833697    23.195989     9.209003    -0.005222
C     18.364924    22.876382    10.446618    -0.147445
C     24.350965    23.659096     0.420429     0.605598
C     24.327409    22.207352     0.556791    -0.005224
C     25.522443    21.530302     0.728662    -0.147446
C     24.350965    11.213437    24.238176     0.605598
C     24.327409    12.665181    24.101814    -0.005225
C     25.522443    13.342231    23.929943    -0.147449
C     16.884194    12.593692    16.069273     0.605597
C     17.833697    11.676544    15.449602    -0.005226
C     18.364924    11.996151    14.211987    -0.147448
C     36.050035    26.589784     2.492738     0.605598
C     36.073591    26.945135     3.906909    -0.005228
C     34.878557    27.008777     4.602529    -0.147448
C     43.516806    19.348153     6.517023     0.605599
C     42.567303    18.458206     5.858885    -0.005223
C     42.036076    17.397907     6.572751    -0.147445
C     41.052446     8.325294    16.069273     0.605596
C     41.371967     9.606162    15.449602    -0.005222
C     40.829566     9.906415    14.211987    -0.147445
C     38.514396    15.481835    24.238176     0.605599
C     37.268927    14.735563    24.101814    -0.005225
C     36.085067    15.431967    23.929943    -0.147444
C     21.886604    28.012583     6.517023     0.605600
C     23.132073    27.635262     5.858885    -0.005227
C     24.315933    27.705356     6.572751    -0.147447
C     19.348554    17.925354     2.492738     0.605597
C     19.029033    17.768079     3.906909    -0.005225
C     19.571434    16.701328     4.602529    -0.147449
C     25.198089     4.948064     6.517023     0.605596
C     24.902124     6.215332     5.858885    -0.005223
C     24.249491     7.205537     6.572751    -0.147447
C     35.202911     7.793662     2.492738     0.605597
C     35.498876     7.595586     3.906909    -0.005223
C     36.151509     8.598695     4.602529    -0.147444
C     32.664861    31.389813    16.069273     0.605599
C     31.395836    31.026093    15.449602    -0.005225
C     31.407010    30.406233    14.211987    -0.147448
C     27.736139    25.613527    24.238176     0.605598
C     29.005164    24.908055    24.101814    -0.005225
C     28.993990    23.534601    23.929943    -0.147447
C     23.162877    13.373093    24.161488    -0.109478
C     25.492242    14.717952    23.793088     0.153321
C     26.730463    15.432839    23.573626    -0.141084
C     27.742179    16.016954    23.472526    -0.083959
C     28.983420    16.733585    23.516912    -0.171859
C     18.193687    10.504130    16.046834    -0.109479
C     19.270939    11.126082    13.633743     0.153323
C     19.862869    11.467832    12.358893    -0.141085
C     20.282656    11.710197    11.291175    -0.083957
C     20.660162    11.928150     9.925089    -0.171854
C     42.207313    18.630477     4.554444    -0.109477
C     41.130061    16.562710     5.945190     0.153321
C     40.538131    15.474687     6.692345    -0.141084
C     40.118344    14.548821     7.276754    -0.083957
C     39.740838    13.333513     7.937605    -0.171857
C     37.238123    27.237366     4.554444    -0.109476
C     34.908758    27.338322     5.945190     0.153322
C     33.670537    27.369708     6.692345    -0.141086
C     32.658821    27.469094     7.276754    -0.083955
C     31.417580    27.749818     7.937605    -0.171856
C     30.200500    31.300540    16.046834    -0.109478
C     30.200500    30.056636    13.633743     0.153321
C     30.200500    29.373135    12.358893    -0.141084
C     30.200500    28.888406    11.291175    -0.083958
C     30.200500    28.452500     9.925089    -0.171855
C     30.200500    25.562613    24.161488    -0.109477
C     30.200500    22.872894    23.793088     0.153322
C     30.200500    21.443120    23.573626    -0.141088
C     30.200500    20.274891    23.472526    -0.083957
C     30.200500    18.841629    23.516912    -0.171862
C     35.169690     6.440957     4.554444    -0.109477
C     36.421803     8.407768     5.945190     0.153322
C     37.068094     9.464405     6.692345    -0.141083
C     37.660024    10.290884     7.276754    -0.083957
C     38.523758    11.225468     7.937605    -0.171855
C     25.231310     6.440957     4.554444    -0.109479
C     23.979197     8.407768     5.945190     0.153323
C     23.332906     9.464405     6.692345    -0.141084
C     22.740977    10.290884     7.276754    -0.083958
C     21.877242    11.225468     7.937605    -0.171851
C     18.193687    18.630477     4.554444    -0.109480
C     19.270939    16.562710     5.945190     0.153323
C     19.862869    15.474687     6.692345    -0.141084
C     20.282656    14.548821     7.276754    -0.083957
C     20.660162    13.333513     7.937605    -0.171853
C     23.162877    27.237366     4.554444    -0.109477
C     25.492242    27.338322     5.945190     0.153322
C     26.730463    27.369708     6.692345    -0.141085
C     27.742179    27.469094     7.276754    -0.083955
C     28.983420    27.749818     7.937605    -0.171855
C     42.207313    10.504130    16.046834    -0.109477
C     41.130061    11.126082    13.633743     0.153322
C     40.538131    11.467832    12.358893    -0.141084
C     40.118344    11.710197    11.291175    -0.083957
C     39.740838    11.928150     9.925089    -0.171856
C     37.238123    13.373093    24.161488    -0.109476
C     34.908758    14.717952    23.793088     0.153323
C     33.670537    15.432839    23.573626    -0.141089
C     32.658821    16.016954    23.472526    -0.083956
C     31.417580    16.733585    23.516912    -0.171862
C     37.238123    21.499440     0.497117    -0.109477
C     34.908758    20.154581     0.865517     0.153322
C     33.670537    19.439694     1.084979    -0.141085
C     32.658821    18.855579     1.186079    -0.083956
C     31.417580    18.138948     1.141693    -0.171856
C     42.207313    24.368403     8.611771    -0.109481
C     41.130061    23.746451    11.024862     0.153322
C     40.538131    23.404701    12.299712    -0.141086
C     40.118344    23.162336    13.367430    -0.083961
C     39.740838    22.944383    14.733516    -0.171867
C     23.162877     7.635167    20.104161    -0.109478
C     25.492242     7.534211    18.713415     0.153321
C     26.730463     7.502825    17.966260    -0.141087
C     27.742179     7.403439    17.381851    -0.083959
C     28.983420     7.122715    16.721000    -0.171869
C     18.193687    16.242056    20.104161    -0.109477
C     19.270939    18.309823    18.713415     0.153321
C     19.862869    19.397846    17.966260    -0.141087
C     20.282656    20.323712    17.381851    -0.083959
C     20.660162    21.539020    16.721000    -0.171871
C     18.193687    24.368403     8.611771    -0.109477
C     19.270939    23.746451    11.024862     0.153321
C     19.862869    23.404701    12.299712    -0.141087
C     20.282656    23.162336    13.367430    -0.083959
C     20.660162    22.944383    14.733516    -0.171870
C     23.162877    21.499440     0.497117    -0.109477
C     25.492242    20.154581     0.865517     0.153322
C     26.730463    19.439694     1.084979    -0.141085
C     27.742179    18.855579     1.186079    -0.083957
C     28.983420    18.138948     1.141693    -0.171855
C     37.238123     7.635167    20.104161    -0.109478
C     34.908758     7.534211    18.713415     0.153322
C     33.670537     7.502825    17.966260    -0.141086
C     32.658821     7.403439    17.381851    -0.083958
C     31.417580     7.122715    16.721000    -0.171867
C     42.207313    16.242056    20.104161    -0.109479
C     41.130061    18.309823    18.713415     0.153323
C     40.538131    19.397846    17.966260    -0.141088
C     40.118344    20.323712    17.381851    -0.083958
C     39.740838    21.539020    16.721000    -0.171869
C     35.169690    28.431576    20.104161    -0.109480
C     36.421803    26.464765    18.713415     0.153323
C     37.068094    25.408128    17.966260    -0.141088
C     37.660024    24.581649    17.381851    -0.083959
C     38.523758    23.647065    16.721000    -0.171869
C     25.231310    28.431576    20.104161    -0.109479
C     23.979197    26.464765    18.713415     0.153321
C     23.332906    25.408128    17.966260    -0.141085
C     22.740977    24.581649    17.381851    -0.083959
C     21.877242    23.647065    16.721000    -0.171870
C     30.200500     3.571993     8.611771    -0.109477
C     30.200500     4.815897    11.024862     0.153321
C     30.200500     5.499398    12.299712    -0.141087
C     30.200500     5.984127    13.367430    -0.083959
C     30.200500     6.420033    14.733516    -0.171869
C     30.200500     9.309920     0.497117    -0.109477
C     30.200500    11.999639     0.865517     0.153321
C     30.200500    13.429413     1.084979    -0.141084
C     30.200500    14.597642     1.186079    -0.083958
C     30.200500    16.030904     1.141693    -0.171855
C     30.200500    16.030903    23.467594     0.306213
C     20.294736    13.122534     9.279033     0.306216
C     40.106264    13.122534     9.279033     0.306215
C     30.200500    27.469094     7.291549     0.306215
C     31.417580    28.171776     9.279033     0.306215
C     28.983420    18.138948    23.467594     0.306214
C     38.889184    12.419853     7.291549     0.306215
C     21.511816    11.014490     9.279033     0.306216
C     21.511816    12.419853     7.291549     0.306215
C     28.983420    28.171776     9.279033     0.306215
C     38.889184    11.014490     9.279033     0.306215
C     31.417580    18.138948    23.467594     0.306214
C     31.417580    16.733585     1.191011     0.306214
C     38.889184    23.858043    15.379572     0.306213
C     28.983420     6.700757    15.379572     0.306213
C     21.511816    22.452680    17.367056     0.306213
C     20.294736    21.749999    15.379572     0.306212
C     30.200500    18.841630     1.191011     0.306214
C     30.200500     7.403439    17.367056     0.306212
C     40.106264    21.749999    15.379572     0.306213
C     38.889184    22.452680    17.367056     0.306213
C     21.511816    23.858043    15.379572     0.306212
C     31.417580     6.700757    15.379572     0.306212
C     28.983420    16.733585     1.191011     0.306213
N     30.200500    14.761543    23.228406    -0.617621
N     19.757167    14.081529     9.957145    -0.617616
N     40.643833    14.081529     9.957145    -0.617618
N     30.200500    26.820465     6.174515    -0.617618
N     32.516878    28.157827     9.957145    -0.617617
N     27.884122    18.773628    23.228406    -0.617620
N     38.327455    12.744167     6.174515    -0.617618
N     22.073545    10.069444     9.957145    -0.617616
N     22.073545    12.744167     6.174515    -0.617617
N     27.884122    28.157827     9.957145    -0.617618
N     38.327455    10.069444     9.957145    -0.617618
N     32.516878    18.773628    23.228406    -0.617621
N     32.516878    16.098905     1.430199    -0.617617
N     38.327455    24.803089    14.701460    -0.617622
N     27.884122     6.714706    14.701460    -0.617622
N     22.073545    22.128366    18.484090    -0.617624
N     19.757167    20.791004    14.701460    -0.617623
N     30.200500    20.110990     1.430199    -0.617618
N     30.200500     8.052068    18.484090    -0.617624
N     40.643833    20.791004    14.701460    -0.617623
N     38.327455    22.128366    18.484090    -0.617623
N     22.073545    24.803089    14.701460    -0.617623
N     32.516878     6.714706    14.701460    -0.617623
N     27.884122    16.098905     1.430199    -0.617618
O     20.799990    14.812980    24.342235    -0.545406
O     21.932811    16.739513    24.328180    -0.550172
O     18.877427     8.094787    17.237105    -0.545405
O     20.001187     7.471091    15.408669    -0.550174
O     41.523573    18.949560     1.886137    -0.545406
O     40.399813    17.017796     1.907590    -0.550177
O     39.601010    27.887739     5.851734    -0.545405
O     38.468189    28.516665     7.672772    -0.550167
O     27.772078    31.913076    17.237105    -0.545405
O     26.670062    31.251718    15.408669    -0.550162
O     32.628922    26.888990    24.342235    -0.545404
O     33.730938    24.944671    24.328180    -0.550175
O     34.551486     4.069450     5.851734    -0.545407
O     35.662562     4.736039     7.672772    -0.550190
O     25.849514     6.873551     1.886137    -0.545409
O     24.738438     8.812638     1.907590    -0.550179
O     16.449004    20.351610     5.851734    -0.545405
O     16.470749    19.056096     7.672772    -0.550171
O     23.228413    26.485689     1.886137    -0.545404
O     25.463250    26.478366     1.907590    -0.550172
O     43.951996    12.300937    17.237105    -0.545404
O     43.930251    13.585990    15.408669    -0.550181
O     37.172587    10.606829    24.342235    -0.545409
O     34.937750    10.624614    24.328180    -0.550184
O     37.172587    24.265704     0.316370    -0.545407
O     34.937750    24.247919     0.330425    -0.550185
O     43.951996    22.571596     7.421500    -0.545405
O     43.930251    21.286543     9.249936    -0.550172
O     23.228413     8.386844    22.772468    -0.545405
O     25.463250     8.394167    22.751015    -0.550171
O     16.449004    14.520923    18.806871    -0.545404
O     16.470749    15.816437    16.985833    -0.550182
O     18.877427    26.777746     7.421500    -0.545409
O     20.001187    27.401442     9.249936    -0.550189
O     20.799990    20.059553     0.316370    -0.545405
O     21.932811    18.133020     0.330425    -0.550175
O     39.601010     6.984794    18.806871    -0.545404
O     38.468189     6.355868    16.985833    -0.550163
O     41.523573    15.922973    22.772468    -0.545409
O     40.399813    17.854737    22.751015    -0.550179
O     34.551486    30.803083    18.806871    -0.545405
O     35.662562    30.136494    16.985833    -0.550175
O     25.849514    27.998982    22.772468    -0.545404
O     24.738438    26.059895    22.751015    -0.550179
O     27.772078     2.959457     7.421500    -0.545405
O     26.670062     3.620815     9.249936    -0.550168
O     32.628922     7.983543     0.316370    -0.545408
O     33.730938     9.927862     0.330425    -0.550170
O     39.601010    20.059553     0.316370    -0.545404
O     38.468189    18.133020     0.330425    -0.550178
O     41.523573    26.777746     7.421500    -0.545406
O     40.399813    27.401442     9.249936    -0.550170
O     18.877427    15.922973    22.772468    -0.545408
O     20.001187    17.854737    22.751015    -0.550171
O     20.799990     6.984794    18.806871    -0.545403
O     21.932811     6.355868    16.985833    -0.550174
O     32.628922     2.959457     7.421500    -0.545409
O     33.730938     3.620815     9.249936    -0.550189
O     27.772078     7.983543     0.316370    -0.545407
O     26.670062     9.927862     0.330425    -0.550178
O     25.849514    30.803083    18.806871    -0.545403
O     24.738438    30.136494    16.985833    -0.550163
O     34.551486    27.998982    22.772468    -0.545406
O     35.662562    26.059895    22.751015    -0.550177
O     43.951996    14.520923    18.806871    -0.545406
O     43.930251    15.816437    16.985833    -0.550183
O     37.172587     8.386844    22.772468    -0.545407
O     34.937750     8.394167    22.751015    -0.550186
O     16.449004    22.571596     7.421500    -0.545403
O     16.470749    21.286543     9.249936    -0.550170
O     23.228413    24.265704     0.316370    -0.545406
O     25.463250    24.247919     0.330425    -0.550171
O     23.228413    10.606829    24.342235    -0.545403
O     25.463250    10.624614    24.328180    -0.550173
O     16.449004    12.300937    17.237105    -0.545406
O     16.470749    13.585990    15.408669    -0.550182
O     37.172587    26.485689     1.886137    -0.545409
O     34.937750    26.478366     1.907590    -0.550184
O     43.951996    20.351610     5.851734    -0.545403
O     43.930251    19.056096     7.672772    -0.550170
O     41.523573     8.094787    17.237105    -0.545406
O     40.399813     7.471091    15.408669    -0.550162
O     39.601010    14.812980    24.342235    -0.545408
O     38.468189    16.739513    24.328180    -0.550177
O     20.799990    27.887739     5.851734    -0.545407
O     21.932811    28.516665     7.672772    -0.550190
O     18.877427    18.949560     1.886137    -0.545406
O     20.001187    17.017796     1.907590    -0.550176
O     25.849514     4.069450     5.851734    -0.545407
O     24.738438     4.736039     7.672772    -0.550169
O     34.551486     6.873551     1.886137    -0.545406
O     35.662562     8.812638     1.907590    -0.550171
O     32.628922    31.913076    17.237105    -0.545403
O     33.730938    31.251718    15.408669    -0.550174
O     27.772078    26.888990    24.342235    -0.545406
O     26.670062    24.944671    24.328180    -0.550177

The following XYZ coordinates are in angstroms. Other properties are in atomic units.
The sperically averaged electron density of each atom fit to a function of the form exp(a - br)
eigen_1, eigen_2 and eigen_3 are the three eigenvalues of traceless quadrupole moment tensor
  atom number  atomic symbol              X              Y              Z     net charge C6 coefficient C8 coefficient C10 coefficient fluctuating dipole atomic polarizability isotropic forcefield polarizability              a              b squared Pearson coefficient          <r^3>          <r^4>         wp_QDO          m_QDO          q_QDO       dipole_x       dipole_y       dipole_z         dipole            Qxy            Qxz            Qyz     Q(x^2-y^2)  Q(3z^2 - R^2)        eigen_1        eigen_2        eigen_3 static polarizability      alpha(xx)      alpha(xy)      alpha(xz)      alpha(yy)      alpha(yz)      alpha(zz) atomic spin moment
            1             Cu       3.964420       6.866576       0.000000       0.909278      48.715504 0.68371294E+03  0.16858201E+05                                11.592438                            8.986419       1.124106       2.307335                    0.996503      38.769463      92.138442       0.560839       0.442926      -1.118914      -0.072270      -0.125171      -0.000002       0.144536      -0.083109       0.003376      -0.001947       0.095972       0.186423      -0.127038       0.059385       0.067652             16.007357      17.570278      -5.978577       1.515011      10.666807      -0.874691      19.784985           0.711737
            2             Cu       5.286296       9.156132       0.000000       0.879056      52.067677 0.74883294E+03  0.18923700E+05                                12.225823                            9.491646       0.960370       2.243911                    0.995891      39.732376      96.176692       0.537224       0.451159      -1.111709       0.064404       0.111546       0.000001       0.128804      -0.088412       0.002686      -0.001549       0.102093       0.199796      -0.135390       0.064406       0.070984             16.698994      18.239499      -6.088113       1.355254      11.209581      -0.782462      20.647902           0.684437
            3             Cu      19.064670       6.429274      18.184735       0.909252      48.716275 0.68372869E+03  0.16858696E+05                                11.592585                            8.986549       1.124041       2.307312                    0.996503      38.769723      92.139508       0.560832       0.442928      -1.118911      -0.072273       0.041727       0.118021       0.144545       0.024519       0.079479      -0.045886      -0.028310      -0.186412      -0.127032       0.059381       0.067651             16.007577      17.570365       0.564406       6.141672      18.222476      -3.546037      12.229890           0.711717
            4             Cu      20.386546       5.666089      16.026121       0.878973      52.072227 0.74891143E+03  0.18926222E+05                                12.226632                            9.492246       0.960185       2.243841                    0.995890      39.733587      96.181704       0.537197       0.451168      -1.111700       0.064409      -0.037186      -0.105179       0.128817       0.026934       0.084240      -0.048635      -0.031098      -0.199761      -0.135368       0.064393       0.070975             16.700200      18.240670       0.751558       6.192099      19.108943      -3.575170      12.750987           0.684372
            5             Cu      11.135830      19.287824       0.000000       0.909250      48.716662 0.68373395E+03  0.16858864E+05                                11.592655                            8.986594       1.124041       2.307312                    0.996503      38.769792      92.139880       0.560829       0.442929      -1.118910       0.072275       0.125179       0.000001       0.144546      -0.083103       0.003376      -0.001947       0.095965       0.186411      -0.127029       0.059381       0.067648             16.007652      17.570593      -5.978678       1.515049      10.667004      -0.874716      19.785358           0.711716
            6             Cu       9.813954      16.998268       0.000000       0.878982      52.071658 0.74890169E+03  0.18925910E+05                                12.226518                            9.492160       0.960238       2.243858                    0.995891      39.733537      96.181347       0.537202       0.451166      -1.111702      -0.064409      -0.111556      -0.000001       0.128815      -0.088401       0.002686      -0.001550       0.102080       0.199771      -0.135373       0.064397       0.070976             16.699991      18.240588      -6.088496       1.355365      11.210226      -0.782531      20.649160           0.684372
            7             Cu      26.236080       2.288859       6.473870       0.909275      48.715255 0.68371015E+03  0.16858111E+05                                11.592394                            8.986396       1.124099       2.307333                    0.996503      38.769431      92.138236       0.560840       0.442925      -1.118914       0.072269      -0.041724      -0.118014       0.144537       0.024521       0.079484      -0.045889      -0.028312      -0.186425      -0.127040       0.059385       0.067655             16.007316      17.570067       0.564397       6.141568      18.222197      -3.545984      12.229684           0.711733
            8             Cu      24.914204       3.052044       8.632484       0.879033      52.068921 0.74885471E+03  0.18924399E+05                                12.226058                            9.491825       0.960290       2.243884                    0.995891      39.732617      96.177850       0.537215       0.451163      -1.111706      -0.064405       0.037184       0.105172       0.128809       0.026936       0.084248      -0.048640      -0.031102      -0.199781      -0.135382       0.064400       0.070982             16.699371      18.239742       0.751525       6.191756      19.108013      -3.574981      12.750359           0.684422
            9             Cu      11.135830       6.429274      18.184735       0.909275      48.715812 0.68371740E+03  0.16858348E+05                                11.592519                            8.986476       1.124054       2.307320                    0.996503      38.769424      92.138611       0.560834       0.442928      -1.118911       0.072269       0.041725       0.118010       0.144535      -0.024519      -0.079478      -0.045886      -0.028312      -0.186426      -0.127033       0.059383       0.067650             16.007484      17.570414      -0.564491      -6.141710      18.222229      -3.545922      12.229809           0.711737
           10             Cu       9.813954       5.666089      16.026121       0.879038      52.069214 0.74885810E+03  0.18924527E+05                                12.226165                            9.491896       0.960245       2.243872                    0.995891      39.732486      96.177993       0.537209       0.451167      -1.111702      -0.064406      -0.037185      -0.105171       0.128809      -0.026935      -0.084242      -0.048637      -0.031102      -0.199777      -0.135375       0.064398       0.070976             16.699499      18.240051      -0.751639      -6.191880      19.107978      -3.574890      12.750469           0.684433
           11             Cu      19.064670      19.287824       0.000000       0.909267      48.715307 0.68371296E+03  0.16858195E+05                                11.592384                            8.986403       1.124116       2.307337                    0.996503      38.769576      92.138566       0.560841       0.442924      -1.118915      -0.072272       0.125179      -0.000000       0.144544       0.083112      -0.003376      -0.001949       0.095968       0.186420      -0.127039       0.059384       0.067655             16.007279      17.570029       5.978439      -1.515063      10.666720      -0.874723      19.785089           0.711728
           12             Cu      20.386546      16.998268       0.000000       0.878998      52.070574 0.74888382E+03  0.18925327E+05                                12.226316                            9.492016       0.960272       2.243871                    0.995891      39.733242      96.179985       0.537209       0.451163      -1.111705       0.064407      -0.111556       0.000000       0.128814       0.088406      -0.002687      -0.001551       0.102083       0.199774      -0.135378       0.064398       0.070980             16.699738      18.240154       6.088303      -1.355414      11.209995      -0.782550      20.649064           0.684393
           13             Cu       3.964420       2.288859       6.473870       0.909266      48.715327 0.68371339E+03  0.16858204E+05                                11.592358                            8.986384       1.124168       2.307351                    0.996503      38.769706      92.138798       0.560844       0.442922      -1.118917      -0.072275      -0.041728      -0.118020       0.144547      -0.024521      -0.079483      -0.045890      -0.028314      -0.186438      -0.127041       0.059387       0.067654             16.007195      17.570090      -0.564480      -6.141571      18.221893      -3.545838      12.229603           0.711723
           14             Cu       5.286296       3.052044       8.632484       0.879002      52.069544 0.74886703E+03  0.18924773E+05                                12.226058                            9.491826       0.960401       2.243910                    0.995891      39.733349      96.179518       0.537222       0.451155      -1.111711       0.064406       0.037185       0.105171       0.128809      -0.026938      -0.084250      -0.048642      -0.031106      -0.199801      -0.135389       0.064406       0.070983             16.699309      18.239838      -0.751629      -6.191794      19.107756      -3.574838      12.750332           0.684378
           15             Cu      26.236080       6.866576       0.000000       0.909273      48.714805 0.68370503E+03  0.16857941E+05                                11.592272                            8.986322       1.124161       2.307352                    0.996503      38.769529      92.138120       0.560846       0.442921      -1.118918       0.072271      -0.125177       0.000000       0.144541       0.083115      -0.003376      -0.001950       0.095974       0.186428      -0.127045       0.059387       0.067658             16.007108      17.569841       5.978364      -1.515041      10.666609      -0.874711      19.784874           0.711725
           16             Cu      24.914204       9.156132       0.000000       0.878984      52.071028 0.74889228E+03  0.18925600E+05                                12.226401                            9.492084       0.960255       2.243865                    0.995891      39.733362      96.180523       0.537206       0.451165      -1.111704      -0.064409       0.111559      -0.000000       0.128817       0.088402      -0.002687      -0.001551       0.102078       0.199765      -0.135372       0.064395       0.070977             16.699850      18.240279       6.088342      -1.355425      11.210068      -0.782557      20.649203           0.684376
           17             Cu      15.100250      21.576682       6.473870       0.909276      48.715198 0.68370919E+03  0.16858081E+05                                11.592382                            8.986386       1.124113       2.307337                    0.996503      38.769433      92.138197       0.560841       0.442925      -1.118915      -0.000000       0.083450      -0.118016       0.144540       0.000001       0.000001       0.091780       0.056628      -0.186424      -0.127040       0.059384       0.067655             16.007300      18.547922      -0.000183      -0.000127      17.244304       7.091744      12.229674           0.711738
           18             Cu      15.100250      20.050312       8.632484       0.879060      52.067344 0.74882764E+03  0.18923520E+05                                12.225747                            9.491593       0.960379       2.243915                    0.995891      39.732312      96.176216       0.537228       0.451157      -1.111711       0.000000      -0.074366       0.105169       0.128805       0.000001       0.000001       0.097288       0.062212      -0.199799      -0.135393       0.064406       0.070987             16.698927      19.541272      -0.000203      -0.000141      17.805483       7.149501      12.750024           0.684445
           19             Cu       7.928839       0.000000       0.000000       0.909273      48.715517 0.68371412E+03  0.16858239E+05                                11.592440                            8.986429       1.124103       2.307334                    0.996503      38.769491      92.138543       0.560838       0.442926      -1.118913      -0.144541      -0.000002      -0.000002       0.144541       0.000002       0.000002       0.003897      -0.191931       0.186419      -0.127035       0.059384       0.067651             16.007347       7.215082       0.000001       0.000003      21.021992       1.749383      19.784966           0.711735
           20             Cu      10.572591       0.000000       0.000000       0.879036      52.068571 0.74884860E+03  0.18924204E+05                                12.225984                            9.491768       0.960337       2.243898                    0.995891      39.732625      96.177739       0.537219       0.451161      -1.111707       0.128809       0.000002       0.000001       0.128809       0.000002       0.000001       0.003101      -0.204170       0.199785      -0.135383       0.064402       0.070980             16.699222       7.694698      -0.000010      -0.000004      21.754790       1.564944      20.648179           0.684427
           21             Cu      15.100250      13.295851      18.184735       0.909257      48.715690 0.68371967E+03  0.16858407E+05                                11.592457                            8.986459       1.124103       2.307331                    0.996503      38.769679      92.139022       0.560838       0.442925      -1.118914       0.000000      -0.083455       0.118023       0.144548       0.000001       0.000001       0.091778       0.056626      -0.186419      -0.127037       0.059383       0.067654             16.007379      18.548004      -0.000172      -0.000121      17.244390       7.091766      12.229743           0.711719
           22             Cu      15.100250      14.822221      16.026121       0.878990      52.070611 0.74888497E+03  0.18925356E+05                                12.226292                            9.492000       0.960296       2.243877                    0.995891      39.733392      96.180240       0.537212       0.451161      -1.111707      -0.000000       0.074370      -0.105176       0.128813       0.000001       0.000001       0.097279       0.062205      -0.199779      -0.135380       0.064399       0.070981             16.699697      19.542160      -0.000193      -0.000135      17.806323       7.149858      12.750609           0.684376
           23             Cu      22.271661       0.000000       0.000000       0.909259      48.715566 0.68371784E+03  0.16858347E+05                                11.592414                            8.986431       1.124135       2.307342                    0.996503      38.769715      92.139015       0.560840       0.442924      -1.118915       0.144548       0.000002       0.000002       0.144548       0.000003       0.000002       0.003898      -0.191934       0.186422      -0.127037       0.059385       0.067653             16.007269       7.215077      -0.000002      -0.000000      21.021862       1.749373      19.784868           0.711716
           24             Cu      19.627909       0.000000       0.000000       0.878956      52.072362 0.74891499E+03  0.18926332E+05                                12.226620                            9.492242       0.960251       2.243858                    0.995891      39.733860      96.182371       0.537200       0.451166      -1.111702      -0.128820      -0.000002      -0.000001       0.128820       0.000002       0.000001       0.003101      -0.204148       0.199763      -0.135368       0.064395       0.070973             16.700120       7.695085      -0.000012      -0.000008      21.755972       1.565060      20.649304           0.684348
           25              H      24.320463      16.381372      23.911449       0.130021       1.196100 0.89138659E+01  0.88727111E+02                                 1.775282                            1.681591      -1.100123       2.364386                    0.997231       3.349122       9.041879       0.517261       1.189614      -0.731599      -0.000102       0.039878       0.001773       0.039918       0.004304      -0.000183      -0.001010      -0.018264      -0.029556      -0.009895      -0.005169       0.015064              1.814059       1.790439      -0.039981      -0.046342       2.269826      -0.034430       1.381914           0.000201
           26              H      29.421327      14.315175      23.156896       0.331438       0.651762 0.40159687E+01  0.33177713E+02                                 1.256795                            1.184049      -1.161301       2.449764                    0.999865       2.375627       6.095999       0.566330       1.309122      -0.705090      -0.021204      -0.013863      -0.003365       0.025556       0.004002       0.000148       0.008763      -0.020069      -0.071704      -0.025530       0.001227       0.024303              1.298756       1.612783       0.272087       0.031544       1.284288       0.049533       0.999198          -0.000001
           27              H      20.134673       9.284812      13.766899       0.130021       1.196174 0.89146222E+01  0.88737265E+02                                 1.775437                            1.681729      -1.100094       2.364401                    0.997232       3.349153       9.042344       0.517205       1.189708      -0.731578       0.021576      -0.027481      -0.019307       0.039919      -0.007960      -0.008855       0.005540       0.000257       0.006370      -0.009900      -0.005168       0.015067              1.814223       1.710491      -0.342655      -0.260369       1.947261       0.051362       1.784918           0.000201
           28              H      19.557844      13.962962      10.827593       0.331438       0.651884 0.40169209E+01  0.33187922E+02                                 1.257028                            1.184250      -1.161303       2.449762                    0.999865       2.375760       6.096781       0.566233       1.309256      -0.705064      -0.005257      -0.001414       0.024970       0.025556      -0.014017      -0.012592       0.007260      -0.024314       0.028272      -0.025535       0.001230       0.024305              1.299007       1.047695      -0.020429      -0.175349       1.135139      -0.097551       1.714188          -0.000000
           29              H      40.266327      16.074494       4.164838       0.130021       1.196066 0.89135493E+01  0.88723058E+02                                 1.775241                            1.681556      -1.100098       2.364398                    0.997232       3.349062       9.041633       0.517270       1.189606      -0.731601      -0.021576      -0.027363      -0.019473       0.039918       0.010999       0.004551       0.003268      -0.006166      -0.012917      -0.009895      -0.005169       0.015064              1.814016       1.710306       0.359634       0.236229       1.835030       0.090959       1.896712           0.000201
           30              H      40.843156      14.862674       9.555209       0.331437       0.651802 0.40162707E+01  0.33180815E+02                                 1.256838                            1.184085      -1.161308       2.449760                    0.999865       2.375727       6.096302       0.566328       1.309104      -0.705093       0.005256       0.023070      -0.009656       0.025556       0.016541       0.009015       0.005027      -0.030636       0.009302      -0.025531       0.001228       0.024303              1.298802       1.047559       0.172086      -0.039177       1.588252      -0.257776       1.260595          -0.000000
           31              H      36.080537      28.004388       7.474023       0.130021       1.196039 0.89132811E+01  0.88719542E+02                                 1.775196                            1.681515      -1.100110       2.364392                    0.997232       3.349042       9.041477       0.517284       1.189584      -0.731606       0.000102       0.014964       0.037007       0.039918      -0.001262      -0.004119       0.006730       0.003621       0.036110      -0.009894      -0.005170       0.015065              1.813969       1.790344       0.057013       0.022245       1.458869       0.252247       2.192694           0.000201
           32              H      30.979673      26.604256       5.777511       0.331437       0.651775 0.40160608E+01  0.33178578E+02                                 1.256792                            1.184046      -1.161305       2.449761                    0.999865       2.375674       6.096078       0.566344       1.309086      -0.705097       0.021204      -0.007794      -0.011949       0.025556      -0.001474      -0.003723       0.021237       0.015212       0.034137      -0.025531       0.001227       0.024303              1.298752       1.612777      -0.120434      -0.246010       1.062005       0.128120       1.221475          -0.000001
           33              H      28.174046      30.229255      13.766899       0.130020       1.196080 0.89136810E+01  0.88724731E+02                                 1.775257                            1.681570      -1.100115       2.364389                    0.997231       3.349083       9.041720       0.517266       1.189609      -0.731600      -0.034587      -0.004946      -0.019307       0.039918       0.004092       0.009225       0.004897       0.013651       0.006365      -0.009894      -0.005170       0.015064              1.814033       2.184568       0.068795       0.174644       1.472802       0.199769       1.784729           0.000201
           34              H      32.513858      28.389729      10.827593       0.331437       0.651802 0.40162716E+01  0.33180821E+02                                 1.256837                            1.184085      -1.161309       2.449759                    0.999865       2.375728       6.096302       0.566328       1.309103      -0.705093       0.001404       0.005259       0.024969       0.025556      -0.003522       0.012584       0.007272       0.036429       0.028268      -0.025531       0.001228       0.024303              1.298801       1.130812      -0.027641       0.003197       1.051724       0.200577       1.713867          -0.000000
           35              H      32.226954      23.055975      23.911449       0.130021       1.196034 0.89132309E+01  0.88718899E+02                                 1.775189                            1.681509      -1.100104       2.364394                    0.997232       3.349034       9.041442       0.517286       1.189582      -0.731606       0.034587      -0.019851       0.001773       0.039918      -0.010061      -0.000782       0.000663       0.001679      -0.029556      -0.009894      -0.005170       0.015064              1.813962       2.184476      -0.187580      -0.006646       1.875556       0.057343       1.381854           0.000201
           36              H      27.887142      19.671596      23.156896       0.331438       0.651772 0.40160367E+01  0.33178332E+02                                 1.256789                            1.184043      -1.161300       2.449764                    0.999865       2.375667       6.096057       0.566345       1.309087      -0.705097      -0.001404       0.025295      -0.003365       0.025556      -0.010691       0.007515      -0.004510       0.003103      -0.071706      -0.025531       0.001227       0.024303              1.298749       1.130772       0.006199       0.027124       1.766281      -0.052084       0.999193          -0.000001
           37              H      36.412743       7.059944       7.474023       0.130021       1.196082 0.89136933E+01  0.88724923E+02                                 1.775261                            1.681573      -1.100101       2.364397                    0.997232       3.349094       9.041766       0.517265       1.189611      -0.731600       0.012908      -0.007571       0.037007       0.039918       0.002200       0.007887       0.000202       0.000373       0.036108      -0.009895      -0.005169       0.015064              1.814038       1.492412       0.115036       0.207341       1.756920      -0.145396       2.192782           0.000201
           38              H      37.750625      12.177489       5.777511       0.331439       0.651762 0.40159635E+01  0.33177658E+02                                 1.256795                            1.184048      -1.161299       2.449765                    0.999865       2.375624       6.095990       0.566331       1.309122      -0.705090      -0.017351      -0.014466      -0.011949       0.025556       0.007324       0.020253      -0.007394      -0.005053       0.034136      -0.025530       0.001227       0.024303              1.298755       1.304001       0.298710       0.233962       1.370787       0.148992       1.221478          -0.000001
           39              H      23.988257       9.399891       4.164838       0.130021       1.196170 0.89145800E+01  0.88736735E+02                                 1.775432                            1.681725      -1.100090       2.364403                    0.997232       3.349147       9.042321       0.517206       1.189707      -0.731578      -0.012910       0.032367      -0.019474       0.039919      -0.008173       0.000554      -0.005577      -0.015971      -0.012912      -0.009900      -0.005167       0.015067              1.814218       1.492542      -0.233864      -0.039354       2.053178      -0.250099       1.896935           0.000201
           40              H      22.650375       9.506252       9.555209       0.331438       0.651883 0.40169116E+01  0.33187826E+02                                 1.257026                            1.184249      -1.161301       2.449764                    0.999865       2.375756       6.096769       0.566233       1.309256      -0.705064       0.017351      -0.016087      -0.009656       0.025556      -0.021538      -0.000157      -0.010322      -0.013337       0.009304      -0.025535       0.001230       0.024305              1.299006       1.304254      -0.320255      -0.203711       1.331973       0.162864       1.260791          -0.000001
           41              H      18.108220      17.244468       7.474023       0.130021       1.196177 0.89146459E+01  0.88737587E+02                                 1.775441                            1.681733      -1.100099       2.364398                    0.997232       3.349158       9.042371       0.517203       1.189710      -0.731578      -0.013012      -0.007394       0.037007       0.039919      -0.000940      -0.003771      -0.006934      -0.004000       0.036114      -0.009900      -0.005168       0.015067              1.814228       1.591324      -0.172087      -0.229623       1.658333      -0.106881       2.193027           0.000201
           42              H      21.871202      13.527056       5.777511       0.331438       0.651884 0.40169196E+01  0.33187909E+02                                 1.257028                            1.184250      -1.161301       2.449763                    0.999865       2.375759       6.096779       0.566232       1.309256      -0.705064      -0.003853       0.022260      -0.011948       0.025556      -0.005853      -0.016531      -0.013843      -0.010163       0.034144      -0.025535       0.001230       0.024305              1.299008       1.095586      -0.178337       0.012056       1.579737      -0.277203       1.221699          -0.000001
           43              H      26.346916      26.834414       4.164838       0.130020       1.196098 0.89138491E+01  0.88726885E+02                                 1.775279                            1.681589      -1.100119       2.364387                    0.997231       3.349118       9.041860       0.517262       1.189613      -0.731599       0.034485      -0.005005      -0.019473       0.039918      -0.002830      -0.005105       0.002307       0.022134      -0.012917      -0.009895      -0.005169       0.015064              1.814057       2.115350      -0.125814      -0.196893       1.430062       0.159107       1.896757           0.000201
           44              H      27.107969      27.939874       9.555209       0.331438       0.651766 0.40159996E+01  0.33178029E+02                                 1.256800                            1.184053      -1.161303       2.449761                    0.999865       2.375634       6.096021       0.566330       1.309121      -0.705090      -0.022608      -0.006983      -0.009656       0.025556       0.004995      -0.008861       0.005294       0.043967       0.009301      -0.025530       0.001227       0.024303              1.298761       1.602053       0.148076       0.242816       1.033674       0.094954       1.260556          -0.000001
           45              H      42.292780      12.794732      13.766899       0.130021       1.196027 0.89131621E+01  0.88718027E+02                                 1.775181                            1.681502      -1.100096       2.364398                    0.997232       3.349024       9.041400       0.517288       1.189581      -0.731607       0.013011       0.032426      -0.019306       0.039918       0.003866      -0.000373      -0.010437      -0.013912       0.006363      -0.009894      -0.005170       0.015064              1.813954       1.591099       0.273788       0.085674       2.066113      -0.251116       1.784650           0.000201
           46              H      38.529798       9.956108      10.827593       0.331438       0.651771 0.40160297E+01  0.33178263E+02                                 1.256788                            1.184042      -1.161300       2.449764                    0.999865       2.375666       6.096056       0.566344       1.309088      -0.705096       0.003853      -0.003845       0.024970       0.025556       0.017534       0.000005      -0.014534      -0.012115       0.028268      -0.025531       0.001227       0.024303              1.298748       1.095396       0.048064       0.172094       1.087064      -0.103050       1.713785          -0.000000
           47              H      34.054084      12.871452      23.911449       0.130021       1.196058 0.89134653E+01  0.88722003E+02                                 1.775232                            1.681547      -1.100088       2.364403                    0.997232       3.349048       9.041581       0.517271       1.189605      -0.731601      -0.034485      -0.020028       0.001773       0.039918       0.005757       0.000966       0.000346       0.016587      -0.029557      -0.009895      -0.005169       0.015064              1.814007       2.115290       0.227563       0.052986       1.944849      -0.022917       1.381881           0.000201
           48              H      33.293031      18.322029      23.156896       0.331438       0.651800 0.40162613E+01  0.33180713E+02                                 1.256835                            1.184083      -1.161306       2.449761                    0.999865       2.375725       6.096291       0.566329       1.309102      -0.705093       0.022608      -0.011432      -0.003365       0.025556       0.006689      -0.007664      -0.004253       0.016964      -0.071706      -0.025531       0.001228       0.024303              1.298799       1.602106      -0.278301      -0.058672       1.295067       0.002552       0.999224          -0.000001
           49              H      34.054084      22.001081       0.747156       0.130021       1.196086 0.89137286E+01  0.88725349E+02                                 1.775264                            1.681575      -1.100106       2.364394                    0.997232       3.349099       9.041779       0.517265       1.189609      -0.731600      -0.034485       0.020027      -0.001773       0.039918      -0.005757      -0.000966       0.000346       0.016586      -0.029557      -0.009895      -0.005169       0.015064              1.814041       2.115332      -0.227569      -0.052987       1.944888      -0.022918       1.381902           0.000201
           50              H      33.293031      16.550504       1.501709       0.331438       0.651763 0.40159749E+01  0.33177779E+02                                 1.256797                            1.184050      -1.161299       2.449764                    0.999865       2.375627       6.096002       0.566330       1.309123      -0.705090       0.022608       0.011432       0.003365       0.025556      -0.006689       0.007663      -0.004253       0.016965      -0.071704      -0.025530       0.001227       0.024303              1.298758       1.602049       0.278286       0.058669       1.295026       0.002551       0.999199          -0.000001
           51              H      42.292780      22.077801      10.891706       0.130022       1.196175 0.89146288E+01  0.88737370E+02                                 1.775439                            1.681731      -1.100097       2.364399                    0.997232       3.349156       9.042362       0.517204       1.189709      -0.731578       0.013012      -0.032426       0.019307       0.039919      -0.003869       0.000370      -0.010439      -0.013915       0.006370      -0.009900      -0.005168       0.015067              1.814225       1.591322      -0.273853      -0.085704       2.066435      -0.251167       1.784920           0.000201
           52              H      38.529798      24.916425      13.831012       0.331439       0.651876 0.40168629E+01  0.33187319E+02                                 1.257018                            1.184241      -1.161294       2.449768                    0.999865       2.375743       6.096724       0.566235       1.309256      -0.705064       0.003853       0.003845      -0.024970       0.025556      -0.017537      -0.000008      -0.014535      -0.012120       0.028272      -0.025535       0.001230       0.024305              1.298997       1.095578      -0.048078      -0.172154       1.087241      -0.103080       1.714173          -0.000000
           53              H      26.346916       8.038119      20.493767       0.130021       1.196071 0.89135961E+01  0.88723675E+02                                 1.775249                            1.681562      -1.100104       2.364395                    0.997232       3.349070       9.041674       0.517268       1.189609      -0.731600       0.034485       0.005005       0.019473       0.039918       0.002830       0.005106       0.002307       0.022134      -0.012917      -0.009895      -0.005170       0.015064              1.814024       2.115310       0.125811       0.196889       1.430041       0.159102       1.896721           0.000201
           54              H      27.107969       6.932659      15.103396       0.331438       0.651798 0.40162390E+01  0.33180484E+02                                 1.256832                            1.184080      -1.161302       2.449763                    0.999865       2.375717       6.096268       0.566329       1.309104      -0.705093      -0.022608       0.006983       0.009656       0.025556      -0.004996       0.008861       0.005294       0.043967       0.009303      -0.025531       0.001228       0.024303              1.298796       1.602101      -0.148083      -0.242828       1.033697       0.094959       1.260589          -0.000001
           55              H      18.108220      17.628065      17.184582       0.130022       1.196027 0.89131578E+01  0.88717979E+02                                 1.775181                            1.681501      -1.100096       2.364399                    0.997232       3.349023       9.041399       0.517287       1.189581      -0.731607      -0.013011       0.007393      -0.037007       0.039918       0.000937       0.003769      -0.006932      -0.003997       0.036109      -0.009894      -0.005170       0.015064              1.813954       1.591099       0.172037       0.229572       1.658086      -0.106857       2.192675           0.000201
           56              H      21.871202      21.345477      18.881094       0.331440       0.651767 0.40159989E+01  0.33177946E+02                                 1.256783                            1.184038      -1.161294       2.449768                    0.999865       2.375655       6.096022       0.566345       1.309089      -0.705096      -0.003852      -0.022260       0.011949       0.025556       0.005850       0.016530      -0.013843      -0.010159       0.034137      -0.025531       0.001227       0.024303              1.298743       1.095392       0.178271      -0.012050       1.579371      -0.277108       1.221466          -0.000000
           57              H      20.134673      25.587721      10.891706       0.130022       1.196051 0.89134021E+01  0.88721221E+02                                 1.775226                            1.681542      -1.100080       2.364407                    0.997232       3.349038       9.041548       0.517272       1.189606      -0.731601       0.021577       0.027481       0.019306       0.039918       0.007957       0.008853       0.005540       0.000260       0.006363      -0.009895      -0.005169       0.015064              1.814001       1.710293       0.342593       0.260320       1.947012       0.051362       1.784697           0.000201
           58              H      19.557844      20.909571      13.831012       0.331439       0.651795 0.40162198E+01  0.33180288E+02                                 1.256829                            1.184078      -1.161300       2.449765                    0.999865       2.375713       6.096255       0.566330       1.309104      -0.705093      -0.005256       0.001414      -0.024970       0.025556       0.014013       0.012589       0.007262      -0.024314       0.028269      -0.025531       0.001228       0.024303              1.298792       1.047552       0.020425       0.175301       1.134971      -0.097519       1.713854          -0.000001
           59              H      24.320463      18.491161       0.747156       0.130021       1.196032 0.89132121E+01  0.88718670E+02                                 1.775188                            1.681508      -1.100102       2.364396                    0.997232       3.349031       9.041433       0.517286       1.189583      -0.731606      -0.000102      -0.039879      -0.001773       0.039918      -0.004304       0.000183      -0.001009      -0.018266      -0.029556      -0.009894      -0.005170       0.015064              1.813961       1.790335       0.039977       0.046337       2.269694      -0.034427       1.381853           0.000201
           60              H      29.421327      20.557358       1.501709       0.331438       0.651771 0.40160318E+01  0.33178283E+02                                 1.256788                            1.184042      -1.161300       2.449764                    0.999865       2.375666       6.096055       0.566344       1.309088      -0.705097      -0.021204       0.013863       0.003365       0.025556      -0.004002      -0.000149       0.008763      -0.020069      -0.071705      -0.025531       0.001227       0.024303              1.298748       1.612772      -0.272084      -0.031543       1.284280       0.049532       0.999193          -0.000001
           61              H      36.080537       6.868145      17.184582       0.130020       1.196105 0.89139171E+01  0.88727747E+02                                 1.775287                            1.681596      -1.100129       2.364382                    0.997231       3.349129       9.041904       0.517260       1.189614      -0.731599       0.000102      -0.014964      -0.037007       0.039918       0.001262       0.004119       0.006729       0.003624       0.036109      -0.009894      -0.005170       0.015064              1.814065       1.790445      -0.057019      -0.022247       1.458934       0.252266       2.192816           0.000201
           62              H      30.979673       8.268277      18.881094       0.331439       0.651762 0.40159704E+01  0.33177732E+02                                 1.256796                            1.184049      -1.161299       2.449764                    0.999865       2.375626       6.095998       0.566330       1.309122      -0.705090       0.021204       0.007794       0.011949       0.025556       0.001474       0.003723       0.021236       0.015211       0.034137      -0.025530       0.001227       0.024303              1.298757       1.612783       0.120435       0.246012       1.062008       0.128121       1.221479          -0.000001
           63              H      40.266327      18.798039      20.493767       0.130022       1.196170 0.89145791E+01  0.88736716E+02                                 1.775431                            1.681724      -1.100089       2.364403                    0.997232       3.349146       9.042315       0.517206       1.189706      -0.731579      -0.021576       0.027363       0.019474       0.039919      -0.011002      -0.004553       0.003268      -0.006171      -0.012911      -0.009900      -0.005167       0.015067              1.814217       1.710485      -0.359694      -0.236268       1.835232       0.090968       1.896933           0.000201
           64              H      40.843156      20.009859      15.103396       0.331439       0.651880 0.40168903E+01  0.33187605E+02                                 1.257023                            1.184245      -1.161297       2.449766                    0.999865       2.375750       6.096749       0.566233       1.309256      -0.705064       0.005257      -0.023070       0.009656       0.025556      -0.016544      -0.009018       0.005025      -0.030637       0.009305      -0.025535       0.001230       0.024305              1.299002       1.047692      -0.172129       0.039189       1.588527      -0.257849       1.260787          -0.000000
           65              H      36.412743      27.812589      17.184582       0.130022       1.196172 0.89146013E+01  0.88736998E+02                                 1.775434                            1.681726      -1.100093       2.364401                    0.997232       3.349150       9.042331       0.517206       1.189707      -0.731579       0.012910       0.007571      -0.037007       0.039919      -0.002202      -0.007890       0.000201       0.000371       0.036114      -0.009900      -0.005168       0.015067              1.814220       1.492543      -0.115058      -0.207372       1.757100      -0.145418       2.193017           0.000201
           66              H      37.750625      22.695044      18.881094       0.331439       0.651879 0.40168794E+01  0.33187492E+02                                 1.257021                            1.184244      -1.161296       2.449767                    0.999865       2.375747       6.096739       0.566234       1.309257      -0.705064      -0.017351       0.014466       0.011949       0.025556      -0.007327      -0.020254      -0.007395      -0.005057       0.034144      -0.025535       0.001230       0.024305              1.299000       1.304248      -0.298809      -0.234035       1.371060       0.149041       1.221693          -0.000001
           67              H      23.988257      25.472642      20.493767       0.130021       1.196091 0.89137870E+01  0.88726095E+02                                 1.775271                            1.681582      -1.100114       2.364390                    0.997231       3.349109       9.041821       0.517264       1.189611      -0.731600      -0.012908      -0.032367       0.019473       0.039918       0.008169      -0.000554      -0.005575      -0.015968      -0.012917      -0.009895      -0.005169       0.015064              1.814048       1.492420       0.233830       0.039344       2.052977      -0.250067       1.896748           0.000201
           68              H      22.650375      25.366281      15.103396       0.331440       0.651757 0.40159308E+01  0.33177318E+02                                 1.256789                            1.184043      -1.161293       2.449769                    0.999865       2.375614       6.095956       0.566332       1.309122      -0.705090       0.017352       0.016087       0.009656       0.025556       0.021536       0.000154      -0.010321      -0.013332       0.009300      -0.025530       0.001227       0.024303              1.298749       1.303995       0.320148       0.203638       1.331709       0.162805       1.260544          -0.000000
           69              H      28.174046       4.643278      10.891706       0.130021       1.196040 0.89132872E+01  0.88719620E+02                                 1.775196                            1.681516      -1.100109       2.364392                    0.997232       3.349043       9.041481       0.517284       1.189584      -0.731606      -0.034587       0.004946       0.019306       0.039918      -0.004091      -0.009226       0.004896       0.013652       0.006363      -0.009894      -0.005170       0.015065              1.813970       2.184486      -0.068793      -0.174637       1.472757       0.199757       1.784665           0.000201
           70              H      32.513858       6.482804      13.831012       0.331439       0.651770 0.40160187E+01  0.33178147E+02                                 1.256786                            1.184040      -1.161298       2.449766                    0.999865       2.375662       6.096042       0.566345       1.309087      -0.705097       0.001404      -0.005259      -0.024970       0.025556       0.003521      -0.012584       0.007272       0.036428       0.028268      -0.025531       0.001227       0.024303              1.298746       1.130770       0.027639      -0.003197       1.051687       0.200562       1.713781          -0.000000
           71              H      32.226954      11.816558       0.747156       0.130021       1.196072 0.89136103E+01  0.88723856E+02                                 1.775250                            1.681564      -1.100104       2.364395                    0.997232       3.349072       9.041683       0.517267       1.189609      -0.731600       0.034587       0.019851      -0.001773       0.039918       0.010061       0.000783       0.000663       0.001677      -0.029556      -0.009895      -0.005170       0.015064              1.814026       2.184559       0.187587       0.006646       1.875625       0.057346       1.381893           0.000201
           72              H      27.887142      15.200937       1.501709       0.331437       0.651801 0.40162641E+01  0.33180744E+02                                 1.256836                            1.184084      -1.161307       2.449760                    0.999865       2.375725       6.096293       0.566328       1.309103      -0.705093      -0.001404      -0.025294       0.003365       0.025556       0.010690      -0.007515      -0.004510       0.003104      -0.071706      -0.025531       0.001228       0.024303              1.298800       1.130811      -0.006199      -0.027126       1.766364      -0.052087       0.999225          -0.000001
           73              H      36.080537      18.491161       0.747156       0.130021       1.196093 0.89138018E+01  0.88726284E+02                                 1.775273                            1.681584      -1.100113       2.364391                    0.997231       3.349109       9.041825       0.517263       1.189612      -0.731599       0.000102      -0.039878      -0.001773       0.039918       0.004304      -0.000183      -0.001010      -0.018264      -0.029557      -0.009895      -0.005169       0.015064              1.814051       1.790429      -0.039980      -0.046341       2.269814      -0.034430       1.381908           0.000201
           74              H      30.979673      20.557358       1.501709       0.331438       0.651764 0.40159834E+01  0.33177867E+02                                 1.256798                            1.184051      -1.161301       2.449763                    0.999865       2.375630       6.096011       0.566330       1.309123      -0.705090       0.021204       0.013863       0.003365       0.025556       0.004001       0.000149       0.008763      -0.020069      -0.071704      -0.025530       0.001227       0.024303              1.298759       1.612787       0.272088       0.031544       1.284291       0.049533       0.999200          -0.000001
           75              H      40.266327      25.587721      10.891706       0.130021       1.196177 0.89146523E+01  0.88737655E+02                                 1.775441                            1.681732      -1.100100       2.364398                    0.997232       3.349159       9.042370       0.517204       1.189709      -0.731578      -0.021576       0.027481       0.019307       0.039919      -0.007960      -0.008855       0.005540       0.000257       0.006370      -0.009900      -0.005168       0.015067              1.814227       1.710495      -0.342657      -0.260370       1.947266       0.051362       1.784922           0.000201
           76              H      40.843156      20.909571      13.831012       0.331439       0.651877 0.40168689E+01  0.33187385E+02                                 1.257020                            1.184243      -1.161295       2.449767                    0.999865       2.375745       6.096733       0.566234       1.309257      -0.705064       0.005257       0.001414      -0.024970       0.025556      -0.014017      -0.012592       0.007260      -0.024314       0.028272      -0.025535       0.001230       0.024305              1.298999       1.047689      -0.020429      -0.175348       1.135132      -0.097550       1.714175          -0.000000
           77              H      20.134673      18.798039      20.493767       0.130021       1.196071 0.89136002E+01  0.88723737E+02                                 1.775250                            1.681564      -1.100103       2.364396                    0.997232       3.349070       9.041679       0.517267       1.189610      -0.731600       0.021577       0.027362       0.019474       0.039918       0.010999       0.004551       0.003268      -0.006166      -0.012918      -0.009895      -0.005170       0.015064              1.814025       1.710315       0.359636       0.236231       1.835039       0.090960       1.896722           0.000201
           78              H      19.557844      20.009859      15.103396       0.331439       0.651797 0.40162383E+01  0.33180474E+02                                 1.256831                            1.184080      -1.161303       2.449763                    0.999865       2.375717       6.096266       0.566330       1.309103      -0.705093      -0.005256      -0.023070       0.009656       0.025556       0.016541       0.009015       0.005027      -0.030636       0.009302      -0.025531       0.001228       0.024303              1.298795       1.047554       0.172084      -0.039177       1.588242      -0.257774       1.260588          -0.000000
           79              H      24.320463       6.868145      17.184582       0.130021       1.196034 0.89132326E+01  0.88718919E+02                                 1.775189                            1.681509      -1.100105       2.364394                    0.997232       3.349035       9.041444       0.517286       1.189582      -0.731606      -0.000102      -0.014964      -0.037007       0.039918      -0.001262      -0.004119       0.006730       0.003622       0.036109      -0.009894      -0.005170       0.015064              1.813962       1.790337       0.057013       0.022245       1.458864       0.252245       2.192685           0.000201
           80              H      29.421327       8.268277      18.881094       0.331439       0.651768 0.40160080E+01  0.33178041E+02                                 1.256785                            1.184040      -1.161296       2.449767                    0.999865       2.375659       6.096035       0.566345       1.309089      -0.705096      -0.021204       0.007794       0.011949       0.025556      -0.001474      -0.003723       0.021237       0.015212       0.034137      -0.025531       0.001227       0.024303              1.298745       1.612767      -0.120433      -0.246008       1.062000       0.128119       1.221468          -0.000001
           81              H      32.226954       4.643278      10.891706       0.130022       1.196052 0.89134138E+01  0.88721365E+02                                 1.775227                            1.681543      -1.100080       2.364407                    0.997232       3.349040       9.041554       0.517272       1.189606      -0.731601       0.034587       0.004945       0.019306       0.039918       0.004091       0.009224       0.004897       0.013652       0.006363      -0.009895      -0.005169       0.015064              1.814001       2.184528       0.068794       0.174640       1.472779       0.199763       1.784697           0.000201
           82              H      27.887142       6.482804      13.831012       0.331439       0.651795 0.40162207E+01  0.33180297E+02                                 1.256829                            1.184078      -1.161301       2.449765                    0.999865       2.375713       6.096255       0.566330       1.309104      -0.705093      -0.001404      -0.005259      -0.024970       0.025556      -0.003522       0.012584       0.007272       0.036429       0.028269      -0.025531       0.001228       0.024303              1.298793       1.130805      -0.027641       0.003197       1.051718       0.200575       1.713854          -0.000001
           83              H      28.174046      11.816558       0.747156       0.130021       1.196031 0.89131975E+01  0.88718468E+02                                 1.775185                            1.681505      -1.100099       2.364397                    0.997232       3.349029       9.041418       0.517287       1.189581      -0.731607      -0.034587       0.019851      -0.001773       0.039918      -0.010061      -0.000782       0.000663       0.001679      -0.029556      -0.009894      -0.005170       0.015064              1.813957       2.184470      -0.187580      -0.006646       1.875551       0.057342       1.381851           0.000201
           84              H      32.513858      15.200937       1.501709       0.331438       0.651771 0.40160270E+01  0.33178232E+02                                 1.256787                            1.184042      -1.161299       2.449765                    0.999865       2.375664       6.096048       0.566345       1.309087      -0.705097       0.001404      -0.025295       0.003365       0.025556      -0.010691       0.007515      -0.004510       0.003103      -0.071706      -0.025531       0.001227       0.024303              1.298747       1.130771       0.006199       0.027124       1.766279      -0.052083       0.999193          -0.000001
           85              H      23.988257      27.812589      17.184582       0.130020       1.196105 0.89139167E+01  0.88727735E+02                                 1.775286                            1.681595      -1.100130       2.364382                    0.997231       3.349130       9.041904       0.517261       1.189613      -0.731599      -0.012908       0.007571      -0.037007       0.039918       0.002200       0.007887       0.000203       0.000374       0.036109      -0.009894      -0.005170       0.015064              1.814064       1.492432       0.115039       0.207345       1.756946      -0.145399       2.192815           0.000201
           86              H      22.650375      22.695044      18.881094       0.331439       0.651760 0.40159506E+01  0.33177526E+02                                 1.256793                            1.184046      -1.161297       2.449766                    0.999865       2.375620       6.095978       0.566331       1.309123      -0.705090       0.017351       0.014466       0.011949       0.025556       0.007324       0.020253      -0.007394      -0.005053       0.034137      -0.025530       0.001227       0.024303              1.298754       1.303999       0.298709       0.233961       1.370785       0.148992       1.221476          -0.000001
           87              H      36.412743      25.472642      20.493767       0.130022       1.196171 0.89145918E+01  0.88736887E+02                                 1.775434                            1.681726      -1.100091       2.364402                    0.997232       3.349149       9.042330       0.517206       1.189707      -0.731578       0.012910      -0.032367       0.019474       0.039919      -0.008173       0.000554      -0.005577      -0.015971      -0.012912      -0.009900      -0.005167       0.015067              1.814220       1.492543      -0.233864      -0.039354       2.053179      -0.250099       1.896937           0.000201
           88              H      37.750625      25.366281      15.103396       0.331439       0.651879 0.40168830E+01  0.33187526E+02                                 1.257021                            1.184244      -1.161295       2.449767                    0.999865       2.375747       6.096738       0.566234       1.309256      -0.705064      -0.017351       0.016087       0.009656       0.025556      -0.021538      -0.000157      -0.010322      -0.013337       0.009305      -0.025535       0.001230       0.024305              1.299000       1.304248      -0.320253      -0.203709       1.331968       0.162863       1.260786          -0.000001
           89              H      42.292780      17.628065      17.184582       0.130022       1.196165 0.89145330E+01  0.88736142E+02                                 1.775427                            1.681720      -1.100083       2.364406                    0.997232       3.349139       9.042290       0.517207       1.189707      -0.731579       0.013012       0.007394      -0.037007       0.039919      -0.000941      -0.003771      -0.006933      -0.004000       0.036114      -0.009900      -0.005167       0.015067              1.814212       1.591311      -0.172084      -0.229620       1.658319      -0.106879       2.193007           0.000201
           90              H      38.529798      21.345477      18.881094       0.331439       0.651880 0.40168880E+01  0.33187582E+02                                 1.257022                            1.184245      -1.161297       2.449766                    0.999865       2.375749       6.096746       0.566233       1.309256      -0.705064       0.003853      -0.022260       0.011949       0.025556      -0.005853      -0.016531      -0.013843      -0.010163       0.034145      -0.025535       0.001230       0.024305              1.299002       1.095582      -0.178335       0.012056       1.579730      -0.277201       1.221694          -0.000001
           91              H      34.054084       8.038119      20.493767       0.130021       1.196083 0.89137091E+01  0.88725102E+02                                 1.775261                            1.681573      -1.100104       2.364395                    0.997232       3.349096       9.041767       0.517266       1.189609      -0.731600      -0.034484       0.005004       0.019473       0.039918      -0.002830      -0.005105       0.002307       0.022134      -0.012915      -0.009895      -0.005169       0.015064              1.814038       2.115328      -0.125813      -0.196891       1.430050       0.159104       1.896737           0.000201
           92              H      33.293031       6.932659      15.103396       0.331439       0.651757 0.40159291E+01  0.33177303E+02                                 1.256789                            1.184043      -1.161292       2.449769                    0.999865       2.375614       6.095958       0.566331       1.309123      -0.705090       0.022608       0.006983       0.009656       0.025556       0.004995      -0.008861       0.005294       0.043967       0.009300      -0.025530       0.001227       0.024303              1.298750       1.602038       0.148074       0.242813       1.033667       0.094953       1.260545          -0.000001
           93              H      18.108220      22.077801      10.891706       0.130021       1.196039 0.89132738E+01  0.88719460E+02                                 1.775196                            1.681515      -1.100109       2.364392                    0.997232       3.349042       9.041479       0.517284       1.189585      -0.731606      -0.013011      -0.032426       0.019306       0.039918       0.003866      -0.000373      -0.010437      -0.013912       0.006363      -0.009894      -0.005170       0.015064              1.813969       1.591112       0.273791       0.085676       2.066130      -0.251119       1.784665           0.000201
           94              H      21.871202      24.916425      13.831012       0.331439       0.651768 0.40160098E+01  0.33178053E+02                                 1.256784                            1.184039      -1.161297       2.449766                    0.999865       2.375659       6.096031       0.566345       1.309087      -0.705097      -0.003852       0.003845      -0.024970       0.025556       0.017534       0.000005      -0.014534      -0.012115       0.028268      -0.025531       0.001227       0.024303              1.298744       1.095392       0.048063       0.172093       1.087061      -0.103050       1.713778          -0.000000
           95              H      26.346916      22.001081       0.747156       0.130021       1.196070 0.89135878E+01  0.88723568E+02                                 1.775248                            1.681561      -1.100104       2.364395                    0.997232       3.349069       9.041669       0.517268       1.189609      -0.731600       0.034485       0.020028      -0.001773       0.039918       0.005757       0.000966       0.000346       0.016587      -0.029556      -0.009895      -0.005170       0.015064              1.814023       2.115310       0.227565       0.052986       1.944868      -0.022917       1.381891           0.000201
           96              H      27.107969      16.550504       1.501709       0.331437       0.651800 0.40162603E+01  0.33180706E+02                                 1.256836                            1.184084      -1.161306       2.449761                    0.999865       2.375724       6.096291       0.566328       1.309104      -0.705093      -0.022608       0.011432       0.003365       0.025556       0.006689      -0.007664      -0.004253       0.016964      -0.071706      -0.025531       0.001228       0.024303              1.298800       1.602107      -0.278302      -0.058672       1.295068       0.002552       0.999225          -0.000001
           97              H      26.346916      12.871452      23.911449       0.130020       1.196097 0.89138400E+01  0.88726776E+02                                 1.775278                            1.681588      -1.100120       2.364387                    0.997231       3.349119       9.041863       0.517262       1.189613      -0.731599       0.034485      -0.020028       0.001773       0.039918      -0.005757      -0.000966       0.000346       0.016587      -0.029557      -0.009895      -0.005169       0.015064              1.814056       2.115351      -0.227570      -0.052988       1.944906      -0.022918       1.381912           0.000201
           98              H      27.107969      18.322029      23.156896       0.331439       0.651762 0.40159651E+01  0.33177677E+02                                 1.256795                            1.184048      -1.161299       2.449765                    0.999865       2.375625       6.095994       0.566330       1.309122      -0.705090      -0.022608      -0.011432      -0.003365       0.025556      -0.006689       0.007663      -0.004253       0.016965      -0.071704      -0.025530       0.001227       0.024303              1.298756       1.602046       0.278285       0.058668       1.295024       0.002551       0.999198          -0.000001
           99              H      18.108220      12.794732      13.766899       0.130022       1.196168 0.89145577E+01  0.88736449E+02                                 1.775429                            1.681722      -1.100087       2.364404                    0.997232       3.349143       9.042304       0.517207       1.189706      -0.731579      -0.013012       0.032426      -0.019307       0.039919      -0.003869       0.000370      -0.010439      -0.013915       0.006369      -0.009900      -0.005167       0.015067              1.814215       1.591313      -0.273850      -0.085703       2.066423      -0.251166       1.784909           0.000201
          100              H      21.871202       9.956108      10.827593       0.331438       0.651883 0.40169179E+01  0.33187894E+02                                 1.257028                            1.184250      -1.161302       2.449763                    0.999865       2.375759       6.096780       0.566232       1.309257      -0.705064      -0.003853      -0.003845       0.024969       0.025556      -0.017537      -0.000008      -0.014535      -0.012120       0.028272      -0.025535       0.001230       0.024305              1.299007       1.095586      -0.048079      -0.172156       1.087248      -0.103082       1.714188          -0.000001
          101              H      34.054084      26.834414       4.164838       0.130021       1.196058 0.89134653E+01  0.88721997E+02                                 1.775232                            1.681547      -1.100087       2.364403                    0.997232       3.349048       9.041579       0.517272       1.189605      -0.731601      -0.034485      -0.005004      -0.019473       0.039918       0.002830       0.005106       0.002307       0.022134      -0.012916      -0.009895      -0.005169       0.015064              1.814006       2.115289       0.125810       0.196887       1.430029       0.159100       1.896701           0.000201
          102              H      33.293031      27.939874       9.555209       0.331437       0.651801 0.40162646E+01  0.33180750E+02                                 1.256836                            1.184084      -1.161307       2.449760                    0.999865       2.375725       6.096294       0.566328       1.309104      -0.705093       0.022608      -0.006983      -0.009656       0.025556      -0.004996       0.008861       0.005294       0.043967       0.009302      -0.025531       0.001228       0.024303              1.298800       1.602107      -0.148084      -0.242829       1.033700       0.094959       1.260594          -0.000000
          103              H      42.292780      17.244468       7.474023       0.130021       1.196039 0.89132797E+01  0.88719539E+02                                 1.775197                            1.681516      -1.100110       2.364391                    0.997232       3.349043       9.041485       0.517284       1.189585      -0.731606       0.013011      -0.007393       0.037007       0.039918       0.000937       0.003769      -0.006932      -0.003997       0.036110      -0.009894      -0.005170       0.015065              1.813970       1.591113       0.172040       0.229574       1.658102      -0.106859       2.192696           0.000201
          104              H      38.529798      13.527056       5.777511       0.331438       0.651772 0.40160360E+01  0.33178322E+02                                 1.256788                            1.184043      -1.161301       2.449764                    0.999865       2.375666       6.096053       0.566345       1.309086      -0.705097       0.003853       0.022260      -0.011949       0.025556       0.005850       0.016530      -0.013843      -0.010159       0.034137      -0.025531       0.001227       0.024303              1.298748       1.095396       0.178273      -0.012050       1.579378      -0.277110       1.221471          -0.000000
          105              H      40.266327       9.284812      13.766899       0.130020       1.196080 0.89136850E+01  0.88724785E+02                                 1.775258                            1.681571      -1.100115       2.364389                    0.997231       3.349084       9.041725       0.517266       1.189609      -0.731600      -0.021576      -0.027480      -0.019307       0.039918       0.007957       0.008853       0.005541       0.000262       0.006365      -0.009894      -0.005170       0.015064              1.814034       1.710322       0.342602       0.260327       1.947049       0.051361       1.784730           0.000201
          106              H      40.843156      13.962962      10.827593       0.331437       0.651803 0.40162776E+01  0.33180882E+02                                 1.256838                            1.184085      -1.161310       2.449758                    0.999865       2.375730       6.096308       0.566328       1.309102      -0.705093       0.005256      -0.001414       0.024969       0.025556       0.014013       0.012589       0.007262      -0.024314       0.028268      -0.025531       0.001228       0.024303              1.298802       1.047559       0.020425       0.175303       1.134979      -0.097520       1.713868          -0.000000
          107              H      36.080537      16.381372      23.911449       0.130021       1.196032 0.89132085E+01  0.88718610E+02                                 1.775186                            1.681506      -1.100100       2.364396                    0.997232       3.349030       9.041424       0.517287       1.189581      -0.731607       0.000102       0.039879       0.001773       0.039918      -0.004304       0.000183      -0.001009      -0.018266      -0.029556      -0.009894      -0.005170       0.015064              1.813959       1.790333       0.039977       0.046337       2.269691      -0.034427       1.381852           0.000201
          108              H      30.979673      14.315175      23.156896       0.331438       0.651773 0.40160483E+01  0.33178452E+02                                 1.256790                            1.184044      -1.161303       2.449762                    0.999865       2.375671       6.096070       0.566344       1.309087      -0.705097       0.021204      -0.013863      -0.003365       0.025556      -0.004002      -0.000149       0.008763      -0.020069      -0.071706      -0.025531       0.001227       0.024303              1.298751       1.612774      -0.272084      -0.031544       1.284283       0.049532       0.999195          -0.000001
          109              H      24.320463      28.004388       7.474023       0.130021       1.196080 0.89136768E+01  0.88724714E+02                                 1.775260                            1.681571      -1.100099       2.364398                    0.997232       3.349090       9.041752       0.517265       1.189611      -0.731600      -0.000102       0.014964       0.037007       0.039918       0.001262       0.004119       0.006729       0.003625       0.036108      -0.009895      -0.005169       0.015064              1.814036       1.790414      -0.057017      -0.022246       1.458914       0.252261       2.192780           0.000201
          110              H      29.421327      26.604256       5.777511       0.331438       0.651764 0.40159793E+01  0.33177820E+02                                 1.256797                            1.184050      -1.161301       2.449763                    0.999865       2.375629       6.096005       0.566330       1.309121      -0.705090      -0.021204      -0.007794      -0.011949       0.025556       0.001474       0.003723       0.021236       0.015211       0.034136      -0.025530       0.001227       0.024303              1.298758       1.612785       0.120436       0.246013       1.062009       0.128121       1.221480          -0.000001
          111              H      20.134673      16.074494       4.164838       0.130021       1.196172 0.89145964E+01  0.88736934E+02                                 1.775433                            1.681726      -1.100091       2.364402                    0.997232       3.349150       9.042329       0.517206       1.189707      -0.731579       0.021576      -0.027364      -0.019474       0.039919      -0.011002      -0.004553       0.003268      -0.006171      -0.012912      -0.009900      -0.005167       0.015067              1.814219       1.710487      -0.359695      -0.236269       1.835235       0.090968       1.896936           0.000201
          112              H      19.557844      14.862674       9.555209       0.331438       0.651883 0.40169130E+01  0.33187839E+02                                 1.257026                            1.184248      -1.161301       2.449763                    0.999865       2.375757       6.096771       0.566233       1.309256      -0.705064      -0.005257       0.023070      -0.009656       0.025556      -0.016544      -0.009018       0.005025      -0.030637       0.009304      -0.025535       0.001230       0.024305              1.299006       1.047694      -0.172130       0.039189       1.588533      -0.257851       1.260791          -0.000000
          113              H      23.988257       7.059944       7.474023       0.130021       1.196179 0.89146664E+01  0.88737837E+02                                 1.775443                            1.681734      -1.100100       2.364398                    0.997232       3.349161       9.042380       0.517203       1.189710      -0.731578      -0.012910      -0.007571       0.037007       0.039919      -0.002202      -0.007890       0.000201       0.000372       0.036114      -0.009900      -0.005168       0.015067              1.814229       1.492550      -0.115060      -0.207373       1.757110      -0.145419       2.193029           0.000201
          114              H      22.650375      12.177489       5.777511       0.331438       0.651885 0.40169295E+01  0.33188013E+02                                 1.257030                            1.184251      -1.161305       2.449761                    0.999865       2.375762       6.096790       0.566232       1.309257      -0.705064       0.017351      -0.014467      -0.011948       0.025556      -0.007327      -0.020254      -0.007395      -0.005057       0.034145      -0.025535       0.001230       0.024305              1.299010       1.304258      -0.298813      -0.234037       1.371070       0.149043       1.221701          -0.000001
          115              H      36.412743       9.399891       4.164838       0.130021       1.196098 0.89138534E+01  0.88726949E+02                                 1.775280                            1.681590      -1.100121       2.364387                    0.997231       3.349119       9.041867       0.517262       1.189613      -0.731599       0.012908       0.032367      -0.019473       0.039918       0.008169      -0.000555      -0.005575      -0.015968      -0.012918      -0.009895      -0.005169       0.015064              1.814057       1.492427       0.233832       0.039344       2.052987      -0.250068       1.896758           0.000201
          116              H      37.750625       9.506252       9.555209       0.331438       0.651766 0.40159985E+01  0.33178024E+02                                 1.256801                            1.184054      -1.161304       2.449762                    0.999865       2.375633       6.096023       0.566329       1.309123      -0.705090      -0.017351      -0.016087      -0.009656       0.025556       0.021536       0.000154      -0.010321      -0.013331       0.009300      -0.025530       0.001227       0.024303              1.298762       1.304008       0.320153       0.203641       1.331722       0.162808       1.260557          -0.000000
          117              H      32.226954      30.229255      13.766899       0.130021       1.196034 0.89132300E+01  0.88718883E+02                                 1.775189                            1.681509      -1.100105       2.364394                    0.997232       3.349034       9.041440       0.517286       1.189582      -0.731606       0.034587      -0.004946      -0.019306       0.039918      -0.004091      -0.009225       0.004896       0.013652       0.006363      -0.009894      -0.005170       0.015065              1.813962       2.184477      -0.068793      -0.174637       1.472751       0.199755       1.784657           0.000201
          118              H      27.887142      28.389729      10.827593       0.331438       0.651771 0.40160276E+01  0.33178235E+02                                 1.256787                            1.184041      -1.161301       2.449764                    0.999865       2.375666       6.096051       0.566345       1.309086      -0.705097      -0.001404       0.005259       0.024970       0.025556       0.003521      -0.012584       0.007272       0.036428       0.028268      -0.025531       0.001227       0.024303              1.298747       1.130770       0.027639      -0.003197       1.051687       0.200562       1.713782          -0.000001
          119              H      28.174046      23.055975      23.911449       0.130021       1.196065 0.89135334E+01  0.88722864E+02                                 1.775240                            1.681555      -1.100096       2.364399                    0.997232       3.349058       9.041622       0.517270       1.189607      -0.731601      -0.034587      -0.019851       0.001773       0.039918       0.010061       0.000783       0.000663       0.001678      -0.029557      -0.009895      -0.005169       0.015064              1.814015       2.184545       0.187585       0.006646       1.875614       0.057346       1.381887           0.000201
          120              H      32.513858      19.671596      23.156896       0.331438       0.651800 0.40162583E+01  0.33180683E+02                                 1.256835                            1.184083      -1.161307       2.449760                    0.999865       2.375724       6.096289       0.566329       1.309103      -0.705093       0.001404       0.025294      -0.003365       0.025556       0.010690      -0.007515      -0.004510       0.003104      -0.071706      -0.025531       0.001228       0.024303              1.298799       1.130810      -0.006199      -0.027126       1.766362      -0.052087       0.999224          -0.000000
          121              H      22.342330      12.899350      24.249272       0.132721       1.166532 0.87643787E+01  0.86970517E+02                                 1.748560                            1.666528      -1.205465       2.315698                    0.996175       3.389386       9.170695       0.519422       1.188325      -0.730960      -0.037127      -0.021435       0.003109       0.042984       0.010965      -0.001686      -0.000973       0.012661      -0.018080      -0.009648      -0.006200       0.015848              1.796044       2.095182       0.164999      -0.064426       1.904658      -0.037196       1.388291           0.000586
          122              H      17.848496      10.304833      16.910871       0.132722       1.166439 0.87634490E+01  0.86958346E+02                                 1.748396                            1.666381      -1.205452       2.315706                    0.996175       3.389331       9.170171       0.519475       1.188242      -0.730978      -0.014915      -0.008611       0.039384       0.042985       0.003141      -0.007219      -0.004168       0.003626       0.036144      -0.009650      -0.006205       0.015855              1.795872       1.595343      -0.123482      -0.268385       1.737928      -0.154953       2.054345           0.000586
          123              H      42.552505      19.378667       4.078533       0.132719       1.166400 0.87630603E+01  0.86953205E+02                                 1.748317                            1.666311      -1.205512       2.315674                    0.996174       3.389351       9.170047       0.519504       1.188194      -0.730989       0.014913       0.034260      -0.021245       0.042983       0.005756      -0.005367      -0.009488      -0.011427      -0.009028      -0.009650      -0.006200       0.015850              1.795786       1.595272       0.294174       0.026954       1.921700      -0.219944       1.870386           0.000586
          124              H      38.058670      27.162216       4.078533       0.132720       1.166392 0.87629836E+01  0.86952259E+02                                 1.748310                            1.666304      -1.205501       2.315680                    0.996174       3.389338       9.170004       0.519505       1.188195      -0.730988       0.037127      -0.004215      -0.021245       0.042983      -0.002070      -0.010901       0.000096       0.015684      -0.009027      -0.009650      -0.006200       0.015850              1.795779       2.094847       0.005739      -0.177000       1.422112       0.133314       1.870378           0.000587
          125              H      30.200500      31.699133      16.910871       0.132719       1.166404 0.87630948E+01  0.86953644E+02                                 1.748321                            1.666315      -1.205517       2.315672                    0.996174       3.389358       9.170075       0.519503       1.188195      -0.730988       0.000000       0.017220       0.039383       0.042983       0.000000       0.000001       0.008332      -0.007256       0.036136      -0.009650      -0.006200       0.015850              1.795791       1.809136      -0.000000      -0.000000       1.523990       0.309883       2.054248           0.000587
          126              H      30.200500      26.510100      24.249272       0.132720       1.166395 0.87630124E+01  0.86952612E+02                                 1.748312                            1.666307      -1.205504       2.315678                    0.996174       3.389341       9.170014       0.519504       1.188195      -0.730988       0.000000       0.042871       0.003108       0.042983       0.000001      -0.000000       0.001942      -0.025328      -0.018083      -0.009650      -0.006200       0.015850              1.795782       1.809125      -0.000000       0.000000       2.190093       0.074375       1.388128           0.000586
          127              H      34.694334       5.767917       4.078533       0.132721       1.166525 0.87643111E+01  0.86969663E+02                                 1.748552                            1.666521      -1.205454       2.315704                    0.996175       3.389372       9.170642       0.519423       1.188324      -0.730961      -0.022213      -0.030046      -0.021246       0.042984       0.007823       0.005532       0.009392      -0.004263      -0.009021      -0.009648      -0.006200       0.015848              1.796036       1.585531       0.288500       0.204000       1.931922       0.086646       1.870653           0.000586
          128              H      25.706666       5.767917       4.078533       0.132721       1.166441 0.87634727E+01  0.86958653E+02                                 1.748399                            1.666384      -1.205455       2.315704                    0.996175       3.389337       9.170195       0.519474       1.188243      -0.730978       0.022214      -0.030047      -0.021247       0.042985      -0.007829      -0.005536       0.009394      -0.004261      -0.009023      -0.009650      -0.006205       0.015855              1.795875       1.585402      -0.288456      -0.203969       1.931741       0.086632       1.870483           0.000586
          129              H      17.848496      19.378667       4.078533       0.132721       1.166442 0.87634846E+01  0.86958797E+02                                 1.748400                            1.666385      -1.205457       2.315703                    0.996175       3.389339       9.170201       0.519474       1.188243      -0.730978      -0.014915       0.034261      -0.021247       0.042985      -0.005759       0.005367      -0.009491      -0.011429      -0.009024      -0.009650      -0.006205       0.015855              1.795876       1.595346      -0.294197      -0.026959       1.921798      -0.219959       1.870484           0.000586
          130              H      22.342330      27.162216       4.078533       0.132721       1.166523 0.87642850E+01  0.86969341E+02                                 1.748550                            1.666519      -1.205450       2.315706                    0.996175       3.389367       9.170626       0.519423       1.188325      -0.730961      -0.037128      -0.004214      -0.021246       0.042984       0.002066       0.010900       0.000095       0.015682      -0.009021      -0.009648      -0.006200       0.015848              1.796033       2.095170      -0.005742       0.177038       1.422279       0.133346       1.870651           0.000586
          131              H      42.552505      10.304833      16.910871       0.132719       1.166400 0.87630576E+01  0.86953183E+02                                 1.748318                            1.666311      -1.205511       2.315675                    0.996174       3.389351       9.170051       0.519503       1.188195      -0.730988       0.014913      -0.008610       0.039383       0.042983      -0.003142       0.007216      -0.004165       0.003628       0.036136      -0.009650      -0.006200       0.015850              1.795787       1.595273       0.123471       0.268366       1.737845      -0.154942       2.054244           0.000586
          132              H      38.058670      12.899350      24.249272       0.132721       1.166383 0.87628922E+01  0.86951128E+02                                 1.748301                            1.666296      -1.205491       2.315686                    0.996174       3.389321       9.169947       0.519505       1.188196      -0.730988       0.037127      -0.021435       0.003108       0.042983      -0.010967       0.001682      -0.000971       0.012665      -0.018084      -0.009650      -0.006200       0.015850              1.795770       2.094836      -0.164964       0.064410       1.904354      -0.037187       1.388120           0.000586
          133              H      38.058670      21.973183       0.409333       0.132721       1.166521 0.87642653E+01  0.86969093E+02                                 1.748548                            1.666517      -1.205447       2.315708                    0.996175       3.389363       9.170611       0.519424       1.188325      -0.730961       0.037128       0.021436      -0.003109       0.042984       0.010965      -0.001686      -0.000973       0.012661      -0.018081      -0.009648      -0.006200       0.015848              1.796031       2.095167       0.164999      -0.064425       1.904643      -0.037196       1.388283           0.000586
          134              H      42.552504      24.567700       7.747734       0.132722       1.166445 0.87635051E+01  0.86959056E+02                                 1.748402                            1.666387      -1.205463       2.315700                    0.996175       3.389344       9.170219       0.519474       1.188243      -0.730978       0.014915       0.008611      -0.039384       0.042985       0.003141      -0.007219      -0.004168       0.003627       0.036144      -0.009651      -0.006204       0.015855              1.795878       1.595348      -0.123484      -0.268386       1.737935      -0.154953       2.054352           0.000586
          135              H      22.342330       7.710317      20.580072       0.132720       1.166397 0.87630264E+01  0.86952789E+02                                 1.748314                            1.666308      -1.205509       2.315676                    0.996174       3.389345       9.170028       0.519504       1.188195      -0.730988      -0.037127       0.004215       0.021245       0.042983      -0.002070      -0.010900       0.000096       0.015684      -0.009028      -0.009650      -0.006200       0.015850              1.795783       2.094852       0.005740      -0.177000       1.422115       0.133315       1.870383           0.000586
          136              H      17.848496      15.493866      20.580072       0.132720       1.166395 0.87630124E+01  0.86952618E+02                                 1.748312                            1.666307      -1.205507       2.315677                    0.996174       3.389343       9.170022       0.519504       1.188195      -0.730988      -0.014913      -0.034261       0.021245       0.042983       0.005756      -0.005367      -0.009488      -0.011427      -0.009029      -0.009650      -0.006200       0.015850              1.795782       1.595268       0.294173       0.026954       1.921696      -0.219944       1.870381           0.000586
          137              H      17.848496      24.567700       7.747734       0.132720       1.166390 0.87629663E+01  0.86952042E+02                                 1.748308                            1.666303      -1.205501       2.315680                    0.996174       3.389334       9.169990       0.519505       1.188195      -0.730988      -0.014913       0.008610      -0.039383       0.042983      -0.003142       0.007216      -0.004166       0.003628       0.036136      -0.009650      -0.006200       0.015850              1.795777       1.595264       0.123469       0.268363       1.737835      -0.154941       2.054232           0.000586
          138              H      22.342330      21.973183       0.409333       0.132720       1.166395 0.87630075E+01  0.86952556E+02                                 1.748312                            1.666306      -1.205506       2.315678                    0.996174       3.389342       9.170018       0.519504       1.188195      -0.730988      -0.037127       0.021435      -0.003108       0.042983      -0.010967       0.001682      -0.000971       0.012666      -0.018082      -0.009650      -0.006200       0.015850              1.795781       2.094850      -0.164964       0.064411       1.904367      -0.037188       1.388127           0.000586
          139              H      38.058670       7.710317      20.580072       0.132721       1.166526 0.87643176E+01  0.86969750E+02                                 1.748553                            1.666522      -1.205456       2.315703                    0.996175       3.389374       9.170651       0.519423       1.188325      -0.730961       0.037127       0.004214       0.021246       0.042984       0.002066       0.010900       0.000095       0.015681      -0.009019      -0.009648      -0.006200       0.015848              1.796037       2.095173      -0.005742       0.177038       1.422281       0.133347       1.870656           0.000586
          140              H      42.552504      15.493866      20.580072       0.132722       1.166431 0.87633780E+01  0.86957468E+02                                 1.748389                            1.666375      -1.205445       2.315710                    0.996175       3.389319       9.170130       0.519476       1.188243      -0.730978       0.014915      -0.034261       0.021247       0.042985      -0.005760       0.005367      -0.009491      -0.011430      -0.009024      -0.009650      -0.006205       0.015855              1.795865       1.595337      -0.294194      -0.026958       1.921786      -0.219957       1.870471           0.000586
          141              H      34.694334      29.104616      20.580072       0.132722       1.166439 0.87634520E+01  0.86958388E+02                                 1.748397                            1.666382      -1.205453       2.315706                    0.996175       3.389331       9.170173       0.519475       1.188243      -0.730978      -0.022214       0.030047       0.021247       0.042985      -0.007829      -0.005536       0.009394      -0.004261      -0.009024      -0.009650      -0.006205       0.015855              1.795872       1.585400      -0.288456      -0.203969       1.931738       0.086632       1.870479           0.000586
          142              H      25.706666      29.104616      20.580072       0.132721       1.166535 0.87644071E+01  0.86970869E+02                                 1.748563                            1.666530      -1.205468       2.315697                    0.996175       3.389389       9.170707       0.519421       1.188325      -0.730960       0.022213       0.030046       0.021246       0.042984       0.007823       0.005532       0.009392      -0.004262      -0.009020      -0.009648      -0.006200       0.015848              1.796047       1.585540       0.288502       0.204002       1.931934       0.086645       1.870666           0.000586
          143              H      30.200500       3.173400       7.747734       0.132720       1.166391 0.87629728E+01  0.86952122E+02                                 1.748308                            1.666303      -1.205502       2.315680                    0.996174       3.389336       9.169996       0.519505       1.188195      -0.730988      -0.000000      -0.017220      -0.039383       0.042983      -0.000000       0.000000       0.008332      -0.007255       0.036136      -0.009650      -0.006200       0.015850              1.795778       1.809121      -0.000000      -0.000001       1.523980       0.309880       2.054232           0.000586
          144              H      30.200500       8.362433       0.409333       0.132719       1.166396 0.87630178E+01  0.86952687E+02                                 1.748314                            1.666308      -1.205506       2.315677                    0.996174       3.389344       9.170026       0.519504       1.188196      -0.730988      -0.000000      -0.042871      -0.003108       0.042983       0.000001      -0.000000       0.001942      -0.025328      -0.018083      -0.009650      -0.006200       0.015850              1.795783       1.809127      -0.000000      -0.000000       2.190094       0.074375       1.388128           0.000587
          145              C      21.886604      15.481835      24.238176       0.605598      24.390280 0.25110258E+03  0.51958400E+04                                 7.877955                            5.633668      -0.025691       2.056012                    0.999699      21.947782      61.071239       0.624509       0.473983      -1.020507      -0.047293       0.028618       0.004781       0.055484       0.027799       0.023111      -0.015132      -0.029066       0.336473      -0.091195      -0.024717       0.115912             10.722732      16.705473      -5.659075      -1.122595      10.627293       0.601737       4.835429          -0.000125
          146              C      23.132073      14.735563      24.101814      -0.005223      41.269136 0.39381409E+03  0.89475519E+04                                10.296005                            6.513413       0.062262       2.033303                    0.999264      26.223377      71.859663       0.667323       0.403978      -1.082477       0.033666      -0.021968       0.000502       0.040202       0.012468       0.002766       0.003895      -0.005586       0.019974      -0.016110       0.003087       0.013023             15.229565      23.470596      -6.467132      -1.841733      16.552913       0.183172       5.665185           0.011127
          147              C      24.315933      15.431967      23.929943      -0.147447      38.274426 0.43455387E+03  0.10229645E+05                                 9.997969                            7.003149       0.043136       1.986598                    0.999571      29.562559      85.436758       0.614773       0.423228      -1.058397      -0.010192      -0.003413       0.009029       0.014038       0.009284       0.010133       0.000673      -0.045627       0.092649      -0.041407       0.008905       0.032502             13.529786      24.147643      -0.054665      -2.139489      10.873722      -0.295241       5.567993          -0.001342
          148              C      19.348554       8.325294      16.069273       0.605596      24.390694 0.25110515E+03  0.51959095E+04                                 7.878081                            5.633717      -0.025702       2.056009                    0.999699      21.947847      61.071626       0.624503       0.473986      -1.020504       0.012617      -0.048638       0.023529       0.055484       0.053409       0.041222       0.043142       0.135755      -0.043844      -0.091194      -0.024711       0.115905             10.723008       6.198829      -3.422770       0.458813      16.712392      -5.264441       9.257805          -0.000128
          149              C      19.029033       9.606162      15.449602      -0.005224      41.271159 0.39383170E+03  0.89480573E+04                                10.296358                            6.513570       0.062246       2.033297                    0.999264      26.223580      71.860777       0.667312       0.403979      -1.082476      -0.013095       0.033846      -0.017301       0.040204       0.006679      -0.001329       0.009419       0.010038       0.026613      -0.016108       0.003084       0.013025             15.230250       9.122042      -5.428545      -1.107208      22.536404      -7.005535      14.032304           0.011130
          150              C      19.571434       9.906415      14.211987      -0.147447      38.274829 0.43455606E+03  0.10229723E+05                                 9.998043                            7.003150       0.043131       1.986597                    0.999571      29.562706      85.437662       0.614774       0.423226      -1.058397      -0.009346      -0.007866       0.006918       0.014039       0.007546       0.008901       0.029979       0.037250      -0.022653      -0.041402       0.008911       0.032491             13.529992       7.615035      -1.132208      -2.901527      15.140574      -7.649042      17.834367          -0.001349
          151              C      41.052446      17.925354       2.492738       0.605598      24.390294 0.25110225E+03  0.51958308E+04                                 7.877972                            5.633672      -0.025670       2.056020                    0.999699      21.947709      61.070990       0.624508       0.473984      -1.020506      -0.012619       0.005971      -0.053699       0.055484      -0.056672      -0.036619       0.019114       0.067790      -0.247743      -0.091197      -0.024715       0.115912             10.722770       6.198744       0.708359       3.379868       6.777084      -1.751725      19.192481          -0.000126
          152              C      41.371967      17.768079       3.906909      -0.005226      41.268852 0.39381198E+03  0.89474857E+04                                10.295935                            6.513377       0.062270       2.033305                    0.999264      26.223316      71.859256       0.667328       0.403975      -1.082480       0.013093      -0.005028       0.037678       0.040203      -0.000979      -0.006742       0.001567      -0.012170      -0.040020      -0.016110       0.003085       0.013026             15.229463       9.121634       2.853238       4.748769      10.573413      -2.775948      25.993344           0.011126
          153              C      40.829566      16.701328       4.602529      -0.147448      38.273937 0.43454886E+03  0.10229488E+05                                 9.997860                            7.003095       0.043141       1.986600                    0.999571      29.562356      85.435739       0.614778       0.423226      -1.058399       0.009343       0.003903      -0.009722       0.014037      -0.010917      -0.004151       0.021023       0.011928      -0.098655      -0.041405       0.008902       0.032503             13.529620       7.614833       3.112824       0.100269      12.726930      -6.795639      20.247096          -0.001343
          154              C      38.514396      28.012583       6.517023       0.605598      24.390389 0.25110338E+03  0.51958638E+04                                 7.878026                            5.633712      -0.025680       2.056017                    0.999699      21.947712      61.071203       0.624501       0.473989      -1.020503       0.047293       0.014047       0.025388       0.055484      -0.031060      -0.018508      -0.060073      -0.156184      -0.044874      -0.091201      -0.024713       0.115914             10.722837      16.705639       2.944780       4.961285       5.857240       2.288242       9.605634          -0.000126
          155              C      37.268927      27.635262       5.858885      -0.005223      41.268812 0.39381290E+03  0.89474994E+04                                10.295880                            6.513355       0.062261       2.033301                    0.999264      26.223229      71.858666       0.667334       0.403972      -1.082484      -0.033666      -0.006850      -0.020878       0.040202      -0.006768      -0.010836       0.000768      -0.014431      -0.006554      -0.016114       0.003087       0.013027             15.229349      23.470323       3.892071       5.483324       6.989987       3.564065      15.227737           0.011126
          156              C      36.085067      27.705356       6.572751      -0.147443      38.273799 0.43454817E+03  0.10229446E+05                                 9.997763                            7.003041       0.043134       1.986598                    0.999571      29.562235      85.434706       0.614788       0.423220      -1.058405       0.010192       0.007374      -0.006227       0.014037      -0.012655      -0.005378      -0.006868      -0.066956       0.028680      -0.041413       0.008904       0.032509             13.529459      24.147055       2.035292      -0.661627       5.971834       1.437741      10.469487          -0.001341
          157              C      27.736139      31.389813      16.069273       0.605596      24.390513 0.25110472E+03  0.51958984E+04                                 7.878033                            5.633709      -0.025700       2.056009                    0.999699      21.947858      61.071649       0.624504       0.473986      -1.020504      -0.048431       0.013391       0.023530       0.055484       0.032076       0.016748      -0.057273      -0.160395      -0.043850      -0.091194      -0.024718       0.115912             10.722868      17.047962      -2.841046      -4.788415       5.862962       2.234829       9.257680          -0.000130
          158              C      29.005164      31.026093      15.449602      -0.005222      41.268967 0.39381254E+03  0.89475049E+04                                10.295965                            6.513388       0.062255       2.033300                    0.999264      26.223337      71.859427       0.667326       0.403976      -1.082479       0.035858      -0.005584      -0.017300       0.040202       0.001006       0.008820      -0.003563      -0.016597       0.026611      -0.016111       0.003085       0.013026             15.229523      23.882930      -3.094141      -5.513052       7.774046       4.461376      14.031593           0.011129
          159              C      28.993990      30.406233      14.211987      -0.147446      38.273985 0.43454896E+03  0.10229493E+05                                 9.997876                            7.003099       0.043130       1.986597                    0.999571      29.562376      85.435892       0.614777       0.423227      -1.058399      -0.002141       0.012024       0.006920       0.014037       0.012358       0.021508      -0.022705      -0.031714      -0.022660      -0.041405       0.008901       0.032504             13.529651      14.239349      -2.692514      -5.173434       8.515727       6.337114      17.833878          -0.001346
          160              C      32.664861      25.613527      24.238176       0.605599      24.390263 0.25110207E+03  0.51958274E+04                                 7.877991                            5.633692      -0.025662       2.056024                    0.999699      21.947622      61.070806       0.624503       0.473988      -1.020504       0.048431       0.026647       0.004781       0.055484      -0.026490      -0.024660      -0.012452      -0.033624       0.336477      -0.091202      -0.024711       0.115914             10.722782      17.047821       5.461481       1.082416      10.285068       0.671330       4.835457          -0.000129
          161              C      31.395836      24.908055      24.101814      -0.005225      41.268685 0.39381189E+03  0.89474690E+04                                10.295851                            6.513341       0.062271       2.033305                    0.999264      26.223207      71.858529       0.667336       0.403971      -1.082484      -0.035858      -0.018172       0.000502       0.040203      -0.008655       0.001988      -0.004345      -0.018809       0.019977      -0.016113       0.003086       0.013027             15.229298      23.882601       6.228961       1.079481      16.140168       1.503371       5.665123           0.011132
          162              C      31.407010      23.534601      23.929943      -0.147447      38.273873 0.43454946E+03  0.10229483E+05                                 9.997772                            7.003050       0.043137       1.986599                    0.999571      29.562269      85.434796       0.614788       0.423220      -1.058405       0.002140       0.010533       0.009029       0.014037      -0.024402      -0.004487      -0.009117       0.006726       0.092661      -0.041413       0.008905       0.032507             13.529469      14.239158       5.774963       0.814035      20.781347       2.000424       5.567903          -0.001354
          163              C      35.202911       4.948064       6.517023       0.605600      24.389989 0.25109944E+03  0.51957536E+04                                 7.877872                            5.633620      -0.025651       2.056029                    0.999699      21.947580      61.070350       0.624515       0.473981      -1.020509      -0.011481      -0.047980       0.025388       0.055484      -0.052101      -0.042771       0.046064       0.131884      -0.044864      -0.091199      -0.024713       0.115912             10.722594       6.018961       3.225019      -0.498935      16.543388      -5.440571       9.605433          -0.000128
          164              C      35.498876       6.215332       5.858885      -0.005227      41.268915 0.39381272E+03  0.89475085E+04                                10.295952                            6.513393       0.062283       2.033309                    0.999264      26.223329      71.859359       0.667325       0.403976      -1.082479       0.010901       0.032582      -0.020879       0.040204      -0.002865       0.006082       0.008997       0.018928      -0.006553      -0.016109       0.003086       0.013022             15.229458       7.739488       5.190178       0.344974      22.720936      -6.530736      15.227951           0.011131
          165              C      36.151509       7.205537       6.572751      -0.147449      38.274289 0.43455268E+03  0.10229606E+05                                 9.997934                            7.003133       0.043150       1.986603                    0.999571      29.562508      85.436455       0.614775       0.423227      -1.058398       0.001291      -0.012514      -0.006228       0.014038      -0.022665      -0.003257       0.008087       0.055380       0.028687      -0.041406       0.008906       0.032500             13.529721       8.753173       6.852591       1.575978      21.366266      -0.145908      10.469725          -0.001349
          166              C      25.198089       7.793662       2.492738       0.605597      24.390529 0.25110345E+03  0.51958646E+04                                 7.878040                            5.633694      -0.025691       2.056014                    0.999699      21.947778      61.071347       0.624505       0.473986      -1.020505       0.011480       0.007942      -0.053699       0.055484       0.057687       0.034859       0.022153       0.064256      -0.247746      -0.091196      -0.024710       0.115906             10.722939       6.019113      -0.604609      -3.207062       6.956842      -2.051213      19.192863          -0.000125
          167              C      24.902124       7.595586       3.906909      -0.005226      41.271088 0.39383117E+03  0.89480406E+04                                10.296342                            6.513563       0.062253       2.033299                    0.999264      26.223559      71.860663       0.667313       0.403979      -1.082476      -0.010903      -0.008825       0.037678       0.040204      -0.004784       0.004727       0.005054       0.007772      -0.040015      -0.016108       0.003083       0.013025             15.230221       7.739839      -2.055390      -4.778717      11.956127      -2.724699      25.994696           0.011129
          168              C      24.249491       8.598695       4.602529      -0.147449      38.274877 0.43455698E+03  0.10229749E+05                                 9.998049                            7.003157       0.043131       1.986597                    0.999571      29.562727      85.437715       0.614774       0.423226      -1.058397      -0.001294      -0.010044      -0.009722       0.014039       0.010614       0.020280      -0.006920       0.012932      -0.098643      -0.041401       0.008911       0.032490             13.529993       8.753332      -3.770183      -5.935499      11.589042       3.311059      20.247605          -0.001348
          169              C      16.884194      19.348153       6.517023       0.605597      24.390718 0.25110540E+03  0.51959191E+04                                 7.878094                            5.633725      -0.025718       2.056002                    0.999699      21.947911      61.071950       0.624501       0.473987      -1.020503      -0.035814       0.033932       0.025387       0.055484       0.083154       0.061275       0.014008       0.024289      -0.044869      -0.091194      -0.024712       0.115907             10.723028      11.119818      -6.170091      -4.462411      11.443543       3.152576       9.605723          -0.000128
          170              C      17.833697      18.458206       5.858885      -0.005223      41.271191 0.39383145E+03  0.89480514E+04                                10.296368                            6.513570       0.062242       2.033296                    0.999264      26.223571      71.860781       0.667312       0.403979      -1.082475       0.022763      -0.025732      -0.020879       0.040203       0.009627       0.004749      -0.009770      -0.004506      -0.006552      -0.016109       0.003084       0.013025             15.230274      14.481580      -9.082910      -5.828592      15.980663       2.966848      15.228580           0.011128
          171              C      18.364924      17.397907       6.572751      -0.147447      38.274857 0.43455598E+03  0.10229721E+05                                 9.998050                            7.003151       0.043127       1.986596                    0.999571      29.562710      85.437701       0.614774       0.423226      -1.058397      -0.011486       0.005136      -0.006229       0.014039       0.035308       0.008626      -0.001230       0.011559       0.028684      -0.041401       0.008910       0.032491             13.530008      12.278686      -8.888146      -0.914346      17.841368      -1.291979      10.469969          -0.001342
          172              C      24.350965      26.589784       2.492738       0.605598      24.390239 0.25110227E+03  0.51958310E+04                                 7.877941                            5.633662      -0.025686       2.056014                    0.999699      21.947754      61.071102       0.624510       0.473982      -1.020507       0.001138      -0.013914      -0.053699       0.055484      -0.001022       0.001754      -0.041269      -0.132055      -0.247742      -0.091196      -0.024716       0.115912             10.722703       7.245929      -0.103748      -0.172906       5.729844       3.802874      19.192335          -0.000126
          173              C      24.327409      26.945135       3.906909      -0.005224      41.269087 0.39381421E+03  0.89475543E+04                                10.295993                            6.513413       0.062265       2.033303                    0.999264      26.223375      71.859629       0.667323       0.403977      -1.082478      -0.002192       0.013853       0.037677       0.040203       0.005755       0.002012      -0.006622       0.004391      -0.040021      -0.016109       0.003087       0.013022             15.229531      12.681615      -0.798007       0.029596       7.013615       5.500524      25.993363           0.011128
          174              C      25.522443      27.008777       4.602529      -0.147445      38.274304 0.43455263E+03  0.10229607E+05                                 9.997944                            7.003136       0.043140       1.986600                    0.999571      29.562513      85.436552       0.614774       0.423228      -1.058397      -0.008052       0.006139      -0.009722       0.014037       0.000288      -0.016134      -0.014106      -0.024874      -0.098655      -0.041407       0.008905       0.032502             13.529745      14.144814       0.657186       5.835083       6.197119       3.484695      20.247303          -0.001343
          175              C      43.516806      12.593692      16.069273       0.605599      24.390211 0.25110130E+03  0.51958058E+04                                 7.877974                            5.633679      -0.025650       2.056029                    0.999699      21.947564      61.070542       0.624505       0.473987      -1.020505       0.035811       0.035247       0.023529       0.055484      -0.085495      -0.057978       0.014127       0.024635      -0.043846      -0.091203      -0.024711       0.115914             10.722759      11.119507       6.263697       4.329536      11.791204       3.029409       9.257566          -0.000128
          176              C      42.567303      11.676544      15.449602      -0.005226      41.268638 0.39381132E+03  0.89474518E+04                                10.295839                            6.513334       0.062278       2.033307                    0.999264      26.223192      71.858439       0.667337       0.403971      -1.082485      -0.022765      -0.028262      -0.017300       0.040203      -0.007691      -0.007497      -0.005859       0.006549       0.026613      -0.016113       0.003086       0.013027             15.229280      14.480623       8.522284       6.619999      17.175907       2.543653      14.031309           0.011129
          177              C      42.036076      11.996151      14.211987      -0.147449      38.273843 0.43454916E+03  0.10229473E+05                                 9.997763                            7.003046       0.043142       1.986600                    0.999571      29.562264      85.434741       0.614788       0.423220      -1.058406       0.011483      -0.004159       0.006921       0.014037      -0.019915      -0.030421      -0.007275      -0.005558      -0.022665      -0.041413       0.008906       0.032507             13.529451      12.278240       3.824592       8.074660      10.476531       1.311732      17.833584          -0.001348
          178              C      36.050035      11.213437      24.238176       0.605598      24.390131 0.25110069E+03  0.51957873E+04                                 7.877925                            5.633647      -0.025647       2.056030                    0.999699      21.947594      61.070485       0.624511       0.473983      -1.020507      -0.001139      -0.055265       0.004781       0.055484      -0.001316       0.001545       0.027581       0.062688       0.336472      -0.091198      -0.024714       0.115912             10.722686       7.245918       0.197583       0.040186      20.086731      -1.273055       4.835409          -0.000126
          179              C      36.073591      12.665181      24.101814      -0.005227      41.268675 0.39381102E+03  0.89474557E+04                                10.295897                            6.513365       0.062281       2.033309                    0.999264      26.223276      71.859040       0.667329       0.403975      -1.082480       0.002192       0.040141       0.000502       0.040204      -0.003819      -0.004758       0.000448       0.024387       0.019971      -0.016110       0.003084       0.013025             15.229382      12.681408       0.238004       0.762231      27.341593      -1.686555       5.665144           0.011130
          180              C      34.878557      13.342231      23.929943      -0.147447      38.273770 0.43454696E+03  0.10229430E+05                                 9.997825                            7.003075       0.043149       1.986603                    0.999571      29.562301      85.435474       0.614779       0.423226      -1.058400       0.008051      -0.007119       0.009030       0.014037       0.015110      -0.005654       0.008439       0.038895       0.092646      -0.041404       0.008902       0.032502             13.529560      14.144642      -5.720389       1.325411      20.876112      -1.705198       5.567927          -0.001350
          181              C      36.050035      23.659096       0.420429       0.605599      24.390041 0.25110006E+03  0.51957684E+04                                 7.877880                            5.633625      -0.025649       2.056029                    0.999699      21.947583      61.070324       0.624515       0.473980      -1.020509      -0.001138       0.055266      -0.004780       0.055484       0.001313      -0.001549       0.027581       0.062688       0.336471      -0.091198      -0.024713       0.115912             10.722608       7.245880      -0.197617      -0.040177      20.086561      -1.273048       4.835382          -0.000127
          182              C      36.073591      22.207352       0.556791      -0.005228      41.268934 0.39381329E+03  0.89475247E+04                                10.295956                            6.513398       0.062279       2.033308                    0.999264      26.223345      71.859419       0.667325       0.403977      -1.082479       0.002192      -0.040141      -0.000501       0.040204       0.003815       0.004755       0.000448       0.024387       0.019969      -0.016108       0.003086       0.013022             15.229459      12.681582      -0.238119      -0.762233      27.341633      -1.686557       5.665161           0.011129
          183              C      34.878557      21.530302       0.728662      -0.147447      38.274226 0.43455209E+03  0.10229589E+05                                 9.997923                            7.003128       0.043148       1.986603                    0.999571      29.562499      85.436422       0.614775       0.423227      -1.058398       0.008052       0.007119      -0.009028       0.014037      -0.015116       0.005649       0.008439       0.038894       0.092645      -0.041407       0.008906       0.032501             13.529699      14.144786       5.720391      -1.325422      20.876342      -1.705217       5.567970          -0.001344
          184              C      43.516806      22.278841       8.589332       0.605597      24.390712 0.25110543E+03  0.51959193E+04                                 7.878093                            5.633725      -0.025717       2.056003                    0.999699      21.947900      61.071901       0.624501       0.473987      -1.020503       0.035813      -0.035246      -0.023529       0.055484       0.085489       0.057973       0.014129       0.024631      -0.043845      -0.091194      -0.024712       0.115907             10.723027      11.119812      -6.263901      -4.329740      11.791451       3.029574       9.257816          -0.000126
          185              C      42.567303      23.195989       9.209003      -0.005223      41.271156 0.39383110E+03  0.89480414E+04                                10.296362                            6.513567       0.062243       2.033296                    0.999264      26.223565      71.860757       0.667312       0.403979      -1.082475      -0.022764       0.028262       0.017301       0.040203       0.007687       0.007493      -0.005861       0.006549       0.026613      -0.016109       0.003084       0.013025             15.230265      14.481562      -8.522886      -6.620565      17.176938       2.543894      14.032294           0.011129
          186              C      42.036076      22.876382      10.446618      -0.147451      38.274955 0.43455746E+03  0.10229765E+05                                 9.998066                            7.003163       0.043127       1.986595                    0.999571      29.562761      85.437883       0.614774       0.423226      -1.058397       0.011485       0.004160      -0.006920       0.014039       0.019902       0.030413      -0.007280      -0.005555      -0.022654      -0.041401       0.008911       0.032490             13.530027      12.278699      -3.824776      -8.075047      10.476977       1.311730      17.834405          -0.001351
          187              C      24.350965       8.282749      22.165867       0.605598      24.390327 0.25110282E+03  0.51958474E+04                                 7.877985                            5.633683      -0.025683       2.056016                    0.999699      21.947759      61.071237       0.624506       0.473985      -1.020505       0.001139       0.013915       0.053699       0.055484       0.001018      -0.001757      -0.041269      -0.132056      -0.247742      -0.091196      -0.024716       0.115912             10.722783       7.245967       0.103750       0.172888       5.729884       3.802918      19.192499          -0.000127
          188              C      24.327409       7.927398      20.751696      -0.005223      41.268824 0.39381173E+03  0.89474795E+04                                10.295934                            6.513378       0.062265       2.033304                    0.999264      26.223301      71.859237       0.667327       0.403976      -1.082479      -0.002192      -0.013853      -0.037677       0.040203      -0.005759      -0.002014      -0.006623       0.004390      -0.040021      -0.016111       0.003085       0.013026             15.229459      12.681447       0.797979      -0.029664       7.013600       5.500524      25.993330           0.011132
          189              C      25.522443       7.863756      20.056076      -0.147448      38.273924 0.43454861E+03  0.10229481E+05                                 9.997859                            7.003093       0.043139       1.986599                    0.999571      29.562357      85.435764       0.614778       0.423226      -1.058399      -0.008051      -0.006139       0.009723       0.014037      -0.000294       0.016131      -0.014106      -0.024874      -0.098654      -0.041404       0.008901       0.032503             13.529617      14.144685      -0.657188      -5.835055       6.197073       3.484656      20.247093          -0.001351
          190              C      16.884194      15.524380      18.141582       0.605599      24.390202 0.25110109E+03  0.51958006E+04                                 7.877972                            5.633677      -0.025650       2.056028                    0.999699      21.947565      61.070552       0.624505       0.473987      -1.020504      -0.035811      -0.033933      -0.025389       0.055484      -0.083161      -0.061280       0.014006       0.024294      -0.044868      -0.091203      -0.024711       0.115914             10.722757      11.119507       6.169827       4.462288      11.443185       3.152451       9.605579          -0.000127
          191              C      17.833697      16.414327      18.799720      -0.005226      41.268653 0.39381145E+03  0.89474551E+04                                10.295840                            6.513335       0.062277       2.033307                    0.999264      26.223192      71.858434       0.667337       0.403971      -1.082485       0.022766       0.025731       0.020879       0.040203      -0.009632      -0.004753      -0.009768      -0.004508      -0.006555      -0.016113       0.003086       0.013027             15.229282      14.480631       9.082166       5.828219      15.979507       2.966653      15.227708           0.011127
          192              C      18.364924      17.474626      18.085854      -0.147449      38.273855 0.43454923E+03  0.10229475E+05                                 9.997765                            7.003046       0.043143       1.986600                    0.999571      29.562269      85.434757       0.614788       0.423220      -1.058406      -0.011482      -0.005140       0.006228       0.014037      -0.035320      -0.008636      -0.001224       0.011558       0.028684      -0.041413       0.008906       0.032507             13.529454      12.278247       8.887735       0.914310      17.840618      -1.291853      10.469498          -0.001346
          193              C      19.348554      26.547239       8.589332       0.605600      24.390070 0.25110001E+03  0.51957707E+04                                 7.877913                            5.633641      -0.025649       2.056029                    0.999699      21.947586      61.070487       0.624511       0.473983      -1.020507       0.012620       0.048637      -0.023529       0.055484      -0.053415      -0.041225       0.043145       0.135759      -0.043846      -0.091199      -0.024714       0.115913             10.722666       6.198699       3.422650      -0.458764      16.711779      -5.264163       9.257521          -0.000129
          194              C      19.029033      25.266371       9.209003      -0.005227      41.268622 0.39381021E+03  0.89474324E+04                                10.295887                            6.513358       0.062283       2.033310                    0.999264      26.223251      71.858946       0.667330       0.403975      -1.082480      -0.013093      -0.033847       0.017300       0.040203      -0.006683       0.001325       0.009420       0.010040       0.026611      -0.016110       0.003085       0.013025             15.229370       9.121592       5.428224       1.107138      22.535066      -7.005026      14.031453           0.011131
          195              C      19.571434      24.966118      10.446618      -0.147449      38.273807 0.43454761E+03  0.10229448E+05                                 9.997829                            7.003079       0.043152       1.986604                    0.999571      29.562306      85.435467       0.614779       0.423226      -1.058400      -0.009343       0.007865      -0.006921       0.014037      -0.007552      -0.008908       0.029978       0.037258      -0.022661      -0.041404       0.008902       0.032501             13.529562       7.614811       1.132138       2.901365      15.140124      -7.648811      17.833751          -0.001354
          196              C      21.886604      19.390698       0.420429       0.605599      24.390272 0.25110204E+03  0.51958267E+04                                 7.877993                            5.633691      -0.025663       2.056023                    0.999699      21.947621      61.070799       0.624503       0.473988      -1.020504      -0.047293      -0.028619      -0.004780       0.055484      -0.027804      -0.023114      -0.015131      -0.029069       0.336477      -0.091202      -0.024712       0.115914             10.722787      16.705543       5.659110       1.122596      10.627361       0.601735       4.835458          -0.000128
          197              C      23.132073      20.136970       0.556791      -0.005225      41.268687 0.39381184E+03  0.89474674E+04                                10.295851                            6.513341       0.062272       2.033305                    0.999264      26.223200      71.858499       0.667336       0.403971      -1.082484       0.033666       0.021968      -0.000501       0.040203      -0.012472      -0.002769       0.003895      -0.005586       0.019977      -0.016114       0.003087       0.013027             15.229301      23.470214       6.467068       1.841696      16.552564       0.183172       5.665123           0.011129
          198              C      24.315933      19.440566       0.728662      -0.147447      38.273841 0.43454907E+03  0.10229471E+05                                 9.997765                            7.003046       0.043138       1.986599                    0.999571      29.562257      85.434741       0.614788       0.423220      -1.058405      -0.010192       0.003413      -0.009028       0.014037      -0.009289      -0.010139       0.000673      -0.045629       0.092662      -0.041413       0.008905       0.032508             13.529456      24.147031       0.054643       2.139432      10.873439      -0.295236       5.567898          -0.001343
          199              C      38.514396       6.859950      18.141582       0.605596      24.390419 0.25110411E+03  0.51958803E+04                                 7.877988                            5.633687      -0.025701       2.056008                    0.999699      21.947851      61.071504       0.624508       0.473983      -1.020506       0.047293      -0.014047      -0.025388       0.055484       0.031055       0.018504      -0.060073      -0.156179      -0.044872      -0.091194      -0.024718       0.115911             10.722785      16.705571      -2.944771      -4.961260       5.857208       2.288235       9.605577          -0.000128
          200              C      37.268927       7.237271      18.799720      -0.005221      41.269206 0.39381482E+03  0.89475739E+04                                10.296022                            6.513423       0.062254       2.033300                    0.999264      26.223396      71.859771       0.667321       0.403978      -1.082477      -0.033666       0.006850       0.020879       0.040202       0.006764       0.010834       0.000768      -0.014429      -0.006553      -0.016110       0.003088       0.013023             15.229591      23.470665      -3.892120      -5.483363       6.990073       3.564149      15.228036           0.011133
          201              C      36.085067       7.167177      18.085854      -0.147445      38.274378 0.43455313E+03  0.10229624E+05                                 9.997962                            7.003143       0.043134       1.986598                    0.999571      29.562544      85.436717       0.614773       0.423228      -1.058397       0.010192      -0.007375       0.006227       0.014037       0.012648       0.005375      -0.006866      -0.066949       0.028684      -0.041407       0.008905       0.032503             13.529779      24.147643      -2.035352       0.661623       5.971945       1.437795      10.469749          -0.001354
          202              C      41.052446      16.947179      22.165867       0.605597      24.390522 0.25110346E+03  0.51958649E+04                                 7.878038                            5.633694      -0.025691       2.056013                    0.999699      21.947781      61.071360       0.624505       0.473986      -1.020505      -0.012617      -0.005970       0.053699       0.055484       0.056667       0.036614       0.019113       0.067789      -0.247745      -0.091196      -0.024711       0.115906             10.722931       6.198797      -0.708353      -3.379922       6.777153      -1.751794      19.192845          -0.000129
          203              C      41.371967      17.104454      20.751696      -0.005225      41.271037 0.39383089E+03  0.89480325E+04                                10.296333                            6.513561       0.062254       2.033300                    0.999264      26.223544      71.860606       0.667313       0.403979      -1.082476       0.013095       0.005030      -0.037677       0.040204       0.000973       0.006740       0.001567      -0.012172      -0.040016      -0.016108       0.003084       0.013025             15.230200       9.122018      -2.853394      -4.748996      10.573919      -2.776151      25.994662           0.011128
          204              C      40.829566      18.171205      20.056076      -0.147448      38.274817 0.43455627E+03  0.10229727E+05                                 9.998036                            7.003149       0.043136       1.986598                    0.999571      29.562698      85.437585       0.614775       0.423226      -1.058397       0.009346      -0.003901       0.009723       0.014039       0.010907       0.004147       0.021023       0.011919      -0.098642      -0.041401       0.008911       0.032490             13.529973       7.615027      -3.112981      -0.100284      12.727312      -6.795815      20.247581          -0.001348
          205              C      35.202911      29.924469      18.141582       0.605596      24.390692 0.25110509E+03  0.51959079E+04                                 7.878081                            5.633716      -0.025702       2.056009                    0.999699      21.947844      61.071614       0.624503       0.473986      -1.020504      -0.011480       0.047981      -0.025388       0.055484       0.052095       0.042769       0.046062       0.131881      -0.044866      -0.091194      -0.024711       0.115906             10.723009       6.019143      -3.225214       0.499001      16.544170      -5.440846       9.605715          -0.000130
          206              C      35.498876      28.657201      18.799720      -0.005224      41.271122 0.39383123E+03  0.89480436E+04                                10.296352                            6.513566       0.062248       2.033298                    0.999264      26.223563      71.860712       0.667313       0.403979      -1.082476       0.010903      -0.032581       0.020880       0.040203       0.002862      -0.006086       0.008998       0.018927      -0.006553      -0.016109       0.003084       0.013025             15.230241       7.739851      -5.190563      -0.344933      22.722317      -6.531111      15.228556           0.011131
          207              C      36.151509      27.666996      18.085854      -0.147449      38.274861 0.43455638E+03  0.10229732E+05                                 9.998048                            7.003153       0.043132       1.986597                    0.999571      29.562719      85.437698       0.614774       0.423226      -1.058397       0.001294       0.012515       0.006229       0.014039       0.022659       0.003248       0.008086       0.055376       0.028686      -0.041401       0.008911       0.032491             13.529998       8.753336      -6.852779      -1.576062      21.366693      -0.145855      10.469965          -0.001355
          208              C      25.198089      27.078871      22.165867       0.605597      24.390199 0.25110155E+03  0.51958100E+04                                 7.877926                            5.633649      -0.025672       2.056020                    0.999699      21.947695      61.070816       0.624512       0.473982      -1.020508       0.011482      -0.007943       0.053699       0.055484      -0.057692      -0.034863       0.022154       0.064256      -0.247742      -0.091196      -0.024715       0.115911             10.722692       6.019000       0.604606       3.206923       6.956751      -2.051202      19.192324          -0.000128
          209              C      24.902124      27.276947      20.751696      -0.005225      41.269071 0.39381380E+03  0.89475416E+04                                10.295986                            6.513406       0.062271       2.033305                    0.999264      26.223371      71.859578       0.667324       0.403977      -1.082478      -0.010901       0.008824      -0.037678       0.040203       0.004779      -0.004729       0.005054       0.007773      -0.040020      -0.016109       0.003087       0.013022             15.229530       7.739509       2.055304       4.778374      11.955720      -2.724682      25.993361           0.011129
          210              C      24.249491      26.273838      20.056076      -0.147451      38.274425 0.43455441E+03  0.10229658E+05                                 9.997964                            7.003151       0.043142       1.986600                    0.999571      29.562568      85.436732       0.614773       0.423228      -1.058398      -0.001290       0.010043       0.009722       0.014037      -0.010626      -0.020283      -0.006919       0.012934      -0.098654      -0.041407       0.008906       0.032501             13.529769       8.753197       3.770054       5.935379      11.588779       3.310972      20.247331          -0.001351
          211              C      27.736139       3.482720       8.589332       0.605598      24.390380 0.25110330E+03  0.51958616E+04                                 7.878024                            5.633710      -0.025679       2.056017                    0.999699      21.947709      61.071187       0.624501       0.473989      -1.020503      -0.048431      -0.013390      -0.023530       0.055484      -0.032079      -0.016753      -0.057274      -0.160399      -0.043849      -0.091201      -0.024713       0.115914             10.722832      17.047907       2.841023       4.788363       5.862952       2.234805       9.257638          -0.000127
          212              C      29.005164       3.846440       9.209003      -0.005222      41.268774 0.39381247E+03  0.89474875E+04                                10.295873                            6.513351       0.062261       2.033302                    0.999264      26.223221      71.858637       0.667335       0.403972      -1.082484       0.035857       0.005585       0.017299       0.040202      -0.001010      -0.008823      -0.003564      -0.016598       0.026612      -0.016114       0.003087       0.013027             15.229337      23.882667       3.094082       5.512925       7.773963       4.461291      14.031381           0.011128
          213              C      28.993990       4.466300      10.446618      -0.147445      38.273866 0.43454920E+03  0.10229476E+05                                 9.997774                            7.003050       0.043135       1.986598                    0.999571      29.562264      85.434814       0.614787       0.423221      -1.058405      -0.002141      -0.012023      -0.006921       0.014037      -0.012364      -0.021511      -0.022708      -0.031717      -0.022665      -0.041413       0.008905       0.032508             13.529476      14.239172       2.692476       5.173356       8.515633       6.337012      17.833622          -0.001349
          214              C      32.664861       9.259006       0.420429       0.605598      24.390351 0.25110315E+03  0.51958573E+04                                 7.877995                            5.633689      -0.025690       2.056013                    0.999699      21.947790      61.071391       0.624505       0.473985      -1.020505       0.048431      -0.026647      -0.004781       0.055484       0.026483       0.024659      -0.012452      -0.033622       0.336475      -0.091196      -0.024717       0.115913             10.722799      17.047825      -5.461528      -1.082418      10.285118       0.671339       4.835454          -0.000127
          215              C      31.395836       9.964478       0.556791      -0.005223      41.268879 0.39381201E+03  0.89474884E+04                                10.295946                            6.513381       0.062260       2.033302                    0.999264      26.223319      71.859323       0.667327       0.403976      -1.082479      -0.035858       0.018172      -0.000501       0.040202       0.008652      -0.001991      -0.004345      -0.018808       0.019975      -0.016111       0.003085       0.013026             15.229482      23.882849      -6.229116      -1.079500      16.140429       1.503400       5.665169           0.011131
          216              C      31.407010      11.337932       0.728662      -0.147445      38.273903 0.43454811E+03  0.10229467E+05                                 9.997858                            7.003090       0.043136       1.986599                    0.999571      29.562336      85.435711       0.614778       0.423226      -1.058399       0.002141      -0.010532      -0.009029       0.014037       0.024397       0.004481      -0.009116       0.006724       0.092649      -0.041404       0.008901       0.032503             13.529621      14.239311      -5.775051      -0.814047      20.781610       2.000451       5.567943          -0.001350
          217              C      38.514396      19.390698       0.420429       0.605598      24.390217 0.25110186E+03  0.51958182E+04                                 7.877931                            5.633654      -0.025674       2.056019                    0.999699      21.947701      61.070847       0.624512       0.473982      -1.020508       0.047293      -0.028618      -0.004781       0.055484       0.027799       0.023111      -0.015132      -0.029068       0.336470      -0.091196      -0.024715       0.115911             10.722692      16.705407      -5.659046      -1.122593      10.627258       0.601735       4.835412          -0.000127
          218              C      37.268927      20.136970       0.556791      -0.005225      41.269076 0.39381412E+03  0.89475511E+04                                10.295989                            6.513411       0.062267       2.033304                    0.999264      26.223378      71.859614       0.667323       0.403977      -1.082478      -0.033666       0.021968      -0.000501       0.040203       0.012468       0.002766       0.003894      -0.005586       0.019971      -0.016109       0.003087       0.013022             15.229523      23.470540      -6.467095      -1.841730      16.552853       0.183170       5.665178           0.011130
          219              C      36.085067      19.440566       0.728662      -0.147444      38.274251 0.43455198E+03  0.10229587E+05                                 9.997933                            7.003130       0.043144       1.986602                    0.999571      29.562486      85.436430       0.614774       0.423228      -1.058398       0.010192       0.003413      -0.009028       0.014037       0.009284       0.010133       0.000673      -0.045628       0.092649      -0.041407       0.008905       0.032502             13.529726      24.147532      -0.054659      -2.139480      10.873670      -0.295240       5.567976          -0.001346
          220              C      41.052446      26.547239       8.589332       0.605596      24.390736 0.25110565E+03  0.51959247E+04                                 7.878097                            5.633727      -0.025715       2.056004                    0.999699      21.947907      61.071915       0.624501       0.473987      -1.020503      -0.012617       0.048638      -0.023529       0.055484       0.053410       0.041223       0.043141       0.135755      -0.043845      -0.091194      -0.024713       0.115906             10.723035       6.198844      -3.422782       0.458818      16.712437      -5.264455       9.257822          -0.000128
          221              C      41.371967      25.266371       9.209003      -0.005223      41.271199 0.39383166E+03  0.89480574E+04                                10.296370                            6.513572       0.062242       2.033296                    0.999264      26.223579      71.860813       0.667312       0.403979      -1.082475       0.013094      -0.033845       0.017301       0.040203       0.006680      -0.001329       0.009420       0.010039       0.026613      -0.016109       0.003084       0.013025             15.230278       9.122059      -5.428572      -1.107205      22.536464      -7.005542      14.032311           0.011130
          222              C      40.829566      24.966118      10.446618      -0.147450      38.274961 0.43455765E+03  0.10229771E+05                                 9.998068                            7.003165       0.043125       1.986595                    0.999571      29.562767      85.437915       0.614773       0.423226      -1.058397       0.009345       0.007867      -0.006919       0.014039       0.007546       0.008901       0.029979       0.037249      -0.022653      -0.041401       0.008911       0.032490             13.530029       7.615055      -1.132220      -2.901533      15.140624      -7.649060      17.834407          -0.001350
          223              C      19.348554      16.947179      22.165867       0.605597      24.390344 0.25110298E+03  0.51958531E+04                                 7.877993                            5.633687      -0.025690       2.056013                    0.999699      21.947793      61.071400       0.624505       0.473985      -1.020505       0.012619      -0.005971       0.053699       0.055484      -0.056673      -0.036619       0.019113       0.067792      -0.247740      -0.091196      -0.024717       0.115913             10.722795       6.198760       0.708356       3.379870       6.777102      -1.751739      19.192524          -0.000128
          224              C      19.029033      17.104454      20.751696      -0.005222      41.268862 0.39381185E+03  0.89474838E+04                                10.295944                            6.513381       0.062261       2.033302                    0.999264      26.223305      71.859277       0.667327       0.403976      -1.082479      -0.013092       0.005028      -0.037677       0.040202      -0.000979      -0.006743       0.001568      -0.012170      -0.040022      -0.016111       0.003085       0.013026             15.229478       9.121637       2.853236       4.748771      10.573421      -2.775961      25.993377           0.011126
          225              C      19.571434      18.171205      20.056076      -0.147446      38.273906 0.43454834E+03  0.10229473E+05                                 9.997857                            7.003091       0.043139       1.986600                    0.999571      29.562339      85.435707       0.614778       0.423226      -1.058399      -0.009342      -0.003903       0.009723       0.014037      -0.010918      -0.004151       0.021023       0.011928      -0.098653      -0.041404       0.008901       0.032503             13.529616       7.614828       3.112819       0.100270      12.726923      -6.795639      20.247098          -0.001344
          226              C      21.886604       6.859950      18.141582       0.605598      24.390338 0.25110267E+03  0.51958426E+04                                 7.878008                            5.633698      -0.025664       2.056023                    0.999699      21.947642      61.070866       0.624503       0.473988      -1.020504      -0.047293      -0.014046      -0.025388       0.055484      -0.031060      -0.018509      -0.060072      -0.156184      -0.044870      -0.091201      -0.024712       0.115913             10.722816      16.705594       2.944777       4.961283       5.857227       2.288244       9.605625          -0.000129
          227              C      23.132073       7.237271      18.799720      -0.005225      41.268758 0.39381248E+03  0.89474860E+04                                10.295865                            6.513347       0.062269       2.033304                    0.999264      26.223219      71.858584       0.667336       0.403971      -1.082484       0.033666       0.006850       0.020879       0.040203      -0.006768      -0.010835       0.000768      -0.014430      -0.006555      -0.016114       0.003087       0.013027             15.229328      23.470262       3.892066       5.483327       6.989981       3.564068      15.227740           0.011130
          228              C      24.315933       7.167177      18.085854      -0.147448      38.273897 0.43454963E+03  0.10229488E+05                                 9.997777                            7.003052       0.043137       1.986598                    0.999571      29.562285      85.434865       0.614787       0.423220      -1.058405      -0.010192      -0.007374       0.006227       0.014037      -0.012655      -0.005378      -0.006867      -0.066955       0.028683      -0.041413       0.008905       0.032508             13.529477      24.147077       2.035295      -0.661623       5.971844       1.437746      10.469510          -0.001350
          229              C      32.664861       3.482720       8.589332       0.605600      24.390057 0.25109991E+03  0.51957683E+04                                 7.877911                            5.633640      -0.025650       2.056029                    0.999699      21.947584      61.070484       0.624511       0.473983      -1.020507       0.048431      -0.013389      -0.023529       0.055484       0.032078       0.016752      -0.057274      -0.160398      -0.043846      -0.091199      -0.024714       0.115913             10.722662      17.047603      -2.840968      -4.788275       5.862866       2.234780       9.257517          -0.000128
          230              C      31.395836       3.846440       9.209003      -0.005227      41.268629 0.39381031E+03  0.89474354E+04                                10.295889                            6.513359       0.062283       2.033310                    0.999264      26.223254      71.858959       0.667330       0.403975      -1.082480      -0.035859       0.005585       0.017300       0.040204       0.001006       0.008820      -0.003562      -0.016595       0.026611      -0.016110       0.003085       0.013025             15.229372      23.882683      -3.094090      -5.512960       7.773981       4.461323      14.031453           0.011128
          231              C      31.407010       4.466300      10.446618      -0.147449      38.273834 0.43454791E+03  0.10229457E+05                                 9.997834                            7.003082       0.043152       1.986604                    0.999571      29.562310      85.435489       0.614779       0.423226      -1.058400       0.002140      -0.012023      -0.006921       0.014037       0.012357       0.021508      -0.022704      -0.031709      -0.022661      -0.041404       0.008902       0.032501             13.529571      14.239266      -2.692490      -5.173389       8.515684       6.337066      17.833763          -0.001348
          232              C      27.736139       9.259006       0.420429       0.605599      24.390190 0.25110127E+03  0.51958054E+04                                 7.877970                            5.633679      -0.025652       2.056028                    0.999699      21.947573      61.070587       0.624504       0.473987      -1.020504      -0.048431      -0.026647      -0.004780       0.055484      -0.026490      -0.024660      -0.012452      -0.033624       0.336477      -0.091203      -0.024711       0.115914             10.722748      17.047769       5.461451       1.082411      10.285030       0.671326       4.835444          -0.000128
          233              C      29.005164       9.964478       0.556791      -0.005227      41.268669 0.39381188E+03  0.89474678E+04                                10.295845                            6.513339       0.062274       2.033306                    0.999264      26.223208      71.858503       0.667337       0.403971      -1.082484       0.035858       0.018172      -0.000500       0.040203      -0.008654       0.001988      -0.004345      -0.018809       0.019975      -0.016113       0.003086       0.013027             15.229285      23.882589       6.228945       1.079476      16.140146       1.503368       5.665119           0.011131
          234              C      28.993990      11.337932       0.728662      -0.147447      38.273870 0.43454963E+03  0.10229487E+05                                 9.997769                            7.003050       0.043139       1.986599                    0.999571      29.562274      85.434794       0.614788       0.423220      -1.058405      -0.002140      -0.010533      -0.009028       0.014037      -0.024403      -0.004487      -0.009117       0.006726       0.092659      -0.041413       0.008906       0.032507             13.529457      14.239153       5.774946       0.814032      20.781319       2.000420       5.567900          -0.001349
          235              C      25.198089      29.924469      18.141582       0.605595      24.390437 0.25110416E+03  0.51958814E+04                                 7.877992                            5.633688      -0.025701       2.056008                    0.999699      21.947850      61.071498       0.624508       0.473983      -1.020506       0.011482       0.047981      -0.025388       0.055484      -0.052100      -0.042773       0.046062       0.131878      -0.044872      -0.091194      -0.024718       0.115911             10.722797       6.019054       3.225096      -0.498964      16.543746      -5.440711       9.605591          -0.000128
          236              C      24.902124      28.657201      18.799720      -0.005221      41.269202 0.39381447E+03  0.89475643E+04                                10.296021                            6.513419       0.062254       2.033300                    0.999264      26.223394      71.859764       0.667322       0.403978      -1.082477      -0.010900      -0.032581       0.020878       0.040202      -0.002866       0.006082       0.008998       0.018930      -0.006553      -0.016110       0.003088       0.013023             15.229595       7.739545       5.190239       0.344965      22.721179      -6.530818      15.228063           0.011132
          237              C      24.249491      27.666996      18.085854      -0.147448      38.274452 0.43455404E+03  0.10229651E+05                                 9.997975                            7.003151       0.043132       1.986597                    0.999571      29.562580      85.436853       0.614773       0.423228      -1.058397      -0.001290       0.012514       0.006227       0.014037      -0.022666      -0.003258       0.008088       0.055382       0.028684      -0.041407       0.008905       0.032502             13.529798       8.753216       6.852642       1.575984      21.366408      -0.145915      10.469771          -0.001355
          238              C      35.202911      27.078871      22.165867       0.605597      24.390603 0.25110427E+03  0.51958869E+04                                 7.878061                            5.633706      -0.025701       2.056009                    0.999699      21.947827      61.071559       0.624504       0.473986      -1.020504      -0.011479      -0.007942       0.053699       0.055484       0.057687       0.034859       0.022153       0.064256      -0.247744      -0.091195      -0.024711       0.115906             10.722971       6.019129      -0.604610      -3.207075       6.956857      -2.051217      19.192929          -0.000127
          239              C      35.498876      27.276947      20.751696      -0.005224      41.271077 0.39383095E+03  0.89480352E+04                                10.296343                            6.513563       0.062251       2.033299                    0.999264      26.223550      71.860654       0.667313       0.403979      -1.082476       0.010903       0.008825      -0.037677       0.040203      -0.004784       0.004727       0.005054       0.007772      -0.040017      -0.016109       0.003084       0.013025             15.230224       7.739839      -2.055389      -4.778717      11.956123      -2.724700      25.994708           0.011131
          240              C      36.151509      26.273838      20.056076      -0.147450      38.274871 0.43455685E+03  0.10229745E+05                                 9.998049                            7.003156       0.043133       1.986597                    0.999571      29.562721      85.437697       0.614774       0.423226      -1.058397       0.001294       0.010044       0.009723       0.014039       0.010615       0.020280      -0.006920       0.012933      -0.098643      -0.041401       0.008911       0.032490             13.529995       8.753332      -3.770181      -5.935502      11.589037       3.311061      20.247617          -0.001355
          241              C      43.516806      15.524380      18.141582       0.605597      24.390546 0.25110353E+03  0.51958663E+04                                 7.878042                            5.633694      -0.025688       2.056014                    0.999699      21.947771      61.071308       0.624505       0.473985      -1.020505       0.035813      -0.033932      -0.025388       0.055484       0.083154       0.061276       0.014007       0.024289      -0.044865      -0.091196      -0.024710       0.115906             10.722942      11.119722      -6.170028      -4.462370      11.443446       3.152537       9.605658          -0.000127
          242              C      42.567303      16.414327      18.799720      -0.005225      41.271025 0.39383053E+03  0.89480221E+04                                10.296330                            6.513557       0.062255       2.033300                    0.999264      26.223538      71.860574       0.667314       0.403979      -1.082476      -0.022764       0.025733       0.020880       0.040204       0.009626       0.004749      -0.009769      -0.004506      -0.006552      -0.016108       0.003084       0.013024             15.230196      14.481500      -9.082851      -5.828549      15.980582       2.966820      15.228507           0.011127
          243              C      42.036076      17.474626      18.085854      -0.147449      38.274781 0.43455547E+03  0.10229703E+05                                 9.998029                            7.003143       0.043138       1.986599                    0.999571      29.562682      85.437517       0.614775       0.423226      -1.058397       0.011485      -0.005137       0.006229       0.014039       0.035307       0.008626      -0.001230       0.011558       0.028687      -0.041401       0.008911       0.032490             13.529968      12.278648      -8.888112      -0.914340      17.841314      -1.291977      10.469941          -0.001347
          244              C      36.050035       8.282749      22.165867       0.605598      24.390020 0.25109978E+03  0.51957612E+04                                 7.877876                            5.633622      -0.025647       2.056029                    0.999699      21.947581      61.070314       0.624515       0.473980      -1.020509      -0.001138       0.013915       0.053698       0.055484      -0.001022       0.001754      -0.041270      -0.132052      -0.247749      -0.091198      -0.024713       0.115912             10.722603       7.245880      -0.103754      -0.172931       5.729792       3.802833      19.192135          -0.000127
          245              C      36.073591       7.927398      20.751696      -0.005228      41.268921 0.39381304E+03  0.89475173E+04                                10.295953                            6.513395       0.062282       2.033309                    0.999264      26.223338      71.859390       0.667325       0.403976      -1.082479       0.002192      -0.013853      -0.037678       0.040204       0.005755       0.002012      -0.006622       0.004391      -0.040018      -0.016109       0.003086       0.013022             15.229460      12.681576      -0.798016       0.029557       7.013589       5.500495      25.993215           0.011132
          246              C      34.878557       7.863756      20.056076      -0.147451      38.274361 0.43455390E+03  0.10229641E+05                                 9.997946                            7.003143       0.043149       1.986602                    0.999571      29.562547      85.436597       0.614774       0.423227      -1.058398       0.008053      -0.006139       0.009722       0.014037       0.000287      -0.016134      -0.014106      -0.024871      -0.098653      -0.041407       0.008907       0.032500             13.529734      14.144815       0.657178       5.835055       6.197119       3.484690      20.247269          -0.001354
          247              C      16.884194      22.278841       8.589332       0.605598      24.390373 0.25110320E+03  0.51958594E+04                                 7.878024                            5.633710      -0.025682       2.056016                    0.999699      21.947707      61.071199       0.624501       0.473989      -1.020503      -0.035811      -0.035248      -0.023530       0.055484      -0.085495      -0.057977       0.014128       0.024636      -0.043849      -0.091201      -0.024713       0.115914             10.722833      11.119589       6.263737       4.329582      11.791270       3.029446       9.257640          -0.000128
          248              C      17.833697      23.195989       9.209003      -0.005222      41.268724 0.39381180E+03  0.89474681E+04                                10.295864                            6.513345       0.062264       2.033303                    0.999264      26.223203      71.858567       0.667335       0.403971      -1.082484       0.022765       0.028261       0.017299       0.040202      -0.007692      -0.007498      -0.005859       0.006548       0.026612      -0.016114       0.003087       0.013027             15.229323      14.480674       8.522307       6.620042      17.175928       2.543681      14.031365           0.011131
          249              C      18.364924      22.876382      10.446618      -0.147445      38.273829 0.43454863E+03  0.10229459E+05                                 9.997766                            7.003044       0.043136       1.986598                    0.999571      29.562254      85.434765       0.614788       0.423220      -1.058405      -0.011483       0.004157      -0.006921       0.014037      -0.019916      -0.030421      -0.007274      -0.005557      -0.022666      -0.041413       0.008904       0.032508             13.529465      12.278260       3.824600       8.074684      10.476527       1.311749      17.833608          -0.001355
          250              C      24.350965      23.659096       0.420429       0.605598      24.390357 0.25110315E+03  0.51958558E+04                                 7.877992                            5.633687      -0.025684       2.056015                    0.999699      21.947764      61.071254       0.624506       0.473985      -1.020505       0.001139       0.055266      -0.004781       0.055484      -0.001317       0.001545       0.027581       0.062683       0.336473      -0.091196      -0.024716       0.115912             10.722796       7.245969       0.197580       0.040187      20.086967      -1.273071       4.835451          -0.000129
          251              C      24.327409      22.207352       0.556791      -0.005224      41.268834 0.39381181E+03  0.89474818E+04                                10.295936                            6.513379       0.062265       2.033304                    0.999264      26.223304      71.859246       0.667327       0.403976      -1.082479      -0.002192      -0.040140      -0.000501       0.040203      -0.003818      -0.004758       0.000448       0.024388       0.019975      -0.016111       0.003085       0.013026             15.229462      12.681456       0.238017       0.762232      27.341767      -1.686569       5.665164           0.011130
          252              C      25.522443      21.530302       0.728662      -0.147446      38.273869 0.43454783E+03  0.10229458E+05                                 9.997851                            7.003087       0.043137       1.986599                    0.999571      29.562342      85.435714       0.614778       0.423226      -1.058399      -0.008051       0.007120      -0.009029       0.014037       0.015110      -0.005654       0.008439       0.038894       0.092649      -0.041404       0.008901       0.032503             13.529605      14.144680      -5.720404       1.325416      20.876197      -1.705207       5.567939          -0.001344
          253              C      24.350965      11.213437      24.238176       0.605598      24.390262 0.25110241E+03  0.51958343E+04                                 7.877947                            5.633663      -0.025684       2.056015                    0.999699      21.947749      61.071078       0.624510       0.473982      -1.020507       0.001138      -0.055266       0.004781       0.055484       0.001313      -0.001549       0.027581       0.062684       0.336472      -0.091196      -0.024716       0.115912             10.722719       7.245930      -0.197610      -0.040178      20.086805      -1.273062       4.835424          -0.000126
          254              C      24.327409      12.665181      24.101814      -0.005225      41.269115 0.39381418E+03  0.89475536E+04                                10.295998                            6.513412       0.062266       2.033304                    0.999264      26.223379      71.859641       0.667323       0.403977      -1.082478      -0.002192       0.040140       0.000502       0.040203       0.003815       0.004756       0.000448       0.024388       0.019972      -0.016109       0.003087       0.013023             15.229549      12.681636      -0.238127      -0.762235      27.341828      -1.686568       5.665182           0.011127
          255              C      25.522443      13.342231      23.929943      -0.147449      38.274417 0.43455396E+03  0.10229647E+05                                 9.997965                            7.003148       0.043137       1.986599                    0.999571      29.562577      85.436802       0.614773       0.423228      -1.058397      -0.008052      -0.007120       0.009029       0.014038      -0.015116       0.005649       0.008439       0.038894       0.092647      -0.041407       0.008906       0.032501             13.529777      14.144858       5.720433      -1.325429      20.876480      -1.705228       5.567991          -0.001341
          256              C      16.884194      12.593692      16.069273       0.605597      24.390555 0.25110372E+03  0.51958712E+04                                 7.878046                            5.633697      -0.025690       2.056014                    0.999699      21.947771      61.071318       0.624505       0.473986      -1.020505      -0.035813       0.035246       0.023528       0.055484       0.085489       0.057974       0.014128       0.024630      -0.043843      -0.091196      -0.024710       0.115906             10.722948      11.119726      -6.263845      -4.329699      11.791363       3.029535       9.257754          -0.000128
          257              C      17.833697      11.676544      15.449602      -0.005226      41.271045 0.39383071E+03  0.89480274E+04                                10.296333                            6.513558       0.062254       2.033300                    0.999264      26.223550      71.860623       0.667314       0.403979      -1.082476       0.022764      -0.028263      -0.017301       0.040204       0.007686       0.007493      -0.005861       0.006549       0.026613      -0.016108       0.003083       0.013025             15.230203      14.481500      -8.522832      -6.620536      17.176856       2.543871      14.032253           0.011129
          258              C      18.364924      11.996151      14.211987      -0.147448      38.274786 0.43455560E+03  0.10229708E+05                                 9.998031                            7.003145       0.043135       1.986598                    0.999571      29.562687      85.437549       0.614775       0.423226      -1.058397      -0.011486      -0.004161       0.006919       0.014039       0.019902       0.030413      -0.007281      -0.005555      -0.022653      -0.041401       0.008911       0.032490             13.529969      12.278644      -3.824749      -8.075006      10.476930       1.311715      17.834332          -0.001346
          259              C      36.050035      26.589784       2.492738       0.605598      24.390105 0.25110037E+03  0.51957789E+04                                 7.877918                            5.633643      -0.025645       2.056030                    0.999699      21.947588      61.070456       0.624511       0.473983      -1.020507      -0.001139      -0.013915      -0.053698       0.055483       0.001018      -0.001756      -0.041270      -0.132053      -0.247750      -0.091199      -0.024713       0.115912             10.722677       7.245917       0.103752       0.172898       5.729829       3.802870      19.192285          -0.000128
          260              C      36.073591      26.945135       3.906909      -0.005228      41.268696 0.39381116E+03  0.89474595E+04                                10.295899                            6.513365       0.062281       2.033309                    0.999264      26.223283      71.859061       0.667329       0.403975      -1.082480       0.002192       0.013853       0.037678       0.040204      -0.005759      -0.002014      -0.006622       0.004391      -0.040017      -0.016109       0.003084       0.013025             15.229390      12.681408       0.797977      -0.029662       7.013573       5.500490      25.993187           0.011127
          261              C      34.878557      27.008777       4.602529      -0.147448      38.273845 0.43454805E+03  0.10229462E+05                                 9.997838                            7.003084       0.043148       1.986602                    0.999571      29.562326      85.435568       0.614779       0.423226      -1.058400       0.008052       0.006139      -0.009722       0.014037      -0.000293       0.016131      -0.014106      -0.024871      -0.098654      -0.041404       0.008902       0.032502             13.529576      14.144652      -0.657185      -5.835034       6.197059       3.484639      20.247017          -0.001343
          262              C      43.516806      19.348153       6.517023       0.605599      24.390364 0.25110292E+03  0.51958522E+04                                 7.878021                            5.633706      -0.025679       2.056017                    0.999699      21.947700      61.071167       0.624501       0.473989      -1.020503       0.035811       0.033933       0.025388       0.055484      -0.083160      -0.061279       0.014008       0.024295      -0.044873      -0.091201      -0.024713       0.115915             10.722833      11.119590       6.169883       4.462318      11.443278       3.152482       9.605631          -0.000126
          263              C      42.567303      18.458206       5.858885      -0.005223      41.268773 0.39381209E+03  0.89474764E+04                                10.295872                            6.513347       0.062264       2.033303                    0.999264      26.223211      71.858598       0.667335       0.403971      -1.082484      -0.022765      -0.025731      -0.020878       0.040202      -0.009633      -0.004753      -0.009768      -0.004507      -0.006555      -0.016114       0.003087       0.013027             15.229344      14.480694       9.082219       5.828241      15.979585       2.966670      15.227752           0.011126
          264              C      42.036076      17.397907       6.572751      -0.147445      38.273864 0.43454887E+03  0.10229467E+05                                 9.997774                            7.003046       0.043133       1.986597                    0.999571      29.562266      85.434822       0.614788       0.423220      -1.058405       0.011483       0.005139      -0.006227       0.014037      -0.035320      -0.008636      -0.001223       0.011558       0.028681      -0.041413       0.008905       0.032508             13.529477      12.278269       8.887759       0.914310      17.840655      -1.291856      10.469508          -0.001345
          265              C      41.052446       8.325294      16.069273       0.605596      24.390525 0.25110481E+03  0.51959008E+04                                 7.878036                            5.633710      -0.025700       2.056008                    0.999699      21.947862      61.071667       0.624504       0.473986      -1.020504      -0.012619      -0.048638       0.023530       0.055484      -0.053415      -0.041226       0.043141       0.135754      -0.043850      -0.091194      -0.024718       0.115912             10.722872       6.198792       3.422722      -0.458791      16.712136      -5.264312       9.257689          -0.000128
          266              C      41.371967       9.606162      15.449602      -0.005222      41.268974 0.39381259E+03  0.89475064E+04                                10.295967                            6.513390       0.062254       2.033300                    0.999264      26.223339      71.859439       0.667326       0.403976      -1.082479       0.013093       0.033845      -0.017300       0.040202      -0.006683       0.001324       0.009420       0.010042       0.026611      -0.016111       0.003085       0.013026             15.229525       9.121657       5.428272       1.107138      22.535314      -7.005143      14.031605           0.011130
          267              C      40.829566       9.906415      14.211987      -0.147445      38.273956 0.43454858E+03  0.10229482E+05                                 9.997871                            7.003095       0.043131       1.986597                    0.999571      29.562371      85.435872       0.614777       0.423227      -1.058399       0.009343      -0.007866       0.006920       0.014038      -0.007554      -0.008910       0.029979       0.037260      -0.022660      -0.041405       0.008900       0.032504             13.529645       7.614842       1.132139       2.901385      15.140219      -7.648881      17.833875          -0.001348
          268              C      38.514396      15.481835      24.238176       0.605599      24.390201 0.25110134E+03  0.51958078E+04                                 7.877974                            5.633681      -0.025655       2.056027                    0.999699      21.947582      61.070632       0.624504       0.473987      -1.020504       0.047292       0.028619       0.004781       0.055484      -0.027805      -0.023114      -0.015130      -0.029069       0.336478      -0.091203      -0.024711       0.115914             10.722751      16.705485       5.659076       1.122594      10.627322       0.601734       4.835446          -0.000129
          269              C      37.268927      14.735563      24.101814      -0.005225      41.268651 0.39381180E+03  0.89474655E+04                                10.295843                            6.513340       0.062273       2.033306                    0.999264      26.223196      71.858465       0.667336       0.403971      -1.082484      -0.033666      -0.021968       0.000502       0.040203      -0.012472      -0.002769       0.003895      -0.005586       0.019976      -0.016113       0.003086       0.013027             15.229278      23.470201       6.467036       1.841699      16.552514       0.183173       5.665120           0.011130
          270              C      36.085067      15.431967      23.929943      -0.147444      38.273759 0.43454803E+03  0.10229439E+05                                 9.997750                            7.003037       0.043142       1.986600                    0.999571      29.562219      85.434585       0.614789       0.423220      -1.058406       0.010192      -0.003413       0.009029       0.014037      -0.009289      -0.010139       0.000673      -0.045628       0.092662      -0.041413       0.008905       0.032508             13.529435      24.147003       0.054634       2.139431      10.873409      -0.295235       5.567892          -0.001349
          271              C      21.886604      28.012583       6.517023       0.605600      24.389971 0.25109937E+03  0.51957517E+04                                 7.877868                            5.633620      -0.025652       2.056028                    0.999699      21.947578      61.070346       0.624515       0.473981      -1.020509      -0.047292       0.014047       0.025388       0.055484       0.031057       0.018507      -0.060073      -0.156183      -0.044865      -0.091199      -0.024714       0.115913             10.722585      16.705211      -2.944696      -4.961131       5.857117       2.288193       9.605426          -0.000127
          272              C      23.132073      27.635262       5.858885      -0.005227      41.268902 0.39381284E+03  0.89475116E+04                                10.295951                            6.513394       0.062282       2.033309                    0.999264      26.223323      71.859338       0.667325       0.403977      -1.082479       0.033667      -0.006850      -0.020879       0.040204       0.006763       0.010833       0.000769      -0.014427      -0.006552      -0.016109       0.003086       0.013022             15.229452      23.470396      -3.892069      -5.483294       6.990023       3.564120      15.227937           0.011129
          273              C      24.315933      27.705356       6.572751      -0.147447      38.274211 0.43455178E+03  0.10229578E+05                                 9.997919                            7.003125       0.043152       1.986604                    0.999571      29.562470      85.436299       0.614775       0.423227      -1.058398      -0.010192       0.007375      -0.006228       0.014037       0.012648       0.005375      -0.006865      -0.066948       0.028687      -0.041407       0.008906       0.032501             13.529696      24.147463      -2.035333       0.661624       5.971920       1.437789      10.469706          -0.001345
          274              C      19.348554      17.925354       2.492738       0.605597      24.390594 0.25110415E+03  0.51958838E+04                                 7.878059                            5.633705      -0.025700       2.056010                    0.999699      21.947820      61.071531       0.624504       0.473986      -1.020504       0.012617       0.005970      -0.053699       0.055484       0.056667       0.036614       0.019113       0.067789      -0.247745      -0.091196      -0.024711       0.115906             10.722969       6.198815      -0.708352      -3.379942       6.777167      -1.751801      19.192925          -0.000127
          275              C      19.029033      17.768079       3.906909      -0.005225      41.271118 0.39383136E+03  0.89480467E+04                                10.296349                            6.513565       0.062251       2.033299                    0.999264      26.223564      71.860699       0.667313       0.403979      -1.082476      -0.013095      -0.005030       0.037677       0.040204       0.000973       0.006740       0.001567      -0.012172      -0.040016      -0.016108       0.003084       0.013025             15.230235       9.122041      -2.853401      -4.749023      10.573935      -2.776145      25.994729           0.011129
          276              C      19.571434      16.701328       4.602529      -0.147449      38.274885 0.43455698E+03  0.10229749E+05                                 9.998051                            7.003157       0.043132       1.986597                    0.999571      29.562725      85.437713       0.614774       0.423226      -1.058397      -0.009346       0.003901      -0.009723       0.014039       0.010907       0.004147       0.021024       0.011919      -0.098643      -0.041401       0.008911       0.032490             13.530000       7.615041      -3.112989      -0.100288      12.727337      -6.795827      20.247621          -0.001346
          277              C      25.198089       4.948064       6.517023       0.605596      24.390737 0.25110566E+03  0.51959251E+04                                 7.878098                            5.633727      -0.025717       2.056003                    0.999699      21.947909      61.071929       0.624501       0.473987      -1.020503       0.011479      -0.047981       0.025387       0.055484       0.052094       0.042769       0.046062       0.131881      -0.044869      -0.091194      -0.024713       0.115906             10.723035       6.019159      -3.225226       0.499005      16.544216      -5.440855       9.605729          -0.000128
          278              C      24.902124       6.215332       5.858885      -0.005223      41.271218 0.39383185E+03  0.89480629E+04                                10.296374                            6.513575       0.062240       2.033295                    0.999264      26.223583      71.860834       0.667312       0.403979      -1.082475      -0.010903       0.032580      -0.020879       0.040203       0.002863      -0.006086       0.008998       0.018927      -0.006553      -0.016109       0.003084       0.013025             15.230283       7.739870      -5.190585      -0.344933      22.722395      -6.531129      15.228584           0.011130
          279              C      24.249491       7.205537       6.572751      -0.147447      38.274876 0.43455627E+03  0.10229730E+05                                 9.998055                            7.003154       0.043125       1.986595                    0.999571      29.562721      85.437756       0.614774       0.423226      -1.058397      -0.001295      -0.012515      -0.006228       0.014039       0.022659       0.003248       0.008086       0.055377       0.028684      -0.041401       0.008910       0.032491             13.530015       8.753345      -6.852791      -1.576064      21.366726      -0.145854      10.469973          -0.001348
          280              C      35.202911       7.793662       2.492738       0.605597      24.390263 0.25110247E+03  0.51958372E+04                                 7.877950                            5.633666      -0.025692       2.056012                    0.999699      21.947785      61.071246       0.624509       0.473983      -1.020507      -0.011481       0.007942      -0.053699       0.055484      -0.057693      -0.034863       0.022154       0.064257      -0.247740      -0.091195      -0.024717       0.115912             10.722719       6.019024       0.604607       3.206940       6.956763      -2.051185      19.192370          -0.000126
          281              C      35.498876       7.595586       3.906909      -0.005223      41.269125 0.39381421E+03  0.89475552E+04                                10.296003                            6.513415       0.062260       2.033302                    0.999264      26.223378      71.859664       0.667322       0.403978      -1.082477       0.010901      -0.008824       0.037677       0.040202       0.004779      -0.004729       0.005053       0.007773      -0.040022      -0.016110       0.003087       0.013023             15.229554       7.739528       2.055310       4.778400      11.955719      -2.724648      25.993414           0.011130
          282              C      36.151509       8.598695       4.602529      -0.147444      38.274310 0.43455266E+03  0.10229608E+05                                 9.997947                            7.003137       0.043139       1.986600                    0.999571      29.562509      85.436550       0.614774       0.423228      -1.058397       0.001291      -0.010042      -0.009723       0.014037      -0.010627      -0.020283      -0.006919       0.012935      -0.098654      -0.041407       0.008905       0.032502             13.529752       8.753188       3.770049       5.935382      11.588752       3.310985      20.247317          -0.001349
          283              C      32.664861      31.389813      16.069273       0.605599      24.390338 0.25110263E+03  0.51958415E+04                                 7.878007                            5.633697      -0.025663       2.056023                    0.999699      21.947637      61.070843       0.624503       0.473988      -1.020504       0.048431       0.013390       0.023530       0.055484      -0.032080      -0.016754      -0.057273      -0.160398      -0.043848      -0.091201      -0.024712       0.115913             10.722817      17.047905       2.841018       4.788350       5.862936       2.234797       9.257611          -0.000129
          284              C      31.395836      31.026093      15.449602      -0.005225      41.268765 0.39381241E+03  0.89474843E+04                                10.295865                            6.513346       0.062270       2.033304                    0.999264      26.223226      71.858602       0.667336       0.403971      -1.082484      -0.035858      -0.005585      -0.017300       0.040203      -0.001010      -0.008822      -0.003563      -0.016597       0.026613      -0.016113       0.003086       0.013027             15.229330      23.882685       3.094069       5.512902       7.773952       4.461278      14.031353           0.011127
          285              C      31.407010      30.406233      14.211987      -0.147448      38.273948 0.43455036E+03  0.10229510E+05                                 9.997787                            7.003059       0.043135       1.986597                    0.999571      29.562302      85.434935       0.614787       0.423221      -1.058405       0.002140       0.012024       0.006921       0.014037      -0.012365      -0.021512      -0.022708      -0.031716      -0.022664      -0.041414       0.008906       0.032508             13.529491      14.239196       2.692471       5.173349       8.515640       6.337016      17.833637          -0.001346
          286              C      27.736139      25.613527      24.238176       0.605598      24.390302 0.25110253E+03  0.51958377E+04                                 7.877974                            5.633676      -0.025671       2.056020                    0.999699      21.947711      61.070999       0.624508       0.473984      -1.020506      -0.048431       0.026647       0.004781       0.055484       0.026484       0.024659      -0.012452      -0.033622       0.336472      -0.091196      -0.024715       0.115912             10.722768      17.047782      -5.461504      -1.082415      10.285085       0.671336       4.835438          -0.000125
          287              C      29.005164      24.908055      24.101814      -0.005225      41.268799 0.39381159E+03  0.89474747E+04                                10.295926                            6.513374       0.062269       2.033305                    0.999264      26.223307      71.859225       0.667328       0.403975      -1.082480       0.035858      -0.018172       0.000502       0.040203       0.008651      -0.001991      -0.004345      -0.018808       0.019974      -0.016110       0.003085       0.013026             15.229443      23.882780      -6.229087      -1.079493      16.140389       1.503395       5.665159           0.011131
          288              C      28.993990      23.534601      23.929943      -0.147447      38.273874 0.43454797E+03  0.10229461E+05                                 9.997849                            7.003087       0.043142       1.986601                    0.999571      29.562324      85.435618       0.614778       0.423226      -1.058399      -0.002140       0.010532       0.009030       0.014037       0.024397       0.004481      -0.009116       0.006724       0.092648      -0.041404       0.008901       0.032503             13.529604      14.239286      -5.775037      -0.814043      20.781588       2.000447       5.567939          -0.001353
          289              C      23.162877      13.373093      24.161488      -0.109478      36.595476 0.41158061E+03  0.95672881E+04                                 9.686877                            6.835367      -0.105980       1.943624                    0.999419      29.014339      83.584717       0.618974       0.425696      -1.055852       0.018864       0.010891      -0.001505       0.021834       0.025616       0.003596       0.002076       0.029579       0.143903      -0.053563       0.005192       0.048371             12.761705      13.500959      -5.248283      -0.488536      19.561143      -0.282055       5.223014          -0.000034
          290              C      25.492242      14.717952      23.793088       0.153321      47.749875 0.37584346E+03  0.84955450E+04                                11.475788                            6.520698      -0.301199       1.926461                    0.998752      25.688604      71.731033       0.638718       0.424241      -1.062338       0.026808       0.015478      -0.000474       0.030959       0.020000      -0.003539      -0.002043       0.023093      -0.084736      -0.028500      -0.008971       0.037471             18.272617      29.175210       8.707805      -3.064610      19.120285      -1.769352       6.522355           0.000875
          291              C      26.730463      15.432839      23.573626      -0.141084      94.171312 0.49336945E+03  0.11885055E+05                                16.944193                            7.378954       0.515892       2.106378                    0.999596      30.421423      86.451644       0.614368       0.413855      -1.073619      -0.116281      -0.067134       0.027352       0.137027      -0.078156       0.015509       0.008954      -0.090247      -0.071853      -0.083644      -0.018579       0.102223             30.739522      56.815298      27.045696      -5.263245      25.585612      -3.038735       9.817655           0.000233
          292              C      27.742179      16.016954      23.472526      -0.083959      87.740980 0.48540991E+03  0.11682488E+05                                16.327356                            7.393923       0.297056       2.042709                    0.999818      30.253551      86.820690       0.602569       0.422350      -1.064831       0.130805       0.075521       0.001515       0.151049      -0.061537      -0.017462      -0.010082      -0.071056      -0.008439      -0.075261       0.002798       0.072463             29.352490      54.103231      25.322067      -3.174521      24.863833      -1.832810       9.090406           0.000280
          293              C      28.983420      16.733585      23.516912      -0.171859      64.467552 0.50780736E+03  0.12366994E+05                                13.713346                            7.490678      -0.338929       1.872262                    0.997084      29.987475      86.724719       0.606969       0.414357      -1.069336      -0.073314      -0.042327      -0.008464       0.085077       0.012943      -0.000940      -0.000542       0.014945      -0.191240      -0.063757       0.016928       0.046829             22.900257      35.703798       8.549107      -1.029811      25.832164      -0.594562       7.164809           0.000083
          294              C      18.193687      10.504130      16.046834      -0.109479      36.596809 0.41159464E+03  0.95677226E+04                                 9.687279                            6.835606      -0.105996       1.943619                    0.999419      29.014702      83.587001       0.618944       0.425712      -1.055840       0.007513       0.004338      -0.020037       0.021834       0.040787       0.014321       0.008268       0.047097       0.038770      -0.053559       0.005205       0.048353             12.762348      10.268837      -7.115119      -1.808298      18.484679      -1.044032       9.533527          -0.000036
          295              C      19.270939      11.126082      13.633743       0.153323      47.751166 0.37584979E+03  0.84957289E+04                                11.476015                            6.520762      -0.301204       1.926460                    0.998752      25.688670      71.731525       0.638714       0.424242      -1.062337       0.009323       0.005382      -0.029027       0.030959      -0.004085      -0.020568      -0.011875      -0.004716       0.082131      -0.028499      -0.008972       0.037471             18.273163      12.390155      -0.983238      -9.917570      13.525503      -5.725914      28.903831           0.000879
          296              C      19.862869      11.467832      12.358893      -0.141085      94.178048 0.49339650E+03  0.11885898E+05                                16.945095                            7.379235       0.515868       2.106370                    0.999596      30.421749      86.453918       0.614345       0.413864      -1.073611      -0.061092      -0.035272       0.117474       0.137027      -0.062128       0.026842       0.015497      -0.071740      -0.182908      -0.083636      -0.018588       0.102224             30.741526      17.939682       4.600535     -21.136062      12.627457     -12.202928      61.657439           0.000228
          297              C      20.282656      11.710197      11.291175      -0.083957      87.745299 0.48542555E+03  0.11683012E+05                                16.328108                            7.394171       0.297035       2.042702                    0.999818      30.253940      86.823652       0.602541       0.422365      -1.064817       0.042365       0.024459      -0.142908       0.151048      -0.030331       0.004603       0.002658      -0.035023      -0.224662      -0.075251       0.002784       0.072467             29.354181      16.077075       3.367342     -18.700148      12.188816     -10.796550      59.796652           0.000286
          298              C      20.660162      11.928150       9.925089      -0.171854      64.466977 0.50779323E+03  0.12366634E+05                                13.713510                            7.490698      -0.338934       1.872261                    0.997084      29.987756      86.727072       0.606950       0.414371      -1.069321      -0.017526      -0.010119       0.082635       0.085077      -0.029327      -0.030829      -0.017799      -0.033864       0.101583      -0.063774       0.016933       0.046841             22.900776      13.948104      -4.011838      -9.911916      18.580579      -5.722651      36.173646           0.000091
          299              C      42.207313      18.630477       4.554444      -0.109477      36.595867 0.41158605E+03  0.95674363E+04                                 9.687006                            6.835470      -0.105994       1.943620                    0.999419      29.014210      83.584163       0.618962       0.425704      -1.055849      -0.007517      -0.017442       0.010771       0.021834      -0.027115      -0.033689      -0.007055       0.003741      -0.091328      -0.053569       0.005193       0.048377             12.761914      10.268513       4.076406       6.105237       9.871516       2.001020      18.145713          -0.000029
          300              C      41.130061      16.562710       5.945190       0.153321      47.749630 0.37584208E+03  0.84955006E+04                                11.475728                            6.520675      -0.301204       1.926460                    0.998752      25.688545      71.730661       0.638721       0.424239      -1.062339      -0.009323      -0.025573       0.014750       0.030959       0.020753      -0.003007      -0.021401      -0.031658       0.001306      -0.028498      -0.008973       0.037472             18.272494      12.389740       9.677701      -2.378754      23.595243      -9.286037      18.832499           0.000878
          301              C      40.538131      15.474687       6.692345      -0.141084      94.172263 0.49337451E+03  0.11885216E+05                                16.944324                            7.379013       0.515872       2.106372                    0.999596      30.421548      86.452344       0.614362       0.413858      -1.073617       0.061093       0.098998      -0.072413       0.137027      -0.004606       0.067515       0.052069       0.031701       0.127394      -0.083640      -0.018576       0.102216             30.739697      17.938677      18.392553     -11.382055      48.536640     -24.898208      25.743774           0.000232
          302              C      40.118344      14.548821       7.276754      -0.083957      87.741819 0.48541469E+03  0.11682642E+05                                16.327494                            7.393986       0.297044       2.042705                    0.999818      30.253663      86.821414       0.602563       0.422353      -1.064828      -0.042366      -0.126582       0.070697       0.151049       0.005759       0.030122       0.042876       0.078730       0.116561      -0.075256       0.002800       0.072456             29.352684      16.076303      16.507282      -9.407628      47.718331     -23.357736      24.263417           0.000280
          303              C      39.740838      13.333513       7.937605      -0.171857      64.467491 0.50780664E+03  0.12366975E+05                                13.713342                            7.490675      -0.338931       1.872262                    0.997084      29.987478      86.724784       0.606969       0.414357      -1.069336       0.017527       0.074536      -0.037085       0.085077       0.038829       0.017364      -0.024482      -0.052766       0.044841      -0.063754       0.016921       0.046833             22.900219      13.947802      10.682002       0.478456      30.621130      -9.979596      24.131724           0.000093
          304              C      37.238123      27.237366       4.554444      -0.109476      36.595762 0.41158518E+03  0.95674097E+04                                 9.686984                            6.835461      -0.105988       1.943622                    0.999419      29.014172      83.583990       0.618962       0.425703      -1.055849      -0.018864       0.002211       0.010771       0.021835      -0.011937      -0.022954      -0.025647      -0.048834      -0.091328      -0.053569       0.005193       0.048376             12.761874      13.501004       2.210097       4.785529       6.638976       4.286760      18.145641          -0.000034
          305              C      34.908758      27.338322       5.945190       0.153322      47.749617 0.37584212E+03  0.84955016E+04                                11.475726                            6.520676      -0.301205       1.926459                    0.998752      25.688543      71.730658       0.638721       0.424240      -1.062339      -0.026808       0.004712       0.014751       0.030959      -0.003332      -0.020037       0.008096       0.051774       0.001307      -0.028499      -0.008973       0.037472             18.272485      29.175001      -0.013272      -9.231310       6.809980       2.582953      18.832473           0.000876
          306              C      33.670537      27.369708       6.692345      -0.141086      94.172356 0.49337522E+03  0.11885238E+05                                16.944333                            7.379017       0.515870       2.106371                    0.999596      30.421587      86.452481       0.614362       0.413858      -1.073617       0.116282       0.003409      -0.072411       0.137027       0.011424       0.078850       0.032435      -0.023828       0.127395      -0.083639      -0.018577       0.102216             30.739699      56.815585      -4.053026     -27.253500       9.659752       2.591952      25.743761           0.000230
          307              C      32.658821      27.469094       7.276754      -0.083955      87.741690 0.48541410E+03  0.11682624E+05                                16.327478                            7.393981       0.297043       2.042704                    0.999818      30.253658      86.821397       0.602563       0.422353      -1.064828      -0.130805       0.026601       0.070698       0.151049       0.036970       0.052193       0.004648      -0.029391       0.116559      -0.075256       0.002800       0.072456             29.352640      54.103472      -5.447743     -24.932162       9.691071       3.531613      24.263377           0.000283
          308              C      31.417580      27.749818       7.937605      -0.171856      64.467474 0.50780655E+03  0.12366972E+05                                13.713340                            7.490674      -0.338931       1.872262                    0.997084      29.987468      86.724746       0.606969       0.414357      -1.069336       0.073313      -0.022089      -0.037085       0.085077      -0.003433      -0.012520       0.027278       0.093636       0.044840      -0.063754       0.016921       0.046833             22.900210      35.703667      -1.878756      -8.403343       8.865247       5.404152      24.131717           0.000080
          309              C      30.200500      31.300540      16.046834      -0.109478      36.595920 0.41158646E+03  0.95674499E+04                                 9.687020                            6.835476      -0.105998       1.943618                    0.999419      29.014237      83.584303       0.618961       0.425704      -1.055848       0.000000      -0.008680      -0.020035       0.021834      -0.000004      -0.000001      -0.016552      -0.094220       0.038756      -0.053570       0.005192       0.048377             12.761939      22.591900      -0.000008      -0.000021       6.160751       2.087936       9.533167          -0.000030
          310              C      30.200500      30.056636      13.633743       0.153321      47.749623 0.37584204E+03  0.84954993E+04                                11.475727                            6.520674      -0.301203       1.926460                    0.998752      25.688544      71.730655       0.638722       0.424239      -1.062340      -0.000000      -0.010765      -0.029027       0.030959      -0.000001      -0.000000       0.023750       0.009430       0.082129      -0.028498      -0.008973       0.037472             18.272494      14.092696      -0.000030      -0.000059      11.822098      11.451338      28.902689           0.000877
          311              C      30.200500      29.373135      12.358893      -0.141084      94.172345 0.49337474E+03  0.11885223E+05                                16.944332                            7.379013       0.515873       2.106372                    0.999596      30.421548      86.452334       0.614363       0.413858      -1.073617      -0.000001       0.070544       0.117473       0.137027      -0.000003      -0.000001      -0.031000       0.143460      -0.182915      -0.083639      -0.018576       0.102216             30.739721       9.970847      -0.000037      -0.000079      20.594661      24.404277      61.653657           0.000236
          312              C      30.200500      28.888406      11.291175      -0.083958      87.741979 0.48541525E+03  0.11682659E+05                                16.327511                            7.393989       0.297043       2.042704                    0.999818      30.253686      86.821496       0.602563       0.422353      -1.064828      -0.000000      -0.048919      -0.142908       0.151049      -0.000003      -0.000002      -0.005324       0.070022      -0.224674      -0.075256       0.002799       0.072457             29.352722      10.244229      -0.000021      -0.000047      18.020369      21.591899      59.793566           0.000278
          313              C      30.200500      28.452500       9.925089      -0.171855      64.467413 0.50780581E+03  0.12366950E+05                                13.713330                            7.490667      -0.338929       1.872263                    0.997084      29.987460      86.724707       0.606969       0.414357      -1.069336      -0.000000       0.020239       0.082634       0.085077      -0.000003      -0.000002       0.035589       0.067700       0.101571      -0.063754       0.016921       0.046833             22.900199      20.896343      -0.000004      -0.000007      11.631610      11.444941      36.172644           0.000092
          314              C      30.200500      25.562613      24.161488      -0.109477      36.595820 0.41158568E+03  0.95674248E+04                                 9.686996                            6.835466      -0.105990       1.943621                    0.999419      29.014187      83.584062       0.618962       0.425704      -1.055849       0.000000      -0.021782      -0.001506       0.021834      -0.000002      -0.000004      -0.004158      -0.059167       0.143917      -0.053569       0.005193       0.048377             12.761893      22.591795      -0.000019       0.000001      10.470781       0.564100       5.223102          -0.000038
          315              C      30.200500      22.872894      23.793088       0.153322      47.749654 0.37584233E+03  0.84955075E+04                                11.475733                            6.520678      -0.301205       1.926460                    0.998752      25.688541      71.730649       0.638721       0.424239      -1.062339      -0.000000      -0.030956      -0.000474       0.030959      -0.000001      -0.000001       0.004085      -0.046191      -0.084735      -0.028499      -0.008973       0.037472             18.272506      14.092678      -0.000046      -0.000006      34.202509       3.538690       6.522330           0.000882
          316              C      30.200500      21.443120      23.573626      -0.141088      94.172495 0.49337562E+03  0.11885250E+05                                16.944350                            7.379021       0.515872       2.106371                    0.999596      30.421603      86.452542       0.614362       0.413858      -1.073617      -0.000001       0.134270       0.027352       0.137027      -0.000002      -0.000003      -0.017911       0.180481      -0.071858      -0.083639      -0.018578       0.102217             30.739748       9.970854      -0.000061      -0.000006      72.430659       6.077510       9.817732           0.000227
          317              C      30.200500      20.274891      23.472526      -0.083957      87.741761 0.48541407E+03  0.11682624E+05                                16.327487                            7.393981       0.297045       2.042705                    0.999818      30.253664      86.821421       0.602563       0.422353      -1.064828      -0.000001      -0.151042       0.001515       0.151049      -0.000003      -0.000002       0.020161       0.142103      -0.008433      -0.075256       0.002800       0.072457             29.352673      10.244213      -0.000035      -0.000003      68.723342       3.665640       9.090464           0.000285
          318              C      30.200500      18.841629      23.516912      -0.171862      64.467886 0.50780955E+03  0.12367065E+05                                13.713397                            7.490697      -0.338936       1.872259                    0.997084      29.987578      86.725174       0.606968       0.414357      -1.069336      -0.000000       0.084655      -0.008464       0.085077      -0.000003      -0.000003       0.001082      -0.029901      -0.191238      -0.063757       0.016923       0.046834             22.900329      20.896471      -0.000002      -0.000001      40.639686       1.189125       7.164829           0.000092
          319              C      35.169690       6.440957       4.554444      -0.109477      36.595379 0.41157966E+03  0.95672581E+04                                 9.686853                            6.835356      -0.105972       1.943627                    0.999419      29.014282      83.584450       0.618975       0.425696      -1.055853       0.011347       0.015231       0.010770       0.021834      -0.015179      -0.010733       0.032700       0.045076      -0.091320      -0.053563       0.005192       0.048370             12.761662       6.440432       1.866357       1.319718      13.699307      -6.287471      18.145249          -0.000040
          320              C      36.421803       8.407768       5.945190       0.153322      47.749878 0.37584342E+03  0.84955439E+04                                11.475788                            6.520699      -0.301200       1.926461                    0.998752      25.688600      71.731025       0.638718       0.424241      -1.062338       0.017485       0.020860       0.014750       0.030959       0.024084       0.017030       0.013303      -0.020121       0.001306      -0.028499      -0.008971       0.037470             18.272612      12.412802       9.691037       6.852612      23.572396       6.703100      18.832638           0.000881
          321              C      37.068094       9.464405       6.692345      -0.141083      94.171262 0.49336914E+03  0.11885046E+05                                16.944187                            7.378953       0.515889       2.106378                    0.999596      30.421408      86.451604       0.614368       0.413856      -1.073619      -0.055188      -0.102406      -0.072413       0.137027      -0.016034      -0.011338      -0.084509      -0.007882       0.127395      -0.083644      -0.018578       0.102222             30.739493      24.958565      22.445441      15.871349      41.516319      22.306109      25.743596           0.000227
          322              C      37.660024      10.290884       7.276754      -0.083957      87.740873 0.48540941E+03  0.11682472E+05                                16.327343                            7.393920       0.297057       2.042709                    0.999818      30.253520      86.820579       0.602569       0.422350      -1.064831       0.088440       0.099981       0.070696       0.151049      -0.031214      -0.022071      -0.047528      -0.049346       0.116563      -0.075261       0.002800       0.072461             29.352455      25.511898      21.954874      15.524461      38.282244      19.825974      24.263222           0.000285
          323              C      38.523758      11.225468       7.937605      -0.171855      64.467267 0.50780525E+03  0.12366929E+05                                13.713306                            7.490662      -0.338925       1.872264                    0.997084      29.987400      86.724424       0.606970       0.414357      -1.069336      -0.055786      -0.052447      -0.037085       0.085077       0.042260       0.029882      -0.002800      -0.040881       0.044842      -0.063755       0.016927       0.046828             22.900173      17.201898      12.560763       8.881817      27.366972       4.575502      24.131649           0.000084
          324              C      25.231310       6.440957       4.554444      -0.109479      36.596883 0.41159541E+03  0.95677454E+04                                 9.687294                            6.835613      -0.105999       1.943618                    0.999419      29.014721      83.587091       0.618944       0.425712      -1.055839      -0.011350       0.015229       0.010769       0.021834       0.015167       0.010725       0.032700       0.045065      -0.091310      -0.053559       0.005205       0.048353             12.762375       6.440705      -1.866413      -1.319753      13.700063      -6.288011      18.146358          -0.000036
          325              C      23.979197       8.407768       5.945190       0.153323      47.751226 0.37584997E+03  0.84957343E+04                                11.476025                            6.520764      -0.301205       1.926460                    0.998752      25.688680      71.731570       0.638713       0.424242      -1.062336      -0.017485       0.020860       0.014750       0.030959      -0.024085      -0.017031       0.013303      -0.020115       0.001303      -0.028499      -0.008972       0.037471             18.273184      12.413181      -9.691428      -6.852860      23.573207       6.703364      18.833162           0.000879
          326              C      23.332906       9.464405       6.692345      -0.141084      94.177905 0.49339558E+03  0.11885870E+05                                16.945077                            7.379227       0.515866       2.106369                    0.999596      30.421747      86.453908       0.614345       0.413864      -1.073611       0.055189      -0.102407      -0.072411       0.137027       0.016024       0.011330      -0.084510      -0.007885       0.127401      -0.083636      -0.018588       0.102225             30.741484      24.960155     -22.447028     -15.872435      41.519106      22.307635      25.745191           0.000231
          327              C      22.740977      10.290884       7.276754      -0.083958      87.745394 0.48542627E+03  0.11683034E+05                                16.328122                            7.394178       0.297033       2.042701                    0.999818      30.253963      86.823744       0.602540       0.422365      -1.064817      -0.088441       0.099979       0.070697       0.151048       0.031202       0.022064      -0.047530      -0.049355       0.116571      -0.075251       0.002784       0.072466             29.354209      25.513378     -21.956286     -15.525436      38.284608      19.827216      24.264640           0.000282
          328              C      21.877242      11.225468       7.937605      -0.171851      64.466811 0.50779221E+03  0.12366602E+05                                13.713488                            7.490689      -0.338931       1.872262                    0.997084      29.987699      86.726846       0.606950       0.414370      -1.069321       0.055787      -0.052446      -0.037085       0.085077      -0.042272      -0.029891      -0.002803      -0.040888       0.044851      -0.063773       0.016933       0.046840             22.900734      17.202286     -12.561112      -8.882058      27.367666       4.575612      24.132249           0.000083
          329              C      18.193687      18.630477       4.554444      -0.109480      36.596882 0.41159544E+03  0.95677466E+04                                 9.687295                            6.835614      -0.105999       1.943618                    0.999419      29.014724      83.587108       0.618944       0.425712      -1.055839       0.007513      -0.017444       0.010768       0.021834       0.027097       0.033681      -0.007062       0.003738      -0.091310      -0.053559       0.005205       0.048353             12.762377      10.268865      -4.076600      -6.105458       9.871903       2.001066      18.146364          -0.000037
          330              C      19.270939      16.562710       5.945190       0.153323      47.751180 0.37584977E+03  0.84957281E+04                                11.476016                            6.520761      -0.301202       1.926461                    0.998752      25.688671      71.731524       0.638714       0.424242      -1.062337       0.009323      -0.025573       0.014750       0.030959      -0.020753       0.003005      -0.021400      -0.031659       0.001303      -0.028499      -0.008972       0.037471             18.273168      12.390171      -9.678139       2.378846      23.596184      -9.286415      18.833149           0.000877
          331              C      19.862869      15.474687       6.692345      -0.141084      94.177869 0.49339565E+03  0.11885872E+05                                16.945074                            7.379228       0.515869       2.106371                    0.999596      30.421732      86.453848       0.614345       0.413864      -1.073611      -0.061093       0.098998      -0.072412       0.137027       0.004598      -0.067522       0.052067       0.031696       0.127400      -0.083636      -0.018588       0.102224             30.741485      17.939673     -18.393752      11.382762      48.539593     -24.899748      25.745189           0.000232
          332              C      20.282656      14.548821       7.276754      -0.083957      87.745302 0.48542589E+03  0.11683022E+05                                16.328111                            7.394174       0.297036       2.042702                    0.999818      30.253943      86.823664       0.602540       0.422365      -1.064817       0.042365      -0.126581       0.070697       0.151048      -0.005770      -0.030131       0.042873       0.078722       0.116572      -0.075251       0.002785       0.072466             29.354190      16.077089     -16.508238       9.408146      47.720862     -23.359011      24.264619           0.000281
          333              C      20.660162      13.333513       7.937605      -0.171853      64.466840 0.50779242E+03  0.12366608E+05                                13.713490                            7.490690      -0.338932       1.872262                    0.997084      29.987719      86.726916       0.606950       0.414370      -1.069321      -0.017526       0.074536      -0.037085       0.085077      -0.038841      -0.017373      -0.024485      -0.052774       0.044852      -0.063773       0.016933       0.046840             22.900737      13.948083     -10.682295      -0.478440      30.621874      -9.979889      24.132255           0.000079
          334              C      23.162877      27.237366       4.554444      -0.109477      36.595320 0.41157932E+03  0.95672478E+04                                 9.686842                            6.835353      -0.105970       1.943628                    0.999419      29.014267      83.584382       0.618975       0.425696      -1.055853       0.018864       0.002212       0.010770       0.021834       0.011929       0.022953      -0.025645      -0.048828      -0.091321      -0.053563       0.005193       0.048370             12.761641      13.500885      -2.210003      -4.785239       6.638829       4.286633      18.145207          -0.000033
          335              C      25.492242      27.338322       5.945190       0.153322      47.749835 0.37584329E+03  0.84955400E+04                                11.475782                            6.520698      -0.301200       1.926461                    0.998752      25.688592      71.730992       0.638718       0.424241      -1.062338       0.026808       0.004712       0.014751       0.030959       0.003330       0.020035       0.008097       0.051775       0.001307      -0.028499      -0.008971       0.037470             18.272594      29.175153       0.013266       9.231339       6.810012       2.582983      18.832617           0.000876
          336              C      26.730463      27.369708       6.692345      -0.141085      94.171346 0.49336996E+03  0.11885072E+05                                16.944198                            7.378960       0.515888       2.106377                    0.999596      30.421440      86.451727       0.614367       0.413856      -1.073619      -0.116280       0.003409      -0.072413       0.137027      -0.011430      -0.078856       0.032436      -0.023830       0.127396      -0.083644      -0.018579       0.102222             30.739508      56.815236       4.052997      27.253341       9.659686       2.591933      25.743604           0.000238
          337              C      27.742179      27.469094       7.276754      -0.083955      87.740653 0.48540857E+03  0.11682446E+05                                16.327315                            7.393912       0.297060       2.042710                    0.999818      30.253504      86.820506       0.602570       0.422350      -1.064831       0.130805       0.026601       0.070696       0.151048      -0.036975      -0.052196       0.004649      -0.029391       0.116562      -0.075261       0.002800       0.072461             29.352393      54.103023       5.447698      24.931968       9.690989       3.531579      24.263168           0.000276
          338              C      28.983420      27.749818       7.937605      -0.171855      64.467225 0.50780500E+03  0.12366921E+05                                13.713300                            7.490660      -0.338924       1.872265                    0.997084      29.987391      86.724384       0.606970       0.414357      -1.069336      -0.073313      -0.022089      -0.037085       0.085077       0.003428       0.012516       0.027279       0.093636       0.044841      -0.063755       0.016927       0.046828             22.900159      35.703614       1.878770       8.403386       8.865224       5.404130      24.131637           0.000086
          339              C      42.207313      10.504130      16.046834      -0.109477      36.595868 0.41158590E+03  0.95674326E+04                                 9.687006                            6.835469      -0.105995       1.943620                    0.999419      29.014215      83.584190       0.618962       0.425704      -1.055849      -0.007517       0.004340      -0.020035       0.021834      -0.040800      -0.014334       0.008276       0.047102       0.038757      -0.053569       0.005193       0.048377             12.761917      10.268511       7.114873       1.808190      18.484083      -1.043991       9.533155          -0.000037
          340              C      41.130061      11.126082      13.633743       0.153322      47.749605 0.37584198E+03  0.84954976E+04                                11.475724                            6.520674      -0.301202       1.926460                    0.998752      25.688540      71.730639       0.638722       0.424239      -1.062340      -0.009323       0.005382      -0.029027       0.030959       0.004082       0.020569      -0.011875      -0.004716       0.082129      -0.028498      -0.008974       0.037472             18.272489      12.389719       0.983178       9.917119      13.525067      -5.725723      28.902681           0.000878
          341              C      40.538131      11.467832      12.358893      -0.141084      94.172304 0.49337464E+03  0.11885220E+05                                16.944328                            7.379013       0.515871       2.106371                    0.999596      30.421544      86.452320       0.614363       0.413858      -1.073617       0.061092      -0.035273       0.117473       0.137027       0.062119      -0.026847       0.015499      -0.071735      -0.182916      -0.083639      -0.018577       0.102216             30.739712      17.938666      -4.600269      21.134671      12.626837     -12.202218      61.653634           0.000228
          342              C      40.118344      11.710197      11.291175      -0.083957      87.741902 0.48541487E+03  0.11682647E+05                                16.327500                            7.393986       0.297045       2.042705                    0.999818      30.253675      86.821451       0.602563       0.422353      -1.064828      -0.042365       0.024459      -0.142908       0.151049       0.030318      -0.004612       0.002660      -0.035016      -0.224674      -0.075256       0.002800       0.072456             29.352702      16.076301      -3.367178      18.699090      12.188281     -10.795994      59.793523           0.000285
          343              C      39.740838      11.928150       9.925089      -0.171856      64.467445 0.50780594E+03  0.12366954E+05                                13.713334                            7.490668      -0.338930       1.872262                    0.997084      29.987466      86.724732       0.606969       0.414357      -1.069336       0.017527      -0.010119       0.082634       0.085077       0.029313       0.030820      -0.017796      -0.033856       0.101570      -0.063754       0.016921       0.046833             22.900210      13.947795       4.011751       9.911607      18.580179      -5.722481      36.172656           0.000073
          344              C      37.238123      13.373093      24.161488      -0.109476      36.595652 0.41158399E+03  0.95673737E+04                                 9.686960                            6.835449      -0.105982       1.943624                    0.999419      29.014125      83.583776       0.618963       0.425703      -1.055849      -0.018864       0.010892      -0.001505       0.021835      -0.025621      -0.003603       0.002076       0.029581       0.143915      -0.053569       0.005193       0.048376             12.761833      13.500966       5.248510       0.488524      19.561447      -0.282046       5.223086          -0.000036
          345              C      34.908758      14.717952      23.793088       0.153323      47.749618 0.37584223E+03  0.84955050E+04                                11.475728                            6.520678      -0.301208       1.926459                    0.998752      25.688547      71.730679       0.638721       0.424240      -1.062339      -0.026808       0.015478      -0.000474       0.030959      -0.020002       0.003538      -0.002044       0.023094      -0.084735      -0.028499      -0.008973       0.037472             18.272487      29.174984      -8.707806       3.064590      19.120150      -1.769346       6.522326           0.000879
          346              C      33.670537      15.432839      23.573626      -0.141089      94.172702 0.49337701E+03  0.11885293E+05                                16.944373                            7.379032       0.515869       2.106370                    0.999596      30.421641      86.452691       0.614361       0.413858      -1.073617       0.116281      -0.067135       0.027352       0.137027       0.078149      -0.015513       0.008954      -0.090244      -0.071858      -0.083639      -0.018578       0.102217             30.739784      56.815727     -27.045947       5.263281      25.585881      -3.038763       9.817744           0.000226
          347              C      32.658821      16.016954      23.472526      -0.083956      87.741769 0.48541428E+03  0.11682631E+05                                16.327486                            7.393982       0.297044       2.042704                    0.999818      30.253672      86.821456       0.602563       0.422353      -1.064828      -0.130806       0.075521       0.001515       0.151049       0.061531       0.017459      -0.010082      -0.071055      -0.008434      -0.075256       0.002799       0.072457             29.352662      54.103506     -25.322210       3.174534      24.864017      -1.832821       9.090463           0.000286
          348              C      31.417580      16.733585      23.516912      -0.171862      64.467928 0.50780996E+03  0.12367078E+05                                13.713406                            7.490702      -0.338938       1.872259                    0.997084      29.987585      86.725222       0.606967       0.414357      -1.069335       0.073313      -0.042327      -0.008464       0.085077      -0.012949       0.000936      -0.000543       0.014945      -0.191238      -0.063757       0.016922       0.046834             22.900342      35.703894      -8.549076       1.029812      25.832299      -0.594564       7.164833           0.000104
          349              C      37.238123      21.499440       0.497117      -0.109477      36.595309 0.41157913E+03  0.95672426E+04                                 9.686840                            6.835351      -0.105969       1.943629                    0.999419      29.014270      83.584394       0.618975       0.425696      -1.055853      -0.018864      -0.010891       0.001505       0.021834       0.025617       0.003596       0.002076       0.029579       0.143901      -0.053563       0.005193       0.048370             12.761638      13.500896      -5.248238      -0.488534      19.561020      -0.282054       5.222998          -0.000039
          350              C      34.908758      20.154581       0.865517       0.153322      47.749840 0.37584347E+03  0.84955456E+04                                11.475785                            6.520701      -0.301203       1.926460                    0.998752      25.688598      71.731028       0.638718       0.424241      -1.062338      -0.026808      -0.015478       0.000475       0.030959       0.020000      -0.003539      -0.002043       0.023093      -0.084736      -0.028500      -0.008971       0.037470             18.272598      29.175193       8.707792      -3.064609      19.120249      -1.769350       6.522353           0.000877
          351              C      33.670537      19.439694       1.084979      -0.141085      94.171328 0.49337007E+03  0.11885075E+05                                16.944197                            7.378961       0.515891       2.106378                    0.999596      30.421439      86.451722       0.614367       0.413856      -1.073619       0.116281       0.067134      -0.027351       0.137027      -0.078156       0.015509       0.008954      -0.090247      -0.071852      -0.083644      -0.018578       0.102222             30.739503      56.815270      27.045664      -5.263243      25.585583      -3.038732       9.817655           0.000236
          352              C      32.658821      18.855579       1.186079      -0.083956      87.740653 0.48540857E+03  0.11682447E+05                                16.327318                            7.393913       0.297061       2.042710                    0.999818      30.253503      86.820512       0.602570       0.422350      -1.064831      -0.130805      -0.075521      -0.001514       0.151048      -0.061536      -0.017461      -0.010081      -0.071055      -0.008435      -0.075261       0.002800       0.072462             29.352394      54.103053      25.321968      -3.174511      24.863746      -1.832804       9.090383           0.000276
          353              C      31.417580      18.138948       1.141693      -0.171856      64.467293 0.50780568E+03  0.12366942E+05                                13.713309                            7.490665      -0.338923       1.872265                    0.997084      29.987415      86.724479       0.606969       0.414357      -1.069336       0.073313       0.042327       0.008465       0.085077       0.012943      -0.000940      -0.000543       0.014946      -0.191237      -0.063756       0.016927       0.046829             22.900174      35.703656       8.549051      -1.029808      25.832078      -0.594560       7.164789           0.000088
          354              C      42.207313      24.368403       8.611771      -0.109481      36.596936 0.41159578E+03  0.95677573E+04                                 9.687307                            6.835618      -0.106004       1.943616                    0.999419      29.014750      83.587224       0.618943       0.425712      -1.055839      -0.007514      -0.004338       0.020036       0.021833       0.040787       0.014321       0.008268       0.047097       0.038769      -0.053559       0.005205       0.048354             12.762401      10.268880      -7.115166      -1.808303      18.484774      -1.044032       9.533549          -0.000035
          355              C      41.130061      23.746451      11.024862       0.153322      47.751156 0.37584970E+03  0.84957255E+04                                11.476009                            6.520758      -0.301199       1.926462                    0.998752      25.688671      71.731500       0.638714       0.424242      -1.062337      -0.009323      -0.005383       0.029027       0.030959      -0.004085      -0.020568      -0.011875      -0.004717       0.082132      -0.028500      -0.008972       0.037472             18.273155      12.390156      -0.983249      -9.917566      13.525502      -5.725898      28.903807           0.000880
          356              C      40.538131      23.404701      12.299712      -0.141086      94.177715 0.49339461E+03  0.11885838E+05                                16.945051                            7.379217       0.515876       2.106373                    0.999596      30.421692      86.453655       0.614346       0.413864      -1.073611       0.061092       0.035272      -0.117475       0.137028      -0.062130       0.026842       0.015497      -0.071742      -0.182909      -0.083637      -0.018590       0.102227             30.741450      17.939643       4.600520     -21.136016      12.627421     -12.202884      61.657288           0.000224
          357              C      40.118344      23.162336      13.367430      -0.083961      87.745144 0.48542451E+03  0.11682979E+05                                16.328083                            7.394159       0.297043       2.042705                    0.999818      30.253914      86.823510       0.602542       0.422364      -1.064817      -0.042366      -0.024459       0.142909       0.151050      -0.030331       0.004603       0.002658      -0.035023      -0.224662      -0.075251       0.002784       0.072467             29.354138      16.077054       3.367336     -18.700124      12.188792     -10.796524      59.796566           0.000287
          358              C      39.740838      22.944383      14.733516      -0.171867      64.467426 0.50779698E+03  0.12366748E+05                                13.713567                            7.490724      -0.338935       1.872259                    0.997084      29.987880      86.727498       0.606949       0.414370      -1.069321       0.017526       0.010119      -0.082636       0.085078      -0.029328      -0.030830      -0.017800      -0.033865       0.101584      -0.063776       0.016935       0.046841             22.900886      13.948163      -4.011844      -9.911978      18.580640      -5.722678      36.173853           0.000075
          359              C      23.162877       7.635167      20.104161      -0.109478      36.595839 0.41158590E+03  0.95674318E+04                                 9.687001                            6.835469      -0.105993       1.943620                    0.999419      29.014204      83.584139       0.618962       0.425704      -1.055849       0.018864      -0.002210      -0.010770       0.021834      -0.011937      -0.022954      -0.025648      -0.048835      -0.091327      -0.053569       0.005193       0.048377             12.761905      13.501026       2.210105       4.785548       6.638990       4.286777      18.145700          -0.000039
          360              C      25.492242       7.534211      18.713415       0.153321      47.749575 0.37584179E+03  0.84954916E+04                                11.475717                            6.520671      -0.301201       1.926461                    0.998752      25.688533      71.730601       0.638722       0.424239      -1.062340       0.026808      -0.004712      -0.014751       0.030959      -0.003332      -0.020037       0.008096       0.051775       0.001306      -0.028499      -0.008973       0.037472             18.272471      29.174947      -0.013277      -9.231308       6.809976       2.582959      18.832489           0.000880
          361              C      26.730463       7.502825      17.966260      -0.141087      94.172163 0.49337405E+03  0.11885202E+05                                16.944309                            7.379007       0.515878       2.106374                    0.999596      30.421548      86.452314       0.614363       0.413858      -1.073617      -0.116281      -0.003408       0.072413       0.137028       0.011424       0.078851       0.032436      -0.023827       0.127396      -0.083640      -0.018578       0.102217             30.739665      56.815494      -4.053028     -27.253485       9.659741       2.591955      25.743758           0.000225
          362              C      27.742179       7.403439      17.381851      -0.083959      87.741537 0.48541303E+03  0.11682592E+05                                16.327456                            7.393971       0.297051       2.042707                    0.999818      30.253630      86.821269       0.602564       0.422353      -1.064828       0.130806      -0.026601      -0.070698       0.151050       0.036970       0.052193       0.004648      -0.029390       0.116562      -0.075256       0.002800       0.072456             29.352603      54.103392      -5.447740     -24.932139       9.691061       3.531612      24.263357           0.000285
          363              C      28.983420       7.122715      16.721000      -0.171869      64.468011 0.50781098E+03  0.12367108E+05                                13.713412                            7.490707      -0.338933       1.872260                    0.997084      29.987614      86.725280       0.606967       0.414357      -1.069336      -0.073314       0.022090       0.037085       0.085078      -0.003434      -0.012520       0.027279       0.093639       0.044843      -0.063757       0.016923       0.046834             22.900348      35.703905      -1.878778      -8.403426       8.865293       5.404181      24.131846           0.000087
          364              C      18.193687      16.242056      20.104161      -0.109477      36.595823 0.41158563E+03  0.95674234E+04                                 9.686996                            6.835465      -0.105991       1.943621                    0.999419      29.014192      83.584075       0.618962       0.425704      -1.055849       0.007518       0.017442      -0.010770       0.021834      -0.027115      -0.033689      -0.007055       0.003741      -0.091326      -0.053569       0.005193       0.048377             12.761898      10.268496       4.076393       6.105229       9.871500       2.001013      18.145697          -0.000032
          365              C      19.270939      18.309823      18.713415       0.153321      47.749584 0.37584191E+03  0.84954948E+04                                11.475717                            6.520672      -0.301200       1.926461                    0.998752      25.688538      71.730611       0.638722       0.424239      -1.062340       0.009324       0.025573      -0.014751       0.030959       0.020754      -0.003007      -0.021401      -0.031658       0.001305      -0.028499      -0.008973       0.037472             18.272469      12.389713       9.677670      -2.378749      23.595194      -9.286033      18.832498           0.000879
          366              C      19.862869      19.397846      17.966260      -0.141087      94.172080 0.49337371E+03  0.11885191E+05                                16.944298                            7.379004       0.515880       2.106374                    0.999596      30.421526      86.452222       0.614363       0.413857      -1.073617      -0.061092      -0.098998       0.072414       0.137028      -0.004605       0.067516       0.052070       0.031701       0.127396      -0.083640      -0.018578       0.102218             30.739638      17.938632      18.392499     -11.382033      48.536533     -24.898173      25.743750           0.000222
          367              C      20.282656      20.323712      17.381851      -0.083959      87.741564 0.48541330E+03  0.11682599E+05                                16.327458                            7.393973       0.297052       2.042708                    0.999818      30.253625      86.821244       0.602564       0.422353      -1.064828       0.042366       0.126583      -0.070697       0.151050       0.005758       0.030122       0.042876       0.078729       0.116563      -0.075256       0.002799       0.072457             29.352604      16.076256      16.507225      -9.407600      47.718193     -23.357676      24.263362           0.000288
          368              C      20.660162      21.539020      16.721000      -0.171871      64.468001 0.50781101E+03  0.12367108E+05                                13.713410                            7.490707      -0.338932       1.872260                    0.997084      29.987621      86.725299       0.606967       0.414357      -1.069336      -0.017527      -0.074537       0.037086       0.085078       0.038830       0.017364      -0.024483      -0.052767       0.044844      -0.063757       0.016923       0.046834             22.900339      13.947868      10.682061       0.478447      30.621307      -9.979667      24.131843           0.000083
          369              C      18.193687      24.368403       8.611771      -0.109477      36.595734 0.41158457E+03  0.95673915E+04                                 9.686977                            6.835455      -0.105987       1.943622                    0.999419      29.014156      83.583911       0.618963       0.425703      -1.055849       0.007517      -0.004340       0.020034       0.021834      -0.040800      -0.014334       0.008275       0.047103       0.038757      -0.053569       0.005193       0.048376             12.761865      10.268476       7.114839       1.808186      18.483994      -1.043978       9.533124          -0.000038
          370              C      19.270939      23.746451      11.024862       0.153321      47.749582 0.37584202E+03  0.84954980E+04                                11.475717                            6.520673      -0.301201       1.926461                    0.998752      25.688540      71.730620       0.638722       0.424239      -1.062340       0.009323      -0.005383       0.029027       0.030959       0.004083       0.020569      -0.011876      -0.004718       0.082130      -0.028499      -0.008973       0.037472             18.272468      12.389733       0.983192       9.917134      13.525026      -5.725662      28.902645           0.000882
          371              C      19.862869      23.404701      12.299712      -0.141087      94.172238 0.49337450E+03  0.11885214E+05                                16.944315                            7.379010       0.515878       2.106374                    0.999596      30.421542      86.452284       0.614363       0.413857      -1.073617      -0.061093       0.035271      -0.117474       0.137028       0.062120      -0.026847       0.015498      -0.071737      -0.182916      -0.083639      -0.018578       0.102218             30.739676      17.938675      -4.600245      21.134679      12.626793     -12.202137      61.653560           0.000223
          372              C      20.282656      23.162336      13.367430      -0.083959      87.741575 0.48541304E+03  0.11682591E+05                                16.327457                            7.393970       0.297052       2.042708                    0.999818      30.253623      86.821234       0.602564       0.422353      -1.064828       0.042365      -0.024460       0.142909       0.151050       0.030319      -0.004611       0.002661      -0.035016      -0.224674      -0.075256       0.002799       0.072457             29.352605      16.076268      -3.367156      18.699045      12.188225     -10.795914      59.793321           0.000288
          373              C      20.660162      22.944383      14.733516      -0.171870      64.467971 0.50781045E+03  0.12367092E+05                                13.713404                            7.490703      -0.338932       1.872260                    0.997084      29.987613      86.725265       0.606967       0.414357      -1.069336      -0.017527       0.010119      -0.082636       0.085078       0.029314       0.030821      -0.017797      -0.033856       0.101572      -0.063756       0.016922       0.046834             22.900336      13.947870       4.011763       9.911682      18.580250      -5.722502      36.172886           0.000078
          374              C      23.162877      21.499440       0.497117      -0.109477      36.595782 0.41158513E+03  0.95674093E+04                                 9.686990                            6.835462      -0.105991       1.943621                    0.999419      29.014183      83.584049       0.618962       0.425704      -1.055849       0.018864      -0.010891       0.001506       0.021834      -0.025621      -0.003603       0.002076       0.029580       0.143917      -0.053569       0.005193       0.048377             12.761888      13.501013       5.248549       0.488524      19.561550      -0.282050       5.223100          -0.000036
          375              C      25.492242      20.154581       0.865517       0.153322      47.749594 0.37584203E+03  0.84954992E+04                                11.475723                            6.520675      -0.301204       1.926460                    0.998752      25.688540      71.730646       0.638721       0.424239      -1.062339       0.026808      -0.015478       0.000475       0.030959      -0.020002       0.003538      -0.002044       0.023094      -0.084733      -0.028498      -0.008973       0.037472             18.272482      29.174951      -8.707800       3.064587      19.120170      -1.769348       6.522323           0.000875
          376              C      26.730463      19.439694       1.084979      -0.141085      94.172248 0.49337478E+03  0.11885225E+05                                16.944323                            7.379015       0.515873       2.106372                    0.999596      30.421566      86.452408       0.614362       0.413858      -1.073617      -0.116281       0.067135      -0.027351       0.137027       0.078149      -0.015513       0.008954      -0.090244      -0.071855      -0.083639      -0.018577       0.102216             30.739687      56.815520     -27.045868       5.263265      25.585823      -3.038757       9.817717           0.000239
          377              C      27.742179      18.855579       1.186079      -0.083957      87.741752 0.48541448E+03  0.11682636E+05                                16.327486                            7.393984       0.297047       2.042706                    0.999818      30.253669      86.821436       0.602563       0.422353      -1.064828       0.130805      -0.075521      -0.001513       0.151049       0.061531       0.017458      -0.010082      -0.071055      -0.008432      -0.075256       0.002800       0.072456             29.352663      54.103493     -25.322219       3.174535      24.864032      -1.832823       9.090463           0.000274
          378              C      28.983420      18.138948       1.141693      -0.171855      64.467394 0.50780599E+03  0.12366955E+05                                13.713328                            7.490669      -0.338927       1.872263                    0.997084      29.987451      86.724672       0.606969       0.414357      -1.069336      -0.073313       0.042327       0.008465       0.085076      -0.012949       0.000936      -0.000543       0.014945      -0.191232      -0.063755       0.016921       0.046833             22.900192      35.703639      -8.549005       1.029805      25.832141      -0.594561       7.164794           0.000093
          379              C      37.238123       7.635167      20.104161      -0.109478      36.595416 0.41158028E+03  0.95672770E+04                                 9.686863                            6.835363      -0.105975       1.943626                    0.999419      29.014307      83.584569       0.618974       0.425696      -1.055852      -0.018864      -0.002212      -0.010770       0.021834       0.011929       0.022952      -0.025645      -0.048829      -0.091321      -0.053563       0.005192       0.048371             12.761680      13.500936      -2.210018      -4.785273       6.638847       4.286650      18.145258          -0.000043
          380              C      34.908758       7.534211      18.713415       0.153322      47.749811 0.37584305E+03  0.84955331E+04                                11.475777                            6.520695      -0.301197       1.926462                    0.998752      25.688586      71.730966       0.638718       0.424241      -1.062338      -0.026808      -0.004712      -0.014751       0.030959       0.003330       0.020036       0.008097       0.051774       0.001309      -0.028500      -0.008971       0.037471             18.272590      29.175205       0.013248       9.231299       6.810009       2.582971      18.832556           0.000882
          381              C      33.670537       7.502825      17.966260      -0.141086      94.171210 0.49336905E+03  0.11885043E+05                                16.944181                            7.378952       0.515895       2.106380                    0.999596      30.421411      86.451594       0.614368       0.413855      -1.073619       0.116282      -0.003409       0.072411       0.137028      -0.011430      -0.078856       0.032437      -0.023829       0.127401      -0.083644      -0.018580       0.102224             30.739485      56.815269       4.052976      27.253283       9.659674       2.591914      25.743512           0.000230
          382              C      32.658821       7.403439      17.381851      -0.083958      87.740509 0.48540751E+03  0.11682414E+05                                16.327296                            7.393903       0.297066       2.042712                    0.999818      30.253476      86.820382       0.602570       0.422350      -1.064831      -0.130805      -0.026602      -0.070698       0.151050      -0.036975      -0.052197       0.004649      -0.029390       0.116560      -0.075261       0.002800       0.072461             29.352360      54.103010       5.447682      24.931916       9.690975       3.531563      24.263095           0.000281
          383              C      31.417580       7.122715      16.721000      -0.171867      64.467744 0.50780928E+03  0.12367052E+05                                13.713369                            7.490692      -0.338926       1.872263                    0.997084      29.987532      86.724897       0.606968       0.414357      -1.069336       0.073314       0.022090       0.037085       0.085078       0.003428       0.012516       0.027280       0.093640       0.044843      -0.063757       0.016928       0.046829             22.900292      35.703863       1.878788       8.403455       8.865267       5.404153      24.131746           0.000076
          384              C      42.207313      16.242056      20.104161      -0.109479      36.596744 0.41159420E+03  0.95677081E+04                                 9.687264                            6.835600      -0.105991       1.943621                    0.999419      29.014663      83.586819       0.618945       0.425711      -1.055840      -0.007513       0.017444      -0.010768       0.021834       0.027097       0.033681      -0.007062       0.003737      -0.091309      -0.053559       0.005206       0.048353             12.762323      10.268819      -4.076578      -6.105418       9.871867       2.001050      18.146281          -0.000032
          385              C      41.130061      18.309823      18.713415       0.153323      47.751148 0.37584970E+03  0.84957259E+04                                11.476010                            6.520760      -0.301202       1.926461                    0.998752      25.688668      71.731505       0.638714       0.424242      -1.062337      -0.009323       0.025573      -0.014751       0.030959      -0.020753       0.003005      -0.021401      -0.031660       0.001303      -0.028500      -0.008972       0.037472             18.273147      12.390152      -9.678118       2.378846      23.596151      -9.286411      18.833139           0.000879
          386              C      40.538131      19.397846      17.966260      -0.141088      94.177995 0.49339643E+03  0.11885895E+05                                16.945084                            7.379233       0.515871       2.106371                    0.999596      30.421759      86.453929       0.614345       0.413864      -1.073611       0.061092      -0.098999       0.072413       0.137028       0.004596      -0.067524       0.052068       0.031696       0.127404      -0.083636      -0.018590       0.102226             30.741494      17.939671     -18.393746      11.382765      48.539601     -24.899764      25.745210           0.000226
          387              C      40.118344      20.323712      17.381851      -0.083958      87.744985 0.48542408E+03  0.11682966E+05                                16.328067                            7.394157       0.297042       2.042704                    0.999818      30.253896      86.823463       0.602541       0.422364      -1.064817      -0.042365       0.126582      -0.070697       0.151049      -0.005770      -0.030131       0.042873       0.078722       0.116572      -0.075251       0.002785       0.072466             29.354091      16.077033     -16.508171       9.408111      47.720694     -23.358932      24.264545           0.000285
          388              C      39.740838      21.539020      16.721000      -0.171869      64.467533 0.50779817E+03  0.12366785E+05                                13.713585                            7.490735      -0.338937       1.872259                    0.997084      29.987908      86.727619       0.606948       0.414371      -1.069321       0.017526      -0.074537       0.037085       0.085078      -0.038843      -0.017374      -0.024485      -0.052775       0.044855      -0.063776       0.016934       0.046842             22.900909      13.948177     -10.682382      -0.478427      30.622129      -9.979987      24.132421           0.000083
          389              C      35.169690      28.431576      20.104161      -0.109480      36.596859 0.41159521E+03  0.95677390E+04                                 9.687289                            6.835611      -0.105996       1.943619                    0.999419      29.014710      83.587038       0.618944       0.425712      -1.055840       0.011350      -0.015229      -0.010769       0.021834       0.015167       0.010725       0.032700       0.045066      -0.091310      -0.053559       0.005205       0.048354             12.762366       6.440701      -1.866410      -1.319752      13.700048      -6.288006      18.146349          -0.000037
          390              C      36.421803      26.464765      18.713415       0.153323      47.751127 0.37584938E+03  0.84957165E+04                                11.476005                            6.520756      -0.301200       1.926462                    0.998752      25.688658      71.731461       0.638714       0.424242      -1.062337       0.017485      -0.020861      -0.014751       0.030959      -0.024086      -0.017031       0.013303      -0.020116       0.001304      -0.028500      -0.008972       0.037472             18.273145      12.413155      -9.691399      -6.852848      23.573139       6.703347      18.833139           0.000883
          391              C      37.068094      25.408128      17.966260      -0.141088      94.177895 0.49339556E+03  0.11885868E+05                                16.945073                            7.379226       0.515875       2.106372                    0.999596      30.421736      86.453838       0.614346       0.413864      -1.073611      -0.055190       0.102407       0.072412       0.137028       0.016023       0.011330      -0.084511      -0.007886       0.127403      -0.083636      -0.018590       0.102226             30.741481      24.960160     -22.447024     -15.872443      41.519081      22.307637      25.745202           0.000222
          392              C      37.660024      24.581649      17.381851      -0.083959      87.744966 0.48542367E+03  0.11682954E+05                                16.328063                            7.394154       0.297045       2.042705                    0.999818      30.253887      86.823418       0.602542       0.422364      -1.064817       0.088441      -0.099980      -0.070697       0.151049       0.031203       0.022064      -0.047530      -0.049355       0.116572      -0.075251       0.002785       0.072467             29.354093      25.513281     -21.956193     -15.525377      38.284444      19.827138      24.264553           0.000288
          393              C      38.523758      23.647065      16.721000      -0.171869      64.467539 0.50779822E+03  0.12366785E+05                                13.713584                            7.490734      -0.338935       1.872259                    0.997084      29.987904      86.727589       0.606948       0.414371      -1.069321      -0.055789       0.052446       0.037085       0.085078      -0.042274      -0.029892      -0.002804      -0.040890       0.044854      -0.063776       0.016934       0.046842             22.900913      17.202430     -12.561231      -8.882144      27.367887       4.575686      24.132421           0.000079
          394              C      25.231310      28.431576      20.104161      -0.109479      36.595546 0.41158131E+03  0.95673087E+04                                 9.686891                            6.835374      -0.105982       1.943624                    0.999419      29.014357      83.584800       0.618973       0.425697      -1.055852      -0.011346      -0.015231      -0.010770       0.021834      -0.015179      -0.010733       0.032700       0.045077      -0.091323      -0.053563       0.005192       0.048371             12.761730       6.440454       1.866367       1.319719      13.699391      -6.287530      18.145346          -0.000037
          395              C      23.979197      26.464765      18.713415       0.153321      47.749805 0.37584277E+03  0.84955249E+04                                11.475774                            6.520691      -0.301194       1.926463                    0.998752      25.688579      71.730929       0.638719       0.424241      -1.062338      -0.017485      -0.020861      -0.014751       0.030959       0.024084       0.017030       0.013303      -0.020120       0.001307      -0.028499      -0.008971       0.037471             18.272591      12.412783       9.691035       6.852581      23.572414       6.703066      18.832577           0.000883
          396              C      23.332906      25.408128      17.966260      -0.141085      94.171072 0.49336802E+03  0.11885011E+05                                16.944163                            7.378943       0.515898       2.106381                    0.999596      30.421381      86.451470       0.614368       0.413855      -1.073619       0.055189       0.102407       0.072412       0.137028      -0.016033      -0.011337      -0.084510      -0.007884       0.127400      -0.083644      -0.018580       0.102224             30.739457      24.958531      22.445432      15.871304      41.516327      22.306067      25.743514           0.000220
          397              C      22.740977      24.581649      17.381851      -0.083959      87.740565 0.48540765E+03  0.11682418E+05                                16.327302                            7.393904       0.297067       2.042713                    0.999818      30.253474      86.820370       0.602570       0.422350      -1.064831      -0.088441      -0.099981      -0.070697       0.151050      -0.031214      -0.022072      -0.047528      -0.049347       0.116561      -0.075261       0.002800       0.072461             29.352379      25.511834      21.954827      15.524402      38.282178      19.825913      24.263126           0.000291
          398              C      21.877242      23.647065      16.721000      -0.171870      64.467824 0.50781005E+03  0.12367075E+05                                13.713381                            7.490698      -0.338926       1.872262                    0.997084      29.987551      86.724968       0.606968       0.414357      -1.069336       0.055788       0.052447       0.037086       0.085078       0.042261       0.029883      -0.002801      -0.040883       0.044843      -0.063758       0.016928       0.046829             22.900315      17.202017      12.560864       8.881881      27.367155       4.575556      24.131774           0.000076
          399              C      30.200500       3.571993       8.611771      -0.109477      36.595765 0.41158504E+03  0.95674054E+04                                 9.686983                            6.835459      -0.105988       1.943622                    0.999419      29.014167      83.583958       0.618963       0.425703      -1.055849      -0.000000       0.008681       0.020034       0.021834      -0.000004      -0.000001      -0.016551      -0.094219       0.038757      -0.053569       0.005193       0.048376             12.761873      22.591760      -0.000001      -0.000012       6.160729       2.087926       9.533129          -0.000033
          400              C      30.200500       4.815897      11.024862       0.153321      47.749594 0.37584204E+03  0.84954989E+04                                11.475721                            6.520674      -0.301202       1.926460                    0.998752      25.688541      71.730634       0.638722       0.424239      -1.062340       0.000000       0.010766       0.029027       0.030959      -0.000001      -0.000001       0.023751       0.009430       0.082129      -0.028499      -0.008973       0.037472             18.272473      14.092675      -0.000006      -0.000013      11.822088      11.451323      28.902657           0.000879
          401              C      30.200500       5.499398      12.299712      -0.141087      94.172334 0.49337482E+03  0.11885225E+05                                16.944329                            7.379014       0.515876       2.106373                    0.999596      30.421550      86.452333       0.614363       0.413858      -1.073617      -0.000001      -0.070543      -0.117474       0.137028      -0.000003      -0.000002      -0.030999       0.143463      -0.182916      -0.083639      -0.018578       0.102218             30.739701       9.970842      -0.000011      -0.000023      20.594647      24.404257      61.653615           0.000230
          402              C      30.200500       5.984127      13.367430      -0.083959      87.741719 0.48541379E+03  0.11682614E+05                                16.327476                            7.393977       0.297050       2.042707                    0.999818      30.253646      86.821333       0.602564       0.422353      -1.064828      -0.000001       0.048920       0.142909       0.151050      -0.000003      -0.000001      -0.005324       0.070022      -0.224673      -0.075256       0.002799       0.072457             29.352639      10.244204      -0.000006      -0.000014      18.020319      21.591831      59.793393           0.000282
          403              C      30.200500       6.420033      14.733516      -0.171869      64.467974 0.50781048E+03  0.12367093E+05                                13.713406                            7.490703      -0.338933       1.872260                    0.997084      29.987613      86.725279       0.606967       0.414357      -1.069336      -0.000000      -0.020238      -0.082636       0.085078      -0.000003      -0.000002       0.035590       0.067702       0.101572      -0.063756       0.016922       0.046834             22.900338      20.896445       0.000000       0.000002      11.631678      11.445021      36.172890           0.000077
          404              C      30.200500       9.309920       0.497117      -0.109477      36.595831 0.41158571E+03  0.95674258E+04                                 9.686998                            6.835466      -0.105992       1.943621                    0.999419      29.014189      83.584072       0.618962       0.425704      -1.055849      -0.000000       0.021782       0.001506       0.021834      -0.000002      -0.000004      -0.004158      -0.059166       0.143916      -0.053569       0.005193       0.048376             12.761900      22.591814      -0.000023      -0.000002      10.470782       0.564100       5.223103          -0.000040
          405              C      30.200500      11.999639       0.865517       0.153321      47.749695 0.37584272E+03  0.84955185E+04                                11.475739                            6.520681      -0.301205       1.926459                    0.998752      25.688555      71.730698       0.638721       0.424239      -1.062339       0.000000       0.030955       0.000475       0.030959      -0.000000      -0.000001       0.004086      -0.046191      -0.084734      -0.028499      -0.008973       0.037472             18.272514      14.092691      -0.000069      -0.000009      34.202520       3.538692       6.522333           0.000879
          406              C      30.200500      13.429413       1.084979      -0.141084      94.172135 0.49337393E+03  0.11885199E+05                                16.944308                            7.379008       0.515873       2.106372                    0.999596      30.421549      86.452342       0.614363       0.413858      -1.073617       0.000001      -0.134269      -0.027350       0.137027      -0.000002      -0.000002      -0.017911       0.180481      -0.071854      -0.083640      -0.018577       0.102216             30.739657       9.970830      -0.000091      -0.000010      72.430433       6.077493       9.817708           0.000231
          407              C      30.200500      14.597642       1.186079      -0.083958      87.741952 0.48541548E+03  0.11682666E+05                                16.327510                            7.393992       0.297044       2.042704                    0.999818      30.253703      86.821567       0.602562       0.422353      -1.064828       0.000001       0.151041      -0.001514       0.151049      -0.000003      -0.000002       0.020161       0.142102      -0.008435      -0.075256       0.002799       0.072457             29.352709      10.244227      -0.000054      -0.000004      68.723425       3.665645       9.090476           0.000281
          408              C      30.200500      16.030904       1.141693      -0.171855      64.467391 0.50780578E+03  0.12366949E+05                                13.713328                            7.490667      -0.338927       1.872263                    0.997084      29.987451      86.724676       0.606969       0.414357      -1.069336       0.000000      -0.084654       0.008465       0.085077      -0.000003      -0.000003       0.001082      -0.029901      -0.191232      -0.063755       0.016921       0.046833             22.900190      20.896368      -0.000010      -0.000002      40.639407       1.189117       7.164793           0.000087
          409              C      30.200500      16.030903      23.467594       0.306213      35.852983 0.33611645E+03  0.74369319E+04                                 9.718204                            6.265478      -0.086649       1.982635                    0.998976      25.159074      71.011325       0.632051       0.437976      -1.047018      -0.000000      -0.092582      -0.013751       0.093598      -0.000002      -0.000001      -0.010874      -0.018788      -0.052045      -0.020421      -0.000720       0.021141             14.007463      22.723040       0.000030       0.000001      14.217649       0.934213       5.081700          -0.000070
          410              C      20.294736      13.122534       9.279033       0.306216      35.854630 0.33612909E+03  0.74372877E+04                                 9.718555                            6.265624      -0.086656       1.982633                    0.998976      25.159276      71.012456       0.632039       0.437980      -1.047015      -0.042225       0.068203       0.048227       0.093597      -0.016594      -0.011734      -0.001543       0.007606      -0.005424      -0.020425      -0.000717       0.021142             14.008172       7.246536      -3.262367      -2.306844      15.610560      -5.030150      19.167419          -0.000061
          411              C      40.106264      13.122534       9.279033       0.306215      35.853327 0.33611916E+03  0.74370093E+04                                 9.718281                            6.265515      -0.086653       1.982634                    0.998976      25.159189      71.011812       0.632047       0.437977      -1.047017       0.042224       0.068203       0.048227       0.093597       0.016588       0.011730      -0.001543       0.007606      -0.005425      -0.020418      -0.000717       0.021135             14.007597       7.246292       3.262205       2.306728      15.609910      -5.029901      19.166590          -0.000054
          412              C      30.200500      27.469094       7.291549       0.306215      35.852964 0.33611626E+03  0.74369270E+04                                 9.718204                            6.265479      -0.086650       1.982635                    0.998976      25.159060      71.011290       0.632050       0.437976      -1.047018      -0.000000      -0.043825      -0.082703       0.093598      -0.000002      -0.000001       0.002672       0.019527       0.062904      -0.020420      -0.000720       0.021140             14.007457      22.723022       0.000011       0.000028       6.683995       3.597763      12.615356          -0.000052
          413              C      31.417580      28.171776       9.279033       0.306215      35.853328 0.33611919E+03  0.74370105E+04                                 9.718283                            6.265516      -0.086653       1.982634                    0.998976      25.159192      71.011830       0.632047       0.437977      -1.047017       0.080178       0.002466       0.048227       0.093597       0.011588       0.004529       0.010929       0.024929      -0.005424      -0.020418      -0.000717       0.021135             14.007596      16.344151      -1.990448      -3.202652       6.512045       4.512637      19.166592          -0.000060
          414              C      28.983420      18.138948      23.467594       0.306214      35.852973 0.33611617E+03  0.74369240E+04                                 9.718202                            6.265476      -0.086648       1.982636                    0.998976      25.159065      71.011290       0.632051       0.437976      -1.047018      -0.080179       0.046291      -0.013751       0.093598      -0.008136      -0.009418       0.005436       0.009391      -0.052045      -0.020421      -0.000720       0.021141             14.007462      16.344019       3.682963       0.809052      20.596667      -0.467105       5.081699          -0.000058
          415              C      38.889184      12.419853       7.291549       0.306215      35.852934 0.33611602E+03  0.74369199E+04                                 9.718198                            6.265477      -0.086648       1.982636                    0.998976      25.159045      71.011230       0.632051       0.437976      -1.047018      -0.037954       0.021912      -0.082703       0.093598       0.008454       0.002313      -0.001337      -0.009767       0.062903      -0.020420      -0.000720       0.021140             14.007450      10.693757       6.945109       3.115765      18.713251      -1.798852      12.615343          -0.000065
          416              C      21.511816      11.014490       9.279033       0.306216      35.854629 0.33612905E+03  0.74372867E+04                                 9.718555                            6.265624      -0.086657       1.982633                    0.998976      25.159278      71.012465       0.632039       0.437980      -1.047015       0.037953      -0.070670       0.048227       0.093598      -0.005004      -0.007204      -0.009390      -0.032545      -0.005424      -0.020426      -0.000716       0.021142             14.008171      10.694259      -5.252911      -5.509659      12.162836       0.517290      19.167418          -0.000062
          417              C      21.511816      12.419853       7.291549       0.306215      35.854624 0.33612911E+03  0.74372887E+04                                 9.718554                            6.265624      -0.086657       1.982633                    0.998976      25.159287      71.012495       0.632039       0.437980      -1.047015       0.037953       0.021913      -0.082704       0.093598      -0.008459      -0.002316      -0.001337      -0.009768       0.062907      -0.020425      -0.000717       0.021142             14.008166      10.694257      -6.945513      -3.115950      18.714241      -1.798989      12.615998          -0.000049
          418              C      28.983420      28.171776       9.279033       0.306215      35.852971 0.33611628E+03  0.74369272E+04                                 9.718206                            6.265480      -0.086650       1.982635                    0.998976      25.159050      71.011252       0.632050       0.437976      -1.047018      -0.080178       0.002466       0.048227       0.093597      -0.011592      -0.004532       0.010930       0.024930      -0.005424      -0.020420      -0.000720       0.021140             14.007467      16.344010       1.990437       3.202652       6.511995       4.512589      19.166398          -0.000061
          419              C      38.889184      11.014490       9.279033       0.306215      35.852965 0.33611614E+03  0.74369233E+04                                 9.718205                            6.265478      -0.086649       1.982635                    0.998976      25.159046      71.011240       0.632050       0.437976      -1.047018      -0.037954      -0.070669       0.048227       0.093598       0.004999       0.007200      -0.009389      -0.032542      -0.005424      -0.020420      -0.000720       0.021140             14.007468      10.693769       5.252609       5.509344      12.162240       0.517290      19.166396          -0.000048
          420              C      31.417580      18.138948      23.467594       0.306214      35.853327 0.33611907E+03  0.74370071E+04                                 9.718277                            6.265511      -0.086652       1.982634                    0.998976      25.159210      71.011874       0.632048       0.437977      -1.047017       0.080178       0.046291      -0.013751       0.093598       0.008133       0.009415       0.005436       0.009391      -0.052042      -0.020419      -0.000717       0.021136             14.007586      16.344154      -3.682960      -0.809062      20.596870      -0.467112       5.081733          -0.000080
          421              C      31.417580      16.733585       1.191011       0.306214      35.852969 0.33611619E+03  0.74369250E+04                                 9.718205                            6.265479      -0.086648       1.982636                    0.998976      25.159055      71.011273       0.632050       0.437976      -1.047018       0.080178      -0.046291       0.013752       0.093597      -0.008136      -0.009418       0.005436       0.009391      -0.052043      -0.020420      -0.000720       0.021140             14.007462      16.344021       3.682959       0.809052      20.596666      -0.467105       5.081699          -0.000064
          422              C      38.889184      23.858043      15.379572       0.306213      35.854449 0.33612755E+03  0.74372420E+04                                 9.718506                            6.265599      -0.086637       1.982639                    0.998976      25.159225      71.012161       0.632042       0.437978      -1.047016      -0.037954       0.070670      -0.048228       0.093598      -0.005004      -0.007204      -0.009390      -0.032545      -0.005422      -0.020426      -0.000716       0.021142             14.008090      10.694201      -5.252879      -5.509622      12.162767       0.517288      19.167302          -0.000052
          423              C      28.983420       6.700757      15.379572       0.306213      35.853163 0.33611781E+03  0.74369697E+04                                 9.718239                            6.265495      -0.086636       1.982640                    0.998976      25.159143      71.011562       0.632050       0.437976      -1.047018      -0.080179      -0.002466      -0.048227       0.093598       0.011587       0.004529       0.010930       0.024929      -0.005423      -0.020418      -0.000717       0.021135             14.007521      16.344066      -1.990436      -3.202629       6.512015       4.512608      19.166483          -0.000059
          424              C      21.511816      22.452680      17.367056       0.306213      35.852744 0.33611441E+03  0.74368727E+04                                 9.718150                            6.265452      -0.086629       1.982642                    0.998976      25.158988      71.010926       0.632054       0.437975      -1.047019       0.037954      -0.021913       0.082704       0.093598       0.008455       0.002313      -0.001337      -0.009767       0.062903      -0.020420      -0.000720       0.021140             14.007368      10.693698       6.945059       3.115749      18.713132      -1.798841      12.615275          -0.000057
          425              C      20.294736      21.749999      15.379572       0.306212      35.853137 0.33611759E+03  0.74369630E+04                                 9.718233                            6.265491      -0.086632       1.982641                    0.998976      25.159131      71.011503       0.632050       0.437976      -1.047018      -0.042225      -0.068204      -0.048228       0.093598       0.016588       0.011730      -0.001543       0.007605      -0.005423      -0.020418      -0.000717       0.021135             14.007511       7.246255       3.262183       2.306716      15.609811      -5.029857      19.166467          -0.000059
          426              C      30.200500      18.841630       1.191011       0.306214      35.852968 0.33611640E+03  0.74369305E+04                                 9.718204                            6.265480      -0.086647       1.982636                    0.998976      25.159060      71.011283       0.632051       0.437976      -1.047018       0.000000       0.092582       0.013752       0.093597      -0.000002      -0.000001      -0.010875      -0.018789      -0.052042      -0.020420      -0.000721       0.021140             14.007459      22.723030       0.000027       0.000001      14.217648       0.934213       5.081699          -0.000069
          427              C      30.200500       7.403439      17.367056       0.306212      35.852796 0.33611480E+03  0.74368840E+04                                 9.718160                            6.265457      -0.086632       1.982641                    0.998976      25.159009      71.011013       0.632053       0.437975      -1.047019       0.000000       0.043826       0.082704       0.093598      -0.000002      -0.000001       0.002672       0.019527       0.062904      -0.020420      -0.000720       0.021140             14.007388      22.722906       0.000011       0.000026       6.683967       3.597743      12.615291          -0.000057
          428              C      40.106264      21.749999      15.379572       0.306213      35.854446 0.33612754E+03  0.74372418E+04                                 9.718506                            6.265599      -0.086636       1.982640                    0.998976      25.159222      71.012154       0.632042       0.437978      -1.047016       0.042225      -0.068204      -0.048228       0.093599      -0.016594      -0.011734      -0.001544       0.007606      -0.005422      -0.020426      -0.000716       0.021142             14.008088       7.246499      -3.262346      -2.306831      15.610467      -5.030109      19.167300          -0.000056
          429              C      38.889184      22.452680      17.367056       0.306213      35.854414 0.33612733E+03  0.74372362E+04                                 9.718499                            6.265597      -0.086636       1.982640                    0.998976      25.159224      71.012156       0.632042       0.437978      -1.047016      -0.037954      -0.021913       0.082704       0.093598      -0.008460      -0.002317      -0.001337      -0.009768       0.062907      -0.020426      -0.000716       0.021142             14.008071      10.694188      -6.945457      -3.115929      18.714108      -1.798976      12.615917          -0.000059
          430              C      21.511816      23.858043      15.379572       0.306212      35.852782 0.33611465E+03  0.74368790E+04                                 9.718156                            6.265454      -0.086629       1.982642                    0.998976      25.158992      71.010938       0.632053       0.437975      -1.047019       0.037954       0.070670      -0.048227       0.093598       0.005000       0.007200      -0.009389      -0.032543      -0.005424      -0.020420      -0.000720       0.021140             14.007386      10.693710       5.252577       5.509305      12.162173       0.517288      19.166275          -0.000052
          431              C      31.417580       6.700757      15.379572       0.306212      35.852817 0.33611500E+03  0.74368892E+04                                 9.718165                            6.265459      -0.086633       1.982641                    0.998976      25.159006      71.011005       0.632053       0.437975      -1.047019       0.080179      -0.002465      -0.048227       0.093598      -0.011592      -0.004531       0.010930       0.024931      -0.005424      -0.020420      -0.000720       0.021140             14.007397      16.343933       1.990426       3.202630       6.511967       4.512560      19.166293          -0.000049
          432              C      28.983420      16.733585       1.191011       0.306213      35.853340 0.33611923E+03  0.74370115E+04                                 9.718284                            6.265516      -0.086651       1.982634                    0.998976      25.159203      71.011863       0.632047       0.437977      -1.047017      -0.080178      -0.046291       0.013752       0.093597       0.008133       0.009415       0.005436       0.009390      -0.052039      -0.020418      -0.000717       0.021135             14.007597      16.344168      -3.682969      -0.809063      20.596888      -0.467113       5.081736          -0.000068
          433              N      30.200500      14.761543      23.228406      -0.617621      31.005555 0.41331914E+03  0.94974442E+04                                 8.164611                            6.510079       0.088717       2.041520                    0.997008      29.602868      81.371603       0.693213       0.384519      -1.096778      -0.000001       0.069356       0.011920       0.070373      -0.000003      -0.000003       0.044383      -0.058071      -0.352869      -0.126800       0.029776       0.097024              9.161205      10.772390       0.000022       0.000002      12.149877       1.247020       4.561349           0.000012
          434              N      19.757167      14.081529       9.957145      -0.617616      31.005831 0.41331830E+03  0.94974164E+04                                 8.164469                            6.509861       0.088725       2.041523                    0.997008      29.603618      81.373522       0.693259       0.384494      -1.096797       0.030309      -0.051857      -0.036668       0.070373      -0.067013      -0.047385       0.014809      -0.141715       0.120772      -0.126814       0.029785       0.097029              9.161120       5.914976      -2.581353      -1.825292      10.788047       0.010895      10.780339           0.000012
          435              N      40.643833      14.081529       9.957145      -0.617618      31.006193 0.41332929E+03  0.94977148E+04                                 8.164562                            6.510023       0.088704       2.041516                    0.997008      29.603750      81.373604       0.693239       0.384503      -1.096792      -0.030312      -0.051856      -0.036668       0.070373       0.067001       0.047376       0.014813      -0.141718       0.120771      -0.126803       0.029783       0.097020              9.161161       5.915109       2.581409       1.825331      10.788122       0.011124      10.780251           0.000011
          436              N      30.200500      26.820465       6.174515      -0.617618      31.005544 0.41331880E+03  0.94974347E+04                                 8.164608                            6.510076       0.088716       2.041519                    0.997008      29.602862      81.371580       0.693213       0.384519      -1.096778      -0.000001       0.034357       0.061416       0.070372      -0.000004      -0.000001       0.099093       0.096671       0.111362      -0.126800       0.029775       0.097025              9.161203      10.772386       0.000009       0.000020       6.188317       3.354748      10.522905           0.000014
          437              N      32.516878      28.157827       9.957145      -0.617617      31.006163 0.41332874E+03  0.94976988E+04                                 8.164555                            6.510017       0.088706       2.041517                    0.997008      29.603738      81.373550       0.693240       0.384503      -1.096792      -0.060065      -0.000323      -0.036668       0.070373      -0.027866       0.036516       0.033623       0.186908       0.120771      -0.126804       0.029783       0.097020              9.161152      11.805422      -0.819368       0.922302       4.897791       1.575219      10.780243           0.000013
          438              N      27.884122      18.773628      23.228406      -0.617620      31.005516 0.41331847E+03  0.94974239E+04                                 8.164601                            6.510071       0.088722       2.041522                    0.997008      29.602840      81.371477       0.693214       0.384519      -1.096779       0.060063      -0.034678       0.011921       0.070372      -0.025147       0.038435      -0.022194       0.029031      -0.352871      -0.126801       0.029776       0.097025              9.161193      11.805510      -0.596460       1.079950      11.116726      -0.623507       4.561344           0.000015
          439              N      38.327455      12.744167       6.174515      -0.617618      31.005488 0.41331800E+03  0.94974104E+04                                 8.164595                            6.510067       0.088720       2.041521                    0.997008      29.602825      81.371419       0.693214       0.384519      -1.096779       0.029753      -0.017179       0.061415       0.070372       0.041858       0.085817      -0.049548      -0.048343       0.111363      -0.126800       0.029775       0.097025              9.161186       7.334332       1.984959       2.905304       9.626340      -1.677352      10.522887           0.000009
          440              N      22.073545      10.069444       9.957145      -0.617616      31.005837 0.41331838E+03  0.94974186E+04                                 8.164470                            6.509861       0.088726       2.041524                    0.997008      29.603617      81.373516       0.693259       0.384494      -1.096797      -0.029754       0.052177      -0.036668       0.070373      -0.094871      -0.010867      -0.048442      -0.045212       0.120772      -0.126814       0.029786       0.097029              9.161121       7.334258      -3.400777      -0.903209       9.368763      -1.586200      10.780341           0.000010
          441              N      22.073545      12.744167       6.174515      -0.617617      31.005893 0.41331889E+03  0.94974341E+04                                 8.164481                            6.509866       0.088722       2.041522                    0.997008      29.603645      81.373636       0.693258       0.384495      -1.096796      -0.029754      -0.017178       0.061416       0.070373      -0.041869      -0.085823      -0.049550      -0.048347       0.111367      -0.126814       0.029785       0.097029              9.161137       7.334275      -1.985150      -2.905226       9.626522      -1.677328      10.522615           0.000014
          442              N      27.884122      28.157827       9.957145      -0.617618      31.005501 0.41331840E+03  0.94974225E+04                                 8.164599                            6.510072       0.088717       2.041520                    0.997008      29.602846      81.371508       0.693214       0.384519      -1.096778       0.060063      -0.000321      -0.036668       0.070372       0.027855      -0.036521       0.033624       0.186908       0.120765      -0.126800       0.029775       0.097024              9.161191      11.805502       0.819368      -0.922323       4.897820       1.575208      10.780249           0.000011
          443              N      38.327455      10.069444       9.957145      -0.617618      31.005525 0.41331886E+03  0.94974360E+04                                 8.164604                            6.510076       0.088717       2.041520                    0.997008      29.602847      81.371528       0.693213       0.384519      -1.096778       0.029754       0.052177      -0.036668       0.070372       0.094861       0.010859      -0.048440      -0.045208       0.120765      -0.126800       0.029775       0.097025              9.161197       7.334339       3.400800       0.903009       9.368995      -1.586363      10.780257           0.000014
          444              N      32.516878      18.773628      23.228406      -0.617621      31.006214 0.41332937E+03  0.94977169E+04                                 8.164565                            6.510023       0.088707       2.041517                    0.997008      29.603753      81.373600       0.693239       0.384503      -1.096792      -0.060065      -0.034679       0.011918       0.070374       0.025139      -0.038444      -0.022196       0.029028      -0.352868      -0.126804       0.029783       0.097020              9.161164      11.805445       0.596444      -1.079945      11.116732      -0.623506       4.561315           0.000010
          445              N      32.516878      16.098905       1.430199      -0.617617      31.005455 0.41331750E+03  0.94973963E+04                                 8.164591                            6.510064       0.088724       2.041523                    0.997008      29.602800      81.371348       0.693214       0.384519      -1.096779      -0.060063       0.034678      -0.011920       0.070372      -0.025147       0.038435      -0.022194       0.029031      -0.352869      -0.126800       0.029776       0.097024              9.161182      11.805496      -0.596458       1.079949      11.116710      -0.623506       4.561339           0.000014
          446              N      38.327455      24.803089      14.701460      -0.617622      31.005760 0.41331734E+03  0.94973863E+04                                 8.164452                            6.509851       0.088733       2.041527                    0.997008      29.603568      81.373281       0.693260       0.384494      -1.096797       0.029755      -0.052178       0.036668       0.070373      -0.094872      -0.010867      -0.048442      -0.045212       0.120773      -0.126815       0.029785       0.097030              9.161098       7.334242      -3.400769      -0.903201       9.368745      -1.586199      10.780308           0.000012
          447              N      27.884122       6.714706      14.701460      -0.617622      31.006083 0.41332764E+03  0.94976654E+04                                 8.164537                            6.510006       0.088713       2.041520                    0.997008      29.603687      81.373316       0.693241       0.384503      -1.096793       0.060065       0.000323       0.036668       0.070374      -0.027866       0.036517       0.033623       0.186909       0.120772      -0.126805       0.029783       0.097021              9.161129      11.805397      -0.819365       0.922306       4.897781       1.575212      10.780210           0.000010
          448              N      22.073545      22.128366      18.484090      -0.617624      31.005460 0.41331765E+03  0.94973993E+04                                 8.164590                            6.510065       0.088723       2.041523                    0.997008      29.602799      81.371306       0.693214       0.384519      -1.096779      -0.029754       0.017179      -0.061416       0.070373       0.041858       0.085817      -0.049548      -0.048343       0.111364      -0.126801       0.029775       0.097026              9.161179       7.334328       1.984955       2.905303       9.626329      -1.677350      10.522882           0.000010
          449              N      19.757167      20.791004      14.701460      -0.617623      31.006103 0.41332807E+03  0.94976775E+04                                 8.164542                            6.510011       0.088712       2.041520                    0.997008      29.603691      81.373337       0.693240       0.384503      -1.096793       0.030312       0.051857       0.036668       0.070374       0.067001       0.047377       0.014813      -0.141720       0.120772      -0.126804       0.029783       0.097021              9.161135       5.915098       2.581403       1.825328      10.788091       0.011135      10.780216           0.000010
          450              N      30.200500      20.110990       1.430199      -0.617618      31.005495 0.41331818E+03  0.94974165E+04                                 8.164600                            6.510071       0.088721       2.041522                    0.997008      29.602832      81.371474       0.693213       0.384519      -1.096778       0.000001      -0.069355      -0.011919       0.070372      -0.000003      -0.000003       0.044383      -0.058072      -0.352868      -0.126800       0.029775       0.097025              9.161192      10.772377       0.000021       0.000002      12.149857       1.247017       4.561344           0.000012
          451              N      30.200500       8.052068      18.484090      -0.617624      31.005512 0.41331845E+03  0.94974233E+04                                 8.164601                            6.510073       0.088720       2.041521                    0.997008      29.602834      81.371456       0.693213       0.384519      -1.096779       0.000001      -0.034357      -0.061416       0.070373      -0.000004      -0.000002       0.099094       0.096671       0.111364      -0.126801       0.029775       0.097026              9.161195      10.772373       0.000010       0.000021       6.188314       3.354745      10.522896           0.000011
          452              N      40.643833      20.791004      14.701460      -0.617623      31.005792 0.41331787E+03  0.94974022E+04                                 8.164460                            6.509856       0.088730       2.041526                    0.997008      29.603589      81.373376       0.693259       0.384494      -1.096797      -0.030310       0.051857       0.036668       0.070374      -0.067013      -0.047386       0.014810      -0.141717       0.120773      -0.126815       0.029785       0.097030              9.161108       5.914971      -2.581351      -1.825290      10.788034       0.010903      10.780320           0.000010
          453              N      38.327455      22.128366      18.484090      -0.617623      31.005807 0.41331771E+03  0.94973978E+04                                 8.164462                            6.509854       0.088730       2.041525                    0.997008      29.603592      81.373383       0.693259       0.384494      -1.096797       0.029754       0.017179      -0.061417       0.070374      -0.041870      -0.085824      -0.049550      -0.048347       0.111369      -0.126815       0.029785       0.097030              9.161111       7.334253      -1.985137      -2.905218       9.626488      -1.677325      10.522593           0.000010
          454              N      22.073545      24.803089      14.701460      -0.617623      31.005432 0.41331756E+03  0.94973959E+04                                 8.164584                            6.510063       0.088725       2.041524                    0.997008      29.602789      81.371253       0.693214       0.384519      -1.096779      -0.029754      -0.052177       0.036669       0.070373       0.094862       0.010858      -0.048440      -0.045209       0.120765      -0.126801       0.029775       0.097026              9.161170       7.334318       3.400789       0.903000       9.368972      -1.586362      10.780222           0.000011
          455              N      32.516878       6.714706      14.701460      -0.617623      31.005436 0.41331754E+03  0.94973963E+04                                 8.164585                            6.510063       0.088724       2.041523                    0.997008      29.602800      81.371305       0.693214       0.384519      -1.096779      -0.060063       0.000321       0.036669       0.070373       0.027855      -0.036521       0.033624       0.186911       0.120765      -0.126801       0.029775       0.097026              9.161173      11.805480       0.819364      -0.922330       4.897812       1.575202      10.780225           0.000011
          456              N      27.884122      16.098905       1.430199      -0.617618      31.006170 0.41332866E+03  0.94976967E+04                                 8.164557                            6.510017       0.088711       2.041518                    0.997008      29.603726      81.373513       0.693239       0.384503      -1.096792       0.060065       0.034678      -0.011917       0.070373       0.025139      -0.038445      -0.022196       0.029028      -0.352868      -0.126804       0.029783       0.097020              9.161157      11.805434       0.596436      -1.079944      11.116725      -0.623506       4.561311           0.000013
          457              O      20.799990      14.812980      24.342235      -0.545406      32.528994 0.49210481E+03  0.11568505E+05                                 8.118482                            6.812935       0.403060       2.167413                    0.999163      27.513117      71.463451       0.736621       0.353706      -1.143490       0.020708       0.007264       0.001053       0.021970       0.031560       0.002566      -0.012787       0.090880       0.110964      -0.075317       0.036063       0.039254              9.881579      16.261068      -2.510161      -0.822953       7.263388       0.171162       6.120280           0.061542
          458              O      21.932811      16.739513      24.328180      -0.550172      33.637458 0.50512402E+03  0.11968545E+05                                 8.335871                            6.932176       0.300248       2.131104                    0.998973      27.781480      72.766944       0.724587       0.356757      -1.139492      -0.004757      -0.029624       0.000030       0.030004      -0.028418       0.013081       0.004143      -0.092736       0.137421      -0.078797       0.031468       0.047328             10.128551      11.854305      -5.328032      -0.662192      12.389272       0.654966       6.142077           0.055944
          459              O      18.877427       8.094787      17.237105      -0.545405      32.528765 0.49209863E+03  0.11568332E+05                                 8.118477                            6.812906       0.403049       2.167411                    0.999163      27.513059      71.463404       0.736620       0.353707      -1.143488       0.003331       0.006618      -0.020682       0.021969       0.044670       0.011836      -0.023586       0.060346       0.088640      -0.075317       0.036069       0.039248              9.881633       6.339928      -0.842165       0.356491      12.496552      -5.186757      10.808419           0.061542
          460              O      20.001187       7.471091      15.408669      -0.550174      33.635413 0.50508513E+03  0.11967379E+05                                 8.335474                            6.931848       0.300285       2.131121                    0.998973      27.781020      72.764722       0.724614       0.356751      -1.139499      -0.017128       0.016987       0.017833       0.029999      -0.005920       0.028993       0.043853       0.019578      -0.147957      -0.078791       0.031471       0.047320             10.128081       7.606617      -3.689982       0.495945      15.695599      -2.015819       7.082028           0.055940
          461              O      41.523573      18.949560       1.886137      -0.545406      32.529768 0.49211826E+03  0.11568909E+05                                 8.118651                            6.813060       0.403009       2.167398                    0.999163      27.513213      71.464152       0.736609       0.353709      -1.143487      -0.003333      -0.017293       0.013134       0.021970      -0.026059      -0.038177      -0.041757       0.008954      -0.065521      -0.075325       0.036072       0.039254              9.881810       6.340069      -0.055380       0.912861       7.736034      -3.503626      15.569325           0.061541
          462              O      40.399813      17.017796       1.907590      -0.550177      33.635167 0.50508317E+03  0.11967318E+05                                 8.335413                            6.931827       0.300301       2.131126                    0.998973      27.781017      72.764601       0.724617       0.356750      -1.139499       0.017125       0.022477       0.010073       0.029999      -0.025366       0.015237       0.054283       0.049079      -0.059475      -0.078793       0.031464       0.047329             10.127933       7.606572       0.762423       3.644187       6.772049       1.139127      16.005178           0.055940
          463              O      39.601010      27.887739       5.851734      -0.545405      32.528475 0.49209599E+03  0.11568254E+05                                 8.118411                            6.812885       0.403104       2.167428                    0.999164      27.513041      71.463299       0.736622       0.353707      -1.143489      -0.020708       0.003413       0.006498       0.021970      -0.012942      -0.028904      -0.041663       0.009206      -0.134050      -0.075321       0.036065       0.039255              9.881470      16.260840       1.612578       2.092219       6.354847       0.492345       7.028724           0.061543
          464              O      38.468189      28.516665       7.672772      -0.550167      33.635430 0.50508848E+03  0.11967462E+05                                 8.335426                            6.931845       0.300329       2.131133                    0.998973      27.780966      72.764259       0.724620       0.356748      -1.139502       0.004756      -0.009846      -0.027939       0.030002      -0.002869       0.031146      -0.003799      -0.115201       0.070025      -0.078793       0.031463       0.047330             10.127939      11.853451       2.400113       4.802198       7.247507       2.472546      11.282858           0.055944
          465              O      27.772078      31.913076      17.237105      -0.545405      32.530208 0.49212643E+03  0.11569152E+05                                 8.118733                            6.813123       0.402994       2.167390                    0.999163      27.513378      71.464811       0.736604       0.353710      -1.143486       0.004060      -0.006197      -0.020687       0.021973       0.003788      -0.026351       0.001537      -0.107556       0.088633      -0.075324       0.036071       0.039253              9.881924      11.687123      -2.244875      -4.670228       7.149969       2.284690      10.808679           0.061544
          466              O      26.670062      31.251718      15.408669      -0.550162      33.635432 0.50508837E+03  0.11967475E+05                                 8.335460                            6.931865       0.300304       2.131124                    0.998973      27.781146      72.765103       0.724614       0.356750      -1.139499       0.023277       0.006340       0.017840       0.030005       0.011432       0.023477      -0.047036       0.000452      -0.147974      -0.078791       0.031465       0.047327             10.127997      16.868756      -1.657562      -1.993629       6.433228       0.578383       7.082008           0.055946
          467              O      32.628922      26.888990      24.342235      -0.545404      32.528187 0.49209100E+03  0.11568105E+05                                 8.118357                            6.812846       0.403116       2.167433                    0.999164      27.512940      71.462880       0.736625       0.353706      -1.143489      -0.004067      -0.021563       0.001052       0.021969       0.023568      -0.012358       0.004171      -0.100114       0.110970      -0.075321       0.036065       0.039256              9.881392      11.686390       5.151033       0.559691      11.837566       0.627108       6.120221           0.061542
          468              O      33.730938      24.944671      24.328180      -0.550175      33.635236 0.50508469E+03  0.11967347E+05                                 8.335392                            6.931817       0.300325       2.131134                    0.998973      27.780871      72.763895       0.724621       0.356748      -1.139503      -0.023276       0.018926       0.000030       0.030000      -0.025953      -0.002955      -0.013406       0.095572       0.137425      -0.078794       0.031463       0.047331             10.127896      16.868556       2.432063       0.898218       7.373371       0.245956       6.141760           0.055943
          469              O      34.551486       4.069450       5.851734      -0.545407      32.528581 0.49209770E+03  0.11568292E+05                                 8.118407                            6.812883       0.403077       2.167421                    0.999163      27.512964      71.462846       0.736625       0.353705      -1.143491       0.013307       0.016228       0.006490       0.021966       0.010457      -0.021630       0.045861       0.017810      -0.134048      -0.075318       0.036063       0.039255              9.881467       7.434791       3.483155      -0.619720      15.180884      -2.058109       7.028726           0.061542
          470              O      35.662562       4.736039       7.672772      -0.550190      33.637052 0.50511630E+03  0.11968313E+05                                 8.335803                            6.932124       0.300247       2.131108                    0.998973      27.781291      72.766243       0.724589       0.356757      -1.139492      -0.010901       0.000810      -0.027934       0.029997      -0.048454      -0.018867      -0.025076       0.062562       0.070034      -0.078798       0.031466       0.047332             10.128456       6.320686       0.794462      -0.259843      12.781310      -5.395461      11.283374           0.055939
          471              O      25.849514       6.873551       1.886137      -0.545409      32.528945 0.49210204E+03  0.11568436E+05                                 8.118517                            6.812940       0.403043       2.167408                    0.999163      27.513129      71.463721       0.736616       0.353708      -1.143487      -0.013309       0.011529       0.013135       0.021968       0.016903      -0.017075       0.053933       0.040643      -0.065539      -0.075317       0.036068       0.039249              9.881685       7.434911      -0.576787      -3.490652       6.640994       0.961274      15.569149           0.061541
          472              O      24.738438       8.812638       1.907590      -0.550179      33.635392 0.50508493E+03  0.11967375E+05                                 8.335478                            6.931853       0.300283       2.131121                    0.998973      27.781005      72.764706       0.724613       0.356751      -1.139498       0.010900      -0.026069       0.010072       0.029998       0.033930       0.039386      -0.040342       0.019393      -0.059480      -0.078791       0.031469       0.047322             10.128083       6.320441      -0.019840      -0.835614       8.058262      -3.725592      16.005545           0.055940
          473              O      16.449004      20.351610       5.851734      -0.545405      32.529129 0.49210510E+03  0.11568526E+05                                 8.118547                            6.812959       0.403034       2.167404                    0.999163      27.513196      71.463967       0.736616       0.353708      -1.143487       0.007396      -0.019641       0.006497       0.021970       0.002477       0.050530      -0.004198      -0.027029      -0.134043      -0.075316       0.036068       0.039248              9.881732      10.228173      -5.095977      -1.472577      12.388187       1.565828       7.028835           0.061544
          474              O      16.470749      19.056096       7.672772      -0.550171      33.636151 0.50509926E+03  0.11967807E+05                                 8.335623                            6.931969       0.300264       2.131109                    0.998973      27.781318      72.765975       0.724604       0.356753      -1.139496       0.006147       0.009040      -0.027940       0.030003       0.051312      -0.012287       0.028876       0.052623       0.070026      -0.078789       0.031466       0.047323             10.128277      10.477943      -3.194734      -4.542616       8.623723       2.922738      11.283164           0.055946
          475              O      23.228413      26.485689       1.886137      -0.545404      32.528804 0.49210144E+03  0.11568404E+05                                 8.118447                            6.812909       0.403066       2.167416                    0.999163      27.513051      71.463193       0.736623       0.353706      -1.143491       0.016643       0.005760       0.013134       0.021969       0.009147       0.055243      -0.012185      -0.049608      -0.065532      -0.075317       0.036063       0.039254              9.881526       7.338922       0.632151       2.577728       6.736858       2.542292      15.568799           0.061543
          476              O      25.463250      26.478366       1.907590      -0.550172      33.637139 0.50511835E+03  0.11968374E+05                                 8.335810                            6.932131       0.300255       2.131109                    0.998973      27.781358      72.766451       0.724590       0.356756      -1.139493      -0.028032       0.003592       0.010072       0.030002      -0.008573      -0.054632      -0.013945      -0.068478      -0.059459      -0.078797       0.031470       0.047327             10.128465       7.641270      -0.742598      -2.808739       6.737979       2.586541      16.006145           0.055944
          477              O      43.951996      12.300937      17.237105      -0.545404      32.528004 0.49208767E+03  0.11568005E+05                                 8.118324                            6.812821       0.403125       2.167438                    0.999164      27.512856      71.462557       0.736627       0.353706      -1.143490      -0.007399      -0.000426      -0.020679       0.021967      -0.048473       0.014502       0.022041       0.047205       0.088635      -0.075321       0.036066       0.039255              9.881349      10.227749       3.086802       4.313387       8.608207       2.901947      10.808091           0.061542
          478              O      43.930251      13.585990      15.408669      -0.550181      33.635176 0.50508329E+03  0.11967306E+05                                 8.335384                            6.931809       0.300327       2.131135                    0.998973      27.780835      72.763768       0.724622       0.356748      -1.139503      -0.006151      -0.023325       0.017832       0.029998      -0.005528      -0.052479       0.003181      -0.020032      -0.147957      -0.078794       0.031462       0.047332             10.127889      10.477497       5.347410       1.497652      12.824247       1.437298       7.081923           0.055940
          479              O      37.172587      10.606829      24.342235      -0.545409      32.529682 0.49211711E+03  0.11568875E+05                                 8.118641                            6.813058       0.403014       2.167400                    0.999163      27.513180      71.464057       0.736608       0.353710      -1.143486      -0.016638       0.014304       0.001052       0.021967      -0.055142       0.009788       0.008616       0.009220       0.110970      -0.075326       0.036072       0.039255              9.881786       7.339078      -2.641088       0.263259      16.185876      -0.798319       6.120405           0.061540
          480              O      34.937750      10.624614      24.328180      -0.550184      33.634808 0.50507676E+03  0.11967125E+05                                 8.335352                            6.931782       0.300307       2.131131                    0.998973      27.780854      72.764000       0.724619       0.356750      -1.139500       0.028024       0.010696       0.000030       0.029996       0.054361      -0.010131       0.009260      -0.002838       0.137422      -0.078793       0.031464       0.047330             10.127843       7.640906       2.895477      -0.236099      16.600931      -0.900848       6.141694           0.055938
          481              O      37.172587      24.265704       0.316370      -0.545407      32.528440 0.49209506E+03  0.11568214E+05                                 8.118382                            6.812863       0.403082       2.167424                    0.999163      27.512905      71.462630       0.736626       0.353705      -1.143491      -0.016636      -0.014305      -0.001052       0.021966       0.055133      -0.009791       0.008616       0.009230       0.110965      -0.075318       0.036064       0.039255              9.881432       7.338866       2.640988      -0.263243      16.185226      -0.798264       6.120205           0.061541
          482              O      34.937750      24.247919       0.330425      -0.550185      33.636501 0.50510605E+03  0.11968003E+05                                 8.335692                            6.932035       0.300269       2.131118                    0.998973      27.781071      72.765321       0.724597       0.356755      -1.139495       0.028025      -0.010695      -0.000029       0.029996      -0.054368       0.010129       0.009258      -0.002842       0.137419      -0.078799       0.031471       0.047328             10.128310       7.641174      -2.895607       0.236117      16.601815      -0.900937       6.141940           0.055938
          483              O      43.951996      22.571596       7.421500      -0.545405      32.529079 0.49210442E+03  0.11568505E+05                                 8.118538                            6.812953       0.403036       2.167404                    0.999163      27.513177      71.463887       0.736616       0.353708      -1.143487      -0.007396       0.000422       0.020683       0.021970       0.048465      -0.014507       0.022044       0.047198       0.088635      -0.075316       0.036068       0.039248              9.881718      10.228155      -3.087014      -4.313662       8.608498       2.902144      10.808502           0.061543
          484              O      43.930251      21.286543       9.249936      -0.550172      33.636142 0.50509907E+03  0.11967801E+05                                 8.335622                            6.931967       0.300264       2.131109                    0.998973      27.781313      72.765956       0.724604       0.356753      -1.139496      -0.006148       0.023328      -0.017837       0.030003       0.005520       0.052472       0.003186      -0.020037      -0.147957      -0.078789       0.031466       0.047323             10.128278      10.477942      -5.347733      -1.497817      12.824730       1.437459       7.082160           0.055945
          485              O      23.228413       8.386844      22.772468      -0.545405      32.529981 0.49212231E+03  0.11569030E+05                                 8.118692                            6.813094       0.403000       2.167393                    0.999163      27.513304      71.464521       0.736606       0.353710      -1.143486       0.016645      -0.005760      -0.013133       0.021971      -0.009152      -0.055250      -0.012184      -0.049615      -0.065520      -0.075325       0.036071       0.039254              9.881862       7.339118      -0.632165      -2.577814       6.737062       2.542387      15.569406           0.061543
          486              O      25.463250       8.394167      22.751015      -0.550171      33.635500 0.50508989E+03  0.11967522E+05                                 8.335481                            6.931885       0.300293       2.131121                    0.998973      27.781153      72.765189       0.724611       0.356751      -1.139498      -0.028032      -0.003592      -0.010073       0.030002       0.008569       0.054627      -0.013945      -0.068478      -0.059467      -0.078791       0.031462       0.047329             10.128019       7.641016       0.742576       2.808626       6.737729       2.586418      16.005313           0.055944
          487              O      16.449004      14.520923      18.806871      -0.545404      32.528013 0.49208763E+03  0.11568004E+05                                 8.118326                            6.812821       0.403123       2.167437                    0.999164      27.512859      71.462576       0.736626       0.353706      -1.143490       0.007400       0.019638      -0.006492       0.021967      -0.002485      -0.050535      -0.004202      -0.027021      -0.134047      -0.075321       0.036066       0.039256              9.881352      10.227754       5.095639       1.472468      12.387653       1.565711       7.028650           0.061541
          488              O      16.470749      15.816437      16.985833      -0.550182      33.635232 0.50508429E+03  0.11967336E+05                                 8.335394                            6.931816       0.300323       2.131134                    0.998973      27.780857      72.763853       0.724621       0.356748      -1.139502       0.006151      -0.009037       0.027935       0.029998      -0.051321       0.012281       0.028871       0.052631       0.070029      -0.078794       0.031462       0.047333             10.127902      10.477511       3.194476       4.542377       8.623369       2.922543      11.282826           0.055941
          489              O      18.877427      26.777746       7.421500      -0.545409      32.529771 0.49211894E+03  0.11568930E+05                                 8.118656                            6.813071       0.403010       2.167398                    0.999163      27.513225      71.464212       0.736607       0.353710      -1.143486       0.003331      -0.006621       0.020679       0.021968      -0.044681      -0.011843      -0.023587       0.060344       0.088638      -0.075326       0.036071       0.039255              9.881805       6.340079       0.842189      -0.356499      12.496770      -5.186790      10.808566           0.061542
          490              O      20.001187      27.401442       9.249936      -0.550189      33.635364 0.50508710E+03  0.11967438E+05                                 8.335462                            6.931870       0.300288       2.131122                    0.998973      27.781080      72.764928       0.724612       0.356752      -1.139498      -0.017124      -0.016990      -0.017830       0.029997       0.005907      -0.028996       0.043854       0.019588      -0.147965      -0.078792       0.031459       0.047333             10.127990       7.606621       3.689932      -0.495917      15.695343      -2.015714       7.082007           0.055939
          491              O      20.799990      20.059553       0.316370      -0.545405      32.528185 0.49209089E+03  0.11568102E+05                                 8.118356                            6.812845       0.403116       2.167433                    0.999164      27.512943      71.462885       0.736625       0.353706      -1.143489       0.020708      -0.007259      -0.001051       0.021968      -0.031567      -0.002567      -0.012788       0.090879       0.110969      -0.075321       0.036065       0.039256              9.881392      16.260698       2.510059       0.822937       7.263258       0.171153       6.120220           0.061542
          492              O      21.932811      18.133020       0.330425      -0.550175      33.635255 0.50508485E+03  0.11967352E+05                                 8.335396                            6.931819       0.300325       2.131133                    0.998973      27.780871      72.763905       0.724621       0.356748      -1.139503      -0.004752       0.029621      -0.000029       0.029999       0.028407      -0.013087       0.004144      -0.092739       0.137425      -0.078794       0.031463       0.047331             10.127903      11.853403       5.327577       0.662114      12.388544       0.654903       6.141763           0.055942
          493              O      39.601010       6.984794      18.806871      -0.545404      32.529015 0.49210509E+03  0.11568513E+05                                 8.118485                            6.812936       0.403058       2.167412                    0.999163      27.513121      71.463471       0.736622       0.353706      -1.143491      -0.020708      -0.003414      -0.006499       0.021971       0.012939       0.028899      -0.041662       0.009211      -0.134051      -0.075316       0.036063       0.039253              9.881585      16.261081      -1.612611      -2.092286       6.354877       0.492370       7.028796           0.061544
          494              O      38.468189       6.355868      16.985833      -0.550163      33.637144 0.50511819E+03  0.11968368E+05                                 8.335805                            6.932123       0.300263       2.131111                    0.998973      27.781367      72.766453       0.724592       0.356756      -1.139494       0.004759       0.009847       0.027940       0.030005       0.002859      -0.031155      -0.003797      -0.115197       0.070036      -0.078797       0.031472       0.047325             10.128464      11.854197      -2.400308      -4.802537       7.247821       2.472700      11.283374           0.055946
          495              O      41.523573      15.922973      22.772468      -0.545409      32.528980 0.49210268E+03  0.11568455E+05                                 8.118524                            6.812945       0.403040       2.167407                    0.999163      27.513143      71.463782       0.736616       0.353708      -1.143487      -0.003330       0.017291      -0.013134       0.021967       0.026050       0.038170      -0.041754       0.008957      -0.065540      -0.075317       0.036068       0.039249              9.881692       6.339968       0.055382      -0.912838       7.735952      -3.503635      15.569156           0.061542
          496              O      40.399813      17.854737      22.751015      -0.550179      33.635407 0.50508542E+03  0.11967389E+05                                 8.335480                            6.931857       0.300283       2.131121                    0.998973      27.781013      72.764742       0.724613       0.356751      -1.139498       0.017127      -0.022475      -0.010072       0.029998       0.025362      -0.015244       0.054281       0.049072      -0.059480      -0.078791       0.031469       0.047322             10.128082       7.606625      -0.762418      -3.644260       6.772081       1.139130      16.005541           0.055941
          497              O      34.551486      30.803083      18.806871      -0.545405      32.528765 0.49209857E+03  0.11568330E+05                                 8.118476                            6.812905       0.403050       2.167411                    0.999163      27.513059      71.463397       0.736620       0.353707      -1.143488       0.013310      -0.016226      -0.006494       0.021969      -0.010466       0.021628       0.045860       0.017804      -0.134043      -0.075317       0.036069       0.039248              9.881632       7.434869      -3.483262       0.619745      15.181253      -2.058176       7.028774           0.061542
          498              O      35.662562      30.136494      16.985833      -0.550175      33.635457 0.50508590E+03  0.11967403E+05                                 8.335483                            6.931854       0.300283       2.131120                    0.998973      27.781038      72.764797       0.724614       0.356751      -1.139498      -0.010902      -0.000805       0.027937       0.029999       0.048444       0.018861      -0.025080       0.062564       0.070041      -0.078792       0.031471       0.047321             10.128094       6.320443      -0.794444       0.259838      12.780863      -5.395286      11.282975           0.055941
          499              O      25.849514      27.998982      22.772468      -0.545404      32.528539 0.49209648E+03  0.11568255E+05                                 8.118395                            6.812868       0.403076       2.167421                    0.999163      27.512940      71.462740       0.736627       0.353705      -1.143492      -0.013308      -0.011531      -0.013134       0.021968      -0.016906       0.017070       0.053935       0.040645      -0.065534      -0.075318       0.036064       0.039254              9.881460       7.434776       0.576774       3.490525       6.640904       0.961215      15.568699           0.061541
          500              O      24.738438      26.059895      22.751015      -0.550179      33.636883 0.50511277E+03  0.11968205E+05                                 8.335758                            6.932083       0.300262       2.131113                    0.998973      27.781237      72.765945       0.724594       0.356755      -1.139494       0.010904       0.026070      -0.010072       0.030000      -0.033937      -0.039394      -0.040342       0.019388      -0.059466      -0.078799       0.031471       0.047327             10.128407       6.320646       0.019841       0.835633       8.058514      -3.725703      16.006062           0.055941
          501              O      27.772078       2.959457       7.421500      -0.545405      32.528457 0.49209586E+03  0.11568250E+05                                 8.118409                            6.812885       0.403104       2.167428                    0.999164      27.513030      71.463260       0.736622       0.353707      -1.143489       0.004064       0.006197       0.020683       0.021970      -0.003795       0.026340       0.001538      -0.107559       0.088629      -0.075321       0.036065       0.039256              9.881465      11.686485       2.244715       4.669923       7.149693       2.284557      10.808216           0.061542
          502              O      26.670062       3.620815       9.249936      -0.550168      33.635469 0.50508910E+03  0.11967481E+05                                 8.335434                            6.931850       0.300326       2.131132                    0.998973      27.780980      72.764318       0.724619       0.356748      -1.139502       0.023276      -0.006338      -0.017838       0.030003      -0.011436      -0.023482      -0.047038       0.000445      -0.147962      -0.078793       0.031463       0.047330             10.127950      16.868649       1.657547       1.993583       6.433234       0.578359       7.081968           0.055945
          503              O      32.628922       7.983543       0.316370      -0.545408      32.530242 0.49212707E+03  0.11569172E+05                                 8.118742                            6.813132       0.402991       2.167389                    0.999163      27.513391      71.464882       0.736603       0.353710      -1.143485      -0.004062       0.021567      -0.001052       0.021972      -0.023581       0.012355       0.004169      -0.100113       0.110969      -0.075325       0.036071       0.039254              9.881932      11.687124      -5.151424      -0.559746      11.838191       0.627160       6.120482           0.061543
          504              O      33.730938       9.927862       0.330425      -0.550170      33.635747 0.50509458E+03  0.11967663E+05                                 8.335528                            6.931923       0.300288       2.131118                    0.998973      27.781256      72.765605       0.724608       0.356752      -1.139497      -0.023277      -0.018931      -0.000029       0.030003       0.025945       0.002953      -0.013402       0.095576       0.137425      -0.078791       0.031461       0.047330             10.128080      16.868887      -2.432161      -0.898229       7.373523       0.245965       6.141830           0.055945
          505              O      39.601010      20.059553       0.316370      -0.545404      32.528572 0.49209717E+03  0.11568276E+05                                 8.118400                            6.812873       0.403077       2.167421                    0.999163      27.512956      71.462798       0.736626       0.353705      -1.143492      -0.020707      -0.007260      -0.001052       0.021968       0.031562       0.002565      -0.012787       0.090882       0.110961      -0.075318       0.036064       0.039254              9.881465      16.260867      -2.510110      -0.822944       7.263310       0.171159       6.120216           0.061541
          506              O      38.468189      18.133020       0.330425      -0.550178      33.636832 0.50511211E+03  0.11968185E+05                                 8.335748                            6.932077       0.300263       2.131114                    0.998973      27.781225      72.765894       0.724595       0.356755      -1.139494       0.004754       0.029620      -0.000029       0.029999      -0.028417       0.013081       0.004143      -0.092744       0.137417      -0.078799       0.031472       0.047327             10.128386      11.854095      -5.327927      -0.662183      12.389081       0.654957       6.141981           0.055940
          507              O      41.523573      26.777746       7.421500      -0.545406      32.529133 0.49210531E+03  0.11568532E+05                                 8.118549                            6.812961       0.403034       2.167404                    0.999163      27.513196      71.463970       0.736616       0.353708      -1.143487      -0.003333      -0.006616       0.020684       0.021970       0.044670       0.011838      -0.023586       0.060346       0.088635      -0.075316       0.036068       0.039248              9.881733       6.339986      -0.842182       0.356504      12.496696      -5.186821      10.808518           0.061543
          508              O      40.399813      27.401442       9.249936      -0.550170      33.635857 0.50509369E+03  0.11967638E+05                                 8.335562                            6.931919       0.300274       2.131114                    0.998973      27.781208      72.765491       0.724608       0.356752      -1.139497       0.017129      -0.016987      -0.017837       0.030002      -0.005918       0.028995       0.043851       0.019577      -0.147959      -0.078790       0.031469       0.047321             10.128199       7.606702      -3.690027       0.495957      15.695789      -2.015850       7.082105           0.055944
          509              O      18.877427      15.922973      22.772468      -0.545408      32.530223 0.49212664E+03  0.11569160E+05                                 8.118738                            6.813128       0.402992       2.167389                    0.999163      27.513392      71.464879       0.736603       0.353710      -1.143486       0.003336       0.017297      -0.013132       0.021972      -0.026061      -0.038177      -0.041756       0.008956      -0.065520      -0.075325       0.036071       0.039254              9.881926       6.340141      -0.055388       0.912876       7.736117      -3.503672      15.569519           0.061543
          510              O      20.001187      17.854737      22.751015      -0.550171      33.635784 0.50509518E+03  0.11967681E+05                                 8.335534                            6.931927       0.300289       2.131118                    0.998973      27.781269      72.765654       0.724608       0.356752      -1.139497      -0.017128      -0.022481      -0.010072       0.030004      -0.025369       0.015236       0.054280       0.049081      -0.059466      -0.078791       0.031461       0.047330             10.128088       7.606688       0.762424       3.644243       6.772144       1.139134      16.005432           0.055945
          511              O      20.799990       6.984794      18.806871      -0.545403      32.528063 0.49208845E+03  0.11568028E+05                                 8.118332                            6.812824       0.403119       2.167435                    0.999164      27.512881      71.462647       0.736627       0.353706      -1.143490       0.020707      -0.003411      -0.006494       0.021968      -0.012943      -0.028906      -0.041663       0.009208      -0.134048      -0.075321       0.036066       0.039255              9.881363      16.260653       1.612558       2.092189       6.354780       0.492343       7.028657           0.061542
          512              O      21.932811       6.355868      16.985833      -0.550174      33.635101 0.50508172E+03  0.11967257E+05                                 8.335362                            6.931788       0.300332       2.131137                    0.998973      27.780812      72.763633       0.724624       0.356747      -1.139503      -0.004753       0.009846       0.027936       0.029999      -0.002869       0.031145      -0.003797      -0.115204       0.070034      -0.078795       0.031465       0.047329             10.127862      11.853357       2.400099       4.802165       7.247448       2.472535      11.282780           0.055941
          513              O      32.628922       2.959457       7.421500      -0.545409      32.529793 0.49211941E+03  0.11568943E+05                                 8.118660                            6.813074       0.403010       2.167398                    0.999163      27.513230      71.464231       0.736607       0.353710      -1.143486      -0.004068       0.006195       0.020679       0.021968       0.003789      -0.026348       0.001537      -0.107562       0.088638      -0.075326       0.036071       0.039255              9.881810      11.686961      -2.244833      -4.670143       7.149901       2.284661      10.808568           0.061541
          514              O      33.730938       3.620815       9.249936      -0.550189      33.635346 0.50508673E+03  0.11967427E+05                                 8.335459                            6.931868       0.300288       2.131122                    0.998973      27.781076      72.764917       0.724612       0.356752      -1.139498      -0.023276      -0.006334      -0.017830       0.029997       0.011435       0.023481      -0.047037       0.000437      -0.147965      -0.078792       0.031459       0.047333             10.127986      16.868729      -1.657552      -1.993615       6.433225       0.578381       7.082005           0.055939
          515              O      27.772078       7.983543       0.316370      -0.545407      32.528230 0.49209184E+03  0.11568131E+05                                 8.118370                            6.812858       0.403114       2.167433                    0.999164      27.512944      71.462934       0.736623       0.353707      -1.143489       0.004069       0.021562      -0.001051       0.021967       0.023567      -0.012358       0.004170      -0.100114       0.110973      -0.075321       0.036065       0.039256              9.881408      11.686416       5.151041       0.559691      11.837578       0.627107       6.120232           0.061542
          516              O      26.670062       9.927862       0.330425      -0.550178      33.635001 0.50508035E+03  0.11967217E+05                                 8.335350                            6.931784       0.300333       2.131138                    0.998973      27.780773      72.763511       0.724624       0.356747      -1.139503       0.023275      -0.018925      -0.000029       0.029998      -0.025955      -0.002955      -0.013406       0.095571       0.137425      -0.078794       0.031463       0.047331             10.127839      16.868460       2.432033       0.898212       7.373328       0.245953       6.141728           0.055941
          517              O      25.849514      30.803083      18.806871      -0.545403      32.529003 0.49210486E+03  0.11568506E+05                                 8.118482                            6.812933       0.403059       2.167413                    0.999163      27.513113      71.463436       0.736622       0.353706      -1.143491      -0.013311      -0.016227      -0.006500       0.021971       0.010458      -0.021630       0.045858       0.017805      -0.134052      -0.075316       0.036063       0.039253              9.881583       7.434861       3.483205      -0.619740      15.181092      -2.058164       7.028795           0.061544
          518              O      24.738438      30.136494      16.985833      -0.550163      33.637151 0.50511818E+03  0.11968368E+05                                 8.335806                            6.932123       0.300262       2.131110                    0.998973      27.781368      72.766453       0.724592       0.356756      -1.139494       0.010907      -0.000802       0.027941       0.030005      -0.048452      -0.018866      -0.025082       0.062550       0.070034      -0.078797       0.031472       0.047325             10.128470       6.320688       0.794465      -0.259848      12.781340      -5.395479      11.283383           0.055946
          519              O      34.551486      27.998982      22.772468      -0.545406      32.528870 0.49210065E+03  0.11568393E+05                                 8.118499                            6.812925       0.403044       2.167408                    0.999163      27.513112      71.463621       0.736618       0.353708      -1.143488       0.013310      -0.011530      -0.013134       0.021968       0.016903      -0.017076       0.053934       0.040642      -0.065535      -0.075317       0.036068       0.039249              9.881660       7.434893      -0.576787      -3.490643       6.640980       0.961275      15.569105           0.061542
          520              O      35.662562      26.059895      22.751015      -0.550177      33.635638 0.50508947E+03  0.11967511E+05                                 8.335523                            6.931888       0.300275       2.131116                    0.998973      27.781105      72.765104       0.724610       0.356752      -1.139497      -0.010901       0.026071      -0.010072       0.029999       0.033931       0.039386      -0.040342       0.019394      -0.059476      -0.078791       0.031469       0.047322             10.128144       6.320476      -0.019836      -0.835626       8.058301      -3.725612      16.005656           0.055942
          521              O      43.951996      14.520923      18.806871      -0.545406      32.528723 0.49209788E+03  0.11568310E+05                                 8.118472                            6.812904       0.403052       2.167412                    0.999163      27.513041      71.463350       0.736620       0.353708      -1.143488      -0.007397       0.019639      -0.006492       0.021967       0.002478       0.050531      -0.004200      -0.027030      -0.134042      -0.075317       0.036069       0.039249              9.881624      10.228055      -5.095905      -1.472550      12.388048       1.565794       7.028768           0.061541
          522              O      43.930251      15.816437      16.985833      -0.550183      33.635559 0.50508806E+03  0.11967469E+05                                 8.335511                            6.931880       0.300275       2.131117                    0.998973      27.781069      72.764976       0.724610       0.356752      -1.139497      -0.006149      -0.009036       0.027935       0.029997       0.051314      -0.012286       0.028873       0.052623       0.070037      -0.078791       0.031468       0.047323             10.128125      10.477780      -3.194672      -4.542543       8.623587       2.922677      11.283009           0.055940
          523              O      37.172587       8.386844      22.772468      -0.545407      32.528442 0.49209506E+03  0.11568214E+05                                 8.118382                            6.812863       0.403082       2.167424                    0.999163      27.512906      71.462632       0.736626       0.353705      -1.143491      -0.016636      -0.005760      -0.013136       0.021966       0.009147       0.055244      -0.012185      -0.049605      -0.065542      -0.075318       0.036064       0.039254              9.881434       7.338867       0.632141       2.577692       6.736798       2.542262      15.568638           0.061541
          524              O      34.937750       8.394167      22.751015      -0.550186      33.636517 0.50510622E+03  0.11968008E+05                                 8.335696                            6.932037       0.300266       2.131118                    0.998973      27.781076      72.765343       0.724597       0.356755      -1.139494       0.028024      -0.003593      -0.010074       0.029996      -0.008573      -0.054635      -0.013946      -0.068473      -0.059475      -0.078799       0.031472       0.047328             10.128317       7.641182      -0.742592      -2.808716       6.737876       2.586498      16.005894           0.055938
          525              O      16.449004      22.571596       7.421500      -0.545403      32.528424 0.49209528E+03  0.11568232E+05                                 8.118401                            6.812879       0.403107       2.167428                    0.999164      27.513025      71.463226       0.736622       0.353707      -1.143489       0.007398       0.000421       0.020683       0.021970      -0.048472       0.014502       0.022043       0.047207       0.088630      -0.075321       0.036065       0.039256              9.881455      10.227861       3.086839       4.313442       8.608294       2.901990      10.808208           0.061544
          526              O      16.470749      21.286543       9.249936      -0.550170      33.635779 0.50509497E+03  0.11967658E+05                                 8.335498                            6.931902       0.300315       2.131126                    0.998973      27.781092      72.764805       0.724614       0.356749      -1.139501       0.006150       0.023327      -0.017838       0.030003      -0.005527      -0.052477       0.003185      -0.020028      -0.147961      -0.078793       0.031460       0.047332             10.128035      10.477655       5.347488       1.497686      12.824423       1.437340       7.082027           0.055945
          527              O      23.228413      24.265704       0.316370      -0.545406      32.530019 0.49212298E+03  0.11569050E+05                                 8.118699                            6.813099       0.403000       2.167393                    0.999163      27.513317      71.464571       0.736606       0.353710      -1.143486       0.016645      -0.014302      -0.001053       0.021971      -0.055141       0.009788       0.008615       0.009214       0.110967      -0.075325       0.036071       0.039254              9.881873       7.339122      -2.641112       0.263262      16.186048      -0.798329       6.120450           0.061543
          528              O      25.463250      24.247919       0.330425      -0.550171      33.635468 0.50508932E+03  0.11967504E+05                                 8.335474                            6.931880       0.300294       2.131122                    0.998973      27.781144      72.765141       0.724612       0.356751      -1.139498      -0.028032      -0.010694      -0.000029       0.030002       0.054359      -0.010130       0.009259      -0.002848       0.137421      -0.078791       0.031462       0.047329             10.128010       7.641006       2.895519      -0.236101      16.601233      -0.900865       6.141791           0.055945
          529              O      23.228413      10.606829      24.342235      -0.545403      32.528776 0.49210087E+03  0.11568387E+05                                 8.118441                            6.812904       0.403067       2.167416                    0.999163      27.513036      71.463130       0.736624       0.353705      -1.143491       0.016642       0.014303       0.001052       0.021969       0.055133      -0.009791       0.008615       0.009225       0.110963      -0.075317       0.036063       0.039254              9.881523       7.338912       2.641016      -0.263245      16.185407      -0.798273       6.120250           0.061543
          530              O      25.463250      10.624614      24.328180      -0.550173      33.637187 0.50511901E+03  0.11968394E+05                                 8.335821                            6.932137       0.300254       2.131108                    0.998973      27.781365      72.766488       0.724590       0.356756      -1.139493      -0.028032       0.010694       0.000030       0.030002      -0.054365       0.010128       0.009257      -0.002852       0.137418      -0.078797       0.031469       0.047327             10.128485       7.641277      -2.895647       0.236120      16.602138      -0.900951       6.142041           0.055944
          531              O      16.449004      12.300937      17.237105      -0.545406      32.528718 0.49209801E+03  0.11568314E+05                                 8.118471                            6.812904       0.403052       2.167412                    0.999163      27.513039      71.463337       0.736620       0.353707      -1.143488       0.007397      -0.000426      -0.020680       0.021967       0.048466      -0.014507       0.022043       0.047197       0.088641      -0.075317       0.036069       0.039248              9.881621      10.228050      -3.086968      -4.313610       8.608409       2.902099      10.808404           0.061542
          532              O      16.470749      13.585990      15.408669      -0.550182      33.635557 0.50508800E+03  0.11967467E+05                                 8.335510                            6.931879       0.300274       2.131117                    0.998973      27.781070      72.764974       0.724611       0.356752      -1.139497       0.006149      -0.023326       0.017831       0.029998       0.005521       0.052475       0.003183      -0.020040      -0.147954      -0.078791       0.031467       0.047323             10.128125      10.477778      -5.347642      -1.497783      12.824537       1.437417       7.082060           0.055940
          533              O      37.172587      26.485689       1.886137      -0.545409      32.529658 0.49211662E+03  0.11568861E+05                                 8.118637                            6.813055       0.403014       2.167401                    0.999163      27.513169      71.464016       0.736608       0.353710      -1.143486      -0.016638       0.005760       0.013136       0.021967      -0.009152      -0.055250      -0.012185      -0.049613      -0.065530      -0.075326       0.036071       0.039254              9.881782       7.339074      -0.632158      -2.577789       6.737009       2.542358      15.569262           0.061541
          534              O      34.937750      26.478366       1.907590      -0.550184      33.634794 0.50507639E+03  0.11967115E+05                                 8.335350                            6.931780       0.300308       2.131132                    0.998973      27.780848      72.763977       0.724619       0.356750      -1.139500       0.028024       0.003593       0.010075       0.029996       0.008569       0.054629      -0.013946      -0.068473      -0.059484      -0.078793       0.031464       0.047330             10.127844       7.640910       0.742565       2.808588       6.737609       2.586363      16.005012           0.055939
          535              O      43.951996      20.351610       5.851734      -0.545403      32.528391 0.49209440E+03  0.11568206E+05                                 8.118395                            6.812872       0.403108       2.167429                    0.999164      27.513012      71.463170       0.736623       0.353707      -1.143489      -0.007398      -0.019640       0.006497       0.021970      -0.002485      -0.050534      -0.004200      -0.027020      -0.134050      -0.075321       0.036065       0.039255              9.881449      10.227859       5.095700       1.472487      12.387781       1.565738       7.028708           0.061543
          536              O      43.930251      19.056096       7.672772      -0.550170      33.635772 0.50509470E+03  0.11967650E+05                                 8.335496                            6.931899       0.300315       2.131126                    0.998973      27.781086      72.764780       0.724615       0.356749      -1.139501      -0.006150       0.009042      -0.027940       0.030003      -0.051318       0.012281       0.028874       0.052631       0.070019      -0.078792       0.031460       0.047332             10.128036      10.477656       3.194529       4.542435       8.623494       2.922595      11.282959           0.055946
          537              O      41.523573       8.094787      17.237105      -0.545406      32.530226 0.49212667E+03  0.11569160E+05                                 8.118737                            6.813126       0.402991       2.167389                    0.999163      27.513385      71.464848       0.736604       0.353710      -1.143486      -0.003336       0.006615      -0.020687       0.021973      -0.044679      -0.011844      -0.023589       0.060339       0.088633      -0.075324       0.036071       0.039253              9.881931       6.340140       0.842209      -0.356516      12.496959      -5.186887      10.808692           0.061544
          538              O      40.399813       7.471091      15.408669      -0.550162      33.635457 0.50508890E+03  0.11967490E+05                                 8.335465                            6.931869       0.300303       2.131124                    0.998973      27.781149      72.765120       0.724614       0.356750      -1.139499       0.017129       0.016988       0.017840       0.030005       0.005911      -0.028995       0.043850       0.019575      -0.147974      -0.078791       0.031465       0.047326             10.128003       7.606623       3.689936      -0.495922      15.695373      -2.015730       7.082012           0.055946
          539              O      39.601010      14.812980      24.342235      -0.545408      32.528314 0.49209331E+03  0.11568175E+05                                 8.118386                            6.812870       0.403111       2.167431                    0.999164      27.512978      71.463074       0.736622       0.353707      -1.143488      -0.020707       0.007258       0.001052       0.021968      -0.031567      -0.002568      -0.012788       0.090877       0.110973      -0.075321       0.036065       0.039256              9.881430      16.260762       2.510067       0.822941       7.263284       0.171154       6.120244           0.061542
          540              O      38.468189      16.739513      24.328180      -0.550177      33.635038 0.50508103E+03  0.11967238E+05                                 8.335356                            6.931789       0.300333       2.131138                    0.998973      27.780786      72.763569       0.724623       0.356747      -1.139503       0.004752      -0.029619       0.000030       0.029998       0.028406      -0.013088       0.004144      -0.092741       0.137424      -0.078795       0.031464       0.047331             10.127844      11.853325       5.327532       0.662111      12.388474       0.654900       6.141732           0.055941
          541              O      20.799990      27.887739       5.851734      -0.545407      32.528573 0.49209757E+03  0.11568289E+05                                 8.118405                            6.812881       0.403076       2.167421                    0.999163      27.512966      71.462851       0.736625       0.353705      -1.143491       0.020707       0.003411       0.006490       0.021966       0.012941       0.028902      -0.041663       0.009207      -0.134049      -0.075318       0.036064       0.039255              9.881463      16.260852      -1.612576      -2.092231       6.354812       0.492361       7.028725           0.061541
          542              O      21.932811      28.516665       7.672772      -0.550190      33.637034 0.50511608E+03  0.11968306E+05                                 8.335798                            6.932121       0.300249       2.131108                    0.998973      27.781292      72.766234       0.724590       0.356757      -1.139493      -0.004750      -0.009845      -0.027935       0.029997       0.002863      -0.031150      -0.003801      -0.115206       0.070034      -0.078798       0.031467       0.047332             10.128447      11.854164      -2.400297      -4.802518       7.247814       2.472696      11.283364           0.055939
          543              O      18.877427      18.949560       1.886137      -0.545406      32.528874 0.49210064E+03  0.11568393E+05                                 8.118499                            6.812925       0.403044       2.167408                    0.999163      27.513111      71.463617       0.736618       0.353708      -1.143488       0.003330      -0.017292       0.013134       0.021969       0.026050       0.038170      -0.041755       0.008956      -0.065535      -0.075316       0.036068       0.039248              9.881663       6.339947       0.055382      -0.912836       7.735929      -3.503626      15.569112           0.061542
          544              O      20.001187      17.017796       1.907590      -0.550176      33.635590 0.50508864E+03  0.11967486E+05                                 8.335514                            6.931882       0.300276       2.131117                    0.998973      27.781087      72.765031       0.724611       0.356752      -1.139497      -0.017128       0.022476       0.010072       0.029999       0.025363      -0.015244       0.054280       0.049073      -0.059476      -0.078790       0.031469       0.047322             10.128132       7.606658      -0.762417      -3.644283       6.772106       1.139131      16.005633           0.055942
          545              O      25.849514       4.069450       5.851734      -0.545407      32.529182 0.49210608E+03  0.11568556E+05                                 8.118559                            6.812968       0.403031       2.167403                    0.999163      27.513207      71.464027       0.736615       0.353708      -1.143487      -0.013312       0.016226       0.006497       0.021970      -0.010465       0.021629       0.045859       0.017806      -0.134043      -0.075316       0.036068       0.039248              9.881748       7.434949      -3.483308       0.619760      15.181447      -2.058213       7.028847           0.061543
          546              O      24.738438       4.736039       7.672772      -0.550169      33.635845 0.50509354E+03  0.11967634E+05                                 8.335561                            6.931919       0.300276       2.131115                    0.998973      27.781201      72.765481       0.724608       0.356752      -1.139497       0.010903       0.000803      -0.027939       0.030002       0.048443       0.018863      -0.025080       0.062561       0.070032      -0.078789       0.031468       0.047321             10.128195       6.320507      -0.794456       0.259848      12.780999      -5.395342      11.283079           0.055945
          547              O      34.551486       6.873551       1.886137      -0.545406      32.528991 0.49210481E+03  0.11568505E+05                                 8.118481                            6.812935       0.403059       2.167412                    0.999163      27.513122      71.463473       0.736621       0.353706      -1.143490       0.013310       0.011535       0.013133       0.021970      -0.016908       0.017069       0.053934       0.040647      -0.065532      -0.075317       0.036063       0.039254              9.881575       7.434864       0.576777       3.490573       6.640973       0.961233      15.568890           0.061543
          548              O      35.662562       8.812638       1.907590      -0.550171      33.637391 0.50512293E+03  0.11968512E+05                                 8.335857                            6.932167       0.300252       2.131106                    0.998973      27.781461      72.766862       0.724587       0.356757      -1.139492      -0.010906      -0.026074       0.010071       0.030004      -0.033939      -0.039392      -0.040340       0.019392      -0.059458      -0.078796       0.031468       0.047328             10.128529       6.320729       0.019833       0.835651       8.058600      -3.725734      16.006257           0.055945
          549              O      32.628922      31.913076      17.237105      -0.545403      32.528051 0.49208839E+03  0.11568026E+05                                 8.118329                            6.812823       0.403122       2.167436                    0.999164      27.512876      71.462615       0.736627       0.353706      -1.143490      -0.004067      -0.006196      -0.020681       0.021969      -0.003795       0.026340       0.001539      -0.107559       0.088634      -0.075321       0.036066       0.039255              9.881360      11.686363       2.244689       4.669863       7.149616       2.284532      10.808100           0.061543
          550              O      33.730938      31.251718      15.408669      -0.550174      33.635033 0.50508036E+03  0.11967216E+05                                 8.335348                            6.931777       0.300335       2.131138                    0.998973      27.780791      72.763537       0.724625       0.356747      -1.139504      -0.023276       0.006337       0.017834       0.029999      -0.011437      -0.023485      -0.047038       0.000447      -0.147959      -0.078794       0.031465       0.047330             10.127847      16.868489       1.657529       1.993553       6.433161       0.578354       7.081891           0.055941
          551              O      27.772078      26.888990      24.342235      -0.545406      32.529771 0.49211850E+03  0.11568915E+05                                 8.118650                            6.813062       0.403010       2.167398                    0.999163      27.513214      71.464151       0.736609       0.353709      -1.143487       0.004065      -0.021565       0.001053       0.021970      -0.023580       0.012355       0.004169      -0.100117       0.110964      -0.075326       0.036072       0.039254              9.881806      11.686962      -5.151340      -0.559738      11.838046       0.627150       6.120409           0.061541
          552              O      26.670062      24.944671      24.328180      -0.550177      33.635137 0.50508284E+03  0.11967308E+05                                 8.335407                            6.931824       0.300305       2.131127                    0.998973      27.781011      72.764577       0.724617       0.356750      -1.139500       0.023275       0.018926       0.000030       0.029999       0.025949       0.002953      -0.013403       0.095577       0.137420      -0.078793       0.031464       0.047329             10.127921      16.868617      -2.432102      -0.898215       7.373410       0.245959       6.141734           0.055940

******************************************************
Auxiliary information for the entire system
The total spin magnetic moment of the unit cell is   22.913236
The total net atomic charge of the unit cell is   -0.000001
Accuracy of reproducing the electrostatic potential in the unit cell:
  The inner radius (bohr) =    5.0000
  The outer radius (bohr) =   12.0000
  Valid grid points have density less than (e/(bohr^3)) =    0.0001
  The number of valid grid points were=      3663346
  The rms potential error without charges in kcal/mol is=      5.66489
  The rms potential error with partial charges in kcal/mol is=      1.26779
  The RRMSE value at monopole order=      0.22380
  The rms potential error with partial charges and cloud penetration in kcal/mol is=      1.26640
  The RRMSE value at monopole order with cloud penetration is=      0.22355
  The rms potential error with partial charges and atomic dipoles in kcal/mol is=      0.63486
  The RRMSE value at dipole order=      0.11207
  The rms potential error with partial charges, atomic dipoles and cloud penetration in kcal/mol is=      0.62565
  The RRMSE value at dipole order with cloud penetration=      0.11044

******************************************************
The electron densities and ab initio electrostatic potential were computed in VASP using the PBE functional and
projector augmented wave method. See the main text of the journal article for a description of computational details.
The atomic charges, dipoles, and quadrupoles were computed with the DDEC6 method as described in
(a) T. A. Manz and N. Gabaldon Limas, RSC Adv. 6 (2016) 47771-47801 DOI: 10.1039/c6ra04656h
(b) N. Gabaldon Limas and T. A. Manz, RSC Adv. 8 (2018) 2678-2707 DOI: 10.1039/c7ra11829e.
For each atom in the material, the electron cloud parameters were fit to the spherically averaged atom-in-material
electron density using radial positions for which this density was between 10^-4 and 10^-2 electrons per cubic bohr.
The polarizabilities, dispersion coefficients, and quantum Drude oscillator (QDO) parameters were fit using the MCLF method.
The magnetic structure of the system was optimized in VASP from the default ferromagnetic initial guess using spin polarization.
The atomic spin moments (ASMs) were computed on this optimized magnetic structure using the DDEC6 partition as inputs
to the method of T. A. Manz and D. S. Sholl, J. Chem. Theory Comput. 7 (2011) 4146-4164 DOI: 10.1021/ct200539n.
The RMSE and RRMSE were computed using a uniform grid with Ewald summation.
