# Supplementary material for: A collection of forcefield precursors for metal–organic frameworks
Source: RSC Adv. 2019 Nov 13;9(63):36492–507. doi: 10.1039/c9ra07327b (PMC9075174; doi:10.1039/c9ra07327b)
Supplement: RA-009-C9RA07327B-s5445 [file RA-009-C9RA07327B-s5445.xyz]

  298
jmolscript: load "" {1 1 1} spacegroup "x,y,z" unitcell [{      9.810000     0.000000     0.000000 }, {      4.905013    17.911529     0.000000 }, {      4.905021     2.023127    19.522732 }]
Zn    13.465133    12.405955    16.028358     0.675990
Zn     8.560134    17.496029    13.255740     0.677367
Zn     6.154901     7.528701     3.494374     0.675990
Zn    11.059900     2.438627     6.266992     0.677367
Zn     4.992226    13.939428     4.880683     0.736871
Zn    14.627808     5.995227    14.642049     0.736871
H      7.153474     6.041974    17.340091     0.293995
H     12.505799    10.238430     3.890880     0.097512
H     11.842642     7.971097     4.049015     0.101977
H     10.749809     8.946029     4.607365     0.090171
H     11.041166     7.147864     6.112567     0.084827
H     12.566622     7.495180     6.249227     0.099472
H     11.420816     8.342910     8.086316     0.095282
H     10.464341     9.152903     7.139463     0.087750
H     13.230761     9.664552     7.479159     0.105012
H     12.076126    10.617437     7.945752     0.099508
H     11.477714    11.042017     5.751397     0.100622
H     11.515986    11.896659    18.284991     0.078630
H      9.856133    10.474307    18.888243     0.137972
H     10.547734     8.434672    15.522524     0.125462
H     12.235054     9.875952    15.050074     0.098661
H      5.871308     5.260760    19.065900     0.138621
H      9.299883     2.759672     1.239693     0.091402
H     10.021903     6.124835     2.998692     0.080343
H     11.545395     6.721160     1.390019     0.134773
H      5.207159    11.956788     2.739039     0.103646
H      6.320592    11.533182     0.794575     0.129729
H      8.663223    14.699192     1.530582     0.137149
H      7.426184    15.080531     3.430144     0.095787
H     16.102164    17.093201    17.701261     0.130902
H     17.546195    17.978253    16.182393     0.101494
H     16.932085    14.992062    13.742051     0.083503
H     15.438022    14.048016    15.210161     0.121530
H      7.153468     5.948481    11.944007     0.293174
H     12.505807    17.640427     5.870486     0.097684
H      6.937639     1.996231     5.712351     0.100997
H      5.844804     1.021299     5.154001     0.090649
H      6.136161     2.819464     3.648799     0.083612
H      7.661615     2.472148     3.512139     0.099525
H      6.515805     1.624418     1.675050     0.095321
H      5.559330     0.814425     2.621903     0.088009
H      8.325750     0.302776     2.282207     0.103779
H     12.076124    17.261420     1.815614     0.098902
H     11.477716    16.836840     4.009969     0.101045
H     16.420983    18.005325    10.999107     0.079167
H      9.856119     1.516148    10.395855     0.137632
H     10.547728     3.555783    13.761574     0.126440
H     12.235048     2.114503    14.234024     0.098144
H      5.871300     6.729695    10.218198     0.137384
H      4.394894     7.207656     8.521673     0.092213
H      5.116906     3.842493     6.762674     0.079419
H      6.640400     3.246168     8.371347     0.134248
H     15.017167    15.922069     7.022327     0.103939
H     16.130604    16.345675     8.966791     0.130325
H      8.663229    13.179665     8.230784     0.137416
H      7.426186    12.798326     6.331222     0.094834
H     11.197155    12.808783    11.582837     0.130872
H     12.641188    11.923731    13.101705     0.101355
H     12.027086    14.909922    15.542047     0.083253
H     10.533023    15.853968    14.073937     0.122326
H     12.466560    13.892682     2.182641     0.293995
H      7.114235     9.696226    15.631852     0.097512
H      7.777392    11.963559    15.473717     0.101977
H      8.870225    10.988627    14.915367     0.090170
H      8.578868    12.786792    13.410165     0.084827
H      7.053412    12.439476    13.273505     0.099472
H      8.199218    11.591746    11.436416     0.095282
H      9.155693    10.781753    12.383269     0.087750
H      6.389273    10.270104    12.043573     0.105012
H      7.543908     9.317219    11.576980     0.099507
H      8.142320     8.892639    13.771335     0.100622
H      8.104048     8.037997     1.237741     0.078630
H      9.763901     9.460349     0.634489     0.137973
H      9.072300    11.499984     4.000208     0.125463
H      7.384980    10.058704     4.472658     0.098661
H     13.748726    14.673896     0.456832     0.138620
H     10.320151    17.174984    18.283039     0.091401
H      9.598131    13.809821    16.524040     0.080343
H      8.074639    13.213496    18.132713     0.134774
H     14.412875     7.977868    16.783693     0.103646
H     13.299442     8.401474    18.728157     0.129729
H     10.956811     5.235464    17.992150     0.137149
H     12.193850     4.854125    16.092588     0.095788
H      3.517870     2.841455     1.821471     0.130901
H      2.073839     1.956403     3.340339     0.101494
H      2.687949     4.942594     5.780681     0.083503
H      4.182012     5.886640     4.312571     0.121530
H     12.466566    13.986175     7.578725     0.293174
H      7.114227     2.294229    13.652246     0.097684
H     12.682395    17.938425    13.810381     0.100996
H     13.775230    18.913357    14.368731     0.090649
H     13.483873    17.115192    15.873933     0.083612
H     11.958419    17.462508    16.010593     0.099525
H     13.104229    18.310238    17.847682     0.095320
H     14.060704    19.120231    16.900829     0.088008
H     11.294284    19.631880    17.240525     0.103779
H      7.543910     2.673236    17.707118     0.098902
H      8.142318     3.097816    15.512763     0.101046
H      3.199051     1.929331     8.523625     0.079167
H      9.763915    18.418508     9.126877     0.137632
H      9.072306    16.378873     5.761158     0.126442
H      7.384986    17.820153     5.288708     0.098144
H     13.748734    13.204961     9.304534     0.137383
H     15.225140    12.727000    11.001059     0.092213
H     14.503128    16.092163    12.760058     0.079419
H     12.979634    16.688488    11.151385     0.134248
H      4.602867     4.012587    12.500405     0.103939
H      3.489430     3.588981    10.555941     0.130325
H     10.956805     6.754991    11.291948     0.137416
H     12.193848     7.136330    13.191510     0.094835
H      8.422879     7.125873     7.939895     0.130872
H      6.978846     8.010925     6.421027     0.101355
H      7.592948     5.024734     3.980685     0.083253
H      9.087011     4.080688     5.448795     0.122325
C      4.250684     9.208899     4.706931     0.636573
C     12.648045     9.742693     4.724501    -0.134265
C     11.641538     8.599996     4.759642    -0.200641
C     11.684703     7.873483     6.114520    -0.180856
C     11.368823     8.819522     7.240981    -0.174430
C     12.343938     9.987383     7.258552    -0.203274
C     12.390044    10.711093     5.893913    -0.143462
C     13.236648    11.922722     5.901722     0.629488
C     11.312918    11.186413    17.722736     0.084707
C     10.311317    10.336036    18.089763    -0.158410
C      9.972870     9.265930    17.269809     0.098192
C     10.729220     9.131427    16.110158    -0.174362
C     11.730821    10.007808    15.821222     0.075127
C      8.923200     8.350697    17.650502     0.237479
C      7.404612     7.439452    18.743775     0.277901
C      1.523497     5.047539     0.277223     0.062290
C     10.646796     3.839838     0.238177    -0.184997
C      9.760954     3.566935     1.268978     0.084609
C     10.184748     5.531383     2.301730     0.068067
C     11.099040     5.909072     1.331450    -0.178568
C      5.900727    12.523561     2.487196     0.088723
C      6.567805    12.260875     1.317784    -0.178665
C      7.605703    13.080541     0.913664     0.092243
C      7.951017    14.141113     1.745332    -0.170518
C      7.210363    14.350035     2.897173     0.083596
C     13.252359    14.857965    19.188893     0.238040
C     14.549239    14.980587    17.554841     0.252252
C     15.557707    15.480538    16.623606     0.089361
C     16.240484    16.654795    16.893020    -0.160232
C     17.116516    17.179852    15.979356     0.078375
C     16.754525    15.429659    14.542483     0.085479
C     15.849062    14.854795    15.424911    -0.166839
C      9.155679     0.758429     5.054435     0.634946
C     12.648051    18.136164     5.036865    -0.136288
C      6.736533     1.367332     5.001724    -0.198971
C      6.779696     2.093845     3.646846    -0.179972
C      6.463812     1.147806     2.520385    -0.174767
C     12.343938    17.891474     2.502814    -0.200959
C     12.390046    17.167764     3.867453    -0.142990
C     13.236648    15.956135     3.859644     0.630660
C     16.217917    18.715571    11.561362     0.085897
C     10.311303     1.654419    11.194335    -0.160249
C      9.972860     2.724525    12.014289     0.101547
C     10.729212     2.859028    13.173940    -0.177603
C     11.730813     1.982647    13.462876     0.077019
C      8.923190     3.639758    11.633596     0.236738
C      7.404602     4.551003    10.540323     0.278942
C      6.428506     4.919789     9.484143     0.060173
C      5.741807     6.127490     9.523189    -0.183177
C      4.855963     6.400393     8.492388     0.081312
C      5.279753     4.435945     7.459636     0.068137
C      6.194045     4.058256     8.429916    -0.175614
C      5.900733    15.355296     7.274170     0.087892
C      6.567815    15.617982     8.443582    -0.178811
C      7.605713    14.798316     8.847702     0.090416
C      7.951023    13.737744     8.016034    -0.171095
C      7.210367    13.528822     6.864193     0.084578
C      8.347350    15.044019    10.095205     0.239705
C      9.644234    14.921397    11.729257     0.252940
C     10.652702    14.421446    12.660492     0.088458
C     11.335477    13.247189    12.391078    -0.160591
C     12.211511    12.722132    13.304742     0.080577
C     11.849524    14.472325    14.741615     0.086889
C     10.944061    15.047189    13.859187    -0.168257
C     15.369350    10.725757    14.815801     0.636573
C      6.971989    10.191963    14.798231    -0.134265
C      7.978496    11.334660    14.763090    -0.200641
C      7.935331    12.061173    13.408212    -0.180856
C      8.251211    11.115134    12.281751    -0.174430
C      7.276096     9.947273    12.264180    -0.203274
C      7.229990     9.223563    13.628819    -0.143462
C      6.383386     8.011934    13.621010     0.629487
C      8.307116     8.748243     1.799996     0.084707
C      9.308717     9.598620     1.432969    -0.158411
C      9.647164    10.668726     2.252923     0.098193
C      8.890814    10.803229     3.412574    -0.174363
C      7.889213     9.926848     3.701510     0.075127
C     10.696834    11.583959     1.872230     0.237479
C     12.215422    12.495204     0.778957     0.277901
C     18.096537    14.887117    19.245509     0.062290
C      8.973238    16.094818    19.284555    -0.184996
C      9.859080    16.367721    18.253754     0.084609
C      9.435286    14.403273    17.221002     0.068067
C      8.520994    14.025584    18.191282    -0.178569
C     13.719307     7.411095    17.035536     0.088723
C     13.052229     7.673781    18.204948    -0.178664
C     12.014331     6.854115    18.609068     0.092243
C     11.669017     5.793543    17.777400    -0.170518
C     12.409671     5.584621    16.625559     0.083596
C      6.367675     5.076691     0.333839     0.238040
C      5.070795     4.954069     1.967891     0.252252
C      4.062327     4.454118     2.899126     0.089361
C      3.379550     3.279861     2.629712    -0.160232
C      2.503518     2.754804     3.543376     0.078375
C      2.865509     4.504997     4.980249     0.085478
C      3.770972     5.079861     4.097821    -0.166839
C     10.464355    19.176227    14.468297     0.634946
C      6.971983     1.798492    14.485867    -0.136288
C     12.883501    18.567324    14.521008    -0.198970
C     12.840338    17.840811    15.875886    -0.179972
C     13.156222    18.786850    17.002347    -0.174767
C      7.276096     2.043182    17.019918    -0.200958
C      7.229988     2.766892    15.655279    -0.142991
C      6.383386     3.978521    15.663088     0.630660
C      3.402117     1.219085     7.961370     0.085897
C      9.308731    18.280237     8.328397    -0.160250
C      9.647174    17.210131     7.508443     0.101547
C      8.890822    17.075628     6.348792    -0.177603
C      7.889221    17.952009     6.059856     0.077019
C     10.696844    16.294898     7.889136     0.236738
C     12.215432    15.383653     8.982409     0.278942
C     13.191528    15.014867    10.038589     0.060173
C     13.878227    13.807166     9.999543    -0.183177
C     14.764071    13.534263    11.030344     0.081311
C     14.340281    15.498711    12.063096     0.068136
C     13.425989    15.876400    11.092816    -0.175614
C     13.719301     4.579360    12.248562     0.087892
C     13.052219     4.316674    11.079150    -0.178811
C     12.014321     5.136340    10.675030     0.090416
C     11.669011     6.196912    11.506698    -0.171095
C     12.409667     6.405834    12.658539     0.084578
C     11.272684     4.890637     9.427527     0.239705
C      9.975800     5.013259     7.793475     0.252940
C      8.967332     5.513210     6.862240     0.088458
C      8.284557     6.687467     7.131654    -0.160591
C      7.408523     7.212524     6.217990     0.080577
C      7.770510     5.462331     4.781117     0.086889
C      8.675973     4.887467     5.663545    -0.168258
N     12.012370    11.049196    16.606036    -0.207897
N      8.203147     8.487568    18.798439    -0.411975
N      7.623374     6.731090    17.646597    -0.145977
N      8.597506     7.302234    16.918400    -0.225830
N      9.523553     4.375888     2.299778    -0.260414
N      6.204838    13.561396     3.289580    -0.220710
N     14.236302    15.629324    18.698873    -0.410772
N     12.933532    13.781218    18.443125    -0.267127
N     13.788963    13.878904    17.363518    -0.228803
N     17.383347    16.580803    14.796279    -0.226828
N     16.917371    18.852788    12.678062    -0.209530
N      8.203135     3.502887    10.485659    -0.412245
N      7.623366     5.259365    11.637501    -0.144169
N      8.597500     4.688221    12.365698    -0.227023
N      4.618560     5.591440     7.461588    -0.258349
N      6.204842    14.317461     6.471786    -0.219608
N      9.331293    14.272660    10.585225    -0.410676
N      8.028527    16.120766    10.840973    -0.267526
N      8.883960    16.023080    11.920580    -0.229952
N     12.478344    13.321181    14.487819    -0.228470
N      7.607664     8.885460     2.916696    -0.207897
N     11.416887    11.447088     0.724293    -0.411975
N     11.996660    13.203566     1.876135    -0.145977
N     11.022528    12.632422     2.604332    -0.225830
N     10.096481    15.558768    17.222954    -0.260414
N     13.415196     6.373260    16.233152    -0.220710
N      5.383732     4.305332     0.823859    -0.410772
N      6.686502     6.153438     1.079607    -0.267127
N      5.831071     6.055752     2.159214    -0.228803
N      2.236687     3.353853     4.726453    -0.226828
N      2.702663     1.081868     6.844670    -0.209530
N     11.416899    16.431769     9.037073    -0.412245
N     11.996668    14.675291     7.885231    -0.144169
N     11.022534    15.246435     7.157034    -0.227023
N     15.001474    14.343216    12.061144    -0.258349
N     13.415192     5.617195    13.050946    -0.219607
N     10.288741     5.661996     8.937507    -0.410675
N     11.591507     3.813890     8.681759    -0.267526
N     10.736074     3.911576     7.602152    -0.229952
N      7.141690     6.613475     5.034913    -0.228470
O      4.469446     8.406391     3.721033    -0.593576
O      5.112003     9.478937     5.515172    -0.572074
O     13.760501    12.296296     4.781117    -0.572511
O     13.423039    12.582432     6.944236    -0.598629
O      9.374443     1.560937     6.040333    -0.592625
O     10.016996     0.488391     4.246194    -0.571405
O     13.760503    15.582561     4.980249    -0.573018
O     13.423037    15.296425     2.817130    -0.600369
O     15.150588    11.528265    15.801699    -0.593576
O     14.508031    10.455719    14.007560    -0.572074
O      5.859533     7.638360    14.741615    -0.572511
O      6.196995     7.352224    12.578496    -0.598628
O     10.245591    18.373719    13.482399    -0.592625
O      9.603038    19.446265    15.276538    -0.571405
O      5.859531     4.352095    14.542483    -0.573018
O      6.196997     4.638231    16.705602    -0.600369

The following XYZ coordinates are in angstroms. Other properties are in atomic units.
The sperically averaged electron density of each atom fit to a function of the form exp(a - br)
eigen_1, eigen_2 and eigen_3 are the three eigenvalues of traceless quadrupole moment tensor
  atom number  atomic symbol              X              Y              Z     net charge C6 coefficient C8 coefficient C10 coefficient fluctuating dipole atomic polarizability isotropic forcefield polarizability              a              b squared Pearson coefficient          <r^3>          <r^4>         wp_QDO          m_QDO          q_QDO       dipole_x       dipole_y       dipole_z         dipole            Qxy            Qxz            Qyz     Q(x^2-y^2)  Q(3z^2 - R^2)        eigen_1        eigen_2        eigen_3 static polarizability      alpha(xx)      alpha(xy)      alpha(xz)      alpha(yy)      alpha(yz)      alpha(zz) atomic spin moment
            1             Zn      13.465133      12.405955      16.028358       0.675990     103.018264 0.22128091E+04  0.73351390E+05                                17.768166                           15.269790       0.410511       1.959300                    0.996227      50.274810     139.592539       0.467615       0.395142      -1.148634       0.064713      -0.028329       0.027385       0.075764      -0.034708      -0.036167       0.021175       0.045645       0.146979      -0.066058      -0.011797       0.077855             19.932462      21.825862      -0.648966       0.227582      21.653887      -0.256942      16.317636           0.000013
            2             Zn       8.560134      17.496029      13.255740       0.677367     102.787686 0.22063026E+04  0.73074506E+05                                17.736482                           15.242662       0.412621       1.960466                    0.996245      50.213824     139.318882       0.468293       0.394901      -1.148925       0.064465       0.028862      -0.027583       0.075826       0.034123       0.035707       0.021758       0.044912       0.145985      -0.065233      -0.012122       0.077355             19.896808      21.785082       0.649104      -0.227287      21.616251      -0.253337      16.289090           0.000013
            3             Zn       6.154901       7.528701       3.494374       0.675990     103.018258 0.22128090E+04  0.73351384E+05                                17.768166                           15.269789       0.410511       1.959300                    0.996227      50.274808     139.592533       0.467615       0.395142      -1.148634      -0.064713       0.028329      -0.027385       0.075764      -0.034708      -0.036167       0.021175       0.045645       0.146979      -0.066058      -0.011797       0.077855             19.932461      21.825862      -0.648967       0.227582      21.653886      -0.256942      16.317635           0.000013
            4             Zn      11.059900       2.438627       6.266992       0.677367     102.787689 0.22063027E+04  0.73074509E+05                                17.736482                           15.242662       0.412621       1.960466                    0.996245      50.213825     139.318884       0.468293       0.394901      -1.148925      -0.064465      -0.028862       0.027583       0.075826       0.034123       0.035707       0.021758       0.044912       0.145985      -0.065233      -0.012122       0.077355             19.896808      21.785083       0.649105      -0.227287      21.616251      -0.253337      16.289090           0.000013
            5             Zn       4.992226      13.939428       4.880683       0.736871      98.129719 0.21314652E+04  0.70072771E+05                                17.332593                           15.029831       0.353970       1.948482                    0.997753      49.279463     136.749683       0.468785       0.397431      -1.145728      -0.095556       0.000032      -0.000375       0.095557      -0.000472      -0.000255      -0.013480      -0.098361      -0.078395      -0.036129      -0.028129       0.064258             19.473691      18.082555      -0.001982      -0.001096      19.673824       2.403029      20.664694           0.000001
            6             Zn      14.627808       5.995227      14.642049       0.736871      98.129715 0.21314651E+04  0.70072765E+05                                17.332593                           15.029831       0.353970       1.948482                    0.997753      49.279461     136.749676       0.468785       0.397431      -1.145728       0.095556      -0.000032       0.000375       0.095557      -0.000472      -0.000255      -0.013480      -0.098361      -0.078395      -0.036130      -0.028129       0.064258             19.473691      18.082555      -0.001995      -0.001089      19.673824       2.403029      20.664695           0.000001
            7              H       7.153474       6.041974      17.340091       0.293995       0.624505 0.36525033E+01  0.30423903E+02                                 1.360955                            1.229875      -1.204050       2.391693                    0.998812       2.949043       8.433962       0.473499       1.552968      -0.654382      -0.014358      -0.018499      -0.011078       0.025905       0.001947      -0.012400       0.001551       0.008012       0.021039      -0.010895      -0.005681       0.016577              1.445089       1.343315       0.420331       0.186531       1.714103       0.326956       1.277850          -0.000000
            8              H      12.505799      10.238430       3.890880       0.097512       1.099421 0.88247471E+01  0.89674153E+02                                 1.817895                            1.778663      -1.213809       2.291121                    0.992623       3.949346      11.620363       0.448358       1.344362      -0.693314      -0.008947       0.017366      -0.031362       0.036949      -0.000239      -0.001277      -0.004181      -0.005143       0.036246      -0.008746      -0.004453       0.013199              1.835396       1.600835      -0.068955       0.151418       1.857501      -0.392707       2.047851           0.000000
            9              H      11.842642       7.971097       4.049015       0.101977       0.978014 0.75433610E+01  0.73401026E+02                                 1.658909                            1.628407      -0.899156       2.436729                    0.997352       3.667259      10.417512       0.477503       1.318234      -0.699607       0.012893      -0.018380      -0.018463       0.029068       0.001054      -0.001131       0.004929      -0.014659       0.017582      -0.010484       0.000370       0.010114              1.659401       1.440378      -0.082432      -0.056742       1.784053       0.395818       1.753772           0.000002
           10              H      10.749809       8.946029       4.607365       0.090171       0.991327 0.76806109E+01  0.75112210E+02                                 1.672805                            1.641025      -0.934725       2.411297                    0.996798       3.771911      10.759465       0.476349       1.314819      -0.699707      -0.020363       0.008277       0.001802       0.022055       0.003498       0.000487      -0.001850       0.004760      -0.009436      -0.004791      -0.001034       0.005826              1.681783       2.098492      -0.252403       0.231893       1.504749      -0.097255       1.442109          -0.000001
           11              H      11.041166       7.147864       6.112567       0.084827       1.019213 0.76794172E+01  0.75373246E+02                                 1.725801                            1.656277      -1.064500       2.348036                    0.994810       3.895329      11.265685       0.465852       1.339580      -0.693904      -0.018986      -0.012676       0.000626       0.022838       0.005187       0.001975       0.000772      -0.003477       0.006841      -0.006763       0.001375       0.005388              1.755560       1.836716       0.520101      -0.065870       2.037110      -0.064391       1.392853           0.000000
           12              H      12.566622       7.495180       6.249227       0.099472       0.938613 0.72716347E+01  0.70563164E+02                                 1.652405                            1.627812      -1.058599       2.361424                    0.994227       3.795542      10.995639       0.461905       1.366494      -0.688904       0.025910      -0.000649       0.004373       0.026284       0.000163      -0.000170       0.003186       0.007576       0.016788      -0.007374       0.000992       0.006382              1.664883       1.978160      -0.333944       0.086556       1.627724      -0.067054       1.388766          -0.000001
           13              H      11.420816       8.342910       8.086316       0.095282       1.145697 0.87623805E+01  0.87005329E+02                                 1.727924                            1.664227      -0.821131       2.463291                    0.998521       3.533395       9.584774       0.520413       1.185317      -0.730923       0.010422      -0.014261       0.020892       0.027358      -0.003474       0.005538       0.001139      -0.007265       0.020039      -0.010209       0.001564       0.008645              1.744623       1.390940       0.022482      -0.036797       1.748446      -0.463764       2.094483           0.000000
           14              H      10.464341       9.152903       7.139463       0.087750       1.118923 0.89585067E+01  0.88923355E+02                                 1.663637                            1.654980      -0.711147       2.509904                    0.999252       3.465569       9.220895       0.538201       1.146519      -0.741364      -0.016629       0.011020      -0.008027       0.021504      -0.003778      -0.000021       0.004240       0.001888      -0.012379      -0.006866       0.000183       0.006683              1.646935       2.044943      -0.183402       0.003491       1.509179      -0.024922       1.386683           0.000000
           15              H      13.230761       9.664552       7.479159       0.105012       1.162831 0.95492159E+01  0.97118170E+02                                 1.763395                            1.754021      -0.955327       2.406809                    0.996873       3.610859       9.993289       0.498471       1.208185      -0.725645       0.023978      -0.011637       0.001468       0.026693      -0.000723       0.006802      -0.003776       0.002652      -0.003027      -0.007536      -0.000812       0.008348              1.748514       2.038364      -0.267012       0.108042       1.686590      -0.059931       1.520588           0.000000
           16              H      12.076126      10.617437       7.945752       0.099508       1.109049 0.82627911E+01  0.80034705E+02                                 1.624794                            1.563997      -0.894450       2.429386                    0.998824       3.345481       8.671518       0.569611       1.110136      -0.750558      -0.012151       0.016052       0.017582       0.026729      -0.005891      -0.005692       0.001826       0.000855       0.019476      -0.009622      -0.000915       0.010538              1.651379       1.358594      -0.133301      -0.197026       1.842056       0.422433       1.753488           0.000002
           17              H      11.477714      11.042017       5.751397       0.100622       1.051309 0.85690413E+01  0.85576381E+02                                 1.708940                            1.709775      -0.821059       2.475606                    0.997001       3.626491      10.237587       0.479410       1.279313      -0.709031      -0.032306       0.004442      -0.001327       0.032637      -0.006723      -0.002430       0.002283       0.006637      -0.004804      -0.006793      -0.002490       0.009283              1.703545       1.948085      -0.175710       0.089851       1.664501      -0.014015       1.498050          -0.000001
           18              H      11.515986      11.896659      18.284991       0.078630       1.138796 0.80288846E+01  0.79419447E+02                                 1.820262                            1.664843      -1.275218       2.237338                    0.996658       3.951114      11.347262       0.478312       1.294562      -0.702198       0.001073       0.023732       0.030151       0.038386      -0.005584      -0.014079       0.004898       0.008567       0.051052      -0.015740      -0.009540       0.025280              1.895566       1.585834       0.366398       0.209415       2.316654       0.518782       1.784209           0.000002
           19              H       9.856133      10.474307      18.888243       0.137972       0.993558 0.74530997E+01  0.72233100E+02                                 1.678761                            1.627746      -1.035941       2.407602                    0.998084       3.393399       9.589165       0.474066       1.333115      -0.698339      -0.017434       0.006701       0.033470       0.038329       0.001493      -0.004532       0.012608      -0.006951       0.030120      -0.012934      -0.005531       0.018464              1.670977       1.587286       0.042573      -0.270915       1.505619       0.046006       1.920026           0.000005
           20              H      10.547734       8.434672      15.522524       0.125462       1.049246 0.79437206E+01  0.78416890E+02                                 1.753696                            1.688256      -1.062572       2.385280                    0.996918       3.566517      10.253231       0.461144       1.345501      -0.695021      -0.006832      -0.025621      -0.023124       0.035183       0.001942      -0.005519       0.010817       0.000668       0.030402      -0.013225      -0.003246       0.016471              1.764842       1.589205       0.120966       0.074453       1.929358       0.353788       1.775962          -0.000000
           21              H      12.235054       9.875952      15.050074       0.098661       1.105494 0.79851093E+01  0.78535833E+02                                 1.778077                            1.659949      -0.994929       2.399281                    0.998170       3.594225      10.147460       0.481260       1.294016      -0.705337       0.022795      -0.013946      -0.038511       0.046874       0.002995      -0.003284       0.014070      -0.009945       0.027804      -0.014153      -0.005439       0.019592              1.825760       1.911478      -0.008922      -0.546470       1.523738       0.020539       2.042065           0.000000
           22              H       5.871308       5.260760      19.065900       0.138621       0.976568 0.69094625E+01  0.65763110E+02                                 1.656435                            1.561182      -1.107375       2.369976                    0.997069       3.430808       9.633717       0.486490       1.322800      -0.699113       0.001952      -0.024335      -0.026536       0.036058       0.009194      -0.005105       0.001123      -0.008395      -0.009796      -0.011458      -0.000515       0.011973              1.691202       1.389566      -0.016709      -0.138587       1.664118       0.421446       2.019921          -0.000000
           23              H       9.299883       2.759672       1.239693       0.091402       1.037580 0.73183151E+01  0.69740659E+02                                 1.650326                            1.548579      -0.722858       2.532075                    0.999797       3.310287       8.910392       0.523052       1.228816      -0.721530      -0.023105      -0.039548      -0.002144       0.045853       0.010158      -0.009264       0.008366      -0.011664      -0.004438      -0.019393       0.006152       0.013241              1.690119       1.654237       0.509104      -0.079516       2.032722      -0.087549       1.383399           0.000000
           24              H      10.021903       6.124835       2.998692       0.080343       0.983097 0.70894669E+01  0.68028159E+02                                 1.669738                            1.584403      -0.912783       2.431862                    0.997894       3.662433      10.384087       0.480709       1.327850      -0.697251      -0.006099       0.028422       0.031596       0.042933       0.004655      -0.007334       0.011308      -0.012801       0.005683      -0.016186       0.000987       0.015199              1.693023       1.434812      -0.081008      -0.160588       1.699427       0.425194       1.944829           0.000004
           25              H      11.545395       6.721160       1.390019       0.134773       0.995689 0.75296022E+01  0.73443545E+02                                 1.701355                            1.651475      -1.082909       2.382710                    0.997113       3.512064      10.082445       0.462297       1.358323      -0.692403       0.019201       0.032039       0.003722       0.037537       0.006308       0.000124       0.007658      -0.017994      -0.006527      -0.010679      -0.004530       0.015209              1.696114       1.620384       0.300056      -0.012030       1.970198       0.079843       1.497762           0.000005
           26              H       5.207159      11.956788       2.739039       0.103646       1.002308 0.71226018E+01  0.68343112E+02                                 1.691765                            1.588164      -0.923293       2.441727                    0.998447       3.523933       9.951781       0.480692       1.327954      -0.698081      -0.036004      -0.032808       0.008980       0.049531       0.014182      -0.001117       0.008377      -0.012009      -0.019213      -0.015907      -0.004277       0.020184              1.738815       1.976562       0.383436      -0.322304       1.652101      -0.184269       1.587782          -0.000001
           27              H       6.320592      11.533182       0.794575       0.129729       0.939613 0.69504979E+01  0.66556569E+02                                 1.647061                            1.592552      -1.011120       2.413319                    0.997408       3.496502       9.996848       0.467443       1.368368      -0.690044      -0.010507      -0.030210      -0.019939       0.037691       0.015641      -0.001766       0.006192      -0.013654      -0.015130      -0.016673      -0.003634       0.020307              1.662416       1.477056       0.119936       0.084135       1.783410       0.343708       1.726782           0.000001
           28              H       8.663223      14.699192       1.530582       0.137149       1.049425 0.77381757E+01  0.74924332E+02                                 1.671367                            1.603661      -1.059745       2.393520                    0.997498       3.305483       9.026209       0.507579       1.246287      -0.717578       0.030435       0.022693      -0.008391       0.038880       0.014175      -0.001437       0.008465      -0.006103      -0.024361      -0.016218      -0.003559       0.019778              1.676764       1.860279       0.354072      -0.158897       1.647609      -0.039961       1.522405           0.000002
           29              H       7.426184      15.080531       3.430144       0.095787       1.030166 0.70570226E+01  0.66578915E+02                                 1.637830                            1.516166      -0.701490       2.543915                    0.999811       3.254276       8.688780       0.531481       1.221527      -0.723290       0.011434       0.040495       0.022111       0.047534       0.013088      -0.006097       0.010879      -0.008160      -0.012611      -0.020111       0.002751       0.017360              1.705496       1.377466       0.186704       0.102209       1.929992       0.563534       1.809029           0.000002
           30              H      16.102164      17.093201      17.701261       0.130902       1.105022 0.84843167E+01  0.84455414E+02                                 1.760850                            1.702830      -1.109176       2.365500                    0.996781       3.482739       9.791320       0.480108       1.281613      -0.709255      -0.004042       0.018533       0.032094       0.037281       0.008837       0.001224       0.013941      -0.020310       0.008367      -0.015993      -0.005827       0.021819              1.759413       1.588188      -0.015890      -0.091571       1.597533       0.220721       2.092519          -0.000000
           31              H      17.546195      17.978253      16.182393       0.101494       1.165901 0.85042035E+01  0.84421046E+02                                 1.800577                            1.681822      -1.041227       2.380067                    0.997856       3.523498       9.785175       0.494688       1.247262      -0.716474       0.020138       0.040632       0.019153       0.049228       0.004325      -0.002234       0.017482      -0.019483       0.017927      -0.016649      -0.007266       0.023915              1.853559       1.837704       0.542332       0.032776       2.220516       0.008900       1.502457           0.000001
           32              H      16.932085      14.992062      13.742051       0.083503       1.081775 0.80202332E+01  0.80423558E+02                                 1.851388                            1.736694      -1.533287       2.128873                    0.992524       4.246673      12.850431       0.433130       1.410234      -0.677838       0.009288      -0.022668      -0.033687       0.041652      -0.003701      -0.011820       0.001864      -0.013806       0.014170      -0.016263       0.003345       0.012918              1.897305       1.619081      -0.086915      -0.247245       1.727114       0.365549       2.345722           0.000002
           33              H      15.438022      14.048016      15.210161       0.121530       0.947432 0.69436922E+01  0.67367306E+02                                 1.723675                            1.641212      -1.495033       2.173626                    0.991406       3.960136      11.904040       0.433988       1.454689      -0.670571      -0.010551      -0.030721      -0.006755       0.033177       0.004195      -0.005704       0.005883      -0.006298      -0.003416      -0.011012       0.003341       0.007670              1.750259       1.666799       0.334748       0.011849       2.080253       0.133848       1.503724           0.000002
           34              H       7.153468       5.948481      11.944007       0.293174       0.628182 0.36774195E+01  0.30691690E+02                                 1.367607                            1.234940      -1.218881       2.384459                    0.998686       2.961123       8.484180       0.471899       1.555176      -0.653976      -0.014230       0.018467       0.010841       0.025711      -0.002047       0.012251       0.001639       0.008280       0.021502      -0.010955      -0.005597       0.016552              1.452752       1.349979      -0.424462      -0.188479       1.724521       0.330212       1.283755          -0.000000
           35              H      12.505807      17.640427       5.870486       0.097684       1.096826 0.88005826E+01  0.89382674E+02                                 1.816597                            1.777531      -1.220877       2.289135                    0.992519       3.946110      11.614376       0.447930       1.346339      -0.692940      -0.008868      -0.017391       0.031196       0.036800       0.000325       0.001141      -0.004271      -0.005314       0.036077      -0.008801      -0.004379       0.013180              1.834056       1.599963       0.068754      -0.151091       1.856250      -0.391977       2.045956           0.000000
           36              H       6.937639       1.996231       5.712351       0.100997       0.980225 0.75597217E+01  0.73557126E+02                                 1.657255                            1.626782      -0.883423       2.442563                    0.997496       3.665663      10.392923       0.479516       1.312756      -0.700745       0.013152       0.019059       0.018826       0.029844      -0.001174       0.001240       0.004883      -0.014571       0.017631      -0.010496       0.000440       0.010056              1.657748       1.438993       0.082437       0.056796       1.782302       0.395386       1.751949           0.000002
           37              H       5.844804       1.021299       5.154001       0.090649       0.992365 0.76923207E+01  0.75271362E+02                                 1.675269                            1.643292      -0.937586       2.409563                    0.996709       3.776576      10.783444       0.475478       1.316448      -0.699342      -0.020108      -0.008153      -0.001871       0.021779      -0.003277      -0.000475      -0.001617       0.005169      -0.009482      -0.004568      -0.001195       0.005763              1.684313       2.102228       0.252994      -0.232577       1.506733      -0.097525       1.443978          -0.000001
           38              H       6.136161       2.819464       3.648799       0.083612       1.022304 0.77068083E+01  0.75694033E+02                                 1.727696                            1.657950      -1.061456       2.348501                    0.994870       3.900052      11.275714       0.466250       1.337519      -0.694312      -0.018939       0.013109      -0.000695       0.023044      -0.005192      -0.002092       0.000833      -0.003047       0.006316      -0.006628       0.001141       0.005488              1.757548       1.838603      -0.521110       0.065982       2.039879      -0.064526       1.394161           0.000000
           39              H       7.661615       2.472148       3.512139       0.099525       0.939066 0.72699926E+01  0.70495108E+02                                 1.648258                            1.623826      -1.089937       2.351907                    0.994168       3.785873      10.939157       0.464413       1.360118      -0.690180       0.025764       0.000543      -0.004487       0.026157      -0.000057      -0.000061       0.003148       0.007907       0.016499      -0.007468       0.001203       0.006265              1.660647       1.973016       0.332579      -0.086300       1.623384      -0.066738       1.385543          -0.000000
           40              H       6.515805       1.624418       1.675050       0.095321       1.145183 0.87585830E+01  0.86965162E+02                                 1.728084                            1.664412      -0.827172       2.460767                    0.998510       3.532893       9.585784       0.520086       1.186094      -0.730744       0.010416       0.014101      -0.020921       0.027296       0.003339      -0.005400       0.001160      -0.007254       0.019467      -0.009986       0.001587       0.008399              1.744777       1.391137      -0.022499       0.036820       1.748624      -0.463700       2.094569           0.000000
           41              H       5.559330       0.814425       2.621903       0.088009       1.117908 0.89468629E+01  0.88768251E+02                                 1.661594                            1.653058      -0.707308       2.511752                    0.999330       3.463918       9.210839       0.538992       1.145346      -0.741643      -0.016685      -0.010805       0.008414       0.021585       0.003875       0.000111       0.004408       0.001554      -0.012489      -0.006982       0.000100       0.006882              1.644895       2.041885       0.182995      -0.003516       1.507521      -0.024893       1.385278           0.000000
           42              H       8.325750       0.302776       2.282207       0.103779       1.165304 0.95697015E+01  0.97334329E+02                                 1.762158                            1.752791      -0.944242       2.410515                    0.997019       3.613759       9.986848       0.500202       1.203907      -0.726619       0.024412       0.011682      -0.001656       0.027114       0.000828      -0.006774      -0.003620       0.002895      -0.002827      -0.007341      -0.001021       0.008362              1.747292       2.036895       0.266723      -0.108009       1.685408      -0.059895       1.519573           0.000000
           43              H      12.076124      17.261420       1.815614       0.098902       1.109171 0.82619498E+01  0.80008328E+02                                 1.623405                            1.562721      -0.892490       2.430139                    0.998869       3.345351       8.664465       0.570613       1.108438      -0.750997      -0.012743      -0.015966      -0.017900       0.027161       0.005800       0.005480       0.001868       0.000871       0.018806      -0.009368      -0.000884       0.010251              1.649941       1.357524       0.133103       0.196720       1.840408       0.421886       1.751890           0.000002
           44              H      11.477716      16.836840       4.009969       0.101045       1.052633 0.85855990E+01  0.85806856E+02                                 1.712394                            1.713078      -0.830566       2.471683                    0.996922       3.630145      10.261059       0.478123       1.281784      -0.708493      -0.032002      -0.004260       0.001520       0.032320       0.006639       0.002557       0.002309       0.006614      -0.004798      -0.006705      -0.002570       0.009275              1.707016       1.952717       0.176545      -0.090157       1.667749      -0.014081       1.500582          -0.000001
           45              H      16.420983      18.005325      10.999107       0.079167       1.137135 0.80143658E+01  0.79246864E+02                                 1.819291                            1.663915      -1.285622       2.233671                    0.996575       3.948134      11.339855       0.478155       1.295461      -0.702015       0.001194      -0.023545      -0.029997       0.038153       0.005358       0.014056       0.004776       0.008279       0.051709      -0.015603      -0.009704       0.025307              1.894564       1.584900      -0.366148      -0.209343       2.315460       0.518654       1.783333           0.000002
           46              H       9.856119       1.516148      10.395855       0.137632       0.993667 0.74510483E+01  0.72176920E+02                                 1.675579                            1.624882      -1.026404       2.410827                    0.998124       3.391414       9.567575       0.475848       1.328793      -0.699210      -0.017370      -0.006172      -0.033813       0.038511      -0.001457       0.004657       0.012837      -0.006979       0.029601      -0.013076      -0.005526       0.018602              1.667789       1.584417      -0.042489       0.269849       1.503146       0.045805       1.915802           0.000005
           47              H      10.547728       3.555783      13.761574       0.126440       1.043427 0.78875129E+01  0.77704992E+02                                 1.745588                            1.681029      -1.049985       2.391059                    0.997081       3.553736      10.198057       0.462760       1.343513      -0.695447      -0.006915       0.025470       0.023037       0.035032      -0.001886       0.005452       0.010874       0.000684       0.029846      -0.013166      -0.003209       0.016375              1.756550       1.582672      -0.119853      -0.073753       1.919516       0.350501       1.767460          -0.000000
           48              H      12.235048       2.114503      14.234024       0.098144       1.109508 0.80169454E+01  0.78899062E+02                                 1.779307                            1.660797      -0.990232       2.400235                    0.998218       3.598635      10.151214       0.482378       1.290196      -0.706112       0.022683       0.014014       0.038650       0.046955      -0.002882       0.003502       0.014070      -0.010167       0.027970      -0.014228      -0.005445       0.019674              1.827133       1.912918       0.009073       0.547543       1.524414       0.020703       2.044068           0.000000
           49              H       5.871300       6.729695      10.218198       0.137384       0.977233 0.69130202E+01  0.65782637E+02                                 1.654781                            1.559733      -1.098153       2.373604                    0.997236       3.430165       9.619965       0.487751       1.319667      -0.699771       0.002153       0.024670       0.027155       0.036751      -0.009354       0.005038       0.000965      -0.008536      -0.010342      -0.011446      -0.000810       0.012255              1.689462       1.388314       0.016718       0.138433       1.662428       0.420728       2.017643          -0.000000
           50              H       4.394894       7.207656       8.521673       0.092213       1.034679 0.72935583E+01  0.69434575E+02                                 1.645939                            1.544936      -0.720919       2.532693                    0.999784       3.305546       8.888411       0.524272       1.227193      -0.721886      -0.023089       0.039174       0.002403       0.045536      -0.010258       0.008980       0.008167      -0.011727      -0.004237      -0.019143       0.005886       0.013257              1.685439       1.649762      -0.506417       0.079231       2.026086      -0.087150       1.380470           0.000000
           51              H       5.116906       3.842493       6.762674       0.079419       0.986950 0.71249423E+01  0.68456335E+02                                 1.674023                            1.588277      -0.914719       2.429917                    0.997886       3.672585      10.420745       0.480144       1.327707      -0.697245      -0.006673      -0.028814      -0.031826       0.043448      -0.004718       0.007161       0.011342      -0.012715       0.005267      -0.016091       0.000924       0.015167              1.697420       1.438213       0.081320       0.161243       1.703804       0.426819       1.950245           0.000003
           52              H       6.640400       3.246168       8.371347       0.134248       0.998137 0.75522553E+01  0.73721312E+02                                 1.704273                            1.654040      -1.091675       2.378148                    0.996992       3.516111      10.098611       0.461895       1.358460      -0.692372       0.019336      -0.031660      -0.003460       0.037259      -0.006310      -0.000190       0.007871      -0.018108      -0.007567      -0.010621      -0.004885       0.015506              1.699058       1.623017      -0.301390       0.011990       1.974424       0.080084       1.499734           0.000005
           53              H      15.017167      15.922069       7.022327       0.103939       1.001653 0.71197867E+01  0.68343184E+02                                 1.694611                            1.590643      -0.935889       2.437226                    0.998302       3.527767       9.980714       0.478816       1.332630      -0.697123      -0.035562       0.032822      -0.009125       0.049246      -0.014239       0.000966       0.008559      -0.011413      -0.019413      -0.015921      -0.004320       0.020241              1.741839       1.980212      -0.384429       0.323267       1.654819      -0.184760       1.590487          -0.000001
           54              H      16.130604      16.345675       8.966791       0.130325       0.938589 0.69434968E+01  0.66492680E+02                                 1.647981                            1.593463      -1.015556       2.411773                    0.997317       3.497012      10.008325       0.466416       1.371315      -0.689466      -0.010942       0.029626       0.020014       0.037390      -0.015355       0.002071       0.006309      -0.013805      -0.015950      -0.016638      -0.003559       0.020197              1.663344       1.477921      -0.119947      -0.084093       1.784276       0.343852       1.727836           0.000001
           55              H       8.663229      13.179665       8.230784       0.137416       1.045903 0.77042053E+01  0.74490699E+02                                 1.665345                            1.598340      -1.047615       2.398684                    0.997686       3.299081       8.993441       0.509437       1.243489      -0.718200       0.030464      -0.023029       0.008263       0.039072      -0.014121       0.001548       0.008502      -0.005670      -0.023938      -0.016278      -0.003313       0.019591              1.670629       1.852765      -0.351556       0.157771       1.641622      -0.039561       1.517499           0.000002
           56              H       7.426186      12.798326       6.331222       0.094834       1.034740 0.70914035E+01  0.66947323E+02                                 1.638281                            1.516369      -0.707352       2.539316                    0.999840       3.260017       8.691148       0.533576       1.215931      -0.724524       0.011580      -0.040937      -0.022082       0.047933      -0.013043       0.006124       0.010965      -0.008405      -0.012415      -0.020162       0.002769       0.017393              1.706080       1.377684      -0.186950      -0.102419       1.930893       0.564137       1.809664           0.000002
           57              H      11.197155      12.808783      11.582837       0.130872       1.103574 0.84700898E+01  0.84275153E+02                                 1.759037                            1.701188      -1.107330       2.366067                    0.996799       3.480669       9.782016       0.480449       1.281291      -0.709328      -0.003882      -0.018563      -0.031965       0.037167      -0.008887      -0.001068       0.013982      -0.020066       0.008570      -0.016086      -0.005681       0.021767              1.757575       1.586674       0.015905       0.091384       1.595991       0.220322       2.090060          -0.000000
           58              H      12.641188      11.923731      13.101705       0.101355       1.166469 0.85088545E+01  0.84484249E+02                                 1.801707                            1.682699      -1.041418       2.379985                    0.997774       3.524472       9.790943       0.494343       1.247881      -0.716338       0.019773      -0.040652      -0.018956       0.049019      -0.004605       0.002192       0.017695      -0.019418       0.017826      -0.016895      -0.007230       0.024126              1.854799       1.838892      -0.543122      -0.032869       2.222364       0.008998       1.503142           0.000001
           59              H      12.027086      14.909922      15.542047       0.083253       1.082371 0.80257492E+01  0.80503389E+02                                 1.853055                            1.738038      -1.538329       2.126765                    0.992476       4.250490      12.869519       0.432627       1.411446      -0.677603       0.008884       0.022623       0.033690       0.041542       0.003834       0.012065       0.001945      -0.013799       0.014770      -0.016513       0.003224       0.013289              1.899101       1.620314       0.087076       0.247687       1.728525       0.366307       2.348463           0.000003
           60              H      10.533023      15.853968      14.073937       0.122326       0.944851 0.69214316E+01  0.67104685E+02                                 1.721457                            1.639331      -1.499947       2.172619                    0.991387       3.954986      11.888615       0.433891       1.456024      -0.670345      -0.010226       0.030399       0.006764       0.032779      -0.004200       0.005698       0.005848      -0.006659      -0.003447      -0.011034       0.003264       0.007770              1.747929       1.664727      -0.333807      -0.011764       2.076968       0.133452       1.502091           0.000002
           61              H      12.466560      13.892682       2.182641       0.293995       0.624505 0.36525025E+01  0.30423896E+02                                 1.360955                            1.229875      -1.204050       2.391693                    0.998812       2.949043       8.433963       0.473499       1.552968      -0.654381       0.014358       0.018499       0.011078       0.025905       0.001947      -0.012400       0.001551       0.008012       0.021039      -0.010895      -0.005681       0.016577              1.445090       1.343315       0.420331       0.186531       1.714103       0.326956       1.277850          -0.000000
           62              H       7.114235       9.696226      15.631852       0.097512       1.099421 0.88247465E+01  0.89674143E+02                                 1.817895                            1.778663      -1.213808       2.291121                    0.992623       3.949346      11.620362       0.448358       1.344362      -0.693314       0.008947      -0.017366       0.031362       0.036949      -0.000239      -0.001277      -0.004181      -0.005143       0.036246      -0.008746      -0.004453       0.013199              1.835395       1.600835      -0.068955       0.151418       1.857501      -0.392706       2.047850           0.000000
           63              H       7.777392      11.963559      15.473717       0.101977       0.978014 0.75433615E+01  0.73401034E+02                                 1.658909                            1.628407      -0.899156       2.436729                    0.997352       3.667259      10.417513       0.477503       1.318234      -0.699607      -0.012893       0.018380       0.018463       0.029068       0.001054      -0.001131       0.004929      -0.014659       0.017582      -0.010484       0.000370       0.010114              1.659401       1.440378      -0.082432      -0.056742       1.784053       0.395818       1.753772           0.000002
           64              H       8.870225      10.988627      14.915367       0.090170       0.991327 0.76806152E+01  0.75112259E+02                                 1.672805                            1.641026      -0.934726       2.411297                    0.996798       3.771912      10.759467       0.476349       1.314819      -0.699707       0.020363      -0.008277      -0.001802       0.022055       0.003498       0.000487      -0.001850       0.004760      -0.009436      -0.004791      -0.001034       0.005826              1.681784       2.098493      -0.252403       0.231893       1.504749      -0.097255       1.442109          -0.000001
           65              H       8.578868      12.786792      13.410165       0.084827       1.019214 0.76794217E+01  0.75373298E+02                                 1.725801                            1.656277      -1.064500       2.348036                    0.994810       3.895330      11.265687       0.465853       1.339580      -0.693904       0.018986       0.012676      -0.000626       0.022838       0.005187       0.001975       0.000772      -0.003477       0.006841      -0.006763       0.001375       0.005388              1.755560       1.836717       0.520101      -0.065870       2.037110      -0.064391       1.392853           0.000000
           66              H       7.053412      12.439476      13.273505       0.099472       0.938613 0.72716393E+01  0.70563219E+02                                 1.652406                            1.627812      -1.058599       2.361423                    0.994227       3.795543      10.995642       0.461905       1.366493      -0.688904      -0.025910       0.000649      -0.004373       0.026284       0.000163      -0.000170       0.003186       0.007576       0.016788      -0.007374       0.000992       0.006382              1.664884       1.978160      -0.333944       0.086556       1.627724      -0.067054       1.388767          -0.000001
           67              H       8.199218      11.591746      11.436416       0.095282       1.145698 0.87623910E+01  0.87005453E+02                                 1.727924                            1.664228      -0.821131       2.463291                    0.998521       3.533397       9.584778       0.520413       1.185316      -0.730923      -0.010422       0.014261      -0.020892       0.027358      -0.003474       0.005538       0.001139      -0.007265       0.020039      -0.010209       0.001564       0.008645              1.744623       1.390940       0.022482      -0.036797       1.748446      -0.463764       2.094483           0.000000
           68              H       9.155693      10.781753      12.383269       0.087750       1.118923 0.89585121E+01  0.88923419E+02                                 1.663638                            1.654980      -0.711147       2.509904                    0.999252       3.465570       9.220897       0.538201       1.146519      -0.741364       0.016629      -0.011020       0.008027       0.021504      -0.003778      -0.000021       0.004240       0.001888      -0.012379      -0.006866       0.000183       0.006683              1.646935       2.044943      -0.183402       0.003491       1.509179      -0.024922       1.386683           0.000000
           69              H       6.389273      10.270104      12.043573       0.105012       1.162831 0.95492148E+01  0.97118148E+02                                 1.763395                            1.754021      -0.955326       2.406809                    0.996873       3.610859       9.993286       0.498472       1.208184      -0.725645      -0.023978       0.011637      -0.001468       0.026693      -0.000723       0.006802      -0.003776       0.002652      -0.003027      -0.007536      -0.000812       0.008348              1.748514       2.038364      -0.267011       0.108042       1.686590      -0.059931       1.520588           0.000000
           70              H       7.543908       9.317219      11.576980       0.099507       1.109050 0.82628035E+01  0.80034858E+02                                 1.624795                            1.563998      -0.894452       2.429385                    0.998824       3.345483       8.671526       0.569610       1.110137      -0.750558       0.012151      -0.016052      -0.017582       0.026729      -0.005891      -0.005692       0.001826       0.000855       0.019476      -0.009622      -0.000915       0.010538              1.651381       1.358595      -0.133301      -0.197026       1.842058       0.422434       1.753490           0.000002
           71              H       8.142320       8.892639      13.771335       0.100622       1.051308 0.85690327E+01  0.85576273E+02                                 1.708939                            1.709774      -0.821058       2.475606                    0.997001       3.626489      10.237580       0.479411       1.279313      -0.709031       0.032306      -0.004442       0.001327       0.032637      -0.006723      -0.002430       0.002283       0.006637      -0.004804      -0.006793      -0.002490       0.009283              1.703544       1.948084      -0.175710       0.089851       1.664500      -0.014015       1.498049          -0.000001
           72              H       8.104048       8.037997       1.237741       0.078630       1.138797 0.80288898E+01  0.79419506E+02                                 1.820262                            1.664843      -1.275218       2.237338                    0.996658       3.951115      11.347263       0.478313       1.294561      -0.702198      -0.001073      -0.023732      -0.030151       0.038386      -0.005584      -0.014079       0.004898       0.008567       0.051052      -0.015740      -0.009540       0.025280              1.895566       1.585834       0.366398       0.209415       2.316654       0.518782       1.784209           0.000002
           73              H       9.763901       9.460349       0.634489       0.137973       0.993558 0.74530966E+01  0.72233060E+02                                 1.678761                            1.627745      -1.035940       2.407603                    0.998084       3.393398       9.589161       0.474067       1.333115      -0.698339       0.017434      -0.006701      -0.033470       0.038329       0.001493      -0.004532       0.012608      -0.006951       0.030120      -0.012934      -0.005531       0.018464              1.670976       1.587286       0.042573      -0.270914       1.505619       0.046006       1.920025           0.000005
           74              H       9.072300      11.499984       4.000208       0.125463       1.049244 0.79437027E+01  0.78416664E+02                                 1.753694                            1.688254      -1.062569       2.385282                    0.996919       3.566513      10.253214       0.461144       1.345500      -0.695021       0.006832       0.025621       0.023124       0.035183       0.001942      -0.005519       0.010817       0.000668       0.030402      -0.013225      -0.003246       0.016471              1.764839       1.589203       0.120965       0.074453       1.929355       0.353787       1.775959          -0.000000
           75              H       7.384980      10.058704       4.472658       0.098661       1.105493 0.79851044E+01  0.78535777E+02                                 1.778077                            1.659948      -0.994929       2.399281                    0.998170       3.594224      10.147458       0.481259       1.294017      -0.705337      -0.022795       0.013946       0.038511       0.046874       0.002995      -0.003284       0.014070      -0.009945       0.027804      -0.014153      -0.005439       0.019592              1.825760       1.911478      -0.008922      -0.546470       1.523738       0.020539       2.042065           0.000000
           76              H      13.748726      14.673896       0.456832       0.138620       0.976569 0.69094693E+01  0.65763192E+02                                 1.656436                            1.561183      -1.107376       2.369975                    0.997069       3.430810       9.633724       0.486490       1.322801      -0.699113      -0.001952       0.024335       0.026536       0.036058       0.009194      -0.005105       0.001123      -0.008395      -0.009796      -0.011458      -0.000515       0.011973              1.691203       1.389567      -0.016709      -0.138587       1.664119       0.421447       2.019923          -0.000000
           77              H      10.320151      17.174984      18.283039       0.091401       1.037580 0.73183189E+01  0.69740701E+02                                 1.650326                            1.548579      -0.722858       2.532075                    0.999797       3.310288       8.910394       0.523052       1.228815      -0.721530       0.023105       0.039548       0.002144       0.045853       0.010158      -0.009264       0.008366      -0.011664      -0.004438      -0.019393       0.006152       0.013241              1.690120       1.654238       0.509104      -0.079516       2.032722      -0.087549       1.383399           0.000000
           78              H       9.598131      13.809821      16.524040       0.080343       0.983097 0.70894677E+01  0.68028166E+02                                 1.669738                            1.584403      -0.912783       2.431862                    0.997894       3.662433      10.384086       0.480709       1.327850      -0.697251       0.006099      -0.028422      -0.031596       0.042933       0.004655      -0.007334       0.011308      -0.012801       0.005683      -0.016186       0.000987       0.015199              1.693023       1.434812      -0.081008      -0.160588       1.699427       0.425194       1.944829           0.000003
           79              H       8.074639      13.213496      18.132713       0.134774       0.995689 0.75295951E+01  0.73443458E+02                                 1.701354                            1.651474      -1.082908       2.382711                    0.997113       3.512062      10.082438       0.462297       1.358323      -0.692403      -0.019201      -0.032039      -0.003722       0.037537       0.006308       0.000124       0.007658      -0.017994      -0.006527      -0.010679      -0.004530       0.015209              1.696113       1.620383       0.300056      -0.012030       1.970196       0.079842       1.497761           0.000005
           80              H      14.412875       7.977868      16.783693       0.103646       1.002308 0.71226023E+01  0.68343121E+02                                 1.691765                            1.588164      -0.923293       2.441727                    0.998447       3.523933       9.951782       0.480692       1.327954      -0.698081       0.036004       0.032808      -0.008980       0.049531       0.014182      -0.001117       0.008377      -0.012009      -0.019213      -0.015907      -0.004277       0.020184              1.738816       1.976563       0.383436      -0.322304       1.652101      -0.184269       1.587783          -0.000001
           81              H      13.299442       8.401474      18.728157       0.129729       0.939614 0.69505027E+01  0.66556623E+02                                 1.647061                            1.592553      -1.011121       2.413319                    0.997408       3.496503       9.996850       0.467443       1.368367      -0.690044       0.010507       0.030210       0.019939       0.037691       0.015641      -0.001766       0.006192      -0.013654      -0.015130      -0.016673      -0.003634       0.020307              1.662416       1.477056       0.119936       0.084135       1.783410       0.343708       1.726782           0.000001
           82              H      10.956811       5.235464      17.992150       0.137149       1.049426 0.77381820E+01  0.74924416E+02                                 1.671368                            1.603663      -1.059746       2.393520                    0.997498       3.305484       9.026216       0.507579       1.246288      -0.717578      -0.030435      -0.022693       0.008391       0.038880       0.014175      -0.001437       0.008465      -0.006103      -0.024361      -0.016219      -0.003559       0.019778              1.676766       1.860281       0.354073      -0.158897       1.647611      -0.039961       1.522406           0.000002
           83              H      12.193850       4.854125      16.092588       0.095788       1.030165 0.70570140E+01  0.66578813E+02                                 1.637829                            1.516165      -0.701490       2.543915                    0.999811       3.254274       8.688773       0.531481       1.221527      -0.723290      -0.011434      -0.040495      -0.022111       0.047534       0.013088      -0.006097       0.010879      -0.008160      -0.012611      -0.020111       0.002751       0.017360              1.705494       1.377465       0.186704       0.102208       1.929990       0.563533       1.809028           0.000002
           84              H       3.517870       2.841455       1.821471       0.130901       1.105024 0.84843316E+01  0.84455596E+02                                 1.760851                            1.702831      -1.109178       2.365499                    0.996781       3.482742       9.791329       0.480108       1.281613      -0.709255       0.004042      -0.018533      -0.032094       0.037281       0.008837       0.001224       0.013941      -0.020310       0.008367      -0.015993      -0.005827       0.021819              1.759415       1.588189      -0.015890      -0.091572       1.597535       0.220721       2.092521          -0.000000
           85              H       2.073839       1.956403       3.340339       0.101494       1.165901 0.85042026E+01  0.84421031E+02                                 1.800576                            1.681822      -1.041227       2.380067                    0.997856       3.523498       9.785173       0.494688       1.247262      -0.716474      -0.020138      -0.040632      -0.019153       0.049228       0.004325      -0.002234       0.017482      -0.019483       0.017927      -0.016649      -0.007266       0.023915              1.853558       1.837704       0.542331       0.032776       2.220515       0.008900       1.502457           0.000001
           86              H       2.687949       4.942594       5.780681       0.083503       1.081775 0.80202348E+01  0.80423581E+02                                 1.851388                            1.736695      -1.533287       2.128873                    0.992524       4.246674      12.850436       0.433130       1.410234      -0.677838      -0.009288       0.022668       0.033687       0.041652      -0.003701      -0.011820       0.001864      -0.013806       0.014170      -0.016263       0.003345       0.012918              1.897306       1.619082      -0.086915      -0.247245       1.727114       0.365549       2.345722           0.000002
           87              H       4.182012       5.886640       4.312571       0.121530       0.947432 0.69436923E+01  0.67367307E+02                                 1.723675                            1.641212      -1.495033       2.173626                    0.991406       3.960136      11.904040       0.433988       1.454689      -0.670571       0.010551       0.030721       0.006755       0.033177       0.004195      -0.005704       0.005883      -0.006298      -0.003416      -0.011012       0.003341       0.007670              1.750259       1.666799       0.334748       0.011849       2.080253       0.133848       1.503724           0.000002
           88              H      12.466566      13.986175       7.578725       0.293174       0.628182 0.36774195E+01  0.30691690E+02                                 1.367607                            1.234940      -1.218881       2.384460                    0.998686       2.961123       8.484180       0.471899       1.555176      -0.653976       0.014230      -0.018467      -0.010841       0.025711      -0.002047       0.012251       0.001639       0.008280       0.021502      -0.010955      -0.005597       0.016551              1.452752       1.349979      -0.424462      -0.188479       1.724521       0.330212       1.283755          -0.000000
           89              H       7.114227       2.294229      13.652246       0.097684       1.096825 0.88005769E+01  0.89382606E+02                                 1.816596                            1.777531      -1.220877       2.289135                    0.992519       3.946109      11.614374       0.447929       1.346339      -0.692940       0.008868       0.017391      -0.031196       0.036800       0.000325       0.001141      -0.004271      -0.005314       0.036077      -0.008801      -0.004379       0.013180              1.834056       1.599962       0.068754      -0.151091       1.856250      -0.391977       2.045956           0.000000
           90              H      12.682395      17.938425      13.810381       0.100996       0.980224 0.75597159E+01  0.73557061E+02                                 1.657255                            1.626782      -0.883423       2.442563                    0.997496       3.665662      10.392922       0.479516       1.312757      -0.700744      -0.013152      -0.019059      -0.018826       0.029844      -0.001174       0.001240       0.004883      -0.014571       0.017631      -0.010496       0.000440       0.010056              1.657748       1.438994       0.082437       0.056796       1.782302       0.395386       1.751949           0.000002
           91              H      13.775230      18.913357      14.368731       0.090649       0.992365 0.76923215E+01  0.75271370E+02                                 1.675269                            1.643292      -0.937586       2.409563                    0.996709       3.776576      10.783443       0.475478       1.316447      -0.699342       0.020108       0.008153       0.001871       0.021779      -0.003277      -0.000475      -0.001617       0.005169      -0.009482      -0.004568      -0.001195       0.005763              1.684313       2.102228       0.252994      -0.232577       1.506733      -0.097525       1.443978          -0.000001
           92              H      13.483873      17.115192      15.873933       0.083612       1.022304 0.77068082E+01  0.75694033E+02                                 1.727696                            1.657950      -1.061456       2.348501                    0.994870       3.900052      11.275714       0.466250       1.337519      -0.694312       0.018939      -0.013109       0.000695       0.023044      -0.005192      -0.002092       0.000833      -0.003047       0.006316      -0.006628       0.001141       0.005488              1.757548       1.838603      -0.521110       0.065982       2.039879      -0.064526       1.394161           0.000000
           93              H      11.958419      17.462508      16.010593       0.099525       0.939066 0.72699910E+01  0.70495095E+02                                 1.648258                            1.623827      -1.089937       2.351906                    0.994168       3.785873      10.939160       0.464413       1.360119      -0.690180      -0.025764      -0.000543       0.004487       0.026157      -0.000057      -0.000061       0.003148       0.007907       0.016499      -0.007468       0.001203       0.006265              1.660648       1.973016       0.332579      -0.086300       1.623384      -0.066738       1.385543          -0.000001
           94              H      13.104229      18.310238      17.847682       0.095320       1.145184 0.87585896E+01  0.86965243E+02                                 1.728085                            1.664413      -0.827173       2.460766                    0.998510       3.532894       9.585787       0.520086       1.186095      -0.730744      -0.010416      -0.014101       0.020921       0.027296       0.003339      -0.005400       0.001160      -0.007254       0.019467      -0.009986       0.001587       0.008399              1.744778       1.391137      -0.022499       0.036820       1.748625      -0.463701       2.094570           0.000000
           95              H      14.060704      19.120231      16.900829       0.088008       1.117908 0.89468642E+01  0.88768266E+02                                 1.661594                            1.653059      -0.707308       2.511752                    0.999330       3.463918       9.210839       0.538992       1.145347      -0.741643       0.016685       0.010805      -0.008414       0.021585       0.003875       0.000111       0.004408       0.001555      -0.012489      -0.006982       0.000100       0.006882              1.644895       2.041885       0.182995      -0.003517       1.507521      -0.024893       1.385279           0.000000
           96              H      11.294284      19.631880      17.240525       0.103779       1.165304 0.95697043E+01  0.97334369E+02                                 1.762158                            1.752791      -0.944242       2.410515                    0.997019       3.613759       9.986850       0.500202       1.203908      -0.726619      -0.024412      -0.011682       0.001656       0.027114       0.000828      -0.006774      -0.003620       0.002895      -0.002827      -0.007341      -0.001021       0.008362              1.747293       2.036896       0.266723      -0.108009       1.685409      -0.059895       1.519574           0.000000
           97              H       7.543910       2.673236      17.707118       0.098902       1.109171 0.82619523E+01  0.80008360E+02                                 1.623405                            1.562721      -0.892491       2.430139                    0.998869       3.345351       8.664466       0.570613       1.108438      -0.750997       0.012743       0.015966       0.017900       0.027161       0.005800       0.005480       0.001868       0.000871       0.018806      -0.009368      -0.000884       0.010251              1.649941       1.357525       0.133103       0.196720       1.840409       0.421886       1.751891           0.000002
           98              H       8.142318       3.097816      15.512763       0.101046       1.052632 0.85855902E+01  0.85806743E+02                                 1.712392                            1.713076      -0.830565       2.471683                    0.996922       3.630143      10.261051       0.478124       1.281783      -0.708494       0.032002       0.004260      -0.001520       0.032320       0.006639       0.002557       0.002309       0.006614      -0.004798      -0.006705      -0.002570       0.009275              1.707015       1.952715       0.176545      -0.090157       1.667748      -0.014081       1.500581          -0.000001
           99              H       3.199051       1.929331       8.523625       0.079167       1.137135 0.80143649E+01  0.79246855E+02                                 1.819291                            1.663915      -1.285622       2.233671                    0.996575       3.948134      11.339856       0.478155       1.295461      -0.702015      -0.001194       0.023545       0.029997       0.038153       0.005358       0.014056       0.004776       0.008279       0.051709      -0.015603      -0.009704       0.025307              1.894565       1.584900      -0.366148      -0.209343       2.315460       0.518654       1.783333           0.000002
          100              H       9.763915      18.418508       9.126877       0.137632       0.993667 0.74510434E+01  0.72176859E+02                                 1.675578                            1.624881      -1.026403       2.410827                    0.998124       3.391413       9.567571       0.475848       1.328793      -0.699210       0.017370       0.006172       0.033813       0.038511      -0.001457       0.004657       0.012837      -0.006979       0.029601      -0.013076      -0.005526       0.018602              1.667788       1.584417      -0.042489       0.269849       1.503146       0.045805       1.915802           0.000005
          101              H       9.072306      16.378873       5.761158       0.126442       1.043426 0.78875018E+01  0.77704846E+02                                 1.745586                            1.681027      -1.049983       2.391060                    0.997081       3.553733      10.198042       0.462760       1.343511      -0.695447       0.006915      -0.025470      -0.023037       0.035032      -0.001886       0.005452       0.010874       0.000684       0.029846      -0.013166      -0.003209       0.016374              1.756547       1.582670      -0.119852      -0.073753       1.919513       0.350500       1.767458          -0.000000
          102              H       7.384986      17.820153       5.288708       0.098144       1.109508 0.80169454E+01  0.78899062E+02                                 1.779307                            1.660797      -0.990232       2.400235                    0.998218       3.598635      10.151214       0.482378       1.290196      -0.706112      -0.022683      -0.014014      -0.038650       0.046955      -0.002882       0.003502       0.014070      -0.010167       0.027970      -0.014228      -0.005445       0.019674              1.827133       1.912918       0.009073       0.547543       1.524414       0.020703       2.044068           0.000000
          103              H      13.748734      13.204961       9.304534       0.137383       0.977233 0.69130229E+01  0.65782670E+02                                 1.654782                            1.559734      -1.098153       2.373604                    0.997236       3.430166       9.619969       0.487751       1.319667      -0.699771      -0.002153      -0.024670      -0.027155       0.036751      -0.009354       0.005038       0.000965      -0.008536      -0.010342      -0.011446      -0.000810       0.012255              1.689463       1.388315       0.016718       0.138434       1.662429       0.420728       2.017644          -0.000000
          104              H      15.225140      12.727000      11.001059       0.092213       1.034679 0.72935554E+01  0.69434542E+02                                 1.645939                            1.544936      -0.720919       2.532693                    0.999784       3.305545       8.888408       0.524272       1.227193      -0.721886       0.023089      -0.039174      -0.002403       0.045536      -0.010258       0.008980       0.008167      -0.011727      -0.004237      -0.019143       0.005886       0.013257              1.685439       1.649762      -0.506417       0.079231       2.026085      -0.087150       1.380470           0.000000
          105              H      14.503128      16.092163      12.760058       0.079419       0.986949 0.71249379E+01  0.68456285E+02                                 1.674022                            1.588277      -0.914719       2.429917                    0.997886       3.672584      10.420742       0.480144       1.327708      -0.697245       0.006673       0.028814       0.031826       0.043448      -0.004718       0.007161       0.011342      -0.012715       0.005267      -0.016091       0.000924       0.015167              1.697420       1.438212       0.081320       0.161243       1.703803       0.426819       1.950244           0.000003
          106              H      12.979634      16.688488      11.151385       0.134248       0.998136 0.75522467E+01  0.73721205E+02                                 1.704272                            1.654039      -1.091675       2.378149                    0.996992       3.516109      10.098603       0.461895       1.358460      -0.692372      -0.019336       0.031660       0.003460       0.037259      -0.006310      -0.000190       0.007871      -0.018108      -0.007567      -0.010621      -0.004885       0.015506              1.699057       1.623016      -0.301390       0.011990       1.974423       0.080084       1.499734           0.000005
          107              H       4.602867       4.012587      12.500405       0.103939       1.001653 0.71197860E+01  0.68343178E+02                                 1.694611                            1.590643      -0.935889       2.437226                    0.998302       3.527767       9.980715       0.478816       1.332630      -0.697123       0.035562      -0.032822       0.009125       0.049246      -0.014239       0.000966       0.008559      -0.011413      -0.019413      -0.015921      -0.004320       0.020241              1.741839       1.980212      -0.384429       0.323267       1.654819      -0.184760       1.590487          -0.000001
          108              H       3.489430       3.588981      10.555941       0.130325       0.938589 0.69434961E+01  0.66492677E+02                                 1.647982                            1.593464      -1.015557       2.411773                    0.997317       3.497012      10.008328       0.466416       1.371316      -0.689466       0.010942      -0.029626      -0.020014       0.037390      -0.015355       0.002071       0.006309      -0.013805      -0.015950      -0.016638      -0.003559       0.020197              1.663345       1.477921      -0.119947      -0.084093       1.784276       0.343852       1.727837           0.000001
          109              H      10.956805       6.754991      11.291948       0.137416       1.045904 0.77042107E+01  0.74490760E+02                                 1.665345                            1.598340      -1.047615       2.398684                    0.997686       3.299082       8.993443       0.509437       1.243488      -0.718200      -0.030464       0.023029      -0.008263       0.039072      -0.014121       0.001548       0.008502      -0.005670      -0.023938      -0.016278      -0.003313       0.019591              1.670629       1.852766      -0.351556       0.157771       1.641622      -0.039562       1.517499           0.000002
          110              H      12.193848       7.136330      13.191510       0.094835       1.034739 0.70913953E+01  0.66947221E+02                                 1.638279                            1.516368      -0.707352       2.539316                    0.999840       3.260015       8.691139       0.533576       1.215930      -0.724525      -0.011580       0.040937       0.022082       0.047933      -0.013043       0.006124       0.010965      -0.008404      -0.012415      -0.020162       0.002769       0.017393              1.706078       1.377683      -0.186949      -0.102419       1.930891       0.564136       1.809661           0.000002
          111              H       8.422879       7.125873       7.939895       0.130872       1.103575 0.84701005E+01  0.84275288E+02                                 1.759038                            1.701189      -1.107331       2.366066                    0.996799       3.480671       9.782024       0.480448       1.281291      -0.709328       0.003882       0.018563       0.031965       0.037167      -0.008887      -0.001068       0.013982      -0.020066       0.008570      -0.016086      -0.005681       0.021767              1.757577       1.586675       0.015905       0.091384       1.595992       0.220322       2.090062          -0.000000
          112              H       6.978846       8.010925       6.421027       0.101355       1.166469 0.85088543E+01  0.84484249E+02                                 1.801707                            1.682699      -1.041418       2.379985                    0.997774       3.524472       9.790944       0.494343       1.247881      -0.716338      -0.019773       0.040652       0.018956       0.049019      -0.004605       0.002192       0.017695      -0.019418       0.017826      -0.016895      -0.007230       0.024126              1.854800       1.838892      -0.543122      -0.032869       2.222365       0.008998       1.503142           0.000001
          113              H       7.592948       5.024734       3.980685       0.083253       1.082371 0.80257549E+01  0.80503456E+02                                 1.853055                            1.738038      -1.538329       2.126764                    0.992476       4.250491      12.869520       0.432627       1.411445      -0.677603      -0.008884      -0.022623      -0.033690       0.041542       0.003834       0.012065       0.001946      -0.013799       0.014771      -0.016513       0.003224       0.013289              1.899101       1.620314       0.087076       0.247687       1.728525       0.366307       2.348463           0.000003
          114              H       9.087011       4.080688       5.448795       0.122325       0.944850 0.69214302E+01  0.67104668E+02                                 1.721457                            1.639331      -1.499947       2.172619                    0.991387       3.954986      11.888615       0.433891       1.456024      -0.670345       0.010226      -0.030399      -0.006764       0.032779      -0.004200       0.005698       0.005848      -0.006659      -0.003447      -0.011034       0.003264       0.007770              1.747929       1.664727      -0.333807      -0.011764       2.076968       0.133452       1.502091           0.000002
          115              C       4.250684       9.208899       4.706931       0.636573      19.424692 0.24559005E+03  0.50831978E+04                                 6.807025                            5.678142      -0.128275       2.026804                    0.999431      22.027147      62.479135       0.601100       0.492304      -1.005001       0.035301      -0.029984      -0.014878       0.048647       0.041185      -0.037925      -0.055390      -0.087494       0.022589      -0.069038      -0.033187       0.102225              7.365617       9.629504      -2.040556      -0.417113       6.497374       1.964002       5.969972          -0.000000
          116              C      12.648045       9.742693       4.724501      -0.134265      29.243262 0.46850121E+03  0.11297607E+05                                 8.545787                            7.397373      -0.505021       1.845684                    0.996698      29.442764      87.618870       0.579902       0.438002      -1.043834      -0.067736      -0.017263       0.059234       0.091623       0.020738      -0.009593       0.012337      -0.048706       0.107248      -0.051893       0.011585       0.040307              9.373794       9.916457      -0.145582      -0.724621      10.813793       0.955555       7.391134          -0.000002
          117              C      11.641538       8.599996       4.759642      -0.200641      25.420036 0.44208855E+03  0.10502085E+05                                 7.610226                            7.041838      -0.091478       1.955315                    0.998997      29.994632      88.455499       0.612979       0.420624      -1.054960       0.054806       0.029589       0.075762       0.098077       0.023326      -0.008129      -0.003559      -0.023756       0.040912      -0.033551       0.009086       0.024466              7.889238       7.643485       1.200256       0.315649       8.503069      -0.602604       7.521159          -0.000004
          118              C      11.684703       7.873483       6.114520      -0.180856      24.435953 0.42925679E+03  0.10122383E+05                                 7.425574                            6.947791      -0.119508       1.958046                    0.997772      29.401840      86.386663       0.615932       0.421704      -1.054290      -0.006554       0.099287      -0.008605       0.099875       0.013885       0.000728      -0.001426      -0.021345       0.079442      -0.030782       0.004232       0.026551              7.647797       6.341113       0.444751      -0.596471       8.980034      -0.515073       7.622245          -0.000006
          119              C      11.368823       8.819522       7.240981      -0.174430      23.891446 0.39986589E+03  0.92396943E+04                                 7.226335                            6.644626      -0.008200       1.987511                    0.999173      28.997280      83.628539       0.640184       0.414055      -1.061865       0.073419       0.016674      -0.067480       0.101104       0.002810       0.001241       0.015123      -0.032860       0.024443      -0.020743      -0.004965       0.025707              7.439891       6.491062       1.171392      -0.891447       8.813653      -0.113431       7.014959          -0.000001
          120              C      12.343938       9.987383       7.258552      -0.203274      25.781491 0.42868786E+03  0.10087411E+05                                 7.649369                            6.913107      -0.248862       1.900732                    0.998865      29.936525      87.347861       0.622631       0.418058      -1.058488      -0.044740      -0.031136      -0.081069       0.097690       0.007731      -0.008862      -0.011008      -0.028351       0.082055      -0.030474      -0.002790       0.033265              7.998573       6.448098       1.376669      -0.763881      10.041683      -0.550355       7.505936           0.000001
          121              C      12.390044      10.711093       5.893913      -0.143462      31.346849 0.47745390E+03  0.11561007E+05                                 8.946143                            7.433442      -0.546994       1.830935                    0.996551      29.542928      87.921608       0.582857       0.433990      -1.046880       0.004858      -0.096927       0.015601       0.098295      -0.014527      -0.010234       0.001667      -0.013614       0.062662      -0.027755       0.003187       0.024569             10.138939       7.283693       2.197575      -0.817065      14.570690       0.465433       8.562435          -0.000003
          122              C      13.236648      11.922722       5.901722       0.629488      23.308044 0.25158208E+03  0.52356429E+04                                 7.638823                            5.688028      -0.117555       2.018472                    0.999699      22.394108      63.571966       0.610296       0.482253      -1.010786       0.037735       0.033666      -0.009079       0.051379      -0.070714       0.020358      -0.022986       0.051078      -0.100333      -0.060814      -0.037862       0.098676              8.922512       6.016010       3.249450      -1.104565      11.965549       1.501549       8.785978          -0.000000
          123              C      11.312918      11.186413      17.722736       0.084707      26.202107 0.33925426E+03  0.75454924E+04                                 7.833112                            6.274363       0.114732       2.051342                    0.999737      26.395667      75.400760       0.632847       0.435156      -1.045697       0.014126      -0.024940      -0.040087       0.049280      -0.037012       0.020383      -0.001937       0.006279       0.051430      -0.048188       0.007425       0.040763              8.666793       8.208147       3.710917      -1.466784       9.974621       0.777043       7.817609           0.000002
          124              C      10.311317      10.336036      18.089763      -0.158410      31.021103 0.43480786E+03  0.10253721E+05                                 8.666933                            7.026174       0.101427       2.019263                    0.999218      29.210821      84.943247       0.610029       0.425767      -1.055105      -0.001808      -0.007711      -0.002518       0.008311      -0.021234       0.005758       0.001606       0.014123       0.017406      -0.025972       0.005514       0.020459              9.688249       9.584177       4.961133      -1.112128      11.730567       0.369500       7.750002           0.000004
          125              C       9.972870       9.265930      17.269809       0.098192      35.494649 0.41434071E+03  0.96449018E+04                                 9.701320                            6.980813      -0.218287       1.954076                    0.999106      26.557991      76.493134       0.596596       0.441048      -1.046830       0.010029       0.012562      -0.003865       0.016532      -0.020994       0.008414       0.001573       0.010801       0.023011      -0.026729       0.006188       0.020541             11.989470      13.880376       7.110396      -3.365545      12.831491      -1.372608       9.256541          -0.000000
          126              C      10.729220       9.131427      16.110158      -0.174362      31.807498 0.45883282E+03  0.10998489E+05                                 8.890531                            7.278564      -0.112688       1.942948                    0.998054      30.167501      89.283573       0.590146       0.432980      -1.047650      -0.002184       0.001220       0.010280       0.010580      -0.012521       0.010785       0.015614       0.000464       0.020680      -0.026524       0.008270       0.018254              9.823315      10.978938       3.706006      -2.938857       9.497364      -0.452367       8.993644          -0.000002
          127              C      11.730821      10.007808      15.821222       0.075127      25.646467 0.33976626E+03  0.75511423E+04                                 7.684136                            6.244501       0.121263       2.052650                    0.999569      26.409717      75.132798       0.640364       0.430374      -1.049782       0.003506       0.026201       0.042324       0.049901      -0.032885       0.007921       0.008759       0.003373       0.053557      -0.044104       0.020081       0.024023              8.416837       8.737284       3.083000      -2.219927       9.141809       0.315066       7.371417           0.000000
          128              C       8.923200       8.350697      17.650502       0.237479      33.932188 0.35414656E+03  0.79831384E+04                                 9.656067                            6.558974      -0.295080       1.928308                    0.998674      25.845663      74.980242       0.596479       0.455533      -1.031035      -0.019357       0.008489       0.035536       0.041347      -0.006224       0.009972      -0.025258       0.013946      -0.021005      -0.030796       0.003141       0.027655             12.534733      15.587592       8.590714      -4.059117      13.092292      -2.701632       8.924313           0.000002
          129              C       7.404612       7.439452      18.743775       0.277901      31.189492 0.33306682E+03  0.73740320E+04                                 9.056848                            6.335643      -0.009393       2.031237                    0.999469      24.821362      70.746753       0.612141       0.451941      -1.035827       0.027325       0.008920      -0.016724       0.033255      -0.016875       0.004788       0.006075      -0.007148       0.035755      -0.024763       0.010388       0.014376             11.242825      12.421397       4.017066      -6.415609       7.737275      -1.730665      13.569803           0.000001
          130              C       1.523497       5.047539       0.277223       0.062290      34.319404 0.42926710E+03  0.10043627E+05                                 9.324915                            7.010350      -0.065676       1.993602                    0.999388      26.857870      76.615986       0.609762       0.429322      -1.057844      -0.010162      -0.002690       0.023350       0.025608       0.006064       0.003095       0.004624      -0.001107      -0.019637      -0.008376      -0.002708       0.011084             10.946527      11.070227       3.044384      -5.475726       8.472618      -0.540966      13.296735           0.000001
          131              C      10.646796       3.839838       0.238177      -0.184997      31.545848 0.46418161E+03  0.11124499E+05                                 8.769244                            7.293301       0.010614       1.981254                    0.998423      29.993441      87.866658       0.594733       0.429726      -1.052882      -0.004243       0.002493       0.004248       0.006501      -0.006512       0.012055       0.017384      -0.014720      -0.010557      -0.025182       0.003771       0.021411              9.507663       8.999232       2.736477      -3.083931       8.607891       0.147600      10.915867          -0.000003
          132              C       9.760954       3.566935       1.268978       0.084609      24.369953 0.33579625E+03  0.74132606E+04                                 7.330128                            6.154605       0.235926       2.089586                    0.999765      26.033519      72.920244       0.655869       0.423015      -1.058266       0.003370       0.033391       0.014264       0.036467       0.000151       0.030601      -0.008831      -0.016551      -0.092737      -0.048751       0.020238       0.028512              7.807511       7.149745       2.092334      -2.359041       7.557355       0.206037       8.715434           0.000001
          133              C      10.184748       5.531383       2.301730       0.068067      25.373472 0.36843568E+03  0.83750479E+04                                 7.694331                            6.578277      -0.043699       1.992251                    0.998655      27.287280      79.101021       0.611768       0.440447      -1.041333      -0.005515      -0.034766      -0.015504       0.038464      -0.029028       0.027177       0.016423       0.004436       0.031091      -0.049995       0.017139       0.032857              8.122439       7.506264       1.517198      -2.560426       7.831039       0.810068       9.030014           0.000007
          134              C      11.099040       5.909072       1.331450      -0.178568      30.798774 0.46545176E+03  0.11190671E+05                                 8.656370                            7.315426      -0.041761       1.961645                    0.998550      30.324035      89.711295       0.590866       0.431157      -1.049365       0.005868      -0.012789      -0.003486       0.014496       0.002436       0.020090      -0.005213      -0.008941      -0.040792      -0.028066       0.011889       0.016177              9.206128       8.479141       1.294498      -3.421284       7.857862       0.992719      11.281382           0.000006
          135              C       5.900727      12.523561       2.487196       0.088723      26.647337 0.34996361E+03  0.78482074E+04                                 7.993867                            6.413105       0.030079       2.029852                    0.998900      26.453015      75.997598       0.619746       0.440702      -1.041886       0.016461       0.047912       0.015227       0.052900       0.004212       0.019494      -0.016045      -0.017192      -0.082743      -0.040882       0.013651       0.027231              8.988207       8.326751       1.047258      -3.305611       7.502310       2.018077      11.135559          -0.000003
          136              C       6.567805      12.260875       1.317784      -0.178665      32.731870 0.47354184E+03  0.11446251E+05                                 9.104883                            7.419276      -0.202392       1.910706                    0.998117      30.499680      90.781073       0.581307       0.435909      -1.045404       0.002935       0.003125      -0.004395       0.006140       0.008157       0.012588       0.006163      -0.032851      -0.039950      -0.024266      -0.002839       0.027105             10.218229      10.234734       1.214689      -4.308191       7.522381       1.244080      12.897573          -0.000003
          137              C       7.605703      13.080541       0.913664       0.092243      35.948537 0.42781554E+03  0.10043391E+05                                 9.795130                            7.088176      -0.289362       1.923706                    0.999063      27.030646      78.308281       0.592432       0.440396      -1.046713      -0.012135       0.005204       0.013948       0.019206       0.002212       0.011017      -0.004566      -0.006518      -0.032649      -0.018115       0.008373       0.009742             12.054150      10.668638       0.929669      -5.884387       7.966861       2.571014      17.526950          -0.000002
          138              C       7.951017      14.141113       1.745332      -0.170518      32.470175 0.45130097E+03  0.10741381E+05                                 8.951149                            7.184044      -0.045255       1.963175                    0.998850      29.844478      87.166135       0.600080       0.428848      -1.053283      -0.002086      -0.002934      -0.004712       0.005930       0.008355       0.001793      -0.007682      -0.007864      -0.059055      -0.021843       0.001961       0.019882              9.980580       8.556733       0.890049      -3.096863       8.220151       3.380058      13.164856           0.000004
          139              C       7.210363      14.350035       2.897173       0.083596      26.103608 0.33219146E+03  0.73087389E+04                                 7.688456                            6.117167       0.355746       2.126941                    0.999768      25.940212      72.367617       0.659035       0.422419      -1.059389      -0.040354      -0.027852      -0.013755       0.050926      -0.001422       0.030179       0.005685      -0.026801      -0.084001      -0.047509       0.019300       0.028209              8.544179       7.778938       1.277557      -2.756190       7.446010       2.509412      10.407588           0.000004
          140              C      13.252359      14.857965      19.188893       0.238040      34.375867 0.36537999E+03  0.83120143E+04                                 9.763811                            6.667893      -0.431672       1.882941                    0.998873      26.325985      77.059339       0.590039       0.456314      -1.029217       0.027199       0.015531      -0.022612       0.038630      -0.022536       0.005571      -0.003470       0.015358       0.032782      -0.029276       0.007113       0.022164             12.553854      10.901628       0.646861      -7.485181       7.065893       1.537565      19.694040           0.000000
          141              C      14.549239      14.980587      17.554841       0.252252      34.342864 0.36240810E+03  0.82219036E+04                                 9.742876                            6.655878      -0.209556       1.958509                    0.999527      25.971945      75.747907       0.588962       0.458399      -1.028756      -0.019008      -0.008729       0.031538       0.037844      -0.005755      -0.000438      -0.006720       0.006578      -0.029688      -0.013369       0.001327       0.012042             12.555109      13.963633       4.627591      -7.591810       8.780525      -2.698012      14.921170           0.000004
          142              C      15.557707      15.480538      16.623606       0.089361      35.159262 0.41652365E+03  0.96952898E+04                                 9.558496                            6.940912      -0.104812       1.984765                    0.999342      26.630921      76.362132       0.606681       0.433735      -1.052643       0.019056       0.006742      -0.004248       0.020654      -0.010829       0.012208       0.003708      -0.027420      -0.004656      -0.023952       0.005689       0.018263             11.711346      12.588808       4.072573      -6.001933       9.109019      -1.464357      13.436212           0.000002
          143              C      16.240484      16.654795      16.893020      -0.160232      31.322046 0.44858302E+03  0.10693238E+05                                 8.816341                            7.209985      -0.184158       1.923859                    0.997928      29.900072      88.273748       0.591265       0.434567      -1.046594      -0.003314      -0.009808      -0.003529       0.010937      -0.016895       0.010338       0.012146      -0.003780      -0.010324      -0.026269       0.007241       0.019029              9.789636      10.290878       3.785687      -3.156914       9.019713      -1.336437      10.058316          -0.000001
          144              C      17.116516      17.179852      15.979356       0.078375      25.733011 0.34508005E+03  0.77015893E+04                                 7.726788                            6.315066       0.103891       2.046793                    0.999541      26.533561      75.725663       0.633255       0.433378      -1.047613       0.004798      -0.040569      -0.034695       0.053597      -0.015417       0.030687       0.017750      -0.014698      -0.028631      -0.046390       0.021539       0.024851              8.472449       8.051024       2.889935      -2.673692       7.998884      -0.695357       9.367438           0.000002
          145              C      16.754525      15.429659      14.542483       0.085479      26.868424 0.36210751E+03  0.82228836E+04                                 8.104934                            6.569411      -0.157676       1.964003                    0.998180      27.197981      79.661662       0.603494       0.446937      -1.034093       0.007693       0.035649       0.033624       0.049605      -0.037008       0.027727      -0.003641       0.001540      -0.034181      -0.042500      -0.008665       0.051165              8.962062       8.322422       2.740486      -2.937190       8.493245       0.078882      10.070520           0.000006
          146              C      15.849062      14.854795      15.424911      -0.166839      33.473587 0.47194345E+03  0.11398279E+05                                 9.238580                            7.399176      -0.179808       1.925118                    0.997232      30.222096      89.925828       0.582973       0.435019      -1.045910       0.010539       0.001336       0.004955       0.011722      -0.013436       0.014451      -0.014193      -0.014861      -0.062914      -0.029076      -0.003949       0.033025             10.371952       9.682304       2.654564      -4.176690       8.849779      -0.018976      12.583772           0.000004
          147              C       9.155679       0.758429       5.054435       0.634946      19.448126 0.24593948E+03  0.50923700E+04                                 6.812857                            5.682347      -0.133794       2.024638                    0.999443      22.046329      62.550677       0.600836       0.492332      -1.004961       0.034519       0.028797       0.014946       0.047373      -0.042087       0.036362      -0.056116      -0.086789       0.019994      -0.067775      -0.034770       0.102545              7.372343       9.638890       2.043315       0.418076       6.503493       1.965893       5.974648          -0.000000
          148              C      12.648051      18.136164       5.036865      -0.136288      29.317651 0.47001298E+03  0.11343068E+05                                 8.558844                            7.408150      -0.505015       1.844991                    0.996732      29.491387      87.795206       0.579621       0.437866      -1.043926      -0.067335       0.016526      -0.059122       0.091118      -0.019801       0.009664       0.011483      -0.049839       0.111149      -0.052238       0.011247       0.040992              9.388709       9.934781       0.146200       0.727521      10.831423       0.958673       7.399924          -0.000002
          149              C       6.736533       1.367332       5.001724      -0.198971      25.381697 0.44115510E+03  0.10474003E+05                                 7.601951                            7.034022      -0.088437       1.956568                    0.999008      29.962010      88.324161       0.613391       0.420579      -1.055025       0.056340      -0.029334      -0.074865       0.098181      -0.024146       0.007852      -0.004317      -0.025338       0.042693      -0.034803       0.009199       0.025604              7.880654       7.637729      -1.197735      -0.315156       8.492510      -0.601863       7.511724          -0.000005
          150              C       6.779696       2.093845       3.646846      -0.179972      24.402983 0.42842476E+03  0.10097400E+05                                 7.419448                            6.942089      -0.115544       1.959553                    0.997763      29.369646      86.256243       0.616076       0.421830      -1.054260      -0.007501      -0.097866       0.008882       0.098554      -0.014990      -0.000583      -0.001546      -0.020934       0.077683      -0.031257       0.005277       0.025979              7.641424       6.335519      -0.446517       0.595468       8.973390      -0.514547       7.615363          -0.000006
          151              C       6.463812       1.147806       2.520385      -0.174767      23.901975 0.40015296E+03  0.92484941E+04                                 7.231235                            6.649475      -0.004882       1.988607                    0.999151      29.004489      83.674125       0.639560       0.414362      -1.061610       0.073902      -0.016065       0.067416       0.101314      -0.002341      -0.000827       0.015832      -0.032959       0.025327      -0.020870      -0.005539       0.026409              7.444860       6.493625      -1.173517       0.891920       8.820982      -0.113561       7.019973          -0.000000
          152              C      12.343938      17.891474       2.502814      -0.200959      25.754036 0.42808367E+03  0.10069787E+05                                 7.646656                            6.910869      -0.247692       1.901341                    0.998896      29.910966      87.262593       0.622367       0.418377      -1.058271      -0.043770       0.030971       0.080864       0.097026      -0.007760       0.007797      -0.010530      -0.029681       0.080687      -0.030675      -0.001661       0.032336              7.995748       6.445417      -1.376126       0.762915      10.038847      -0.550583       7.502980           0.000001
          153              C      12.390046      17.167764       3.867453      -0.142990      31.272798 0.47608318E+03  0.11518381E+05                                 8.928653                            7.420001      -0.542059       1.833364                    0.996392      29.492159      87.705910       0.583769       0.433667      -1.047180       0.006587       0.096944      -0.015721       0.098431       0.014674       0.010309       0.002491      -0.013085       0.061083      -0.027403       0.002823       0.024580             10.118208       7.273198      -2.190429       0.814706      14.536335       0.464168       8.545091          -0.000003
          154              C      13.236648      15.956135       3.859644       0.630660      23.268144 0.25110536E+03  0.52229914E+04                                 7.628606                            5.681417      -0.115273       2.019575                    0.999709      22.372724      63.484612       0.610877       0.482046      -1.010943       0.037617      -0.033958       0.008372       0.051364       0.070861      -0.019964      -0.022273       0.051898      -0.097807      -0.061183      -0.037077       0.098260              8.909802       6.009057      -3.244424       1.102551      11.945267       1.499650       8.775081          -0.000000
          155              C      16.217917      18.715571      11.561362       0.085897      26.155896 0.33853917E+03  0.75249243E+04                                 7.820950                            6.265300       0.119625       2.053301                    0.999749      26.364106      75.264640       0.633734       0.434817      -1.045998       0.013794       0.025485       0.040382       0.049704       0.037347      -0.018955      -0.002532       0.008024       0.052296      -0.048143       0.007757       0.040387              8.652905       8.194418      -3.703726       1.463139       9.958954       0.777011       7.805343           0.000002
          156              C      10.311303       1.654419      11.194335      -0.160249      31.071756 0.43571871E+03  0.10280972E+05                                 8.679341                            7.036573       0.101154       2.019053                    0.999193      29.238750      85.058973       0.609159       0.426135      -1.054836      -0.001823       0.006900       0.001553       0.007304       0.023140      -0.004223       0.001154       0.015136       0.018287      -0.027740       0.005955       0.021785              9.702652       9.598551      -4.970648       1.111947      11.751089       0.369456       7.758317           0.000004
          157              C       9.972860       2.724525      12.014289       0.101547      35.392830 0.41290756E+03  0.96040918E+04                                 9.687748                            6.971658      -0.218903       1.954526                    0.999118      26.512622      76.355523       0.596557       0.441419      -1.046515       0.010189      -0.012253       0.003931       0.016413       0.021140      -0.007303       0.002674       0.009942       0.024119      -0.027004       0.007702       0.019303             11.972384      13.860713      -7.099747       3.359386      12.814027      -1.370297       9.242413          -0.000000
          158              C      10.729212       2.859028      13.173940      -0.177603      31.927294 0.46112776E+03  0.11067598E+05                                 8.915495                            7.299926      -0.111719       1.942432                    0.998140      30.233531      89.544047       0.588880       0.433358      -1.047393      -0.001714      -0.001970      -0.010050       0.010384       0.013077      -0.010014       0.015432       0.000169       0.017932      -0.026249       0.008713       0.017537              9.851457      11.016096      -3.717253       2.951771       9.520523      -0.461043       9.017753          -0.000002
          159              C      11.730813       1.982647      13.462876       0.077019      25.563496 0.33834222E+03  0.75112885E+04                                 7.666675                            6.230907       0.122764       2.054113                    0.999577      26.355873      74.928465       0.641166       0.430306      -1.049868       0.003971      -0.025892      -0.042004       0.049503       0.031944      -0.008476       0.008499       0.004792       0.052108      -0.043098       0.019700       0.023398              8.397042       8.716796      -3.071361       2.216800       9.115827       0.314932       7.358504           0.000000
          160              C       8.923190       3.639758      11.633596       0.236738      33.934648 0.35417965E+03  0.79842280E+04                                 9.657568                            6.559611      -0.296883       1.927850                    0.998678      25.848570      74.995111       0.596394       0.455579      -1.030989      -0.019328      -0.008835      -0.035266       0.041175       0.006855      -0.010150      -0.024640       0.013216      -0.020533      -0.029931       0.002156       0.027774             12.537322      15.590416      -8.592135       4.060226      13.094576      -2.701966       8.926975           0.000001
          161              C       7.404602       4.551003      10.540323       0.278942      31.209397 0.33329526E+03  0.73805587E+04                                 9.062517                            6.339285      -0.009543       2.031017                    0.999473      24.827176      70.776768       0.611735       0.452150      -1.035678       0.027365      -0.009295       0.016977       0.033518       0.017115      -0.003720       0.005374      -0.007652       0.034685      -0.024411       0.010312       0.014100             11.250025      12.429103      -4.019806       6.419589       7.742140      -1.731128      13.578834           0.000001
          162              C       6.428506       4.919789       9.484143       0.060173      34.368331 0.43002898E+03  0.10065617E+05                                 9.332072                            7.015658      -0.063408       1.994067                    0.999411      26.880519      76.689062       0.609668       0.429211      -1.057943      -0.010784       0.004018      -0.023672       0.026321      -0.006267      -0.003201       0.003472      -0.001712      -0.020999      -0.008237      -0.002823       0.011059             10.954922      11.079525      -3.047786       5.479947       8.479182      -0.542227      13.306058           0.000001
          163              C       5.741807       6.127490       9.523189      -0.183177      31.524274 0.46373609E+03  0.11112273E+05                                 8.769312                            7.293349       0.003790       1.979502                    0.998414      29.982396      87.857096       0.594237       0.430144      -1.052520      -0.004274      -0.001624      -0.003346       0.005666       0.006443      -0.011287       0.017052      -0.015890      -0.010513      -0.024411       0.002980       0.021431              9.507565       8.999954      -2.736452       3.084214       8.607317       0.146278      10.915426          -0.000003
          164              C       4.855963       6.400393       8.492388       0.081312      24.459001 0.33739968E+03  0.74583478E+04                                 7.351986                            6.173154       0.223167       2.084852                    0.999774      26.093936      73.163026       0.654195       0.423546      -1.057819       0.003430      -0.032576      -0.013407       0.035394       0.000686      -0.030514      -0.009935      -0.017161      -0.090852      -0.048468       0.018771       0.029697              7.830767       7.170920      -2.096283       2.368116       7.575189       0.206391       8.746192           0.000001
          165              C       5.279753       4.435945       7.459636       0.068137      25.396244 0.36883629E+03  0.83862921E+04                                 7.698610                            6.581696      -0.042673       1.992285                    0.998618      27.299821      79.143136       0.611641       0.440426      -1.041363      -0.005650       0.034733       0.014998       0.038252       0.028488      -0.027846       0.017276       0.003917       0.033419      -0.050597       0.017407       0.033190              8.126944       7.509014      -1.517566       2.561426       7.836062       0.812543       9.035755           0.000007
          166              C       6.194045       4.058256       8.429916      -0.175614      30.679023 0.46310356E+03  0.11118751E+05                                 8.629589                            7.293145      -0.033295       1.964972                    0.998637      30.244273      89.376559       0.592305       0.430708      -1.049770       0.005896       0.013302       0.003984       0.015086      -0.002936      -0.019299      -0.004002      -0.010098      -0.041409      -0.027426       0.012558       0.014868              9.177172       8.451193      -1.292237       3.407589       7.838081       0.990613      11.242243           0.000006
          167              C       5.900733      15.355296       7.274170       0.087892      26.653617 0.35006358E+03  0.78512716E+04                                 7.995137                            6.413436       0.028773       2.029639                    0.998938      26.459159      76.027506       0.619794       0.440622      -1.041899       0.016490      -0.047701      -0.014931       0.052633      -0.004630      -0.019736      -0.016678      -0.015309      -0.084352      -0.041697       0.014792       0.026905              8.990046       8.329254      -1.048352       3.307429       7.502980       2.017427      11.137904          -0.000003
          168              C       6.567815      15.617982       8.443582      -0.178811      32.769884 0.47424733E+03  0.11468388E+05                                 9.113790                            7.426005      -0.201068       1.910548                    0.998095      30.526519      90.902245       0.580860       0.436051      -1.045244       0.004200      -0.003713       0.004552       0.007221      -0.007943      -0.011546       0.005396      -0.034028      -0.041107      -0.023640      -0.003564       0.027204             10.228774      10.245842      -1.216058       4.314135       7.528737       1.244560      12.911744          -0.000003
          169              C       7.605713      14.798316       8.847702       0.090416      35.962326 0.42804475E+03  0.10048790E+05                                 9.790966                            7.085039      -0.277473       1.927329                    0.999028      27.039479      78.300170       0.593273       0.439771      -1.047223      -0.012420      -0.005640      -0.015146       0.020383      -0.001753      -0.011531      -0.004504      -0.007143      -0.033519      -0.018682       0.008370       0.010312             12.049278      10.664885      -0.929465       5.882512       7.963395       2.568943      17.519553          -0.000002
          170              C       7.951023      13.737744       8.016034      -0.171095      32.550047 0.45274793E+03  0.10785943E+05                                 8.973355                            7.202275      -0.048745       1.961779                    0.998850      29.882776      87.358555       0.598398       0.429649      -1.052646      -0.001865       0.002889       0.004607       0.005750      -0.007407      -0.001285      -0.007627      -0.008084      -0.057072      -0.021047       0.002142       0.018904             10.005984       8.573495      -0.888182       3.103762       8.240255       3.393675      13.204203           0.000004
          171              C       7.210367      13.528822       6.864193       0.084578      26.044971 0.33119036E+03  0.72811437E+04                                 7.677559                            6.108711       0.348237       2.125424                    0.999826      25.901989      72.230984       0.659373       0.422525      -1.059333      -0.040256       0.027389       0.013243       0.050458       0.001521      -0.030277       0.006504      -0.026630      -0.084259      -0.047741       0.019299       0.028442              8.531858       7.765782      -1.276542       2.748535       7.438511       2.507555      10.391282           0.000004
          172              C       8.347350      15.044019      10.095205       0.239705      34.315091 0.36458583E+03  0.82897100E+04                                 9.755234                            6.662316      -0.432884       1.883161                    0.998968      26.295476      76.958630       0.590044       0.456543      -1.029054       0.025700      -0.015562       0.021890       0.037173       0.023024      -0.004536      -0.003565       0.014296       0.032619      -0.029546       0.007812       0.021734             12.542994      10.891992      -0.646115       7.478034       7.060712       1.536857      19.676279          -0.000000
          173              C       9.644234      14.921397      11.729257       0.252940      34.292443 0.36179570E+03  0.82041943E+04                                 9.732124                            6.649067      -0.212939       1.957993                    0.999469      25.949412      75.654169       0.589446       0.458236      -1.028891      -0.018970       0.008904      -0.031045       0.037456       0.006652       0.000126      -0.005884       0.008001      -0.030287      -0.013007      -0.000163       0.013171             12.540853      13.947405      -4.621918       7.581935       8.771680      -2.694323      14.903474           0.000004
          174              C      10.652702      14.421446      12.660492       0.088458      35.203111 0.41712145E+03  0.97130286E+04                                 9.566375                            6.945900      -0.104187       1.984770                    0.999336      26.655836      76.457423       0.606440       0.433736      -1.052605       0.019110      -0.007163       0.004363       0.020869       0.011282      -0.012839       0.004019      -0.026711      -0.004200      -0.024578       0.006366       0.018211             11.721965      12.600989      -4.077045       6.009452       9.115869      -1.467926      13.449037           0.000002
          175              C      11.335477      13.247189      12.391078      -0.160591      31.332890 0.44882241E+03  0.10700161E+05                                 8.818060                            7.211759      -0.187857       1.922702                    0.997895      29.905323      88.288597       0.591223       0.434549      -1.046626      -0.004146       0.010735       0.002928       0.011874       0.017630      -0.010349       0.012966      -0.003649      -0.010047      -0.027307       0.007446       0.019861              9.791504      10.293534      -3.787089       3.157311       9.021918      -1.337561      10.059060          -0.000001
          176              C      12.211511      12.722132      13.304742       0.080577      25.681805 0.34420916E+03  0.76773474E+04                                 7.717320                            6.307403       0.109298       2.048966                    0.999551      26.497911      75.601756       0.633589       0.433421      -1.047581       0.005200       0.040960       0.035369       0.054366       0.015518      -0.030165       0.018595      -0.012805      -0.025715      -0.046014       0.020858       0.025156              8.461981       8.041299      -2.887356       2.668931       7.991080      -0.693794       9.353563           0.000002
          177              C      11.849524      14.472325      14.741615       0.086889      26.826368 0.36136503E+03  0.82018387E+04                                 8.096403                            6.562145      -0.150901       1.966307                    0.998229      27.171310      79.564051       0.603899       0.446865      -1.034131       0.007702      -0.035555      -0.033088       0.049176       0.037452      -0.026908      -0.003489       0.001920      -0.033447      -0.042254      -0.008772       0.051026              8.952695       8.312656      -2.736037       2.934266       8.483453       0.080254      10.061977           0.000006
          178              C      10.944061      15.047189      13.859187      -0.168257      33.533049 0.47303565E+03  0.11431563E+05                                 9.250143                            7.408372      -0.181031       1.924202                    0.997312      30.257196      90.065227       0.582521       0.435094      -1.045838       0.010323      -0.001209      -0.005785       0.011896       0.013599      -0.014862      -0.014227      -0.013506      -0.061941      -0.029018      -0.003984       0.033002             10.385438       9.695407      -2.657177       4.184737       8.857747      -0.021049      12.603161           0.000004
          179              C      15.369350      10.725757      14.815801       0.636573      19.424693 0.24559007E+03  0.50831981E+04                                 6.807025                            5.678143      -0.128275       2.026804                    0.999431      22.027147      62.479134       0.601100       0.492304      -1.005001      -0.035301       0.029984       0.014878       0.048647       0.041185      -0.037925      -0.055390      -0.087494       0.022589      -0.069038      -0.033187       0.102225              7.365617       9.629505      -2.040556      -0.417113       6.497374       1.964002       5.969972          -0.000000
          180              C       6.971989      10.191963      14.798231      -0.134265      29.243266 0.46850130E+03  0.11297610E+05                                 8.545788                            7.397374      -0.505021       1.845684                    0.996698      29.442767      87.618882       0.579902       0.438002      -1.043834       0.067736       0.017263      -0.059234       0.091623       0.020738      -0.009593       0.012337      -0.048706       0.107248      -0.051893       0.011585       0.040307              9.373795       9.916458      -0.145582      -0.724621      10.813794       0.955555       7.391135          -0.000002
          181              C       7.978496      11.334660      14.763090      -0.200641      25.420032 0.44208845E+03  0.10502083E+05                                 7.610225                            7.041836      -0.091478       1.955315                    0.998997      29.994629      88.455484       0.612979       0.420624      -1.054960      -0.054806      -0.029589      -0.075762       0.098077       0.023326      -0.008129      -0.003559      -0.023756       0.040913      -0.033551       0.009086       0.024466              7.889237       7.643484       1.200255       0.315649       8.503067      -0.602604       7.521158          -0.000005
          182              C       7.935331      12.061173      13.408212      -0.180856      24.435953 0.42925678E+03  0.10122383E+05                                 7.425574                            6.947791      -0.119508       1.958046                    0.997772      29.401841      86.386668       0.615932       0.421704      -1.054290       0.006554      -0.099287       0.008605       0.099875       0.013885       0.000728      -0.001426      -0.021346       0.079442      -0.030782       0.004232       0.026550              7.647797       6.341113       0.444751      -0.596471       8.980034      -0.515073       7.622245          -0.000007
          183              C       8.251211      11.115134      12.281751      -0.174430      23.891435 0.39986564E+03  0.92396870E+04                                 7.226333                            6.644624      -0.008200       1.987511                    0.999173      28.997271      83.628502       0.640184       0.414055      -1.061865      -0.073419      -0.016674       0.067480       0.101104       0.002810       0.001241       0.015123      -0.032860       0.024443      -0.020743      -0.004965       0.025707              7.439889       6.491060       1.171391      -0.891447       8.813650      -0.113431       7.014957          -0.000000
          184              C       7.276096       9.947273      12.264180      -0.203274      25.781479 0.42868760E+03  0.10087403E+05                                 7.649366                            6.913104      -0.248862       1.900732                    0.998865      29.936516      87.347822       0.622632       0.418058      -1.058488       0.044739       0.031136       0.081069       0.097690       0.007731      -0.008862      -0.011008      -0.028351       0.082055      -0.030474      -0.002791       0.033265              7.998569       6.448096       1.376668      -0.763881      10.041679      -0.550353       7.505934           0.000001
          185              C       7.229990       9.223563      13.628819      -0.143462      31.346852 0.47745397E+03  0.11561009E+05                                 8.946143                            7.433443      -0.546993       1.830936                    0.996551      29.542928      87.921603       0.582857       0.433990      -1.046880      -0.004858       0.096927      -0.015601       0.098295      -0.014527      -0.010234       0.001667      -0.013614       0.062662      -0.027755       0.003187       0.024569             10.138939       7.283692       2.197575      -0.817065      14.570690       0.465433       8.562435          -0.000002
          186              C       6.383386       8.011934      13.621010       0.629487      23.308043 0.25158208E+03  0.52356428E+04                                 7.638823                            5.688028      -0.117555       2.018472                    0.999699      22.394108      63.571967       0.610296       0.482253      -1.010786      -0.037735      -0.033666       0.009079       0.051379      -0.070714       0.020358      -0.022986       0.051078      -0.100333      -0.060814      -0.037862       0.098676              8.922512       6.016009       3.249450      -1.104564      11.965549       1.501550       8.785979          -0.000000
          187              C       8.307116       8.748243       1.799996       0.084707      26.202107 0.33925423E+03  0.75454917E+04                                 7.833113                            6.274363       0.114732       2.051342                    0.999737      26.395667      75.400762       0.632847       0.435156      -1.045697      -0.014126       0.024940       0.040087       0.049280      -0.037012       0.020383      -0.001937       0.006279       0.051430      -0.048188       0.007425       0.040763              8.666793       8.208147       3.710917      -1.466784       9.974622       0.777043       7.817609           0.000003
          188              C       9.308717       9.598620       1.432969      -0.158411      31.021108 0.43480795E+03  0.10253724E+05                                 8.666935                            7.026175       0.101427       2.019263                    0.999218      29.210824      84.943259       0.610029       0.425767      -1.055105       0.001808       0.007711       0.002518       0.008311      -0.021234       0.005758       0.001606       0.014123       0.017406      -0.025972       0.005514       0.020459              9.688251       9.584179       4.961134      -1.112128      11.730570       0.369500       7.750003           0.000004
          189              C       9.647164      10.668726       2.252923       0.098193      35.494646 0.41434066E+03  0.96449003E+04                                 9.701320                            6.980813      -0.218287       1.954076                    0.999106      26.557990      76.493133       0.596596       0.441048      -1.046830      -0.010029      -0.012562       0.003865       0.016532      -0.020994       0.008414       0.001573       0.010801       0.023011      -0.026729       0.006188       0.020541             11.989469      13.880377       7.110397      -3.365545      12.831491      -1.372608       9.256540          -0.000000
          190              C       8.890814      10.803229       3.412574      -0.174363      31.807517 0.45883318E+03  0.10998500E+05                                 8.890536                            7.278568      -0.112688       1.942948                    0.998054      30.167511      89.283614       0.590146       0.432980      -1.047650       0.002184      -0.001220      -0.010280       0.010580      -0.012521       0.010785       0.015614       0.000464       0.020680      -0.026524       0.008271       0.018254              9.823320      10.978945       3.706008      -2.938859       9.497368      -0.452369       8.993649          -0.000001
          191              C       7.889213       9.926848       3.701510       0.075127      25.646469 0.33976630E+03  0.75511437E+04                                 7.684137                            6.244502       0.121262       2.052650                    0.999569      26.409719      75.132810       0.640364       0.430375      -1.049782      -0.003505      -0.026201      -0.042324       0.049901      -0.032885       0.007921       0.008759       0.003373       0.053557      -0.044104       0.020081       0.024023              8.416838       8.737285       3.083000      -2.219928       9.141810       0.315066       7.371419           0.000000
          192              C      10.696834      11.583959       1.872230       0.237479      33.932192 0.35414658E+03  0.79831390E+04                                 9.656068                            6.558974      -0.295080       1.928308                    0.998674      25.845664      74.980245       0.596479       0.455533      -1.031035       0.019357      -0.008489      -0.035536       0.041347      -0.006224       0.009972      -0.025258       0.013946      -0.021005      -0.030796       0.003141       0.027655             12.534734      15.587594       8.590715      -4.059117      13.092293      -2.701633       8.924314           0.000002
          193              C      12.215422      12.495204       0.778957       0.277901      31.189494 0.33306685E+03  0.73740325E+04                                 9.056848                            6.335643      -0.009393       2.031237                    0.999469      24.821363      70.746756       0.612141       0.451941      -1.035827      -0.027325      -0.008920       0.016724       0.033255      -0.016875       0.004788       0.006075      -0.007148       0.035755      -0.024763       0.010388       0.014376             11.242826      12.421398       4.017066      -6.415609       7.737275      -1.730665      13.569804           0.000001
          194              C      18.096537      14.887117      19.245509       0.062290      34.319407 0.42926714E+03  0.10043628E+05                                 9.324915                            7.010350      -0.065676       1.993602                    0.999388      26.857871      76.615987       0.609762       0.429322      -1.057844       0.010162       0.002690      -0.023350       0.025608       0.006064       0.003095       0.004624      -0.001107      -0.019637      -0.008376      -0.002708       0.011084             10.946527      11.070227       3.044385      -5.475726       8.472618      -0.540966      13.296735           0.000001
          195              C       8.973238      16.094818      19.284555      -0.184996      31.545842 0.46418148E+03  0.11124495E+05                                 8.769242                            7.293299       0.010615       1.981254                    0.998423      29.993438      87.866645       0.594733       0.429726      -1.052882       0.004242      -0.002493      -0.004248       0.006501      -0.006512       0.012055       0.017385      -0.014720      -0.010557      -0.025182       0.003771       0.021411              9.507662       8.999230       2.736476      -3.083931       8.607889       0.147601      10.915866          -0.000003
          196              C       9.859080      16.367721      18.253754       0.084609      24.369958 0.33579633E+03  0.74132628E+04                                 7.330129                            6.154605       0.235926       2.089586                    0.999765      26.033523      72.920257       0.655869       0.423015      -1.058266      -0.003369      -0.033391      -0.014264       0.036467       0.000151       0.030601      -0.008831      -0.016551      -0.092737      -0.048751       0.020238       0.028512              7.807512       7.149746       2.092334      -2.359042       7.557356       0.206037       8.715435           0.000001
          197              C       9.435286      14.403273      17.221002       0.068067      25.373474 0.36843571E+03  0.83750488E+04                                 7.694332                            6.578278      -0.043700       1.992251                    0.998655      27.287282      79.101035       0.611767       0.440447      -1.041333       0.005515       0.034766       0.015504       0.038464      -0.029028       0.027177       0.016423       0.004436       0.031091      -0.049995       0.017139       0.032857              8.122440       7.506265       1.517198      -2.560427       7.831040       0.810069       9.030016           0.000007
          198              C       8.520994      14.025584      18.191282      -0.178569      30.798778 0.46545184E+03  0.11190674E+05                                 8.656371                            7.315427      -0.041762       1.961645                    0.998550      30.324037      89.711303       0.590866       0.431157      -1.049365      -0.005868       0.012789       0.003486       0.014496       0.002436       0.020090      -0.005213      -0.008941      -0.040792      -0.028066       0.011889       0.016177              9.206130       8.479142       1.294497      -3.421285       7.857863       0.992719      11.281384           0.000006
          199              C      13.719307       7.411095      17.035536       0.088723      26.647337 0.34996361E+03  0.78482075E+04                                 7.993867                            6.413104       0.030079       2.029852                    0.998900      26.453015      75.997597       0.619746       0.440702      -1.041886      -0.016461      -0.047912      -0.015227       0.052900       0.004212       0.019494      -0.016045      -0.017192      -0.082743      -0.040882       0.013651       0.027231              8.988207       8.326751       1.047259      -3.305611       7.502311       2.018077      11.135558          -0.000003
          200              C      13.052229       7.673781      18.204948      -0.178664      32.731864 0.47354173E+03  0.11446248E+05                                 9.104883                            7.419275      -0.202392       1.910706                    0.998117      30.499677      90.781063       0.581307       0.435909      -1.045404      -0.002935      -0.003125       0.004395       0.006140       0.008157       0.012588       0.006163      -0.032851      -0.039950      -0.024266      -0.002838       0.027105             10.218228      10.234733       1.214689      -4.308190       7.522380       1.244080      12.897571          -0.000003
          201              C      12.014331       6.854115      18.609068       0.092243      35.948537 0.42781555E+03  0.10043391E+05                                 9.795130                            7.088176      -0.289362       1.923706                    0.999063      27.030646      78.308282       0.592432       0.440396      -1.046713       0.012135      -0.005204      -0.013948       0.019206       0.002213       0.011017      -0.004566      -0.006518      -0.032649      -0.018115       0.008373       0.009742             12.054150      10.668638       0.929669      -5.884386       7.966861       2.571015      17.526950          -0.000002
          202              C      11.669017       5.793543      17.777400      -0.170518      32.470172 0.45130090E+03  0.10741379E+05                                 8.951149                            7.184044      -0.045255       1.963175                    0.998850      29.844477      87.166138       0.600080       0.428848      -1.053283       0.002086       0.002934       0.004712       0.005930       0.008355       0.001793      -0.007682      -0.007864      -0.059055      -0.021843       0.001961       0.019882              9.980580       8.556734       0.890049      -3.096863       8.220151       3.380057      13.164854           0.000003
          203              C      12.409671       5.584621      16.625559       0.083596      26.103627 0.33219177E+03  0.73087476E+04                                 7.688460                            6.117170       0.355745       2.126941                    0.999768      25.940224      72.367661       0.659035       0.422419      -1.059389       0.040354       0.027852       0.013755       0.050926      -0.001422       0.030179       0.005685      -0.026801      -0.084001      -0.047509       0.019301       0.028209              8.544183       7.778943       1.277557      -2.756192       7.446012       2.509412      10.407594           0.000004
          204              C       6.367675       5.076691       0.333839       0.238040      34.375866 0.36537999E+03  0.83120143E+04                                 9.763811                            6.667893      -0.431672       1.882941                    0.998873      26.325985      77.059339       0.590039       0.456314      -1.029217      -0.027199      -0.015531       0.022612       0.038630      -0.022536       0.005571      -0.003470       0.015358       0.032783      -0.029276       0.007113       0.022164             12.553853      10.901628       0.646861      -7.485181       7.065893       1.537565      19.694039           0.000000
          205              C       5.070795       4.954069       1.967891       0.252252      34.342864 0.36240811E+03  0.82219039E+04                                 9.742876                            6.655878      -0.209555       1.958509                    0.999527      25.971945      75.747905       0.588962       0.458399      -1.028756       0.019008       0.008729      -0.031538       0.037844      -0.005755      -0.000438      -0.006720       0.006578      -0.029688      -0.013369       0.001327       0.012042             12.555109      13.963632       4.627590      -7.591810       8.780525      -2.698012      14.921169           0.000004
          206              C       4.062327       4.454118       2.899126       0.089361      35.159263 0.41652366E+03  0.96952901E+04                                 9.558496                            6.940912      -0.104812       1.984765                    0.999342      26.630921      76.362131       0.606681       0.433735      -1.052643      -0.019055      -0.006742       0.004248       0.020654      -0.010829       0.012208       0.003708      -0.027420      -0.004656      -0.023952       0.005689       0.018263             11.711346      12.588807       4.072573      -6.001932       9.109019      -1.464357      13.436212           0.000002
          207              C       3.379550       3.279861       2.629712      -0.160232      31.322036 0.44858283E+03  0.10693232E+05                                 8.816339                            7.209984      -0.184158       1.923859                    0.997928      29.900068      88.273734       0.591265       0.434567      -1.046594       0.003314       0.009807       0.003529       0.010937      -0.016895       0.010338       0.012146      -0.003781      -0.010324      -0.026269       0.007241       0.019029              9.789634      10.290875       3.785685      -3.156913       9.019711      -1.336435      10.058315          -0.000001
          208              C       2.503518       2.754804       3.543376       0.078375      25.733013 0.34508009E+03  0.77015902E+04                                 7.726789                            6.315066       0.103891       2.046793                    0.999541      26.533562      75.725667       0.633255       0.433378      -1.047613      -0.004798       0.040569       0.034695       0.053597      -0.015417       0.030687       0.017750      -0.014698      -0.028631      -0.046390       0.021539       0.024851              8.472449       8.051025       2.889934      -2.673693       7.998884      -0.695357       9.367440           0.000002
          209              C       2.865509       4.504997       4.980249       0.085478      26.868425 0.36210751E+03  0.82228837E+04                                 8.104934                            6.569411      -0.157676       1.964003                    0.998180      27.197982      79.661666       0.603494       0.446937      -1.034093      -0.007693      -0.035649      -0.033624       0.049605      -0.037008       0.027727      -0.003641       0.001540      -0.034181      -0.042500      -0.008664       0.051165              8.962062       8.322422       2.740486      -2.937190       8.493245       0.078882      10.070520           0.000006
          210              C       3.770972       5.079861       4.097821      -0.166839      33.473587 0.47194345E+03  0.11398279E+05                                 9.238580                            7.399176      -0.179808       1.925118                    0.997232      30.222096      89.925829       0.582973       0.435019      -1.045910      -0.010539      -0.001336      -0.004955       0.011722      -0.013436       0.014451      -0.014193      -0.014861      -0.062914      -0.029076      -0.003949       0.033025             10.371952       9.682304       2.654564      -4.176690       8.849779      -0.018976      12.583772           0.000004
          211              C      10.464355      19.176227      14.468297       0.634946      19.448126 0.24593948E+03  0.50923700E+04                                 6.812857                            5.682347      -0.133794       2.024638                    0.999443      22.046329      62.550676       0.600836       0.492332      -1.004961      -0.034519      -0.028797      -0.014946       0.047373      -0.042087       0.036362      -0.056116      -0.086789       0.019994      -0.067775      -0.034770       0.102545              7.372343       9.638889       2.043315       0.418076       6.503493       1.965893       5.974647          -0.000000
          212              C       6.971983       1.798492      14.485867      -0.136288      29.317657 0.47001311E+03  0.11343071E+05                                 8.558845                            7.408151      -0.505015       1.844991                    0.996732      29.491391      87.795222       0.579621       0.437866      -1.043926       0.067335      -0.016526       0.059122       0.091118      -0.019801       0.009664       0.011483      -0.049839       0.111149      -0.052238       0.011247       0.040992              9.388711       9.934782       0.146199       0.727521      10.831425       0.958674       7.399925          -0.000002
          213              C      12.883501      18.567324      14.521008      -0.198970      25.381694 0.44115502E+03  0.10474001E+05                                 7.601950                            7.034021      -0.088437       1.956568                    0.999008      29.962006      88.324145       0.613391       0.420579      -1.055025      -0.056340       0.029334       0.074865       0.098181      -0.024147       0.007852      -0.004317      -0.025338       0.042693      -0.034803       0.009199       0.025604              7.880653       7.637728      -1.197735      -0.315156       8.492509      -0.601863       7.511722          -0.000005
          214              C      12.840338      17.840811      15.875886      -0.179972      24.402985 0.42842482E+03  0.10097402E+05                                 7.419448                            6.942089      -0.115544       1.959553                    0.997763      29.369647      86.256244       0.616076       0.421830      -1.054260       0.007501       0.097866      -0.008882       0.098554      -0.014990      -0.000583      -0.001546      -0.020934       0.077682      -0.031257       0.005277       0.025979              7.641424       6.335520      -0.446517       0.595468       8.973390      -0.514547       7.615363          -0.000006
          215              C      13.156222      18.786850      17.002347      -0.174767      23.901967 0.40015278E+03  0.92484886E+04                                 7.231232                            6.649472      -0.004881       1.988607                    0.999151      29.004482      83.674089       0.639560       0.414362      -1.061610      -0.073902       0.016065      -0.067416       0.101314      -0.002341      -0.000827       0.015832      -0.032959       0.025327      -0.020870      -0.005539       0.026409              7.444857       6.493623      -1.173516       0.891920       8.820978      -0.113562       7.019971          -0.000000
          216              C       7.276096       2.043182      17.019918      -0.200958      25.754024 0.42808340E+03  0.10069779E+05                                 7.646652                            6.910866      -0.247692       1.901342                    0.998896      29.910956      87.262550       0.622367       0.418377      -1.058271       0.043770      -0.030971      -0.080864       0.097026      -0.007760       0.007797      -0.010530      -0.029681       0.080687      -0.030675      -0.001661       0.032336              7.995744       6.445415      -1.376125       0.762915      10.038842      -0.550582       7.502977           0.000000
          217              C       7.229988       2.766892      15.655279      -0.142991      31.272811 0.47608340E+03  0.11518387E+05                                 8.928655                            7.420003      -0.542059       1.833364                    0.996392      29.492165      87.705931       0.583769       0.433667      -1.047180      -0.006587      -0.096944       0.015721       0.098431       0.014674       0.010309       0.002491      -0.013085       0.061083      -0.027403       0.002823       0.024580             10.118211       7.273200      -2.190430       0.814707      14.536341       0.464168       8.545094          -0.000002
          218              C       6.383386       3.978521      15.663088       0.630660      23.268144 0.25110535E+03  0.52229912E+04                                 7.628606                            5.681417      -0.115273       2.019575                    0.999709      22.372724      63.484613       0.610877       0.482046      -1.010943      -0.037617       0.033958      -0.008372       0.051364       0.070861      -0.019964      -0.022273       0.051898      -0.097807      -0.061183      -0.037077       0.098260              8.909802       6.009058      -3.244425       1.102552      11.945267       1.499649       8.775081          -0.000001
          219              C       3.402117       1.219085       7.961370       0.085897      26.155897 0.33853919E+03  0.75249248E+04                                 7.820950                            6.265300       0.119625       2.053300                    0.999749      26.364107      75.264644       0.633734       0.434816      -1.045998      -0.013794      -0.025485      -0.040382       0.049704       0.037347      -0.018955      -0.002532       0.008024       0.052296      -0.048143       0.007757       0.040387              8.652905       8.194418      -3.703726       1.463139       9.958955       0.777011       7.805343           0.000002
          220              C       9.308731      18.280237       8.328397      -0.160250      31.071763 0.43571883E+03  0.10280975E+05                                 8.679343                            7.036574       0.101154       2.019053                    0.999193      29.238754      85.058988       0.609159       0.426135      -1.054836       0.001823      -0.006900      -0.001553       0.007304       0.023140      -0.004223       0.001154       0.015136       0.018287      -0.027740       0.005955       0.021785              9.702654       9.598552      -4.970650       1.111947      11.751092       0.369456       7.758317           0.000004
          221              C       9.647174      17.210131       7.508443       0.101547      35.392827 0.41290750E+03  0.96040902E+04                                 9.687748                            6.971658      -0.218904       1.954526                    0.999118      26.512621      76.355523       0.596557       0.441419      -1.046515      -0.010189       0.012253      -0.003931       0.016413       0.021140      -0.007303       0.002674       0.009942       0.024119      -0.027004       0.007702       0.019303             11.972385      13.860714      -7.099748       3.359386      12.814027      -1.370297       9.242412          -0.000000
          222              C       8.890822      17.075628       6.348792      -0.177603      31.927311 0.46112807E+03  0.11067608E+05                                 8.915499                            7.299930      -0.111720       1.942431                    0.998140      30.233540      89.544086       0.588880       0.433358      -1.047393       0.001714       0.001971       0.010050       0.010384       0.013077      -0.010014       0.015432       0.000169       0.017932      -0.026249       0.008713       0.017536              9.851462      11.016103      -3.717255       2.951773       9.520527      -0.461045       9.017757          -0.000001
          223              C       7.889221      17.952009       6.059856       0.077019      25.563495 0.33834220E+03  0.75112882E+04                                 7.666676                            6.230908       0.122764       2.054112                    0.999577      26.355873      74.928472       0.641165       0.430306      -1.049868      -0.003971       0.025892       0.042004       0.049503       0.031944      -0.008476       0.008499       0.004792       0.052108      -0.043098       0.019700       0.023398              8.397043       8.716797      -3.071360       2.216801       9.115827       0.314932       7.358505           0.000000
          224              C      10.696844      16.294898       7.889136       0.236738      33.934648 0.35417965E+03  0.79842279E+04                                 9.657568                            6.559611      -0.296883       1.927850                    0.998678      25.848570      74.995112       0.596394       0.455579      -1.030989       0.019328       0.008835       0.035266       0.041174       0.006855      -0.010150      -0.024640       0.013216      -0.020533      -0.029931       0.002156       0.027774             12.537323      15.590417      -8.592136       4.060226      13.094577      -2.701966       8.926975           0.000001
          225              C      12.215432      15.383653       8.982409       0.278942      31.209395 0.33329524E+03  0.73805581E+04                                 9.062516                            6.339284      -0.009543       2.031017                    0.999473      24.827175      70.776763       0.611735       0.452150      -1.035678      -0.027365       0.009295      -0.016977       0.033518       0.017115      -0.003720       0.005374      -0.007652       0.034685      -0.024411       0.010312       0.014100             11.250025      12.429103      -4.019806       6.419588       7.742139      -1.731128      13.578833           0.000001
          226              C      13.191528      15.014867      10.038589       0.060173      34.368330 0.43002896E+03  0.10065616E+05                                 9.332072                            7.015658      -0.063408       1.994067                    0.999411      26.880518      76.689057       0.609668       0.429211      -1.057943       0.010784      -0.004018       0.023672       0.026321      -0.006267      -0.003201       0.003472      -0.001712      -0.020999      -0.008237      -0.002823       0.011059             10.954922      11.079525      -3.047786       5.479946       8.479182      -0.542227      13.306058           0.000001
          227              C      13.878227      13.807166       9.999543      -0.183177      31.524265 0.46373590E+03  0.11112268E+05                                 8.769309                            7.293347       0.003790       1.979502                    0.998414      29.982390      87.857071       0.594237       0.430144      -1.052520       0.004274       0.001623       0.003346       0.005666       0.006443      -0.011287       0.017052      -0.015890      -0.010513      -0.024411       0.002980       0.021431              9.507563       8.999951      -2.736451       3.084213       8.607315       0.146279      10.915423          -0.000003
          228              C      14.764071      13.534263      11.030344       0.081311      24.459002 0.33739972E+03  0.74583488E+04                                 7.351986                            6.173154       0.223167       2.084852                    0.999774      26.093937      73.163029       0.654195       0.423546      -1.057819      -0.003430       0.032576       0.013407       0.035393       0.000686      -0.030514      -0.009935      -0.017160      -0.090851      -0.048468       0.018771       0.029697              7.830768       7.170921      -2.096283       2.368116       7.575189       0.206391       8.746193           0.000001
          229              C      14.340281      15.498711      12.063096       0.068136      25.396245 0.36883632E+03  0.83862931E+04                                 7.698610                            6.581696      -0.042674       1.992285                    0.998618      27.299822      79.143141       0.611641       0.440426      -1.041363       0.005650      -0.034733      -0.014998       0.038252       0.028488      -0.027846       0.017276       0.003917       0.033419      -0.050597       0.017407       0.033190              8.126944       7.509014      -1.517566       2.561426       7.836063       0.812543       9.035756           0.000007
          230              C      13.425989      15.876400      11.092816      -0.175614      30.679027 0.46310364E+03  0.11118753E+05                                 8.629590                            7.293146      -0.033296       1.964972                    0.998637      30.244274      89.376561       0.592305       0.430708      -1.049770      -0.005896      -0.013302      -0.003984       0.015086      -0.002936      -0.019299      -0.004002      -0.010098      -0.041409      -0.027426       0.012558       0.014868              9.177173       8.451194      -1.292236       3.407590       7.838081       0.990613      11.242244           0.000006
          231              C      13.719301       4.579360      12.248562       0.087892      26.653617 0.35006358E+03  0.78512717E+04                                 7.995137                            6.413436       0.028773       2.029639                    0.998938      26.459159      76.027507       0.619794       0.440622      -1.041899      -0.016490       0.047701       0.014931       0.052633      -0.004630      -0.019736      -0.016678      -0.015309      -0.084352      -0.041697       0.014792       0.026905              8.990046       8.329254      -1.048352       3.307429       7.502979       2.017427      11.137905          -0.000003
          232              C      13.052219       4.316674      11.079150      -0.178811      32.769884 0.47424733E+03  0.11468388E+05                                 9.113790                            7.426004      -0.201068       1.910548                    0.998095      30.526519      90.902242       0.580861       0.436050      -1.045244      -0.004200       0.003713      -0.004552       0.007221      -0.007943      -0.011546       0.005396      -0.034028      -0.041107      -0.023640      -0.003564       0.027204             10.228774      10.245841      -1.216058       4.314134       7.528736       1.244560      12.911744          -0.000003
          233              C      12.014321       5.136340      10.675030       0.090416      35.962327 0.42804477E+03  0.10048791E+05                                 9.790966                            7.085040      -0.277472       1.927329                    0.999028      27.039479      78.300170       0.593273       0.439771      -1.047223       0.012420       0.005640       0.015146       0.020383      -0.001753      -0.011531      -0.004504      -0.007143      -0.033519      -0.018682       0.008370       0.010312             12.049278      10.664885      -0.929465       5.882512       7.963395       2.568943      17.519553          -0.000002
          234              C      11.669011       6.196912      11.506698      -0.171095      32.550030 0.45274763E+03  0.10785934E+05                                 8.973352                            7.202272      -0.048745       1.961780                    0.998850      29.882767      87.358516       0.598398       0.429649      -1.052646       0.001865      -0.002889      -0.004607       0.005749      -0.007407      -0.001284      -0.007627      -0.008084      -0.057072      -0.021046       0.002142       0.018904             10.005980       8.573492      -0.888182       3.103761       8.240251       3.393672      13.204196           0.000003
          235              C      12.409667       6.405834      12.658539       0.084578      26.044982 0.33119054E+03  0.72811486E+04                                 7.677561                            6.108713       0.348237       2.125424                    0.999826      25.901995      72.231003       0.659373       0.422525      -1.059333       0.040256      -0.027389      -0.013243       0.050458       0.001521      -0.030278       0.006504      -0.026630      -0.084259      -0.047741       0.019299       0.028442              8.531860       7.765785      -1.276542       2.748537       7.438512       2.507555      10.391284           0.000004
          236              C      11.272684       4.890637       9.427527       0.239705      34.315092 0.36458586E+03  0.82897107E+04                                 9.755234                            6.662317      -0.432884       1.883161                    0.998968      26.295477      76.958634       0.590044       0.456543      -1.029054      -0.025700       0.015562      -0.021890       0.037173       0.023024      -0.004536      -0.003565       0.014296       0.032619      -0.029546       0.007812       0.021734             12.542994      10.891992      -0.646115       7.478034       7.060712       1.536857      19.676279          -0.000000
          237              C       9.975800       5.013259       7.793475       0.252940      34.292445 0.36179573E+03  0.82041952E+04                                 9.732124                            6.649067      -0.212939       1.957993                    0.999469      25.949413      75.654171       0.589446       0.458236      -1.028891       0.018970      -0.008904       0.031045       0.037456       0.006652       0.000126      -0.005884       0.008001      -0.030287      -0.013007      -0.000163       0.013171             12.540853      13.947405      -4.621918       7.581935       8.771680      -2.694323      14.903473           0.000004
          238              C       8.967332       5.513210       6.862240       0.088458      35.203111 0.41712146E+03  0.97130289E+04                                 9.566375                            6.945900      -0.104187       1.984770                    0.999336      26.655836      76.457423       0.606440       0.433736      -1.052605      -0.019110       0.007163      -0.004363       0.020869       0.011282      -0.012839       0.004019      -0.026711      -0.004200      -0.024578       0.006366       0.018211             11.721965      12.600989      -4.077045       6.009451       9.115869      -1.467926      13.449036           0.000002
          239              C       8.284557       6.687467       7.131654      -0.160591      31.332880 0.44882221E+03  0.10700155E+05                                 8.818058                            7.211758      -0.187857       1.922702                    0.997895      29.905318      88.288580       0.591223       0.434549      -1.046626       0.004146      -0.010735      -0.002928       0.011874       0.017630      -0.010349       0.012966      -0.003649      -0.010047      -0.027307       0.007446       0.019861              9.791502      10.293531      -3.787088       3.157310       9.021916      -1.337560      10.059059          -0.000001
          240              C       7.408523       7.212524       6.217990       0.080577      25.681809 0.34420922E+03  0.76773488E+04                                 7.717320                            6.307403       0.109298       2.048966                    0.999551      26.497913      75.601761       0.633589       0.433421      -1.047581      -0.005200      -0.040960      -0.035369       0.054367       0.015518      -0.030165       0.018595      -0.012805      -0.025715      -0.046014       0.020858       0.025156              8.461981       8.041300      -2.887356       2.668932       7.991080      -0.693794       9.353563           0.000002
          241              C       7.770510       5.462331       4.781117       0.086889      26.826366 0.36136500E+03  0.82018376E+04                                 8.096402                            6.562145      -0.150901       1.966307                    0.998229      27.171309      79.564044       0.603899       0.446865      -1.034131      -0.007702       0.035555       0.033088       0.049176       0.037452      -0.026908      -0.003489       0.001920      -0.033447      -0.042254      -0.008772       0.051026              8.952695       8.312655      -2.736036       2.934266       8.483453       0.080255      10.061976           0.000006
          242              C       8.675973       4.887467       5.663545      -0.168258      33.533049 0.47303565E+03  0.11431564E+05                                 9.250143                            7.408372      -0.181031       1.924202                    0.997312      30.257196      90.065226       0.582521       0.435094      -1.045838      -0.010323       0.001209       0.005785       0.011896       0.013599      -0.014862      -0.014227      -0.013506      -0.061941      -0.029018      -0.003984       0.033002             10.385438       9.695407      -2.657177       4.184737       8.857747      -0.021049      12.603160           0.000004
          243              N      12.012370      11.049196      16.606036      -0.207897      32.288304 0.48745793E+03  0.11585826E+05                                 8.436220                            7.144131       0.116409       2.077085                    0.998464      27.085707      73.895202       0.656331       0.392639      -1.099245      -0.095376      -0.091480       0.032678       0.136136      -0.030835       0.001462       0.036059      -0.018292       0.099340      -0.055397      -0.001587       0.056984              9.099353       8.222641       2.965655      -2.105521      10.108510       0.703613       8.966906           0.000003
          244              N       8.203147       8.487568      18.798439      -0.411975      37.436068 0.57312111E+03  0.14151629E+05                                 9.236803                            7.635032       0.424625       2.120163                    0.999464      30.155878      83.222979       0.650338       0.381423      -1.109809       0.004984      -0.111567      -0.114318       0.159814       0.011913      -0.027062      -0.130814       0.149411      -0.089274      -0.176783       0.060241       0.116542             10.474117      12.166794       4.576708      -3.753202       9.226855      -1.888279      10.028702           0.000010
          245              N       7.623374       6.731090      17.646597      -0.145977      28.802198 0.36883478E+03  0.83086096E+04                                 8.189374                            6.391096      -0.377900       1.935656                    0.995818      26.245107      73.466152       0.654726       0.415289      -1.066651       0.062715       0.054008      -0.035940       0.090232       0.016754      -0.025569      -0.002827       0.004098       0.009639      -0.028601      -0.004163       0.032764              9.367151       9.081330       4.259746      -0.617816       9.936105       1.983628       9.084020          -0.000002
          246              N       8.597506       7.302234      16.918400      -0.225830      30.523789 0.47130525E+03  0.11067758E+05                                 8.029573                            6.915610       0.762078       2.253884                    0.999638      27.689964      74.206434       0.685423       0.380531      -1.111908      -0.139462       0.040015       0.218218       0.262049       0.107801       0.041800      -0.112045       0.027522      -0.403576      -0.212265       0.029371       0.182894              8.763407       9.544677       3.797453      -1.020326       9.109541       0.229069       7.636003          -0.000001
          247              N       9.523553       4.375888       2.299778      -0.260414      31.839077 0.53571857E+03  0.12998094E+05                                 8.268213                            7.465038       0.548932       2.187156                    0.998880      28.238581      77.083171       0.647149       0.390084      -1.104332       0.152423       0.060621      -0.177509       0.241696      -0.026821       0.118261       0.077470      -0.130721      -0.164630      -0.185481       0.054860       0.130621              8.495553       7.401692       1.771610      -1.294060       9.167434       1.429406       8.917533           0.000001
          248              N       6.204838      13.561396       3.289580      -0.220710      34.687851 0.51209569E+03  0.12312321E+05                                 8.852798                            7.303246       0.048789       2.046354                    0.998864      27.504340      75.269432       0.652237       0.390582      -1.101588       0.055183      -0.020074      -0.132218       0.144672       0.038815       0.022125      -0.002323      -0.040449      -0.151525      -0.060781      -0.009019       0.069800              9.851933       9.346009       1.529772      -3.087928       8.850753       2.687466      11.359037          -0.000001
          249              N      14.236302      15.629324      18.698873      -0.410772      38.989790 0.59673247E+03  0.14893187E+05                                 9.534550                            7.808634       0.394762       2.113434                    0.998715      30.438217      84.621130       0.640467       0.383179      -1.107860      -0.069283      -0.147018      -0.061713       0.173848      -0.070697      -0.058721      -0.076403       0.153552       0.191490      -0.172902       0.057944       0.114958             10.934226      10.796414       1.838559      -5.108204       7.428688      -0.891554      14.577577          -0.000002
          250              N      12.933532      13.781218      18.443125      -0.267127      36.232278 0.57464412E+03  0.14194339E+05                                 9.087874                            7.710608       0.579198       2.186017                    0.998272      29.058139      80.128344       0.639117       0.387980      -1.105425       0.165935       0.133267      -0.078882       0.226973      -0.085121      -0.040654       0.036431       0.039959       0.278136      -0.133843       0.006622       0.127221             10.042648       8.547074       1.897090      -2.197833       8.950023       1.925122      12.630847           0.000001
          251              N      13.788963      13.878904      17.363518      -0.228803      36.571955 0.52894857E+03  0.12854286E+05                                 9.196033                            7.424564       0.127420       2.065693                    0.997109      28.270928      78.446179       0.644929       0.390805      -1.098569      -0.036069       0.048335       0.123233       0.137199       0.010451      -0.036219      -0.024822       0.038602      -0.012663      -0.041099      -0.013454       0.054553             10.364330       9.151963       3.148002      -1.713001      10.204155       1.966429      11.736873           0.000006
          252              N      17.383347      16.580803      14.796279      -0.226828      33.558110 0.52380802E+03  0.12684452E+05                                 8.674954                            7.408193       0.027129       2.036753                    0.998634      27.810263      76.757180       0.643758       0.392902      -1.098300      -0.085340      -0.051719       0.097197       0.139302      -0.001590       0.027637       0.041579      -0.056072       0.012639      -0.053075      -0.007840       0.060914              9.398703       8.015419       2.792948      -2.392040       9.553654      -0.073627      10.627037           0.000003
          253              N      16.917371      18.852788      12.678062      -0.209530      32.335579 0.48839470E+03  0.11613419E+05                                 8.443830                            7.150845       0.111865       2.075478                    0.998512      27.108973      73.970542       0.656057       0.392622      -1.099279      -0.096281       0.091794      -0.032907       0.137037       0.030207      -0.002103       0.035606      -0.018757       0.097617      -0.054700      -0.001332       0.056032              9.107878       8.231471      -2.970502       2.107703      10.119117       0.702306       8.973046           0.000002
          254              N       8.203135       3.502887      10.485659      -0.412245      37.446436 0.57330639E+03  0.14157702E+05                                 9.239627                            7.637023       0.423538       2.119810                    0.999474      30.159379      83.243856       0.650141       0.381498      -1.109726       0.005518       0.111889       0.114220       0.159987      -0.011153       0.026786      -0.130473       0.149429      -0.089256      -0.176475       0.060786       0.115689             10.477414      12.170684      -4.577816       3.755096       9.229005      -1.889500      10.032554           0.000010
          255              N       7.623366       5.259365      11.637501      -0.144169      28.678182 0.36678310E+03  0.82482527E+04                                 8.154076                            6.362639      -0.366457       1.940055                    0.995723      26.175302      73.131970       0.658047       0.413901      -1.067883       0.062282      -0.053907       0.037356       0.090446      -0.017646       0.026148      -0.002616       0.004184       0.009696      -0.029692      -0.003940       0.033632              9.326664       9.040288      -4.242347       0.610868       9.898666       1.978790       9.041037          -0.000002
          256              N       8.597500       4.688221      12.365698      -0.227023      30.588271 0.47256283E+03  0.11105235E+05                                 8.043644                            6.927171       0.762456       2.253563                    0.999641      27.718123      74.320503       0.684470       0.380788      -1.111665      -0.138774      -0.039954      -0.217752       0.261287      -0.107686      -0.042244      -0.112345       0.026815      -0.401920      -0.212338       0.029827       0.182511              8.779576       9.562803      -3.806356       1.021192       9.126776       0.230287       7.649149          -0.000001
          257              N       4.618560       5.591440       7.461588      -0.258349      31.722666 0.53304273E+03  0.12914942E+05                                 8.242729                            7.441739       0.558270       2.190759                    0.998863      28.175352      76.816560       0.648870       0.389599      -1.104851       0.152931      -0.059561       0.178513       0.242492       0.027007      -0.118032       0.078885      -0.129524      -0.163201      -0.185544       0.054334       0.131211              8.469244       7.376560      -1.765203       1.287614       9.142151       1.428052       8.889023           0.000001
          258              N       6.204842      14.317461       6.471786      -0.219608      34.670469 0.51179378E+03  0.12303187E+05                                 8.850417                            7.301476       0.054574       2.048147                    0.998903      27.493071      75.231628       0.652268       0.390623      -1.101565       0.055465       0.020301       0.132666       0.145220      -0.039253      -0.021700      -0.001775      -0.039161      -0.149030      -0.059686      -0.009871       0.069557              9.849238       9.342583      -1.530072       3.086099       8.848965       2.687004      11.356165          -0.000001
          259              N       9.331293      14.272660      10.585225      -0.410676      39.034825 0.59754153E+03  0.14919160E+05                                 9.544179                            7.815670       0.397902       2.113809                    0.998695      30.453282      84.692927       0.639933       0.383350      -1.107682      -0.069338       0.147614       0.060933       0.174099       0.070264       0.059709      -0.077588       0.151799       0.194160      -0.173398       0.057129       0.116268             10.946290      10.807618      -1.840913       5.114654       7.436364      -0.892368      14.594888          -0.000002
          260              N       8.028527      16.120766      10.840973      -0.267526      36.265829 0.57528043E+03  0.14214331E+05                                 9.093541                            7.714894       0.578490       2.185457                    0.998285      29.075963      80.195846       0.638922       0.387982      -1.105397       0.166004      -0.133479       0.079832       0.227480       0.085054       0.040513       0.035514       0.039633       0.278463      -0.133775       0.007144       0.126631             10.049336       8.552496      -1.898040       2.200487       8.954971       1.926179      12.640540           0.000001
          261              N       8.883960      16.023080      11.920580      -0.229952      36.650776 0.53028922E+03  0.12895742E+05                                 9.210345                            7.434828       0.124806       2.064305                    0.996957      28.309903      78.595665       0.644336       0.390895      -1.098444      -0.035622      -0.048200      -0.123358       0.137147      -0.010607       0.035499      -0.025615       0.039453      -0.013647      -0.041649      -0.012828       0.054476             10.381468       9.165899      -3.153779       1.716111      10.221130       1.970841      11.757373           0.000006
          262              N      12.478344      13.321181      14.487819      -0.228470      33.612057 0.52488897E+03  0.12717406E+05                                 8.684140                            7.415730       0.028688       2.036809                    0.998635      27.839621      76.863158       0.643433       0.392891      -1.098288      -0.084901       0.051651      -0.096724       0.138678       0.001710      -0.027608       0.040677      -0.057526       0.013367      -0.053091      -0.007336       0.060427              9.409270       8.025124      -2.797499       2.396256       9.564121      -0.076082      10.638565           0.000003
          263              N       7.607664       8.885460       2.916696      -0.207897      32.288303 0.48745792E+03  0.11585826E+05                                 8.436219                            7.144131       0.116409       2.077085                    0.998464      27.085707      73.895198       0.656332       0.392639      -1.099245       0.095376       0.091480      -0.032678       0.136136      -0.030835       0.001462       0.036059      -0.018292       0.099340      -0.055397      -0.001587       0.056984              9.099352       8.222640       2.965655      -2.105521      10.108509       0.703613       8.966906           0.000003
          264              N      11.416887      11.447088       0.724293      -0.411975      37.436071 0.57312115E+03  0.14151630E+05                                 9.236804                            7.635033       0.424625       2.120163                    0.999464      30.155879      83.222983       0.650338       0.381423      -1.109809      -0.004984       0.111567       0.114318       0.159814       0.011913      -0.027062      -0.130814       0.149411      -0.089274      -0.176783       0.060241       0.116542             10.474118      12.166794       4.576709      -3.753202       9.226856      -1.888279      10.028703           0.000010
          265              N      11.996660      13.203566       1.876135      -0.145977      28.802197 0.36883478E+03  0.83086097E+04                                 8.189374                            6.391096      -0.377899       1.935656                    0.995818      26.245107      73.466153       0.654726       0.415289      -1.066651      -0.062715      -0.054008       0.035940       0.090232       0.016754      -0.025569      -0.002827       0.004098       0.009639      -0.028601      -0.004163       0.032764              9.367152       9.081330       4.259746      -0.617816       9.936105       1.983628       9.084020          -0.000002
          266              N      11.022528      12.632422       2.604332      -0.225830      30.523790 0.47130527E+03  0.11067759E+05                                 8.029573                            6.915610       0.762078       2.253884                    0.999638      27.689964      74.206436       0.685423       0.380531      -1.111908       0.139462      -0.040015      -0.218218       0.262049       0.107801       0.041800      -0.112045       0.027522      -0.403576      -0.212265       0.029371       0.182894              8.763408       9.544678       3.797453      -1.020326       9.109542       0.229069       7.636004          -0.000002
          267              N      10.096481      15.558768      17.222954      -0.260414      31.839079 0.53571859E+03  0.12998095E+05                                 8.268213                            7.465038       0.548932       2.187156                    0.998880      28.238582      77.083174       0.647149       0.390084      -1.104332      -0.152423      -0.060621       0.177509       0.241696      -0.026821       0.118262       0.077470      -0.130721      -0.164630      -0.185481       0.054860       0.130621              8.495553       7.401692       1.771610      -1.294060       9.167435       1.429406       8.917533           0.000001
          268              N      13.415196       6.373260      16.233152      -0.220710      34.687851 0.51209568E+03  0.12312321E+05                                 8.852798                            7.303246       0.048788       2.046354                    0.998864      27.504340      75.269433       0.652237       0.390582      -1.101588      -0.055183       0.020074       0.132219       0.144672       0.038815       0.022126      -0.002323      -0.040449      -0.151525      -0.060781      -0.009019       0.069800              9.851933       9.346009       1.529771      -3.087928       8.850755       2.687468      11.359037          -0.000001
          269              N       5.383732       4.305332       0.823859      -0.410772      38.989785 0.59673237E+03  0.14893183E+05                                 9.534549                            7.808633       0.394762       2.113434                    0.998715      30.438214      84.621119       0.640467       0.383179      -1.107860       0.069283       0.147018       0.061713       0.173848      -0.070697      -0.058721      -0.076403       0.153552       0.191490      -0.172902       0.057944       0.114958             10.934225      10.796413       1.838559      -5.108203       7.428687      -0.891553      14.577575          -0.000002
          270              N       6.686502       6.153438       1.079607      -0.267127      36.232280 0.57464418E+03  0.14194341E+05                                 9.087875                            7.710609       0.579198       2.186016                    0.998272      29.058140      80.128351       0.639117       0.387980      -1.105425      -0.165935      -0.133267       0.078882       0.226973      -0.085121      -0.040654       0.036431       0.039959       0.278135      -0.133843       0.006622       0.127220             10.042649       8.547075       1.897091      -2.197833       8.950024       1.925122      12.630849           0.000002
          271              N       5.831071       6.055752       2.159214      -0.228803      36.571954 0.52894856E+03  0.12854285E+05                                 9.196033                            7.424564       0.127420       2.065693                    0.997109      28.270928      78.446176       0.644929       0.390805      -1.098569       0.036069      -0.048335      -0.123233       0.137199       0.010451      -0.036219      -0.024822       0.038602      -0.012663      -0.041099      -0.013454       0.054553             10.364330       9.151962       3.148001      -1.713001      10.204154       1.966429      11.736873           0.000006
          272              N       2.236687       3.353853       4.726453      -0.226828      33.558113 0.52380808E+03  0.12684454E+05                                 8.674955                            7.408194       0.027128       2.036753                    0.998634      27.810265      76.757187       0.643758       0.392902      -1.098300       0.085340       0.051719      -0.097197       0.139302      -0.001590       0.027637       0.041579      -0.056072       0.012639      -0.053075      -0.007840       0.060914              9.398704       8.015420       2.792948      -2.392040       9.553654      -0.073627      10.627038           0.000003
          273              N       2.702663       1.081868       6.844670      -0.209530      32.335580 0.48839472E+03  0.11613419E+05                                 8.443829                            7.150845       0.111865       2.075478                    0.998512      27.108974      73.970542       0.656058       0.392622      -1.099279       0.096281      -0.091794       0.032907       0.137037       0.030207      -0.002103       0.035606      -0.018757       0.097616      -0.054700      -0.001332       0.056032              9.107878       8.231471      -2.970502       2.107703      10.119117       0.702306       8.973045           0.000003
          274              N      11.416899      16.431769       9.037073      -0.412245      37.446438 0.57330642E+03  0.14157703E+05                                 9.239627                            7.637023       0.423538       2.119810                    0.999474      30.159380      83.243859       0.650141       0.381498      -1.109726      -0.005518      -0.111889      -0.114220       0.159987      -0.011153       0.026786      -0.130473       0.149429      -0.089256      -0.176475       0.060786       0.115689             10.477415      12.170684      -4.577816       3.755096       9.229006      -1.889500      10.032554           0.000010
          275              N      11.996668      14.675291       7.885231      -0.144169      28.678182 0.36678310E+03  0.82482526E+04                                 8.154076                            6.362638      -0.366457       1.940055                    0.995723      26.175302      73.131969       0.658047       0.413901      -1.067883      -0.062282       0.053907      -0.037356       0.090446      -0.017646       0.026148      -0.002616       0.004184       0.009696      -0.029692      -0.003940       0.033632              9.326664       9.040289      -4.242347       0.610868       9.898667       1.978790       9.041037          -0.000002
          276              N      11.022534      15.246435       7.157034      -0.227023      30.588273 0.47256287E+03  0.11105236E+05                                 8.043644                            6.927171       0.762455       2.253563                    0.999641      27.718124      74.320507       0.684470       0.380788      -1.111665       0.138774       0.039954       0.217752       0.261287      -0.107686      -0.042243      -0.112345       0.026815      -0.401920      -0.212338       0.029827       0.182511              8.779576       9.562804      -3.806356       1.021192       9.126777       0.230287       7.649149          -0.000001
          277              N      15.001474      14.343216      12.061144      -0.258349      31.722663 0.53304266E+03  0.12914940E+05                                 8.242729                            7.441739       0.558269       2.190759                    0.998863      28.175350      76.816555       0.648870       0.389599      -1.104851      -0.152931       0.059561      -0.178513       0.242492       0.027007      -0.118032       0.078885      -0.129524      -0.163202      -0.185544       0.054334       0.131211              8.469244       7.376559      -1.765202       1.287614       9.142150       1.428052       8.889022           0.000001
          278              N      13.415192       5.617195      13.050946      -0.219607      34.670466 0.51179373E+03  0.12303185E+05                                 8.850417                            7.301475       0.054573       2.048147                    0.998903      27.493070      75.231626       0.652268       0.390623      -1.101565      -0.055465      -0.020301      -0.132666       0.145220      -0.039253      -0.021700      -0.001775      -0.039161      -0.149031      -0.059686      -0.009871       0.069557              9.849237       9.342583      -1.530073       3.086100       8.848963       2.687002      11.356165          -0.000001
          279              N      10.288741       5.661996       8.937507      -0.410675      39.034819 0.59754142E+03  0.14919156E+05                                 9.544178                            7.815669       0.397902       2.113809                    0.998695      30.453279      84.692917       0.639933       0.383350      -1.107682       0.069338      -0.147614      -0.060933       0.174099       0.070264       0.059709      -0.077588       0.151799       0.194160      -0.173398       0.057129       0.116268             10.946288      10.807617      -1.840913       5.114654       7.436363      -0.892368      14.594886          -0.000002
          280              N      11.591507       3.813890       8.681759      -0.267526      36.265833 0.57528051E+03  0.14214333E+05                                 9.093542                            7.714894       0.578490       2.185457                    0.998285      29.075965      80.195853       0.638922       0.387982      -1.105397      -0.166004       0.133479      -0.079832       0.227480       0.085054       0.040513       0.035514       0.039633       0.278463      -0.133775       0.007144       0.126631             10.049336       8.552497      -1.898040       2.200487       8.954971       1.926179      12.640540           0.000001
          281              N      10.736074       3.911576       7.602152      -0.229952      36.650778 0.53028925E+03  0.12895742E+05                                 9.210346                            7.434828       0.124806       2.064305                    0.996957      28.309904      78.595669       0.644336       0.390895      -1.098444       0.035622       0.048200       0.123358       0.137147      -0.010607       0.035499      -0.025615       0.039453      -0.013647      -0.041649      -0.012828       0.054476             10.381468       9.165900      -3.153779       1.716111      10.221131       1.970841      11.757374           0.000006
          282              N       7.141690       6.613475       5.034913      -0.228470      33.612057 0.52488897E+03  0.12717406E+05                                 8.684140                            7.415730       0.028688       2.036809                    0.998635      27.839621      76.863161       0.643433       0.392891      -1.098288       0.084901      -0.051651       0.096724       0.138678       0.001710      -0.027608       0.040677      -0.057526       0.013367      -0.053091      -0.007336       0.060427              9.409271       8.025124      -2.797499       2.396256       9.564122      -0.076082      10.638566           0.000003
          283              O       4.469446       8.406391       3.721033      -0.593576      34.630225 0.54192974E+03  0.13038368E+05                                 8.296590                            7.104524       0.460360       2.188794                    0.998282      27.879807      73.033601       0.728899       0.349268      -1.148191       0.022261       0.009951       0.035618       0.043165      -0.036282      -0.052837       0.034131      -0.032757      -0.031937      -0.063730      -0.018930       0.082661              8.987891       9.386744      -3.260557      -2.520876       9.584742       3.365369       7.992187           0.000007
          284              O       5.112003       9.478937       5.515172      -0.572074      27.165131 0.46084822E+03  0.10636110E+05                                 6.980076                            6.557657       1.063843       2.398943                    0.997943      27.006940      69.052760       0.758421       0.349922      -1.148868      -0.019495       0.004141      -0.007700       0.021366       0.046376       0.024556      -0.050934      -0.021555       0.015223      -0.081740       0.019132       0.062608              7.057840       8.898763      -0.378567       1.217062       6.087119       0.603348       6.187639           0.000000
          285              O      13.760501      12.296296       4.781117      -0.572511      39.520260 0.62333637E+03  0.15542924E+05                                 9.241712                            7.742982       0.157971       2.103638                    0.994393      28.039914      74.966864       0.681037       0.360683      -1.138118       0.000495       0.010137       0.028293       0.030058       0.013695      -0.041450      -0.043710       0.001968       0.005868      -0.053209      -0.014587       0.067796             10.174459       8.416806       3.403325      -3.348086      10.880317      -2.457103      11.226255          -0.000001
          286              O      13.423039      12.582432       6.944236      -0.598629      37.485813 0.53647239E+03  0.12837348E+05                                 8.853591                            7.101692       0.756839       2.296365                    0.997231      27.495109      71.157066       0.726057       0.352539      -1.148829       0.005383      -0.016913      -0.018185       0.025411      -0.068600       0.043199       0.059501      -0.002537      -0.001567      -0.114720       0.041747       0.072973             10.271657       5.941044       0.289732      -0.470041      12.502502       6.182127      12.371426          -0.000000
          287              O       9.374443       1.560937       6.040333      -0.592625      34.624913 0.54178069E+03  0.13034149E+05                                 8.297152                            7.104508       0.461177       2.189042                    0.998281      27.873287      73.019559       0.728738       0.349362      -1.148090       0.022429      -0.010869      -0.036700       0.044363       0.035962       0.052821       0.034933      -0.033736      -0.030054      -0.063789      -0.019209       0.082998              8.988932       9.387474       3.262101       2.521597       9.586700       3.366210       7.992621           0.000007
          288              O      10.016996       0.488391       4.246194      -0.571405      27.131263 0.46006232E+03  0.10613191E+05                                 6.973310                            6.551175       1.064137       2.399261                    0.998001      26.992144      68.994058       0.758969       0.349827      -1.148973      -0.020334      -0.003460       0.007980       0.022117      -0.046819      -0.024996      -0.050513      -0.020549       0.013281      -0.082018       0.019949       0.062069              7.050975       8.889762       0.377234      -1.216896       6.081079       0.602226       6.182083           0.000001
          289              O      13.760503      15.582561       4.980249      -0.573018      39.616510 0.62520988E+03  0.15603135E+05                                 9.261013                            7.758141       0.152765       2.101434                    0.994327      28.072210      75.113888       0.679828       0.361011      -1.137728       0.000371      -0.009802      -0.028741       0.030369      -0.013754       0.041697      -0.044055       0.002533       0.006559      -0.053550      -0.014735       0.068285             10.196645       8.434289      -3.411979       3.355593      10.905382      -2.460544      11.250265          -0.000001
          290              O      13.423037      15.296425       2.817130      -0.600369      37.584307 0.53825654E+03  0.12891536E+05                                 8.870743                            7.115399       0.752853       2.294682                    0.997245      27.529525      71.292361       0.725021       0.352728      -1.148604       0.006572       0.015604       0.017168       0.024113       0.069343      -0.042518       0.058057      -0.001983      -0.001968      -0.113877       0.040747       0.073130             10.291518       5.951752      -0.290864       0.472118      12.524389       6.194390      12.398412          -0.000000
          291              O      15.150588      11.528265      15.801699      -0.593576      34.630217 0.54192959E+03  0.13038363E+05                                 8.296589                            7.104523       0.460361       2.188794                    0.998282      27.879804      73.033589       0.728899       0.349268      -1.148191      -0.022261      -0.009951      -0.035618       0.043165      -0.036282      -0.052837       0.034131      -0.032757      -0.031937      -0.063730      -0.018930       0.082661              8.987890       9.386743      -3.260557      -2.520876       9.584741       3.365368       7.992186           0.000007
          292              O      14.508031      10.455719      14.007560      -0.572074      27.165126 0.46084810E+03  0.10636106E+05                                 6.980074                            6.557656       1.063844       2.398943                    0.997943      27.006939      69.052752       0.758421       0.349922      -1.148868       0.019495      -0.004141       0.007700       0.021366       0.046376       0.024556      -0.050934      -0.021555       0.015223      -0.081740       0.019132       0.062608              7.057838       8.898761      -0.378567       1.217061       6.087117       0.603348       6.187638           0.000000
          293              O       5.859533       7.638360      14.741615      -0.572511      39.520255 0.62333634E+03  0.15542923E+05                                 9.241711                            7.742982       0.157971       2.103638                    0.994393      28.039911      74.966855       0.681037       0.360683      -1.138118      -0.000495      -0.010137      -0.028293       0.030058       0.013695      -0.041450      -0.043710       0.001968       0.005868      -0.053209      -0.014587       0.067796             10.174458       8.416804       3.403323      -3.348086      10.880315      -2.457103      11.226256          -0.000001
          294              O       6.196995       7.352224      12.578496      -0.598628      37.485807 0.53647228E+03  0.12837345E+05                                 8.853590                            7.101691       0.756839       2.296365                    0.997231      27.495107      71.157059       0.726057       0.352539      -1.148829      -0.005383       0.016913       0.018185       0.025411      -0.068600       0.043199       0.059501      -0.002537      -0.001568      -0.114720       0.041747       0.072973             10.271656       5.941044       0.289732      -0.470040      12.502501       6.182127      12.371424          -0.000000
          295              O      10.245591      18.373719      13.482399      -0.592625      34.624907 0.54178059E+03  0.13034146E+05                                 8.297151                            7.104508       0.461177       2.189042                    0.998281      27.873285      73.019551       0.728738       0.349362      -1.148090      -0.022429       0.010869       0.036700       0.044363       0.035962       0.052821       0.034933      -0.033736      -0.030054      -0.063789      -0.019209       0.082998              8.988931       9.387473       3.262100       2.521596       9.586699       3.366210       7.992620           0.000007
          296              O       9.603038      19.446265      15.276538      -0.571405      27.131263 0.46006233E+03  0.10613191E+05                                 6.973310                            6.551175       1.064136       2.399261                    0.998001      26.992143      68.994057       0.758969       0.349827      -1.148973       0.020334       0.003460      -0.007980       0.022117      -0.046819      -0.024996      -0.050513      -0.020549       0.013281      -0.082018       0.019949       0.062069              7.050975       8.889763       0.377234      -1.216896       6.081080       0.602226       6.182083           0.000000
          297              O       5.859531       4.352095      14.542483      -0.573018      39.616509 0.62520978E+03  0.15603132E+05                                 9.261013                            7.758140       0.152765       2.101434                    0.994327      28.072210      75.113888       0.679828       0.361011      -1.137728      -0.000371       0.009802       0.028741       0.030369      -0.013754       0.041697      -0.044055       0.002533       0.006559      -0.053550      -0.014735       0.068285             10.196645       8.434290      -3.411980       3.355592      10.905383      -2.460544      11.250264          -0.000001
          298              O       6.196997       4.638231      16.705602      -0.600369      37.584308 0.53825657E+03  0.12891537E+05                                 8.870743                            7.115399       0.752853       2.294682                    0.997245      27.529525      71.292363       0.725021       0.352728      -1.148603      -0.006572      -0.015604      -0.017168       0.024113       0.069343      -0.042518       0.058057      -0.001983      -0.001968      -0.113877       0.040747       0.073130             10.291518       5.951752      -0.290864       0.472118      12.524389       6.194390      12.398413          -0.000000

******************************************************
Auxiliary information for the entire system
The total spin magnetic moment of the unit cell is   0.000343
The total net atomic charge of the unit cell is   -0.000002
Accuracy of reproducing the electrostatic potential in the unit cell:
  The inner radius (bohr) =    5.0000
  The outer radius (bohr) =   12.0000
  Valid grid points have density less than (e/(bohr^3)) =    0.0001
  The number of valid grid points were=         8600
  The rms potential error without charges in kcal/mol is=      4.02923
  The rms potential error with partial charges in kcal/mol is=      0.94919
  The RRMSE value at monopole order=      0.23558
  The rms potential error with partial charges and cloud penetration in kcal/mol is=      0.95023
  The RRMSE value at monopole order with cloud penetration is=      0.23583
  The rms potential error with partial charges and atomic dipoles in kcal/mol is=      0.37194
  The RRMSE value at dipole order=      0.09231
  The rms potential error with partial charges, atomic dipoles and cloud penetration in kcal/mol is=      0.37648
  The RRMSE value at dipole order with cloud penetration=      0.09344

******************************************************
The electron densities and ab initio electrostatic potential were computed in VASP using the PBE functional and
projector augmented wave method. See the main text of the journal article for a description of computational details.
The atomic charges, dipoles, and quadrupoles were computed with the DDEC6 method as described in
(a) T. A. Manz and N. Gabaldon Limas, RSC Adv. 6 (2016) 47771-47801 DOI: 10.1039/c6ra04656h
(b) N. Gabaldon Limas and T. A. Manz, RSC Adv. 8 (2018) 2678-2707 DOI: 10.1039/c7ra11829e.
For each atom in the material, the electron cloud parameters were fit to the spherically averaged atom-in-material
electron density using radial positions for which this density was between 10^-4 and 10^-2 electrons per cubic bohr.
The polarizabilities, dispersion coefficients, and quantum Drude oscillator (QDO) parameters were fit using the MCLF method.
The magnetic structure of the system was optimized in VASP from the default ferromagnetic initial guess using spin polarization.
The atomic spin moments (ASMs) were computed on this optimized magnetic structure using the DDEC6 partition as inputs
to the method of T. A. Manz and D. S. Sholl, J. Chem. Theory Comput. 7 (2011) 4146-4164 DOI: 10.1021/ct200539n.
The RMSE and RRMSE were computed using a uniform grid with Ewald summation.
