# Supplementary material for: A collection of forcefield precursors for metal–organic frameworks
Source: RSC Adv. 2019 Nov 13;9(63):36492–507. doi: 10.1039/c9ra07327b (PMC9075174; doi:10.1039/c9ra07327b)
Supplement: RA-009-C9RA07327B-s5446 [file RA-009-C9RA07327B-s5446.xyz]

  120
jmolscript: load "" {1 1 1} spacegroup "x,y,z" unitcell [{      8.869000     0.000000     0.000000 }, {      4.434396    11.239993     0.000000 }, {      4.434420     0.000062    19.105019 }]
Mg    11.782250     5.941517    17.427980     1.418171
Mg    14.879996     7.379565    18.634653     1.346748
Mg     2.913322     5.298538     1.677039     1.417755
Mg     6.011104     3.860490     0.470366     1.347352
Mg     9.565078     0.321500    11.229548     1.418373
Mg     3.793834     1.759541    10.022875     1.347674
Mg     9.564994    10.918555     7.875471     1.418695
Mg    12.662766     9.480514     9.082144     1.345688
H     14.652337     8.506472    14.099504     0.118646
H      8.790016     4.621891     1.746199     0.023947
H     13.855932     4.700614    14.993619     0.117724
H     13.356611     6.017929    11.260498     0.120901
H      9.510065     9.304527    18.612110     0.111484
H     13.379680     4.286975    12.773616     0.116295
H      5.783429     2.733583     5.005515     0.118538
H      8.789932     6.618164    17.358820     0.024483
H      4.986961     6.539441     4.111400     0.117692
H      4.487633     5.222126     7.844521     0.119589
H      9.510209     1.935528     0.492909     0.110821
H      4.510683     6.953080     6.331403     0.114825
H     12.435137     2.886477    14.558024     0.117591
H      6.572688    10.241907     7.806311     0.024731
H     16.073136    10.320606    13.663910     0.118460
H     11.139387     0.397952    17.397030     0.120967
H      7.292903     3.684502    10.045419     0.110220
H     15.596865     9.906981    15.883913     0.115351
H     12.435129     8.353578     4.546995     0.119196
H      6.572759     0.998148    11.298708     0.024854
H      7.204257     0.919449     5.441109     0.116844
H     11.139357    10.842103     1.707989     0.120040
H      7.292871     7.555553     9.059600     0.111030
H      6.727998     1.333074     3.221106     0.115426
H      8.345729     0.000000     0.000000     0.113068
H      4.163995     0.000000     0.000000     0.129887
H      6.128387     5.620027     9.552509     0.112954
H     10.815653     5.620027     9.552509     0.129731
C     14.543254     6.905680    16.209080     0.608425
C     11.392946    10.062328    18.800485    -0.043740
C     13.988059     8.556145    11.523765     0.647073
C     14.015560     7.425630    12.519901    -0.029725
C     12.128199     8.791758    18.502065     0.651252
C     14.365877     7.659651    13.839676    -0.128005
C      8.788239     5.223903     1.038931     0.589976
C     13.909143     5.392321    14.371942    -0.113133
C     14.292270     6.641760    14.779643    -0.036835
C     13.616468     6.173493    12.138183    -0.085049
C      9.978340    10.083234    18.809655    -0.085960
C     13.599622     5.147734    13.048728    -0.076149
C      5.674334     4.334375     2.895939     0.608952
C      2.524105     1.177727     0.304534    -0.042423
C      5.119130     2.683910     7.581254     0.648169
C      5.146618     3.814425     6.585118    -0.030464
C      3.259332     2.448297     0.602954     0.650526
C      5.496951     3.580404     5.265343    -0.127700
C      8.788161     6.016152    18.066088     0.590436
C      5.040179     5.847734     4.733077    -0.112185
C      5.423333     4.598295     4.325376    -0.038028
C      4.747500     5.066562     6.966836    -0.083508
C      1.109500     1.156821     0.295364    -0.086493
C      4.730643     6.092321     6.056291    -0.074755
C      3.457072     1.285671    12.448448     0.609919
C      9.175785     4.442302     9.857044    -0.044285
C     11.770838     2.936167    17.133763     0.649939
C     11.798346     1.805645    16.137627    -0.031482
C      9.911036     3.171734    10.155464     0.650596
C     12.148675     2.039657    14.817853    -0.126535
C      6.570906    10.843923     8.513579     0.590118
C     16.126341    11.012317    14.285587    -0.114948
C     12.075076     1.021760    13.877886    -0.036418
C     11.399251     0.553511    16.519346    -0.085877
C      7.761179     4.463208     9.847873    -0.085318
C     15.816810    10.767739    15.608801    -0.073951
C     12.326016     9.954384     6.656571     0.605682
C      9.175766     6.797753     9.247975    -0.042644
C     11.770852     8.303888     1.971256     0.648444
C     11.798331     9.434410     2.967392    -0.031023
C      9.910995     8.068321     8.949555     0.650961
C     12.148653     9.200398     4.287166    -0.128550
C      6.570994     0.396132    10.591440     0.589409
C      7.257480     0.227738     4.819432    -0.112708
C     12.075027    10.218295     5.227133    -0.036196
C     11.399216    10.686544     2.585673    -0.084197
C      7.761160     6.776847     9.257146    -0.086291
C      6.947956     0.472316     3.496218    -0.074158
C      0.407087     0.000000     0.000000    -0.089413
C      3.234524     0.000000     0.000000    -0.121088
C      7.058745     5.620027     9.552509    -0.088834
C      9.886182     5.620027     9.552509    -0.120520
O      7.743474     5.225024     0.314087    -0.635669
O     13.659027     8.286831    10.345750    -0.631834
O     13.823094     6.307265    17.079887    -0.728044
O     15.445223     7.720580    16.594620    -0.599676
O      9.816150     5.933595     0.919334    -0.636719
O     14.235492     9.709594    11.967384    -0.696180
O     11.431106     7.827815    18.077933    -0.702648
O     13.394691     8.758713    18.697700    -0.656899
O      7.743390     6.015031    18.790932    -0.636176
O      4.790083     2.953224     8.759269    -0.632930
O      4.954169     4.932790     2.025132    -0.728440
O      6.576320     3.519475     2.510399    -0.599450
O      9.816084     5.306460    18.185685    -0.637238
O      5.366588     1.530461     7.137635    -0.696675
O      2.562218     3.412240     1.027086    -0.702170
O      4.525826     2.481342     0.407319    -0.657380
O     14.395135    10.845050     9.238423    -0.636222
O     11.441796     2.666860    18.311779    -0.633519
O     11.605919     0.687251    11.577642    -0.728832
O      4.359044     2.100569    12.062909    -0.600485
O      3.164420     0.313624     8.633176    -0.637273
O     12.018274     4.089613    16.690145    -0.696756
O      9.213939     2.207794    10.579595    -0.701938
O     11.177530     3.138688     9.959829    -0.656923
O      5.526229     0.395005     9.866596    -0.635789
O     11.441814     8.573195     0.793240    -0.632854
O     11.605844    10.552804     7.527377    -0.727135
O     13.227999     9.139486     7.042110    -0.598098
O     12.033314    10.926431    10.471843    -0.636752
O     12.018306     7.150442     2.414874    -0.696160
O      9.213885     9.032261     8.525424    -0.703003
O     11.177487     8.101367     9.145190    -0.657172

The following XYZ coordinates are in angstroms. Other properties are in atomic units.
The sperically averaged electron density of each atom fit to a function of the form exp(a - br)
eigen_1, eigen_2 and eigen_3 are the three eigenvalues of traceless quadrupole moment tensor
  atom number  atomic symbol              X              Y              Z     net charge C6 coefficient C8 coefficient C10 coefficient fluctuating dipole atomic polarizability isotropic forcefield polarizability              a              b squared Pearson coefficient          <r^3>          <r^4>         wp_QDO          m_QDO          q_QDO       dipole_x       dipole_y       dipole_z         dipole            Qxy            Qxz            Qyz     Q(x^2-y^2)  Q(3z^2 - R^2)        eigen_1        eigen_2        eigen_3 static polarizability      alpha(xx)      alpha(xy)      alpha(xz)      alpha(yy)      alpha(yz)      alpha(zz) atomic spin moment
            1             Mg      11.782250       5.941517      17.427980       1.418171      29.468260 0.45899436E+03  0.11020629E+05                                10.872828                            9.366953      -1.035895       1.792273                    0.998718      19.049880      56.717015       0.355866       0.716837      -0.922138      -0.028106       0.023639      -0.081193       0.089112      -0.040555       0.052550      -0.052171       0.071143       0.284136      -0.105544      -0.029487       0.135030             12.317312      12.330145       1.385574      -2.141195      15.213302       1.612157       9.408488           0.000001
            2             Mg      14.879996       7.379565      18.634653       1.346748      27.049267 0.41029719E+03  0.96768650E+04                                10.450554                            8.921179      -0.944584       1.782014                    0.999102      20.955732      63.923669       0.357020       0.727407      -0.909479       0.007563       0.010841       0.002517       0.013456       0.009277      -0.018700      -0.003061      -0.078275      -0.013894      -0.045992       0.002832       0.043159             12.176750      12.825459      -1.459025       2.855682      10.100742       0.826825      13.604049           0.000000
            3             Mg       2.913322       5.298538       1.677039       1.417755      29.607390 0.46162344E+03  0.11101750E+05                                10.914843                            9.400261      -1.041252       1.790158                    0.998732      19.087271      56.910581       0.354796       0.717833      -0.921639      -0.027928      -0.023987       0.081307       0.089254       0.040564      -0.052834      -0.052438       0.070911       0.284097      -0.105505      -0.029838       0.135343             12.367798      12.380120      -1.394330       2.152009      15.278812       1.619702       9.444463           0.000002
            4             Mg       6.011104       3.860490       0.470366       1.347352      27.018630 0.40970857E+03  0.96597266E+04                                10.444483                            8.916103      -0.945630       1.781887                    0.999109      20.942175      63.876126       0.357034       0.727623      -0.909391       0.007538      -0.011162      -0.002503       0.013700      -0.009220       0.018560      -0.002774      -0.078724      -0.013797      -0.046092       0.002820       0.043272             12.169405      12.818813       1.456937      -2.853745      10.095519       0.827905      13.593883           0.000000
            5             Mg       9.565078       0.321500      11.229548       1.418373      29.420330 0.45807074E+03  0.10992403E+05                                10.859386                            9.356056      -1.035292       1.792712                    0.998707      19.035990      56.651451       0.356174       0.716612      -0.922253      -0.027830       0.024141       0.081095       0.089072      -0.040366      -0.052633       0.052069       0.070659       0.283187      -0.105060      -0.029712       0.134772             12.301373      12.313383       1.382937       2.137197      15.193653      -1.610396       9.397083           0.000001
            6             Mg       3.793834       1.759541      10.022875       1.347674      26.998656 0.40936547E+03  0.96504140E+04                                10.443275                            8.915340      -0.949391       1.780969                    0.999114      20.937804      63.875998       0.356842       0.728108      -0.909164       0.007521       0.011098      -0.002696       0.013675       0.009299       0.018701       0.002663      -0.078246      -0.014102      -0.045993       0.002897       0.043096             12.167719      12.815156      -1.457460      -2.853051      10.095063      -0.826070      13.592938           0.000000
            7             Mg       9.564994      10.918555       7.875471       1.418695      29.690111 0.46322446E+03  0.11153045E+05                                10.949764                            9.428443      -1.051207       1.787255                    0.998758      19.097615      57.026616       0.353496       0.719647      -0.920798      -0.027841      -0.024148      -0.080825       0.088831       0.040638       0.052685       0.052326       0.070441       0.283338      -0.105231      -0.029789       0.135020             12.409431      12.425302      -1.402252      -2.161430      15.329601      -1.625163       9.473389           0.000001
            8             Mg      12.662766       9.480514       9.082144       1.345688      27.120974 0.41159010E+03  0.97149281E+04                                10.466792                            8.933632      -0.943505       1.781854                    0.999094      20.986157      64.039957       0.356869       0.727147      -0.909566       0.007592      -0.011137       0.002599       0.013727      -0.009111      -0.018606       0.002682      -0.079108      -0.014380      -0.046223       0.002723       0.043500             12.197256      12.850581       1.461326       2.863061      10.115642      -0.830095      13.625543           0.000000
            9              H      14.652337       8.506472      14.099504       0.118646       1.065991 0.76314154E+01  0.74646716E+02                                 1.766285                            1.644626      -1.293693       2.271553                    0.993742       3.692987      10.598101       0.471129       1.329109      -0.696552       0.014752       0.034355       0.009848       0.038664       0.007781       0.000397       0.005540      -0.008396      -0.000399      -0.009547      -0.001604       0.011151              1.820425       1.452473       0.384031       0.146738       2.336330       0.183813       1.672471           0.000001
           10              H       8.790016       4.621891       1.746199       0.023947       1.333376 0.10023171E+02  0.10227817E+03                                 1.866702                            1.747763      -0.913703       2.413175                    0.998643       3.640041       9.805448       0.525215       1.142855      -0.742290      -0.000572      -0.042967       0.049233       0.065348      -0.001488       0.005731      -0.005486      -0.014141       0.019034      -0.012034      -0.000044       0.012077              1.903836       1.692520       0.085864      -0.084029       1.947340      -0.548116       2.071647          -0.000000
           11              H      13.855932       4.700614      14.993619       0.117724       1.168188 0.84168666E+01  0.83283061E+02                                 1.797444                            1.669576      -1.093788       2.362684                    0.996739       3.483343       9.636913       0.498433       1.241918      -0.717722      -0.000464      -0.031130       0.026811       0.041086       0.000830       0.008383      -0.006514      -0.025195       0.016782      -0.018649       0.003432       0.015217              1.857628       1.426668       0.201939      -0.087171       2.116804      -0.476249       2.029414           0.000001
           12              H      13.356611       6.017929      11.260498       0.120901       0.941550 0.65048782E+01  0.61023453E+02                                 1.625137                            1.519935      -0.853222       2.481815                    0.999211       3.398510       9.493587       0.490237       1.331809      -0.697493      -0.013731      -0.009757      -0.035983       0.039730       0.003880       0.008430       0.007530      -0.012255       0.025505      -0.013664      -0.002892       0.016555              1.680810       1.408405       0.056244       0.187738       1.443444       0.124661       2.190580          -0.000001
           13              H       9.510065       9.304527      18.612110       0.111484       1.014909 0.73044877E+01  0.70561291E+02                                 1.704203                            1.607461      -1.036280       2.386182                    0.997441       3.574903      10.143671       0.477977       1.326546      -0.697973      -0.022380      -0.031733      -0.008135       0.039674       0.005729       0.006155       0.002531      -0.000258      -0.033680      -0.013271       0.000345       0.012926              1.746290       1.754658       0.350959       0.048401       2.124025       0.146234       1.360187           0.000000
           14              H      13.379680       4.286975      12.773616       0.116295       0.983889 0.65202639E+01  0.61107634E+02                                 1.655057                            1.504816      -0.984759       2.407412                    0.998080       3.483274       9.675694       0.501814       1.302366      -0.702508      -0.006064      -0.032475      -0.014100       0.035919       0.004633       0.004095      -0.000534      -0.013606       0.031957      -0.014224       0.002850       0.011374              1.740805       1.336203       0.323114       0.067537       2.377245       0.273960       1.508968           0.000000
           15              H       5.783429       2.733583       5.005515       0.118538       1.062944 0.76063511E+01  0.74357790E+02                                 1.765033                            1.643619      -1.287048       2.274938                    0.993847       3.689265      10.592403       0.470434       1.331855      -0.696030       0.014793      -0.034447      -0.009678       0.038718      -0.007885      -0.000541       0.005591      -0.008860      -0.000187      -0.009687      -0.001711       0.011398              1.819085       1.451621      -0.383524      -0.146542       2.334266       0.183470       1.671370           0.000001
           16              H       8.789932       6.618164      17.358820       0.024483       1.332673 0.10017850E+02  0.10222743E+03                                 1.867546                            1.748490      -0.921472       2.410422                    0.998519       3.638643       9.807215       0.524481       1.144414      -0.741913      -0.000672       0.042819      -0.048854       0.064966       0.001634      -0.005937      -0.005519      -0.014245       0.019211      -0.012218      -0.000047       0.012265              1.904729       1.693291      -0.085938       0.084089       1.948227      -0.548507       2.072669          -0.000000
           17              H       4.986961       6.539441       4.111400       0.117692       1.170391 0.84374510E+01  0.83554787E+02                                 1.801394                            1.672912      -1.104560       2.358175                    0.996670       3.486807       9.656862       0.497256       1.243845      -0.717298      -0.000468       0.031007      -0.026833       0.041008      -0.000710      -0.008461      -0.006376      -0.025048       0.016563      -0.018581       0.003501       0.015080              1.861883       1.429313      -0.202691       0.087531       2.122044      -0.478067       2.034292           0.000001
           18              H       4.487633       5.222126       7.844521       0.119589       0.946186 0.65402198E+01  0.61393985E+02                                 1.625237                            1.519943      -0.843180       2.484954                    0.999345       3.401495       9.482635       0.492583       1.324627      -0.698939      -0.013919       0.009983       0.036503       0.040322      -0.003886      -0.008399       0.007392      -0.012059       0.025438      -0.013559      -0.002848       0.016407              1.680926       1.408390      -0.056245      -0.187865       1.443375       0.124726       2.191014          -0.000001
           19              H       9.510209       1.935528       0.492909       0.110821       1.015019 0.73071732E+01  0.70615529E+02                                 1.706817                            1.609724      -1.048415       2.381422                    0.997434       3.577741      10.164009       0.476618       1.329795      -0.697331      -0.022185       0.031847       0.007811       0.039591      -0.005769      -0.006297       0.002600      -0.000141      -0.033715      -0.013362       0.000316       0.013046              1.749057       1.757437      -0.351946      -0.048543       2.127824       0.146615       1.361911           0.000000
           20              H       4.510683       6.953080       6.331403       0.114825       0.986817 0.65427236E+01  0.61348052E+02                                 1.655622                            1.505360      -0.983022       2.407373                    0.998119       3.486563       9.675437       0.502933       1.298834      -0.703246      -0.005966       0.033052       0.014190       0.036460      -0.004636      -0.004250      -0.000573      -0.013266       0.032184      -0.014174       0.002670       0.011504              1.741380       1.336652      -0.323234      -0.067551       2.377957       0.274026       1.509530           0.000000
           21              H      12.435137       2.886477      14.558024       0.117591       1.068284 0.76472949E+01  0.74788296E+02                                 1.763325                            1.642099      -1.287735       2.273077                    0.993814       3.691577      10.568769       0.473651       1.322276      -0.697941       0.014936       0.034874      -0.009648       0.039145       0.007521      -0.000648      -0.005526      -0.008589       0.000147      -0.009306      -0.001752       0.011058              1.817249       1.450319       0.382958      -0.146351       2.331716      -0.183377       1.669711           0.000001
           22              H       6.572688      10.241907       7.806311       0.024731       1.332688 0.10020063E+02  0.10227663E+03                                 1.869375                            1.750121      -0.923229       2.410077                    0.998502       3.638964       9.815930       0.523484       1.146296      -0.741457      -0.000623      -0.043017      -0.048796       0.065053      -0.001679      -0.005940       0.005187      -0.013790       0.019259      -0.012019       0.000083       0.011936              1.906606       1.694986       0.086117       0.084223       1.950133       0.549250       2.074698          -0.000000
           23              H      16.073136      10.320606      13.663910       0.118460       1.169671 0.84314695E+01  0.83474133E+02                                 1.799736                            1.671590      -1.103936       2.358147                    0.996664       3.486155       9.651318       0.497817       1.242761      -0.717511      -0.000062      -0.030999      -0.026545       0.040811       0.000874      -0.008395       0.006493      -0.024419       0.016483      -0.018303       0.003333       0.014970              1.860068       1.428315       0.202390       0.087336       2.119698       0.477016       2.032192           0.000001
           24              H      11.139387       0.397952      17.397030       0.120967       0.942169 0.65074961E+01  0.61019311E+02                                 1.621802                            1.517086      -0.843073       2.485545                    0.999315       3.394164       9.461559       0.492510       1.326288      -0.698617      -0.013650      -0.009616       0.036274       0.039932       0.003986      -0.008356      -0.007732      -0.011960       0.024964      -0.013433      -0.003176       0.016609              1.677213       1.405819       0.056025      -0.187046       1.440698      -0.124125       2.185122          -0.000001
           25              H       7.292903       3.684502      10.045419       0.110220       1.014702 0.73004692E+01  0.70489468E+02                                 1.701825                            1.605395      -1.024901       2.390405                    0.997668       3.571456      10.120586       0.479168       1.323867      -0.698556      -0.022585      -0.032211       0.008387       0.040224       0.005639      -0.006067      -0.002554      -0.000124      -0.033491      -0.013164       0.000366       0.012798              1.743772       1.752127       0.350123      -0.048290       2.120614      -0.145887       1.358575           0.000000
           26              H      15.596865       9.906981      15.883913       0.115351       0.986331 0.65383975E+01  0.61307394E+02                                 1.656267                            1.505738      -0.988230       2.405374                    0.998069       3.486275       9.679809       0.502349       1.300346      -0.702926      -0.006073      -0.032667       0.014361       0.036197       0.004641      -0.004037       0.000539      -0.013112       0.032254      -0.014057       0.002601       0.011456              1.742163       1.337010       0.323589      -0.067650       2.379524      -0.274409       1.509957           0.000000
           27              H      12.435129       8.353578       4.546995       0.119196       1.064246 0.76166675E+01  0.74469591E+02                                 1.764740                            1.643336      -1.299420       2.269619                    0.993680       3.689805      10.588097       0.471165       1.329594      -0.696459       0.014820      -0.034155       0.009728       0.038482      -0.007582       0.000307      -0.005642      -0.008760      -0.000323      -0.009515      -0.001621       0.011137              1.818780       1.451388      -0.383477       0.146511       2.333918      -0.183468       1.671036           0.000001
           28              H       6.572759       0.998148      11.298708       0.024854       1.332085 0.10012302E+02  0.10215237E+03                                 1.866582                            1.747658      -0.912745       2.413911                    0.998625       3.637819       9.802763       0.524785       1.143959      -0.742018      -0.000572       0.042974       0.048670       0.064930       0.001559       0.005626       0.005556      -0.013910       0.019464      -0.011920      -0.000231       0.012152              1.903710       1.692432      -0.085860      -0.084015       1.947178       0.548052       2.071519          -0.000000
           29              H       7.204257       0.919449       5.441109       0.116844       1.172326 0.84528578E+01  0.83720574E+02                                 1.800768                            1.672400      -1.098157       2.360050                    0.996783       3.489991       9.657032       0.498390       1.240818      -0.717949      -0.000474       0.031413       0.027051       0.041458      -0.000652       0.008634       0.006361      -0.024872       0.017187      -0.018673       0.003574       0.015099              1.861182       1.428887      -0.202577      -0.087480       2.121185       0.477777       2.033473           0.000001
           30              H      11.139357      10.842103       1.707989       0.120040       0.943270 0.65173300E+01  0.61144497E+02                                 1.624274                            1.519184      -0.846975       2.484166                    0.999303       3.398105       9.480114       0.491627       1.327952      -0.698285      -0.013674       0.009689      -0.036212       0.039902      -0.004033       0.008473      -0.007414      -0.012251       0.025713      -0.013742      -0.002825       0.016567              1.679870       1.407697      -0.056186       0.187606       1.442672      -0.124521       2.189242          -0.000001
           31              H       7.292871       7.555553       9.059600       0.111030       1.015517 0.73106317E+01  0.70647294E+02                                 1.706216                            1.609184      -1.041629       2.383714                    0.997500       3.577363      10.158111       0.477175       1.328274      -0.697629      -0.022251       0.031922      -0.007767       0.039680      -0.005718       0.006122      -0.002756      -0.000198      -0.032981      -0.013067       0.000180       0.012887              1.748419       1.756785      -0.351847       0.048541       2.127011      -0.146557       1.361461           0.000000
           32              H       6.727998       1.333074       3.221106       0.115426       0.987197 0.65460359E+01  0.61400938E+02                                 1.657595                            1.506875      -0.987365       2.405747                    0.998116       3.488756       9.690492       0.501998       1.300790      -0.702820      -0.005828       0.032679      -0.014174       0.036094      -0.004760       0.004171       0.000529      -0.013361       0.032191      -0.014253       0.002772       0.011481              1.743611       1.337980      -0.324004       0.067739       2.381746      -0.274744       1.511107           0.000000
           33              H       8.345729       0.000000       0.000000       0.113068       0.960055 0.66314724E+01  0.62851233E+02                                 1.674185                            1.554393      -1.055097       2.381180                    0.996364       3.598973      10.285638       0.472998       1.366290      -0.689305      -0.038779      -0.000165      -0.000162       0.038780      -0.000097      -0.000113       0.009071       0.009916      -0.052487      -0.020837       0.007128       0.013709              1.745737       2.373062       0.000030      -0.000027       1.424106      -0.054170       1.440042          -0.000001
           34              H       4.163995       0.000000       0.000000       0.129887       0.961982 0.69059298E+01  0.65943562E+02                                 1.658153                            1.574020      -1.177572       2.334540                    0.996319       3.535129      10.053169       0.476789       1.345332      -0.693819       0.040905      -0.000266      -0.000149       0.040906       0.000132       0.000007       0.001762       0.022413      -0.018221      -0.009172      -0.005072       0.014244              1.688786       2.211815       0.000009       0.000017       1.538200       0.036038       1.316341           0.000000
           35              H       6.128387       5.620027       9.552509       0.112954       0.960518 0.66357580E+01  0.62909449E+02                                 1.675520                            1.555488      -1.053183       2.382043                    0.996387       3.601647      10.298698       0.472505       1.367332      -0.689092      -0.038813      -0.000169      -0.000171       0.038814      -0.000108      -0.000059      -0.009033       0.009901      -0.052639      -0.020853       0.007128       0.013725              1.747216       2.375536       0.000041      -0.000007       1.425072       0.054259       1.441041          -0.000001
           36              H      10.815653       5.620027       9.552509       0.129731       0.962411 0.69093975E+01  0.65983799E+02                                 1.658518                            1.574309      -1.176979       2.334615                    0.996331       3.535801      10.055047       0.476802       1.345151      -0.693855       0.040952      -0.000277      -0.000126       0.040953       0.000152       0.000006      -0.001800       0.022346      -0.018210      -0.009181      -0.005028       0.014209              1.689183       2.212562      -0.000015       0.000008       1.538451      -0.036037       1.316537           0.000000
           37              C      14.543254       6.905680      16.209080       0.608425      24.904675 0.25719338E+03  0.53585424E+04                                 7.882455                            5.674956      -0.059807       2.031598                    0.999472      22.424386      62.791302       0.626070       0.469566      -1.022003       0.008384      -0.007167       0.060653       0.061648      -0.075202      -0.005712      -0.029261      -0.091664      -0.282601      -0.102438      -0.034978       0.137416              9.579885       7.216485       2.519482       0.793666       6.431968       0.721054      15.091202           0.000002
           38              C      11.392946      10.062328      18.800485      -0.043740      39.054844 0.44875331E+03  0.10524946E+05                                 9.868372                            6.952188       0.039832       2.012582                    0.999283      27.389866      76.040541       0.646587       0.403893      -1.083481      -0.023039       0.043696       0.011513       0.050721       0.011394       0.006883       0.004470       0.006262      -0.029119      -0.012108      -0.006896       0.019004             12.050089      13.511421      -2.694638      -0.614260      17.293741       2.689296       5.345107           0.000002
           39              C      13.988059       8.556145      11.523765       0.647073      23.389488 0.24135169E+03  0.49565868E+04                                 7.605107                            5.542281      -0.044003       2.049214                    0.999448      21.872354      61.103120       0.624908       0.477263      -1.016340       0.012725       0.052455      -0.041714       0.068217       0.001483      -0.033731       0.034864       0.165182      -0.125766      -0.090512      -0.020703       0.111215              9.089075       4.743397       0.655643       1.528229      11.482167      -2.172367      11.041659           0.000000
           40              C      14.015560       7.425630      12.519901      -0.029725      37.728823 0.42405705E+03  0.98250928E+04                                 9.702679                            6.795814       0.062986       2.028826                    0.999302      26.903309      74.709282       0.647297       0.408404      -1.078374       0.003791      -0.033469       0.036234       0.049472       0.002404       0.005450       0.012115       0.003326      -0.004885      -0.013697       0.000043       0.013653             12.007306       5.373322       1.153926       1.636007      14.568026      -3.704636      16.080570           0.000000
           41              C      12.128199       8.791758      18.502065       0.651252      24.106000 0.24992191E+03  0.51652456E+04                                 7.698776                            5.604822      -0.146325       2.008117                    0.999145      21.986863      61.140648       0.628737       0.471358      -1.021939       0.025925      -0.063572      -0.010583       0.069466       0.040536      -0.022852      -0.057573       0.027203       0.253592      -0.092566      -0.021524       0.114090              9.108556      10.702100      -1.996582       0.205945      11.970726       2.039620       4.652841           0.000003
           42              C      14.365877       7.659651      13.839676      -0.128005      37.165020 0.45110148E+03  0.10755524E+05                                 9.843999                            7.207223      -0.067696       1.946713                    0.999564      30.080834      88.472064       0.594916       0.431810      -1.049509       0.000951      -0.025044      -0.010143       0.027037       0.003441      -0.010206       0.017576       0.009700      -0.115615      -0.045505       0.019702       0.025803             11.722370       5.556957       1.525674       1.626705      11.734969      -2.977897      17.875185           0.000003
           43              C       8.788239       5.223903       1.038931       0.589976      18.717894 0.19621126E+03  0.38367725E+04                                 6.415194                            4.904532       0.333845       2.181982                    0.999761      21.374106      58.789826       0.681336       0.459730      -1.023085      -0.004444       0.054885      -0.059098       0.080776      -0.071449      -0.065094       0.082568      -0.109793       0.052928      -0.106053      -0.051717       0.157770              7.284951      10.492523       2.216803       1.051523       5.766859      -1.162976       5.595472           0.000001
           44              C      13.909143       5.392321      14.371942      -0.113133      33.041430 0.42139928E+03  0.98687019E+04                                 9.039866                            6.924134      -0.014007       1.969206                    0.999579      29.404891      85.456854       0.613015       0.426647      -1.053631       0.011510       0.012697      -0.020359       0.026611      -0.006634      -0.002058      -0.025620      -0.007404      -0.015628      -0.027001      -0.000351       0.027352             10.228939       5.286518       2.145047       1.252121      11.392760       0.822666      14.007539           0.000003
           45              C      14.292270       6.641760      14.779643      -0.036835      38.364814 0.42184249E+03  0.97649108E+04                                 9.775387                            6.763527       0.028964       2.013977                    0.999222      27.022928      75.105661       0.650670       0.406656      -1.079098       0.007041      -0.005692      -0.047968       0.048815       0.007983       0.001010      -0.006204       0.001020       0.001755      -0.010824       0.001425       0.009398             12.161968       5.487532       1.823203       1.697124      11.305436      -0.426845      19.692936           0.000001
           46              C      13.616468       6.173493      12.138183      -0.085049      31.822984 0.41147623E+03  0.95723089E+04                                 8.840944                            6.861803       0.074919       2.008526                    0.999735      28.630422      82.738001       0.613580       0.429104      -1.052863       0.004723      -0.001674       0.019242       0.019884      -0.012430       0.009034       0.022483       0.035110       0.011648      -0.037560       0.017036       0.020523              9.943840       5.235881       1.617618       0.732813      12.864300      -1.615479      11.731339           0.000000
           47              C       9.978340      10.083234      18.809655      -0.085960      32.901391 0.43946876E+03  0.10394060E+05                                 9.041766                            7.087865      -0.008708       1.972810                    0.999575      29.329400      85.487366       0.604108       0.428681      -1.053027       0.011147       0.019417       0.007983       0.023770       0.022343       0.009504      -0.005547      -0.019085       0.027235      -0.031789       0.011988       0.019801             10.113451      13.222115      -1.781693      -0.572731      12.156100       1.382489       4.962140           0.000002
           48              C      13.599622       5.147734      13.048728      -0.076149      32.646228 0.40000397E+03  0.92259216E+04                                 8.946394                            6.726278       0.129440       2.033218                    0.999656      28.157933      80.625181       0.626100       0.424147      -1.057523       0.018472       0.025704       0.004189       0.031929       0.004382       0.007544       0.006918      -0.014516       0.018217      -0.013407      -0.001632       0.015040             10.240699       5.114636       1.841670       0.957483      12.356570      -0.535738      13.250890           0.000001
           49              C       5.674334       4.334375       2.895939       0.608952      24.931151 0.25749243E+03  0.53666416E+04                                 7.889666                            5.679642      -0.063369       2.030015                    0.999486      22.438367      62.853247       0.625546       0.469795      -1.021819       0.007594       0.006972      -0.059814       0.060696       0.075420       0.006156      -0.029135      -0.090307      -0.280642      -0.102036      -0.034822       0.136858              9.588877       7.223400      -2.522463      -0.793794       6.437774       0.721411      15.105458           0.000002
           50              C       2.524105       1.177727       0.304534      -0.042423      39.024752 0.44834719E+03  0.10512985E+05                                 9.864109                            6.949568       0.041829       2.013188                    0.999283      27.374956      75.989020       0.646639       0.403955      -1.083446      -0.023650      -0.042360      -0.011021       0.049751      -0.011678      -0.007250       0.004426       0.009281      -0.031144      -0.012770      -0.007347       0.020118             12.044739      13.505623       2.692175       0.613613      17.285677       2.687965       5.342917           0.000002
           51              C       5.119130       2.683910       7.581254       0.648169      23.360424 0.24101309E+03  0.49476060E+04                                 7.597766                            5.537382      -0.039087       2.051055                    0.999452      21.854899      61.030159       0.625392       0.477089      -1.016492       0.012104      -0.053625       0.041920       0.069134      -0.001630       0.033466       0.035521       0.166086      -0.124265      -0.091350      -0.019965       0.111315              9.080091       4.738932      -0.655401      -1.525693      11.473496      -2.169147      11.027846           0.000001
           52              C       5.146618       3.814425       6.585118      -0.030464      37.754558 0.42442440E+03  0.98352711E+04                                 9.704781                            6.797171       0.066249       2.029643                    0.999232      26.915599      74.738279       0.647490       0.408213      -1.078551       0.004120       0.033349      -0.035857       0.049141      -0.001996      -0.004828       0.012220       0.004169      -0.004370      -0.013883       0.000778       0.013106             12.010020       5.374286      -1.154209      -1.635892      14.572771      -3.706540      16.083003          -0.000000
           53              C       3.259332       2.448297       0.602954       0.650526      24.096096 0.24981588E+03  0.51622065E+04                                 7.694603                            5.602171      -0.142349       2.009517                    0.999093      21.983120      61.113607       0.629168       0.471112      -1.022132       0.026532       0.063748       0.010270       0.069808      -0.040305       0.023475      -0.057207       0.027804       0.253987      -0.092332      -0.021829       0.114161              9.103328      10.695018       1.994001      -0.206191      11.964258       2.038585       4.650708           0.000003
           54              C       5.496951       3.580404       5.265343      -0.127700      37.205077 0.45167642E+03  0.10773149E+05                                 9.852955                            7.213358      -0.073725       1.944789                    0.999580      30.095198      88.543481       0.594445       0.431995      -1.049350       0.001096       0.024306       0.009908       0.026271      -0.003629       0.010125       0.018495       0.010261      -0.113784      -0.045517       0.019741       0.025776             11.733466       5.561382      -1.526611      -1.627285      11.745703      -2.983977      17.893313           0.000003
           55              C       8.788161       6.016152      18.066088       0.590436      18.715583 0.19618922E+03  0.38365127E+04                                 6.416565                            4.905582       0.325486       2.179273                    0.999739      21.372779      58.801452       0.680938       0.459978      -1.022872      -0.004246      -0.055644       0.060033       0.081965       0.071876       0.064604       0.082643      -0.109591       0.052025      -0.105792      -0.052002       0.157795              7.286335      10.493604      -2.217187      -1.051737       5.768258      -1.163578       5.597145           0.000001
           56              C       5.040179       5.847734       4.733077      -0.112185      33.020452 0.42104928E+03  0.98584384E+04                                 9.035171                            6.920118      -0.012313       1.969849                    0.999571      29.394998      85.418613       0.613346       0.426506      -1.053719       0.011838      -0.013331       0.020928       0.027493       0.006958       0.002162      -0.025831      -0.007498      -0.015052      -0.027243      -0.000402       0.027645             10.223676       5.283487      -2.143953      -1.250237      11.388747       0.819085      13.998794           0.000002
           57              C       5.423333       4.598295       4.325376      -0.038028      38.354467 0.42176931E+03  0.97613140E+04                                 9.766934                            6.758160       0.037628       2.016730                    0.999189      27.024837      75.066485       0.651718       0.406081      -1.079644       0.007114       0.005871       0.048191       0.049066      -0.007378       0.000147      -0.006984       0.002113       0.002144      -0.010503       0.000561       0.009942             12.150552       5.482952      -1.821933      -1.694029      11.298240      -0.427738      19.670465           0.000002
           58              C       4.747500       5.066562       6.966836      -0.083508      31.757252 0.41035862E+03  0.95397113E+04                                 8.829884                            6.853574       0.075451       2.009186                    0.999686      28.594472      82.602445       0.613808       0.429242      -1.052791       0.003817       0.001132      -0.018019       0.018453       0.012484      -0.009163       0.022663       0.034995       0.015246      -0.037885       0.017363       0.020522              9.931096       5.229726      -1.615419      -0.732080      12.847272      -1.612929      11.716290          -0.000000
           59              C       1.109500       1.156821       0.295364      -0.086493      32.888929 0.43927886E+03  0.10388018E+05                                 9.037008                            7.084020      -0.009958       1.972544                    0.999596      29.323848      85.453283       0.604593       0.428401      -1.053242       0.009891      -0.018424      -0.007990       0.022386      -0.024572      -0.009949      -0.004582      -0.018837       0.027166      -0.033580       0.011473       0.022107             10.108073      13.213180       1.778191       0.571725      12.151513       1.382253       4.959527           0.000002
           60              C       4.730643       6.092321       6.056291      -0.074755      32.647483 0.39997342E+03  0.92260046E+04                                 8.951575                            6.730234       0.124016       2.031634                    0.999652      28.153847      80.644443       0.625264       0.424679      -1.057081       0.017949      -0.024915      -0.002911       0.030845      -0.005474      -0.007226       0.007263      -0.017169       0.017480      -0.014538      -0.001424       0.015962             10.246557       5.117247      -1.842687      -0.957561      12.363271      -0.537154      13.259154           0.000001
           61              C       3.457072       1.285671      12.448448       0.609919      24.891783 0.25705900E+03  0.53553500E+04                                 7.882186                            5.675201      -0.061322       2.031087                    0.999515      22.417632      62.781846       0.625734       0.469852      -1.021789       0.007965      -0.006988      -0.060297       0.061221      -0.074623       0.006647       0.029015      -0.089104      -0.279859      -0.101891      -0.033789       0.135680              9.578986       7.216405       2.519856      -0.794035       6.432478      -0.721852      15.088075           0.000002
           62              C       9.175785       4.442302       9.857044      -0.044285      39.071673 0.44898003E+03  0.10531711E+05                                 9.871515                            6.954188       0.036577       2.011444                    0.999231      27.397402      76.069470       0.646453       0.403922      -1.083450      -0.023569       0.043606      -0.011889       0.050974       0.012353      -0.006130      -0.004161       0.008335      -0.028936      -0.011524      -0.008204       0.019727             12.054270      13.516131      -2.696495       0.614529      17.300175      -2.689952       5.346504           0.000002
           63              C      11.770838       2.936167      17.133763       0.649939      23.354319 0.24093300E+03  0.49459387E+04                                 7.599503                            5.538597      -0.036998       2.051576                    0.999459      21.849243      61.029858       0.624912       0.477457      -1.016217       0.012292       0.052693       0.041963       0.068473       0.001307       0.033286      -0.034819       0.165230      -0.123614      -0.090322      -0.020428       0.110751              9.082096       4.740125       0.655408      -1.526458      11.474664       2.169651      11.031498           0.000000
           64              C      11.798346       1.805645      16.137627      -0.031482      37.772638 0.42471354E+03  0.98436127E+04                                 9.706497                            6.798638       0.064493       2.029149                    0.999269      26.928715      74.780078       0.647543       0.408112      -1.078622       0.003670      -0.034153      -0.036072       0.049811       0.002129      -0.005125      -0.012570       0.004810      -0.005161      -0.014476       0.000942       0.013534             12.011627       5.375232       1.153830      -1.636111      14.573640       3.708282      16.086008           0.000000
           65              C       9.911036       3.171734      10.155464       0.650596      24.099301 0.24985076E+03  0.51631866E+04                                 7.696244                            5.603187      -0.147157       2.007986                    0.999109      21.983211      61.118455       0.628996       0.471217      -1.022059       0.025919      -0.062722       0.010215       0.068630       0.039905       0.023254       0.057431       0.026190       0.252504      -0.091509      -0.022332       0.113840              9.105454      10.698458      -1.995639      -0.206057      11.966526      -2.038612       4.651376           0.000003
           66              C      12.148675       2.039657      14.817853      -0.126535      37.150314 0.45085248E+03  0.10748361E+05                                 9.844661                            7.208463      -0.069024       1.946480                    0.999584      30.071468      88.446401       0.594451       0.432197      -1.049249       0.000927      -0.023847       0.010013       0.025881       0.003810       0.010081      -0.018831       0.009757      -0.114857      -0.045992       0.020262       0.025729             11.722477       5.557254       1.525052      -1.626781      11.734060       2.978349      17.876118           0.000003
           67              C       6.570906      10.843923       8.513579       0.590118      18.729298 0.19635790E+03  0.38404006E+04                                 6.416677                            4.905195       0.329054       2.180310                    0.999749      21.385152      58.828215       0.681526       0.459511      -1.023195      -0.004247       0.055987       0.060349       0.082429      -0.071629       0.065202      -0.083045      -0.108489       0.052647      -0.105590      -0.052514       0.158104              7.287012      10.495852       2.217655      -1.051867       5.768226       1.163583       5.596957           0.000001
           68              C      16.126341      11.012317      14.285587      -0.114948      33.087357 0.42210948E+03  0.98894521E+04                                 9.047213                            6.929284      -0.013609       1.968902                    0.999583      29.432120      85.552546       0.612881       0.426563      -1.053687       0.011250       0.013089       0.021549       0.027609      -0.006816       0.002955       0.025317      -0.006650      -0.015041      -0.027142       0.000399       0.026744             10.237628       5.290334       2.147116      -1.252782      11.402361      -0.821732      14.020190           0.000003
           69              C      12.075076       1.021760      13.877886      -0.036418      38.293744 0.42104354E+03  0.97404821E+04                                 9.758921                            6.753733       0.031406       2.015259                    0.999221      26.996476      74.976198       0.651719       0.406249      -1.079515       0.006903      -0.006903       0.048361       0.049336       0.008174      -0.000377       0.006645      -0.000209      -0.000103      -0.010695       0.000314       0.010381             12.139728       5.479094       1.820150      -1.693866      11.288183       0.425756      19.651906           0.000001
           70              C      11.399251       0.553511      16.519346      -0.085877      31.843176 0.41178611E+03  0.95812437E+04                                 8.845245                            6.865599       0.071718       2.007422                    0.999714      28.642808      82.779070       0.613253       0.429256      -1.052778       0.004462      -0.000936      -0.019026       0.019564      -0.012263      -0.009334      -0.022696       0.034870       0.011358      -0.037663       0.016963       0.020700              9.948484       5.238396       1.618453      -0.731779      12.873156       1.619136      11.733899          -0.000000
           71              C       7.761179       4.463208       9.847873      -0.085318      32.898566 0.43941782E+03  0.10392680E+05                                 9.042763                            7.088995      -0.012810       1.971699                    0.999576      29.325810      85.479547       0.603856       0.428867      -1.052900       0.010552       0.017786      -0.007284       0.021926       0.024104      -0.009256       0.005674      -0.018569       0.025004      -0.032853       0.011161       0.021692             10.114574      13.225462      -1.783505       0.573078      12.155619      -1.381964       4.962641           0.000002
           72              C      15.816810      10.767739      15.608801      -0.073951      32.592706 0.39912521E+03  0.92009316E+04                                 8.938670                            6.720434       0.127201       2.033064                    0.999634      28.126424      80.523977       0.626133       0.424343      -1.057362       0.018186       0.026071      -0.003497       0.031979       0.004710      -0.007284      -0.006535      -0.015561       0.017950      -0.013780      -0.001042       0.014822             10.231779       5.110447       1.840215      -0.956269      12.347311       0.536001      13.237577           0.000001
           73              C      12.326016       9.954384       6.656571       0.605682      24.969695 0.25796152E+03  0.53785029E+04                                 7.894800                            5.682667      -0.060957       2.030488                    0.999531      22.461232      62.915636       0.625776       0.469441      -1.022081       0.008385       0.007343       0.060298       0.061320       0.075736      -0.006467       0.029341      -0.090522      -0.282345      -0.102770      -0.034691       0.137462              9.595771       7.228260      -2.524247       0.794537       6.441240      -0.721896      15.117812           0.000002
           74              C       9.175766       6.797753       9.247975      -0.042644      39.058605 0.44877269E+03  0.10526108E+05                                 9.872048                            6.954552       0.033768       2.010615                    0.999274      27.387105      76.049466       0.646132       0.404151      -1.083247      -0.023284      -0.042155       0.011749       0.049571      -0.011411       0.006409      -0.004729       0.007576      -0.030452      -0.012309      -0.006947       0.019256             12.055100      13.516881       2.695726      -0.614370      17.301678      -2.690470       5.346740           0.000002
           75              C      11.770852       8.303888       1.971256       0.648444      23.372999 0.24114585E+03  0.49513473E+04                                 7.602736                            5.540606      -0.039606       2.050670                    0.999404      21.860629      61.065904       0.624880       0.477382      -1.016268       0.012966      -0.052074      -0.042359       0.068367      -0.001345      -0.033442      -0.035193       0.164922      -0.123539      -0.090620      -0.020046       0.110666              9.086417       4.741756      -0.655878       1.526989      11.480661       2.171263      11.036835           0.000001
           76              C      11.798331       9.434410       2.967392      -0.031023      37.746901 0.42432862E+03  0.98322721E+04                                 9.702450                            6.795683       0.064694       2.029351                    0.999264      26.914686      74.727204       0.647678       0.408127      -1.078633       0.003936       0.033591       0.036506       0.049765      -0.001162       0.005719      -0.012158       0.004053      -0.006862      -0.014440       0.001430       0.013010             12.007063       5.373203      -1.153998       1.635361      14.568035       3.705300      16.079952           0.000000
           77              C       9.910995       8.068321       8.949555       0.650961      24.097282 0.24981349E+03  0.51623269E+04                                 7.696661                            5.603328      -0.146975       2.008251                    0.999118      21.981208      61.116345       0.628882       0.471311      -1.021988       0.026918       0.064738      -0.009990       0.070820      -0.040530      -0.022310       0.057563       0.027098       0.254574      -0.092781      -0.021299       0.114080              9.106191      10.698167       1.994914       0.206312      11.968674      -2.039509       4.651732           0.000003
           78              C      12.148653       9.200398       4.287166      -0.128550      37.198753 0.45158391E+03  0.10769514E+05                                 9.848126                            7.209948      -0.071828       1.945220                    0.999594      30.097282      88.520191       0.594965       0.431675      -1.049629       0.000838       0.024940      -0.010375       0.027025      -0.002925      -0.009995      -0.017976       0.010505      -0.114701      -0.045389       0.019460       0.025929             11.727753       5.558910      -1.525860       1.626479      11.739027       2.981918      17.885322           0.000003
           79              C       6.570994       0.396132      10.591440       0.589409      18.731076 0.19638950E+03  0.38410796E+04                                 6.417313                            4.906166       0.326004       2.179251                    0.999760      21.384288      58.821615       0.681355       0.459618      -1.023160      -0.003952      -0.055839      -0.059845       0.081945       0.071788      -0.064609      -0.083342      -0.107885       0.053566      -0.105176      -0.052892       0.158069              7.287201      10.495558      -2.217796       1.052187       5.768580       1.163276       5.597464           0.000001
           80              C       7.257480       0.227738       4.819432      -0.112708      33.010664 0.42087675E+03  0.98531877E+04                                 9.033431                            6.919082      -0.016726       1.968729                    0.999584      29.388886      85.389894       0.613354       0.426553      -1.053712       0.011803      -0.012627      -0.019620       0.026147       0.006414      -0.002614       0.026480      -0.008563      -0.016469      -0.027835      -0.000541       0.028375             10.221594       5.282700      -2.143553       1.250318      11.385634      -0.820250      13.996447           0.000002
           81              C      12.075027      10.218295       5.227133      -0.036196      38.343679 0.42154822E+03  0.97561262E+04                                 9.770784                            6.760467       0.032732       2.015317                    0.999186      27.014498      75.067840       0.650936       0.406572      -1.079184       0.006627       0.005815      -0.047057       0.047876      -0.007186       0.001071       0.005819       0.000301       0.001296      -0.009892       0.001283       0.008610             12.155858       5.485018      -1.822475       1.694824      11.301099       0.428016      19.681456           0.000002
           82              C      11.399216      10.686544       2.585673      -0.084197      31.792461 0.41096568E+03  0.95574945E+04                                 8.836938                            6.859066       0.073539       2.008581                    0.999721      28.611136      82.670401       0.613496       0.429295      -1.052743       0.004371       0.000796       0.017853       0.018397       0.012633       0.009819      -0.023223       0.033915       0.013894      -0.038225       0.017358       0.020868              9.939183       5.233777      -1.617211       0.731987      12.859552       1.615130      11.724220          -0.000000
           83              C       7.761160       6.776847       9.257146      -0.086291      32.871208 0.43898482E+03  0.10378917E+05                                 9.032453                            7.080739      -0.009269       1.972935                    0.999600      29.315145      85.408070       0.604874       0.428291      -1.053352       0.010070      -0.018877       0.006918       0.022486      -0.023455       0.009912       0.005398      -0.018366       0.026261      -0.032616       0.011673       0.020943             10.102897      13.207358       1.777343      -0.571428      12.144171      -1.381289       4.957162           0.000002
           84              C       6.947956       0.472316       3.496218      -0.074158      32.606142 0.39935550E+03  0.92074629E+04                                 8.940815                            6.722027       0.129974       2.033570                    0.999653      28.133226      80.545791       0.626114       0.424299      -1.057401       0.017867      -0.026250       0.004037       0.032009      -0.004539       0.007922      -0.006823      -0.015648       0.019767      -0.014346      -0.001154       0.015500             10.234276       5.111554      -1.840989       0.956671      12.350264       0.534769      13.241010           0.000001
           85              C       0.407087       0.000000       0.000000      -0.089413      32.690461 0.43800528E+03  0.10364257E+05                                 9.037510                            7.106702      -0.089178       1.956482                    0.998490      29.201662      85.496552       0.598631       0.432402      -1.049391       0.021367       0.000253       0.000636       0.021378       0.000145       0.000115       0.004181       0.015674      -0.046285      -0.016496       0.000943       0.015553             10.092988      12.423337      -0.000296      -0.000144      12.559810       1.211598       5.295817          -0.000001
           86              C       3.234524       0.000000       0.000000      -0.121088      36.520680 0.47663585E+03  0.11510618E+05                                 9.727469                            7.422480      -0.160895       1.911637                    0.999367      30.435185      89.802041       0.585129       0.433454      -1.049536      -0.017102       0.000030       0.000063       0.017103       0.000059       0.000359      -0.020415       0.059757       0.077186      -0.048368       0.017007       0.031361             11.137770      10.823509       0.000421       0.000095      17.161528       2.611147       5.428274           0.000006
           87              C       7.058745       5.620027       9.552509      -0.088834      32.673801 0.43771932E+03  0.10355664E+05                                 9.033880                            7.103721      -0.090307       1.956245                    0.998501      29.191304      85.455058       0.598848       0.432322      -1.049453       0.021786      -0.000102       0.000530       0.021792      -0.000052      -0.000084      -0.003918       0.015516      -0.048817      -0.017148       0.001254       0.015894             10.089143      12.421717       0.000007      -0.000048      12.552190      -1.210583       5.293523          -0.000001
           88              C       9.886182       5.620027       9.552509      -0.120520      36.492821 0.47619101E+03  0.11497133E+05                                 9.722210                            7.418655      -0.161175       1.911727                    0.999365      30.422253      89.751681       0.585325       0.433412      -1.049567      -0.017118      -0.000212      -0.000163       0.017120       0.000278       0.000666       0.020197       0.059135       0.076079      -0.047822       0.016851       0.030970             11.131612      10.818651       0.000140       0.000024      17.150808      -2.609167       5.425377           0.000005
           89              O       7.743474       5.225024       0.314087      -0.635669      43.054454 0.66238058E+03  0.16748213E+05                                 9.784655                            7.996159       0.006017       2.034651                    0.995975      28.987024      77.721153       0.669204       0.361982      -1.138525       0.074045       0.026384       0.064748       0.101838      -0.058277       0.015765       0.087675       0.072195      -0.063831      -0.127444       0.035566       0.091878             11.235164      17.032752       2.038776       3.533460       7.388102      -0.530554       9.284637           0.000001
           90              O      13.659027       8.286831      10.345750      -0.631834      40.516907 0.59462776E+03  0.14616693E+05                                 9.359758                            7.514634       0.297896       2.151599                    0.994035      27.950420      73.591420       0.699681       0.356124      -1.144604       0.033131      -0.048758       0.039908       0.071188       0.005182      -0.005315       0.047528       0.136823       0.096094      -0.101650       0.047069       0.054581             10.867438       8.427188      -0.923986       4.172587       8.287733      -1.182032      15.887392          -0.000002
           91              O      13.823094       6.307265      17.079887      -0.728044      45.033848 0.70749347E+03  0.18207740E+05                                10.042243                            8.198664       0.026737       2.015714                    0.996644      30.494584      82.811382       0.668002       0.356283      -1.141686       0.066259      -0.049077      -0.053549       0.098318      -0.043970      -0.049292      -0.055238      -0.077271      -0.084502      -0.106733       0.022413       0.084320             11.534258      11.634635       3.604517      -3.798595       8.705336      -2.222525      14.262804           0.000001
           92              O      15.445223       7.720580      16.594620      -0.599676      33.118841 0.50790433E+03  0.11990305E+05                                 8.073814                            6.886915       0.676602       2.277011                    0.995896      27.306954      70.225965       0.740899       0.350186      -1.150590       0.004967       0.021874      -0.050911       0.055633      -0.001119       0.062758       0.022835      -0.044151      -0.295270      -0.126756       0.050584       0.076172              8.928374       9.159453       3.111763       2.156746       8.575710       0.761315       9.049958          -0.000000
           93              O       9.816150       5.933595       0.919334      -0.636719      42.108622 0.59363463E+03  0.14597056E+05                                 9.591231                            7.507312       0.092183       2.068986                    0.996053      28.396245      74.959694       0.699647       0.356025      -1.143831      -0.100294      -0.028908      -0.005908       0.104544       0.016887      -0.054559       0.081382      -0.000506      -0.121640      -0.118572       0.035338       0.083234             11.219491      17.436209       4.689441       0.084790       9.622300      -1.083051       6.599964           0.000001
           94              O      14.235492       9.709594      11.967384      -0.696180      40.489320 0.58627277E+03  0.14362465E+05                                 9.264559                            7.375841       0.455963       2.169730                    0.997993      29.025587      76.328027       0.718493       0.347980      -1.151079       0.041011      -0.091017       0.020085       0.101830       0.015311      -0.019039       0.048932       0.065347      -0.171136      -0.090091       0.024746       0.065345             10.656068       6.369080       2.298448       1.127318      17.695101      -0.299308       7.904022           0.000001
           95              O      11.431106       7.827815      18.077933      -0.702648      37.614128 0.56219541E+03  0.13622931E+05                                 8.770289                            7.186126       0.626924       2.219736                    0.998907      29.031679      75.817971       0.733819       0.344456      -1.154525      -0.008985       0.086299       0.062010       0.106647       0.063286      -0.008365      -0.014924       0.000262       0.157050      -0.089616       0.026644       0.062972              9.840258       8.185598       2.251262       0.595948      15.391255       3.006423       5.943920           0.000002
           96              O      13.394691       8.758713      18.697700      -0.656899      40.339554 0.59255514E+03  0.14539857E+05                                 9.268121                            7.445730       0.502804       2.194100                    0.998116      28.568233      74.929134       0.711472       0.350846      -1.149926      -0.045444       0.057928       0.002344       0.073664       0.024631       0.001633      -0.040511       0.123491       0.114909      -0.097487       0.042786       0.054701             10.611583      17.240814      -3.796925       1.153345       8.703782       0.236241       5.890153           0.000001
           97              O       7.743390       6.015031      18.790932      -0.636176      43.066553 0.66264330E+03  0.16756557E+05                                 9.785886                            7.997345       0.005160       2.034569                    0.995980      28.990968      77.736280       0.669203       0.361945      -1.138551       0.073330      -0.025936      -0.064340       0.100943       0.058496      -0.015579       0.087987       0.072513      -0.061984      -0.127755       0.035594       0.092161             11.236170      17.032077      -2.038610      -3.534275       7.388648      -0.531609       9.287786           0.000001
           98              O       4.790083       2.953224       8.759269      -0.632930      40.581663 0.59586852E+03  0.14655550E+05                                 9.371825                            7.524394       0.298563       2.151349                    0.993856      27.971182      73.678964       0.698925       0.356307      -1.144401       0.033294       0.049862      -0.039999       0.072074      -0.005100       0.005555       0.047475       0.136291       0.095200      -0.101284       0.046638       0.054645             10.881301       8.437385       0.925116      -4.177499       8.300905      -1.183387      15.905614          -0.000001
           99              O       4.954169       4.932790       2.025132      -0.728440      45.050945 0.70778794E+03  0.18217120E+05                                10.043754                            8.199378       0.029708       2.016419                    0.996702      30.502129      82.834584       0.668097       0.356197      -1.141761       0.066331       0.049929       0.053299       0.098659       0.044598       0.049326      -0.054842      -0.077079      -0.085071      -0.106873       0.022588       0.084286             11.536336      11.639005      -3.606185       3.800796       8.706567      -2.223227      14.263435           0.000001
          100              O       6.576320       3.519475       2.510399      -0.599450      33.074246 0.50704995E+03  0.11964391E+05                                 8.063944                            6.878856       0.682014       2.278902                    0.995909      27.297037      70.170053       0.741743       0.349956      -1.150848       0.005069      -0.021798       0.051037       0.055728       0.001208      -0.062621       0.023147      -0.044225      -0.297301      -0.127258       0.050694       0.076564              8.917028       9.149277      -3.108304      -2.153225       8.566182       0.760499       9.035626          -0.000000
          101              O       9.816084       5.306460      18.185685      -0.637238      42.121585 0.59390073E+03  0.14605163E+05                                 9.592811                            7.508789       0.091437       2.068730                    0.995919      28.402908      74.980097       0.699611       0.356006      -1.143852      -0.100110       0.028142       0.006076       0.104168      -0.016643       0.054610       0.081018       0.000278      -0.121276      -0.118220       0.035300       0.082920             11.220898      17.436761      -4.691569      -0.084220       9.624983      -1.083078       6.600951           0.000001
          102              O       5.366588       1.530461       7.137635      -0.696675      40.469123 0.58584552E+03  0.14348495E+05                                 9.259005                            7.370470       0.457741       2.170327                    0.998025      29.020289      76.289349       0.719191       0.347727      -1.151360       0.041173       0.091078      -0.020260       0.101984      -0.014713       0.019100       0.049082       0.065783      -0.169691      -0.089918       0.024764       0.065154             10.650881       6.364083      -2.295963      -1.125647      17.690594      -0.301675       7.897964           0.000001
          103              O       2.562218       3.412240       1.027086      -0.702170      37.627304 0.56237284E+03  0.13628628E+05                                 8.773518                            7.188049       0.624201       2.219042                    0.998894      29.030424      75.824425       0.733583       0.344532      -1.154435      -0.008759      -0.086631      -0.061793       0.106771      -0.063307       0.008362      -0.016016      -0.000227       0.156144      -0.089541       0.025985       0.063555              9.844606       8.187988      -2.251532      -0.596242      15.399965       3.008723       5.945865           0.000002
          104              O       4.525826       2.481342       0.407319      -0.657380      40.397172 0.59361156E+03  0.14572763E+05                                 9.277690                            7.453232       0.499949       2.192784                    0.998155      28.589848      75.012136       0.710965       0.350928      -1.149820      -0.045592      -0.058246      -0.002546       0.074012      -0.024978      -0.001299      -0.040832       0.123879       0.115593      -0.097992       0.042593       0.055399             10.622616      17.258293       3.800457      -1.155104       8.713727       0.236955       5.895829           0.000001
          105              O      14.395135      10.845050       9.238423      -0.636222      43.077777 0.66272143E+03  0.16759352E+05                                 9.789348                            7.999004       0.006258       2.034845                    0.996025      28.991351      77.744136       0.668972       0.362053      -1.138444       0.073178       0.026067      -0.064133       0.100735      -0.058091      -0.014937      -0.087967       0.071279      -0.062617      -0.127084       0.034906       0.092178             11.241752      17.045665       2.041394      -3.535959       7.391018       0.530270       9.288573           0.000001
          106              O      11.441796       2.666860      18.311779      -0.633519      40.567786 0.59560608E+03  0.14646873E+05                                 9.368002                            7.521153       0.294967       2.150403                    0.994109      27.969245      73.658284       0.699325       0.356157      -1.144569       0.033003      -0.049917      -0.038803       0.071320       0.004698       0.005704      -0.046832       0.135815       0.093365      -0.100437       0.045736       0.054700             10.877210       8.434746      -0.925291      -4.176079       8.296063       1.184127      15.900822          -0.000001
          107              O      11.605919       0.687251      11.577642      -0.728832      45.070302 0.70826998E+03  0.18232596E+05                                10.046635                            8.202577       0.029835       2.016319                    0.996757      30.510516      82.863836       0.667918       0.356232      -1.141734       0.066678      -0.049962       0.053616       0.099080      -0.044169       0.049463       0.054834      -0.077052      -0.085557      -0.106794       0.022661       0.084133             11.538733      11.639115       3.606853       3.798872       8.710199       2.222403      14.266885           0.000001
          108              O       4.359044       2.100569      12.062909      -0.600485      33.127174 0.50809150E+03  0.11995590E+05                                 8.073838                            6.887018       0.675598       2.276623                    0.995978      27.317481      70.251013       0.741096       0.350067      -1.150711       0.005365       0.022429       0.050648       0.055651      -0.001912      -0.062727      -0.023077      -0.043622      -0.295686      -0.126921       0.051183       0.075738              8.928219       9.159683       3.112303      -2.155877       8.576607      -0.761001       9.048368          -0.000000
          109              O       3.164420       0.313624       8.633176      -0.637273      42.141170 0.59411500E+03  0.14612113E+05                                 9.596905                            7.510669       0.087298       2.067358                    0.995923      28.405545      74.997453       0.699432       0.356056      -1.143784      -0.100503      -0.028450       0.005743       0.104610       0.017003       0.054693      -0.081215       0.000116      -0.120665      -0.118462       0.035468       0.082994             11.227443      17.451642       4.693142      -0.085771       9.627540       1.083819       6.603147           0.000001
          110              O      12.018274       4.089613      16.690145      -0.696756      40.427569 0.58523058E+03  0.14329315E+05                                 9.251785                            7.366224       0.455712       2.169901                    0.997975      29.013608      76.254637       0.719471       0.347692      -1.151418       0.041356      -0.090603      -0.020333       0.101650       0.014952       0.019319      -0.048706       0.066338      -0.168890      -0.089603       0.024196       0.065407             10.640988       6.360533       2.294522      -1.125222      17.670420       0.297030       7.892013           0.000001
          111              O       9.213939       2.207794      10.579595      -0.701938      37.577398 0.56154736E+03  0.13602924E+05                                 8.763707                            7.181250       0.625710       2.219454                    0.998923      29.021387      75.772173       0.734201       0.344386      -1.154616      -0.008991       0.087321      -0.062085       0.107519       0.063437       0.008704       0.015782      -0.000238       0.155721      -0.089569       0.026001       0.063569              9.832530       8.179935       2.250167      -0.595774      15.377933      -3.003308       5.939722           0.000002
          112              O      11.177530       3.138688       9.959829      -0.656923      40.371693 0.59315122E+03  0.14558325E+05                                 9.273477                            7.449800       0.506045       2.194894                    0.998154      28.579976      74.972900       0.711222       0.350877      -1.149886      -0.046045       0.058031      -0.002557       0.074123       0.025085      -0.001195       0.040820       0.124446       0.114896      -0.098166       0.042655       0.055511             10.618090      17.250911      -3.800634      -1.154136       8.710190      -0.236237       5.893169           0.000001
          113              O       5.526229       0.395005       9.866596      -0.635789      43.035970 0.66206020E+03  0.16738089E+05                                 9.781058                            7.993811       0.008632       2.035780                    0.996029      28.980576      77.699192       0.669354       0.361944      -1.138555       0.074021      -0.025979       0.065014       0.101886       0.058004       0.015618      -0.088228       0.071762      -0.063852      -0.127684       0.035693       0.091991             11.230225      17.022398      -2.036881       3.533439       7.384360       0.531152       9.283917           0.000001
          114              O      11.441814       8.573195       0.793240      -0.632854      40.540377 0.59511382E+03  0.14631698E+05                                 9.363486                            7.517924       0.303296       2.152833                    0.993938      27.960330      73.626339       0.699495       0.356145      -1.144582       0.032697       0.049230       0.039545       0.071109      -0.004619      -0.005603      -0.047114       0.135669       0.096450      -0.100881       0.046390       0.054491             10.871466       8.429568       0.923933       4.173120       8.292175       1.182047      15.892657          -0.000001
          115              O      11.605844      10.552804       7.527377      -0.727135      45.014516 0.70702281E+03  0.18192871E+05                                10.039578                            8.195502       0.030958       2.016820                    0.996656      30.486427      82.786972       0.668174       0.356245      -1.141699       0.067511       0.049074      -0.054601       0.099736       0.044059      -0.049245       0.054951      -0.078012      -0.083529      -0.106608       0.022242       0.084365             11.532004      11.637255      -3.605880      -3.799496       8.702436       2.222193      14.256319           0.000001
          116              O      13.227999       9.139486       7.042110      -0.598098      33.054084 0.50665804E+03  0.11953067E+05                                 8.061819                            6.877171       0.678794       2.278136                    0.995936      27.282943      70.132236       0.741661       0.350055      -1.150744       0.003965      -0.021041      -0.050592       0.054936       0.000775       0.062590      -0.023171      -0.043734      -0.295805      -0.126789       0.050426       0.076363              8.914639       9.147303      -3.107238       2.152938       8.563305      -0.760402       9.033308          -0.000000
          117              O      12.033314      10.926431      10.471843      -0.636752      42.099641 0.59349680E+03  0.14592993E+05                                 9.590364                            7.507178       0.090967       2.068790                    0.996053      28.392240      74.950301       0.699542       0.356095      -1.143761      -0.100103       0.027833      -0.006483       0.104103      -0.016589      -0.054391      -0.080996       0.000356      -0.121592      -0.118105       0.035296       0.082810             11.217758      17.431483      -4.691160       0.083774       9.622291       1.082668       6.599500           0.000001
          118              O      12.018306       7.150442       2.414874      -0.696160      40.455599 0.58564021E+03  0.14342262E+05                                 9.256942                            7.369338       0.461185       2.171375                    0.998043      29.018085      76.281265       0.719220       0.347742      -1.151344       0.040828       0.091061       0.019929       0.101766      -0.015090      -0.019098      -0.049292       0.065556      -0.171500      -0.090477       0.025038       0.065439             10.647989       6.363212      -2.295860       1.125648      17.684046       0.299866       7.896708           0.000001
          119              O       9.213885       9.032261       8.525424      -0.703003      37.592937 0.56177869E+03  0.13609308E+05                                 8.763712                            7.180114       0.627974       2.219933                    0.998894      29.031426      75.789262       0.734694       0.344135      -1.154879      -0.009463      -0.086902       0.061956       0.107145      -0.063558      -0.008257       0.015938       0.000581       0.156895      -0.089921       0.026284       0.063637              9.833527       8.178374      -2.249653       0.596060      15.382447      -3.005695       5.939759           0.000002
          120              O      11.177487       8.101367       9.145190      -0.657172      40.375372 0.59317591E+03  0.14559403E+05                                 9.274691                            7.450669       0.503817       2.194088                    0.998099      28.577920      74.974112       0.711062       0.350944      -1.149806      -0.045080      -0.057972       0.001908       0.073461      -0.024055       0.001981       0.040945       0.123153       0.114690      -0.097399       0.043045       0.054354             10.619569      17.253545       3.800533       1.154449       8.711458      -0.236780       5.893705           0.000001

******************************************************
Auxiliary information for the entire system
The total spin magnetic moment of the unit cell is   0.000109
The total net atomic charge of the unit cell is   0.000001
Accuracy of reproducing the electrostatic potential in the unit cell:
  The inner radius (bohr) =    5.0000
  The outer radius (bohr) =   12.0000
  Valid grid points have density less than (e/(bohr^3)) =    0.0001
  The number of valid grid points were=        76620
  The rms potential error without charges in kcal/mol is=      4.77501
  The rms potential error with partial charges in kcal/mol is=      1.36782
  The RRMSE value at monopole order=      0.28645
  The rms potential error with partial charges and cloud penetration in kcal/mol is=      1.35868
  The RRMSE value at monopole order with cloud penetration is=      0.28454
  The rms potential error with partial charges and atomic dipoles in kcal/mol is=      0.92259
  The RRMSE value at dipole order=      0.19321
  The rms potential error with partial charges, atomic dipoles and cloud penetration in kcal/mol is=      0.91156
  The RRMSE value at dipole order with cloud penetration=      0.19090

******************************************************
The electron densities and ab initio electrostatic potential were computed in VASP using the PBE functional and
projector augmented wave method. See the main text of the journal article for a description of computational details.
The atomic charges, dipoles, and quadrupoles were computed with the DDEC6 method as described in
(a) T. A. Manz and N. Gabaldon Limas, RSC Adv. 6 (2016) 47771-47801 DOI: 10.1039/c6ra04656h
(b) N. Gabaldon Limas and T. A. Manz, RSC Adv. 8 (2018) 2678-2707 DOI: 10.1039/c7ra11829e.
For each atom in the material, the electron cloud parameters were fit to the spherically averaged atom-in-material
electron density using radial positions for which this density was between 10^-4 and 10^-2 electrons per cubic bohr.
The polarizabilities, dispersion coefficients, and quantum Drude oscillator (QDO) parameters were fit using the MCLF method.
The magnetic structure of the system was optimized in VASP from the default ferromagnetic initial guess using spin polarization.
The atomic spin moments (ASMs) were computed on this optimized magnetic structure using the DDEC6 partition as inputs
to the method of T. A. Manz and D. S. Sholl, J. Chem. Theory Comput. 7 (2011) 4146-4164 DOI: 10.1021/ct200539n.
The RMSE and RRMSE were computed using a uniform grid with Ewald summation.
