# Supplementary material for: A collection of forcefield precursors for metal–organic frameworks
Source: RSC Adv. 2019 Nov 13;9(63):36492–507. doi: 10.1039/c9ra07327b (PMC9075174; doi:10.1039/c9ra07327b)
Supplement: RA-009-C9RA07327B-s5447 [file RA-009-C9RA07327B-s5447.xyz]

  208
jmolscript: load "" {1 1 1} spacegroup "x,y,z" unitcell [{     16.266300     0.000000     0.000000 }, {      8.133154    14.401857     0.000000 }, {      8.133154    -0.000004    14.401857 }]
Sm    14.836823    12.651741     6.760520     2.012212
Sm    13.516973     7.527274     1.641812     2.000722
Sm     6.703670     8.951042     0.440409     2.012200
Sm    21.650125    14.075509     5.559117     2.000729
Sm    18.903396     7.641336     5.450815     2.012202
Sm    17.583549    12.760045     0.326346     2.000727
Sm    10.770247    13.961448     1.750114     2.012208
Sm     9.450399     8.842738     6.874582     2.000720
Sm    17.695785     1.750112     7.641337     2.012212
Sm    19.015635     6.874579    12.760045     2.000722
Sm    25.828938     5.450811    13.961448     2.012201
Sm    10.882483     0.326344     8.842740     2.000729
Sm    13.629212     6.760517     8.951042     2.012202
Sm    14.949059     1.641808    14.075511     2.000727
Sm    21.762361     0.440405    12.651743     2.012209
Sm    23.082209     5.559115     7.527275     2.000719
H     13.154561    10.822995     3.636469     0.077760
H     15.026812    12.950149     3.133844     0.080949
H     21.287711    10.779789     3.564460     0.077756
H     23.159961     8.652635     4.067084     0.080949
H     17.221136    10.765387     3.622067     0.077756
H     19.093388    11.268011     5.749221     0.080947
H      9.087986    10.837396     3.578861     0.077755
H     10.960236    10.334772     1.451707     0.080948
H     19.378047     3.578858    10.765388     0.077760
H     17.505796     1.451704    11.268013     0.080949
H     11.244897     3.622064    10.837397     0.077756
H      9.372647     5.749218    10.334773     0.080949
H     15.311472     3.636466    10.779790     0.077756
H     13.439220     3.133842     8.652636     0.080947
H     23.444622     3.564457    10.822996     0.077755
H     21.572372     4.067081    12.950150     0.080948
C     13.832865    10.307408     4.010917     0.200817
C     15.392804     9.634841     5.314285    -0.035699
C     15.248033     8.701601     4.297514     0.000178
C     15.841753     7.398233     3.967712     0.665609
C     16.300464     9.760137     6.456352     0.637618
C     15.874287    13.151775     3.459326     0.222666
C     17.504171    13.552146     4.853426    -0.004358
C     17.940107    13.690404     3.534216     0.013015
C     19.283703    13.943877     2.963902     0.640373
C     18.086505    13.730729     6.215841     0.634003
C     21.966016    11.295376     3.190011     0.200816
C     23.525954    11.967943     1.886643    -0.035705
C     23.381184    12.901183     2.903414     0.000179
C     23.974904    14.204551     3.233217     0.665609
C      8.167313    11.842647     0.744576     0.637616
C      7.741136     8.451009     3.741602     0.222668
C      9.371018     8.050637     2.347503    -0.004355
C      9.806955     7.912379     3.666713     0.013013
C     11.150552     7.658906     4.237026     0.640376
C      9.953351     7.872055     0.985087     0.634002
C     17.899440    10.390939     3.106481     0.200816
C     19.459378     9.087571     2.433914    -0.035701
C     19.314608    10.104342     1.500673     0.000168
C     19.908328    10.434145     0.197305     0.665634
C     20.367037     7.945504     2.559210     0.637617
C     19.940862    10.942529     5.950847     0.222670
C     21.570745     9.548429     6.351219    -0.004356
C     22.006682    10.867639     6.489477     0.013008
C     23.350279    11.437953     6.742949     0.640374
C     22.153078     8.186014     6.529802     0.634000
C      9.766291    11.211845     4.094448     0.200814
C     11.326229    12.515212     4.767015    -0.035701
C     11.181459    11.498441     5.700255     0.000177
C     11.775180    11.168638     7.003623     0.665601
C     12.233889    13.657280     4.641719     0.637618
C     11.807710    10.660254     1.250081     0.222668
C     13.437594    12.054354     0.849710    -0.004355
C     13.873530    10.735144     0.711452     0.013010
C     15.217127    10.164831     0.457979     0.640375
C     14.019928    13.416770     0.671127     0.634005
C     18.699743     4.094445    10.390940     0.200817
C     17.139804     4.767012     9.087572    -0.035699
C     17.284575     5.700252    10.104343     0.000178
C     16.690855     7.003620    10.434145     0.665609
C     16.232144     4.641716     7.945505     0.637618
C     16.658321     1.250078    10.942531     0.222666
C     15.028437     0.849707     9.548431    -0.004358
C     14.592501     0.711449    10.867641     0.013015
C     13.248905     0.457976    11.437955     0.640373
C     14.446103     0.671124     8.186016     0.634003
C     10.566592     3.106477    11.211846     0.200816
C      9.006654     2.433910    12.515214    -0.035705
C      9.151424     1.500670    11.498443     0.000179
C      8.557704     0.197302    11.168640     0.665609
C     24.365295     2.559206    13.657281     0.637616
C     24.791472     5.950844    10.660255     0.222668
C     23.161590     6.351216    12.054354    -0.004355
C     22.725653     6.489474    10.735144     0.013013
C     21.382056     6.742947    10.164831     0.640376
C     22.579257     6.529798    13.416770     0.634002
C     14.633168     4.010914    11.295376     0.200816
C     13.073230     5.314282    11.967943    -0.035701
C     13.218000     4.297511    12.901184     0.000168
C     12.624280     3.967708    14.204552     0.665634
C     12.165571     6.456349    11.842647     0.637617
C     12.591746     3.459324     8.451010     0.222670
C     10.961863     4.853424     8.050638    -0.004356
C     10.525926     3.534214     7.912380     0.013008
C      9.182329     2.963900     7.658908     0.640373
C     10.379530     6.215839     7.872055     0.634000
C     22.766317     3.190008    10.307409     0.200814
C     21.206379     1.886641     9.634842    -0.035701
C     21.351149     2.903412     8.701602     0.000177
C     20.757428     3.233215     7.398234     0.665601
C     20.298719     0.744573     9.760138     0.637618
C     20.724898     3.741599    13.151776     0.222668
C     19.095014     2.347499    13.552147    -0.004355
C     18.659078     3.666709    13.690405     0.013010
C     17.315481     4.237022    13.943878     0.640375
C     18.512680     0.985083    13.730730     0.634005
N     14.254162     9.129336     3.472288    -0.430402
N     14.490024    10.654492     5.135702    -0.450611
N     16.168707    13.197860     4.775656    -0.476879
N     16.916956    13.426851     2.668664    -0.447710
N     22.387313    12.473447     3.728641    -0.430403
N     22.623174    10.948291     2.065226    -0.450596
N      8.035555     8.404923     2.425273    -0.476881
N      8.783806     8.175933     4.532264    -0.447710
N     18.320737    10.929569     1.928409    -0.430411
N     18.556599     9.266154     3.453565    -0.450600
N     20.235282     9.626200     5.996933    -0.476874
N     20.983532    11.733191     6.225923    -0.447711
N     10.187588    10.673215     5.272520    -0.430402
N     10.423450    12.336630     3.747363    -0.450603
N     12.102131    11.976584     1.203995    -0.476879
N     12.850380     9.869592     0.975006    -0.447708
N     18.278446     5.272517    10.929569    -0.430402
N     18.042584     3.747361     9.266155    -0.450611
N     16.363901     1.203993     9.626201    -0.476879
N     15.615652     0.975002    11.733193    -0.447710
N     10.145295     1.928406    10.673216    -0.430403
N      9.909434     3.453562    12.336631    -0.450596
N     24.497053     5.996930    11.976584    -0.476881
N     23.748802     6.225920     9.869593    -0.447710
N     14.211871     3.472284    12.473448    -0.430411
N     13.976009     5.135699    10.948292    -0.450600
N     12.297326     4.775653     8.404924    -0.476874
N     11.549076     2.668662     8.175934    -0.447711
N     22.345020     3.728638     9.129337    -0.430402
N     22.109158     2.065223    10.654494    -0.450603
N     20.430477     2.425269    13.197862    -0.476879
N     19.682228     4.532261    13.426851    -0.447708
O     15.330990     6.751590     3.018629    -0.631354
O     16.842130     6.937373     4.621556    -0.703558
O     17.357773     9.029963     6.541323    -0.684786
O     16.019057    10.619927     7.321904    -0.625990
O     19.361781    13.786897     1.703740    -0.628862
O     20.251549    14.342808     3.676794    -0.667657
O     19.249545    14.172866     6.392984    -0.719372
O     17.336628    13.399486     7.186527    -0.678680
O     15.330989     0.449337     4.182299    -0.631360
O     16.842128     0.263553     2.579373    -0.703555
O      9.224622    12.572821     0.659605    -0.684788
O     16.019059    10.982852    14.280881    -0.625982
O     11.228631     7.815886     5.497189    -0.628864
O     12.118396     7.259975     3.524134    -0.667659
O     11.116392     7.429918     0.807944    -0.719372
O      9.203475     8.203298     0.014402    -0.678679
O     27.530720    11.383224    13.952519    -0.631361
O     29.041859     9.780297    14.138303    -0.703570
O     21.424346     7.860533     1.829036    -0.684788
O     20.085630     7.079952     3.419001    -0.625985
O     23.428357    12.698115     6.585969    -0.628868
O     24.318123    10.725061     7.141881    -0.667652
O     23.316119     8.008871     6.971939    -0.719370
O     21.403201     7.215329     6.198559    -0.678676
O     11.264418    10.219556     7.650266    -0.631350
O     12.775557    11.822482     7.464482    -0.703555
O     13.291199    13.742250     5.371893    -0.684795
O      3.819328     0.120975     3.781928    -0.625984
O     15.295205     8.904668     0.614959    -0.628865
O     16.184972    10.877723     0.059048    -0.667655
O     15.182968    13.593913     0.228990    -0.719373
O      5.136898    -0.014402     1.002369    -0.678681
O     17.201618     7.650263    11.383228    -0.631354
O     15.690478     7.464480     9.780301    -0.703558
O     15.174835     5.371890     7.860534    -0.684786
O     16.513551     3.781926     7.079953    -0.625990
O     13.170827     0.614956    12.698117    -0.628862
O     12.281059     0.059045    10.725063    -0.667657
O     13.283063     0.228987     8.008873    -0.719372
O     15.195980     1.002367     7.215330    -0.678680
O     17.201619    13.952516    10.219558    -0.631360
O     15.690480    14.138300    11.822484    -0.703555
O     23.307986     1.829032    13.742252    -0.684788
O     16.513549     3.419001     0.120976    -0.625982
O     21.303977     6.585967     8.904668    -0.628864
O     20.414212     7.141878    10.877723    -0.667659
O     21.416216     6.971935    13.593913    -0.719372
O     15.195979     6.198559    -0.014402    -0.678679
O      5.001888     3.018629     0.449338    -0.631361
O      3.490749     4.621556     0.263554    -0.703570
O     11.108262     6.541320    12.572821    -0.684788
O     12.446978     7.321901    10.982856    -0.625985
O      9.104251     1.703738     7.815888    -0.628868
O      8.214485     3.676792     7.259976    -0.667652
O      9.216489     6.392982     7.429918    -0.719370
O     11.129407     7.186524     8.203298    -0.678676
O     21.268190     4.182297     6.751591    -0.631350
O     19.757051     2.579371     6.937375    -0.703555
O     19.241409     0.659603     9.029964    -0.684795
O     28.713280    14.280878    10.619929    -0.625984
O     17.237403     5.497185    13.786898    -0.628865
O     16.347636     3.524130    14.342809    -0.667655
O     17.349640     0.807940    14.172867    -0.719373
O     19.262556     0.014398    13.399488    -0.678681

The following XYZ coordinates are in angstroms. Other properties are in atomic units.
The sperically averaged electron density of each atom fit to a function of the form exp(a - br)
eigen_1, eigen_2 and eigen_3 are the three eigenvalues of traceless quadrupole moment tensor
  atom number  atomic symbol              X              Y              Z     net charge C6 coefficient C8 coefficient C10 coefficient fluctuating dipole atomic polarizability isotropic forcefield polarizability              a              b squared Pearson coefficient          <r^3>          <r^4>         wp_QDO          m_QDO          q_QDO       dipole_x       dipole_y       dipole_z         dipole            Qxy            Qxz            Qyz     Q(x^2-y^2)  Q(3z^2 - R^2)        eigen_1        eigen_2        eigen_3 static polarizability      alpha(xx)      alpha(xy)      alpha(xz)      alpha(yy)      alpha(yz)      alpha(zz) atomic spin moment
            1             Sm      14.836823      12.651741       6.760520       2.012212     128.550594 0.30993704E+04  0.10624859E+06                                16.604287                           14.907736       2.535557       2.471839                    0.999674      81.996543     196.221750       0.664470       0.268894      -1.330368      -0.027408       0.051158       0.103894       0.119005      -0.059913       0.038776       0.044839      -0.180296       0.252812      -0.160801       0.046284       0.114516             17.799572      23.328822       1.639636      -1.603017      16.248377       1.794578      13.821517           0.000001
            2             Sm      13.516973       7.527274       1.641812       2.000722     146.340870 0.35236797E+04  0.12451605E+06                                18.174425                           15.904856       2.649324       2.495646                    0.999419      82.938857     200.375387       0.643847       0.269212      -1.332278      -0.004860      -0.089586       0.005297       0.089874       0.025106      -0.048428      -0.039549      -0.037062      -0.201900      -0.094451       0.007359       0.087092             20.413807      19.086532       2.126538       0.120891      16.945301       5.433769      25.209589          -0.000002
            3             Sm       6.703670       8.951042       0.440409       2.012200     128.559798 0.30996489E+04  0.10626069E+06                                16.605257                           14.908571       2.535529       2.471826                    0.999674      81.997648     196.227788       0.664439       0.268900      -1.330358      -0.027417      -0.051161      -0.103901       0.119015       0.059878      -0.038804       0.044841      -0.180271       0.252808      -0.160781       0.046268       0.114513             17.800638      23.330323      -1.639800       1.603146      16.249315       1.794737      13.822277           0.000001
            4             Sm      21.650125      14.075509       5.559117       2.000729     146.334530 0.35234921E+04  0.12450761E+06                                18.173781                           15.904323       2.649353       2.495657                    0.999419      82.938101     200.371323       0.643866       0.269208      -1.332284      -0.004860       0.089585      -0.005299       0.089873      -0.025155       0.048372      -0.039549      -0.037061      -0.201911      -0.094410       0.007298       0.087112             20.413055      19.085879      -2.126489      -0.120982      16.944718       5.433457      25.208569          -0.000002
            5             Sm      18.903396       7.641336       5.450815       2.012202     128.559280 0.30996314E+04  0.10625989E+06                                16.605191                           14.908507       2.535542       2.471830                    0.999674      81.997441     196.226781       0.664442       0.268899      -1.330360      -0.027417      -0.103902       0.051165       0.119018      -0.038805      -0.059914      -0.044824      -0.216548       0.144011      -0.160804       0.046304       0.114500             17.800579      23.330315       1.603080       1.639871      13.822165      -1.794746      16.249257           0.000001
            6             Sm      17.583549      12.760045       0.326346       2.000727     146.339287 0.35236336E+04  0.12451390E+06                                18.174227                           15.904699       2.649348       2.495655                    0.999419      82.938490     200.373535       0.643854       0.269210      -1.332282      -0.004859      -0.005300      -0.089587       0.089875       0.048372       0.025108       0.039574       0.082421       0.156557      -0.094424       0.007336       0.087089             20.413564      19.086379      -0.121044       2.126582      25.209182      -5.433629      16.945132          -0.000002
            7             Sm      10.770247      13.961448       1.750114       2.012208     128.554466 0.30994874E+04  0.10625366E+06                                16.604691                           14.908084       2.535548       2.471834                    0.999674      81.996976     196.224143       0.664457       0.268896      -1.330364      -0.027409       0.103896      -0.051162       0.119010       0.038773       0.059875      -0.044822      -0.216546       0.144017      -0.160769       0.046271       0.114498             17.800014      23.329409      -1.603056      -1.639695      13.821837      -1.794673      16.248795           0.000001
            8             Sm       9.450399       8.842738       6.874582       2.000720     146.344309 0.35237726E+04  0.12452010E+06                                18.174718                           15.905068       2.649350       2.495653                    0.999419      82.938926     200.375917       0.643843       0.269212      -1.332279      -0.004862       0.005298       0.089588       0.089876      -0.048416      -0.025151       0.039576       0.082417       0.156572      -0.094450       0.007307       0.087143             20.414191      19.086983       0.120985      -2.126570      25.210052      -5.433886      16.945538          -0.000002
            9             Sm      17.695785       1.750112       7.641337       2.012212     128.550581 0.30993701E+04  0.10624857E+06                                16.604286                           14.907735       2.535557       2.471839                    0.999674      81.996539     196.221737       0.664470       0.268894      -1.330368       0.027408      -0.051158      -0.103894       0.119005      -0.059912       0.038776       0.044839      -0.180297       0.252812      -0.160801       0.046284       0.114516             17.799570      23.328820       1.639635      -1.603017      16.248376       1.794578      13.821516           0.000001
           10             Sm      19.015635       6.874579      12.760045       2.000722     146.340897 0.35236806E+04  0.12451608E+06                                18.174427                           15.904859       2.649324       2.495646                    0.999419      82.938862     200.375408       0.643847       0.269212      -1.332278       0.004860       0.089586      -0.005297       0.089874       0.025106      -0.048428      -0.039549      -0.037062      -0.201900      -0.094451       0.007359       0.087092             20.413810      19.086534       2.126538       0.120892      16.945304       5.433770      25.209592          -0.000002
           11             Sm      25.828938       5.450811      13.961448       2.012201     128.559712 0.30996462E+04  0.10626058E+06                                16.605248                           14.908563       2.535529       2.471826                    0.999674      81.997639     196.227739       0.664439       0.268900      -1.330358       0.027417       0.051161       0.103901       0.119015       0.059878      -0.038804       0.044841      -0.180271       0.252808      -0.160781       0.046268       0.114513             17.800629      23.330309      -1.639799       1.603145      16.249306       1.794736      13.822270           0.000001
           12             Sm      10.882483       0.326344       8.842740       2.000729     146.334540 0.35234925E+04  0.12450763E+06                                18.173782                           15.904324       2.649353       2.495657                    0.999419      82.938105     200.371336       0.643865       0.269208      -1.332284       0.004860      -0.089585       0.005299       0.089873      -0.025155       0.048372      -0.039550      -0.037062      -0.201911      -0.094410       0.007298       0.087112             20.413056      19.085879      -2.126489      -0.120982      16.944719       5.433457      25.208570          -0.000002
           13             Sm      13.629212       6.760517       8.951042       2.012202     128.559267 0.30996310E+04  0.10625987E+06                                16.605189                           14.908505       2.535542       2.471830                    0.999674      81.997442     196.226778       0.664442       0.268899      -1.330360       0.027417       0.103902      -0.051165       0.119018      -0.038805      -0.059914      -0.044824      -0.216547       0.144011      -0.160804       0.046304       0.114500             17.800577      23.330312       1.603080       1.639871      13.822164      -1.794746      16.249255           0.000001
           14             Sm      14.949059       1.641808      14.075511       2.000727     146.339293 0.35236338E+04  0.12451391E+06                                18.174227                           15.904699       2.649348       2.495655                    0.999419      82.938492     200.373543       0.643854       0.269210      -1.332282       0.004859       0.005300       0.089587       0.089875       0.048372       0.025108       0.039574       0.082421       0.156557      -0.094425       0.007336       0.087089             20.413565      19.086379      -0.121044       2.126582      25.209182      -5.433629      16.945133          -0.000002
           15             Sm      21.762361       0.440405      12.651743       2.012209     128.554346 0.30994838E+04  0.10625351E+06                                16.604679                           14.908074       2.535548       2.471834                    0.999674      81.996963     196.224072       0.664458       0.268896      -1.330364       0.027409      -0.103896       0.051162       0.119010       0.038773       0.059875      -0.044822      -0.216546       0.144017      -0.160769       0.046271       0.114498             17.800000      23.329390      -1.603055      -1.639693      13.821827      -1.794671      16.248783           0.000001
           16             Sm      23.082209       5.559115       7.527275       2.000719     146.344326 0.35237732E+04  0.12452012E+06                                18.174720                           15.905069       2.649350       2.495653                    0.999419      82.938928     200.375930       0.643843       0.269212      -1.332279       0.004862      -0.005298      -0.089588       0.089876      -0.048416      -0.025151       0.039576       0.082417       0.156572      -0.094450       0.007307       0.087143             20.414193      19.086984       0.120985      -2.126571      25.210055      -5.433888      16.945541          -0.000002
           17              H      13.154561      10.822995       3.636469       0.077760       0.999535 0.70945506E+01  0.68827768E+02                                 1.750311                            1.631235      -1.257905       2.266213                    0.993507       3.981841      11.759003       0.448877       1.406499      -0.679917      -0.038942       0.026024      -0.020749       0.051227      -0.007247       0.012397       0.000405      -0.003878      -0.010279      -0.015735       0.002104       0.013632              1.804982       2.118951      -0.474853       0.318983       1.683228      -0.224469       1.612766           0.000001
           18              H      15.026812      12.950149       3.133844       0.080949       1.047971 0.71942031E+01  0.69760081E+02                                 1.785365                            1.626927      -1.192699       2.303822                    0.994315       3.843154      11.200038       0.457823       1.379699      -0.685920      -0.049310      -0.004507      -0.015942       0.052018       0.002550       0.000700      -0.001993       0.029597       0.001296      -0.015495       0.000675       0.014820              1.875776       2.552120       0.261479       0.433769       1.454864       0.065264       1.620343           0.000001
           19              H      21.287711      10.779789       3.564460       0.077756       0.999535 0.70945230E+01  0.68827081E+02                                 1.750275                            1.631204      -1.257806       2.266256                    0.993508       3.981761      11.758534       0.448895       1.406452      -0.679926      -0.038944      -0.026027       0.020750       0.051231       0.007237      -0.012404       0.000406      -0.003877      -0.010278      -0.015739       0.002109       0.013630              1.804943       2.118902       0.474837      -0.318973       1.683193      -0.224462       1.612735           0.000001
           20              H      23.159961       8.652635       4.067084       0.080949       1.047975 0.71942274E+01  0.69760356E+02                                 1.785368                            1.626927      -1.192694       2.303824                    0.994315       3.843159      11.200046       0.457824       1.379696      -0.685921      -0.049309       0.004507       0.015942       0.052018      -0.002559      -0.000709      -0.001993       0.029596       0.001296      -0.015497       0.000675       0.014822              1.875779       2.552127      -0.261480      -0.433774       1.454864       0.065265       1.620345           0.000001
           21              H      17.221136      10.765387       3.622067       0.077756       0.999533 0.70944840E+01  0.68826477E+02                                 1.750258                            1.631189      -1.257791       2.266264                    0.993509       3.981730      11.758350       0.448903       1.406433      -0.679930      -0.038944       0.020750       0.026026       0.051231      -0.012405      -0.007247      -0.000401       0.003201       0.010955      -0.015741       0.002101       0.013640              1.804925       2.118880      -0.318968      -0.474830       1.612719       0.224459       1.683177           0.000001
           22              H      19.093388      11.268011       5.749221       0.080947       1.047991 0.71943649E+01  0.69762121E+02                                 1.785395                            1.626950      -1.192722       2.303809                    0.994314       3.843210      11.200281       0.457817       1.379708      -0.685918      -0.049310       0.015942      -0.004507       0.052019      -0.000708       0.002550       0.001998       0.014150      -0.045042      -0.015496       0.000676       0.014820              1.875810       2.552174      -0.433785       0.261487       1.620370      -0.065267       1.454885           0.000001
           23              H       9.087986      10.837396       3.578861       0.077755       0.999524 0.70944286E+01  0.68825985E+02                                 1.750269                            1.631199      -1.257827       2.266246                    0.993508       3.981743      11.758493       0.448893       1.406461      -0.679924      -0.038945      -0.020750      -0.026026       0.051231       0.012395       0.007236      -0.000400       0.003201       0.010955      -0.015728       0.002103       0.013626              1.804937       2.118894       0.318971       0.474834       1.612729       0.224461       1.683187           0.000001
           24              H      10.960236      10.334772       1.451707       0.080948       1.047979 0.71942664E+01  0.69760865E+02                                 1.785375                            1.626934      -1.192704       2.303819                    0.994315       3.843174      11.200119       0.457821       1.379701      -0.685920      -0.049309      -0.015942       0.004507       0.052018       0.000700      -0.002559       0.001998       0.014150      -0.045042      -0.015498       0.000677       0.014821              1.875787       2.552138       0.433774      -0.261481       1.620351      -0.065265       1.454871           0.000001
           25              H      19.378047       3.578858      10.765388       0.077760       0.999535 0.70945506E+01  0.68827768E+02                                 1.750311                            1.631235      -1.257905       2.266213                    0.993507       3.981841      11.759003       0.448877       1.406499      -0.679917       0.038942      -0.026024       0.020749       0.051227      -0.007247       0.012397       0.000405      -0.003878      -0.010279      -0.015735       0.002104       0.013632              1.804982       2.118951      -0.474853       0.318983       1.683228      -0.224469       1.612766           0.000001
           26              H      17.505796       1.451704      11.268013       0.080949       1.047971 0.71942031E+01  0.69760081E+02                                 1.785365                            1.626927      -1.192699       2.303822                    0.994315       3.843154      11.200038       0.457823       1.379699      -0.685920       0.049310       0.004507       0.015942       0.052018       0.002550       0.000700      -0.001993       0.029597       0.001296      -0.015495       0.000675       0.014820              1.875776       2.552120       0.261479       0.433769       1.454864       0.065264       1.620343           0.000001
           27              H      11.244897       3.622064      10.837397       0.077756       0.999536 0.70945264E+01  0.68827121E+02                                 1.750276                            1.631205      -1.257806       2.266256                    0.993508       3.981762      11.758537       0.448895       1.406452      -0.679926       0.038944       0.026027      -0.020750       0.051231       0.007237      -0.012404       0.000406      -0.003877      -0.010278      -0.015739       0.002109       0.013630              1.804944       2.118902       0.474837      -0.318973       1.683193      -0.224463       1.612735           0.000001
           28              H       9.372647       5.749218      10.334773       0.080949       1.047975 0.71942274E+01  0.69760356E+02                                 1.785368                            1.626927      -1.192695       2.303824                    0.994315       3.843159      11.200046       0.457824       1.379696      -0.685921       0.049309      -0.004507      -0.015942       0.052018      -0.002559      -0.000709      -0.001993       0.029596       0.001296      -0.015497       0.000675       0.014822              1.875779       2.552127      -0.261480      -0.433774       1.454864       0.065265       1.620345           0.000001
           29              H      15.311472       3.636466      10.779790       0.077756       0.999533 0.70944895E+01  0.68826538E+02                                 1.750258                            1.631189      -1.257791       2.266264                    0.993509       3.981731      11.758351       0.448903       1.406432      -0.679930       0.038944      -0.020750      -0.026026       0.051231      -0.012405      -0.007247      -0.000401       0.003201       0.010955      -0.015741       0.002101       0.013640              1.804926       2.118880      -0.318968      -0.474830       1.612719       0.224459       1.683177           0.000001
           30              H      13.439220       3.133842       8.652636       0.080947       1.047991 0.71943691E+01  0.69762170E+02                                 1.785396                            1.626950      -1.192723       2.303809                    0.994314       3.843211      11.200283       0.457817       1.379707      -0.685918       0.049310      -0.015942       0.004507       0.052019      -0.000708       0.002550       0.001998       0.014150      -0.045042      -0.015496       0.000676       0.014820              1.875810       2.552174      -0.433785       0.261487       1.620370      -0.065267       1.454885           0.000001
           31              H      23.444622       3.564457      10.822996       0.077755       0.999524 0.70944276E+01  0.68825975E+02                                 1.750269                            1.631199      -1.257827       2.266246                    0.993508       3.981743      11.758494       0.448893       1.406462      -0.679924       0.038945       0.020750       0.026026       0.051231       0.012395       0.007236      -0.000400       0.003201       0.010955      -0.015728       0.002103       0.013626              1.804937       2.118894       0.318971       0.474834       1.612729       0.224461       1.683187           0.000001
           32              H      21.572372       4.067081      12.950150       0.080948       1.047979 0.71942666E+01  0.69760870E+02                                 1.785376                            1.626935      -1.192704       2.303819                    0.994315       3.843174      11.200120       0.457821       1.379701      -0.685920       0.049309       0.015942      -0.004507       0.052018       0.000700      -0.002559       0.001998       0.014149      -0.045042      -0.015498       0.000677       0.014821              1.875787       2.552138       0.433775      -0.261481       1.620352      -0.065265       1.454871           0.000001
           33              C      13.832865      10.307408       4.010917       0.200817      23.216749 0.32313558E+03  0.71708672E+04                                 7.472642                            6.277644      -0.216854       1.955676                    0.997382      26.466212      78.005429       0.603503       0.457341      -1.022581       0.032269      -0.043598       0.033601       0.063805       0.010020      -0.018054      -0.042393       0.036940      -0.053812      -0.056876       0.008951       0.047925              7.995603       9.095695      -2.659298       2.563505       7.693995       0.127333       7.197120           0.000001
           34              C      15.392804       9.634841       5.314285      -0.035699      35.630140 0.45985241E+03  0.10985626E+05                                 9.464182                            7.191939      -0.025078       1.975353                    0.999540      29.034641      84.686947       0.607848       0.421798      -1.058694      -0.072018       0.036556      -0.046295       0.093092      -0.011142      -0.010784      -0.024302       0.063090      -0.030241      -0.046770       0.007208       0.039562             10.739786      11.280579      -0.709368       5.516533       8.240234       2.056609      12.698544           0.000001
           35              C      15.248033       8.701601       4.297514       0.000178      33.659731 0.44594246E+03  0.10590377E+05                                 9.187081                            7.156209      -0.140014       1.949828                    0.999249      28.546092      83.492242       0.598901       0.430644      -1.051370      -0.060480       0.053225      -0.020982       0.083253       0.002186      -0.011139      -0.034927       0.041464      -0.045377      -0.049632       0.014687       0.034946             10.085095       8.993822      -3.070777       1.527322      12.746458       2.802136       8.515005           0.000002
           36              C      15.841753       7.398233       3.967712       0.665609      22.454916 0.24786968E+03  0.51687349E+04                                 7.537816                            5.760628      -0.359673       1.949895                    0.998881      22.472476      65.062985       0.585056       0.502051      -0.994962       0.031859      -0.100052      -0.009938       0.105471       0.042087      -0.069843      -0.063414      -0.005296       0.059724      -0.069879      -0.050574       0.120454              8.336476       8.638917      -1.686087       2.729880       8.775840       1.282839       7.594673           0.000002
           37              C      16.300464       9.760137       6.456352       0.637618      22.403685 0.25259925E+03  0.52898050E+04                                 7.498421                            5.785868      -0.204971       1.993244                    0.999348      22.811760      66.083683       0.588521       0.496977      -0.997963       0.064376      -0.003576       0.090889       0.111436       0.057888      -0.033037      -0.059994      -0.020850       0.010406      -0.065850      -0.037127       0.102977              8.290005       9.485273      -1.925689       2.238990       6.680146       1.259710       8.704596           0.000003
           38              C      15.874287      13.151775       3.459326       0.222666      24.173749 0.30876145E+03  0.67669261E+04                                 7.656166                            6.120162      -0.201406       1.963333                    0.998496      25.945582      75.722595       0.614333       0.454919      -1.025067       0.045023       0.034236       0.024339       0.061575      -0.020490       0.022906       0.009321      -0.065937      -0.178407      -0.069521       0.000910       0.068611              8.499353      12.170635       1.867822       1.632777       4.744652       0.290279       8.582772          -0.000001
           39              C      17.504171      13.552146       4.853426      -0.004358      38.210900 0.44635405E+03  0.10542404E+05                                 9.913788                            7.067885       0.100796       2.029266                    0.999586      27.990716      80.140232       0.617896       0.419692      -1.064205      -0.079015       0.003467      -0.024710       0.082861       0.008191       0.017861      -0.000867       0.004260      -0.142047      -0.051577       0.016973       0.034604             11.973582      11.069370       1.885021       3.588210       5.887934       2.436488      18.963442          -0.000001
           40              C      17.940107      13.690404       3.534216       0.013015      34.195301 0.43565224E+03  0.10234043E+05                                 9.152559                            6.971713      -0.057153       1.971912                    0.999401      28.034794      80.219268       0.623201       0.418379      -1.064347      -0.093244      -0.000807      -0.026257       0.096874      -0.001406       0.017552       0.002681      -0.031090      -0.110997      -0.043730       0.009564       0.034166             10.365182      14.151178       2.081912      -2.277499       5.273137      -0.281122      11.671232          -0.000000
           41              C      19.283703      13.943877       2.963902       0.640373      21.968967 0.24686372E+03  0.51135991E+04                                 7.268614                            5.639158      -0.185953       2.003693                    0.999125      22.198843      62.887616       0.612117       0.483062      -1.010282       0.089699       0.032981      -0.039049       0.103240      -0.047855      -0.001131      -0.029664      -0.145065      -0.175147      -0.070083      -0.050428       0.120510              8.002881      10.341567       1.458572       0.576292       4.434678       0.270931       9.232399           0.000001
           42              C      18.086505      13.730729       6.215841       0.634003      22.889775 0.24947504E+03  0.52180689E+04                                 7.637755                            5.738208      -0.348580       1.941230                    0.998730      23.132431      67.389693       0.591652       0.494945      -0.997087       0.029992       0.020363       0.062189       0.071984      -0.054518      -0.017888      -0.020804      -0.121992      -0.239045      -0.092096      -0.030412       0.122508              8.848544       9.453999       1.754374       2.024070       5.544217       2.092163      11.547416           0.000001
           43              C      21.966016      11.295376       3.190011       0.200816      23.216695 0.32313449E+03  0.71708314E+04                                 7.472618                            6.277634      -0.216690       1.955729                    0.997384      26.466092      78.004812       0.603504       0.457341      -1.022582       0.032259       0.043597      -0.033594       0.063796      -0.010072       0.018001      -0.042395       0.036938      -0.053812      -0.056866       0.008942       0.047924              7.995572       9.095643       2.659265      -2.563494       7.693957       0.127342       7.197115           0.000001
           44              C      23.525954      11.967943       1.886643      -0.035705      35.630345 0.45985515E+03  0.10985711E+05                                 9.464231                            7.191970      -0.025070       1.975355                    0.999540      29.034730      84.687371       0.607845       0.421799      -1.058693      -0.072018      -0.036554       0.046296       0.093092       0.011083       0.010726      -0.024304       0.063091      -0.030238      -0.046743       0.007212       0.039531             10.739845      11.280630       0.709378      -5.516571       8.240277       2.056620      12.698627           0.000001
           45              C      23.381184      12.901183       2.903414       0.000179      33.659660 0.44594145E+03  0.10590339E+05                                 9.187041                            7.156182      -0.140010       1.949830                    0.999248      28.546016      83.491749       0.598905       0.430642      -1.051373      -0.060478      -0.053226       0.020983       0.083252      -0.002240       0.011080      -0.034926       0.041459      -0.045375      -0.049617       0.014684       0.034933             10.085050       8.993750       3.070736      -1.527311      12.746407       2.802149       8.514993           0.000002
           46              C      23.974904      14.204551       3.233217       0.665609      22.454436 0.24786353E+03  0.51685732E+04                                 7.537690                            5.760541      -0.359747       1.949878                    0.998881      22.472252      65.062062       0.585063       0.502048      -0.994963       0.031853       0.100048       0.009941       0.105466      -0.042129       0.069810      -0.063411      -0.005294       0.059720      -0.069832      -0.050617       0.120449              8.336332       8.638746       1.686039      -2.729816       8.775694       1.282828       7.594556           0.000003
           47              C       8.167313      11.842647       0.744576       0.637616      22.403679 0.25259919E+03  0.52898105E+04                                 7.498455                            5.785893      -0.204964       1.993245                    0.999348      22.811832      66.084230       0.588515       0.496981      -0.997960       0.064377       0.003577      -0.090887       0.111435      -0.057929       0.032996      -0.059996      -0.020855       0.010412      -0.065902      -0.037080       0.102983              8.290043       9.485298       1.925696      -2.238998       6.680182       1.259721       8.704649           0.000003
           48              C       7.741136       8.451009       3.741602       0.222668      24.173542 0.30875807E+03  0.67668121E+04                                 7.656014                            6.120045      -0.201387       1.963340                    0.998496      25.945381      75.720997       0.614353       0.454907      -1.025077       0.045023      -0.034239      -0.024340       0.061578       0.020439      -0.022956       0.009324      -0.065937      -0.178412      -0.069552       0.000967       0.068585              8.499177      12.170363      -1.867775      -1.632761       4.744559       0.290274       8.582610          -0.000001
           49              C       9.371018       8.050637       2.347503      -0.004355      38.210534 0.44635030E+03  0.10542276E+05                                 9.913663                            7.067814       0.100816       2.029273                    0.999586      27.990555      80.139190       0.617905       0.419687      -1.064210      -0.079015      -0.003469       0.024710       0.082861      -0.008240      -0.017914      -0.000865       0.004260      -0.142054      -0.051603       0.016940       0.034663             11.973415      11.069203      -1.884983      -3.588121       5.887856       2.436430      18.963187          -0.000001
           50              C       9.806955       7.912379       3.666713       0.013013      34.195264 0.43565203E+03  0.10234032E+05                                 9.152533                            6.971701      -0.057147       1.971913                    0.999401      28.034816      80.219178       0.623204       0.418378      -1.064349      -0.093244       0.000807       0.026255       0.096873       0.001364      -0.017596       0.002680      -0.031089      -0.110999      -0.043759       0.009595       0.034164             10.365145      14.151126      -2.081906       2.277455       5.273122      -0.281118      11.671187          -0.000001
           51              C      11.150552       7.658906       4.237026       0.640376      21.968984 0.24686368E+03  0.51135953E+04                                 7.268605                            5.639149      -0.185961       2.003691                    0.999125      22.198821      62.887416       0.612119       0.483060      -1.010283       0.089699      -0.032980       0.039049       0.103240       0.047822       0.001096      -0.029665      -0.145061      -0.175153      -0.070043      -0.050453       0.120496              8.002871      10.341536      -1.458565      -0.576314       4.434668       0.270935       9.232409           0.000001
           52              C       9.953351       7.872055       0.985087       0.634002      22.889744 0.24947486E+03  0.52180644E+04                                 7.637750                            5.738209      -0.348579       1.941231                    0.998730      23.132430      67.389700       0.591652       0.494945      -0.997087       0.029992      -0.020363      -0.062189       0.071983       0.054478       0.017847      -0.020803      -0.121992      -0.239038      -0.092059      -0.030424       0.122483              8.848533       9.453999      -1.754376      -2.024064       5.544206       2.092152      11.547394           0.000001
           53              C      17.899440      10.390939       3.106481       0.200816      23.216995 0.32313935E+03  0.71709538E+04                                 7.472615                            6.277631      -0.216862       1.955672                    0.997382      26.466270      78.004982       0.603512       0.457333      -1.022587       0.032260      -0.033594      -0.043600       0.063799       0.018000       0.010014       0.042429       0.045379      -0.028501      -0.056907       0.009006       0.047901              7.995570       9.095647      -2.563494      -2.659262       7.197110      -0.127348       7.693952           0.000001
           54              C      19.459378       9.087571       2.433914      -0.035701      35.630195 0.45985233E+03  0.10985635E+05                                 9.464235                            7.191970      -0.025092       1.975350                    0.999540      29.034666      84.687346       0.607842       0.421802      -1.058690      -0.072016       0.046294       0.036555       0.093090       0.010727      -0.011140       0.024336       0.046664      -0.079514      -0.046789       0.007247       0.039542             10.739853      11.280626      -5.516574      -0.709365      12.698639      -2.056639       8.240293           0.000001
           55              C      19.314608      10.104342       1.500673       0.000168      33.660151 0.44594914E+03  0.10590583E+05                                 9.187174                            7.156274      -0.140011       1.949826                    0.999249      28.546349      83.493384       0.598896       0.430645      -1.051369      -0.060495       0.020985       0.053238       0.083272       0.011089       0.002205       0.034950       0.043398      -0.039508      -0.049642       0.014719       0.034923             10.085202       8.993884      -1.527344      -3.070786       8.515118      -2.802197      12.746603           0.000002
           56              C      19.908328      10.434145       0.197305       0.665634      22.454288 0.24786128E+03  0.51685255E+04                                 7.537734                            5.760569      -0.359681       1.949898                    0.998880      22.472179      65.062304       0.585053       0.502057      -0.994957       0.031862       0.009931      -0.100043       0.105463       0.069796       0.042090       0.063422      -0.032522      -0.021901      -0.069839      -0.050588       0.120427              8.336384       8.638805      -2.729843      -1.686056       7.594603      -1.282830       8.775744           0.000003
           57              C      20.367037       7.945504       2.559210       0.637617      22.403728 0.25259981E+03  0.52898209E+04                                 7.498432                            5.785876      -0.204965       1.993246                    0.999348      22.811808      66.083902       0.588521       0.496977      -0.997963       0.064376      -0.090888      -0.003576       0.111435       0.032993       0.057888       0.060019      -0.015629       0.026076      -0.065881      -0.037090       0.102971              8.290017       9.485256      -2.238994      -1.925679       8.704625      -1.259726       6.680169           0.000003
           58              C      19.940862      10.942529       5.950847       0.222670      24.173682 0.30875949E+03  0.67668623E+04                                 7.656103                            6.120099      -0.201411       1.963333                    0.998496      25.945486      75.721823       0.614343       0.454913      -1.025072       0.045021      -0.024339       0.034237       0.061574      -0.022954      -0.020488      -0.009294       0.056233       0.188104      -0.069545       0.000938       0.068607              8.499293      12.170553      -1.632826       1.867819       8.582712      -0.290295       4.744615          -0.000001
           59              C      21.570745       9.548429       6.351219      -0.004356      38.210921 0.44635286E+03  0.10542369E+05                                 9.913802                            7.067875       0.100813       2.029272                    0.999586      27.990651      80.140026       0.617896       0.419692      -1.064205      -0.079015       0.024708       0.003469       0.082861      -0.017911       0.008189       0.000890       0.073154       0.064642      -0.051602       0.016989       0.034613             11.973625      11.069354      -3.588233       1.885026      18.963585      -2.436515       5.887936          -0.000001
           60              C      22.006682      10.867639       6.489477       0.013008      34.195939 0.43566153E+03  0.10234327E+05                                 9.152696                            6.971805      -0.057202       1.971893                    0.999401      28.035179      80.220911       0.623194       0.418382      -1.064345      -0.093244       0.026256      -0.000806       0.096874      -0.017596      -0.001408      -0.002656       0.039954       0.102129      -0.043757       0.009594       0.034163             10.365344      14.151394       2.277498       2.081950      11.671429       0.281113       5.273208          -0.000001
           61              C      23.350279      11.437953       6.742949       0.640374      21.969337 0.24686831E+03  0.51137243E+04                                 7.268739                            5.639244      -0.185972       2.003685                    0.999125      22.199061      62.888675       0.612106       0.483067      -1.010278       0.089699       0.039049       0.032980       0.103240       0.001097      -0.047858       0.029686       0.015046       0.305167      -0.070065      -0.050455       0.120520              8.003023      10.341745      -0.576310       1.458600       9.232585      -0.270941       4.434741           0.000001
           62              C      22.153078       8.186014       6.529802       0.634000      22.889544 0.24947203E+03  0.52180135E+04                                 7.637815                            5.738243      -0.348566       1.941234                    0.998730      23.132603      67.391234       0.591637       0.494957      -0.997077       0.029993      -0.062189       0.020362       0.071984       0.017850      -0.054516       0.020825       0.058523       0.302511      -0.092076      -0.030435       0.122511              8.848628       9.454081      -2.024114       1.754388      11.547539      -2.092199       5.544263           0.000001
           63              C       9.766291      11.211845       4.094448       0.200814      23.216692 0.32313447E+03  0.71708345E+04                                 7.472643                            6.277652      -0.216869       1.955668                    0.997382      26.466091      78.004963       0.603500       0.457343      -1.022580       0.032258       0.033595       0.043598       0.063796      -0.018059      -0.010076       0.042430       0.045381      -0.028503      -0.056909       0.008921       0.047988              7.995603       9.095683       2.563503       2.659279       7.197133      -0.127350       7.693991           0.000001
           64              C      11.326229      12.515212       4.767015      -0.035701      35.630391 0.45985506E+03  0.10985715E+05                                 9.464259                            7.191979      -0.025118       1.975340                    0.999540      29.034772      84.687683       0.607843       0.421801      -1.058691      -0.072017      -0.046295      -0.036555       0.093091      -0.010779       0.011086       0.024333       0.046663      -0.079525      -0.046784       0.007235       0.039549             10.739891      11.280679       5.516605       0.709370      12.698687      -2.056641       8.240307           0.000001
           65              C      11.181459      11.498441       5.700255       0.000177      33.659964 0.44594572E+03  0.10590478E+05                                 9.187132                            7.156241      -0.140038       1.949819                    0.999248      28.546235      83.492857       0.598899       0.430645      -1.051370      -0.060478      -0.020983      -0.053226       0.083252      -0.011136      -0.002237       0.034958       0.043420      -0.039502      -0.049656       0.014674       0.034982             10.085158       8.993837       1.527340       3.070756       8.515093      -2.802199      12.746544           0.000002
           66              C      11.775180      11.168638       7.003623       0.665601      22.454772 0.24786771E+03  0.51686920E+04                                 7.537816                            5.760626      -0.359765       1.949867                    0.998881      22.472539      65.063508       0.585052       0.502054      -0.994958       0.031859      -0.009941       0.100045       0.105465      -0.069841      -0.042127       0.063429      -0.032508      -0.021920      -0.069869      -0.050615       0.120484              8.336479       8.638898       2.729886       1.686064       7.594703      -1.282851       8.775837           0.000002
           67              C      12.233889      13.657280       4.641719       0.637618      22.403692 0.25259941E+03  0.52898204E+04                                 7.498470                            5.785902      -0.204986       1.993238                    0.999348      22.811921      66.084687       0.588514       0.496982      -0.997959       0.064379       0.090887       0.003576       0.111436      -0.033033      -0.057929       0.060017      -0.015631       0.026074      -0.065899      -0.037120       0.103019              8.290064       9.485313       2.239012       1.925682       8.704688      -1.259731       6.680191           0.000003
           68              C      11.807710      10.660254       1.250081       0.222668      24.173623 0.30875943E+03  0.67668626E+04                                 7.656097                            6.120111      -0.201404       1.963335                    0.998496      25.945465      75.721839       0.614341       0.454914      -1.025071       0.045023       0.024340      -0.034236       0.061576       0.022904       0.020440      -0.009294       0.056233       0.188107      -0.069508       0.000925       0.068583              8.499271      12.170513       1.632777      -1.867801       8.582687      -0.290280       4.744612          -0.000001
           69              C      13.437594      12.054354       0.849710      -0.004355      38.210513 0.44635027E+03  0.10542274E+05                                 9.913654                            7.067814       0.100803       2.029268                    0.999586      27.990559      80.139170       0.617905       0.419687      -1.064210      -0.079016      -0.024708      -0.003469       0.082862       0.017860      -0.008241       0.000892       0.073156       0.064644      -0.051582       0.016939       0.034643             11.973396      11.069195       3.588124      -1.884985      18.963134      -2.436439       5.887860          -0.000001
           70              C      13.873530      10.735144       0.711452       0.013010      34.195523 0.43565636E+03  0.10234163E+05                                 9.152586                            6.971744      -0.057161       1.971907                    0.999401      28.034957      80.219799       0.623200       0.418379      -1.064348      -0.093244      -0.026257       0.000807       0.096874       0.017550       0.001363      -0.002655       0.039952       0.102138      -0.043726       0.009563       0.034164             10.365201      14.151212      -2.277462      -2.081924      11.671235       0.281117       5.273157          -0.000001
           71              C      15.217127      10.164831       0.457979       0.640375      21.969123 0.24686584E+03  0.51136452E+04                                 7.268609                            5.639157      -0.185972       2.003686                    0.999125      22.198838      62.887257       0.612122       0.483057      -1.010286       0.089699      -0.039049      -0.032980       0.103240      -0.001133       0.047823       0.029685       0.015048       0.305170      -0.070085      -0.050415       0.120500              8.002871      10.341553       0.576306      -1.458573       9.232389      -0.270935       4.434671           0.000001
           72              C      14.019928      13.416770       0.671127       0.634005      22.889659 0.24947414E+03  0.52180287E+04                                 7.637622                            5.738126      -0.348580       1.941231                    0.998730      23.132256      67.388347       0.591670       0.494932      -0.997097       0.029992       0.062190      -0.020361       0.071984      -0.017888       0.054477       0.020828       0.058526       0.302512      -0.092098      -0.030386       0.122484              8.848373       9.453825       2.024006      -1.754334      11.547171      -2.092107       5.544123           0.000001
           73              C      18.699743       4.094445      10.390940       0.200817      23.216750 0.32313560E+03  0.71708676E+04                                 7.472641                            6.277643      -0.216854       1.955676                    0.997382      26.466212      78.005424       0.603503       0.457341      -1.022581      -0.032269       0.043598      -0.033601       0.063805       0.010020      -0.018054      -0.042393       0.036940      -0.053812      -0.056876       0.008951       0.047925              7.995603       9.095695      -2.659298       2.563505       7.693994       0.127333       7.197119           0.000001
           74              C      17.139804       4.767012       9.087572      -0.035699      35.630140 0.45985241E+03  0.10985626E+05                                 9.464182                            7.191939      -0.025078       1.975353                    0.999540      29.034641      84.686946       0.607848       0.421798      -1.058694       0.072018      -0.036556       0.046295       0.093092      -0.011142      -0.010784      -0.024302       0.063090      -0.030241      -0.046770       0.007208       0.039562             10.739786      11.280579      -0.709368       5.516533       8.240234       2.056609      12.698544           0.000001
           75              C      17.284575       5.700252      10.104343       0.000178      33.659729 0.44594243E+03  0.10590376E+05                                 9.187081                            7.156209      -0.140014       1.949828                    0.999249      28.546091      83.492239       0.598901       0.430644      -1.051370       0.060480      -0.053225       0.020982       0.083253       0.002186      -0.011139      -0.034927       0.041464      -0.045377      -0.049632       0.014687       0.034946             10.085095       8.993822      -3.070777       1.527322      12.746458       2.802136       8.515005           0.000002
           76              C      16.690855       7.003620      10.434145       0.665609      22.454917 0.24786969E+03  0.51687353E+04                                 7.537816                            5.760628      -0.359673       1.949895                    0.998881      22.472477      65.062988       0.585056       0.502051      -0.994962      -0.031859       0.100052       0.009938       0.105471       0.042087      -0.069843      -0.063414      -0.005296       0.059724      -0.069879      -0.050574       0.120454              8.336477       8.638917      -1.686087       2.729880       8.775840       1.282839       7.594673           0.000002
           77              C      16.232144       4.641716       7.945505       0.637618      22.403685 0.25259926E+03  0.52898051E+04                                 7.498421                            5.785869      -0.204971       1.993244                    0.999348      22.811760      66.083684       0.588521       0.496977      -0.997963      -0.064376       0.003576      -0.090889       0.111436       0.057888      -0.033037      -0.059994      -0.020850       0.010406      -0.065850      -0.037127       0.102977              8.290006       9.485274      -1.925689       2.238990       6.680147       1.259710       8.704596           0.000003
           78              C      16.658321       1.250078      10.942531       0.222666      24.173749 0.30876145E+03  0.67669261E+04                                 7.656166                            6.120162      -0.201406       1.963333                    0.998496      25.945582      75.722594       0.614333       0.454919      -1.025067      -0.045023      -0.034236      -0.024339       0.061575      -0.020490       0.022906       0.009321      -0.065937      -0.178407      -0.069521       0.000910       0.068611              8.499353      12.170635       1.867822       1.632777       4.744652       0.290279       8.582772          -0.000001
           79              C      15.028437       0.849707       9.548431      -0.004358      38.210897 0.44635400E+03  0.10542402E+05                                 9.913787                            7.067884       0.100796       2.029266                    0.999586      27.990714      80.140225       0.617896       0.419692      -1.064205       0.079015      -0.003467       0.024710       0.082861       0.008191       0.017861      -0.000867       0.004260      -0.142047      -0.051577       0.016973       0.034604             11.973581      11.069369       1.885020       3.588210       5.887934       2.436488      18.963441          -0.000001
           80              C      14.592501       0.711449      10.867641       0.013015      34.195302 0.43565227E+03  0.10234044E+05                                 9.152559                            6.971713      -0.057153       1.971912                    0.999401      28.034795      80.219268       0.623202       0.418379      -1.064347       0.093244       0.000807       0.026257       0.096874      -0.001406       0.017552       0.002681      -0.031090      -0.110997      -0.043730       0.009564       0.034166             10.365182      14.151177       2.081912      -2.277498       5.273137      -0.281122      11.671232          -0.000001
           81              C      13.248905       0.457976      11.437955       0.640373      21.968968 0.24686374E+03  0.51135995E+04                                 7.268614                            5.639158      -0.185953       2.003693                    0.999125      22.198843      62.887613       0.612117       0.483062      -1.010282      -0.089699      -0.032981       0.039049       0.103240      -0.047855      -0.001131      -0.029664      -0.145065      -0.175147      -0.070083      -0.050428       0.120510              8.002881      10.341567       1.458572       0.576292       4.434678       0.270931       9.232398           0.000001
           82              C      14.446103       0.671124       8.186016       0.634003      22.889774 0.24947503E+03  0.52180685E+04                                 7.637755                            5.738208      -0.348580       1.941230                    0.998730      23.132430      67.389689       0.591652       0.494945      -0.997087      -0.029992      -0.020363      -0.062189       0.071984      -0.054518      -0.017888      -0.020804      -0.121992      -0.239045      -0.092096      -0.030412       0.122508              8.848544       9.453999       1.754374       2.024070       5.544216       2.092163      11.547416           0.000001
           83              C      10.566592       3.106477      11.211846       0.200816      23.216697 0.32313452E+03  0.71708320E+04                                 7.472618                            6.277634      -0.216691       1.955729                    0.997384      26.466094      78.004820       0.603504       0.457341      -1.022582      -0.032259      -0.043597       0.033594       0.063796      -0.010072       0.018001      -0.042395       0.036938      -0.053812      -0.056866       0.008942       0.047924              7.995572       9.095644       2.659266      -2.563494       7.693957       0.127342       7.197116           0.000001
           84              C       9.006654       2.433910      12.515214      -0.035705      35.630345 0.45985515E+03  0.10985711E+05                                 9.464231                            7.191970      -0.025070       1.975355                    0.999540      29.034730      84.687369       0.607845       0.421799      -1.058693       0.072018       0.036554      -0.046296       0.093092       0.011083       0.010726      -0.024304       0.063091      -0.030238      -0.046743       0.007212       0.039531             10.739845      11.280630       0.709378      -5.516570       8.240277       2.056620      12.698627           0.000001
           85              C       9.151424       1.500670      11.498443       0.000179      33.659660 0.44594145E+03  0.10590339E+05                                 9.187041                            7.156182      -0.140010       1.949830                    0.999248      28.546016      83.491748       0.598905       0.430642      -1.051373       0.060479       0.053226      -0.020983       0.083252      -0.002240       0.011080      -0.034926       0.041459      -0.045375      -0.049617       0.014684       0.034933             10.085050       8.993749       3.070736      -1.527311      12.746407       2.802149       8.514993           0.000002
           86              C       8.557704       0.197302      11.168640       0.665609      22.454437 0.24786354E+03  0.51685733E+04                                 7.537690                            5.760541      -0.359746       1.949878                    0.998881      22.472251      65.062054       0.585063       0.502048      -0.994963      -0.031853      -0.100048      -0.009941       0.105466      -0.042129       0.069810      -0.063411      -0.005294       0.059719      -0.069832      -0.050617       0.120449              8.336332       8.638746       1.686039      -2.729815       8.775694       1.282828       7.594556           0.000002
           87              C      24.365295       2.559206      13.657281       0.637616      22.403679 0.25259919E+03  0.52898105E+04                                 7.498455                            5.785893      -0.204964       1.993245                    0.999348      22.811832      66.084230       0.588515       0.496981      -0.997960      -0.064377      -0.003577       0.090887       0.111435      -0.057929       0.032996      -0.059996      -0.020855       0.010412      -0.065902      -0.037080       0.102983              8.290043       9.485298       1.925695      -2.238998       6.680182       1.259721       8.704649           0.000003
           88              C      24.791472       5.950844      10.660255       0.222668      24.173542 0.30875807E+03  0.67668120E+04                                 7.656014                            6.120046      -0.201387       1.963340                    0.998496      25.945381      75.720998       0.614353       0.454907      -1.025077      -0.045023       0.034239       0.024340       0.061578       0.020439      -0.022956       0.009324      -0.065937      -0.178412      -0.069552       0.000967       0.068585              8.499177      12.170364      -1.867775      -1.632761       4.744559       0.290274       8.582610          -0.000001
           89              C      23.161590       6.351216      12.054354      -0.004355      38.210532 0.44635027E+03  0.10542275E+05                                 9.913663                            7.067814       0.100816       2.029273                    0.999586      27.990554      80.139188       0.617905       0.419687      -1.064210       0.079015       0.003469      -0.024710       0.082861      -0.008240      -0.017914      -0.000865       0.004261      -0.142054      -0.051603       0.016940       0.034663             11.973415      11.069203      -1.884983      -3.588121       5.887856       2.436430      18.963187          -0.000001
           90              C      22.725653       6.489474      10.735144       0.013013      34.195262 0.43565201E+03  0.10234031E+05                                 9.152533                            6.971701      -0.057147       1.971913                    0.999401      28.034815      80.219177       0.623204       0.418378      -1.064349       0.093244      -0.000807      -0.026255       0.096873       0.001364      -0.017596       0.002680      -0.031089      -0.110999      -0.043759       0.009595       0.034164             10.365145      14.151126      -2.081906       2.277455       5.273122      -0.281118      11.671187          -0.000001
           91              C      21.382056       6.742947      10.164831       0.640376      21.968983 0.24686368E+03  0.51135951E+04                                 7.268605                            5.639149      -0.185961       2.003691                    0.999125      22.198820      62.887413       0.612119       0.483060      -1.010283      -0.089699       0.032980      -0.039049       0.103240       0.047822       0.001096      -0.029665      -0.145061      -0.175153      -0.070043      -0.050453       0.120496              8.002871      10.341536      -1.458565      -0.576314       4.434668       0.270935       9.232409           0.000001
           92              C      22.579257       6.529798      13.416770       0.634002      22.889744 0.24947486E+03  0.52180643E+04                                 7.637750                            5.738209      -0.348579       1.941231                    0.998730      23.132430      67.389700       0.591652       0.494945      -0.997087      -0.029992       0.020363       0.062189       0.071983       0.054478       0.017847      -0.020803      -0.121992      -0.239038      -0.092059      -0.030424       0.122483              8.848533       9.453999      -1.754376      -2.024064       5.544206       2.092152      11.547394           0.000001
           93              C      14.633168       4.010914      11.295376       0.200816      23.216996 0.32313935E+03  0.71709539E+04                                 7.472615                            6.277631      -0.216862       1.955672                    0.997382      26.466271      78.004984       0.603512       0.457333      -1.022587      -0.032260       0.033594       0.043600       0.063799       0.018000       0.010014       0.042429       0.045379      -0.028501      -0.056907       0.009006       0.047901              7.995570       9.095647      -2.563494      -2.659263       7.197110      -0.127348       7.693952           0.000001
           94              C      13.073230       5.314282      11.967943      -0.035701      35.630195 0.45985233E+03  0.10985635E+05                                 9.464236                            7.191970      -0.025093       1.975350                    0.999540      29.034666      84.687348       0.607842       0.421802      -1.058690       0.072016      -0.046294      -0.036555       0.093090       0.010727      -0.011140       0.024336       0.046664      -0.079514      -0.046789       0.007247       0.039542             10.739853      11.280626      -5.516574      -0.709365      12.698639      -2.056639       8.240293           0.000001
           95              C      13.218000       4.297511      12.901184       0.000168      33.660153 0.44594917E+03  0.10590584E+05                                 9.187174                            7.156274      -0.140011       1.949826                    0.999249      28.546350      83.493388       0.598896       0.430645      -1.051369       0.060495      -0.020985      -0.053238       0.083272       0.011089       0.002205       0.034950       0.043398      -0.039508      -0.049642       0.014719       0.034923             10.085202       8.993885      -1.527344      -3.070787       8.515118      -2.802197      12.746603           0.000002
           96              C      12.624280       3.967708      14.204552       0.665634      22.454288 0.24786129E+03  0.51685257E+04                                 7.537734                            5.760569      -0.359682       1.949898                    0.998880      22.472179      65.062304       0.585052       0.502057      -0.994957      -0.031862      -0.009931       0.100043       0.105463       0.069796       0.042090       0.063422      -0.032522      -0.021901      -0.069839      -0.050588       0.120427              8.336384       8.638804      -2.729843      -1.686056       7.594603      -1.282830       8.775744           0.000003
           97              C      12.165571       6.456349      11.842647       0.637617      22.403727 0.25259980E+03  0.52898206E+04                                 7.498432                            5.785876      -0.204965       1.993246                    0.999348      22.811807      66.083898       0.588521       0.496977      -0.997963      -0.064376       0.090888       0.003576       0.111435       0.032993       0.057888       0.060019      -0.015629       0.026076      -0.065881      -0.037090       0.102971              8.290016       9.485255      -2.238994      -1.925679       8.704625      -1.259726       6.680169           0.000003
           98              C      12.591746       3.459324       8.451010       0.222670      24.173683 0.30875949E+03  0.67668624E+04                                 7.656104                            6.120100      -0.201411       1.963333                    0.998496      25.945487      75.721829       0.614343       0.454913      -1.025072      -0.045021       0.024339      -0.034237       0.061574      -0.022954      -0.020488      -0.009294       0.056233       0.188104      -0.069545       0.000938       0.068607              8.499294      12.170554      -1.632826       1.867819       8.582713      -0.290295       4.744615          -0.000001
           99              C      10.961863       4.853424       8.050638      -0.004356      38.210925 0.44635291E+03  0.10542370E+05                                 9.913803                            7.067875       0.100813       2.029272                    0.999586      27.990653      80.140034       0.617896       0.419692      -1.064205       0.079015      -0.024708      -0.003469       0.082861      -0.017911       0.008189       0.000890       0.073154       0.064641      -0.051602       0.016989       0.034613             11.973626      11.069355      -3.588234       1.885026      18.963588      -2.436515       5.887937          -0.000001
          100              C      10.525926       3.534214       7.912380       0.013008      34.195943 0.43566160E+03  0.10234329E+05                                 9.152696                            6.971805      -0.057203       1.971893                    0.999401      28.035182      80.220920       0.623194       0.418381      -1.064345       0.093244      -0.026256       0.000806       0.096874      -0.017596      -0.001408      -0.002656       0.039954       0.102129      -0.043757       0.009594       0.034163             10.365344      14.151394       2.277498       2.081950      11.671430       0.281113       5.273208          -0.000001
          101              C       9.182329       2.963900       7.658908       0.640373      21.969338 0.24686833E+03  0.51137249E+04                                 7.268740                            5.639245      -0.185972       2.003685                    0.999125      22.199062      62.888679       0.612106       0.483067      -1.010278      -0.089699      -0.039049      -0.032980       0.103240       0.001097      -0.047858       0.029686       0.015046       0.305167      -0.070065      -0.050455       0.120520              8.003024      10.341746      -0.576310       1.458601       9.232586      -0.270941       4.434741           0.000001
          102              C      10.379530       6.215839       7.872055       0.634000      22.889542 0.24947200E+03  0.52180128E+04                                 7.637815                            5.738243      -0.348566       1.941234                    0.998730      23.132602      67.391234       0.591637       0.494957      -0.997077      -0.029993       0.062189      -0.020362       0.071984       0.017850      -0.054516       0.020825       0.058523       0.302511      -0.092076      -0.030435       0.122511              8.848628       9.454082      -2.024114       1.754388      11.547540      -2.092199       5.544263           0.000001
          103              C      22.766317       3.190008      10.307409       0.200814      23.216695 0.32313453E+03  0.71708360E+04                                 7.472643                            6.277652      -0.216869       1.955668                    0.997382      26.466093      78.004967       0.603500       0.457343      -1.022580      -0.032258      -0.033595      -0.043598       0.063796      -0.018059      -0.010076       0.042430       0.045381      -0.028503      -0.056909       0.008921       0.047987              7.995603       9.095684       2.563503       2.659279       7.197133      -0.127350       7.693991           0.000001
          104              C      21.206379       1.886641       9.634842      -0.035701      35.630390 0.45985503E+03  0.10985714E+05                                 9.464259                            7.191979      -0.025118       1.975340                    0.999540      29.034771      84.687681       0.607843       0.421801      -1.058691       0.072016       0.046295       0.036555       0.093091      -0.010779       0.011086       0.024333       0.046663      -0.079525      -0.046784       0.007235       0.039549             10.739891      11.280679       5.516605       0.709370      12.698687      -2.056641       8.240307           0.000001
          105              C      21.351149       2.903412       8.701602       0.000177      33.659963 0.44594570E+03  0.10590477E+05                                 9.187132                            7.156241      -0.140038       1.949819                    0.999248      28.546234      83.492852       0.598899       0.430645      -1.051370       0.060478       0.020983       0.053226       0.083252      -0.011136      -0.002237       0.034957       0.043420      -0.039502      -0.049656       0.014674       0.034982             10.085158       8.993837       1.527340       3.070756       8.515092      -2.802199      12.746543           0.000002
          106              C      20.757428       3.233215       7.398234       0.665601      22.454769 0.24786767E+03  0.51686910E+04                                 7.537816                            5.760625      -0.359764       1.949867                    0.998881      22.472536      65.063496       0.585052       0.502054      -0.994958      -0.031859       0.009941      -0.100045       0.105465      -0.069841      -0.042127       0.063429      -0.032508      -0.021920      -0.069869      -0.050615       0.120484              8.336478       8.638897       2.729886       1.686064       7.594702      -1.282851       8.775836           0.000002
          107              C      20.298719       0.744573       9.760138       0.637618      22.403691 0.25259939E+03  0.52898200E+04                                 7.498470                            5.785902      -0.204986       1.993238                    0.999348      22.811921      66.084689       0.588514       0.496982      -0.997959      -0.064379      -0.090887      -0.003576       0.111436      -0.033033      -0.057929       0.060017      -0.015631       0.026074      -0.065899      -0.037120       0.103019              8.290064       9.485313       2.239012       1.925682       8.704688      -1.259731       6.680191           0.000003
          108              C      20.724898       3.741599      13.151776       0.222668      24.173623 0.30875943E+03  0.67668625E+04                                 7.656098                            6.120111      -0.201403       1.963335                    0.998496      25.945465      75.721842       0.614341       0.454914      -1.025071      -0.045023      -0.024340       0.034236       0.061576       0.022904       0.020440      -0.009294       0.056233       0.188107      -0.069508       0.000925       0.068583              8.499271      12.170514       1.632777      -1.867801       8.582688      -0.290280       4.744612          -0.000001
          109              C      19.095014       2.347499      13.552147      -0.004355      38.210515 0.44635030E+03  0.10542274E+05                                 9.913655                            7.067815       0.100803       2.029268                    0.999586      27.990560      80.139173       0.617905       0.419687      -1.064210       0.079016       0.024708       0.003469       0.082862       0.017860      -0.008241       0.000892       0.073156       0.064644      -0.051582       0.016939       0.034643             11.973397      11.069195       3.588124      -1.884985      18.963135      -2.436439       5.887860          -0.000001
          110              C      18.659078       3.666709      13.690405       0.013010      34.195522 0.43565636E+03  0.10234163E+05                                 9.152586                            6.971744      -0.057161       1.971907                    0.999401      28.034957      80.219799       0.623200       0.418379      -1.064348       0.093244       0.026257      -0.000807       0.096874       0.017550       0.001363      -0.002655       0.039952       0.102138      -0.043726       0.009563       0.034164             10.365201      14.151212      -2.277462      -2.081923      11.671235       0.281117       5.273157          -0.000001
          111              C      17.315481       4.237022      13.943878       0.640375      21.969123 0.24686584E+03  0.51136450E+04                                 7.268609                            5.639157      -0.185972       2.003686                    0.999125      22.198837      62.887253       0.612122       0.483057      -1.010286      -0.089699       0.039049       0.032980       0.103240      -0.001133       0.047823       0.029685       0.015048       0.305170      -0.070085      -0.050415       0.120500              8.002871      10.341553       0.576306      -1.458573       9.232389      -0.270935       4.434671           0.000001
          112              C      18.512680       0.985083      13.730730       0.634005      22.889658 0.24947413E+03  0.52180285E+04                                 7.637622                            5.738126      -0.348580       1.941231                    0.998730      23.132256      67.388349       0.591670       0.494932      -0.997097      -0.029992      -0.062190       0.020361       0.071984      -0.017888       0.054477       0.020828       0.058526       0.302512      -0.092098      -0.030386       0.122484              8.848373       9.453825       2.024006      -1.754334      11.547172      -2.092107       5.544123           0.000001
          113              N      14.254162       9.129336       3.472288      -0.430402      41.588493 0.73288622E+03  0.19353903E+05                                10.046896                            8.793259      -0.127784       1.922936                    0.999370      32.717468      95.130465       0.586246       0.395635      -1.093457       0.076083       0.086089       0.179908       0.213464      -0.038335      -0.057343      -0.071298       0.030540      -0.179801      -0.130169       0.057306       0.072863             10.727539      10.693524      -1.903575       3.241684      10.705606       1.602336      10.783488          -0.000001
          114              N      14.490024      10.654492       5.135702      -0.450611      42.150718 0.75071218E+03  0.19942747E+05                                10.104984                            8.892979      -0.098556       1.921999                    0.999007      33.344368      97.219908       0.583636       0.395050      -1.093936       0.011961      -0.190871      -0.109509       0.220380      -0.002499       0.016675      -0.093601       0.118372      -0.017388      -0.128339       0.049324       0.079015             10.673738      11.577291      -2.110482       2.736513      10.419131       1.679924      10.024793          -0.000000
          115              N      16.168707      13.197860       4.775656      -0.476879      44.386570 0.72630923E+03  0.19107052E+05                                10.421661                            8.694113      -0.080348       1.928739                    0.999562      33.108060      95.591403       0.596587       0.390266      -1.098921       0.142837       0.062335      -0.157247       0.221393      -0.010100       0.091912       0.015741      -0.034084      -0.097851      -0.112321       0.035573       0.076748             11.458083      14.531713       2.674310       0.787717       6.755510       0.777322      13.087026          -0.000001
          116              N      16.916956      13.426851       2.668664      -0.447710      41.572067 0.69262710E+03  0.18022719E+05                                 9.989011                            8.517991      -0.101193       1.928403                    0.999460      32.604688      93.909594       0.599210       0.392831      -1.096102      -0.003070       0.030662       0.210267       0.212513       0.015028       0.015944       0.004083       0.015546      -0.368345      -0.124142       0.044604       0.079539             10.821075      13.530571       1.530198       0.631687       6.270003      -0.236588      12.662650          -0.000002
          117              N      22.387313      12.473447       3.728641      -0.430403      41.588384 0.73288489E+03  0.19353854E+05                                10.046873                            8.793251      -0.127799       1.922933                    0.999370      32.717406      95.130172       0.586246       0.395635      -1.093458       0.076086      -0.086087      -0.179904       0.213461       0.038268       0.057275      -0.071298       0.030534      -0.179798      -0.130105       0.057313       0.072792             10.727506      10.693476       1.903566      -3.241663      10.705576       1.602319      10.783467          -0.000001
          118              N      22.623174      10.948291       2.065226      -0.450596      42.150273 0.75070159E+03  0.19942381E+05                                10.104881                            8.892891      -0.098558       1.921999                    0.999007      33.344116      97.218721       0.583642       0.395048      -1.093939       0.011962       0.190876       0.109520       0.220389       0.002432      -0.016746      -0.093593       0.118370      -0.017354      -0.128338       0.049308       0.079030             10.673627      11.577145       2.110457      -2.736485      10.419032       1.679911      10.024705          -0.000000
          119              N       8.035555       8.404923       2.425273      -0.476881      44.386534 0.72630832E+03  0.19106994E+05                                10.421593                            8.694064      -0.080347       1.928739                    0.999562      33.108040      95.590811       0.596594       0.390262      -1.098925       0.142835      -0.062334       0.157244       0.221389       0.010045      -0.091973       0.015740      -0.034095      -0.097856      -0.112374       0.035565       0.076809             11.457999      14.531564      -2.674279      -0.787708       6.755459       0.777311      13.086974          -0.000001
          120              N       8.783806       8.175933       4.532264      -0.447710      41.572058 0.69262671E+03  0.18022697E+05                                 9.988988                            8.517977      -0.101235       1.928388                    0.999460      32.604699      93.909423       0.599212       0.392830      -1.096103      -0.003069      -0.030660      -0.210269       0.212515      -0.015091      -0.016000       0.004083       0.015551      -0.368334      -0.124148       0.044547       0.079600             10.821049      13.530521      -1.530192      -0.631724       6.269984      -0.236587      12.662643          -0.000002
          121              N      18.320737      10.929569       1.928409      -0.430411      41.589033 0.73289867E+03  0.19354318E+05                                10.046981                            8.793335      -0.127826       1.922919                    0.999370      32.717793      95.131695       0.586243       0.395635      -1.093457       0.076083      -0.179903       0.086089       0.213460       0.057277      -0.038332       0.071337       0.105168       0.044094      -0.130159       0.057330       0.072829             10.727631      10.693601      -3.241730      -1.903578      10.783618      -1.602353      10.705674          -0.000001
          122              N      18.556599       9.266154       3.453565      -0.450600      42.150433 0.75070369E+03  0.19942433E+05                                10.104857                            8.892864      -0.098563       1.921995                    0.999007      33.344222      97.218741       0.583647       0.395045      -1.093942       0.011962       0.109520      -0.190875       0.220389      -0.016748      -0.002505       0.093635       0.067866      -0.168882      -0.128376       0.049279       0.079097             10.673605      11.577111      -2.736482      -2.110444      10.024681      -1.679923      10.419023          -0.000000
          123              N      20.235282       9.626200       5.996933      -0.476874      44.385695 0.72629010E+03  0.19106381E+05                                10.421434                            8.693924      -0.080314       1.928753                    0.999562      33.107672      95.589181       0.596602       0.390259      -1.098928       0.142836       0.157246       0.062337       0.221392      -0.091973      -0.010104      -0.015706       0.031889       0.100059      -0.112376       0.035571       0.076805             11.457837      14.531337      -0.787796       2.674249      13.086808      -0.777336       6.755368          -0.000001
          124              N      20.983532      11.733191       6.225923      -0.447711      41.572161 0.69262849E+03  0.18022761E+05                                 9.989016                            8.517991      -0.101248       1.928385                    0.999460      32.604759      93.909744       0.599211       0.392831      -1.096102      -0.003067      -0.210265       0.030662       0.212511      -0.016004       0.015027      -0.004053       0.191955       0.160845      -0.124154       0.044607       0.079548             10.821090      13.530585      -0.631765       1.530212      12.662673       0.236570       6.270013          -0.000002
          125              N      10.187588      10.673215       5.272520      -0.430402      41.588307 0.73288138E+03  0.19353714E+05                                10.046800                            8.793177      -0.127823       1.922925                    0.999370      32.717346      95.129507       0.586255       0.395630      -1.093462       0.076085       0.179905      -0.086086       0.213461      -0.057344       0.038264       0.071337       0.105171       0.044095      -0.130175       0.057362       0.072813             10.727440      10.693410       3.241658       1.903546      10.783408      -1.602331      10.705503          -0.000001
          126              N      10.423450      12.336630       3.747363      -0.450603      42.150710 0.75071117E+03  0.19942705E+05                                10.104957                            8.892951      -0.098585       1.921987                    0.999007      33.344352      97.219672       0.583640       0.395048      -1.093938       0.011962      -0.109519       0.190875       0.220388       0.016673       0.002431       0.093634       0.067864      -0.168881      -0.128376       0.049383       0.078992             10.673715      11.577245       2.736501       2.110485      10.024773      -1.679932      10.419127          -0.000000
          127              N      12.102131      11.976584       1.203995      -0.476879      44.386316 0.72630422E+03  0.19106858E+05                                10.421558                            8.694040      -0.080322       1.928748                    0.999562      33.107885      95.590264       0.596595       0.390262      -1.098925       0.142837      -0.157249      -0.062335       0.221394       0.091914       0.010045      -0.015713       0.031888       0.100070      -0.112312       0.035562       0.076750             11.457956      14.531505       0.787716      -2.674267      13.086915      -0.777319       6.755448          -0.000001
          128              N      12.850380       9.869592       0.975006      -0.447708      41.571941 0.69262519E+03  0.18022660E+05                                 9.988995                            8.517987      -0.101246       1.928387                    0.999460      32.604699      93.909656       0.599209       0.392832      -1.096101      -0.003067       0.210265      -0.030661       0.212511       0.015941      -0.015089      -0.004053       0.191954       0.160842      -0.124143       0.044550       0.079593             10.821049      13.530528       0.631716      -1.530197      12.662619       0.236583       6.270000          -0.000001
          129              N      18.278446       5.272517      10.929569      -0.430402      41.588493 0.73288622E+03  0.19353903E+05                                10.046896                            8.793259      -0.127783       1.922936                    0.999370      32.717468      95.130465       0.586246       0.395635      -1.093457      -0.076083      -0.086089      -0.179908       0.213464      -0.038335      -0.057343      -0.071298       0.030540      -0.179801      -0.130169       0.057306       0.072863             10.727539      10.693524      -1.903575       3.241684      10.705606       1.602336      10.783488          -0.000001
          130              N      18.042584       3.747361       9.266155      -0.450611      42.150716 0.75071214E+03  0.19942746E+05                                10.104984                            8.892980      -0.098555       1.921999                    0.999007      33.344367      97.219908       0.583636       0.395050      -1.093936      -0.011961       0.190871       0.109509       0.220380      -0.002499       0.016675      -0.093601       0.118372      -0.017388      -0.128339       0.049324       0.079015             10.673739      11.577291      -2.110482       2.736513      10.419132       1.679924      10.024794          -0.000000
          131              N      16.363901       1.203993       9.626201      -0.476879      44.386566 0.72630915E+03  0.19107049E+05                                10.421660                            8.694113      -0.080348       1.928739                    0.999562      33.108058      95.591394       0.596587       0.390266      -1.098921      -0.142837      -0.062335       0.157247       0.221393      -0.010100       0.091912       0.015741      -0.034084      -0.097851      -0.112321       0.035573       0.076748             11.458082      14.531712       2.674310       0.787717       6.755510       0.777322      13.087025          -0.000001
          132              N      15.615652       0.975002      11.733193      -0.447710      41.572066 0.69262708E+03  0.18022719E+05                                 9.989012                            8.517991      -0.101193       1.928403                    0.999460      32.604687      93.909594       0.599210       0.392831      -1.096101       0.003070      -0.030662      -0.210267       0.212513       0.015028       0.015944       0.004083       0.015546      -0.368345      -0.124142       0.044603       0.079539             10.821075      13.530571       1.530198       0.631687       6.270003      -0.236588      12.662651          -0.000002
          133              N      10.145295       1.928406      10.673216      -0.430403      41.588386 0.73288492E+03  0.19353855E+05                                10.046874                            8.793252      -0.127799       1.922933                    0.999370      32.717407      95.130176       0.586246       0.395635      -1.093458      -0.076086       0.086087       0.179904       0.213461       0.038268       0.057275      -0.071298       0.030534      -0.179798      -0.130105       0.057313       0.072792             10.727507      10.693476       1.903566      -3.241663      10.705576       1.602319      10.783468          -0.000001
          134              N       9.909434       3.453562      12.336631      -0.450596      42.150277 0.75070167E+03  0.19942384E+05                                10.104882                            8.892892      -0.098558       1.921999                    0.999007      33.344118      97.218732       0.583642       0.395048      -1.093939      -0.011962      -0.190876      -0.109520       0.220389       0.002432      -0.016746      -0.093593       0.118370      -0.017354      -0.128338       0.049308       0.079030             10.673629      11.577146       2.110457      -2.736485      10.419033       1.679912      10.024706          -0.000000
          135              N      24.497053       5.996930      11.976584      -0.476881      44.386537 0.72630839E+03  0.19106997E+05                                10.421593                            8.694064      -0.080347       1.928739                    0.999562      33.108042      95.590816       0.596594       0.390262      -1.098925      -0.142835       0.062334      -0.157244       0.221389       0.010045      -0.091973       0.015740      -0.034095      -0.097856      -0.112374       0.035565       0.076809             11.457999      14.531564      -2.674279      -0.787709       6.755459       0.777311      13.086974          -0.000001
          136              N      23.748802       6.225920       9.869593      -0.447710      41.572056 0.69262668E+03  0.18022696E+05                                 9.988988                            8.517977      -0.101235       1.928388                    0.999460      32.604698      93.909420       0.599212       0.392830      -1.096103       0.003069       0.030660       0.210269       0.212515      -0.015091      -0.016000       0.004083       0.015551      -0.368334      -0.124148       0.044547       0.079600             10.821049      13.530520      -1.530192      -0.631724       6.269984      -0.236587      12.662643          -0.000002
          137              N      14.211871       3.472284      12.473448      -0.430411      41.589033 0.73289866E+03  0.19354318E+05                                10.046981                            8.793335      -0.127826       1.922919                    0.999370      32.717793      95.131696       0.586243       0.395635      -1.093457      -0.076083       0.179903      -0.086089       0.213460       0.057277      -0.038332       0.071337       0.105168       0.044094      -0.130159       0.057330       0.072829             10.727631      10.693601      -3.241730      -1.903579      10.783618      -1.602353      10.705674          -0.000001
          138              N      13.976009       5.135699      10.948292      -0.450600      42.150437 0.75070377E+03  0.19942435E+05                                10.104857                            8.892865      -0.098563       1.921995                    0.999007      33.344224      97.218746       0.583647       0.395045      -1.093942      -0.011962      -0.109520       0.190876       0.220389      -0.016748      -0.002505       0.093635       0.067866      -0.168883      -0.128376       0.049279       0.079097             10.673605      11.577112      -2.736482      -2.110444      10.024681      -1.679923      10.419024          -0.000000
          139              N      12.297326       4.775653       8.404924      -0.476874      44.385694 0.72629008E+03  0.19106380E+05                                10.421434                            8.693924      -0.080314       1.928753                    0.999562      33.107672      95.589179       0.596602       0.390259      -1.098928      -0.142836      -0.157246      -0.062337       0.221392      -0.091973      -0.010104      -0.015706       0.031889       0.100059      -0.112376       0.035571       0.076805             11.457837      14.531336      -0.787796       2.674249      13.086807      -0.777336       6.755367          -0.000001
          140              N      11.549076       2.668662       8.175934      -0.447711      41.572165 0.69262857E+03  0.18022763E+05                                 9.989017                            8.517992      -0.101248       1.928385                    0.999460      32.604761      93.909754       0.599211       0.392831      -1.096102       0.003067       0.210265      -0.030662       0.212511      -0.016004       0.015027      -0.004053       0.191955       0.160845      -0.124154       0.044607       0.079548             10.821091      13.530586      -0.631765       1.530212      12.662675       0.236570       6.270014          -0.000002
          141              N      22.345020       3.728638       9.129337      -0.430402      41.588306 0.73288134E+03  0.19353713E+05                                10.046800                            8.793176      -0.127823       1.922925                    0.999370      32.717345      95.129502       0.586255       0.395630      -1.093462      -0.076085      -0.179905       0.086086       0.213461      -0.057344       0.038264       0.071337       0.105171       0.044095      -0.130175       0.057362       0.072813             10.727440      10.693410       3.241658       1.903546      10.783407      -1.602331      10.705503          -0.000001
          142              N      22.109158       2.065223      10.654494      -0.450603      42.150712 0.75071121E+03  0.19942706E+05                                10.104957                            8.892951      -0.098585       1.921987                    0.999007      33.344353      97.219677       0.583640       0.395048      -1.093938      -0.011962       0.109519      -0.190875       0.220388       0.016673       0.002431       0.093634       0.067864      -0.168881      -0.128376       0.049383       0.078992             10.673715      11.577246       2.736501       2.110485      10.024774      -1.679932      10.419127          -0.000000
          143              N      20.430477       2.425269      13.197862      -0.476879      44.386319 0.72630430E+03  0.19106860E+05                                10.421559                            8.694040      -0.080321       1.928748                    0.999562      33.107887      95.590270       0.596595       0.390262      -1.098925      -0.142837       0.157249       0.062335       0.221394       0.091914       0.010045      -0.015713       0.031888       0.100070      -0.112312       0.035562       0.076750             11.457956      14.531505       0.787717      -2.674267      13.086915      -0.777319       6.755448          -0.000001
          144              N      19.682228       4.532261      13.426851      -0.447708      41.571940 0.69262518E+03  0.18022660E+05                                 9.988995                            8.517987      -0.101246       1.928387                    0.999460      32.604699      93.909655       0.599209       0.392832      -1.096101       0.003067      -0.210265       0.030661       0.212511       0.015941      -0.015089      -0.004053       0.191954       0.160842      -0.124143       0.044550       0.079593             10.821049      13.530527       0.631715      -1.530197      12.662619       0.236583       6.270000          -0.000001
          145              O      15.330990       6.751590       3.018629      -0.631354      37.404700 0.56815408E+03  0.13888246E+05                                 8.919670                            7.420940       0.225976       2.100895                    0.997114      28.966909      77.511836       0.689353       0.363482      -1.132173       0.063008      -0.027599       0.060795       0.091803       0.062889      -0.002680      -0.020171       0.019694       0.150146      -0.090014       0.028642       0.061372              9.800879       8.413809       1.402288       3.750975       8.805060       3.572773      12.183767          -0.000003
          146              O      16.842130       6.937373       4.621556      -0.703558      42.590339 0.67033597E+03  0.17062691E+05                                 9.681963                            8.052177       0.246261       2.078310                    0.998221      30.608318      83.337713       0.663416       0.362715      -1.133770      -0.115697      -0.045076      -0.033525       0.128614       0.033254       0.010590      -0.058044       0.082637       0.045201      -0.092358       0.037989       0.054369             10.570956      14.148450      -1.549969       4.508721       8.053727      -1.782550       9.510692           0.000001
          147              O      17.357773       9.029963       6.541323      -0.684786      41.910201 0.68517722E+03  0.17530192E+05                                 9.582454                            8.173479       0.167295       2.061683                    0.997004      30.357882      82.775502       0.654757       0.365630      -1.131891      -0.069714       0.076733       0.053331       0.116586      -0.001830      -0.045352      -0.024078      -0.003329      -0.115396      -0.069148       0.021678       0.047470             10.245772      14.827477      -3.742342       0.433097       8.598780      -0.705716       7.311059           0.000001
          148              O      16.019057      10.619927       7.321904      -0.625990      34.899128 0.57125953E+03  0.13987137E+05                                 8.490650                            7.460177       0.289879       2.123674                    0.996678      28.934619      77.560414       0.684723       0.365339      -1.130413       0.064259      -0.086529       0.030514       0.112016       0.010751      -0.044385       0.001361      -0.077134      -0.006802      -0.068455       0.026220       0.042235              8.827864       6.760988      -1.380138      -0.676888      10.034297       3.008895       9.688308          -0.000001
          149              O      19.361781      13.786897       1.703740      -0.628862      39.461589 0.66240692E+03  0.16793566E+05                                 9.249267                            8.066710       0.122379       2.063680                    0.996612      29.425346      79.689585       0.655826       0.368383      -1.130542       0.051188       0.041800       0.048655       0.082065      -0.051567       0.028124      -0.000655      -0.147780       0.102147      -0.112000       0.036721       0.075279              9.930971       7.194326       0.241004       0.593611       6.714175      -1.160400      15.884411           0.000001
          150              O      20.251549      14.342808       3.676794      -0.667657      37.798007 0.58277172E+03  0.14311071E+05                                 8.877042                            7.464131       0.345670       2.126192                    0.997963      29.434656      78.491011       0.695731       0.358502      -1.138090      -0.043925       0.010499      -0.100293       0.109993      -0.011155       0.039478       0.000439      -0.067463      -0.058549      -0.061960       0.015904       0.046056              9.612069      12.982777       0.951787       4.636888       5.917847       0.871463       9.935582          -0.000003
          151              O      19.249545      14.172866       6.392984      -0.719372      50.983224 0.79840057E+03  0.21299963E+05                                11.101774                            8.934395      -0.274288       1.903873                    0.996346      31.932884      89.966992       0.612361       0.374922      -1.120754      -0.057999      -0.000367      -0.042411       0.071852      -0.001502       0.025522      -0.012991      -0.054672      -0.225880      -0.083318       0.016859       0.066460             12.652283      17.262258       2.127482       2.531996       9.392520       3.679759      11.302072          -0.000001
          152              O      17.336628      13.399486       7.186527      -0.678680      43.679501 0.72921994E+03  0.18970989E+05                                 9.956088                            8.481885       0.020498       2.012806                    0.995710      30.758940      84.880075       0.636381       0.369962      -1.127307       0.026732      -0.006481      -0.016068       0.031856      -0.033752      -0.070730      -0.035269      -0.092510      -0.037844      -0.112570       0.044427       0.068143             10.870832      10.564897       1.808151      -2.141254       8.678729       1.905457      13.368869          -0.000001
          153              O      15.330989       0.449337       4.182299      -0.631360      37.406880 0.56819391E+03  0.13889495E+05                                 8.920128                            7.421297       0.225946       2.100880                    0.997114      28.967337      77.514343       0.689322       0.363492      -1.132163       0.063009       0.027602      -0.060797       0.091805      -0.062940       0.002638      -0.020175       0.019685       0.150148      -0.090069       0.028704       0.061365              9.801399       8.414248      -1.402353      -3.751210       8.805521       3.572976      12.184428          -0.000003
          154              O      16.842128       0.263553       2.579373      -0.703555      42.590662 0.67034293E+03  0.17062924E+05                                 9.682036                            8.052240       0.246254       2.078306                    0.998221      30.608469      83.338446       0.663410       0.362717      -1.133768      -0.115703       0.045073       0.033524       0.128618      -0.033304      -0.010643      -0.058044       0.082643       0.045219      -0.092396       0.038034       0.054362             10.571033      14.148533       1.549947      -4.508770       8.053774      -1.782551       9.510792           0.000001
          155              O       9.224622      12.572821       0.659605      -0.684788      41.911654 0.68520714E+03  0.17531162E+05                                 9.582725                            8.173704       0.167288       2.061680                    0.997004      30.358054      82.776646       0.654742       0.365635      -1.131887      -0.069714      -0.076733      -0.053331       0.116585       0.001777       0.045299      -0.024081      -0.003333      -0.115380      -0.069093       0.021631       0.047462             10.246061      14.827895       3.742438      -0.433112       8.599011      -0.705742       7.311278           0.000001
          156              O      16.019059      10.982852      14.280881      -0.625982      34.898748 0.57125118E+03  0.13986879E+05                                 8.490590                            7.460121       0.289910       2.123688                    0.996678      28.934351      77.559494       0.684725       0.365339      -1.130414       0.064257       0.086528      -0.030514       0.112014      -0.010794       0.044334       0.001361      -0.077138      -0.006793      -0.068416       0.026166       0.042250              8.827803       6.760936       1.380143       0.676895      10.034240       3.008880       9.688234          -0.000001
          157              O      11.228631       7.815886       5.497189      -0.628864      39.460684 0.66238648E+03  0.16792873E+05                                 9.248992                            8.066471       0.122322       2.063662                    0.996611      29.425342      79.688467       0.655852       0.368372      -1.130553       0.051189      -0.041801      -0.048657       0.082068       0.051524      -0.028172      -0.000653      -0.147770       0.102144      -0.111989       0.036733       0.075257              9.930679       7.194096      -0.240984      -0.593612       6.713975      -1.160355      15.883967           0.000001
          158              O      12.118396       7.259975       3.524134      -0.667659      37.798842 0.58278688E+03  0.14311546E+05                                 8.877192                            7.464248       0.345673       2.126188                    0.997963      29.434910      78.492139       0.695722       0.358504      -1.138087      -0.043929      -0.010502       0.100287       0.109989       0.011121      -0.039515       0.000448      -0.067459      -0.058549      -0.061993       0.015954       0.046040              9.612238      12.982999      -0.951799      -4.636994       5.917931       0.871478       9.935783          -0.000003
          159              O      11.116392       7.429918       0.807944      -0.719372      50.982645 0.79838997E+03  0.21299591E+05                                11.101638                            8.934295      -0.274273       1.903878                    0.996346      31.932798      89.966311       0.612369       0.374918      -1.120758      -0.058002       0.000367       0.042410       0.071854       0.001444      -0.025581      -0.012989      -0.054669      -0.225885      -0.083351       0.016900       0.066451             12.652112      17.262052      -2.127470      -2.531932       9.392376       3.679681      11.301907          -0.000001
          160              O       9.203475       8.203298       0.014402      -0.678679      43.680408 0.72923838E+03  0.18971605E+05                                 9.956270                            8.482032       0.020441       2.012790                    0.995711      30.759065      84.880967       0.636370       0.369966      -1.127303       0.026728       0.006485       0.016072       0.031855       0.033698       0.070676      -0.035274      -0.092499      -0.037834      -0.112498       0.044362       0.068136             10.871037      10.565128      -1.808227       2.141246       8.678895       1.905515      13.369089          -0.000001
          161              O      27.530720      11.383224      13.952519      -0.631361      37.406540 0.56818759E+03  0.13889298E+05                                 8.920064                            7.421243       0.226017       2.100907                    0.997114      28.967200      77.513778       0.689326       0.363490      -1.132164       0.063005      -0.060794      -0.027603       0.091801       0.002636       0.062891       0.020198      -0.065240      -0.104617      -0.090029       0.028661       0.061368              9.801329       8.414180      -3.751186       1.402345      12.184349      -3.572949       8.805458          -0.000003
          162              O      29.041859       9.780297      14.138303      -0.703570      42.591078 0.67035066E+03  0.17063159E+05                                 9.682054                            8.052244       0.246168       2.078275                    0.998221      30.608752      83.339130       0.663415       0.362713      -1.133772      -0.115695       0.033522      -0.045076       0.128611      -0.010639       0.033248       0.058073       0.018722      -0.146564      -0.092393       0.038040       0.054352             10.571058      14.148579      -4.508790      -1.549961       9.510804       1.782559       8.053792           0.000001
          163              O      21.424346       7.860533       1.829036      -0.684788      41.911265 0.68519950E+03  0.17530913E+05                                 9.582643                            8.173642       0.167273       2.061675                    0.997004      30.358036      82.776397       0.654746       0.365633      -1.131889      -0.069715      -0.053329       0.076733       0.116585       0.045299      -0.001824       0.024106       0.056029       0.062696      -0.069116       0.021673       0.047443             10.245969      14.827750      -0.433108      -3.742401       7.311213       0.705732       8.598944           0.000001
          164              O      20.085630       7.079952       3.419001      -0.625985      34.898585 0.57124771E+03  0.13986770E+05                                 8.490547                            7.460084       0.289870       2.123674                    0.996678      28.934415      77.559546       0.684729       0.365338      -1.130415       0.064257      -0.030513      -0.086528       0.112013       0.044338       0.010750      -0.001336      -0.035169       0.119109      -0.068412       0.026170       0.042241              8.827761       6.760890       0.676884      -1.380113       9.688181      -3.008873      10.034213          -0.000001
          165              O      23.428357      12.698115       6.585969      -0.628868      39.460072 0.66237351E+03  0.16792445E+05                                 9.248837                            8.066339       0.122342       2.063664                    0.996612      29.425321      79.687908       0.655864       0.368367      -1.130558       0.051192      -0.048657       0.041798       0.082068      -0.028170      -0.051575       0.000682      -0.124955       0.170584      -0.112013       0.036713       0.075300              9.930505       7.193969      -0.593553       0.240981      15.883673       1.160311       6.713872           0.000001
          166              O      24.318123      10.725061       7.141881      -0.667652      37.797932 0.58276954E+03  0.14311006E+05                                 8.877032                            7.464118       0.345738       2.126214                    0.997963      29.434577      78.490812       0.695731       0.358502      -1.138089      -0.043929       0.100287       0.010501       0.109989      -0.039516      -0.011163      -0.000423      -0.004458       0.130452      -0.061994       0.015934       0.046061              9.612061      12.982776      -4.636880       0.951799       9.935567      -0.871463       5.917839          -0.000003
          167              O      23.316119       8.008871       6.971939      -0.719370      50.984386 0.79841967E+03  0.21300648E+05                                11.102056                            8.934580      -0.274273       1.903878                    0.996346      31.933009      89.968384       0.612345       0.374928      -1.120747      -0.057999       0.042408      -0.000367       0.071850      -0.025573      -0.001495       0.013017       0.085602       0.194959      -0.083349       0.016881       0.066468             12.652639      17.262840      -2.532049       2.127563      11.302369      -3.679856       9.392709          -0.000001
          168              O      21.403201       7.215329       6.198559      -0.678676      43.683069 0.72929138E+03  0.18973428E+05                                 9.956949                            8.482558       0.020488       2.012805                    0.995710      30.759300      84.884055       0.636323       0.369985      -1.127283       0.026730       0.016068      -0.006481       0.031854       0.070677      -0.033747       0.035297      -0.027336       0.157680      -0.112529       0.044368       0.068161             10.871834      10.565894       2.141346       1.808406      13.370082      -1.905767       8.679526          -0.000000
          169              O      11.264418      10.219556       7.650266      -0.631350      37.407068 0.56819574E+03  0.13889557E+05                                 8.920202                            7.421342       0.226020       2.100909                    0.997115      28.967048      77.513719       0.689315       0.363495      -1.132160       0.063009       0.060798       0.027598       0.091805      -0.002676      -0.062931       0.020190      -0.065237      -0.104609      -0.090060       0.028662       0.061398              9.801498       8.414320       3.751278      -1.402379      12.184590      -3.573026       8.805584          -0.000003
          170              O      12.775557      11.822482       7.464482      -0.703555      42.590578 0.67034066E+03  0.17062844E+05                                 9.682001                            8.052205       0.246225       2.078296                    0.998221      30.608444      83.338194       0.663414       0.362715      -1.133770      -0.115702      -0.033523       0.045075       0.128617       0.010595      -0.033300       0.058068       0.018702      -0.146586      -0.092403       0.037992       0.054411             10.571001      14.148469       4.508781       1.549945       9.510792       1.782551       8.053743           0.000001
          171              O      13.291199      13.742250       5.371893      -0.684795      41.913103 0.68523748E+03  0.17532159E+05                                 9.583003                            8.173934       0.167189       2.061643                    0.997003      30.358541      82.778907       0.654726       0.365639      -1.131882      -0.069712       0.053332      -0.076733       0.116585      -0.045345       0.001775       0.024106       0.056025       0.062697      -0.069140       0.021631       0.047509             10.246365      14.828360       0.433130       3.742536       7.311498       0.705762       8.599235           0.000001
          172              O       3.819328       0.120975       3.781928      -0.625984      34.899074 0.57125741E+03  0.13987075E+05                                 8.490658                            7.460172       0.289941       2.123697                    0.996679      28.934481      77.560070       0.684721       0.365340      -1.130412       0.064262       0.030513       0.086526       0.112015      -0.044375      -0.010798      -0.001335      -0.035165       0.119099      -0.068450       0.026184       0.042266              8.827881       6.760989      -0.676899       1.380159       9.688324      -3.008919      10.034329          -0.000001
          173              O      15.295205       8.904668       0.614959      -0.628865      39.459884 0.66237090E+03  0.16792363E+05                                 9.248816                            8.066337       0.122310       2.063657                    0.996612      29.425229      79.687640       0.655862       0.368369      -1.130557       0.051187       0.048655      -0.041799       0.082064       0.028127       0.051531       0.000678      -0.124965       0.170589      -0.111979       0.036713       0.075266              9.930467       7.193967       0.593554      -0.240985      15.883571       1.160319       6.713863           0.000002
          174              O      16.184972      10.877723       0.059048      -0.667655      37.797425 0.58276087E+03  0.14310728E+05                                 8.876915                            7.464035       0.345710       2.126202                    0.997963      29.434559      78.490368       0.695739       0.358499      -1.138092      -0.043931      -0.100285      -0.010501       0.109987       0.039472       0.011121      -0.000425      -0.004453       0.130463      -0.061947       0.015905       0.046043              9.611922      12.982586       4.636795      -0.951776       9.935403      -0.871445       5.917776          -0.000003
          175              O      15.182968      13.593913       0.228990      -0.719373      50.982946 0.79839537E+03  0.21299776E+05                                11.101702                            8.934349      -0.274265       1.903879                    0.996346      31.932822      89.966530       0.612365       0.374920      -1.120756      -0.058001      -0.042408       0.000365       0.071852       0.025524       0.001444       0.013025       0.085605       0.194959      -0.083329       0.016867       0.066461             12.652184      17.262143       2.531915      -2.127449      11.301965      -3.679713       9.392445          -0.000001
          176              O       5.136898      -0.014402       1.002369      -0.678681      43.680313 0.72923602E+03  0.18971517E+05                                 9.956232                            8.482001       0.020448       2.012788                    0.995710      30.759090      84.880804       0.636374       0.369964      -1.127305       0.026730      -0.016065       0.006483       0.031853      -0.070729       0.033699       0.035301      -0.027331       0.157684      -0.112558       0.044400       0.068158             10.870998      10.565054      -2.141248      -1.808202      13.369048      -1.905528       8.678893          -0.000001
          177              O      17.201618       7.650263      11.383228      -0.631354      37.404698 0.56815404E+03  0.13888245E+05                                 8.919669                            7.420939       0.225976       2.100895                    0.997114      28.966909      77.511834       0.689353       0.363482      -1.132173      -0.063008       0.027599      -0.060795       0.091803       0.062889      -0.002680      -0.020171       0.019694       0.150147      -0.090014       0.028642       0.061372              9.800878       8.413809       1.402288       3.750975       8.805059       3.572773      12.183766          -0.000003
          178              O      15.690478       7.464480       9.780301      -0.703558      42.590347 0.67033612E+03  0.17062696E+05                                 9.681965                            8.052178       0.246261       2.078310                    0.998221      30.608320      83.337724       0.663416       0.362715      -1.133770       0.115697       0.045076       0.033525       0.128614       0.033254       0.010590      -0.058044       0.082637       0.045201      -0.092358       0.037989       0.054369             10.570958      14.148452      -1.549969       4.508722       8.053728      -1.782551       9.510694           0.000000
          179              O      15.174835       5.371890       7.860534      -0.684786      41.910194 0.68517709E+03  0.17530188E+05                                 9.582453                            8.173478       0.167295       2.061683                    0.997004      30.357880      82.775493       0.654757       0.365630      -1.131891       0.069714      -0.076733      -0.053331       0.116586      -0.001830      -0.045352      -0.024078      -0.003328      -0.115396      -0.069147       0.021677       0.047470             10.245771      14.827475      -3.742342       0.433097       8.598779      -0.705716       7.311058           0.000001
          180              O      16.513551       3.781926       7.079953      -0.625990      34.899127 0.57125950E+03  0.13987136E+05                                 8.490650                            7.460177       0.289879       2.123674                    0.996678      28.934618      77.560411       0.684723       0.365339      -1.130413      -0.064259       0.086529      -0.030514       0.112016       0.010751      -0.044385       0.001361      -0.077134      -0.006802      -0.068455       0.026220       0.042235              8.827864       6.760988      -1.380138      -0.676888      10.034297       3.008895       9.688308          -0.000001
          181              O      13.170827       0.614956      12.698117      -0.628862      39.461588 0.66240691E+03  0.16793565E+05                                 9.249267                            8.066710       0.122379       2.063680                    0.996612      29.425346      79.689584       0.655826       0.368383      -1.130542      -0.051188      -0.041800      -0.048655       0.082065      -0.051567       0.028124      -0.000655      -0.147780       0.102147      -0.112000       0.036721       0.075279              9.930970       7.194326       0.241004       0.593611       6.714175      -1.160400      15.884410           0.000002
          182              O      12.281059       0.059045      10.725063      -0.667657      37.797991 0.58277141E+03  0.14311061E+05                                 8.877038                            7.464128       0.345671       2.126192                    0.997963      29.434652      78.490990       0.695731       0.358502      -1.138090       0.043925      -0.010499       0.100293       0.109993      -0.011155       0.039478       0.000439      -0.067463      -0.058549      -0.061960       0.015904       0.046056              9.612065      12.982772       0.951787       4.636886       5.917845       0.871462       9.935579          -0.000003
          183              O      13.283063       0.228987       8.008873      -0.719372      50.983222 0.79840052E+03  0.21299961E+05                                11.101773                            8.934394      -0.274288       1.903873                    0.996346      31.932884      89.966989       0.612361       0.374922      -1.120754       0.057999       0.000367       0.042411       0.071852      -0.001502       0.025522      -0.012991      -0.054672      -0.225880      -0.083318       0.016859       0.066460             12.652282      17.262256       2.127482       2.531995       9.392519       3.679758      11.302072          -0.000001
          184              O      15.195980       1.002367       7.215330      -0.678680      43.679499 0.72921991E+03  0.18970988E+05                                 9.956088                            8.481885       0.020498       2.012806                    0.995710      30.758940      84.880073       0.636381       0.369962      -1.127307      -0.026732       0.006481       0.016068       0.031856      -0.033752      -0.070730      -0.035269      -0.092510      -0.037844      -0.112570       0.044427       0.068143             10.870831      10.564896       1.808151      -2.141254       8.678729       1.905457      13.368869          -0.000001
          185              O      17.201619      13.952516      10.219558      -0.631360      37.406862 0.56819359E+03  0.13889485E+05                                 8.920125                            7.421295       0.225946       2.100880                    0.997114      28.967332      77.514320       0.689322       0.363492      -1.132163      -0.063009      -0.027602       0.060797       0.091805      -0.062940       0.002638      -0.020175       0.019685       0.150148      -0.090069       0.028704       0.061365              9.801395       8.414245      -1.402353      -3.751208       8.805518       3.572975      12.184423          -0.000003
          186              O      15.690480      14.138300      11.822484      -0.703555      42.590653 0.67034279E+03  0.17062920E+05                                 9.682035                            8.052239       0.246254       2.078306                    0.998221      30.608467      83.338437       0.663410       0.362717      -1.133768       0.115703      -0.045074      -0.033524       0.128618      -0.033304      -0.010643      -0.058044       0.082643       0.045218      -0.092396       0.038034       0.054362             10.571032      14.148530       1.549947      -4.508768       8.053773      -1.782550       9.510791           0.000001
          187              O      23.307986       1.829032      13.742252      -0.684788      41.911653 0.68520713E+03  0.17531162E+05                                 9.582724                            8.173704       0.167288       2.061680                    0.997004      30.358055      82.776646       0.654742       0.365634      -1.131887       0.069714       0.076733       0.053331       0.116585       0.001777       0.045299      -0.024081      -0.003333      -0.115380      -0.069093       0.021631       0.047462             10.246061      14.827894       3.742438      -0.433112       8.599011      -0.705742       7.311278           0.000001
          188              O      16.513549       3.419001       0.120976      -0.625982      34.898751 0.57125124E+03  0.13986881E+05                                 8.490590                            7.460122       0.289910       2.123688                    0.996678      28.934352      77.559498       0.684725       0.365339      -1.130414      -0.064257      -0.086528       0.030514       0.112014      -0.010794       0.044334       0.001361      -0.077138      -0.006793      -0.068416       0.026166       0.042250              8.827804       6.760937       1.380143       0.676895      10.034240       3.008880       9.688235          -0.000001
          189              O      21.303977       6.585967       8.904668      -0.628864      39.460679 0.66238638E+03  0.16792870E+05                                 9.248991                            8.066469       0.122322       2.063662                    0.996611      29.425341      79.688459       0.655852       0.368372      -1.130553      -0.051189       0.041801       0.048657       0.082068       0.051524      -0.028172      -0.000653      -0.147770       0.102144      -0.111989       0.036733       0.075257              9.930678       7.194095      -0.240984      -0.593612       6.713974      -1.160355      15.883964           0.000001
          190              O      20.414212       7.141878      10.877723      -0.667659      37.798832 0.58278669E+03  0.14311540E+05                                 8.877190                            7.464247       0.345673       2.126188                    0.997963      29.434906      78.492124       0.695722       0.358504      -1.138087       0.043929       0.010502      -0.100287       0.109989       0.011121      -0.039515       0.000448      -0.067459      -0.058549      -0.061993       0.015954       0.046040              9.612236      12.982997      -0.951799      -4.636993       5.917930       0.871478       9.935781          -0.000003
          191              O      21.416216       6.971935      13.593913      -0.719372      50.982642 0.79838992E+03  0.21299590E+05                                11.101638                            8.934295      -0.274273       1.903878                    0.996346      31.932797      89.966307       0.612369       0.374918      -1.120758       0.058002      -0.000367      -0.042410       0.071854       0.001444      -0.025581      -0.012988      -0.054669      -0.225885      -0.083351       0.016900       0.066451             12.652111      17.262051      -2.127470      -2.531932       9.392375       3.679680      11.301907          -0.000001
          192              O      15.195979       6.198559      -0.014402      -0.678679      43.680415 0.72923853E+03  0.18971610E+05                                 9.956271                            8.482033       0.020441       2.012789                    0.995711      30.759068      84.880978       0.636370       0.369966      -1.127303      -0.026728      -0.006485      -0.016072       0.031855       0.033698       0.070676      -0.035274      -0.092499      -0.037834      -0.112498       0.044362       0.068136             10.871039      10.565129      -1.808227       2.141246       8.678896       1.905515      13.369091          -0.000001
          193              O       5.001888       3.018629       0.449338      -0.631361      37.406523 0.56818728E+03  0.13889288E+05                                 8.920061                            7.421241       0.226017       2.100907                    0.997114      28.967195      77.513756       0.689326       0.363490      -1.132164      -0.063005       0.060794       0.027603       0.091801       0.002636       0.062891       0.020198      -0.065240      -0.104616      -0.090029       0.028661       0.061368              9.801325       8.414177      -3.751184       1.402345      12.184345      -3.572948       8.805455          -0.000003
          194              O       3.490749       4.621556       0.263554      -0.703570      42.591088 0.67035089E+03  0.17063166E+05                                 9.682055                            8.052246       0.246167       2.078275                    0.998221      30.608757      83.339148       0.663415       0.362713      -1.133772       0.115695      -0.033522       0.045076       0.128611      -0.010639       0.033248       0.058073       0.018722      -0.146564      -0.092393       0.038040       0.054352             10.571060      14.148581      -4.508791      -1.549961       9.510805       1.782559       8.053793           0.000001
          195              O      11.108262       6.541320      12.572821      -0.684788      41.911268 0.68519958E+03  0.17530915E+05                                 9.582644                            8.173642       0.167273       2.061675                    0.997004      30.358038      82.776403       0.654746       0.365633      -1.131889       0.069715       0.053329      -0.076733       0.116585       0.045299      -0.001824       0.024106       0.056029       0.062696      -0.069116       0.021673       0.047443             10.245970      14.827750      -0.433108      -3.742401       7.311214       0.705732       8.598944           0.000001
          196              O      12.446978       7.321901      10.982856      -0.625985      34.898579 0.57124759E+03  0.13986766E+05                                 8.490546                            7.460083       0.289870       2.123674                    0.996678      28.934413      77.559537       0.684729       0.365338      -1.130415      -0.064257       0.030513       0.086528       0.112014       0.044338       0.010750      -0.001336      -0.035169       0.119109      -0.068411       0.026170       0.042241              8.827760       6.760889       0.676884      -1.380113       9.688179      -3.008873      10.034211          -0.000001
          197              O       9.104251       1.703738       7.815888      -0.628868      39.460078 0.66237365E+03  0.16792450E+05                                 9.248838                            8.066340       0.122341       2.063664                    0.996612      29.425324      79.687919       0.655864       0.368367      -1.130558      -0.051192       0.048657      -0.041798       0.082068      -0.028170      -0.051575       0.000682      -0.124955       0.170584      -0.112013       0.036713       0.075300              9.930506       7.193970      -0.593553       0.240981      15.883674       1.160311       6.713873           0.000002
          198              O       8.214485       3.676792       7.259976      -0.667652      37.797915 0.58276921E+03  0.14310996E+05                                 8.877028                            7.464116       0.345739       2.126214                    0.997963      29.434573      78.490790       0.695731       0.358502      -1.138089       0.043929      -0.100287      -0.010501       0.109989      -0.039516      -0.011163      -0.000423      -0.004458       0.130452      -0.061995       0.015934       0.046061              9.612057      12.982770      -4.636878       0.951799       9.935563      -0.871463       5.917837          -0.000003
          199              O       9.216489       6.392982       7.429918      -0.719370      50.984379 0.79841955E+03  0.21300644E+05                                11.102055                            8.934579      -0.274273       1.903878                    0.996346      31.933007      89.968375       0.612345       0.374928      -1.120747       0.057999      -0.042408       0.000367       0.071850      -0.025573      -0.001495       0.013017       0.085602       0.194960      -0.083349       0.016881       0.066468             12.652638      17.262838      -2.532049       2.127563      11.302368      -3.679855       9.392708          -0.000001
          200              O      11.129407       7.186524       8.203298      -0.678676      43.683070 0.72929140E+03  0.18973429E+05                                 9.956950                            8.482559       0.020488       2.012805                    0.995710      30.759300      84.884056       0.636323       0.369985      -1.127283      -0.026730      -0.016068       0.006481       0.031854       0.070677      -0.033747       0.035297      -0.027336       0.157680      -0.112529       0.044368       0.068161             10.871834      10.565894       2.141347       1.808406      13.370083      -1.905768       8.679526          -0.000001
          201              O      21.268190       4.182297       6.751591      -0.631350      37.407049 0.56819541E+03  0.13889547E+05                                 8.920199                            7.421339       0.226020       2.100909                    0.997115      28.967043      77.513695       0.689315       0.363495      -1.132160      -0.063009      -0.060798      -0.027598       0.091805      -0.002676      -0.062932       0.020190      -0.065237      -0.104609      -0.090060       0.028662       0.061398              9.801494       8.414317       3.751276      -1.402378      12.184585      -3.573025       8.805580          -0.000003
          202              O      19.757051       2.579371       6.937375      -0.703555      42.590576 0.67034065E+03  0.17062844E+05                                 9.682001                            8.052205       0.246225       2.078296                    0.998221      30.608444      83.338194       0.663414       0.362715      -1.133770       0.115702       0.033523      -0.045075       0.128617       0.010595      -0.033300       0.058068       0.018702      -0.146586      -0.092403       0.037992       0.054411             10.571001      14.148469       4.508781       1.549945       9.510791       1.782551       8.053743           0.000001
          203              O      19.241409       0.659603       9.029964      -0.684795      41.913104 0.68523749E+03  0.17532159E+05                                 9.583003                            8.173934       0.167189       2.061643                    0.997003      30.358540      82.778906       0.654726       0.365639      -1.131882       0.069712      -0.053332       0.076733       0.116585      -0.045345       0.001775       0.024106       0.056025       0.062697      -0.069140       0.021631       0.047509             10.246365      14.828361       0.433130       3.742536       7.311499       0.705762       8.599236           0.000001
          204              O      28.713280      14.280878      10.619929      -0.625984      34.899086 0.57125766E+03  0.13987083E+05                                 8.490660                            7.460174       0.289941       2.123697                    0.996679      28.934485      77.560088       0.684721       0.365340      -1.130412      -0.064261      -0.030513      -0.086526       0.112015      -0.044375      -0.010798      -0.001335      -0.035165       0.119099      -0.068450       0.026184       0.042266              8.827883       6.760991      -0.676899       1.380160       9.688326      -3.008920      10.034332          -0.000001
          205              O      17.237403       5.497185      13.786898      -0.628865      39.459878 0.66237079E+03  0.16792360E+05                                 9.248815                            8.066336       0.122310       2.063657                    0.996612      29.425228      79.687632       0.655863       0.368369      -1.130557      -0.051187      -0.048655       0.041799       0.082064       0.028127       0.051531       0.000678      -0.124965       0.170589      -0.111979       0.036713       0.075266              9.930466       7.193966       0.593553      -0.240985      15.883568       1.160319       6.713863           0.000001
          206              O      16.347636       3.524130      14.342809      -0.667655      37.797412 0.58276065E+03  0.14310721E+05                                 8.876912                            7.464033       0.345711       2.126202                    0.997963      29.434556      78.490353       0.695739       0.358499      -1.138092       0.043931       0.100285       0.010501       0.109987       0.039472       0.011121      -0.000425      -0.004453       0.130463      -0.061947       0.015904       0.046043              9.611919      12.982582       4.636793      -0.951776       9.935400      -0.871445       5.917775          -0.000003
          207              O      17.349640       0.807940      14.172867      -0.719373      50.982944 0.79839533E+03  0.21299775E+05                                11.101702                            8.934348      -0.274265       1.903879                    0.996346      31.932821      89.966528       0.612365       0.374920      -1.120756       0.058001       0.042408      -0.000365       0.071852       0.025524       0.001444       0.013025       0.085605       0.194959      -0.083329       0.016867       0.066461             12.652184      17.262143       2.531915      -2.127449      11.301965      -3.679713       9.392445          -0.000001
          208              O      19.262556       0.014398      13.399488      -0.678681      43.680319 0.72923615E+03  0.18971521E+05                                 9.956233                            8.482002       0.020448       2.012788                    0.995710      30.759091      84.880812       0.636374       0.369964      -1.127305      -0.026730       0.016065      -0.006483       0.031853      -0.070729       0.033699       0.035301      -0.027331       0.157684      -0.112558       0.044400       0.068158             10.871000      10.565055      -2.141248      -1.808203      13.369050      -1.905529       8.678894          -0.000001

******************************************************
Auxiliary information for the entire system
The total spin magnetic moment of the unit cell is   -0.000001
The total net atomic charge of the unit cell is   -0.000006
Accuracy of reproducing the electrostatic potential in the unit cell:
  The inner radius (bohr) =    5.0000
  The outer radius (bohr) =   12.0000
  Valid grid points have density less than (e/(bohr^3)) =    0.0001
  The number of valid grid points were=        94840
  The rms potential error without charges in kcal/mol is=      7.73886
  The rms potential error with partial charges in kcal/mol is=      1.55277
  The RRMSE value at monopole order=      0.20065
  The rms potential error with partial charges and cloud penetration in kcal/mol is=      1.53902
  The RRMSE value at monopole order with cloud penetration is=      0.19887
  The rms potential error with partial charges and atomic dipoles in kcal/mol is=      1.62195
  The RRMSE value at dipole order=      0.20959
  The rms potential error with partial charges, atomic dipoles and cloud penetration in kcal/mol is=      1.61001
  The RRMSE value at dipole order with cloud penetration=      0.20804

******************************************************
The electron densities and ab initio electrostatic potential were computed in VASP using the PBE functional and
projector augmented wave method. See the main text of the journal article for a description of computational details.
The atomic charges, dipoles, and quadrupoles were computed with the DDEC6 method as described in
(a) T. A. Manz and N. Gabaldon Limas, RSC Adv. 6 (2016) 47771-47801 DOI: 10.1039/c6ra04656h
(b) N. Gabaldon Limas and T. A. Manz, RSC Adv. 8 (2018) 2678-2707 DOI: 10.1039/c7ra11829e.
For each atom in the material, the electron cloud parameters were fit to the spherically averaged atom-in-material
electron density using radial positions for which this density was between 10^-4 and 10^-2 electrons per cubic bohr.
The polarizabilities, dispersion coefficients, and quantum Drude oscillator (QDO) parameters were fit using the MCLF method.
The magnetic structure of the system was optimized in VASP from the default ferromagnetic initial guess using spin polarization.
The atomic spin moments (ASMs) were computed on this optimized magnetic structure using the DDEC6 partition as inputs
to the method of T. A. Manz and D. S. Sholl, J. Chem. Theory Comput. 7 (2011) 4146-4164 DOI: 10.1021/ct200539n.
The RMSE and RRMSE were computed using a uniform grid with Ewald summation.
