# Supplementary material for: A collection of forcefield precursors for metal–organic frameworks
Source: RSC Adv. 2019 Nov 13;9(63):36492–507. doi: 10.1039/c9ra07327b (PMC9075174; doi:10.1039/c9ra07327b)
Supplement: RA-009-C9RA07327B-s5448 [file RA-009-C9RA07327B-s5448.xyz]

  208
jmolscript: load "" {1 1 1} spacegroup "x,y,z" unitcell [{     16.139000     0.000000     0.000000 }, {      8.069476    14.372642     0.000000 }, {      8.069501    -0.000018    14.372628 }]
Eu    14.710522     8.925266     0.459780     1.315259
Eu    13.413745    14.031141     5.556458     1.265050
Eu    22.779855    12.633688     6.726534     1.315281
Eu     5.344256     7.527813     1.629856     1.265020
Eu    18.745183    13.912859     1.739088     1.315284
Eu    17.448504     8.816170     6.844820     1.265034
Eu    10.675694     7.646095     5.447226     1.315273
Eu     9.378997    12.742784     0.341494     1.265052
Eu    17.567455     5.447358    13.912848     1.315256
Eu    18.864232     0.341483     8.816170     1.265048
Eu     9.498122     1.738936     7.646094     1.315277
Eu    26.933721     6.844811    12.742772     1.265020
Eu    13.532794     0.459765    12.633540     1.315284
Eu    14.829473     5.556454     7.527808     1.265037
Eu    21.602283     6.726529     8.925402     1.315266
Eu    22.898980     1.629840    14.031134     1.265051
H     13.062889    10.734922     3.585971     0.070176
H     14.912422     8.652325     4.053081     0.076584
H     21.132389    10.824032     3.600343     0.070181
H     22.981915    12.906629     3.133233     0.076576
H     17.097639    10.786663     3.548602     0.070178
H     18.947169    10.319555     1.466008     0.076575
H      9.028139    10.772291     3.637712     0.070182
H     10.877668    11.239399     5.720306     0.076577
H     19.215088     3.637702    10.786657     0.070177
H     17.365555     5.720299    10.319547     0.076583
H     11.145588     3.548592    10.772285     0.070180
H      9.296062     1.465995    11.239395     0.076577
H     15.180338     3.585961    10.824026     0.070177
H     13.330808     4.053069    12.906620     0.076577
H     23.249838     3.600333    10.734916     0.070182
H     21.400309     3.133225     8.652322     0.076577
C     13.731043    11.258086     3.206533     0.218561
C     15.123836    12.852013     2.909020     0.028173
C     15.256177    11.917792     1.897187     0.026729
C     15.730660    14.149862     3.220906     0.581554
C     16.179328    11.808562     0.756000     0.580187
C     15.753264     8.435299     3.721073     0.234543
C     17.355867     8.012745     2.344176     0.031819
C     17.822285     7.896325     3.639149     0.037174
C     17.917505     7.857522     1.007521     0.563811
C     19.163436     7.640491     4.228427     0.580442
C     21.800544    10.300868     3.979781     0.218566
C     23.193343     8.706941     4.277294     0.028168
C     23.325681     9.641162     5.289127     0.026733
C      7.661171     7.409092     3.965408     0.581560
C     24.248832     9.750392     6.430314     0.580195
C     23.822756    13.123655     3.465241     0.234551
C     25.425358    13.546209     4.842138     0.031813
C      9.752775    13.662629     3.547165     0.037176
C     25.986995    13.701432     6.178793     0.563802
C     11.093926    13.918463     2.957887     0.580424
C     17.765793    11.166100     4.071766     0.218556
C     19.158588    11.463612     5.665690     0.028179
C     19.290926    12.475447     4.731469     0.026723
C     19.765415    11.151724     6.963538     0.581546
C     20.214075    13.616635     4.622237     0.580166
C     19.788010    10.651563     1.248981     0.234554
C     21.390611    12.028463     0.826426     0.031801
C     21.857030    10.733488     0.710008     0.037166
C     21.952246    13.365119     0.671202     0.563806
C      7.059182    10.144210     0.454175     0.580425
C      9.696294    10.392854     3.114548     0.218559
C     11.089090    10.095342     1.520624     0.028177
C     11.221432     9.083507     2.454845     0.026734
C     11.695916    10.407230     0.222776     0.581556
C     12.144584     7.942319     2.564077     0.580183
C     11.718510    10.907391     5.937333     0.234553
C     13.321115     9.530491     6.359888     0.031788
C     13.787530    10.825466     6.476306     0.037174
C     13.882755     8.193835     6.515112     0.563807
C     15.128680    11.414744     6.732139     0.580439
C     18.546934     3.114538    11.166095     0.218563
C     17.154141     1.520611    11.463608     0.028174
C     17.021800     2.454832    12.475441     0.026730
C     16.547317     0.222762    11.151722     0.581558
C     16.098649     2.564062    13.616628     0.580189
C     16.524713     5.937325    10.651555     0.234544
C     14.922110     6.359879    12.028452     0.031820
C     14.455692     6.476299    10.733479     0.037175
C     14.360472     6.515102    13.365107     0.563811
C     13.114541     6.732133    10.144201     0.580442
C     10.477433     4.071756    10.392847     0.218567
C      9.084634     5.665683    10.095334     0.028169
C      8.952296     4.731462     9.083501     0.026734
C     24.616806     6.963532    10.407220     0.581557
C      8.029145     4.622232     7.942314     0.580193
C      8.455221     1.248969    10.907387     0.234548
C      6.852619     0.826415     9.530490     0.031811
C     22.525202     0.709995    10.825463     0.037174
C      6.290982     0.671192     8.193835     0.563804
C     21.184051     0.454161    11.414741     0.580424
C     14.512184     3.206524    10.300862     0.218557
C     13.119389     2.909012     8.706938     0.028181
C     12.987051     1.897177     9.641159     0.026724
C     12.512562     3.220900     7.409090     0.581544
C     12.063902     0.755989     9.750391     0.580165
C     12.489967     3.721061    13.123647     0.234549
C     10.887366     2.344161    13.546202     0.031797
C     10.420947     3.639136    13.662620     0.037159
C     10.325731     1.007505    13.701426     0.563808
C     25.218795     4.228414    13.918453     0.580427
C     22.581683     3.979770    11.258080     0.218561
C     21.188887     4.277282    12.852004     0.028179
C     21.056545     5.289117    11.917783     0.026736
C     20.582061     3.965394    14.149852     0.581553
C     20.133393     6.430305    11.808551     0.580182
C     20.559467     3.465233     8.435295     0.234555
C     18.956862     4.842133     8.012740     0.031788
C     18.490447     3.547158     7.896322     0.037178
C     18.395222     6.178789     7.857516     0.563810
C     17.149297     2.957880     7.640489     0.580440
N     14.363692    10.904521     2.085468    -0.387354
N     14.121605    12.412209     3.745507    -0.354772
N     16.019558     8.363437     2.416039    -0.393515
N     16.792616     8.166530     4.510131    -0.368856
N     22.433193    10.654433     5.100846    -0.387367
N     22.191110     9.146745     3.440807    -0.354777
N     24.089050    13.195517     4.770275    -0.393487
N     24.862107    13.392424     2.676183    -0.368851
N     18.398440    12.287167     3.718199    -0.387373
N     18.156358    10.627125     5.225888    -0.354781
N     20.054302    11.956599     1.177118    -0.393487
N     20.827363     9.862506     0.980213    -0.368839
N     10.328945     9.271787     3.468115    -0.387378
N     10.086857    10.931829     1.960426    -0.354794
N     11.984806     9.602355     6.009196    -0.393478
N     12.757860    11.696448     6.206101    -0.368879
N     17.914285     3.468103    12.287160    -0.387354
N     18.156372     1.960415    10.627121    -0.354772
N     16.258419     6.009187    11.956589    -0.393516
N     15.485361     6.206094     9.862497    -0.368858
N      9.844784     3.718191     9.271782    -0.387368
N     10.086867     5.225879    10.931821    -0.354778
N      8.188927     1.177107     9.602353    -0.393487
N      7.415870     0.980200    11.696445    -0.368849
N     13.879537     2.085457    10.654429    -0.387374
N     14.121619     3.745499     9.146740    -0.354780
N     12.223675     2.416025    13.195510    -0.393483
N     11.450614     4.510118    13.392415    -0.368836
N     21.949032     5.100837    10.904513    -0.387378
N     22.191120     3.440795    12.412202    -0.354794
N     20.293171     4.770269     8.363432    -0.393480
N     19.520117     2.676176     8.166527    -0.368881
O     23.977695    10.916004    14.276331    -0.507752
O     17.178331    12.547316     0.658266    -0.526236
O      7.157646     0.415220     4.209599    -0.468347
O      8.626295     0.252955     2.578449    -0.508786
O     19.231220     7.801463     5.478846    -0.498849
O     20.097885     7.263929     3.512670    -0.493421
O     17.183180     8.159780     0.023715    -0.539473
O     19.097266     7.394292     0.793800    -0.562711
O     23.977695    10.642932     7.282611    -0.507770
O      9.108837     9.011638     6.528048    -0.526237
O      7.157635     6.771092     2.976715    -0.468333
O      8.626284     6.933357     4.607865    -0.508785
O     11.161710    13.757491     1.707468    -0.498832
O     12.028373    14.295025     3.673644    -0.493405
O     25.252671    13.399174     7.162599    -0.539427
O     27.166755    14.164662     6.392514    -0.562714
O     11.873462     0.096292     3.729697    -0.507772
O     21.213079    13.714368     5.360990    -0.526248
O     19.261880    10.163029     7.601539    -0.468326
O     20.730526    11.794181     7.439272    -0.508802
O      7.126968     8.893790     0.615148    -0.498849
O      7.993629    10.859968     0.077612    -0.493403
O     13.148443    -0.023716     0.973458    -0.539450
O     23.132006    13.578841     0.207972    -0.562722
O     11.873451     7.090020     3.456617    -0.507787
O     13.143589     7.844586     1.825324    -0.526228
O     19.261878    11.395907    13.957403    -0.468343
O     20.730530     9.764755    14.119670    -0.508766
O     15.196462    12.665164     6.571166    -0.498854
O     16.063129    10.698986     7.108702    -0.493399
O     13.148432     7.210028     6.212856    -0.539425
O     15.062516     7.980113     6.978342    -0.562707
O      8.300282     3.456620     0.096297    -0.507753
O     15.099646     1.825308    13.714362    -0.526239
O     25.120331    13.957404    10.163029    -0.468353
O     23.651682    14.119669    11.794179    -0.508791
O     13.046757     6.571161     8.893782    -0.498854
O     12.180092     7.108695    10.859958    -0.493421
O      7.025296     6.212862    -0.023715    -0.539474
O     13.180711     6.978332    13.578828    -0.562712
O      8.300282     3.729692     7.090017    -0.507769
O     23.169140     5.360986     7.844580    -0.526234
O     25.120342     7.601532    11.395913    -0.468332
O     23.651693     7.439267     9.764763    -0.508783
O     21.116267     0.615133    12.665160    -0.498834
O     20.249604     0.077599    10.698984    -0.493405
O      7.025306     0.973450     7.210029    -0.539428
O      5.111222     0.207962     7.980114    -0.562715
O     20.404515    14.276332    10.642931    -0.507771
O     11.064898     0.658256     9.011638    -0.526246
O     13.016097     4.209595     6.771089    -0.468327
O     11.547451     2.578443     6.933356    -0.508801
O     25.151009     5.478834    13.757480    -0.498843
O     24.284348     3.512656    14.295016    -0.493403
O     11.060058     0.023698    13.399170    -0.539451
O      9.145971     0.793783    14.164656    -0.562721
O     20.404526     7.282604    10.916011    -0.507785
O     19.134388     6.528038    12.547304    -0.526227
O     13.016099     2.976717     0.415225    -0.468342
O     11.547447     4.607869     0.252958    -0.508766
O     17.081515     1.707460     7.801462    -0.498855
O     16.214848     3.673638     7.263926    -0.493404
O     19.129545     7.162596     8.159772    -0.539426
O     17.215461     6.392511     7.394286    -0.562709

The following XYZ coordinates are in angstroms. Other properties are in atomic units.
The sperically averaged electron density of each atom fit to a function of the form exp(a - br)
eigen_1, eigen_2 and eigen_3 are the three eigenvalues of traceless quadrupole moment tensor
  atom number  atomic symbol              X              Y              Z     net charge C6 coefficient C8 coefficient C10 coefficient fluctuating dipole atomic polarizability isotropic forcefield polarizability              a              b squared Pearson coefficient          <r^3>          <r^4>         wp_QDO          m_QDO          q_QDO       dipole_x       dipole_y       dipole_z         dipole            Qxy            Qxz            Qyz     Q(x^2-y^2)  Q(3z^2 - R^2)        eigen_1        eigen_2        eigen_3 static polarizability      alpha(xx)      alpha(xy)      alpha(xz)      alpha(yy)      alpha(yz)      alpha(zz) atomic spin moment
            1             Eu      14.710522       8.925266       0.459780       1.315259     205.712157 0.56966167E+04  0.22990572E+06                                24.121821                           21.549153       0.721460       1.907222                    0.998745      94.113211     253.345778       0.496476       0.305685      -1.274240      -0.018510      -0.056721      -0.115020       0.129574       0.064712      -0.023671       0.060823      -0.250639       0.343469      -0.202828       0.045478       0.157350             25.954668      33.939264      -2.725382       2.410582      23.741695       3.340698      20.183044           0.016168
            2             Eu      13.413745      14.031141       5.556458       1.265050     231.564361 0.63090467E+04  0.26154529E+06                                26.198731                           22.688504       0.639325       1.861469                    0.999635      97.269157     266.504615       0.482885       0.305970      -1.272290      -0.000152       0.099066       0.001029       0.099072      -0.045436       0.040044      -0.049854      -0.138709      -0.243920      -0.105760      -0.033911       0.139670             29.722729      27.268909      -3.418834      -0.641357      25.070181       9.148606      36.829096           0.032536
            3             Eu      22.779855      12.633688       6.726534       1.315281     205.687712 0.56957644E+04  0.22986180E+06                                24.119442                           21.547154       0.721737       1.907325                    0.998746      94.109943     253.328430       0.496515       0.305674      -1.274256      -0.018562       0.056660       0.115027       0.129561      -0.064898       0.023489       0.060830      -0.250749       0.343494      -0.202929       0.045520       0.157409             25.951991      33.935988       2.724385      -2.410201      23.739132       3.340318      20.180855           0.016167
            4             Eu       5.344256       7.527813       1.629856       1.265020     231.573010 0.63093096E+04  0.26155894E+06                                26.199367                           22.688958       0.639353       1.861467                    0.999635      97.270817     266.510653       0.482881       0.305970      -1.272291      -0.000169      -0.099078      -0.001035       0.099084       0.045269      -0.040234      -0.049823      -0.138725      -0.243935      -0.105912      -0.033688       0.139600             29.723560      27.269530       3.418598       0.640708      25.070632       9.149253      36.830518           0.032545
            5             Eu      18.745183      13.912859       1.739088       1.315284     205.688529 0.56958039E+04  0.22986396E+06                                24.119561                           21.547256       0.721750       1.907324                    0.998744      94.110042     253.329599       0.496512       0.305675      -1.274254      -0.018556       0.115008      -0.056676       0.129550       0.023525       0.064760      -0.060698      -0.297021       0.204154      -0.202786       0.045548       0.157238             25.952099      33.935589      -2.410254      -2.724410      20.180590      -3.340267      23.740117           0.016169
            6             Eu      17.448504       8.816170       6.844820       1.265034     231.584359 0.63096622E+04  0.26157751E+06                                26.200469                           22.689814       0.639397       1.861486                    0.999635      97.270287     266.512205       0.482864       0.305976      -1.272283      -0.000167      -0.001034       0.099068       0.099073      -0.040176      -0.045386       0.049885       0.052561       0.330114      -0.105867      -0.033834       0.139701             29.724914      27.270782       0.640895      -3.418882      36.832240      -9.149557      25.071718           0.032538
            7             Eu      10.675694       7.646095       5.447226       1.315273     205.701040 0.56962493E+04  0.22988676E+06                                24.120734                           21.548280       0.721684       1.907299                    0.998744      94.111413     253.337106       0.496494       0.305680      -1.274247      -0.018540      -0.115013       0.056676       0.129552      -0.023658      -0.064940      -0.060700      -0.297095       0.204272      -0.202954       0.045691       0.157264             25.953407      33.937271       2.410529       2.724364      20.181504      -3.340450      23.741444           0.016178
            8             Eu       9.378997      12.742784       0.341494       1.265052     231.561625 0.63089255E+04  0.26153848E+06                                26.198305                           22.688095       0.639442       1.861503                    0.999635      97.268618     266.500455       0.482896       0.305965      -1.272298      -0.000170       0.001037      -0.099073       0.099079       0.040053       0.045271       0.049912       0.052593       0.330047      -0.105796      -0.033817       0.139613             29.722295      27.268604      -0.641605       3.418511      36.828837      -9.148540      25.069444           0.032549
            9             Eu      17.567455       5.447358      13.912848       1.315256     205.712658 0.56966337E+04  0.22990659E+06                                24.121864                           21.549189       0.721460       1.907221                    0.998745      94.113304     253.346171       0.496476       0.305685      -1.274239       0.018509       0.056723       0.115021       0.129575       0.064713      -0.023671       0.060823      -0.250640       0.343473      -0.202830       0.045478       0.157352             25.954717      33.939332      -2.725392       2.410595      23.741741       3.340704      20.183078           0.016168
           10             Eu      18.864232       0.341483       8.816170       1.265048     231.565187 0.63090749E+04  0.26154676E+06                                26.198789                           22.688553       0.639339       1.861472                    0.999635      97.269350     266.505318       0.482884       0.305970      -1.272290       0.000164      -0.099078      -0.001025       0.099083      -0.045435       0.040044      -0.049852      -0.138714      -0.243926      -0.105762      -0.033911       0.139672             29.722797      27.268967      -3.418836      -0.641371      25.070247       9.148636      36.829177           0.032541
           11             Eu       9.498122       1.738936       7.646094       1.315277     205.687639 0.56957624E+04  0.22986170E+06                                24.119437                           21.547150       0.721737       1.907325                    0.998746      94.109931     253.328388       0.496515       0.305674      -1.274256       0.018560      -0.056661      -0.115028       0.129562      -0.064897       0.023490       0.060829      -0.250748       0.343493      -0.202928       0.045520       0.157408             25.951987      33.935985       2.724388      -2.410206      23.739123       3.340312      20.180851           0.016165
           12             Eu      26.933721       6.844811      12.742772       1.265020     231.572441 0.63092909E+04  0.26155798E+06                                26.199333                           22.688933       0.639336       1.861463                    0.999635      97.270649     266.510118       0.482881       0.305970      -1.272290       0.000171       0.099082       0.001031       0.099088       0.045270      -0.040233      -0.049825      -0.138724      -0.243931      -0.105911      -0.033690       0.139601             29.723517      27.269507       3.418588       0.640721      25.070592       9.149225      36.830451           0.032547
           13             Eu      13.532794       0.459765      12.633540       1.315284     205.688739 0.56958103E+04  0.22986429E+06                                24.119581                           21.547272       0.721746       1.907323                    0.998744      94.110061     253.329716       0.496512       0.305675      -1.274254       0.018555      -0.115010       0.056677       0.129552       0.023524       0.064760      -0.060698      -0.297025       0.204156      -0.202787       0.045549       0.157239             25.952120      33.935628      -2.410252      -2.724417      20.180605      -3.340265      23.740129           0.016174
           14             Eu      14.829473       5.556454       7.527808       1.265037     231.584058 0.63096531E+04  0.26157704E+06                                26.200445                           22.689798       0.639391       1.861485                    0.999635      97.270229     266.511994       0.482864       0.305976      -1.272283       0.000155       0.001049      -0.099067       0.099073      -0.040173      -0.045384       0.049882       0.052556       0.330108      -0.105862      -0.033834       0.139696             29.724881      27.270762       0.640903      -3.418879      36.832181      -9.149533      25.071699           0.032542
           15             Eu      21.602283       6.726529       8.925402       1.315266     205.701849 0.56962780E+04  0.22988822E+06                                24.120805                           21.548340       0.721684       1.907298                    0.998744      94.111569     253.337768       0.496493       0.305681      -1.274247       0.018545       0.115017      -0.056676       0.129557      -0.023658      -0.064941      -0.060701      -0.297096       0.204273      -0.202956       0.045691       0.157265             25.953485      33.937385       2.410549       2.724378      20.181563      -3.340458      23.741509           0.016172
           16             Eu      22.898980       1.629840      14.031134       1.265051     231.561309 0.63089151E+04  0.26153793E+06                                26.198280                           22.688074       0.639443       1.861503                    0.999635      97.268559     266.500210       0.482897       0.305965      -1.272298       0.000165      -0.001047       0.099073       0.099079       0.040054       0.045271       0.049913       0.052596       0.330043      -0.105797      -0.033815       0.139612             29.722265      27.268586      -0.641601       3.418506      36.828797      -9.148519      25.069414           0.032550
           17              H      13.062889      10.734922       3.585971       0.070176       1.024156 0.73057917E+01  0.71366716E+02                                 1.774770                            1.651495      -1.279460       2.252023                    0.993555       4.036309      11.943337       0.447877       1.399970      -0.681016      -0.036413      -0.025729       0.020250       0.048969       0.006547      -0.012164      -0.000214      -0.006558      -0.012897      -0.015835       0.002681       0.013154              1.831550       2.142828       0.490602      -0.331763       1.714684      -0.237189       1.637137           0.001557
           18              H      14.912422       8.652325       4.053081       0.076584       1.067420 0.73503479E+01  0.71580045E+02                                 1.799915                            1.638485      -1.192976       2.301791                    0.994468       3.854009      11.215901       0.459212       1.369646      -0.687922      -0.046603       0.004691       0.016344       0.049608      -0.003879      -0.000752      -0.000381       0.027122       0.002167      -0.014481       0.000701       0.013780              1.892178       2.570962      -0.284269      -0.448149       1.472871       0.075990       1.632702           0.000550
           19              H      21.132389      10.824032       3.600343       0.070181       1.024136 0.73056303E+01  0.71364892E+02                                 1.774764                            1.651491      -1.279426       2.252040                    0.993555       4.036282      11.943316       0.447871       1.399993      -0.681011      -0.036413       0.025728      -0.020250       0.048968      -0.006557       0.012153      -0.000214      -0.006558      -0.012896      -0.015827       0.002673       0.013155              1.831543       2.142820      -0.490598       0.331761       1.714678      -0.237188       1.637131           0.001556
           20              H      22.981915      12.906629       3.133233       0.076576       1.067480 0.73508467E+01  0.71586327E+02                                 1.799999                            1.638553      -1.193093       2.301731                    0.994466       3.854177      11.216609       0.459197       1.369666      -0.687917      -0.046604      -0.004691      -0.016346       0.049610       0.003869       0.000742      -0.000381       0.027126       0.002165      -0.014480       0.000701       0.013779              1.892272       2.571109       0.284293       0.448181       1.472931       0.075996       1.632775           0.000549
           21              H      17.097639      10.786663       3.548602       0.070178       1.024167 0.73059037E+01  0.71368214E+02                                 1.774794                            1.651516      -1.279543       2.251987                    0.993554       4.036375      11.943637       0.447870       1.399983      -0.681013      -0.036415      -0.020250      -0.025728       0.048970       0.012152       0.006546       0.000221       0.003170       0.016286      -0.015822       0.002672       0.013150              1.831576       2.142862       0.331775       0.490611       1.637161       0.237196       1.714705           0.001556
           22              H      18.947169      10.319555       1.466008       0.076575       1.067476 0.73507896E+01  0.71585503E+02                                 1.799982                            1.638537      -1.193043       2.301754                    0.994467       3.854138      11.216408       0.459204       1.369651      -0.687920      -0.046604      -0.016345       0.004691       0.049609       0.000741      -0.003880       0.000386       0.012480      -0.041767      -0.014482       0.000701       0.013780              1.892255       2.571087       0.448181      -0.284292       1.632760      -0.075996       1.472917           0.000550
           23              H       9.028139      10.772291       3.637712       0.070182       1.024126 0.73055276E+01  0.71363516E+02                                 1.774741                            1.651470      -1.279445       2.252035                    0.993555       4.036236      11.943082       0.447879       1.399977      -0.681014      -0.036414       0.020251       0.025728       0.048969      -0.012164      -0.006558       0.000221       0.003169       0.016284      -0.015836       0.002670       0.013166              1.831520       2.142794      -0.331757      -0.490589       1.637112       0.237184       1.714655           0.001556
           24              H      10.877668      11.239399       5.720306       0.076577       1.067478 0.73508174E+01  0.71586046E+02                                 1.800007                            1.638556      -1.193081       2.301738                    0.994466       3.854176      11.216645       0.459193       1.369678      -0.687915      -0.046603       0.016347      -0.004690       0.049609      -0.000750       0.003868       0.000387       0.012481      -0.041763      -0.014477       0.000699       0.013778              1.892283       2.571135      -0.448189       0.284299       1.632779      -0.075997       1.472936           0.000550
           25              H      19.215088       3.637702      10.786657       0.070177       1.024155 0.73057865E+01  0.71366657E+02                                 1.774769                            1.651495      -1.279461       2.252022                    0.993555       4.036308      11.943336       0.447877       1.399970      -0.681015       0.036413       0.025729      -0.020250       0.048969       0.006547      -0.012164      -0.000214      -0.006558      -0.012897      -0.015835       0.002681       0.013154              1.831549       2.142827       0.490602      -0.331763       1.714684      -0.237189       1.637137           0.001556
           26              H      17.365555       5.720299      10.319547       0.076583       1.067423 0.73503678E+01  0.71580289E+02                                 1.799918                            1.638487      -1.192978       2.301790                    0.994468       3.854015      11.215923       0.459212       1.369646      -0.687922       0.046603      -0.004691      -0.016344       0.049608      -0.003879      -0.000752      -0.000381       0.027122       0.002167      -0.014482       0.000701       0.013780              1.892182       2.570967      -0.284270      -0.448150       1.472873       0.075990       1.632705           0.000550
           27              H      11.145588       3.548592      10.772285       0.070180       1.024135 0.73056268E+01  0.71364838E+02                                 1.774763                            1.651490      -1.279421       2.252043                    0.993555       4.036279      11.943300       0.447872       1.399992      -0.681012       0.036413      -0.025728       0.020250       0.048968      -0.006557       0.012153      -0.000214      -0.006558      -0.012896      -0.015827       0.002673       0.013155              1.831542       2.142818      -0.490597       0.331761       1.714677      -0.237187       1.637130           0.001556
           28              H       9.296062       1.465995      11.239395       0.076577       1.067481 0.73508569E+01  0.71586458E+02                                 1.800000                            1.638554      -1.193097       2.301729                    0.994466       3.854181      11.216627       0.459196       1.369667      -0.687917       0.046604       0.004691       0.016346       0.049609       0.003869       0.000742      -0.000381       0.027126       0.002165      -0.014480       0.000701       0.013779              1.892273       2.571112       0.284294       0.448182       1.472932       0.075996       1.632777           0.000550
           29              H      15.180338       3.585961      10.824026       0.070177       1.024167 0.73059057E+01  0.71368238E+02                                 1.774794                            1.651516      -1.279543       2.251987                    0.993554       4.036376      11.943640       0.447870       1.399983      -0.681013       0.036415       0.020250       0.025728       0.048970       0.012152       0.006545       0.000221       0.003170       0.016286      -0.015822       0.002672       0.013150              1.831576       2.142862       0.331775       0.490611       1.637161       0.237196       1.714705           0.001556
           30              H      13.330808       4.053069      12.906620       0.076577       1.067474 0.73507780E+01  0.71585373E+02                                 1.799982                            1.638536      -1.193048       2.301752                    0.994467       3.854137      11.216410       0.459203       1.369652      -0.687920       0.046604       0.016345      -0.004691       0.049609       0.000741      -0.003880       0.000386       0.012479      -0.041767      -0.014482       0.000702       0.013780              1.892254       2.571086       0.448181      -0.284291       1.632760      -0.075996       1.472917           0.000550
           31              H      23.249838       3.600333      10.734916       0.070182       1.024124 0.73055125E+01  0.71363323E+02                                 1.774739                            1.651468      -1.279441       2.252037                    0.993555       4.036230      11.943056       0.447879       1.399976      -0.681015       0.036414      -0.020250      -0.025728       0.048969      -0.012164      -0.006558       0.000221       0.003169       0.016283      -0.015836       0.002670       0.013166              1.831518       2.142791      -0.331757      -0.490588       1.637110       0.237183       1.714652           0.001556
           32              H      21.400309       3.133225       8.652322       0.076577       1.067482 0.73508510E+01  0.71586452E+02                                 1.800011                            1.638559      -1.193085       2.301735                    0.994466       3.854185      11.216676       0.459193       1.369677      -0.687915       0.046603      -0.016347       0.004690       0.049609      -0.000750       0.003868       0.000387       0.012481      -0.041763      -0.014478       0.000699       0.013778              1.892287       2.571141      -0.448190       0.284300       1.632783      -0.075997       1.472938           0.000550
           33              C      13.731043      11.258086       3.206533       0.218561      22.489434 0.30730239E+03  0.67304788E+04                                 7.285485                            6.095315      -0.121287       1.986667                    0.998640      25.990704      75.958081       0.616834       0.453375      -1.025405       0.021982       0.037463      -0.030594       0.053129      -0.027713       0.026537      -0.043413       0.039552      -0.054064      -0.057966      -0.009378       0.067344              7.805554       8.709496       2.511936      -2.508361       7.574771       0.215085       7.132396           0.122836
           34              C      15.123836      12.852013       2.909020       0.028173      32.489913 0.43327697E+03  0.10192913E+05                                 8.968716                            7.059992      -0.076437       1.980622                    0.999351      27.686526      80.010027       0.603531       0.431394      -1.053267      -0.055210      -0.036813       0.017789       0.068701      -0.022100       0.016347      -0.036000       0.046758      -0.005884      -0.050523      -0.000944       0.051466              9.813174       8.882858       3.079122      -1.489509      12.340776       2.539533       8.215887           0.108055
           35              C      15.256177      11.917792       1.897187       0.026729      32.642964 0.42198238E+03  0.98442606E+04                                 8.937842                            6.902090       0.069518       2.024529                    0.999676      27.452765      78.542532       0.620182       0.423349      -1.060129      -0.065079      -0.026403       0.029761       0.076277      -0.013029       0.036129      -0.035361       0.039196      -0.024224      -0.051009      -0.009238       0.060247             10.085154      10.671694       0.818742      -5.071893       7.821583       1.740771      11.762185           0.114703
           36              C      15.730660      14.149862       3.220906       0.581554      23.707385 0.26536813E+03  0.55803588E+04                                 7.608637                            5.830650      -0.179466       1.999045                    0.999259      22.618128      63.929926       0.606284       0.480415      -1.014712       0.020656       0.072377       0.011113       0.076083      -0.038155       0.062936      -0.049292       0.025503       0.060077      -0.055898      -0.049293       0.105191              8.411464       8.777648       1.868676      -2.817562       8.767957       1.090123       7.688787          -0.008382
           37              C      16.179328      11.808562       0.756000       0.580187      22.515031 0.25452591E+03  0.53009926E+04                                 7.362856                            5.708941       0.037811       2.075037                    0.999634      22.407295      63.191235       0.612450       0.480187      -1.014036       0.045659       0.001441      -0.070261       0.083806      -0.059151       0.039328      -0.055362      -0.021953      -0.033243      -0.057506      -0.047685       0.105192              8.118408       9.280958       2.067969      -2.172928       6.766292       1.122336       8.307976          -0.006203
           38              C      15.753264       8.435299       3.721073       0.234543      23.380063 0.29565479E+03  0.63920843E+04                                 7.424357                            5.942925      -0.000126       2.032759                    0.999139      25.266262      72.581147       0.632414       0.447968      -1.031871       0.033304      -0.033349      -0.017893       0.050413       0.030202      -0.013841       0.007918      -0.090390      -0.161731      -0.061157      -0.020251       0.081408              8.228678      11.641661      -1.858533      -1.534586       4.634691       0.366395       8.409681           0.109226
           39              C      17.355867       8.012745       2.344176       0.031819      36.496737 0.41766958E+03  0.97035905E+04                                 9.624363                            6.859574       0.112234       2.041124                    0.999656      27.185690      77.226017       0.624042       0.422467      -1.062328      -0.068104      -0.013645       0.026266       0.074258       0.007178      -0.007782      -0.003972      -0.035083      -0.154155      -0.052482       0.007530       0.044952             11.599139      10.719309      -1.804125      -3.240431       5.719849       2.392052      18.358259           0.099116
           40              C      17.822285       7.896325       3.639149       0.037174      33.094863 0.42251471E+03  0.98362439E+04                                 8.964397                            6.886233      -0.013645       1.994919                    0.999473      27.320883      77.476785       0.625123       0.420875      -1.064224      -0.073979      -0.011964       0.021811       0.078050       0.011338      -0.021362       0.008188      -0.066591      -0.104437      -0.050407      -0.002433       0.052841             10.114859      13.664286      -1.962492       2.333506       5.174240      -0.212165      11.506050           0.120082
           41              C      17.917505       7.857522       1.007521       0.563811      24.370094 0.26483000E+03  0.55781889E+04                                 7.787403                            5.796859      -0.108671       2.014667                    0.999433      23.067453      65.713017       0.611126       0.475828      -1.014966       0.023270      -0.020758      -0.060035       0.067651       0.053696       0.003281      -0.008681      -0.093183      -0.184060      -0.063493      -0.038537       0.102030              9.086132       9.486378      -1.811117      -2.213967       5.607416       2.263651      12.164601          -0.005859
           42              C      19.163436       7.640491       4.228427       0.580442      22.185594 0.24842377E+03  0.51310593E+04                                 7.199126                            5.588228      -0.046457       2.046462                    0.999300      22.191394      61.866609       0.629080       0.471396      -1.021024       0.065666      -0.025136       0.031125       0.076894       0.047552      -0.009117      -0.026456      -0.132494      -0.159493      -0.057986      -0.054858       0.112844              7.917224      10.044539      -1.385632      -0.701464       4.364638       0.294871       9.342494          -0.006447
           43              C      21.800544      10.300868       3.979781       0.218566      22.489464 0.30730383E+03  0.67305223E+04                                 7.285496                            6.095326      -0.121256       1.986680                    0.998640      25.990815      75.958621       0.616834       0.453375      -1.025404       0.021984      -0.037472       0.030593       0.053136       0.027651      -0.026595      -0.043402       0.039539      -0.054077      -0.057955      -0.009376       0.067332              7.805567       8.709519      -2.511935       2.508366       7.574775       0.215082       7.132407           0.122844
           44              C      23.193343       8.706941       4.277294       0.028168      32.490752 0.43329116E+03  0.10193358E+05                                 8.968923                            7.060146      -0.076461       1.980611                    0.999351      27.687164      80.013015       0.603517       0.431399      -1.053261      -0.055213       0.036813      -0.017790       0.068703       0.022044      -0.016402      -0.035997       0.046757      -0.005889      -0.050501      -0.000968       0.051469              9.813404       8.883147      -3.079189       1.489561      12.340973       2.539591       8.216092           0.108069
           45              C      23.325681       9.641162       5.289127       0.026733      32.644086 0.42199719E+03  0.98447196E+04                                 8.938124                            6.902263       0.069418       2.024494                    0.999676      27.453373      78.545429       0.620166       0.423355      -1.060122      -0.065081       0.026408      -0.029759       0.076279       0.012974      -0.036177      -0.035355       0.039197      -0.024222      -0.051038      -0.009215       0.060253             10.085506      10.672123      -0.818775       5.072122       7.821780       1.740830      11.762615           0.114720
           46              C       7.661171       7.409092       3.965408       0.581560      23.707795 0.26537469E+03  0.55805137E+04                                 7.608654                            5.830681      -0.179398       1.999061                    0.999259      22.618164      63.929465       0.606291       0.480408      -1.014719       0.020658      -0.072374      -0.011113       0.076080       0.038127      -0.062968      -0.049292       0.025506       0.060070      -0.055922      -0.049281       0.105202              8.411472       8.777687      -1.868703       2.817529       8.767972       1.090132       7.688756          -0.008378
           47              C      24.248832       9.750392       6.430314       0.580195      22.515366 0.25452986E+03  0.53010897E+04                                 7.362881                            5.708947       0.037839       2.075039                    0.999634      22.407504      63.191697       0.612456       0.480180      -1.014041       0.045662      -0.001449       0.070263       0.083809       0.059114      -0.039372      -0.055361      -0.021970      -0.033271      -0.057456      -0.047735       0.105191              8.118453       9.281077      -2.067958       2.172965       6.766245       1.122331       8.308037          -0.006200
           48              C      23.822756      13.123655       3.465241       0.234551      23.379941 0.29565187E+03  0.63920084E+04                                 7.424374                            5.942919      -0.000080       2.032769                    0.999139      25.266077      72.580656       0.632411       0.447971      -1.031868       0.033299       0.033343       0.017881       0.050402      -0.030267       0.013785       0.007919      -0.090379      -0.161709      -0.061118      -0.020318       0.081436              8.228715      11.641807       1.858583       1.534654       4.634705       0.366424       8.409632           0.109241
           49              C      25.425358      13.546209       4.842138       0.031813      36.497606 0.41767830E+03  0.97038585E+04                                 9.624596                            6.859709       0.112113       2.041083                    0.999656      27.185914      77.227297       0.624026       0.422475      -1.062322      -0.068103       0.013645      -0.026266       0.074256      -0.007215       0.007732      -0.003975      -0.035098      -0.154138      -0.052464       0.007493       0.044971             11.599450      10.719600       1.804194       3.240687       5.720002       2.392206      18.358747           0.099127
           50              C       9.752775      13.662629       3.547165       0.037176      33.094293 0.42250888E+03  0.98360587E+04                                 8.964241                            6.886153      -0.013648       1.994920                    0.999473      27.320686      77.475631       0.625132       0.420871      -1.064228      -0.073961       0.011957      -0.021809       0.078031      -0.011394       0.021305       0.008194      -0.066592      -0.104455      -0.050367      -0.002495       0.052862             10.114652      13.663958       1.962418      -2.333369       5.174167      -0.212119      11.505831           0.120100
           51              C      25.986995      13.701432       6.178793       0.563802      24.370102 0.26482979E+03  0.55781848E+04                                 7.787407                            5.796858      -0.108700       2.014655                    0.999433      23.067471      65.713125       0.611125       0.475828      -1.014966       0.023273       0.020755       0.060021       0.067638      -0.053729      -0.003324      -0.008675      -0.093192      -0.184058      -0.063512      -0.038544       0.102056              9.086141       9.486304       1.811076       2.213963       5.607429       2.263680      12.164689          -0.005861
           52              C      11.093926      13.918463       2.957887       0.580424      22.185697 0.24842647E+03  0.51311102E+04                                 7.199056                            5.588200      -0.046384       2.046483                    0.999300      22.191333      61.865673       0.629094       0.471387      -1.021033       0.065667       0.025144      -0.031129       0.076899      -0.047590       0.009085      -0.026454      -0.132480      -0.159479      -0.057965      -0.054889       0.112854              7.917126      10.044373       1.385605       0.701438       4.364601       0.294882       9.342404          -0.006451
           53              C      17.765793      11.166100       4.071766       0.218556      22.489657 0.30730483E+03  0.67305331E+04                                 7.285459                            6.095275      -0.121237       1.986675                    0.998640      25.990803      75.957913       0.616847       0.453366      -1.025412       0.021981       0.030594       0.037467       0.053131      -0.026601      -0.027716       0.043451       0.046815      -0.032276      -0.058005      -0.009403       0.067409              7.805539       8.709477       2.508409       2.511901       7.132424      -0.215089       7.574718           0.122831
           54              C      19.158588      11.463612       5.665690       0.028179      32.490009 0.43327852E+03  0.10192972E+05                                 8.968780                            7.060042      -0.076456       1.980615                    0.999351      27.686634      80.010776       0.603523       0.431399      -1.053263      -0.055209      -0.017780      -0.036823       0.068703      -0.016394      -0.022102       0.036017       0.026310      -0.067186      -0.050529      -0.000981       0.051510              9.813248       8.882949       1.489576       3.079089       8.216008      -2.539557      12.340786           0.108054
           55              C      19.290926      12.475447       4.731469       0.026723      32.643552 0.42198952E+03  0.98444785E+04                                 8.937966                            6.902154       0.069458       2.024509                    0.999676      27.453103      78.543958       0.620178       0.423349      -1.060127      -0.065081      -0.029755      -0.026403       0.076276      -0.036175      -0.013025       0.035379       0.031727      -0.046710      -0.051048      -0.009246       0.060294             10.085334      10.671900       5.072034       0.818758      11.762417      -1.740808       7.821685           0.114704
           56              C      19.765415      11.151724       6.963538       0.581546      23.707990 0.26537665E+03  0.55805673E+04                                 7.608684                            5.830692      -0.179367       1.999065                    0.999260      22.618358      63.930161       0.606292       0.480406      -1.014720       0.020660      -0.011117       0.072357       0.076065      -0.062961      -0.038160       0.049313      -0.017292      -0.068330      -0.055927      -0.049303       0.105230              8.411516       8.777685       2.817608       1.868673       7.688879      -1.090130       8.767986          -0.008380
           57              C      20.214075      13.616635       4.622237       0.580166      22.515960 0.25453583E+03  0.53012503E+04                                 7.363001                            5.709010       0.037725       2.075001                    0.999633      22.407927      63.193296       0.612453       0.480180      -1.014040       0.045654       0.070263       0.001441       0.083805      -0.039370      -0.059144       0.055392       0.005645       0.049538      -0.057505      -0.047724       0.105229              8.118604       9.281249       2.172982       2.068092       8.308106      -1.122342       6.766456          -0.006196
           58              C      19.788010      10.651563       1.248981       0.234554      23.379371 0.29564280E+03  0.63917428E+04                                 7.424157                            5.942755       0.000068       2.032820                    0.999140      25.265572      72.578050       0.632433       0.447960      -1.031878       0.033309       0.017883      -0.033342       0.050408       0.013783       0.030206      -0.007888       0.035669       0.216429      -0.061104      -0.020299       0.081403              8.228470      11.641440       1.534652      -1.858525       8.409389      -0.366405       4.634582           0.109243
           59              C      21.390611      12.028463       0.826426       0.031801      36.498220 0.41768616E+03  0.97040745E+04                                 9.624623                            6.859710       0.111986       2.041036                    0.999656      27.186269      77.228115       0.624036       0.422467      -1.062328      -0.068112      -0.026266      -0.013650       0.074267       0.007732       0.007174       0.004008       0.059521       0.129761      -0.052475       0.007503       0.044972             11.599505      10.719534       3.240696      -1.804211      18.358956      -2.392225       5.720024           0.099133
           60              C      21.857030      10.733488       0.710008       0.037166      33.095050 0.42252052E+03  0.98363978E+04                                 8.964350                            6.886232      -0.013696       1.994895                    0.999474      27.321172      77.477292       0.625131       0.420869      -1.064229      -0.073961      -0.021793      -0.011954       0.078026       0.021307       0.011348      -0.008171       0.018915       0.152122      -0.050356      -0.002492       0.052848             10.114776      13.664052      -2.333378      -1.962447      11.506048       0.212127       5.174228           0.120104
           61              C      21.952246      13.365119       0.671202       0.563806      24.370479 0.26483373E+03  0.55783160E+04                                 7.787617                            5.796989      -0.108747       2.014634                    0.999432      23.067937      65.715785       0.611101       0.475842      -1.014953       0.023275       0.060009      -0.020750       0.067627      -0.003325       0.053701       0.008697       0.045416       0.231810      -0.063509      -0.038524       0.102033              9.086409       9.486551       2.214044      -1.811156      12.165090      -2.263779       5.607587          -0.005857
           62              C       7.059182      10.144210       0.454175       0.580425      22.185973 0.24843065E+03  0.51312102E+04                                 7.199077                            5.588225      -0.046401       2.046475                    0.999300      22.191438      61.865725       0.629097       0.471383      -1.021037       0.065664      -0.031128      -0.025145       0.076896       0.009083       0.047562       0.026475       0.013508       0.278470      -0.057976      -0.054872       0.112847              7.917143      10.044395       0.701408      -1.385617       9.342422      -0.294873       4.364611          -0.006446
           63              C       9.696294      10.392854       3.114548       0.218559      22.489602 0.30730415E+03  0.67305093E+04                                 7.285437                            6.095261      -0.121251       1.986672                    0.998640      25.990676      75.957304       0.616849       0.453364      -1.025413       0.021986      -0.030598      -0.037470       0.053138       0.026535       0.027650       0.043442       0.046816      -0.032270      -0.057997      -0.009314       0.067311              7.805515       8.709463      -2.508377      -2.511886       7.132383      -0.215106       7.574698           0.122834
           64              C      11.089090      10.095342       1.520624       0.028177      32.490063 0.43327613E+03  0.10192911E+05                                 8.968808                            7.060021      -0.076403       1.980632                    0.999351      27.686599      80.010879       0.603523       0.431398      -1.053262      -0.055210       0.017780       0.036817       0.068700       0.016335       0.022053       0.036012       0.026305      -0.067190      -0.050523      -0.000907       0.051430              9.813308       8.882877      -1.489521      -3.079081       8.216054      -2.539692      12.340993           0.108057
           65              C      11.221432       9.083507       2.454845       0.026734      32.644054 0.42199513E+03  0.98446909E+04                                 8.938270                            6.902357       0.069486       2.024523                    0.999676      27.453233      78.545927       0.620144       0.423369      -1.060110      -0.065086       0.029778       0.026400       0.076289       0.036114       0.012975       0.035381       0.031688      -0.046713      -0.051035      -0.009179       0.060214             10.085701      10.672221      -5.072215      -0.818713      11.762883      -1.740987       7.821997           0.114705
           66              C      11.695916      10.407230       0.222776       0.581556      23.707780 0.26537303E+03  0.55805089E+04                                 7.608800                            5.830753      -0.179475       1.999038                    0.999259      22.618587      63.932292       0.606269       0.480423      -1.014704       0.020653       0.011123      -0.072361       0.076068       0.062926       0.038135       0.049307      -0.017293      -0.068313      -0.055916      -0.049268       0.105184              8.411658       8.777761      -2.817622      -1.868694       7.689017      -1.090189       8.768196          -0.008380
           67              C      12.144584       7.942319       2.564077       0.580183      22.515061 0.25452401E+03  0.53009390E+04                                 7.362764                            5.708835       0.037880       2.075054                    0.999634      22.407502      63.191569       0.612470       0.480173      -1.014045       0.045658      -0.070258      -0.001436       0.083803       0.039326       0.059109       0.055387       0.005646       0.049576      -0.057493      -0.047686       0.105178              8.118341       9.280923      -2.172911      -2.067964       8.307861      -1.122331       6.766239          -0.006199
           68              C      11.718510      10.907391       5.937333       0.234553      23.379599 0.29564561E+03  0.63918289E+04                                 7.424243                            5.942800       0.000053       2.032818                    0.999140      25.265801      72.579225       0.632427       0.447963      -1.031875       0.033306      -0.017878       0.033344       0.050405      -0.013831      -0.030271      -0.007890       0.035653       0.216450      -0.061144      -0.020299       0.081444              8.228588      11.641692      -1.534676       1.858580       8.409434      -0.366404       4.634637           0.109230
           69              C      13.321115       9.530491       6.359888       0.031788      36.498677 0.41769159E+03  0.97042611E+04                                 9.624801                            6.859818       0.112095       2.041079                    0.999656      27.186496      77.229759       0.624020       0.422475      -1.062320      -0.068113       0.026278       0.013653       0.074272      -0.007786      -0.007233       0.004007       0.059521       0.129752      -0.052486       0.007493       0.044993             11.599737      10.719786      -3.240734       1.804268      18.359304      -2.392262       5.720121           0.099113
           70              C      13.787530      10.825466       6.476306       0.037174      33.097005 0.42254495E+03  0.98372002E+04                                 8.965018                            6.886648      -0.013947       1.994816                    0.999473      27.322118      77.483242       0.625077       0.420895      -1.064203      -0.073995       0.021805       0.011973       0.078064      -0.021374      -0.011393      -0.008161       0.018914       0.152122      -0.050421      -0.002438       0.052859             10.115600      13.665361       2.333598       1.962680      11.506871       0.212152       5.174568           0.120087
           71              C      13.882755       8.193835       6.515112       0.563807      24.369674 0.26482420E+03  0.55780553E+04                                 7.787397                            5.796845      -0.108598       2.014692                    0.999432      23.067409      65.713550       0.611117       0.475836      -1.014959       0.023269      -0.060008       0.020757       0.067626       0.003287      -0.053732       0.008701       0.045422       0.231805      -0.063496      -0.038561       0.102057              9.086143       9.486249      -2.213978       1.811094      12.164742      -2.263686       5.607438          -0.005858
           72              C      15.128680      11.414744       6.732139       0.580439      22.185960 0.24842832E+03  0.51311945E+04                                 7.199289                            5.588333      -0.046527       2.046439                    0.999300      22.191730      61.868493       0.629063       0.471406      -1.021016       0.065663       0.031125       0.025137       0.076891      -0.009112      -0.047580       0.026474       0.013508       0.278445      -0.057983      -0.054870       0.112853              7.917413      10.044798      -0.701449       1.385673       9.342718      -0.294878       4.364724          -0.006445
           73              C      18.546934       3.114538      11.166095       0.218563      22.489443 0.30730253E+03  0.67304819E+04                                 7.285482                            6.095312      -0.121286       1.986668                    0.998640      25.990708      75.958062       0.616835       0.453374      -1.025405      -0.021982      -0.037463       0.030594       0.053129      -0.027712       0.026536      -0.043412       0.039551      -0.054063      -0.057965      -0.009377       0.067342              7.805551       8.709492       2.511935      -2.508361       7.574768       0.215085       7.132393           0.122840
           74              C      17.154141       1.520611      11.463608       0.028174      32.489939 0.43327726E+03  0.10192921E+05                                 8.968717                            7.059992      -0.076437       1.980622                    0.999351      27.686542      80.010065       0.603531       0.431394      -1.053267       0.055211       0.036813      -0.017789       0.068702      -0.022100       0.016347      -0.036000       0.046758      -0.005884      -0.050523      -0.000944       0.051466              9.813175       8.882858       3.079122      -1.489509      12.340779       2.539535       8.215888           0.108063
           75              C      17.021800       2.454832      12.475441       0.026730      32.642997 0.42198280E+03  0.98442724E+04                                 8.937844                            6.902090       0.069519       2.024529                    0.999676      27.452784      78.542581       0.620182       0.423348      -1.060129       0.065080       0.026403      -0.029761       0.076277      -0.013029       0.036129      -0.035361       0.039196      -0.024225      -0.051009      -0.009238       0.060246             10.085157      10.671697       0.818742      -5.071895       7.821586       1.740772      11.762189           0.114711
           76              C      16.547317       0.222762      11.151722       0.581558      23.707456 0.26536901E+03  0.55803824E+04                                 7.608651                            5.830660      -0.179459       1.999046                    0.999259      22.618181      63.930119       0.606284       0.480415      -1.014712      -0.020655      -0.072378      -0.011113       0.076084      -0.038157       0.062938      -0.049294       0.025504       0.060077      -0.055900      -0.049295       0.105195              8.411480       8.777666       1.868680      -2.817569       8.767974       1.090125       7.688801          -0.008380
           77              C      16.098649       2.564062      13.616628       0.580189      22.515064 0.25452631E+03  0.53010033E+04                                 7.362862                            5.708946       0.037814       2.075037                    0.999634      22.407324      63.191341       0.612450       0.480187      -1.014036      -0.045659      -0.001441       0.070261       0.083806      -0.059151       0.039329      -0.055362      -0.021954      -0.033243      -0.057506      -0.047686       0.105192              8.118415       9.280966       2.067971      -2.172930       6.766297       1.122337       8.307983          -0.006204
           78              C      16.524713       5.937325      10.651555       0.234544      23.380069 0.29565482E+03  0.63920848E+04                                 7.424355                            5.942922      -0.000123       2.032760                    0.999139      25.266273      72.581168       0.632415       0.447967      -1.031871      -0.033304       0.033349       0.017893       0.050413       0.030201      -0.013841       0.007918      -0.090388      -0.161729      -0.061156      -0.020250       0.081406              8.228676      11.641660      -1.858534      -1.534587       4.634690       0.366395       8.409677           0.109227
           79              C      14.922110       6.359879      12.028452       0.031820      36.496781 0.41767003E+03  0.97036034E+04                                 9.624367                            6.859575       0.112236       2.041125                    0.999656      27.185713      77.226084       0.624042       0.422467      -1.062328       0.068105       0.013645      -0.026265       0.074258       0.007177      -0.007782      -0.003972      -0.035081      -0.154153      -0.052481       0.007530       0.044951             11.599145      10.719312      -1.804126      -3.240433       5.719851       2.392054      18.358273           0.099120
           80              C      14.455692       6.476299      10.733479       0.037175      33.094898 0.42251509E+03  0.98362547E+04                                 8.964400                            6.886233      -0.013643       1.994919                    0.999473      27.320905      77.476848       0.625124       0.420874      -1.064224       0.073980       0.011964      -0.021811       0.078051       0.011338      -0.021363       0.008188      -0.066589      -0.104435      -0.050407      -0.002433       0.052839             10.114863      13.664291      -1.962493       2.333512       5.174241      -0.212166      11.506056           0.120085
           81              C      14.360472       6.515102      13.365107       0.563811      24.370138 0.26483050E+03  0.55782032E+04                                 7.787416                            5.796868      -0.108672       2.014666                    0.999433      23.067490      65.713180       0.611125       0.475828      -1.014966      -0.023270       0.020759       0.060035       0.067651       0.053696       0.003281      -0.008682      -0.093184      -0.184064      -0.063494      -0.038538       0.102032              9.086149       9.486394      -1.811121      -2.213974       5.607426       2.263658      12.164627          -0.005857
           82              C      13.114541       6.732133      10.144201       0.580442      22.185664 0.24842466E+03  0.51310835E+04                                 7.199146                            5.588242      -0.046459       2.046460                    0.999300      22.191448      61.866840       0.629078       0.471397      -1.021024      -0.065667       0.025136      -0.031125       0.076894       0.047553      -0.009118      -0.026457      -0.132499      -0.159497      -0.057988      -0.054860       0.112848              7.917246      10.044571      -1.385636      -0.701465       4.364649       0.294871       9.342519          -0.006444
           83              C      10.477433       4.071756      10.392847       0.218567      22.489407 0.30730290E+03  0.67304987E+04                                 7.285496                            6.095326      -0.121263       1.986678                    0.998640      25.990775      75.958551       0.616832       0.453376      -1.025403      -0.021984       0.037472      -0.030593       0.053135       0.027653      -0.026597      -0.043403       0.039540      -0.054078      -0.057957      -0.009378       0.067335              7.805566       8.709517      -2.511933       2.508365       7.574774       0.215083       7.132406           0.122847
           84              C       9.084634       5.665683      10.095334       0.028169      32.490632 0.43328928E+03  0.10193305E+05                                 8.968916                            7.060142      -0.076467       1.980610                    0.999351      27.687086      80.012814       0.603516       0.431400      -1.053260       0.055213      -0.036812       0.017789       0.068702       0.022047      -0.016404      -0.035998       0.046758      -0.005889      -0.050503      -0.000970       0.051473              9.813397       8.883141      -3.079186       1.489559      12.340964       2.539589       8.216085           0.108069
           85              C       8.952296       4.731462       9.083501       0.026734      32.643949 0.42199516E+03  0.98446622E+04                                 8.938112                            6.902256       0.069413       2.024494                    0.999676      27.453288      78.545192       0.620164       0.423356      -1.060121       0.065081      -0.026406       0.029759       0.076279       0.012975      -0.036180      -0.035357       0.039197      -0.024222      -0.051039      -0.009217       0.060256             10.085491      10.672107      -0.818775       5.072112       7.821771       1.740827      11.762595           0.114720
           86              C      24.616806       6.963532      10.407220       0.581557      23.707705 0.26537349E+03  0.55804817E+04                                 7.608634                            5.830666      -0.179406       1.999061                    0.999259      22.618109      63.929261       0.606292       0.480408      -1.014719      -0.020658       0.072373       0.011112       0.076079       0.038125      -0.062966      -0.049290       0.025504       0.060069      -0.055920      -0.049279       0.105198              8.411450       8.777665      -1.868697       2.817523       8.767948       1.090129       7.688738          -0.008382
           87              C       8.029145       4.622232       7.942314       0.580193      22.515339 0.25452956E+03  0.53010815E+04                                 7.362874                            5.708943       0.037839       2.075039                    0.999634      22.407479      63.191595       0.612457       0.480180      -1.014041      -0.045661       0.001449      -0.070263       0.083809       0.059114      -0.039371      -0.055361      -0.021969      -0.033272      -0.057456      -0.047734       0.105190              8.118445       9.281068      -2.067957       2.172962       6.766239       1.122330       8.308028          -0.006202
           88              C       8.455221       1.248969      10.907387       0.234548      23.379992 0.29565261E+03  0.63920280E+04                                 7.424379                            5.942923      -0.000077       2.032769                    0.999139      25.266117      72.580770       0.632411       0.447971      -1.031868      -0.033299      -0.033343      -0.017881       0.050402      -0.030266       0.013785       0.007919      -0.090377      -0.161708      -0.061118      -0.020317       0.081435              8.228722      11.641818       1.858585       1.534656       4.634708       0.366424       8.409638           0.109234
           89              C       6.852619       0.826415       9.530490       0.031811      36.497674 0.41767919E+03  0.97038840E+04                                 9.624604                            6.859713       0.112116       2.041084                    0.999656      27.185950      77.227409       0.624026       0.422474      -1.062322       0.068103      -0.013645       0.026265       0.074257      -0.007215       0.007732      -0.003975      -0.035097      -0.154136      -0.052463       0.007494       0.044969             11.599460      10.719611       1.804195       3.240692       5.720006       2.392208      18.358764           0.099120
           90              C      22.525202       0.709995      10.825463       0.037174      33.094354 0.42250976E+03  0.98360839E+04                                 8.964248                            6.886157      -0.013646       1.994921                    0.999473      27.320723      77.475746       0.625133       0.420870      -1.064228       0.073961      -0.011957       0.021809       0.078031      -0.011394       0.021305       0.008193      -0.066590      -0.104452      -0.050366      -0.002494       0.052860             10.114661      13.663971       1.962420      -2.333372       5.174170      -0.212119      11.505841           0.120091
           91              C       6.290982       0.671192       8.193835       0.563804      24.370069 0.26482936E+03  0.55781735E+04                                 7.787400                            5.796853      -0.108699       2.014656                    0.999433      23.067450      65.713050       0.611126       0.475828      -1.014966      -0.023273      -0.020755      -0.060021       0.067638      -0.053729      -0.003324      -0.008675      -0.093190      -0.184058      -0.063512      -0.038543       0.102055              9.086132       9.486295       1.811072       2.213960       5.607424       2.263677      12.164677          -0.005860
           92              C      21.184051       0.454161      11.414741       0.580424      22.185703 0.24842653E+03  0.51311123E+04                                 7.199060                            5.588203      -0.046385       2.046483                    0.999300      22.191337      61.865705       0.629093       0.471387      -1.021033      -0.065667      -0.025144       0.031129       0.076899      -0.047590       0.009085      -0.026455      -0.132481      -0.159481      -0.057966      -0.054889       0.112855              7.917130      10.044380       1.385606       0.701438       4.364603       0.294882       9.342408          -0.006447
           93              C      14.512184       3.206524      10.300862       0.218557      22.489634 0.30730447E+03  0.67305233E+04                                 7.285455                            6.095272      -0.121235       1.986676                    0.998640      25.990783      75.957843       0.616847       0.453366      -1.025412      -0.021981      -0.030594      -0.037467       0.053131      -0.026602      -0.027717       0.043451       0.046815      -0.032277      -0.058005      -0.009404       0.067410              7.805535       8.709471       2.508407       2.511900       7.132420      -0.215089       7.574714           0.122837
           94              C      13.119389       2.909012       8.706938       0.028181      32.489949 0.43327763E+03  0.10192947E+05                                 8.968773                            7.060038      -0.076456       1.980616                    0.999351      27.686594      80.010650       0.603523       0.431399      -1.053262       0.055209       0.017780       0.036823       0.068703      -0.016394      -0.022103       0.036017       0.026310      -0.067186      -0.050530      -0.000981       0.051511              9.813240       8.882942       1.489574       3.079087       8.216003      -2.539555      12.340776           0.108058
           95              C      12.987051       1.897177       9.641159       0.026724      32.643490 0.42198865E+03  0.98444539E+04                                 8.937960                            6.902151       0.069457       2.024509                    0.999676      27.453066      78.543851       0.620177       0.423350      -1.060127       0.065081       0.029755       0.026402       0.076276      -0.036176      -0.013025       0.035379       0.031727      -0.046710      -0.051048      -0.009247       0.060296             10.085327      10.671892       5.072029       0.818758      11.762408      -1.740806       7.821680           0.114709
           96              C      12.512562       3.220900       7.409090       0.581544      23.707921 0.26537574E+03  0.55805432E+04                                 7.608670                            5.830682      -0.179371       1.999065                    0.999260      22.618314      63.930002       0.606292       0.480406      -1.014720      -0.020660       0.011117      -0.072357       0.076065      -0.062961      -0.038158       0.049312      -0.017292      -0.068328      -0.055926      -0.049302       0.105228              8.411501       8.777668       2.817603       1.868668       7.688866      -1.090127       8.767969          -0.008380
           97              C      12.063902       0.755989       9.750391       0.580165      22.515928 0.25453543E+03  0.53012394E+04                                 7.362993                            5.709004       0.037726       2.075002                    0.999633      22.407901      63.193193       0.612454       0.480180      -1.014040      -0.045654      -0.070263      -0.001441       0.083805      -0.039369      -0.059144       0.055391       0.005645       0.049536      -0.057505      -0.047723       0.105228              8.118595       9.281239       2.172979       2.068090       8.308096      -1.122340       6.766449          -0.006199
           98              C      12.489967       3.721061      13.123647       0.234549      23.379465 0.29564432E+03  0.63917827E+04                                 7.424168                            5.942763       0.000075       2.032821                    0.999140      25.265646      72.578258       0.632434       0.447959      -1.031878      -0.033309      -0.017883       0.033342       0.050408       0.013783       0.030205      -0.007888       0.035669       0.216421      -0.061103      -0.020297       0.081400              8.228482      11.641458       1.534655      -1.858528       8.409402      -0.366406       4.634587           0.109237
           99              C      10.887366       2.344161      13.546202       0.031797      36.498335 0.41768773E+03  0.97041182E+04                                 9.624632                            6.859715       0.111994       2.041037                    0.999656      27.186336      77.228293       0.624037       0.422466      -1.062329       0.068113       0.026266       0.013650       0.074267       0.007732       0.007173       0.004008       0.059522       0.129750      -0.052473       0.007505       0.044968             11.599516      10.719547       3.240703      -1.804214      18.358973      -2.392228       5.720029           0.099125
          100              C      10.420947       3.639136      13.662620       0.037159      33.095205 0.42252293E+03  0.98364666E+04                                 8.964368                            6.886245      -0.013689       1.994896                    0.999474      27.321267      77.477569       0.625132       0.420868      -1.064230       0.073961       0.021793       0.011954       0.078026       0.021308       0.011346      -0.008171       0.018915       0.152110      -0.050354      -0.002489       0.052843             10.114797      13.664082      -2.333379      -1.962452      11.506071       0.212126       5.174237           0.120095
          101              C      10.325731       1.007505      13.701426       0.563808      24.370468 0.26483355E+03  0.55783109E+04                                 7.787613                            5.796986      -0.108743       2.014635                    0.999432      23.067927      65.715739       0.611102       0.475842      -1.014953      -0.023274      -0.060009       0.020750       0.067627      -0.003325       0.053700       0.008697       0.045415       0.231806      -0.063508      -0.038524       0.102032              9.086404       9.486546       2.214044      -1.811155      12.165081      -2.263777       5.607584          -0.005856
          102              C      25.218795       4.228414      13.918453       0.580427      22.185821 0.24842863E+03  0.51311564E+04                                 7.199038                            5.588196      -0.046400       2.046478                    0.999300      22.191328      61.865287       0.629100       0.471382      -1.021038      -0.065663       0.031127       0.025144       0.076895       0.009081       0.047559       0.026474       0.013509       0.278447      -0.057971      -0.054868       0.112839              7.917099      10.044337       0.701403      -1.385608       9.342369      -0.294872       4.364590          -0.006445
          103              C      22.581683       3.979770      11.258080       0.218561      22.489561 0.30730349E+03  0.67304921E+04                                 7.285433                            6.095260      -0.121254       1.986671                    0.998640      25.990640      75.957206       0.616849       0.453365      -1.025413      -0.021986       0.030598       0.037470       0.053138       0.026536       0.027651       0.043443       0.046816      -0.032270      -0.057997      -0.009315       0.067313              7.805510       8.709457      -2.508375      -2.511882       7.132380      -0.215107       7.574695           0.122840
          104              C      21.188887       4.277282      12.852004       0.028179      32.489958 0.43327450E+03  0.10192864E+05                                 8.968796                            7.060013      -0.076405       1.980633                    0.999351      27.686532      80.010666       0.603523       0.431399      -1.053261       0.055210      -0.017779      -0.036816       0.068700       0.016336       0.022054       0.036013       0.026305      -0.067191      -0.050524      -0.000908       0.051433              9.813294       8.882864      -1.489518      -3.079075       8.216043      -2.539688      12.340974           0.108063
          105              C      21.056545       5.289117      11.917783       0.026736      32.643961 0.42199379E+03  0.98446525E+04                                 8.938260                            6.902351       0.069483       2.024523                    0.999676      27.453176      78.545755       0.620144       0.423369      -1.060109       0.065086      -0.029778      -0.026399       0.076288       0.036116       0.012976       0.035382       0.031688      -0.046713      -0.051036      -0.009181       0.060216             10.085688      10.672207      -5.072206      -0.818713      11.762867      -1.740985       7.821989           0.114711
          106              C      20.582061       3.965394      14.149852       0.581553      23.707770 0.26537291E+03  0.55805059E+04                                 7.608798                            5.830751      -0.179479       1.999037                    0.999259      22.618583      63.932276       0.606269       0.480423      -1.014704      -0.020653      -0.011123       0.072360       0.076068       0.062926       0.038134       0.049306      -0.017293      -0.068312      -0.055915      -0.049267       0.105183              8.411656       8.777760      -2.817623      -1.868692       7.689016      -1.090188       8.768192          -0.008384
          107              C      20.133393       6.430305      11.808551       0.580182      22.515067 0.25452415E+03  0.53009423E+04                                 7.362764                            5.708836       0.037881       2.075055                    0.999634      22.407504      63.191565       0.612470       0.480173      -1.014045      -0.045658       0.070258       0.001436       0.083802       0.039326       0.059109       0.055387       0.005646       0.049576      -0.057493      -0.047686       0.105178              8.118340       9.280922      -2.172909      -2.067965       8.307859      -1.122331       6.766239          -0.006202
          108              C      20.559467       3.465233       8.435295       0.234555      23.379619 0.29564580E+03  0.63918337E+04                                 7.424242                            5.942798       0.000053       2.032817                    0.999140      25.265825      72.579285       0.632428       0.447962      -1.031875      -0.033307       0.017878      -0.033344       0.050406      -0.013832      -0.030270      -0.007890       0.035653       0.216444      -0.061144      -0.020298       0.081441              8.228588      11.641694      -1.534679       1.858580       8.409434      -0.366405       4.634636           0.109235
          109              C      18.956862       4.842133       8.012740       0.031788      36.498794 0.41769299E+03  0.97043007E+04                                 9.624812                            6.859823       0.112097       2.041079                    0.999656      27.186558      77.229935       0.624021       0.422474      -1.062320       0.068114      -0.026278      -0.013652       0.074272      -0.007786      -0.007232       0.004006       0.059522       0.129745      -0.052485       0.007494       0.044991             11.599753      10.719798      -3.240741       1.804270      18.359333      -2.392266       5.720127           0.099120
          110              C      18.490447       3.547158       7.896322       0.037178      33.097051 0.42254552E+03  0.98372147E+04                                 8.965012                            6.886642      -0.013942       1.994817                    0.999473      27.322159      77.483310       0.625079       0.420894      -1.064204       0.073995      -0.021805      -0.011972       0.078065      -0.021374      -0.011392      -0.008160       0.018915       0.152115      -0.050420      -0.002436       0.052856             10.115594      13.665353       2.333597       1.962678      11.506863       0.212152       5.174565           0.120096
          111              C      18.395222       6.178789       7.857516       0.563810      24.369739 0.26482494E+03  0.55780752E+04                                 7.787411                            5.796853      -0.108598       2.014691                    0.999432      23.067454      65.713717       0.611116       0.475836      -1.014959      -0.023270       0.060009      -0.020756       0.067626       0.003287      -0.053732       0.008701       0.045424       0.231808      -0.063498      -0.038560       0.102058              9.086161       9.486267      -2.213986       1.811098      12.164768      -2.263692       5.607447          -0.005859
          112              C      17.149297       2.957880       7.640489       0.580440      22.186141 0.24843070E+03  0.51312562E+04                                 7.199327                            5.588361      -0.046516       2.046439                    0.999300      22.191854      61.868926       0.629061       0.471406      -1.021016      -0.065663      -0.031126      -0.025137       0.076892      -0.009114      -0.047583       0.026475       0.013506       0.278466      -0.057987      -0.054875       0.112861              7.917455      10.044855      -0.701451       1.385682       9.342767      -0.294879       4.364743          -0.006445
          113              N      14.363692      10.904521       2.085468      -0.387354      38.464118 0.66198340E+03  0.17035689E+05                                 9.552262                            8.385319      -0.073266       1.956917                    0.998155      31.276894      89.658591       0.597544       0.398312      -1.092048       0.017568       0.156827       0.086125       0.179780      -0.005153      -0.029284      -0.078522       0.088820       0.001803      -0.106956       0.032436       0.074519             10.109526      10.823481       1.878443      -2.600700       9.889412       1.679125       9.615686           0.020503
          114              N      14.121605      12.412209       3.745507      -0.354772      38.180320 0.65452275E+03  0.16803972E+05                                 9.552459                            8.353588      -0.122049       1.947922                    0.998787      30.843818      88.449206       0.596714       0.399809      -1.090509       0.053079      -0.058683      -0.147750       0.167604       0.035068       0.036899      -0.052593       0.023325      -0.172710      -0.101699       0.035947       0.065752             10.215124      10.016467       1.709505      -3.020245      10.295052       1.644545      10.333854           0.036862
          115              N      16.019558       8.363437       2.416039      -0.393515      39.418004 0.62483892E+03  0.15810723E+05                                 9.632934                            8.064996       0.022555       1.990313                    0.999157      30.688539      86.540671       0.620085       0.390366      -1.100243       0.108348      -0.057090       0.123703       0.174072       0.002287      -0.075146       0.013567      -0.024107      -0.070073      -0.089120       0.023728       0.065392             10.563002      13.318102      -2.421718      -0.685397       6.265870       0.809304      12.105035           0.031263
          116              N      16.792616       8.166530       4.510131      -0.368856      37.363700 0.60910580E+03  0.15318036E+05                                 9.298316                            7.985121       0.004413       1.990764                    0.998838      30.312454      85.278697       0.620432       0.392556      -1.098464       0.001931      -0.023177      -0.166499       0.168116      -0.014527      -0.009628       0.011384       0.022072      -0.310104      -0.104694       0.033687       0.071007             10.036986      12.450406      -1.409655      -0.444300       5.902163      -0.195722      11.758390           0.012788
          117              N      22.433193      10.654433       5.100846      -0.387367      38.464553 0.66199177E+03  0.17035939E+05                                 9.552266                            8.385312      -0.073220       1.956920                    0.998158      31.277182      89.659190       0.597552       0.398306      -1.092053       0.017571      -0.156830      -0.086130       0.179786       0.005076       0.029220      -0.078529       0.088815       0.001795      -0.106932       0.032423       0.074509             10.109535      10.823429      -1.878552       2.600611       9.889477       1.679171       9.615700           0.020497
          118              N      22.191110       9.146745       3.440807      -0.354777      38.181546 0.65454924E+03  0.16804925E+05                                 9.552902                            8.353939      -0.122123       1.947893                    0.998786      30.844599      88.453950       0.596678       0.399826      -1.090490       0.053078       0.058686       0.147758       0.167612      -0.035128      -0.036960      -0.052597       0.023321      -0.172710      -0.101753       0.035946       0.065807             10.215633      10.017012      -1.709501       3.020474      10.295457       1.644693      10.334430           0.036862
          119              N      24.089050      13.195517       4.770275      -0.393487      39.414739 0.62477649E+03  0.15808665E+05                                 9.632238                            8.064461       0.022827       1.990406                    0.999157      30.687120      86.533859       0.620124       0.390353      -1.100258       0.108352       0.057090      -0.123692       0.174066      -0.002353       0.075072       0.013564      -0.024082      -0.070029      -0.089046       0.023734       0.065311             10.562224      13.317258       2.421554       0.685606       6.265501       0.809348      12.103913           0.031275
          120              N      24.862107      13.392424       2.676183      -0.368851      37.362748 0.60908667E+03  0.15317397E+05                                 9.298078                            7.984931       0.004487       1.990790                    0.998838      30.312020      85.276341       0.620448       0.392550      -1.098471       0.001938       0.023185       0.166506       0.168124       0.014467       0.009565       0.011387       0.022078      -0.310097      -0.104686       0.033735       0.070951             10.036717      12.450169       1.409628       0.444298       5.902033      -0.195684      11.757948           0.012794
          121              N      18.398440      12.287167       3.718199      -0.387373      38.465258 0.66200346E+03  0.17036350E+05                                 9.552462                            8.385452      -0.073455       1.956851                    0.998156      31.277484      89.660927       0.597538       0.398313      -1.092046       0.017577      -0.086139       0.156824       0.179785       0.029197      -0.005141       0.078565       0.043522      -0.134116      -0.106978       0.032500       0.074478             10.109769      10.823629       2.600802       1.878467       9.616034      -1.679302       9.889643           0.020491
          122              N      18.156358      10.627125       5.225888      -0.354781      38.180958 0.65453312E+03  0.16804277E+05                                 9.552473                            8.353577      -0.122110       1.947897                    0.998786      30.844132      88.449735       0.596724       0.399802      -1.090515       0.053078       0.147754      -0.058684       0.167608      -0.036970       0.035064       0.052634       0.098030       0.051358      -0.101770       0.036019       0.065751             10.215171      10.016536       3.020329       1.709430      10.333965      -1.644589      10.295011           0.036851
          123              N      20.054302      11.956599       1.177118      -0.393487      39.414945 0.62478263E+03  0.15808862E+05                                 9.632294                            8.064523       0.022959       1.990448                    0.999157      30.687148      86.534100       0.620119       0.390355      -1.100257       0.108343      -0.123704      -0.057098       0.174072       0.075087       0.002289      -0.013535       0.022987       0.071154      -0.089050       0.023717       0.065334             10.562272      13.317203       0.685705      -2.421646      12.104034      -0.809281       6.265578           0.031270
          124              N      20.827363       9.862506       0.980213      -0.368839      37.362765 0.60908769E+03  0.15317455E+05                                 9.298160                            7.985006       0.004409       1.990769                    0.998839      30.311988      85.276812       0.620437       0.392556      -1.098464       0.001944       0.166505      -0.023186       0.168123       0.009566      -0.014538      -0.011353       0.166090       0.121943      -0.104684       0.033678       0.071006             10.036807      12.450223       0.444382      -1.409642      11.758106       0.195690       5.902092           0.012787
          125              N      10.328945       9.271787       3.468115      -0.387378      38.465247 0.66200299E+03  0.17036307E+05                                 9.552368                            8.385369      -0.073450       1.956847                    0.998156      31.277531      89.660511       0.597551       0.398305      -1.092053       0.017565       0.086135      -0.156822       0.179780      -0.029285       0.005064       0.078567       0.043522      -0.134097      -0.106976       0.032388       0.074588             10.109671      10.823518      -2.600750      -1.878421       9.615914      -1.679304       9.889580           0.020494
          126              N      10.086857      10.931829       1.960426      -0.354794      38.181754 0.65455146E+03  0.16804910E+05                                 9.552723                            8.353785      -0.122236       1.947854                    0.998786      30.844584      88.452223       0.596705       0.399810      -1.090507       0.053074      -0.147751       0.058684       0.167603       0.036904      -0.035133       0.052637       0.098033       0.051362      -0.101758       0.035939       0.065819             10.215439      10.016762      -3.020399      -1.709502      10.334238      -1.644672      10.295317           0.036850
          127              N      11.984806       9.602355       6.009196      -0.393478      39.415369 0.62478936E+03  0.15809108E+05                                 9.632433                            8.064612       0.022902       1.990433                    0.999157      30.687343      86.535447       0.620109       0.390359      -1.100251       0.108342       0.123704       0.057095       0.174071      -0.075155      -0.002348      -0.013534       0.022996       0.071156      -0.089126       0.023741       0.065384             10.562448      13.317501      -0.685601       2.421719      12.104177      -0.809247       6.265666           0.031279
          128              N      12.757860      11.696448       6.206101      -0.368879      37.364100 0.60911229E+03  0.15318241E+05                                 9.298373                            7.985146       0.004375       1.990749                    0.998838      30.312686      85.279470       0.620433       0.392554      -1.098465       0.001929      -0.166475       0.023178       0.168092      -0.009617       0.014458      -0.011338       0.166095       0.121957      -0.104692       0.033744       0.070948             10.037073      12.450613      -0.444453       1.409711      11.758403       0.195689       5.902204           0.012796
          129              N      17.914285       3.468103      12.287160      -0.387354      38.464165 0.66198436E+03  0.17035720E+05                                 9.552268                            8.385325      -0.073267       1.956917                    0.998155      31.276921      89.658686       0.597544       0.398312      -1.092048      -0.017569      -0.156828      -0.086126       0.179781      -0.005153      -0.029284      -0.078523       0.088820       0.001801      -0.106956       0.032436       0.074520             10.109534      10.823489       1.878444      -2.600702       9.889421       1.679127       9.615692           0.020499
          130              N      18.156372       1.960415      10.627121      -0.354772      38.180399 0.65452436E+03  0.16804022E+05                                 9.552468                            8.353595      -0.122048       1.947922                    0.998787      30.843861      88.449340       0.596714       0.399809      -1.090509      -0.053080       0.058684       0.147750       0.167605       0.035069       0.036899      -0.052594       0.023325      -0.172708      -0.101700       0.035948       0.065752             10.215135      10.016478       1.709507      -3.020250      10.295062       1.644547      10.333865           0.036860
          131              N      16.258419       6.009187      11.956589      -0.393516      39.418098 0.62484068E+03  0.15810780E+05                                 9.632951                            8.065009       0.022553       1.990312                    0.999157      30.688586      86.540861       0.620084       0.390366      -1.100243      -0.108348       0.057090      -0.123703       0.174072       0.002287      -0.075146       0.013567      -0.024107      -0.070074      -0.089120       0.023728       0.065392             10.563023      13.318127      -2.421725      -0.685397       6.265881       0.809306      12.105060           0.031260
          132              N      15.485361       6.206094       9.862497      -0.368858      37.363791 0.60910760E+03  0.15318094E+05                                 9.298333                            7.985134       0.004412       1.990763                    0.998838      30.312502      85.278887       0.620431       0.392556      -1.098464      -0.001931       0.023178       0.166500       0.168117      -0.014527      -0.009628       0.011384       0.022072      -0.310106      -0.104695       0.033687       0.071007             10.037006      12.450431      -1.409659      -0.444301       5.902172      -0.195722      11.758414           0.012786
          133              N       9.844784       3.718191       9.271782      -0.387368      38.464483 0.66199040E+03  0.17035895E+05                                 9.552255                            8.385304      -0.073218       1.956922                    0.998158      31.277138      89.659029       0.597552       0.398306      -1.092053      -0.017570       0.156829       0.086129       0.179784       0.005076       0.029220      -0.078528       0.088815       0.001796      -0.106931       0.032423       0.074509             10.109523      10.823415      -1.878548       2.600607       9.889465       1.679168       9.615688           0.020497
          134              N      10.086867       5.225879      10.931821      -0.354778      38.181492 0.65454826E+03  0.16804894E+05                                 9.552894                            8.353933      -0.122124       1.947893                    0.998786      30.844566      88.453833       0.596679       0.399826      -1.090490      -0.053078      -0.058686      -0.147757       0.167611      -0.035128      -0.036961      -0.052597       0.023321      -0.172710      -0.101753       0.035946       0.065807             10.215623      10.017003      -1.709501       3.020468      10.295450       1.644690      10.334417           0.036863
          135              N       8.188927       1.177107       9.602353      -0.393487      39.414738 0.62477636E+03  0.15808662E+05                                 9.632242                            8.064463       0.022825       1.990406                    0.999157      30.687117      86.533876       0.620123       0.390353      -1.100258      -0.108352      -0.057090       0.123691       0.174066      -0.002353       0.075072       0.013564      -0.024082      -0.070028      -0.089045       0.023734       0.065311             10.562228      13.317264       2.421555       0.685606       6.265502       0.809348      12.103918           0.031274
          136              N       7.415870       0.980200      11.696445      -0.368849      37.362743 0.60908646E+03  0.15317391E+05                                 9.298078                            7.984931       0.004487       1.990790                    0.998838      30.312017      85.276339       0.620448       0.392550      -1.098471      -0.001938      -0.023186      -0.166506       0.168124       0.014467       0.009565       0.011387       0.022079      -0.310095      -0.104685       0.033735       0.070951             10.036717      12.450171       1.409629       0.444298       5.902032      -0.195684      11.757948           0.012795
          137              N      13.879537       2.085457      10.654429      -0.387374      38.465235 0.66200309E+03  0.17036337E+05                                 9.552459                            8.385450      -0.073454       1.956852                    0.998156      31.277470      89.660877       0.597538       0.398313      -1.092046      -0.017577       0.086139      -0.156824       0.179785       0.029196      -0.005141       0.078565       0.043522      -0.134117      -0.106978       0.032500       0.074478             10.109765      10.823625       2.600801       1.878467       9.616031      -1.679300       9.889639           0.020491
          138              N      14.121619       3.745499       9.146740      -0.354780      38.180905 0.65453213E+03  0.16804244E+05                                 9.552464                            8.353570      -0.122109       1.947898                    0.998786      30.844101      88.449614       0.596724       0.399802      -1.090516      -0.053078      -0.147754       0.058684       0.167607      -0.036970       0.035064       0.052634       0.098030       0.051358      -0.101770       0.036019       0.065752             10.215160      10.016524       3.020324       1.709431      10.333953      -1.644587      10.295002           0.036853
          139              N      12.223675       2.416025      13.195510      -0.393483      39.414929 0.62478219E+03  0.15808850E+05                                 9.632297                            8.064524       0.022954       1.990447                    0.999157      30.687138      86.534107       0.620118       0.390355      -1.100256      -0.108343       0.123702       0.057098       0.174070       0.075086       0.002288      -0.013534       0.022986       0.071150      -0.089048       0.023715       0.065333             10.562275      13.317210       0.685705      -2.421647      12.104037      -0.809281       6.265579           0.031274
          140              N      11.450614       4.510118      13.392415      -0.368836      37.362719 0.60908665E+03  0.15317424E+05                                 9.298156                            7.985002       0.004407       1.990768                    0.998839      30.311965      85.276756       0.620436       0.392557      -1.098464      -0.001945      -0.166505       0.023186       0.168122       0.009565      -0.014538      -0.011352       0.166090       0.121938      -0.104683       0.033676       0.071007             10.036803      12.450215       0.444382      -1.409641      11.758104       0.195689       5.902089           0.012791
          141              N      21.949032       5.100837      10.904513      -0.387378      38.465200 0.66200205E+03  0.17036276E+05                                 9.552360                            8.385363      -0.073450       1.956848                    0.998156      31.277501      89.660393       0.597551       0.398305      -1.092053      -0.017564      -0.086134       0.156822       0.179779      -0.029285       0.005064       0.078567       0.043522      -0.134096      -0.106975       0.032388       0.074588             10.109661      10.823507      -2.600747      -1.878418       9.615906      -1.679301       9.889569           0.020492
          142              N      22.191120       3.440795      12.412202      -0.354794      38.181683 0.65455003E+03  0.16804863E+05                                 9.552710                            8.353775      -0.122235       1.947855                    0.998786      30.844539      88.452045       0.596705       0.399810      -1.090507      -0.053073       0.147750      -0.058683       0.167603       0.036904      -0.035133       0.052637       0.098032       0.051363      -0.101758       0.035939       0.065819             10.215425      10.016749      -3.020393      -1.709500      10.334221      -1.644668      10.295304           0.036850
          143              N      20.293171       4.770269       8.363432      -0.393480      39.415482 0.62479142E+03  0.15809171E+05                                 9.632445                            8.064620       0.022902       1.990432                    0.999157      30.687411      86.535650       0.620109       0.390359      -1.100252      -0.108345      -0.123707      -0.057096       0.174075      -0.075156      -0.002349      -0.013535       0.022997       0.071159      -0.089128       0.023742       0.065385             10.562462      13.317518      -0.685602       2.421722      12.104195      -0.809248       6.265672           0.031276
          144              N      19.520117       2.676176       8.166527      -0.368881      37.364286 0.60911593E+03  0.15318355E+05                                 9.298398                            7.985166       0.004373       1.990747                    0.998838      30.312794      85.279832       0.620433       0.392554      -1.098465      -0.001928       0.166478      -0.023179       0.168095      -0.009618       0.014457      -0.011338       0.166096       0.121963      -0.104694       0.033746       0.070948             10.037103      12.450648      -0.444457       1.409714      11.758441       0.195689       5.902218           0.012793
          145              O      23.977695      10.916004      14.276331      -0.507752      28.977497 0.45414377E+03  0.10458099E+05                                 7.388299                            6.556486       0.519129       2.230884                    0.998014      26.508401      68.022105       0.749319       0.354961      -1.143121       0.029376       0.043511      -0.004505       0.052692       0.004670       0.055098       0.031088      -0.049406      -0.085674      -0.079106       0.016045       0.063061              7.651893       5.894563       1.163566       0.562801       8.866005       2.573180       8.195111           0.135708
          146              O      17.178331      12.547316       0.658266      -0.526236      33.587024 0.51117836E+03  0.12134247E+05                                 8.206669                            7.011168       0.426212       2.193460                    0.997624      27.108734      70.805082       0.715527       0.360611      -1.137735      -0.040483      -0.046335      -0.031933       0.069322       0.014631       0.033634      -0.017315      -0.007392      -0.127580      -0.062999       0.025297       0.037702              8.754522      12.360965       3.298604      -0.470549       7.603225      -0.703961       6.299377           0.142341
          147              O       7.157646       0.415220       4.209599      -0.468347      29.898843 0.43757670E+03  0.99768661E+04                                 7.586646                            6.431769       0.484203       2.227970                    0.998141      25.981134      66.196522       0.757754       0.354518      -1.144228       0.029797      -0.002980      -0.029962       0.042361      -0.034675      -0.027464       0.002988       0.056600       0.122731      -0.066041       0.005624       0.060417              8.262492       7.072079      -1.098523      -2.990596       7.372528       2.887500      10.342869           0.192452
          148              O       8.626295       0.252955       2.578449      -0.508786      32.265047 0.47008166E+03  0.10915405E+05                                 7.960616                            6.663068       0.506904       2.219502                    0.998553      26.698734      68.724324       0.744789       0.354166      -1.144125      -0.059114       0.021173       0.028265       0.068860      -0.006742      -0.022578      -0.031137       0.086463       0.041825      -0.065054       0.013411       0.051643              8.659277      11.384920       1.428313      -3.572876       6.771251      -1.539967       7.821660           0.173079
          149              O      19.231220       7.801463       5.478846      -0.498849      33.940731 0.54238382E+03  0.13054803E+05                                 8.308913                            7.255825       0.298604       2.151837                    0.997983      27.095440      71.043221       0.699108       0.363997      -1.136153       0.006619      -0.022739      -0.029225       0.037616       0.026778      -0.034337       0.011281      -0.077572       0.121124      -0.078322       0.026933       0.051389              8.909339       6.451193      -0.206872      -0.515281       6.049701      -0.965083      14.227124           0.147546
          150              O      20.097885       7.263929       3.512670      -0.493421      30.714570 0.44410447E+03  0.10170542E+05                                 7.679261                            6.476007       0.481562       2.217481                    0.998289      26.327497      67.384931       0.755242       0.354128      -1.143722      -0.030333      -0.002899       0.051733       0.060040       0.009215      -0.032923       0.018101      -0.049611      -0.006467      -0.051856       0.016006       0.035851              8.285578      11.041692      -0.824091      -3.958612       5.201649       0.769401       8.613394           0.176249
          151              O      17.183180       8.159780       0.023715      -0.539473      35.564132 0.56445336E+03  0.13722089E+05                                 8.592882                            7.387014       0.203851       2.121189                    0.995466      27.511927      72.494666       0.694981       0.362528      -1.137307       0.017688      -0.015481       0.004007       0.023845       0.018091       0.055321      -0.023479      -0.029962      -0.029632      -0.074447       0.028292       0.046156              9.336828       8.993320      -1.454083       1.845553       7.429675       1.569302      11.587488           0.077657
          152              O      19.097266       7.394292       0.793800      -0.562711      41.885670 0.63036365E+03  0.15781290E+05                                 9.659943                            7.851570      -0.078843       2.015776                    0.995231      28.475548      76.585510       0.667117       0.366736      -1.132026      -0.033928       0.001873       0.000624       0.033986      -0.017502      -0.018592      -0.005536       0.010406      -0.158528      -0.057820       0.011689       0.046132             10.981023      14.815895      -1.894111      -2.341738       8.241929       3.205118       9.885245           0.126104
          153              O      23.977695      10.642932       7.282611      -0.507770      28.978715 0.45416785E+03  0.10458792E+05                                 7.388487                            6.556642       0.519196       2.230884                    0.998016      26.509270      68.024770       0.749313       0.354959      -1.143123       0.029394      -0.043519       0.004518       0.052710      -0.004684      -0.055139       0.031082      -0.049360      -0.085641      -0.079128       0.016053       0.063075              7.652094       5.894796      -1.163592      -0.562816       8.866104       2.573289       8.195383           0.135733
          154              O       9.108837       9.011638       6.528048      -0.526237      33.586553 0.51116817E+03  0.12133938E+05                                 8.206558                            7.011061       0.426231       2.193469                    0.997623      27.108817      70.804991       0.715539       0.360608      -1.137739      -0.040470       0.046336       0.031933       0.069315      -0.014681      -0.033693      -0.017328      -0.007387      -0.127604      -0.063062       0.025295       0.037768              8.754425      12.360911      -3.298534       0.470559       7.603073      -0.703958       6.299291           0.142338
          155              O       7.157635       6.771092       2.976715      -0.468333      29.895509 0.43751877E+03  0.99751628E+04                                 7.585875                            6.431174       0.484603       2.228120                    0.998143      25.980408      66.192267       0.757823       0.354499      -1.144249       0.029786       0.002990       0.029958       0.042351       0.034672       0.027421       0.003003       0.056616       0.122852      -0.066057       0.005652       0.060405              8.261612       7.071305       1.098402       2.990130       7.371815       2.887194      10.341717           0.192426
          156              O       8.626284       6.933357       4.607865      -0.508785      32.263134 0.47004967E+03  0.10914426E+05                                 7.960098                            6.662677       0.506813       2.219473                    0.998554      26.698613      68.722236       0.744842       0.354148      -1.144144      -0.059100      -0.021168      -0.028258       0.068843       0.006705       0.022535      -0.031179       0.086524       0.041744      -0.065086       0.013451       0.051635              8.658686      11.384134      -1.428228       3.572523       6.770844      -1.539851       7.821082           0.173064
          157              O      11.161710      13.757491       1.707468      -0.498832      33.938823 0.54234726E+03  0.13053682E+05                                 8.308562                            7.255556       0.298632       2.151849                    0.997984      27.094712      71.040299       0.699126       0.363995      -1.136157       0.006619       0.022738       0.029227       0.037617      -0.026818       0.034297       0.011278      -0.077577       0.121141      -0.078325       0.026955       0.051370              8.908930       6.450888       0.206850       0.515193       6.049481      -0.964996      14.226420           0.147563
          158              O      12.028373      14.295025       3.673644      -0.493405      30.711828 0.44405742E+03  0.10169170E+05                                 7.678732                            6.475612       0.481824       2.217579                    0.998290      26.326501      67.380869       0.755277       0.354123      -1.143729      -0.030336       0.002892      -0.051742       0.060049      -0.009244       0.032879       0.018095      -0.049596      -0.006444      -0.051821       0.015998       0.035823              8.284966      11.040815       0.824036       3.958235       5.201345       0.769341       8.612737           0.176250
          159              O      25.252671      13.399174       7.162599      -0.539427      35.562660 0.56442599E+03  0.13721256E+05                                 8.592672                            7.386858       0.203743       2.121165                    0.995467      27.511303      72.492553       0.694985       0.362530      -1.137306       0.017668       0.015470      -0.004024       0.023826      -0.018116      -0.055356      -0.023470      -0.029924      -0.029672      -0.074481       0.028298       0.046184              9.336580       8.992921       1.453889      -1.845656       7.429507       1.569241      11.587311           0.077686
          160              O      27.166755      14.164662       6.392514      -0.562714      41.886691 0.63038359E+03  0.15781933E+05                                 9.660151                            7.851736      -0.078823       2.015778                    0.995232      28.475813      76.586869       0.667103       0.366740      -1.132022      -0.033932      -0.001874      -0.000626       0.033990       0.017455       0.018546      -0.005538       0.010387      -0.158540      -0.057802       0.011725       0.046078             10.981269      14.816183       1.894066       2.341780       8.242129       3.205231       9.885497           0.126120
          161              O      11.873462       0.096292       3.729697      -0.507772      28.978801 0.45416650E+03  0.10458771E+05                                 7.388585                            6.556703       0.519105       2.230877                    0.998014      26.508736      68.023827       0.749296       0.354966      -1.143114       0.029399       0.004499       0.043503       0.052697      -0.055133       0.004658      -0.031055       0.018150       0.116954      -0.079136       0.016091       0.063044              7.652210       5.894875      -0.562812       1.163741       8.195379      -2.573278       8.866377           0.135664
          162              O      21.213079      13.714368       5.360990      -0.526248      33.588749 0.51120103E+03  0.12134946E+05                                 8.206998                            7.011362       0.425610       2.193251                    0.997623      27.109254      70.807419       0.715510       0.360615      -1.137729      -0.040466       0.031902      -0.046324       0.069290      -0.033714       0.014667       0.017331       0.060148       0.074881      -0.063088       0.025318       0.037769              8.754925      12.361659       0.470595       3.298932       6.299521       0.703978       7.603595           0.142277
          163              O      19.261880      10.163029       7.601539      -0.468326      29.896708 0.43753762E+03  0.99757229E+04                                 7.586205                            6.431416       0.484504       2.228090                    0.998143      25.980222      66.192723       0.757788       0.354511      -1.144237       0.029793       0.029961      -0.002986       0.042358       0.027432      -0.034679      -0.002970      -0.033091      -0.146314      -0.066058       0.005663       0.060396              8.262007       7.071630       2.990357      -1.098454      10.342275      -2.887332       7.372115           0.192446
          164              O      20.730526      11.794181       7.439272      -0.508802      32.263764 0.47005862E+03  0.10914700E+05                                 7.960256                            6.662786       0.506882       2.219489                    0.998553      26.698711      68.723007       0.744827       0.354153      -1.144139      -0.059118      -0.028280       0.021179       0.068871       0.022545      -0.006747       0.031179       0.022333      -0.150649      -0.065093       0.013467       0.051626              8.658876      11.384274       3.572779       1.428242       7.821407       1.539872       6.770947           0.173044
          165              O       7.126968       8.893790       0.615148      -0.498849      33.937600 0.54232296E+03  0.13052901E+05                                 8.308183                            7.255245       0.298658       2.151851                    0.997984      27.094734      71.038935       0.699165       0.363980      -1.136173       0.006613       0.029229      -0.022732       0.037614       0.034295       0.026784      -0.011253      -0.099372       0.055791      -0.078306       0.026935       0.051372              8.908508       6.450609       0.515090      -0.206855      14.225695       0.964961       6.049221           0.147529
          166              O       7.993629      10.859968       0.077612      -0.493403      30.711131 0.44404668E+03  0.10168847E+05                                 7.678536                            6.475471       0.481757       2.217555                    0.998290      26.326594      67.380517       0.755297       0.354116      -1.143737      -0.030343      -0.051730      -0.002891       0.060042       0.032887       0.009208      -0.018078      -0.021573       0.077622      -0.051811       0.015991       0.035820              8.284736      11.040510       3.958069      -0.824024       8.612462      -0.769316       5.201235           0.176243
          167              O      13.148443      -0.023716       0.973458      -0.539450      35.565306 0.56447602E+03  0.13722810E+05                                 8.593178                            7.387245       0.203686       2.121138                    0.995468      27.512161      72.496291       0.694957       0.362536      -1.137298       0.017666      -0.004016      -0.015484       0.023833      -0.055359       0.018085       0.023504      -0.000122       0.059701      -0.074483       0.028276       0.046207              9.337176       8.993437      -1.845718      -1.454107      11.588077      -1.569444       7.430015           0.077672
          168              O      23.132006      13.578841       0.207972      -0.562722      41.887669 0.63039928E+03  0.15782437E+05                                 9.660324                            7.851844      -0.078859       2.015761                    0.995231      28.476156      76.588285       0.667097       0.366741      -1.132020      -0.033933      -0.000621       0.001873       0.033990       0.018547      -0.017499       0.005568       0.084486       0.063687      -0.057822       0.011700       0.046122             10.981483      14.816527       2.341830      -1.894189       9.885676      -3.205290       8.242247           0.126098
          169              O      11.873451       7.090020       3.456617      -0.507787      28.981899 0.45422925E+03  0.10460636E+05                                 7.389329                            6.557339       0.519196       2.230908                    0.998014      26.509581      68.028617       0.749224       0.354986      -1.143092       0.029392      -0.004509      -0.043517       0.052706       0.055101      -0.004692      -0.031057       0.018136       0.116961      -0.079098       0.016043       0.063055              7.652993       5.895448       0.562837      -1.163872       8.196214      -2.573551       8.867316           0.135669
          170              O      13.143589       7.844586       1.825324      -0.526228      33.588874 0.51120396E+03  0.12135038E+05                                 8.207072                            7.011422       0.425666       2.193283                    0.997618      27.109097      70.807179       0.715500       0.360620      -1.137726      -0.040470      -0.031922       0.046323       0.069301       0.033649      -0.014687       0.017349       0.060142       0.074904      -0.063054       0.025289       0.037765              8.755020      12.361876      -0.470643      -3.298900       6.299572       0.704026       7.603612           0.142324
          171              O      19.261878      11.395907      13.957403      -0.468343      29.901956 0.43762992E+03  0.99784272E+04                                 7.587385                            6.432333       0.484501       2.228087                    0.998142      25.981415      66.199347       0.757687       0.354537      -1.144207       0.029787      -0.029953       0.002983       0.042348      -0.027465       0.034645      -0.002967      -0.033101      -0.146308      -0.066034       0.005616       0.060418              8.263350       7.072757      -2.990991       1.098639      10.344033      -2.887877       7.373260           0.192445
          172              O      20.730530       9.764755      14.119670      -0.508766      32.266320 0.47010604E+03  0.10916121E+05                                 7.960848                            6.663254       0.506330       2.219308                    0.998553      26.699310      68.726469       0.744776       0.354167      -1.144123      -0.059103       0.028266      -0.021171       0.068850      -0.022592       0.006706       0.031165       0.022354      -0.150614      -0.065071       0.013396       0.051674              8.659540      11.385116      -3.573066      -1.428406       7.822043       1.540047       6.771461           0.173109
          173              O      15.196462      12.665164       6.571166      -0.498854      33.938690 0.54234149E+03  0.13053499E+05                                 8.308503                            7.255464       0.298550       2.151814                    0.997983      27.094811      71.040263       0.699138       0.363989      -1.136162       0.006619      -0.029230       0.022733       0.037616      -0.034342      -0.026815      -0.011258      -0.099306       0.055740      -0.078317       0.026941       0.051376              8.908895       6.450853      -0.515179       0.206863      14.226435       0.964976       6.049397           0.147550
          174              O      16.063129      10.698986       7.108702      -0.493399      30.715665 0.44412357E+03  0.10171144E+05                                 7.679706                            6.476362       0.481816       2.217581                    0.998290      26.326906      67.385174       0.755180       0.354152      -1.143697      -0.030338       0.051732       0.002892       0.060042      -0.032893      -0.009255      -0.018084      -0.021610       0.077560      -0.051831       0.016023       0.035808              8.286068      11.042414      -3.958855       0.824152       8.613880      -0.769437       5.201911           0.176254
          175              O      13.148432       7.210028       6.212856      -0.539425      35.564197 0.56445434E+03  0.13722175E+05                                 8.593107                            7.387190       0.203879       2.121219                    0.995469      27.511384      72.494363       0.694946       0.362544      -1.137290       0.017668       0.004026       0.015488       0.023838       0.055313      -0.018116       0.023496      -0.000115       0.059672      -0.074446       0.028290       0.046156              9.337095       8.993358       1.845664       1.454130      11.587931      -1.569405       7.429997           0.077684
          176              O      15.062516       7.980113       6.978342      -0.562707      41.888097 0.63040743E+03  0.15782749E+05                                 9.660575                            7.852044      -0.078832       2.015778                    0.995232      28.475823      76.588537       0.667067       0.366754      -1.132005      -0.033934       0.000626      -0.001873       0.033991      -0.018584       0.017459       0.005571       0.084434       0.063659      -0.057808       0.011733       0.046075             10.981794      14.816830      -2.341924       1.894208       9.886055      -3.205454       8.242496           0.126125
          177              O       8.300282       3.456620       0.096297      -0.507753      28.977558 0.45414491E+03  0.10458131E+05                                 7.388305                            6.556490       0.519130       2.230884                    0.998014      26.508447      68.022229       0.749319       0.354960      -1.143121      -0.029375      -0.043511       0.004505       0.052692       0.004669       0.055099       0.031088      -0.049411      -0.085670      -0.079108       0.016046       0.063062              7.651899       5.894568       1.163567       0.562802       8.866013       2.573182       8.195117           0.135709
          178              O      15.099646       1.825308      13.714362      -0.526239      33.587172 0.51118112E+03  0.12134327E+05                                 8.206685                            7.011180       0.426209       2.193458                    0.997624      27.108825      70.805339       0.715528       0.360611      -1.137736       0.040483       0.046334       0.031933       0.069321       0.014632       0.033636      -0.017320      -0.007389      -0.127586      -0.063005       0.025301       0.037704              8.754540      12.360991       3.298612      -0.470550       7.603239      -0.703963       6.299388           0.142338
          179              O      25.120331      13.957404      10.163029      -0.468353      29.899026 0.43757998E+03  0.99769557E+04                                 7.586653                            6.431773       0.484214       2.227972                    0.998141      25.981310      66.196931       0.757758       0.354516      -1.144230      -0.029796       0.002979       0.029961       0.042359      -0.034688      -0.027460       0.002990       0.056597       0.122753      -0.066054       0.005633       0.060421              8.262500       7.072085      -1.098524      -2.990600       7.372534       2.887504      10.342879           0.192439
          180              O      23.651682      14.119669      11.794179      -0.508791      32.265208 0.47008452E+03  0.10915484E+05                                 7.960621                            6.663071       0.506907       2.219502                    0.998553      26.698879      68.724658       0.744792       0.354164      -1.144127       0.059114      -0.021174      -0.028264       0.068860      -0.006741      -0.022576      -0.031147       0.086473       0.041818      -0.065065       0.013419       0.051646              8.659283      11.384928       1.428314      -3.572880       6.771254      -1.539968       7.821665           0.173069
          181              O      13.046757       6.571161       8.893782      -0.498854      33.940897 0.54238707E+03  0.13054900E+05                                 8.308935                            7.255843       0.298604       2.151836                    0.997983      27.095527      71.043497       0.699108       0.363997      -1.136153      -0.006619       0.022739       0.029224       0.037616       0.026779      -0.034335       0.011281      -0.077579       0.121126      -0.078325       0.026937       0.051388              8.909363       6.451210      -0.206874      -0.515281       6.049715      -0.965087      14.227164           0.147531
          182              O      12.180092       7.108695      10.859958      -0.493421      30.714615 0.44410528E+03  0.10170561E+05                                 7.679248                            6.475996       0.481572       2.217483                    0.998289      26.327586      67.385078       0.755246       0.354127      -1.143724       0.030333       0.002899      -0.051733       0.060040       0.009214      -0.032931       0.018100      -0.049615      -0.006484      -0.051865       0.016011       0.035853              8.285565      11.041674      -0.824091      -3.958605       5.201641       0.769400       8.613379           0.176243
          183              O       7.025296       6.212862      -0.023715      -0.539474      35.564222 0.56445510E+03  0.13722141E+05                                 8.592892                            7.387022       0.203848       2.121188                    0.995466      27.511974      72.494806       0.694981       0.362527      -1.137308      -0.017688       0.015481      -0.004007       0.023845       0.018093       0.055322      -0.023480      -0.029967      -0.029628      -0.074450       0.028294       0.046156              9.336839       8.993331      -1.454086       1.845553       7.429684       1.569306      11.587502           0.077653
          184              O      13.180711       6.978332      13.578828      -0.562712      41.885776 0.63036561E+03  0.15781347E+05                                 9.659943                            7.851569      -0.078845       2.015775                    0.995231      28.475621      76.585661       0.667118       0.366734      -1.132027       0.033928      -0.001873      -0.000623       0.033986      -0.017501      -0.018596      -0.005533       0.010404      -0.158547      -0.057827       0.011692       0.046135             10.981024      14.815897      -1.894112      -2.341739       8.241930       3.205119       9.885245           0.126092
          185              O       8.300282       3.729692       7.090017      -0.507769      28.978644 0.45416656E+03  0.10458755E+05                                 7.388478                            6.556635       0.519196       2.230885                    0.998016      26.509227      68.024645       0.749313       0.354959      -1.143122      -0.029394       0.043520      -0.004518       0.052710      -0.004685      -0.055139       0.031082      -0.049355      -0.085647      -0.079127       0.016053       0.063074              7.652085       5.894790      -1.163590      -0.562816       8.866093       2.573285       8.195372           0.135737
          186              O      23.169140       5.360986       7.844580      -0.526234      33.586453 0.51116635E+03  0.12133885E+05                                 8.206547                            7.011053       0.426235       2.193471                    0.997623      27.108757      70.804825       0.715538       0.360608      -1.137738       0.040470      -0.046336      -0.031933       0.069315      -0.014681      -0.033692      -0.017324      -0.007388      -0.127599      -0.063059       0.025292       0.037767              8.754413      12.360892      -3.298528       0.470557       7.603064      -0.703957       6.299282           0.142342
          187              O      25.120342       7.601532      11.395913      -0.468332      29.895557 0.43751951E+03  0.99751900E+04                                 7.585914                            6.431205       0.484584       2.228114                    0.998143      25.980312      66.192187       0.757816       0.354502      -1.144246      -0.029788      -0.002989      -0.029959       0.042353       0.034661       0.027424       0.003000       0.056619       0.122832      -0.066047       0.005646       0.060401              8.261656       7.071345       1.098407       2.990151       7.371851       2.887210      10.341773           0.192427
          188              O      23.651693       7.439267       9.764763      -0.508783      32.263105 0.47004901E+03  0.10914411E+05                                 7.960116                            6.662690       0.506808       2.219472                    0.998554      26.698520      68.722088       0.744838       0.354150      -1.144142       0.059101       0.021167       0.028258       0.068844       0.006706       0.022537      -0.031169       0.086515       0.041750      -0.065077       0.013444       0.051633              8.658707      11.384163      -1.428229       3.572535       6.770856      -1.539854       7.821101           0.173069
          189              O      21.116267       0.615133      12.665160      -0.498834      33.938865 0.54234811E+03  0.13053708E+05                                 8.308569                            7.255562       0.298630       2.151848                    0.997984      27.094731      71.040368       0.699125       0.363995      -1.136157      -0.006619      -0.022738      -0.029226       0.037616      -0.026818       0.034296       0.011278      -0.077575       0.121142      -0.078324       0.026954       0.051370              8.908937       6.450894       0.206851       0.515193       6.049486      -0.964998      14.226433           0.147556
          190              O      20.249604       0.077599      10.698984      -0.493405      30.711782 0.44405656E+03  0.10169145E+05                                 7.678721                            6.475603       0.481821       2.217579                    0.998290      26.326484      67.380791       0.755277       0.354122      -1.143730       0.030335      -0.002892       0.051741       0.060048      -0.009243       0.032882       0.018095      -0.049596      -0.006445      -0.051823       0.015999       0.035824              8.284954      11.040800       0.824035       3.958228       5.201339       0.769340       8.612724           0.176247
          191              O       7.025306       0.973450       7.210029      -0.539428      35.562646 0.56442572E+03  0.13721248E+05                                 8.592672                            7.386857       0.203744       2.121165                    0.995467      27.511296      72.492535       0.694985       0.362530      -1.137306      -0.017668      -0.015470       0.004025       0.023826      -0.018116      -0.055356      -0.023470      -0.029924      -0.029673      -0.074481       0.028298       0.046183              9.336579       8.992921       1.453888      -1.845656       7.429507       1.569241      11.587310           0.077681
          192              O       5.111222       0.207962       7.980114      -0.562715      41.886729 0.63038425E+03  0.15781955E+05                                 9.660161                            7.851744      -0.078829       2.015776                    0.995232      28.475815      76.586912       0.667102       0.366740      -1.132021       0.033932       0.001874       0.000626       0.033989       0.017455       0.018546      -0.005538       0.010387      -0.158542      -0.057803       0.011725       0.046078             10.981282      14.816200       1.894065       2.341781       8.242138       3.205235       9.885509           0.126114
          193              O      20.404515      14.276332      10.642931      -0.507771      28.978773 0.45416601E+03  0.10458757E+05                                 7.388583                            6.556701       0.519106       2.230878                    0.998014      26.508713      68.023768       0.749296       0.354967      -1.143114      -0.029399      -0.004499      -0.043503       0.052698      -0.055133       0.004659      -0.031055       0.018153       0.116950      -0.079135       0.016091       0.063044              7.652208       5.894873      -0.562811       1.163741       8.195376      -2.573276       8.866373           0.135668
          194              O      11.064898       0.658256       9.011638      -0.526246      33.588670 0.51119957E+03  0.12134904E+05                                 8.206994                            7.011359       0.425610       2.193252                    0.997623      27.109192      70.807269       0.715509       0.360616      -1.137729       0.040466      -0.031902       0.046325       0.069291      -0.033712       0.014665       0.017328       0.060145       0.074880      -0.063084       0.025317       0.037767              8.754920      12.361652       0.470594       3.298930       6.299518       0.703977       7.603591           0.142278
          195              O      13.016097       4.209595       6.771089      -0.468327      29.896735 0.43753810E+03  0.99757395E+04                                 7.586225                            6.431432       0.484494       2.228087                    0.998143      25.980179      66.192696       0.757785       0.354512      -1.144235      -0.029794      -0.029962       0.002987       0.042360       0.027435      -0.034672      -0.002969      -0.033085      -0.146311      -0.066052       0.005658       0.060395              8.262029       7.071649       2.990368      -1.098456      10.342305      -2.887340       7.372134           0.192440
          196              O      11.547451       2.578443       6.933356      -0.508801      32.263708 0.47005756E+03  0.10914672E+05                                 7.960261                            6.662790       0.506879       2.219489                    0.998553      26.698633      68.722853       0.744824       0.354154      -1.144138       0.059119       0.028280      -0.021179       0.068872       0.022546      -0.006747       0.031173       0.022328      -0.150640      -0.065086       0.013463       0.051624              8.658883      11.384283       3.572784       1.428243       7.821415       1.539873       6.770951           0.173043
          197              O      25.151009       5.478834      13.757480      -0.498843      33.937314 0.54231730E+03  0.13052741E+05                                 8.308182                            7.255245       0.298635       2.151846                    0.997984      27.094487      71.038405       0.699159       0.363984      -1.136169      -0.006615      -0.029230       0.022733       0.037616       0.034299       0.026776      -0.011254      -0.099338       0.055756      -0.078287       0.026922       0.051366              8.908507       6.450610       0.515090      -0.206856      14.225692       0.964959       6.049220           0.147542
          198              O      24.284348       3.512656      14.295016      -0.493403      30.711115 0.44404641E+03  0.10168845E+05                                 7.678563                            6.475493       0.481742       2.217550                    0.998290      26.326487      67.380377       0.755291       0.354119      -1.143734       0.030345       0.051730       0.002891       0.060043       0.032876       0.009208      -0.018081      -0.021585       0.077593      -0.051800       0.015982       0.035817              8.284766      11.040554       3.958085      -0.824027       8.612494      -0.769318       5.201251           0.176244
          199              O      11.060058       0.023698      13.399170      -0.539451      35.565323 0.56447632E+03  0.13722820E+05                                 8.593182                            7.387248       0.203684       2.121138                    0.995468      27.512165      72.496312       0.694956       0.362536      -1.137298      -0.017666       0.004016       0.015484       0.023832      -0.055359       0.018085       0.023505      -0.000120       0.059698      -0.074482       0.028275       0.046207              9.337180       8.993441      -1.845718      -1.454108      11.588082      -1.569445       7.430018           0.077675
          200              O       9.145971       0.793783      14.164656      -0.562721      41.887612 0.63039809E+03  0.15782403E+05                                 9.660325                            7.851845      -0.078861       2.015760                    0.995231      28.476110      76.588192       0.667096       0.366741      -1.132019       0.033933       0.000622      -0.001873       0.033991       0.018545      -0.017500       0.005569       0.084480       0.063678      -0.057817       0.011697       0.046120             10.981486      14.816530       2.341831      -1.894190       9.885678      -3.205291       8.242249           0.126105
          201              O      20.404526       7.282604      10.916011      -0.507785      28.981870 0.45422872E+03  0.10460621E+05                                 7.389323                            6.557334       0.519198       2.230909                    0.998014      26.509571      68.028576       0.749224       0.354986      -1.143092      -0.029392       0.004508       0.043517       0.052706       0.055102      -0.004692      -0.031058       0.018137       0.116961      -0.079099       0.016043       0.063056              7.652986       5.895444       0.562838      -1.163872       8.196206      -2.573549       8.867308           0.135674
          202              O      19.134388       6.528038      12.547304      -0.526227      33.588836 0.51120328E+03  0.12135018E+05                                 8.207066                            7.011418       0.425671       2.193284                    0.997618      27.109080      70.807121       0.715501       0.360620      -1.137726       0.040469       0.031922      -0.046323       0.069301       0.033649      -0.014687       0.017349       0.060142       0.074903      -0.063054       0.025289       0.037765              8.755013      12.361866      -0.470641      -3.298897       6.299567       0.704025       7.603607           0.142326
          203              O      13.016099       2.976717       0.415225      -0.468342      29.901979 0.43763028E+03  0.99784394E+04                                 7.587398                            6.432343       0.484497       2.228085                    0.998142      25.981391      66.199341       0.757685       0.354538      -1.144206      -0.029788       0.029954      -0.002983       0.042349      -0.027466       0.034641      -0.002966      -0.033096      -0.146307      -0.066031       0.005614       0.060416              8.263365       7.072772      -2.991000       1.098641      10.344053      -2.887881       7.373272           0.192443
          204              O      11.547447       4.607869       0.252958      -0.508766      32.266329 0.47010615E+03  0.10916125E+05                                 7.960855                            6.663259       0.506330       2.219308                    0.998553      26.699295      68.726460       0.744775       0.354167      -1.144122       0.059104      -0.028266       0.021171       0.068851      -0.022593       0.006706       0.031163       0.022352      -0.150612      -0.065068       0.013395       0.051674              8.659548      11.385128      -3.573071      -1.428406       7.822051       1.540048       6.771465           0.173111
          205              O      17.081515       1.707460       7.801462      -0.498855      33.938797 0.54234344E+03  0.13053543E+05                                 8.308462                            7.255430       0.298570       2.151821                    0.997983      27.095003      71.040508       0.699148       0.363985      -1.136167      -0.006617       0.029227      -0.022732       0.037613      -0.034337      -0.026825      -0.011257      -0.099345       0.055782      -0.078340       0.026958       0.051382              8.908849       6.450819      -0.515171       0.206861      14.226361       0.964969       6.049369           0.147541
          206              O      16.214848       3.673638       7.263926      -0.493404      30.715747 0.44412505E+03  0.10171179E+05                                 7.679679                            6.476340       0.481831       2.217585                    0.998290      26.327092      67.385490       0.755188       0.354148      -1.143700       0.030336      -0.051732      -0.002892       0.060041      -0.032906      -0.009255      -0.018081      -0.021593       0.077601      -0.051846       0.016034       0.035812              8.286037      11.042373      -3.958836       0.824150       8.613843      -0.769434       5.201896           0.176246
          207              O      19.129545       7.162596       8.159772      -0.539426      35.564258 0.56445549E+03  0.13722208E+05                                 8.593107                            7.387190       0.203883       2.121220                    0.995469      27.511435      72.494471       0.694947       0.362543      -1.137290      -0.017669      -0.004026      -0.015487       0.023838       0.055314      -0.018118       0.023497      -0.000120       0.059679      -0.074450       0.028293       0.046157              9.337095       8.993358       1.845665       1.454129      11.587932      -1.569405       7.429995           0.077684
          208              O      17.215461       6.392511       7.394286      -0.562709      41.888257 0.63041042E+03  0.15782835E+05                                 9.660573                            7.852041      -0.078829       2.015778                    0.995232      28.475943      76.588777       0.667070       0.366752      -1.132007       0.033933      -0.000625       0.001874       0.033991      -0.018589       0.017458       0.005567       0.084447       0.063675      -0.057818       0.011738       0.046080             10.981792      14.816828      -2.341927       1.894208       9.886053      -3.205453       8.242494           0.126123

******************************************************
Auxiliary information for the entire system
The total spin magnetic moment of the unit cell is   15.764094
The total net atomic charge of the unit cell is   -0.000005
Accuracy of reproducing the electrostatic potential in the unit cell:
  The inner radius (bohr) =    5.0000
  The outer radius (bohr) =   12.0000
  Valid grid points have density less than (e/(bohr^3)) =    0.0001
  The number of valid grid points were=        97378
  The rms potential error without charges in kcal/mol is=      7.73577
  The rms potential error with partial charges in kcal/mol is=      1.73473
  The RRMSE value at monopole order=      0.22425
  The rms potential error with partial charges and cloud penetration in kcal/mol is=      1.72011
  The RRMSE value at monopole order with cloud penetration is=      0.22236
  The rms potential error with partial charges and atomic dipoles in kcal/mol is=      1.50561
  The RRMSE value at dipole order=      0.19463
  The rms potential error with partial charges, atomic dipoles and cloud penetration in kcal/mol is=      1.48755
  The RRMSE value at dipole order with cloud penetration=      0.19230

******************************************************
The electron densities and ab initio electrostatic potential were computed in VASP using the PBE functional and
projector augmented wave method. See the main text of the journal article for a description of computational details.
The atomic charges, dipoles, and quadrupoles were computed with the DDEC6 method as described in
(a) T. A. Manz and N. Gabaldon Limas, RSC Adv. 6 (2016) 47771-47801 DOI: 10.1039/c6ra04656h
(b) N. Gabaldon Limas and T. A. Manz, RSC Adv. 8 (2018) 2678-2707 DOI: 10.1039/c7ra11829e.
For each atom in the material, the electron cloud parameters were fit to the spherically averaged atom-in-material
electron density using radial positions for which this density was between 10^-4 and 10^-2 electrons per cubic bohr.
The polarizabilities, dispersion coefficients, and quantum Drude oscillator (QDO) parameters were fit using the MCLF method.
The magnetic structure of the system was optimized in VASP from the default ferromagnetic initial guess using spin polarization.
The atomic spin moments (ASMs) were computed on this optimized magnetic structure using the DDEC6 partition as inputs
to the method of T. A. Manz and D. S. Sholl, J. Chem. Theory Comput. 7 (2011) 4146-4164 DOI: 10.1021/ct200539n.
The RMSE and RRMSE were computed using a uniform grid with Ewald summation.
