# Supplementary material for: A collection of forcefield precursors for metal–organic frameworks
Source: RSC Adv. 2019 Nov 13;9(63):36492–507. doi: 10.1039/c9ra07327b (PMC9075174; doi:10.1039/c9ra07327b)
Supplement: RA-009-C9RA07327B-s5449 [file RA-009-C9RA07327B-s5449.xyz]

  108
jmolscript: load "" {1 1 1} spacegroup "x,y,z" unitcell [{      9.959800     0.000000     0.000000 }, {      0.000000    11.470200     0.000000 }, {      0.000000    -0.299636    14.587823 }]
Fe     9.190007     8.619208     1.941347     0.933213
Fe     8.846294     2.778979    10.035985     0.949207
Fe     4.210107     8.436274     5.352564     0.933601
Fe     3.866394     2.506667    11.845750     0.949483
Fe     0.769793     2.551356    12.646476     0.933341
Fe     1.113506     8.391585     4.551838     0.949441
Fe     5.749693     2.734290     9.235259     0.933056
Fe     6.093406     8.663897     2.742073     0.949580
Fe     0.000000     5.735100     0.000000     0.963470
Fe     4.979900    -0.149818     7.293912     0.963475
Fe     0.000000     0.000000     0.000000     0.996150
Fe     4.979900     5.585282     7.293912     0.996592
H      7.519649     9.695338     5.381448     0.032995
H      0.408352     5.366707     3.862856     0.035744
H      6.125277     6.462493     0.605395     0.031607
H      1.962081    11.150493     3.447103     0.029207
H      1.523849     7.738272    13.490819     0.033467
H      7.051538    11.388928     0.103574     0.037573
H      2.539749     7.360144     1.912464     0.033032
H      5.388252     0.218575     3.431056     0.035746
H      1.145377    10.592989     6.688517     0.031681
H      6.941981     5.904989     3.846809     0.029248
H      6.503749     9.017574     8.390916     0.033498
H      2.071638     5.666554     7.190338     0.037624
H      2.440151     1.475226     9.206375     0.033012
H      9.551448     5.803857    10.724967     0.035762
H      3.834523     4.708071    13.982428     0.031614
H      7.997719     0.020071    11.140720     0.029165
H      8.435951     3.432292     1.097004     0.033452
H      2.908262    -0.218364    14.484249     0.037582
H      7.420051     3.810420    12.675359     0.033049
H      4.571548    10.951989    11.156767     0.035724
H      8.814423     0.577575     7.899306     0.031654
H      3.017819     5.265575    10.741014     0.029257
H      3.456051     2.152990     6.196907     0.033457
H      7.888162     5.504010     7.397485     0.037460
C      8.257670     9.395642     4.838781     0.526110
C      0.166329     5.872821     3.084303     0.524233
C      7.096358     6.594586     0.674541     0.521187
C      1.310710    10.868105     2.726318     0.529487
C      1.018888     8.239515    14.110947     0.538030
C      7.199939    10.644117     0.742666     0.537190
C      3.277770     7.659840     2.455131     0.526204
C      5.146229    11.182661     4.209608     0.524287
C      2.116457    10.460896     6.619371     0.521295
C      6.290610     6.187377     4.567593     0.529583
C      5.998788     8.516331     7.770787     0.538104
C      2.220039     6.411365     6.551245     0.537354
C      1.702130     1.774922     9.749042     0.526181
C      9.793471     5.297743    11.503520     0.524228
C      2.863442     4.575978    13.913282     0.521173
C      8.649090     0.302459    11.861505     0.529400
C      8.940912     2.931049     0.476876     0.538066
C      2.759861     0.526447    13.845157     0.537273
C      6.682030     3.510724    12.132692     0.526341
C      4.813571    -0.012097    10.378215     0.524202
C      7.843342     0.709668     7.968452     0.521229
C      3.669190     4.983187    10.020230     0.529532
C      3.961012     2.654233     6.817036     0.538083
C      7.739761     4.759199     8.036578     0.536892
O      7.989453     9.165282     3.606547    -0.542658
O      9.355439     9.228016     5.388304    -0.486764
O      0.081870     7.127581     3.194296    -0.546725
O     -0.011155     5.215335     2.057467    -0.500390
O      7.412681     7.452483     1.560459    -0.554345
O      7.879696     5.941354    -0.028884    -0.491241
O      0.847679     9.691667     2.868550    -0.553409
O      1.049564     0.180598     1.812099    -0.495533
O      0.273894     7.861954     0.327059    -0.546658
O      1.094184     9.462630    14.052742    -0.496342
O      8.411350    10.274884     0.893796    -0.534937
O      6.209736    10.171755     1.329972    -0.490828
O      3.009553     7.890200     3.687364    -0.542842
O      4.375539     7.827466     1.905607    -0.486708
O      5.061770     9.927901     4.099616    -0.546732
O      4.968745     0.369947     5.236445    -0.500317
O      2.432781     9.602999     5.733452    -0.554347
O      2.899796    11.114128     7.322795    -0.491202
O      5.827579     7.363815     4.425362    -0.553517
O      6.029464     5.404684     5.481812    -0.495524
O      5.253794     9.193528     6.966853    -0.546712
O      6.074084     7.293216     7.828993    -0.496295
O      3.431450     6.780598     6.400116    -0.535030
O      1.229836     6.883727     5.963940    -0.490555
O      1.970347     2.005282    10.981276    -0.542584
O      0.604361     1.942548     9.199519    -0.486578
O      9.877930     4.042983    11.393527    -0.546650
O      0.011155     5.955229    12.530356    -0.500318
O      2.547119     3.718081    13.027364    -0.554371
O      2.080104     5.528846     0.028884    -0.491202
O      9.112121     1.478897    11.719273    -0.553631
O      8.910236    10.989966    12.775724    -0.495633
O      9.685905     3.308610    14.260764    -0.546669
O      8.865616     1.707934     0.535081    -0.496332
O      1.548450     0.895680    13.694027    -0.534927
O      3.750064     0.998809    13.257851    -0.490713
O      6.950247     3.280364    10.900459    -0.542513
O      5.584261     3.343098    12.682216    -0.486616
O      4.898030     1.242663    10.488207    -0.546736
O      4.991055    10.800617     9.351378    -0.500362
O      7.527019     1.567565     8.854371    -0.554195
O      7.060004     0.056436     7.265028    -0.491297
O      4.132221     3.806749    10.162461    -0.553343
O      3.930336     5.765880     9.106011    -0.495567
O      4.706005     1.977036     7.620970    -0.546602
O      3.885716     3.877348     6.758830    -0.496385
O      6.528350     4.389966     8.187707    -0.535101
O      8.729964     4.286837     8.623883    -0.490951

The following XYZ coordinates are in angstroms. Other properties are in atomic units.
The sperically averaged electron density of each atom fit to a function of the form exp(a - br)
eigen_1, eigen_2 and eigen_3 are the three eigenvalues of traceless quadrupole moment tensor
  atom number  atomic symbol              X              Y              Z     net charge C6 coefficient C8 coefficient C10 coefficient fluctuating dipole atomic polarizability isotropic forcefield polarizability              a              b squared Pearson coefficient          <r^3>          <r^4>         wp_QDO          m_QDO          q_QDO       dipole_x       dipole_y       dipole_z         dipole            Qxy            Qxz            Qyz     Q(x^2-y^2)  Q(3z^2 - R^2)        eigen_1        eigen_2        eigen_3 static polarizability      alpha(xx)      alpha(xy)      alpha(xz)      alpha(yy)      alpha(yz)      alpha(zz) atomic spin moment
            1             Fe       9.190007       8.619208       1.941347       0.933213      88.914684 0.19578747E+04  0.63813457E+05                                17.550544                           15.474787       0.226638       1.875565                    0.999060      52.978290     152.540694       0.409716       0.458665      -1.091549      -0.003638      -0.002903       0.007740       0.009031      -0.046719      -0.010766       0.068827      -0.034087       0.116243      -0.080319      -0.019957       0.100276             19.414460      20.982241      -0.774849      -0.489457      17.779178      -0.239185      19.481960           3.820427
            2             Fe       8.846294       2.778979      10.035985       0.949207     110.491672 0.23184355E+04  0.78208608E+05                                19.605639                           16.439644       0.247905       1.890209                    0.998431      52.179105     148.962829       0.415361       0.437141      -1.113479       0.002522       0.007056      -0.004833       0.008917       0.077583      -0.077361      -0.043448       0.085713       0.295447      -0.137893      -0.024550       0.162442             22.782402      27.536453      -0.709072       6.264804      17.741555      -0.317229      23.069196           3.857367
            3             Fe       4.210107       8.436274       5.352564       0.933601      88.927958 0.19581998E+04  0.63824480E+05                                17.549370                           15.473751       0.226947       1.875699                    0.999055      52.980277     152.529557       0.409836       0.458528      -1.091669      -0.003619       0.002956      -0.007794       0.009088       0.046694       0.009805       0.069518      -0.034759       0.117157      -0.081122      -0.019602       0.100723             19.413131      20.980945       0.774657       0.489612      17.777718      -0.239111      19.480732           3.821130
            4             Fe       3.866394       2.506667      11.845750       0.949483     110.470714 0.23179287E+04  0.78187944E+05                                19.604406                           16.438825       0.247523       1.890151                    0.998431      52.169334     148.935914       0.415330       0.437193      -1.113436       0.002409      -0.006839       0.005013       0.008815      -0.076427       0.076079      -0.045244       0.082200       0.306342      -0.137835      -0.025619       0.163453             22.780781      27.534767       0.708260      -6.264287      17.740177      -0.316318      23.067398           3.857396
            5             Fe       0.769793       2.551356      12.646476       0.933341      88.907257 0.19576856E+04  0.63805842E+05                                17.549771                           15.474207       0.226221       1.875465                    0.999059      52.975172     152.530657       0.409717       0.458675      -1.091541       0.003557       0.002804      -0.007772       0.008996      -0.046200      -0.010580       0.069317      -0.033856       0.118542      -0.080426      -0.020265       0.100691             19.413499      20.981043      -0.774452      -0.489190      17.778500      -0.238919      19.480954           3.820451
            6             Fe       1.113506       8.391585       4.551838       0.949441     110.506313 0.23187936E+04  0.78221673E+05                                19.604906                           16.439013       0.248250       1.890323                    0.998429      52.182220     148.960007       0.415452       0.437039      -1.113573      -0.002350      -0.006719       0.004948       0.008669       0.076560      -0.074922      -0.045251       0.080969       0.307839      -0.137912      -0.024819       0.162731             22.781552      27.537092      -0.708587       6.263956      17.740216      -0.316173      23.067348           3.858156
            7             Fe       5.749693       2.734290       9.235259       0.933056      88.915209 0.19579095E+04  0.63815209E+05                                17.551119                           15.475342       0.226732       1.875590                    0.999060      52.977186     152.540868       0.409690       0.458690      -1.091528       0.003594      -0.002928       0.007641       0.008937       0.045947       0.009815       0.069149      -0.034532       0.117467      -0.080325      -0.019820       0.100145             19.415044      20.982916       0.774986       0.488949      17.780063      -0.239508      19.482154           3.819773
            8             Fe       6.093406       8.663897       2.742073       0.949580     110.495198 0.23184936E+04  0.78209156E+05                                19.603942                           16.438216       0.248323       1.890374                    0.998428      52.177617     148.945417       0.415451       0.437054      -1.113562      -0.002427       0.006876      -0.004923       0.008798      -0.076948       0.076111      -0.044708       0.083164       0.303542      -0.138056      -0.024914       0.162970             22.780431      27.535092       0.708847      -6.263644      17.739644      -0.316788      23.066556           3.858440
            9             Fe       0.000000       5.735100       0.000000       0.963470     102.169237 0.22245636E+04  0.74333952E+05                                18.697195                           16.141573       0.256510       1.896324                    0.998298      51.831183     147.680696       0.417336       0.439216      -1.111214      -0.000012       0.000013       0.000001       0.000018      -0.011091       0.144625      -0.036373       0.047575      -0.040645      -0.141225      -0.019429       0.160654             21.147435      18.661622      -0.958419      -1.222987      25.002639       5.350118      19.778043           3.878465
           10             Fe       4.979900      -0.149818       7.293912       0.963475     102.111077 0.22230425E+04  0.74275011E+05                                18.696152                           16.140818       0.255153       1.895984                    0.998304      51.812266     147.648516       0.417135       0.439475      -1.110981       0.000020       0.000003       0.000012       0.000023       0.011576      -0.144296      -0.036153       0.046454      -0.036520      -0.140464      -0.019854       0.160318             21.146234      18.660391       0.958171       1.222821      25.001441       5.349769      19.776869           3.877111
           11             Fe       0.000000       0.000000       0.000000       0.996150     111.737805 0.23709540E+04  0.80232709E+05                                19.568571                           16.507803       0.234355       1.892066                    0.998744      51.254713     145.387304       0.419944       0.431009      -1.120157      -0.000004       0.000015      -0.000016       0.000022       0.090229      -0.063895       0.013138      -0.095558       0.010608      -0.132174       0.026261       0.105913             22.536820      19.338819       0.900830      -0.850945      26.792004      -7.198673      21.479637           3.896957
           12             Fe       4.979900       5.585282       7.293912       0.996592     111.720853 0.23704830E+04  0.80212481E+05                                19.566472                           16.506042       0.234411       1.892124                    0.998743      51.248816     145.364862       0.419972       0.431003      -1.120166      -0.000005      -0.000003      -0.000013       0.000015      -0.090241       0.063949       0.013069      -0.095384       0.008909      -0.132021       0.025850       0.106171             22.534357      19.337404      -0.901082       0.851428      26.788624      -7.197426      21.477043           3.897985
           13              H       7.519649       9.695338       5.381448       0.032995       1.282757 0.91606282E+01  0.93748321E+02                                 1.990094                            1.791276      -1.343371       2.215421                    0.992899       4.155169      12.178967       0.455656       1.313503      -0.698930      -0.050228       0.018555       0.037199       0.065199      -0.005297      -0.004374      -0.003496       0.009717       0.002839      -0.009996       0.002041       0.007956              2.112004       2.551594      -0.368068      -0.672763       1.673695       0.330383       2.110724           0.000950
           14              H       0.408352       5.366707       3.862856       0.035744       1.377160 0.10301465E+02  0.10512597E+03                                 1.866468                            1.740882      -0.865646       2.435316                    0.998855       3.533603       9.310892       0.544031       1.103243      -0.753953       0.016956      -0.040382       0.046204       0.063663      -0.005111       0.002395      -0.007924      -0.015531      -0.004232      -0.008592      -0.005759       0.014350              1.901931       1.540256      -0.108478       0.280790       1.788213      -0.437862       2.377325           0.001745
           15              H       6.125277       6.462493       0.605395       0.031607       1.479758 0.11053036E+02  0.11580368E+03                                 2.011264                            1.838256      -1.047288       2.338616                    0.997279       3.854859      10.589063       0.509922       1.146467      -0.740265      -0.064867      -0.004216      -0.002455       0.065050       0.005666       0.002562       0.001589       0.006172      -0.005147      -0.005595      -0.002629       0.008224              2.084411       3.007921       0.139189       0.072765       1.607987       0.161761       1.637325           0.001461
           16              H       1.962081      11.150493       3.447103       0.029207       1.536801 0.11783338E+02  0.12548836E+03                                 2.076739                            1.909255      -0.849367       2.425809                    0.998196       3.884130      10.768922       0.495770       1.160087      -0.737832       0.045458       0.018302       0.047309       0.068114       0.004353       0.008409       0.002204      -0.001737      -0.004421      -0.009421      -0.000797       0.010218              2.154857       2.263277       0.222816       0.780191       1.712246       0.178676       2.489048           0.001780
           17              H       1.523849       7.738272      13.490819       0.033467       1.434939 0.10661380E+02  0.11045868E+03                                 1.962609                            1.803580      -0.989654       2.379658                    0.997740       3.680997       9.984481       0.516691       1.144164      -0.742238       0.035234      -0.028497      -0.048582       0.066436      -0.002837      -0.015914       0.001016       0.006683       0.010391      -0.013628      -0.005153       0.018781              2.028407       1.827166      -0.344754      -0.385264       2.224506       0.522055       2.033549           0.001175
           18              H       7.051538      11.388928       0.103574       0.037573       1.533477 0.11492815E+02  0.12203780E+03                                 2.088603                            1.895784      -1.162485       2.291978                    0.995616       3.952140      11.060930       0.491876       1.172689      -0.733401      -0.014341       0.052831      -0.044584       0.070601      -0.007081       0.003595      -0.011955      -0.004962      -0.003978      -0.011669      -0.004717       0.016386              2.190200       1.777216      -0.050477       0.060745       2.478863      -0.845293       2.314520           0.001855
           19              H       2.539749       7.360144       1.912464       0.033032       1.282603 0.91593012E+01  0.93731509E+02                                 1.989959                            1.791164      -1.343344       2.215457                    0.992901       4.154881      12.177982       0.455662       1.313529      -0.698925      -0.050235      -0.018567      -0.037196       0.065206       0.005300       0.004369      -0.003490       0.009716       0.002857      -0.009993       0.002041       0.007953              2.111854       2.551406       0.368034       0.672697       1.673589       0.330348       2.110568           0.000938
           20              H       5.388252       0.218575       3.431056       0.035746       1.377072 0.10300611E+02  0.10511458E+03                                 1.866360                            1.740788      -0.865815       2.435259                    0.998854       3.533426       9.310160       0.544059       1.103215      -0.753961       0.016964       0.040390      -0.046217       0.063680       0.005115      -0.002392      -0.007934      -0.015517      -0.004242      -0.008586      -0.005769       0.014354              1.901818       1.540175       0.108472      -0.280767       1.788113      -0.437832       2.377166           0.001723
           21              H       1.145377      10.592989       6.688517       0.031681       1.479584 0.11051434E+02  0.11578223E+03                                 2.011072                            1.838094      -1.047310       2.338624                    0.997279       3.854534      10.587814       0.509959       1.146431      -0.740274      -0.064875       0.004220       0.002453       0.065059      -0.005664      -0.002560       0.001588       0.006175      -0.005133      -0.005596      -0.002623       0.008219              2.084205       3.007589      -0.139176      -0.072761       1.607847       0.161735       1.637179           0.001520
           22              H       6.941981       5.904989       3.846809       0.029248       1.536683 0.11782261E+02  0.12547456E+03                                 2.076670                            1.909195      -0.849557       2.425744                    0.998195       3.883989      10.768579       0.495765       1.160121      -0.737824       0.045471      -0.018310      -0.047314       0.068129      -0.004353      -0.008414       0.002212      -0.001736      -0.004422      -0.009425      -0.000802       0.010227              2.154783       2.263194      -0.222803      -0.780153       1.712191       0.178666       2.488965           0.001764
           23              H       6.503749       9.017574       8.390916       0.033498       1.434882 0.10660885E+02  0.11045289E+03                                 1.962605                            1.803575      -0.989599       2.379694                    0.997742       3.680930       9.984455       0.516673       1.144212      -0.742226       0.035245       0.028499       0.048582       0.066443       0.002836       0.015923       0.001011       0.006679       0.010389      -0.013639      -0.005148       0.018787              2.028404       1.827158       0.344752       0.385261       2.224506       0.522058       2.033548           0.001209
           24              H       2.071638       5.666554       7.190338       0.037624       1.533245 0.11490707E+02  0.12200986E+03                                 2.088409                            1.895625      -1.162391       2.292065                    0.995616       3.951734      11.059554       0.491891       1.172706      -0.733398      -0.014354      -0.052841       0.044579       0.070608       0.007087      -0.003597      -0.011937      -0.004977      -0.003959      -0.011649      -0.004730       0.016379              2.189984       1.777059       0.050483      -0.060749       2.478608      -0.845172       2.314287           0.001883
           25              H       2.440151       1.475226       9.206375       0.033012       1.282578 0.91590420E+01  0.93728153E+02                                 1.989948                            1.791150      -1.343422       2.215439                    0.992901       4.154748      12.177529       0.455660       1.313546      -0.698923       0.050244      -0.018576      -0.037192       0.065214      -0.005289      -0.004383      -0.003497       0.009684       0.002801      -0.009984       0.002034       0.007950              2.111843       2.551401      -0.368040      -0.672708       1.673575       0.330350       2.110552           0.000963
           26              H       9.551448       5.803857      10.724967       0.035762       1.377134 0.10301160E+02  0.10512098E+03                                 1.866347                            1.740779      -0.866095       2.435112                    0.998851       3.533564       9.310388       0.544090       1.103144      -0.753978      -0.016965       0.040383      -0.046211       0.063672      -0.005114       0.002395      -0.007929      -0.015515      -0.004231      -0.008586      -0.005764       0.014350              1.901805       1.540169      -0.108467       0.280766       1.788093      -0.437814       2.377152           0.001738
           27              H       3.834523       4.708071      13.982428       0.031614       1.479762 0.11053061E+02  0.11580350E+03                                 2.011227                            1.838225      -1.047366       2.338571                    0.997279       3.854843      10.588848       0.509942       1.146427      -0.740275       0.064865       0.004226       0.002461       0.065049       0.005669       0.002564       0.001595       0.006167      -0.005145      -0.005597      -0.002630       0.008227              2.084368       3.007847       0.139188       0.072768       1.607961       0.161757       1.637297           0.001460
           28              H       7.997719       0.020071      11.140720       0.029165       1.537149 0.11786604E+02  0.12553234E+03                                 2.077067                            1.909529      -0.850047       2.425471                    0.998192       3.884691      10.771012       0.495729       1.160100      -0.737827      -0.045444      -0.018299      -0.047306       0.068102       0.004351       0.008411       0.002219      -0.001733      -0.004425      -0.009419      -0.000807       0.010227              2.155212       2.263648       0.222863       0.780381       1.712495       0.178706       2.489492           0.001773
           29              H       8.435951       3.432292       1.097004       0.033452       1.434972 0.10661675E+02  0.11046295E+03                                 1.962683                            1.803639      -0.989700       2.379646                    0.997740       3.681021       9.984735       0.516666       1.144209      -0.742228      -0.035234       0.028499       0.048586       0.066440      -0.002837      -0.015914       0.001018       0.006683       0.010400      -0.013627      -0.005154       0.018782              2.028487       1.827228      -0.344776      -0.385290       2.224603       0.522093       2.033629           0.001178
           30              H       2.908262      -0.218364      14.484249       0.037582       1.533440 0.11492471E+02  0.12203273E+03                                 2.088535                            1.895730      -1.162475       2.291988                    0.995616       3.952043      11.060447       0.491895       1.172656      -0.733409       0.014337      -0.052838       0.044577       0.070601      -0.007083       0.003601      -0.011944      -0.004976      -0.003960      -0.011653      -0.004730       0.016383              2.190122       1.777161      -0.050482       0.060749       2.478772      -0.845249       2.314433           0.001859
           31              H       7.420051       3.810420      12.675359       0.033049       1.282355 0.91571404E+01  0.93703504E+02                                 1.989700                            1.790954      -1.343152       2.215583                    0.992904       4.154273      12.175662       0.455691       1.313530      -0.698928       0.050250       0.018556       0.037205       0.065220       0.005289       0.004385      -0.003508       0.009680       0.002801      -0.009992       0.002043       0.007948              2.111562       2.551018       0.367965       0.672578       1.673388       0.330289       2.110282           0.000947
           32              H       4.571548      10.951989      11.156767       0.035724       1.377323 0.10302940E+02  0.10514449E+03                                 1.866588                            1.740984      -0.865967       2.435161                    0.998852       3.533812       9.311509       0.544028       1.103214      -0.753960      -0.016953      -0.040385       0.046211       0.063669       0.005114      -0.002394      -0.007933      -0.015519      -0.004248      -0.008585      -0.005770       0.014355              1.902056       1.540345       0.108490      -0.280821       1.788329      -0.437904       2.377495           0.001719
           33              H       8.814423       0.577575       7.899306       0.031654       1.479768 0.11053211E+02  0.11580625E+03                                 2.011284                            1.838277      -1.047088       2.338713                    0.997280       3.854877      10.589227       0.509915       1.146475      -0.740262       0.064858      -0.004211      -0.002449       0.065041      -0.005669      -0.002560       0.001586       0.006158      -0.005116      -0.005599      -0.002618       0.008218              2.084428       3.007939      -0.139192      -0.072769       1.608004       0.161766       1.637342           0.001523
           34              H       3.017819       5.265575      10.741014       0.029257       1.536830 0.11783562E+02  0.12549104E+03                                 2.076728                            1.909242      -0.849621       2.425695                    0.998195       3.884147      10.768897       0.495785       1.160050      -0.737840      -0.045464       0.018314       0.047314       0.068125      -0.004351      -0.008415       0.002212      -0.001729      -0.004422      -0.009423      -0.000803       0.010226              2.154846       2.263264      -0.222814      -0.780190       1.712235       0.178676       2.489040           0.001766
           35              H       3.456051       2.152990       6.196907       0.033457       1.435030 0.10662162E+02  0.11046839E+03                                 1.962654                            1.803615      -0.989763       2.379594                    0.997740       3.681119       9.984762       0.516701       1.144126      -0.742247      -0.035238      -0.028496      -0.048579       0.066435       0.002839       0.015918       0.001010       0.006680       0.010383      -0.013635      -0.005148       0.018783              2.028455       1.827206       0.344768       0.385281       2.224561       0.522076       2.033597           0.001212
           36              H       7.888162       5.504010       7.397485       0.037460       1.534065 0.11498155E+02  0.12210805E+03                                 2.089052                            1.896158      -1.162594       2.291829                    0.995614       3.953114      11.064083       0.491856       1.172606      -0.733417       0.014356       0.052811      -0.044567       0.070578       0.007085      -0.003587      -0.011971      -0.004928      -0.004011      -0.011697      -0.004694       0.016392              2.190690       1.777592       0.050483      -0.060754       2.479435      -0.845559       2.315044           0.001868
           37              C       8.257670       9.395642       4.838781       0.526110      20.006615 0.22228855E+03  0.44790038E+04                                 6.697488                            5.209381       0.294791       2.160361                    0.999653      22.211185      61.770152       0.663980       0.457811      -1.025396       0.046074      -0.016755      -0.049957       0.069995       0.043386      -0.025604      -0.041615      -0.173987      -0.149755      -0.082813      -0.051129       0.133942              7.456407       9.885706      -0.960984       0.469790       4.159767       1.144183       8.323749          -0.012892
           38              C       0.166329       5.872821       3.084303       0.524233      19.280104 0.21051809E+03  0.41805982E+04                                 6.464010                            5.047775       0.356477       2.178294                    0.999837      22.043617      60.673368       0.679540       0.453881      -1.028575      -0.012860       0.045026      -0.049215       0.067933       0.005609      -0.039606      -0.022824       0.166217      -0.180297      -0.083576      -0.038824       0.122400              7.140110       4.116998       0.182250       1.067492       8.801328       1.723320       8.502005          -0.008020
           39              C       7.096358       6.594586       0.674541       0.521187      20.793172 0.21574998E+03  0.43035417E+04                                 6.767491                            5.074453       0.474514       2.215078                    0.999827      22.095346      60.612876       0.686075       0.447568      -1.033941       0.067789       0.030330       0.010386       0.074987       0.004512       0.013463      -0.104194      -0.085435       0.069357      -0.082916      -0.048694       0.131610              7.715015       8.400973      -0.976881      -1.230665       7.292136       3.746003       7.451938          -0.014804
           40              C       1.310710      10.868105       2.726318       0.529487      20.136191 0.21851132E+03  0.43650852E+04                                 6.596033                            5.091458       0.568800       2.246879                    0.999718      21.968269      59.975440       0.689201       0.444879      -1.037260      -0.051385      -0.035171      -0.043891       0.076182      -0.049781      -0.072091       0.051521       0.100925      -0.066578      -0.084020      -0.047158       0.131178              7.369344       5.525809       0.686073       2.006165       8.306937      -2.633663       8.275285          -0.017059
           41              C       1.018888       8.239515      14.110947       0.538030      19.712401 0.21116618E+03  0.42076837E+04                                 6.645560                            5.101843       0.252412       2.147410                    0.999731      22.090249      61.427277       0.665007       0.462233      -1.021223      -0.050001       0.025527       0.040755       0.069374      -0.006251       0.080135      -0.001463       0.148075       0.092385      -0.089746      -0.036459       0.126205              7.472308       5.115626       0.375248      -1.583351      11.464181      -0.264228       5.837118          -0.012618
           42              C       7.199939      10.644117       0.742666       0.537190      20.713427 0.22414694E+03  0.45183176E+04                                 6.811269                            5.214280       0.260995       2.144197                    0.999785      22.222432      61.478364       0.667998       0.454870      -1.028764       0.021496      -0.056073       0.043189       0.073969       0.004289       0.030084       0.099159      -0.094973       0.138286      -0.086420      -0.051674       0.138095              7.642649       9.628093       0.709035      -1.627823       6.737709      -2.920337       6.562145          -0.000413
           43              C       3.277770       7.659840       2.455131       0.526204      20.005824 0.22227882E+03  0.44787448E+04                                 6.697224                            5.209200       0.294941       2.160433                    0.999653      22.210627      61.767542       0.664007       0.457799      -1.025406       0.046064       0.016774       0.049935       0.069977      -0.043346       0.025572      -0.041584      -0.173934      -0.149775      -0.082765      -0.051123       0.133888              7.456100       9.885329       0.960940      -0.469826       4.159613       1.144099       8.323358          -0.012738
           44              C       5.146229      11.182661       4.209608       0.524287      19.279042 0.21050570E+03  0.41802597E+04                                 6.463641                            5.047533       0.356882       2.178439                    0.999837      22.042417      60.667925       0.679581       0.453864      -1.028593      -0.012862      -0.045014       0.049217       0.067926      -0.005603       0.039611      -0.022843       0.166243      -0.180302      -0.083601      -0.038814       0.122415              7.139681       4.116781      -0.182225      -1.067417       8.800804       1.723170       8.501457          -0.007802
           45              C       2.116457      10.460896       6.619371       0.521295      20.791908 0.21573642E+03  0.43031616E+04                                 6.766990                            5.074134       0.475027       2.215260                    0.999826      22.094278      60.607245       0.686136       0.447540      -1.033968       0.067791      -0.030289      -0.010417       0.074977      -0.004512      -0.013472      -0.104190      -0.085412       0.069425      -0.082916      -0.048689       0.131606              7.714420       8.400289       0.976775       1.230540       7.291589       3.745682       7.451384          -0.014440
           46              C       6.290610       6.187377       4.567593       0.529583      20.136106 0.21851077E+03  0.43650701E+04                                 6.595962                            5.091410       0.568720       2.246863                    0.999718      21.968399      59.975705       0.689213       0.444871      -1.037264      -0.051352       0.035170       0.043926       0.076180       0.049783       0.072092       0.051540       0.100905      -0.066656      -0.084041      -0.047145       0.131186              7.369269       5.525726      -0.686064      -2.006104       8.306813      -2.633675       8.275267          -0.016860
           47              C       5.998788       8.516331       7.770787       0.538104      19.712941 0.21117364E+03  0.42078667E+04                                 6.645618                            5.101876       0.252308       2.147374                    0.999731      22.090756      61.428811       0.665017       0.462223      -1.021229      -0.049975      -0.025528      -0.040762       0.069359       0.006233      -0.080117      -0.001484       0.148034       0.092337      -0.089714      -0.036459       0.126174              7.472385       5.115659      -0.375287       1.583361      11.464316      -0.264216       5.837180          -0.012462
           48              C       2.220039       6.411365       6.551245       0.537354      20.710965 0.22411795E+03  0.45175640E+04                                 6.810668                            5.213895       0.261627       2.144438                    0.999786      22.220395      61.470549       0.668035       0.454861      -1.028774       0.021497       0.056021      -0.043169       0.073919      -0.004283      -0.030094       0.099247      -0.095019       0.138391      -0.086481      -0.051722       0.138203              7.641932       9.627249      -0.708914       1.627617       6.737027      -2.919962       6.561521          -0.000088
           49              C       1.702130       1.774922       9.749042       0.526181      20.003374 0.22224700E+03  0.44778864E+04                                 6.696439                            5.208630       0.295931       2.160773                    0.999656      22.208155      61.756601       0.664089       0.457765      -1.025438      -0.046034       0.016733       0.049921       0.069937       0.043358      -0.025604      -0.041627      -0.174077      -0.149984      -0.082838      -0.051165       0.134004              7.455209       9.884050      -0.960856       0.469701       4.159171       1.143962       8.322405          -0.012387
           50              C       9.793471       5.297743      11.503520       0.524228      19.280438 0.21052193E+03  0.41806771E+04                                 6.464044                            5.047804       0.356723       2.178353                    0.999838      22.043487      60.672253       0.679544       0.453878      -1.028581       0.012848      -0.045028       0.049225       0.067939       0.005618      -0.039635      -0.022841       0.166331      -0.180446      -0.083638      -0.038850       0.122489              7.140157       4.116999       0.182265       1.067516       8.801402       1.723425       8.502069          -0.007901
           51              C       2.863442       4.575978      13.913282       0.521173      20.793443 0.21575380E+03  0.43036202E+04                                 6.767427                            5.074410       0.474722       2.215133                    0.999826      22.095618      60.612877       0.686099       0.447552      -1.033954      -0.067795      -0.030321      -0.010388       0.074989       0.004533       0.013474      -0.104173      -0.085446       0.069346      -0.082914      -0.048676       0.131590              7.714946       8.400817      -0.976851      -1.230623       7.292115       3.746006       7.451905          -0.014817
           52              C       8.649090       0.302459      11.861505       0.529400      20.138258 0.21853375E+03  0.43656743E+04                                 6.596577                            5.091777       0.568185       2.246628                    0.999717      21.970146      59.982846       0.689163       0.444889      -1.037247       0.051351       0.035167       0.043918       0.076173      -0.049825      -0.072096       0.051565       0.100924      -0.066581      -0.084058      -0.047167       0.131224              7.370014       5.526260       0.686136       2.006426       8.307637      -2.633950       8.276144          -0.017050
           53              C       8.940912       2.931049       0.476876       0.538066      19.711532 0.21115435E+03  0.42073881E+04                                 6.645377                            5.101698       0.252551       2.147469                    0.999732      22.089513      61.424753       0.665017       0.462233      -1.021223       0.049983      -0.025516      -0.040773       0.069367      -0.006249       0.080150      -0.001457       0.148060       0.092456      -0.089750      -0.036467       0.126217              7.472105       5.115478       0.375232      -1.583318      11.463882      -0.264114       5.836953          -0.012511
           54              C       2.759861       0.526447      13.845157       0.537273      20.712442 0.22413591E+03  0.45180182E+04                                 6.810978                            5.214095       0.261319       2.144307                    0.999786      22.221506      61.474333       0.668024       0.454860      -1.028774      -0.021500       0.056029      -0.043196       0.073942       0.004308       0.030093       0.099198      -0.095040       0.138381      -0.086451      -0.051711       0.138162              7.642296       9.627703       0.708947      -1.627701       6.737381      -2.920140       6.561804          -0.000201
           55              C       6.682030       3.510724      12.132692       0.526341      20.001945 0.22223033E+03  0.44774681E+04                                 6.696223                            5.208529       0.295521       2.160664                    0.999656      22.206772      61.752251       0.664078       0.457781      -1.025429      -0.046039      -0.016689      -0.049945       0.069947      -0.043400       0.025612      -0.041686      -0.174123      -0.149936      -0.082862      -0.051202       0.134063              7.454922       9.883527       0.960764      -0.469788       4.159052       1.143912       8.322187          -0.012382
           56              C       4.813571      -0.012097      10.378215       0.524202      19.280526 0.21052289E+03  0.41807020E+04                                 6.464017                            5.047762       0.356597       2.178316                    0.999837      22.043806      60.673225       0.679558       0.453868      -1.028586       0.012914       0.045014      -0.049224       0.067942      -0.005612       0.039598      -0.022859       0.166229      -0.180254      -0.083601      -0.038795       0.122397              7.140132       4.116992      -0.182223      -1.067517       8.801372       1.723276       8.502032          -0.007976
           57              C       7.843342       0.709668       7.968452       0.521229      20.792841 0.21574654E+03  0.43034541E+04                                 6.767457                            5.074433       0.474539       2.215104                    0.999828      22.094918      60.611489       0.686073       0.447572      -1.033940      -0.067772       0.030334       0.010373       0.074972      -0.004496      -0.013443      -0.104179      -0.085454       0.069282      -0.082886      -0.048708       0.131594              7.714987       8.400832       0.976858       1.230622       7.292187       3.746047       7.451943          -0.014561
           58              C       3.669190       4.983187      10.020230       0.529532      20.136525 0.21851580E+03  0.43651803E+04                                 6.595972                            5.091413       0.568912       2.246907                    0.999717      21.968562      59.975535       0.689226       0.444862      -1.037274       0.051398      -0.035146      -0.043908       0.076190       0.049788       0.072079       0.051557       0.100923      -0.066678      -0.084061      -0.047129       0.131191              7.369269       5.525776      -0.686072      -2.006174       8.306805      -2.633597       8.275225          -0.016892
           59              C       3.961012       2.654233       6.817036       0.538083      19.713045 0.21117418E+03  0.42078608E+04                                 6.645526                            5.101809       0.252461       2.147414                    0.999731      22.090689      61.427586       0.665038       0.462209      -1.021241       0.049989       0.025556       0.040740       0.069367       0.006259      -0.080121      -0.001468       0.148046       0.092368      -0.089729      -0.036453       0.126182              7.472262       5.115629      -0.375250       1.583386      11.464053      -0.264213       5.837103          -0.012360
           60              C       7.739761       4.759199       8.036578       0.536892      20.718639 0.22420965E+03  0.45199288E+04                                 6.812368                            5.214984       0.260337       2.143899                    0.999784      22.227020      61.494797       0.667953       0.454865      -1.028759      -0.021533      -0.056127       0.043219       0.074039      -0.004235      -0.030077       0.099058      -0.094931       0.138135      -0.086393      -0.051567       0.137961              7.643958       9.629711      -0.709232       1.628182       6.738885      -2.920974       6.563279          -0.000823
           61              O       7.989453       9.165282       3.606547      -0.542658      39.488944 0.62508033E+03  0.15642176E+05                                 9.266821                            7.804868      -0.118501       2.006486                    0.997190      28.256215      76.393754       0.669758       0.365449      -1.131135       0.031894       0.010762       0.055584       0.064982       0.033005       0.021350      -0.002514      -0.097468       0.101528      -0.079722       0.035536       0.044187             10.206176       9.906342       0.440575       1.124299       5.993182       1.913100      14.719004           0.051498
           62              O       9.355439       9.228016       5.388304      -0.486764      32.367246 0.45824967E+03  0.10568690E+05                                 8.014190                            6.573806       0.540115       2.242290                    0.998460      26.205290      67.134823       0.750973       0.353641      -1.145023      -0.040240      -0.007023      -0.039429       0.056773       0.006846       0.050138      -0.041757      -0.004355      -0.217421      -0.104370       0.043328       0.061043              8.949327      14.789910      -1.275224       2.212851       5.223518       0.222346       6.834554           0.031911
           63              O       0.081870       7.127581       3.194296      -0.546725      42.051427 0.65779236E+03  0.16693336E+05                                 9.690377                            8.044417      -0.206318       1.975131                    0.996557      28.640340      78.303389       0.654215       0.368919      -1.127024      -0.004000      -0.057218      -0.016647       0.059725       0.006510      -0.036263       0.014005      -0.023136      -0.166947      -0.072882       0.031331       0.041551             10.752440       7.847888       0.235787       1.490954      15.929452       2.121364       8.479981           0.049256
           64              O      -0.011155       5.215335       2.057467      -0.500390      34.064908 0.47181498E+03  0.10961267E+05                                 8.286946                            6.676679       0.431735       2.201221                    0.998122      26.478750      68.084774       0.744109       0.354308      -1.144477       0.009142       0.040138       0.032087       0.052194       0.023136      -0.014749       0.061751       0.096864       0.042033      -0.096989       0.046561       0.050429              9.371444       5.442972       0.960624       1.204596       9.423475       5.013590      13.247885           0.028713
           65              O       7.412681       7.452483       1.560459      -0.554345      44.008048 0.66179232E+03  0.16772743E+05                                 9.944505                            8.005119      -0.053572       2.022517                    0.996418      28.548569      77.282739       0.665547       0.363116      -1.134710      -0.000713      -0.043585      -0.047557       0.064512       0.002217       0.021608       0.000935      -0.094491       0.161759      -0.077793       0.020284       0.057510             11.409409       9.519987       0.750097      -0.406698      12.241869       6.273908      12.466371           0.047060
           66              O       7.879696       5.941354      -0.028884      -0.491241      35.436298 0.48920321E+03  0.11470831E+05                                 8.540095                            6.829027       0.398316       2.193685                    0.997918      26.484197      68.459284       0.730703       0.357487      -1.141695      -0.018301       0.043404       0.029400       0.055527      -0.050771      -0.050723      -0.024512      -0.057789       0.035017      -0.094114       0.040327       0.053787              9.730682      10.432650      -3.481159      -3.180136       9.541638       4.348188       9.217759           0.029999
           67              O       0.847679       9.691667       2.868550      -0.553409      41.203705 0.66931682E+03  0.17027975E+05                                 9.509716                            8.085351      -0.180492       1.982424                    0.996331      28.611008      77.845261       0.657321       0.366267      -1.131164       0.016566       0.053269      -0.023499       0.060533      -0.008450      -0.052454      -0.000136      -0.041884      -0.162305      -0.084619       0.033016       0.051603             10.415115       8.594364       2.685489       0.806276      14.214447      -2.830993       8.436535           0.048316
           68              O       1.049564       0.180598       1.812099      -0.495533      32.283546 0.43972028E+03  0.10031777E+05                                 7.938553                            6.396698       0.468947       2.207671                    0.999080      26.331774      66.974369       0.769375       0.348953      -1.149475      -0.010191      -0.032091       0.032808       0.047011      -0.058702      -0.043567      -0.045643       0.022748       0.053060      -0.101817       0.046868       0.054948              8.996650       5.766564      -1.117729       2.085400       9.224203      -5.094409      11.999181           0.029542
           69              O       0.273894       7.861954       0.327059      -0.546658      40.670012 0.65652768E+03  0.16645136E+05                                 9.510782                            8.031034      -0.258846       1.963127                    0.995526      28.529063      77.837791       0.655769       0.368401      -1.127968       0.022155       0.038261      -0.044957       0.063054       0.026284       0.012221      -0.046758       0.053523       0.049249      -0.071840       0.027315       0.044525             10.525887       8.416010       1.922782      -2.981569      12.839312      -0.926849      10.322338           0.054369
           70              O       1.094184       9.462630      14.052742      -0.496342      35.002110 0.46900871E+03  0.10879408E+05                                 8.450801                            6.650895       0.529076       2.234824                    0.998628      26.360292      67.719702       0.746571       0.353680      -1.145029      -0.015275      -0.053725       0.004083       0.056004       0.010081       0.077835      -0.007413      -0.040507      -0.085335      -0.097009       0.035318       0.061691              9.732642       5.735740       0.079123      -0.301960      17.893548      -1.121913       5.568639           0.030533
           71              O       8.411350      10.274884       0.893796      -0.534937      39.366925 0.61958544E+03  0.15464316E+05                                 9.249174                            7.762367      -0.233684       1.973927                    0.996025      28.108780      75.797415       0.672912       0.364685      -1.132177      -0.061081       0.006415      -0.000851       0.061423      -0.013941       0.012425       0.065459       0.042871       0.007279      -0.080228       0.023675       0.056552             10.194241      14.037963      -1.117495      -0.487975       9.251752      -2.658552       7.293010           0.051689
           72              O       6.209736      10.171755       1.329972      -0.490828      32.303292 0.44926916E+03  0.10302935E+05                                 7.965391                            6.483217       0.540216       2.241189                    0.998991      26.126011      66.583763       0.761283       0.350837      -1.148138       0.044520      -0.000217      -0.015357       0.047095       0.062290      -0.047137       0.038687      -0.010156       0.054346      -0.102342       0.047300       0.055042              8.936283      10.774899       2.644644      -3.798511       7.285858      -3.029644       8.748094           0.035422
           73              O       3.009553       7.890200       3.687364      -0.542842      39.496649 0.62523243E+03  0.15646778E+05                                 9.267396                            7.805335      -0.116293       2.007046                    0.997214      28.260678      76.405278       0.669807       0.365404      -1.131181       0.031859      -0.010773      -0.055609       0.064988      -0.032961      -0.021281      -0.002592      -0.097492       0.101397      -0.079673       0.035583       0.044090             10.206821       9.907223      -0.440617      -1.124353       5.993481       1.913172      14.719758           0.051528
           74              O       4.375539       7.827466       1.905607      -0.486708      32.366467 0.45823363E+03  0.10568288E+05                                 8.014402                            6.573967       0.538504       2.241844                    0.998454      26.203647      67.131779       0.750912       0.353671      -1.144992      -0.040245       0.007055       0.039468       0.056808      -0.006771      -0.050109      -0.041652      -0.004305      -0.217591      -0.104326       0.043281       0.061045              8.949589      14.790368       1.275256      -2.212996       5.223633       0.222342       6.834765           0.031831
           75              O       5.061770       9.927901       4.099616      -0.546732      42.049817 0.65776634E+03  0.16692432E+05                                 9.689977                            8.044164      -0.205542       1.975370                    0.996562      28.639879      78.300351       0.654239       0.368911      -1.127036      -0.003972       0.057149       0.016609       0.059645      -0.006507       0.036313       0.014075      -0.023201      -0.166942      -0.072937       0.031343       0.041594             10.751934       7.847603      -0.235729      -1.490859      15.928609       2.121095       8.479590           0.049297
           76              O       4.968745       0.369947       5.236445      -0.500317      34.057054 0.47168632E+03  0.10957535E+05                                 8.285870                            6.675918       0.430531       2.200959                    0.998110      26.474687      68.072123       0.744126       0.354324      -1.144464       0.009153      -0.040131      -0.032097       0.052197      -0.023109       0.014720       0.061722       0.096732       0.042296      -0.096917       0.046456       0.050461              9.370154       5.442362      -0.960475      -1.204388       9.422170       5.012742      13.245930           0.028822
           77              O       2.432781       9.602999       5.733452      -0.554347      44.009035 0.66181131E+03  0.16773339E+05                                 9.944636                            8.005254      -0.053590       2.022506                    0.996418      28.549051      77.284219       0.665539       0.363118      -1.134709      -0.000728       0.043631       0.047507       0.064507      -0.002232      -0.021535       0.000894      -0.094437       0.161657      -0.077729       0.020277       0.057452             11.409541       9.520215      -0.750122       0.406752      12.241933       6.273893      12.466473           0.047151
           78              O       2.899796      11.114128       7.322795      -0.491202      35.431099 0.48912135E+03  0.11468358E+05                                 8.539062                            6.828292       0.398792       2.193877                    0.997917      26.482533      68.451895       0.730773       0.357469      -1.141716      -0.018352      -0.043373      -0.029405       0.055522       0.050755       0.050691      -0.024502      -0.057846       0.035187      -0.094098       0.040347       0.053751              9.729448      10.431240       3.480578       3.179644       9.540454       4.347553       9.216650           0.030098
           79              O       5.827579       7.363815       4.425362      -0.553517      41.211188 0.66946703E+03  0.17032685E+05                                 9.510554                            8.086025      -0.179443       1.982651                    0.996347      28.614596      77.856054       0.657325       0.366245      -1.131185       0.016577      -0.053230       0.023572       0.060529       0.008421       0.052506      -0.000107      -0.041779      -0.162689      -0.084728       0.033105       0.051623             10.416078       8.595129      -2.685683      -0.806391      14.215636      -2.831454       8.437467           0.048323
           80              O       6.029464       5.404684       5.481812      -0.495524      32.285632 0.43975347E+03  0.10032738E+05                                 7.938959                            6.396994       0.469216       2.207751                    0.999081      26.332360      66.976869       0.769346       0.348959      -1.149468      -0.010126       0.032047      -0.032828       0.046981       0.058699       0.043593      -0.045650       0.022716       0.052930      -0.101823       0.046865       0.054957              8.997156       5.766791       1.117722      -2.085421       9.224711      -5.094796      11.999966           0.029562
           81              O       5.253794       9.193528       6.966853      -0.546712      40.671411 0.65655439E+03  0.16645952E+05                                 9.510915                            8.031122      -0.258532       1.963214                    0.995526      28.529722      77.839434       0.655776       0.368394      -1.127976       0.022199      -0.038208       0.044941       0.063027      -0.026331      -0.012183      -0.046811       0.053512       0.049251      -0.071891       0.027299       0.044592             10.526065       8.416126      -1.922832       2.981622      12.839547      -0.926804      10.322521           0.054432
           82              O       6.074084       7.293216       7.828993      -0.496295      35.004387 0.46904524E+03  0.10880482E+05                                 8.451227                            6.651188       0.528771       2.234714                    0.998627      26.361075      67.722717       0.746548       0.353684      -1.145025      -0.015200       0.053731      -0.004061       0.055987      -0.010083      -0.077834      -0.007414      -0.040479      -0.085371      -0.097006       0.035310       0.061696              9.733178       5.735992      -0.079273       0.302019      17.894649      -1.121988       5.568892           0.030574
           83              O       3.431450       6.780598       6.400116      -0.535030      39.372336 0.61969642E+03  0.15467775E+05                                 9.249955                            7.763025      -0.233651       1.973880                    0.996030      28.111490      75.806351       0.672888       0.364682      -1.132180      -0.061060      -0.006411       0.000831       0.061401       0.013940      -0.012464       0.065545       0.042773       0.007349      -0.080289       0.023623       0.056667             10.195127      14.039073       1.117435       0.488124       9.252609      -2.658900       7.293700           0.051806
           84              O       1.229836       6.883727       5.963940      -0.490555      32.294951 0.44913191E+03  0.10299014E+05                                 7.964243                            6.482398       0.539011       2.240912                    0.998987      26.121592      66.570284       0.761300       0.350856      -1.148121       0.044481       0.000215       0.015240       0.047019      -0.062302       0.047164       0.038650      -0.010316       0.054507      -0.102366       0.047318       0.055048              8.934914      10.773358      -2.644110       3.797795       7.284673      -3.028952       8.746710           0.035519
           85              O       1.970347       2.005282      10.981276      -0.542584      39.480958 0.62493294E+03  0.15637435E+05                                 9.265370                            7.803796      -0.118357       2.006566                    0.997192      28.253162      76.380853       0.669830       0.365435      -1.131155      -0.031879      -0.010780      -0.055503       0.064908       0.033010       0.021305      -0.002535      -0.097427       0.101497      -0.079691       0.035543       0.044148             10.204479       9.904555       0.440482       1.124130       5.992374       1.912734      14.716509           0.051506
           86              O       0.604361       1.942548       9.199519      -0.486578      32.360658 0.45813827E+03  0.10565610E+05                                 8.013915                            6.573669       0.536300       2.241263                    0.998446      26.199492      67.121087       0.750858       0.353712      -1.144951       0.040144       0.007113       0.039552       0.056802       0.006732       0.050051      -0.041593      -0.004350      -0.218247      -0.104411       0.043355       0.061056              8.948982      14.789202      -1.275188       2.212755       5.223421       0.222311       6.834322           0.031892
           87              O       9.877930       4.042983      11.393527      -0.546650      42.043654 0.65764059E+03  0.16688403E+05                                 9.688994                            8.043333      -0.205467       1.975449                    0.996557      28.637142      78.290288       0.654282       0.368905      -1.127043       0.003943       0.057184       0.016589       0.059672       0.006483      -0.036344       0.014166      -0.023083      -0.167060      -0.073001       0.031432       0.041569             10.750850       7.846618       0.235736       1.490693      15.927091       2.120987       8.478841           0.049231
           88              O       0.011155       5.955229      12.530356      -0.500318      34.062317 0.47177173E+03  0.10960006E+05                                 8.286540                            6.676387       0.431637       2.201209                    0.998121      26.477655      68.081069       0.744123       0.354309      -1.144476      -0.009149      -0.040127      -0.032068       0.052176       0.023148      -0.014766       0.061762       0.096942       0.042010      -0.097030       0.046598       0.050432              9.370962       5.442736       0.960550       1.204529       9.422905       5.013263      13.247245           0.028770
           89              O       2.547119       3.718081      13.027364      -0.554371      44.007201 0.66177680E+03  0.16772201E+05                                 9.944259                            8.004922      -0.053268       2.022619                    0.996417      28.548342      77.281022       0.665570       0.363106      -1.134721       0.000706       0.043612       0.047572       0.064541       0.002225       0.021596       0.000908      -0.094524       0.161774      -0.077809       0.020300       0.057509             11.409136       9.519634       0.750071      -0.406674      12.241674       6.273807      12.466101           0.047067
           90              O       2.080104       5.528846       0.028884      -0.491202      35.436594 0.48920780E+03  0.11470977E+05                                 8.540198                            6.829107       0.398200       2.193652                    0.997918      26.484106      68.459399       0.730690       0.357492      -1.141690       0.018318      -0.043383      -0.029392       0.055512      -0.050762      -0.050720      -0.024504      -0.057791       0.034988      -0.094102       0.040316       0.053786              9.730808      10.432710      -3.481159      -3.180129       9.541806       4.348301       9.217909           0.030000
           91              O       9.112121       1.478897      11.719273      -0.553631      41.210243 0.66943422E+03  0.17031427E+05                                 9.509798                            8.085299      -0.177012       1.983375                    0.996363      28.614618      77.851950       0.657427       0.366198      -1.131236      -0.016559      -0.053251       0.023562       0.060540      -0.008432      -0.052521      -0.000067      -0.041580      -0.162721      -0.084720       0.033134       0.051586             10.415279       8.594247       2.685628       0.806275      14.214857      -2.831140       8.436734           0.048196
           92              O       8.910236      10.989966      12.775724      -0.495633      32.288463 0.43979166E+03  0.10033853E+05                                 7.939492                            6.397319       0.468851       2.207623                    0.999079      26.333165      66.980295       0.769316       0.348964      -1.149461       0.010185       0.032129      -0.032833       0.047053      -0.058692      -0.043546      -0.045641       0.022733       0.053042      -0.101794       0.046873       0.054921              8.997835       5.767175      -1.117916       2.085769       9.225347      -5.095280      12.000983           0.029537
           93              O       9.685905       3.308610      14.260764      -0.546669      40.669524 0.65651976E+03  0.16644893E+05                                 9.510754                            8.031023      -0.258914       1.963115                    0.995524      28.528824      77.837160       0.655764       0.368405      -1.127965      -0.022176      -0.038271       0.044944       0.063059       0.026281       0.012224      -0.046722       0.053582       0.049175      -0.071825       0.027353       0.044472             10.525848       8.415922       1.922798      -2.981540      12.839342      -0.926736      10.322280           0.054359
           94              O       8.865616       1.707934       0.535081      -0.496332      35.001258 0.46899454E+03  0.10878990E+05                                 8.450668                            6.650789       0.529082       2.234831                    0.998628      26.359905      67.718272       0.746579       0.353679      -1.145030       0.015256       0.053708      -0.004118       0.055984       0.010078       0.077841      -0.007403      -0.040521      -0.085299      -0.097012       0.035317       0.061695              9.732497       5.735611       0.079203      -0.301965      17.893353      -1.121757       5.568529           0.030534
           95              O       1.548450       0.895680      13.694027      -0.534927      39.364652 0.61954618E+03  0.15463021E+05                                 9.248658                            7.761997      -0.233006       1.974139                    0.996031      28.108144      75.793795       0.672947       0.364674      -1.132192       0.061033      -0.006425       0.000824       0.061375      -0.013947       0.012440       0.065528       0.042852       0.007277      -0.080292       0.023669       0.056623             10.193617      14.037181      -1.117470      -0.487866       9.251183      -2.658246       7.292489           0.051678
           96              O       3.750064       0.998809      13.257851      -0.490713      32.297576 0.44917623E+03  0.10300289E+05                                 7.964646                            6.482700       0.539087       2.240922                    0.998985      26.122771      66.574211       0.761285       0.350854      -1.148123      -0.044538       0.000264       0.015305       0.047095       0.062350      -0.047155       0.038634      -0.010297       0.054341      -0.102379       0.047275       0.055104              8.935378      10.773800       2.644283      -3.798038       7.285137      -3.029192       8.747195           0.035410
           97              O       6.950247       3.280364      10.900459      -0.542513      39.479301 0.62490581E+03  0.15636728E+05                                 9.265565                            7.803998      -0.119805       2.006182                    0.997175      28.251752      76.379240       0.669767       0.365469      -1.131118      -0.031784       0.010740       0.055533       0.064881      -0.033064      -0.021428      -0.002449      -0.097561       0.101155      -0.079756       0.035419       0.044337             10.204675       9.904742      -0.440494      -1.124139       5.992512       1.912690      14.716773           0.051519
           98              O       5.584261       3.343098      12.682216      -0.486616      32.358544 0.45811094E+03  0.10564698E+05                                 8.013009                            6.573028       0.538728       2.241980                    0.998453      26.200556      67.120332       0.750980       0.353665      -1.145003       0.040172      -0.007104      -0.039434       0.056739      -0.006757      -0.050137      -0.041759      -0.004354      -0.217799      -0.104444       0.043302       0.061142              8.947870      14.787090       1.274927      -2.212520       5.222883       0.222293       6.833637           0.031870
           99              O       4.898030       1.242663      10.488207      -0.546736      42.047392 0.65771198E+03  0.16690626E+05                                 9.689397                            8.043627      -0.205390       1.975434                    0.996560      28.638833      78.295248       0.654289       0.368892      -1.127056       0.004003      -0.057180      -0.016691       0.059700      -0.006541       0.036304       0.014031      -0.023195      -0.166936      -0.072922       0.031333       0.041588             10.751325       7.847014      -0.235700      -1.490751      15.927923       2.120959       8.479037           0.049238
          100              O       4.991055      10.800617       9.351378      -0.500362      34.060511 0.47173852E+03  0.10959074E+05                                 8.286472                            6.676320       0.430368       2.200886                    0.998109      26.475869      68.076638       0.744097       0.354327      -1.144458      -0.009091       0.040179       0.032118       0.052235      -0.023130       0.014725       0.061714       0.096719       0.042322      -0.096915       0.046456       0.050458              9.370906       5.442698      -0.960550      -1.204544       9.422843       5.013261      13.247177           0.028793
          101              O       7.527019       1.567565       8.854371      -0.554195      44.001265 0.66167028E+03  0.16768950E+05                                 9.943806                            8.004617      -0.054706       2.022242                    0.996408      28.545452      77.273779       0.665535       0.363137      -1.134689       0.000709      -0.043523      -0.047597       0.064500      -0.002305      -0.021588       0.000969      -0.094373       0.161744      -0.077731       0.020227       0.057503             11.408576       9.519121      -0.750154       0.406519      12.241184       6.273384      12.465422           0.047095
          102              O       7.060004       0.056436       7.265028      -0.491297      35.434592 0.48917924E+03  0.11470058E+05                                 8.539587                            6.828654       0.398871       2.193871                    0.997918      26.483985      68.456732       0.730760       0.357465      -1.141719       0.018357       0.043396       0.029427       0.055553       0.050750       0.050697      -0.024502      -0.057861       0.035086      -0.094096       0.040332       0.053763              9.730089      10.431877       3.480897       3.179858       9.541154       4.347939       9.217235           0.030082
          103              O       4.132221       3.806749      10.162461      -0.553343      41.200488 0.66925087E+03  0.17025874E+05                                 9.509267                            8.084988      -0.180993       1.982298                    0.996326      28.609499      77.840136       0.657332       0.366270      -1.131162      -0.016529       0.053228      -0.023570       0.060514       0.008411       0.052445      -0.000146      -0.041916      -0.162497      -0.084655       0.033045       0.051610             10.414594       8.593920      -2.685359      -0.806275      14.213675      -2.830806       8.436188           0.048313
          104              O       3.930336       5.765880       9.106011      -0.495567      32.285033 0.43974637E+03  0.10032507E+05                                 7.938712                            6.396830       0.469427       2.207798                    0.999082      26.332819      66.977175       0.769379       0.348946      -1.149482       0.010226      -0.032067       0.032861       0.047039       0.058717       0.043602      -0.045632       0.022749       0.052973      -0.101835       0.046848       0.054986              8.996829       5.766704       1.117757      -2.085495       9.224297      -5.094486      11.999484           0.029542
          105              O       4.706005       1.977036       7.620970      -0.546602      40.663184 0.65639174E+03  0.16640725E+05                                 9.509568                            8.030071      -0.258315       1.963350                    0.995522      28.526114      77.825914       0.655828       0.368389      -1.127985      -0.022118       0.038205      -0.044889       0.062959      -0.026353      -0.012191      -0.046825       0.053545       0.049250      -0.071925       0.027323       0.044602             10.524474       8.415047      -1.922641       2.981183      12.837455      -0.926923      10.320921           0.054351
          106              O       3.885716       3.877348       6.758830      -0.496385      35.004835 0.46905539E+03  0.10880756E+05                                 8.451170                            6.651185       0.528999       2.234770                    0.998628      26.361770      67.724203       0.746562       0.353676      -1.145033       0.015286      -0.053772       0.004079       0.056051      -0.010073      -0.077825      -0.007403      -0.040472      -0.085402      -0.096997       0.035309       0.061688              9.733054       5.735990      -0.079063       0.302004      17.894314      -1.121892       5.568859           0.030571
          107              O       6.528350       4.389966       8.187707      -0.535101      39.373661 0.61970373E+03  0.15468044E+05                                 9.250186                            7.763067      -0.233577       1.973920                    0.996023      28.111680      75.807729       0.672885       0.364682      -1.132178       0.061218       0.006379      -0.000801       0.061554       0.013895      -0.012433       0.065429       0.042877       0.007209      -0.080192       0.023678       0.056514             10.195445      14.039824       1.117670       0.488045       9.252799      -2.658926       7.293712           0.051733
          108              O       8.729964       4.286837       8.623883      -0.490951      32.309642 0.44936646E+03  0.10305686E+05                                 7.966088                            6.483628       0.542319       2.241745                    0.998998      26.129778      66.594227       0.761313       0.350806      -1.148168      -0.044496      -0.000198      -0.015387       0.047082      -0.062283       0.047141       0.038764      -0.009820       0.054233      -0.102360       0.047295       0.055065              8.937172      10.775994      -2.645056       3.799087       7.286537      -3.030070       8.748985           0.035459

******************************************************
Auxiliary information for the entire system
The total spin magnetic moment of the unit cell is   47.993607
The total net atomic charge of the unit cell is   -0.000004
Accuracy of reproducing the electrostatic potential in the unit cell:
  The inner radius (bohr) =    5.0000
  The outer radius (bohr) =   12.0000
  Valid grid points have density less than (e/(bohr^3)) =    0.0001
  The number of valid grid points were=        31908
  The rms potential error without charges in kcal/mol is=      2.68319
  The rms potential error with partial charges in kcal/mol is=      0.81783
  The RRMSE value at monopole order=      0.30480
  The rms potential error with partial charges and cloud penetration in kcal/mol is=      0.80097
  The RRMSE value at monopole order with cloud penetration is=      0.29851
  The rms potential error with partial charges and atomic dipoles in kcal/mol is=      0.74846
  The RRMSE value at dipole order=      0.27895
  The rms potential error with partial charges, atomic dipoles and cloud penetration in kcal/mol is=      0.72790
  The RRMSE value at dipole order with cloud penetration=      0.27128

******************************************************
The electron densities and ab initio electrostatic potential were computed in VASP using the PBE functional and
projector augmented wave method. See the main text of the journal article for a description of computational details.
The atomic charges, dipoles, and quadrupoles were computed with the DDEC6 method as described in
(a) T. A. Manz and N. Gabaldon Limas, RSC Adv. 6 (2016) 47771-47801 DOI: 10.1039/c6ra04656h
(b) N. Gabaldon Limas and T. A. Manz, RSC Adv. 8 (2018) 2678-2707 DOI: 10.1039/c7ra11829e.
For each atom in the material, the electron cloud parameters were fit to the spherically averaged atom-in-material
electron density using radial positions for which this density was between 10^-4 and 10^-2 electrons per cubic bohr.
The polarizabilities, dispersion coefficients, and quantum Drude oscillator (QDO) parameters were fit using the MCLF method.
The magnetic structure of the system was optimized in VASP from the default ferromagnetic initial guess using spin polarization.
The atomic spin moments (ASMs) were computed on this optimized magnetic structure using the DDEC6 partition as inputs
to the method of T. A. Manz and D. S. Sholl, J. Chem. Theory Comput. 7 (2011) 4146-4164 DOI: 10.1021/ct200539n.
The RMSE and RRMSE were computed using a uniform grid with Ewald summation.
