# Supplementary material for: A collection of forcefield precursors for metal–organic frameworks
Source: RSC Adv. 2019 Nov 13;9(63):36492–507. doi: 10.1039/c9ra07327b (PMC9075174; doi:10.1039/c9ra07327b)
Supplement: RA-009-C9RA07327B-s5450 [file RA-009-C9RA07327B-s5450.xyz]

  108
jmolscript: load "" {1 1 1} spacegroup "x,y,z" unitcell [{      9.977700     0.000000     0.000000 }, {      0.000000    11.469400     0.000000 }, {      0.000000    -0.302236    14.611274 }]
Fe     9.207122     8.619797     1.942131     0.933782
Fe     8.859300     2.774012    10.057086     0.951425
Fe     4.218272     8.433185     5.363506     0.933809
Fe     3.870450     2.507334    11.859825     0.951445
Fe     0.770578     2.547367    12.669143     0.933803
Fe     1.118400     8.393152     4.554188     0.951373
Fe     5.759428     2.733979     9.247768     0.933693
Fe     6.107250     8.659830     2.751449     0.951378
Fe     0.000000     5.734700     0.000000     0.967578
Fe     4.988850    -0.151118     7.305637     0.967647
Fe     0.000000     0.000000     0.000000     0.996226
Fe     4.988850     5.583582     7.305637     0.996236
H      7.513208     9.696231     5.378410     0.031137
H      0.339242     5.391928     3.873449     0.031575
H      6.126308     6.444578     0.613674     0.031332
H      2.005518    11.146350     3.419038     0.030622
H      1.506633     7.724956    13.513967     0.031927
H      7.024301    11.386696     0.116890     0.038367
H      2.524358     7.356751     1.927227     0.031141
H      5.328092     0.191654     3.432188     0.031576
H      1.137458    10.608404     6.691963     0.031324
H      6.994368     5.906632     3.886599     0.030620
H      6.495483     9.025790     8.402944     0.031934
H      2.035451     5.666286     7.188747     0.038364
H      2.464492     1.470933     9.232864     0.031128
H      9.638458     5.775236    10.737825     0.031571
H      3.851392     4.722586    13.997600     0.031326
H      7.972182     0.020814    11.192236     0.030621
H      8.471067     3.442208     1.097307     0.031926
H      2.953399    -0.219532    14.494384     0.038369
H      7.453342     3.810413    12.684047     0.031130
H      4.649608    10.975510    11.179086     0.031575
H      8.840242     0.558760     7.919311     0.031327
H      2.983332     5.260532    10.724675     0.030616
H      3.482217     2.141374     6.208330     0.031928
H      7.942249     5.500878     7.422527     0.038375
C      8.276502     9.392503     4.841446     0.531590
C      0.170619     5.877966     3.082248     0.526993
C      7.115098     6.591671     0.683077     0.526644
C      1.313065    10.866724     2.726025     0.528893
C      1.018723     8.238505    14.131878     0.537888
C      7.214875    10.644907     0.752042     0.537569
C      3.287652     7.660479     2.464191     0.531593
C      5.159469    11.175016     4.223389     0.526989
C      2.126248    10.461311     6.622560     0.526638
C      6.301915     6.186258     4.579612     0.528892
C      6.007573     8.512241     7.785033     0.537892
C      2.226025     6.408075     6.553595     0.537568
C      1.701198     1.774661     9.769828     0.531575
C      9.807081     5.289198    11.529026     0.526997
C      2.862602     4.575493    13.928197     0.526646
C      8.664635     0.300440    11.885249     0.528897
C      8.958977     2.928659     0.479396     0.537887
C      2.762825     0.522257    13.859232     0.537588
C      6.690048     3.506685    12.147083     0.531575
C      4.818231    -0.007852    10.387885     0.526998
C      7.851452     0.705853     7.988714     0.526645
C      3.675785     4.980906    10.031662     0.528893
C      3.970127     2.654923     6.826241     0.537881
C      7.751675     4.759089     8.057679     0.537593
O      8.004610     9.158048     3.617021    -0.543983
O      9.376344     9.227111     5.384985    -0.490363
O      0.084012     7.130515     3.194317    -0.547788
O     -0.002195     5.222712     2.056829    -0.496762
O      7.428298     7.450557     1.567497    -0.557725
O      7.898846     5.941904    -0.019871    -0.495382
O      0.845710     9.695375     2.869216    -0.552308
O      1.056040     0.178090     1.809022    -0.498671
O      0.271294     7.860653     0.322325    -0.548787
O      1.092259     9.458577    14.072995    -0.493795
O      8.427964    10.274653     0.897278    -0.534780
O      6.231473    10.167761     1.340731    -0.491258
O      3.015760     7.894934     3.688616    -0.543983
O      4.387494     7.825871     1.920652    -0.490358
O      5.072862     9.922467     4.111320    -0.547780
O      4.986655     0.360870     5.248808    -0.496777
O      2.439448     9.602425     5.738140    -0.557731
O      2.909996    11.111078     7.325508    -0.495394
O      5.834560     7.357607     4.436421    -0.552316
O      6.044890     5.405492     5.496615    -0.498681
O      5.260144     9.192329     6.983312    -0.548791
O      6.081109     7.292169     7.843916    -0.493803
O      3.439114     6.778329     6.408359    -0.534789
O      1.242623     6.885221     5.964906    -0.491269
O      1.973090     2.009116    10.994253    -0.543997
O      0.601356     1.940053     9.226289    -0.490385
O      9.893688     4.036649    11.416957    -0.547814
O      0.002195     5.944452    12.554445    -0.496766
O      2.549402     3.716607    13.043777    -0.557750
O      2.078854     5.527496     0.019871    -0.495390
O      9.131990     1.471789    11.742058    -0.552298
O      8.921660    10.989074    12.802252    -0.498666
O      9.706406     3.306511    14.288949    -0.548779
O      8.885441     1.708587     0.538279    -0.493792
O      1.549736     0.892511    13.713996    -0.534787
O      3.746227     0.999403    13.270543    -0.491243
O      6.961940     3.272230    10.922658    -0.543975
O      5.590206     3.341293    12.690622    -0.490388
O      4.904838     1.244697    10.499954    -0.547786
O      4.991045    10.806294     9.362466    -0.496777
O      7.538252     1.564739     8.873134    -0.557733
O      7.067704     0.056086     7.285766    -0.495393
O      4.143140     3.809557    10.174853    -0.552296
O      3.932810     5.761672     9.114659    -0.498676
O      4.717556     1.974835     7.627962    -0.548760
O      3.896591     3.874995     6.767358    -0.493804
O      6.538586     4.388835     8.202915    -0.534766
O      8.735077     4.281943     8.646368    -0.491235

The following XYZ coordinates are in angstroms. Other properties are in atomic units.
The sperically averaged electron density of each atom fit to a function of the form exp(a - br)
eigen_1, eigen_2 and eigen_3 are the three eigenvalues of traceless quadrupole moment tensor
  atom number  atomic symbol              X              Y              Z     net charge C6 coefficient C8 coefficient C10 coefficient fluctuating dipole atomic polarizability isotropic forcefield polarizability              a              b squared Pearson coefficient          <r^3>          <r^4>         wp_QDO          m_QDO          q_QDO       dipole_x       dipole_y       dipole_z         dipole            Qxy            Qxz            Qyz     Q(x^2-y^2)  Q(3z^2 - R^2)        eigen_1        eigen_2        eigen_3 static polarizability      alpha(xx)      alpha(xy)      alpha(xz)      alpha(yy)      alpha(yz)      alpha(zz) atomic spin moment
            1             Fe       9.207122       8.619797       1.942131       0.933782      89.151231 0.19673674E+04  0.64188651E+05                                17.571859                           15.503525       0.227940       1.876018                    0.999044      52.961136     152.478027       0.409757       0.458149      -1.092057      -0.004034      -0.002519       0.007483       0.008866      -0.042773      -0.009175       0.069943      -0.035649       0.127351      -0.079222      -0.021771       0.100993             19.437705      20.996141      -0.744191      -0.445921      17.836687      -0.264219      19.480288           3.818879
            2             Fe       8.859300       2.774012      10.057086       0.951425     111.311373 0.23312147E+04  0.78726723E+05                                19.681527                           16.473275       0.244099       1.889617                    0.998445      52.112091     148.723499       0.415487       0.436525      -1.114171       0.002574       0.005838      -0.005419       0.008371       0.077157      -0.076952      -0.043081       0.094907       0.300377      -0.140645      -0.022768       0.163412             22.907292      27.769377      -0.745667       6.343874      17.757857      -0.305806      23.194642           3.855852
            3             Fe       4.218272       8.433185       5.363506       0.933809      89.148420 0.19672921E+04  0.64185723E+05                                17.571705                           15.503401       0.227901       1.876010                    0.999044      52.960041     152.475409       0.409751       0.458159      -1.092048      -0.004041       0.002524      -0.007481       0.008870       0.042728       0.009242       0.069876      -0.035670       0.127275      -0.079113      -0.021824       0.100937             19.437528      20.995984       0.744179       0.445918      17.836522      -0.264218      19.480077           3.818914
            4             Fe       3.870450       2.507334      11.859825       0.951445     111.311375 0.23312138E+04  0.78726616E+05                                19.681444                           16.473209       0.244118       1.889623                    0.998445      52.112054     148.722885       0.415490       0.436521      -1.114174       0.002572      -0.005843       0.005418       0.008374      -0.077189       0.077026      -0.043049       0.095108       0.299914      -0.140647      -0.022764       0.163411             22.907188      27.769298       0.745685      -6.343772      17.757774      -0.305815      23.194493           3.855922
            5             Fe       0.770578       2.547367      12.669143       0.933803      89.153720 0.19674312E+04  0.64190992E+05                                17.571834                           15.503498       0.228003       1.876038                    0.999043      52.961696     152.477904       0.409770       0.458132      -1.092071       0.004041       0.002528      -0.007492       0.008880      -0.042859      -0.009350       0.070018      -0.035568       0.127505      -0.079275      -0.021882       0.101156             19.437678      20.996071      -0.744199      -0.445972      17.836674      -0.264219      19.480291           3.819024
            6             Fe       1.118400       8.393152       4.554188       0.951373     111.316854 0.23313520E+04  0.78732296E+05                                19.681820                           16.473487       0.244172       1.889628                    0.998445      52.114298     148.729298       0.415496       0.436510      -1.114183      -0.002584      -0.005859       0.005404       0.008379       0.077263      -0.077071      -0.042869       0.095106       0.299077      -0.140571      -0.022680       0.163250             22.907656      27.769781      -0.745709       6.344054      17.758131      -0.305875      23.195055           3.855890
            7             Fe       5.759428       2.733979       9.247768       0.933693      89.146950 0.19672614E+04  0.64184909E+05                                17.572057                           15.503715       0.227754       1.875957                    0.999044      52.960400     152.480090       0.409727       0.458185      -1.092025       0.004041      -0.002527       0.007486       0.008875       0.042857       0.009451       0.069914      -0.035423       0.127619      -0.079196      -0.021892       0.101088             19.437917      20.996375       0.744168       0.445964      17.836893      -0.264226      19.480482           3.818658
            8             Fe       6.107250       8.659830       2.751449       0.951378     111.311483 0.23312188E+04  0.78727126E+05                                19.681770                           16.473467       0.244067       1.889599                    0.998445      52.112700     148.726908       0.415476       0.436534      -1.114161      -0.002584       0.005858      -0.005405       0.008379      -0.077227       0.077058      -0.042825       0.095090       0.298806      -0.140491      -0.022672       0.163163             22.907584      27.769721       0.745699      -6.344000      17.758070      -0.305876      23.194960           3.855787
            9             Fe       0.000000       5.734700       0.000000       0.967578     102.304381 0.22143167E+04  0.73891148E+05                                18.699393                           16.095560       0.270065       1.901427                    0.998227      51.676420     147.041970       0.418360       0.438736      -1.111743       0.000002       0.000001      -0.000001       0.000002      -0.012374       0.141654      -0.033970       0.047684      -0.042341      -0.137735      -0.019804       0.157539             21.197854      18.728059      -1.001088      -1.283841      25.043478       5.395516      19.822026           3.882777
           10             Fe       4.988850      -0.151118       7.305637       0.967647     102.304126 0.22143058E+04  0.73890459E+05                                18.699108                           16.095324       0.270106       1.901448                    0.998227      51.675834     147.038439       0.418372       0.438726      -1.111754       0.000000      -0.000003      -0.000001       0.000003       0.012389      -0.141579      -0.033887       0.047683      -0.042612      -0.137675      -0.019765       0.157440             21.197508      18.727899       1.001083       1.283819      25.042934       5.395317      19.821690           3.882896
           11             Fe       0.000000       0.000000       0.000000       0.996226     112.483335 0.23893470E+04  0.80998268E+05                                19.641347                           16.563084       0.226749       1.889512                    0.998718      51.295672     145.554634       0.419638       0.430561      -1.120632       0.000003       0.000001      -0.000003       0.000005       0.091992      -0.063749       0.010618      -0.090255       0.014378      -0.131535       0.024334       0.107201             22.632228      19.329648       0.880363      -0.815385      26.978398      -7.256660      21.588638           3.899375
           12             Fe       4.988850       5.583582       7.305637       0.996236     112.490530 0.23895321E+04  0.81005405E+05                                19.641334                           16.563071       0.226943       1.889568                    0.998718      51.297413     145.556218       0.419667       0.430527      -1.120664      -0.000001      -0.000002       0.000002       0.000003      -0.092066       0.063754       0.010638      -0.089955       0.014139      -0.131513       0.024262       0.107251             22.632201      19.329639      -0.880319       0.815339      26.978342      -7.256617      21.588621           3.899501
           13              H       7.513208       9.696231       5.378410       0.031137       1.351043 0.97748287E+01  0.10158897E+03                                 2.052829                            1.844176      -1.367898       2.198452                    0.992427       4.246018      12.508934       0.451691       1.304749      -0.700659      -0.053909       0.019302       0.035200       0.067214      -0.005120      -0.004650      -0.003389       0.010070       0.001154      -0.009865       0.001500       0.008366              2.182479       2.662194      -0.387308      -0.700350       1.721739       0.340303       2.163504           0.001098
           14              H       0.339242       5.391928       3.873449       0.031575       1.338978 0.99000492E+01  0.10002277E+03                                 1.828935                            1.704697      -0.832437       2.451293                    0.999212       3.502279       9.179904       0.550752       1.100749      -0.754439       0.009410      -0.037311       0.050435       0.063438      -0.003030       0.000472      -0.007881      -0.015462      -0.000913      -0.008377      -0.004684       0.013061              1.864562       1.483361      -0.072058       0.217841       1.742793      -0.429573       2.367533           0.001697
           15              H       6.126308       6.444578       0.613674       0.031332       1.562006 0.11853962E+02  0.12633726E+03                                 2.082897                            1.901248      -1.104513       2.307859                    0.996668       3.941450      10.906083       0.502566       1.143524      -0.741028      -0.065500      -0.005652      -0.002135       0.065778       0.005877       0.002186       0.002120       0.006223      -0.006360      -0.005750      -0.002789       0.008538              2.160979       3.129547       0.161097       0.077125       1.663022       0.170232       1.690367           0.001708
           16              H       2.005518      11.146350       3.419038       0.030622       1.549159 0.11919677E+02  0.12729693E+03                                 2.088071                            1.920152      -0.864055       2.418766                    0.997954       3.895646      10.813514       0.494441       1.159946      -0.737907       0.049572       0.018312       0.042545       0.067844       0.005077       0.008848       0.001709      -0.000998      -0.007199      -0.010196      -0.000697       0.010893              2.166986       2.334463       0.229621       0.792512       1.717237       0.169305       2.449258           0.001919
           17              H       1.506633       7.724956      13.513967       0.031927       1.424212 0.10533160E+02  0.10877749E+03                                 1.949567                            1.790139      -0.976110       2.384496                    0.997926       3.675901       9.947617       0.519852       1.140896      -0.742927       0.032672      -0.031483      -0.047986       0.066040      -0.002854      -0.015663       0.001091       0.005878       0.009636      -0.013619      -0.004677       0.018296              2.016649       1.799221      -0.340348      -0.373218       2.231484       0.528513       2.019241           0.001170
           18              H       7.024301      11.386696       0.116890       0.038367       1.536950 0.11548869E+02  0.12274819E+03                                 2.091923                            1.900833      -1.171856       2.290150                    0.995373       3.937211      11.014330       0.491192       1.173220      -0.733521      -0.021292       0.052324      -0.043870       0.071524      -0.007595       0.003977      -0.011478      -0.004452      -0.004064      -0.011370      -0.005021       0.016391              2.191171       1.789240      -0.088853       0.094067       2.472865      -0.839784       2.311407           0.001939
           19              H       2.524358       7.356751       1.927227       0.031141       1.351008 0.97745271E+01  0.10158501E+03                                 2.052793                            1.844147      -1.367861       2.198473                    0.992428       4.245943      12.508645       0.451695       1.304748      -0.700659      -0.053910      -0.019302      -0.035200       0.067216       0.005120       0.004651      -0.003389       0.010069       0.001153      -0.009865       0.001499       0.008366              2.182438       2.662139       0.387297       0.700330       1.721712       0.340293       2.163463           0.001092
           20              H       5.328092       0.191654       3.432188       0.031576       1.338970 0.98999803E+01  0.10002196E+03                                 1.828933                            1.704695      -0.832429       2.451298                    0.999212       3.502266       9.179880       0.550750       1.100755      -0.754437       0.009409       0.037310      -0.050436       0.063438       0.003030      -0.000472      -0.007880      -0.015462      -0.000910      -0.008377      -0.004683       0.013060              1.864560       1.483359       0.072058      -0.217840       1.742791      -0.429573       2.367531           0.001693
           21              H       1.137458      10.608404       6.691963       0.031324       1.562034 0.11854214E+02  0.12634063E+03                                 2.082921                            1.901268      -1.104524       2.307851                    0.996667       3.941494      10.906235       0.502563       1.143524      -0.741028      -0.065500       0.005652       0.002136       0.065778      -0.005877      -0.002186       0.002120       0.006224      -0.006362      -0.005749      -0.002789       0.008539              2.161005       3.129591      -0.161100      -0.077125       1.663039       0.170236       1.690385           0.001712
           22              H       6.994368       5.906632       3.886599       0.030620       1.549142 0.11919517E+02  0.12729481E+03                                 2.088058                            1.920141      -0.864040       2.418775                    0.997954       3.895623      10.813435       0.494442       1.159949      -0.737906       0.049571      -0.018312      -0.042545       0.067843      -0.005077      -0.008848       0.001708      -0.000998      -0.007199      -0.010195      -0.000697       0.010892              2.166972       2.334448      -0.229619      -0.792505       1.717227       0.169304       2.449242           0.001918
           23              H       6.495483       9.025790       8.402944       0.031934       1.424193 0.10532994E+02  0.10877537E+03                                 1.949553                            1.790126      -0.976099       2.384503                    0.997926       3.675875       9.947538       0.519853       1.140898      -0.742926       0.032672       0.031482       0.047987       0.066040       0.002854       0.015663       0.001091       0.005877       0.009635      -0.013619      -0.004676       0.018296              2.016633       1.799209       0.340345       0.373213       2.231465       0.528507       2.019225           0.001181
           24              H       2.035451       5.666286       7.188747       0.038364       1.536939 0.11548768E+02  0.12274690E+03                                 2.091918                            1.900828      -1.171832       2.290162                    0.995373       3.937198      11.014297       0.491190       1.173225      -0.733520      -0.021290      -0.052323       0.043870       0.071523       0.007594      -0.003976      -0.011478      -0.004451      -0.004064      -0.011370      -0.005020       0.016390              2.191166       1.789235       0.088852      -0.094066       2.472860      -0.839782       2.311402           0.001946
           25              H       2.464492       1.470933       9.232864       0.031128       1.351064 0.97750154E+01  0.10159139E+03                                 2.052850                            1.844193      -1.367897       2.198449                    0.992427       4.246064      12.509095       0.451690       1.304747      -0.700659       0.053907      -0.019303      -0.035201       0.067213      -0.005121      -0.004648      -0.003388       0.010073       0.001158      -0.009865       0.001500       0.008366              2.182502       2.662222      -0.387314      -0.700359       1.721756       0.340308       2.163527           0.001092
           26              H       9.638458       5.775236      10.737825       0.031571       1.338988 0.99001416E+01  0.10002405E+03                                 1.828953                            1.704713      -0.832412       2.451304                    0.999212       3.502292       9.179985       0.550745       1.100759      -0.754436      -0.009409       0.037310      -0.050434       0.063437      -0.003030       0.000471      -0.007881      -0.015463      -0.000916      -0.008377      -0.004684       0.013061              1.864582       1.483373      -0.072060       0.217844       1.742811      -0.429580       2.367560           0.001689
           27              H       3.851392       4.722586      13.997600       0.031326       1.562013 0.11854016E+02  0.12633796E+03                                 2.082901                            1.901251      -1.104539       2.307846                    0.996667       3.941460      10.906108       0.502566       1.143523      -0.741029       0.065501       0.005651       0.002134       0.065779       0.005877       0.002186       0.002119       0.006224      -0.006364      -0.005749      -0.002790       0.008539              2.160983       3.129555       0.161098       0.077125       1.663025       0.170233       1.690370           0.001706
           28              H       7.972182       0.020814      11.192236       0.030621       1.549135 0.11919450E+02  0.12729394E+03                                 2.088055                            1.920138      -0.864012       2.418789                    0.997954       3.895609      10.813399       0.494441       1.159952      -0.737906      -0.049573      -0.018312      -0.042545       0.067845       0.005077       0.008848       0.001708      -0.000997      -0.007200      -0.010195      -0.000697       0.010893              2.166969       2.334445       0.229619       0.792503       1.717225       0.169304       2.449238           0.001912
           29              H       8.471067       3.442208       1.097307       0.031926       1.424207 0.10533109E+02  0.10877684E+03                                 1.949564                            1.790136      -0.976104       2.384499                    0.997926       3.675891       9.947587       0.519852       1.140898      -0.742927      -0.032673       0.031482       0.047987       0.066041      -0.002854      -0.015664       0.001091       0.005879       0.009636      -0.013619      -0.004677       0.018296              2.016645       1.799219      -0.340348      -0.373217       2.231480       0.528512       2.019238           0.001173
           30              H       2.953399      -0.219532      14.494384       0.038369       1.536920 0.11548593E+02  0.12274457E+03                                 2.091903                            1.900815      -1.171852       2.290158                    0.995373       3.937160      11.014171       0.491191       1.173227      -0.733520       0.021292      -0.052325       0.043871       0.071526      -0.007595       0.003978      -0.011476      -0.004454      -0.004060      -0.011368      -0.005023       0.016390              2.191149       1.789222      -0.088852       0.094066       2.472840      -0.839773       2.311384           0.001941
           31              H       7.453342       3.810413      12.684047       0.031130       1.351034 0.97747544E+01  0.10158796E+03                                 2.052820                            1.844169      -1.367865       2.198467                    0.992427       4.245998      12.508843       0.451693       1.304748      -0.700659       0.053909       0.019303       0.035201       0.067215       0.005121       0.004649      -0.003387       0.010073       0.001155      -0.009865       0.001498       0.008367              2.182468       2.662179       0.387305       0.700343       1.721732       0.340299       2.163492           0.001088
           32              H       4.649608      10.975510      11.179086       0.031575       1.338981 0.99000814E+01  0.10002332E+03                                 1.828950                            1.704710      -0.832413       2.451306                    0.999212       3.502279       9.179956       0.550744       1.100763      -0.754435      -0.009409      -0.037310       0.050435       0.063437       0.003030      -0.000471      -0.007880      -0.015462      -0.000910      -0.008377      -0.004683       0.013060              1.864578       1.483371       0.072059      -0.217843       1.742807      -0.429579       2.367556           0.001689
           33              H       8.840242       0.558760       7.919311       0.031327       1.562052 0.11854369E+02  0.12634253E+03                                 2.082921                            1.901268      -1.104563       2.307828                    0.996667       3.941517      10.906262       0.502569       1.143509      -0.741032       0.065500      -0.005653      -0.002136       0.065778      -0.005877      -0.002186       0.002120       0.006225      -0.006365      -0.005749      -0.002790       0.008539              2.161006       3.129592      -0.161099      -0.077125       1.663039       0.170236       1.690385           0.001709
           34              H       2.983332       5.260532      10.724675       0.030616       1.549117 0.11919283E+02  0.12729177E+03                                 2.088045                            1.920130      -0.864002       2.418796                    0.997954       3.895584      10.813324       0.494440       1.159958      -0.737904      -0.049573       0.018312       0.042546       0.067845      -0.005076      -0.008848       0.001708      -0.000997      -0.007197      -0.010195      -0.000697       0.010892              2.166958       2.334432      -0.229617      -0.792497       1.717217       0.169302       2.449226           0.001912
           35              H       3.482217       2.141374       6.208330       0.031928       1.424195 0.10533000E+02  0.10877540E+03                                 1.949552                            1.790126      -0.976103       2.384501                    0.997926       3.675870       9.947508       0.519854       1.140897      -0.742927      -0.032673      -0.031482      -0.047987       0.066041       0.002854       0.015663       0.001092       0.005877       0.009636      -0.013619      -0.004677       0.018295              2.016633       1.799208       0.340345       0.373213       2.231465       0.528508       2.019225           0.001182
           36              H       7.942249       5.500878       7.422527       0.038375       1.536901 0.11548420E+02  0.12274222E+03                                 2.091882                            1.900798      -1.171827       2.290171                    0.995373       3.937129      11.014045       0.491195       1.173223      -0.733521       0.021290       0.052325      -0.043871       0.071525       0.007594      -0.003978      -0.011474      -0.004456      -0.004058      -0.011365      -0.005024       0.016388              2.191125       1.789205       0.088851      -0.094065       2.472813      -0.839760       2.311359           0.001948
           37              C       8.276502       9.392503       4.841446       0.531590      20.098396 0.22232165E+03  0.44781782E+04                                 6.710026                            5.202729       0.310935       2.166175                    0.999686      22.162557      61.550125       0.666000       0.456575      -1.026470       0.048024      -0.017583      -0.050510       0.071880       0.042595      -0.024312      -0.043180      -0.172225      -0.152529      -0.080839      -0.052976       0.133815              7.484073      10.045235      -0.971230       0.483032       4.161789       1.136795       8.245194          -0.011751
           38              C       0.170619       5.877966       3.082248       0.526993      18.953268 0.20558951E+03  0.40615060E+04                                 6.404478                            4.997968       0.350697       2.178406                    0.999820      21.935055      60.357700       0.680460       0.455635      -1.026853      -0.007513       0.042790      -0.045768       0.063105       0.004813      -0.036305      -0.023715       0.168486      -0.176002      -0.083595      -0.037832       0.121427              7.079029       4.016633       0.248887       0.931118       8.658461       1.730405       8.561992          -0.007354
           39              C       7.115098       6.591671       0.683077       0.526644      20.986121 0.21774136E+03  0.43517631E+04                                 6.802136                            5.092441       0.487653       2.218750                    0.999820      22.106901      60.636132       0.686182       0.446624      -1.034841       0.071604       0.031952       0.009565       0.078991       0.003162       0.013831      -0.102365      -0.088102       0.070938      -0.080577      -0.050101       0.130678              7.762237       8.468815      -0.952936      -1.245931       7.331790       3.767065       7.486107          -0.014512
           40              C       1.313065      10.866724       2.726025       0.528893      20.193741 0.21934548E+03  0.43854451E+04                                 6.605056                            5.099061       0.570650       2.246627                    0.999719      22.000480      60.067252       0.689189       0.444511      -1.037587      -0.054735      -0.033593      -0.044141       0.077928      -0.050185      -0.073611       0.051576       0.097052      -0.065184      -0.083288      -0.048375       0.131663              7.378287       5.645345       0.732525       2.002378       8.327259      -2.644315       8.162256          -0.016516
           41              C       1.018723       8.238505      14.131878       0.537888      19.664614 0.20988363E+03  0.41762962E+04                                 6.636854                            5.088502       0.248884       2.146773                    0.999693      22.066366      61.343662       0.665366       0.462629      -1.020874      -0.047942       0.025287       0.040358       0.067577      -0.008043       0.080565      -0.001497       0.148755       0.092372      -0.090310      -0.036599       0.126909              7.469928       5.062524       0.364316      -1.543056      11.547177      -0.233621       5.800081          -0.012386
           42              C       7.214875      10.644907       0.752042       0.537569      20.651219 0.22377595E+03  0.45075830E+04                                 6.788271                            5.204174       0.267246       2.146172                    0.999759      22.193769      61.315183       0.669968       0.453860      -1.029653       0.022343      -0.055332       0.044082       0.074189       0.002329       0.031385       0.099219      -0.091934       0.136454      -0.087917      -0.049328       0.137245              7.607438       9.620084       0.588482      -1.527791       6.699257      -2.879950       6.502973          -0.001030
           43              C       3.287652       7.660479       2.464191       0.531593      20.098265 0.22232027E+03  0.44781415E+04                                 6.709997                            5.202716       0.310951       2.166182                    0.999686      22.162419      61.549595       0.666001       0.456575      -1.026470       0.048022       0.017583       0.050513       0.071881      -0.042594       0.024314      -0.043181      -0.172229      -0.152538      -0.080842      -0.052977       0.133818              7.484036      10.045176       0.971218      -0.483047       4.161772       1.136786       8.245160          -0.011761
           44              C       5.159469      11.175016       4.223389       0.526989      18.953219 0.20558900E+03  0.40614937E+04                                 6.404473                            4.997965       0.350692       2.178406                    0.999820      21.935014      60.357583       0.680460       0.455636      -1.026852      -0.007518      -0.042788       0.045770       0.063105      -0.004815       0.036301      -0.023713       0.168485      -0.176008      -0.083593      -0.037833       0.121426              7.079021       4.016632      -0.248886      -0.931115       8.658456       1.730395       8.561975          -0.007357
           45              C       2.126248      10.461311       6.622560       0.526638      20.986151 0.21774145E+03  0.43517683E+04                                 6.802155                            5.092451       0.487621       2.218739                    0.999820      22.106949      60.636421       0.686179       0.446626      -1.034839       0.071608      -0.031956      -0.009564       0.078996      -0.003165      -0.013835      -0.102367      -0.088096       0.070925      -0.080583      -0.050094       0.130677              7.762262       8.468854       0.952938       1.245937       7.331807       3.767073       7.486124          -0.014494
           46              C       6.301915       6.186258       4.579612       0.528892      20.193638 0.21934425E+03  0.43854156E+04                                 6.605048                            5.099057       0.570643       2.246626                    0.999719      22.000408      60.067084       0.689187       0.444513      -1.037586      -0.054735       0.033589       0.044139       0.077926       0.050187       0.073616       0.051577       0.097052      -0.065193      -0.083290      -0.048378       0.131669              7.378275       5.645340      -0.732521      -2.002375       8.327248      -2.644308       8.162238          -0.016513
           47              C       6.007573       8.512241       7.785033       0.537892      19.664622 0.20988383E+03  0.41763013E+04                                 6.636852                            5.088503       0.248884       2.146774                    0.999693      22.066387      61.343732       0.665367       0.462628      -1.020874      -0.047941      -0.025291      -0.040354       0.067575       0.008041      -0.080564      -0.001499       0.148758       0.092367      -0.090311      -0.036598       0.126909              7.469922       5.062525      -0.364315       1.543051      11.547165      -0.233624       5.800075          -0.012369
           48              C       2.226025       6.408075       6.553595       0.537568      20.651088 0.22377417E+03  0.45075390E+04                                 6.788246                            5.204156       0.267258       2.146178                    0.999759      22.193695      61.314970       0.669969       0.453860      -1.029653       0.022345       0.055334      -0.044078       0.074189      -0.002331      -0.031382       0.099218      -0.091933       0.136453      -0.087913      -0.049331       0.137244              7.607410       9.620044      -0.588484       1.527789       6.699234      -2.879938       6.502951          -0.001008
           49              C       1.701198       1.774661       9.769828       0.531575      20.098593 0.22232409E+03  0.44782445E+04                                 6.710088                            5.202773       0.310848       2.166144                    0.999686      22.162759      61.551013       0.665994       0.456577      -1.026467      -0.048028       0.017583       0.050514       0.071886       0.042597      -0.024311      -0.043173      -0.172213      -0.152508      -0.080835      -0.052970       0.133805              7.484145      10.045329      -0.971241       0.483030       4.161827       1.136811       8.245278          -0.011816
           50              C       9.807081       5.289198      11.529026       0.526997      18.953195 0.20558853E+03  0.40614853E+04                                 6.404484                            4.997971       0.350621       2.178383                    0.999820      21.935031      60.357792       0.680456       0.455638      -1.026850       0.007514      -0.042792       0.045767       0.063105       0.004812      -0.036305      -0.023714       0.168483      -0.175994      -0.083592      -0.037832       0.121424              7.079035       4.016635       0.248883       0.931117       8.658468       1.730394       8.562002          -0.007382
           51              C       2.862602       4.575493      13.928197       0.526646      20.986087 0.21774078E+03  0.43517515E+04                                 6.802147                            5.092449       0.487601       2.218733                    0.999820      22.106890      60.636229       0.686178       0.446627      -1.034839      -0.071608      -0.031951      -0.009570       0.078994       0.003161       0.013833      -0.102369      -0.088097       0.070938      -0.080581      -0.050100       0.130681              7.762250       8.468835      -0.952938      -1.245934       7.331799       3.767068       7.486115          -0.014519
           52              C       8.664635       0.300440      11.885249       0.528897      20.193483 0.21934235E+03  0.43853660E+04                                 6.605008                            5.099029       0.570683       2.246642                    0.999719      22.000254      60.066494       0.689190       0.444512      -1.037587       0.054735       0.033594       0.044138       0.077927      -0.050186      -0.073616       0.051573       0.097054      -0.065188      -0.083287      -0.048380       0.131667              7.378230       5.645306       0.732525       2.002356       8.327196      -2.644286       8.162188          -0.016526
           53              C       8.958977       2.928659       0.479396       0.537887      19.664523 0.20988249E+03  0.41762672E+04                                 6.636829                            5.088484       0.248915       2.146785                    0.999693      22.066294      61.343380       0.665368       0.462628      -1.020874       0.047939      -0.025285      -0.040358       0.067574      -0.008041       0.080564      -0.001499       0.148755       0.092370      -0.090310      -0.036599       0.126908              7.469898       5.062507       0.364313      -1.543049      11.547126      -0.233622       5.800061          -0.012385
           54              C       2.762825       0.522257      13.859232       0.537588      20.650768 0.22377042E+03  0.45074427E+04                                 6.788182                            5.204116       0.267292       2.146194                    0.999759      22.193403      61.313931       0.669971       0.453861      -1.029653      -0.022343       0.055324      -0.044083       0.074184       0.002333       0.031387       0.099227      -0.091936       0.136472      -0.087921      -0.049335       0.137257              7.607332       9.619942       0.588467      -1.527761       6.699169      -2.879904       6.502886          -0.000999
           55              C       6.690048       3.506685      12.147083       0.531575      20.098471 0.22232271E+03  0.44782048E+04                                 6.710045                            5.202745       0.310921       2.166170                    0.999686      22.162602      61.550274       0.665999       0.456575      -1.026469      -0.048026      -0.017586      -0.050511       0.071883      -0.042597       0.024311      -0.043170      -0.172213      -0.152513      -0.080835      -0.052969       0.133804              7.484093      10.045263       0.971229      -0.483041       4.161798       1.136797       8.245218          -0.011807
           56              C       4.818231      -0.007852      10.387885       0.526998      18.953222 0.20558886E+03  0.40614914E+04                                 6.404482                            4.997969       0.350633       2.178388                    0.999820      21.935013      60.357646       0.680458       0.455637      -1.026851       0.007514       0.042788      -0.045771       0.063106      -0.004813       0.036303      -0.023714       0.168484      -0.176000      -0.083592      -0.037832       0.121425              7.079033       4.016635      -0.248886      -0.931117       8.658473       1.730396       8.561992          -0.007369
           57              C       7.851452       0.705853       7.988714       0.526645      20.986283 0.21774297E+03  0.43518037E+04                                 6.802165                            5.092456       0.487624       2.218736                    0.999820      22.107045      60.636610       0.686182       0.446624      -1.034841      -0.071614       0.031955       0.009565       0.079001      -0.003168      -0.013837      -0.102365      -0.088088       0.070920      -0.080586      -0.050087       0.130673              7.762274       8.468868       0.952939       1.245937       7.331819       3.767081       7.486135          -0.014498
           58              C       3.675785       4.980906      10.031662       0.528893      20.193437 0.21934170E+03  0.43853498E+04                                 6.605005                            5.099027       0.570671       2.246639                    0.999719      22.000200      60.066323       0.689189       0.444513      -1.037587       0.054733      -0.033591      -0.044138       0.077925       0.050188       0.073620       0.051577       0.097054      -0.065194      -0.083292      -0.048381       0.131672              7.378228       5.645298      -0.732520      -2.002354       8.327199      -2.644293       8.162186          -0.016519
           59              C       3.970127       2.654923       6.826241       0.537881      19.664490 0.20988195E+03  0.41762508E+04                                 6.636806                            5.088467       0.248961       2.146801                    0.999693      22.066224      61.343006       0.665372       0.462626      -1.020876       0.047937       0.025289       0.040355       0.067572       0.008040      -0.080562      -0.001498       0.148758       0.092370      -0.090311      -0.036596       0.126907              7.469873       5.062491      -0.364314       1.543042      11.547087      -0.233626       5.800041          -0.012365
           60              C       7.751675       4.759089       8.057679       0.537593      20.650667 0.22376911E+03  0.45074059E+04                                 6.788146                            5.204091       0.267370       2.146220                    0.999759      22.193274      61.313341       0.669975       0.453859      -1.029655      -0.022343      -0.055322       0.044079       0.074180      -0.002335      -0.031387       0.099231      -0.091950       0.136483      -0.087924      -0.049341       0.137265              7.607292       9.619901      -0.588467       1.527757       6.699127      -2.879882       6.502847          -0.000962
           61              O       8.004610       9.158048       3.617021      -0.543983      39.431860 0.62309429E+03  0.15582952E+05                                 9.260494                            7.794867      -0.129796       2.002984                    0.997076      28.265041      76.440344       0.669754       0.365675      -1.130751       0.032387       0.010105       0.053538       0.063382       0.033178       0.020960      -0.004147      -0.100047       0.089525      -0.079099       0.033630       0.045470             10.202933       9.920341       0.460966       1.162877       5.991194       1.938272      14.697265           0.051282
           62              O       9.376344       9.227111       5.384985      -0.490363      32.703209 0.46151272E+03  0.10665079E+05                                 8.075026                            6.601843       0.525794       2.236011                    0.998518      26.286180      67.455049       0.748424       0.354142      -1.144377      -0.039260      -0.007076      -0.039561       0.056183       0.005904       0.048766      -0.042264      -0.005297      -0.216268      -0.103362       0.042133       0.061228              9.036032      14.974886      -1.267476       2.248753       5.250922       0.232189       6.882288           0.032007
           63              O       0.084012       7.130515       3.194317      -0.547788      41.958000 0.65687387E+03  0.16661968E+05                                 9.671446                            8.034319      -0.189440       1.980393                    0.996497      28.617379      78.187406       0.655261       0.368508      -1.127490      -0.005418      -0.059707      -0.015948       0.062037       0.005348      -0.034142       0.014547      -0.023854      -0.173204      -0.073100       0.030191       0.042909             10.733029       7.848457       0.277121       1.491350      15.883656       2.116513       8.466972           0.049144
           64              O      -0.002195       5.222712       2.056829      -0.496762      33.923512 0.46695565E+03  0.10820545E+05                                 8.265457                            6.642669       0.433378       2.203243                    0.998053      26.382883      67.755552       0.745919       0.354357      -1.144415       0.007263       0.041168       0.034119       0.053960       0.020617      -0.013064       0.063794       0.099920       0.045943      -0.098846       0.046369       0.052477              9.360939       5.406037       0.909959       1.132931       9.405958       5.038200      13.270823           0.029195
           65              O       7.428298       7.450557       1.567497      -0.557725      44.223698 0.66394636E+03  0.16843398E+05                                 9.979345                            8.020350      -0.062241       2.018833                    0.996378      28.616151      77.538525       0.664545       0.363316      -1.134393       0.001653      -0.042114      -0.045033       0.061679       0.000038       0.020116      -0.000498      -0.094301       0.156932      -0.076449       0.020989       0.055460             11.462957       9.548935       0.736872      -0.434674      12.314804       6.325985      12.525130           0.046973
           66              O       7.898846       5.941904      -0.019871      -0.495382      35.707955 0.49239174E+03  0.11567891E+05                                 8.591257                            6.856873       0.385332       2.187916                    0.997931      26.573111      68.823964       0.728098       0.358074      -1.140878      -0.016740       0.041721       0.027453       0.052673      -0.048804      -0.047945      -0.027025      -0.061134       0.038508      -0.092704       0.041520       0.051183              9.802007      10.545068      -3.521906      -3.242457       9.579218       4.374093       9.281736           0.030198
           67              O       0.845710       9.695375       2.869216      -0.552308      41.227323 0.66715656E+03  0.16961512E+05                                 9.516207                            8.075258      -0.177794       1.983068                    0.996358      28.602578      77.829034       0.657284       0.366536      -1.130809       0.016295       0.053273      -0.025034       0.061076      -0.009321      -0.053720       0.000678      -0.041106      -0.157463      -0.084623       0.032768       0.051854             10.430660       8.630819       2.740671       0.778564      14.210408      -2.864537       8.450752           0.047879
           68              O       1.056040       0.178090       1.809022      -0.498671      32.406349 0.44217581E+03  0.10102967E+05                                 7.959612                            6.415764       0.459653       2.203402                    0.999042      26.398308      67.218312       0.767926       0.349086      -1.149238      -0.010034      -0.031812       0.031234       0.045697      -0.059220      -0.044142      -0.043714       0.017741       0.053200      -0.101072       0.046148       0.054924              9.019975       5.789153      -1.127094       2.107774       9.264452      -5.110195      12.006321           0.029652
           69              O       0.271294       7.860653       0.322325      -0.548787      40.691111 0.65816152E+03  0.16694184E+05                                 9.509365                            8.036549      -0.247385       1.966021                    0.995451      28.557656      77.891727       0.656199       0.367992      -1.128468       0.022270       0.038995      -0.046811       0.064868       0.027488       0.011476      -0.047423       0.053365       0.045774      -0.072528       0.027457       0.045071             10.525172       8.401364       1.921824      -2.967308      12.870794      -0.928041      10.303357           0.054676
           70              O       1.092259       9.458577      14.072995      -0.493795      34.916272 0.46622013E+03  0.10799845E+05                                 8.436886                            6.632469       0.522085       2.232960                    0.998662      26.323160      67.602994       0.747290       0.353827      -1.144780      -0.015980      -0.054366       0.003881       0.056799       0.008831       0.077887      -0.006946      -0.039693      -0.083015      -0.096414       0.034458       0.061955              9.721250       5.716603       0.079425      -0.300040      17.887794      -1.116749       5.559352           0.030263
           71              O       8.427964      10.274653       0.897278      -0.534780      39.485459 0.61996051E+03  0.15474101E+05                                 9.263903                            7.763332      -0.231824       1.974195                    0.996151      28.110278      75.771813       0.673133       0.364555      -1.132419      -0.061242       0.005945      -0.001091       0.061540      -0.013949       0.012490       0.064643       0.045576       0.005124      -0.080265       0.025338       0.054927             10.216128      14.101809      -1.103909      -0.527268       9.253598      -2.642859       7.292977           0.051637
           72              O       6.231473      10.167761       1.340731      -0.491258      32.161718 0.44660320E+03  0.10225849E+05                                 7.937701                            6.459788       0.556161       2.246953                    0.998938      26.089614      66.423902       0.763454       0.350385      -1.148589       0.045079      -0.000721      -0.016461       0.047996       0.061079      -0.046736       0.040989      -0.012443       0.056844      -0.102645       0.050314       0.052332              8.908529      10.679639       2.653580      -3.802072       7.294667      -3.058550       8.751282           0.035295
           73              O       3.015760       7.894934       3.688616      -0.543983      39.431825 0.62309423E+03  0.15582944E+05                                 9.260473                            7.794856      -0.129768       2.002991                    0.997076      28.265063      76.440297       0.669756       0.365674      -1.130752       0.032385      -0.010106      -0.053543       0.063386      -0.033178      -0.020958      -0.004148      -0.100055       0.089514      -0.079100       0.033626       0.045474             10.202906       9.920322      -0.460967      -1.162875       5.991183       1.938262      14.697213           0.051286
           74              O       4.387494       7.825871       1.920652      -0.490358      32.702569 0.46150214E+03  0.10664771E+05                                 8.074922                            6.601769       0.525733       2.236000                    0.998518      26.285881      67.454040       0.748428       0.354143      -1.144378      -0.039257       0.007079       0.039564       0.056183      -0.005905      -0.048766      -0.042263      -0.005287      -0.216285      -0.103365       0.042137       0.061228              9.035906      14.974648       1.267450      -2.248723       5.250862       0.232183       6.882208           0.031994
           75              O       5.072862       9.922467       4.111320      -0.547780      41.957173 0.65685815E+03  0.16661467E+05                                 9.671330                            8.034230      -0.189478       1.980389                    0.996496      28.616997      78.186089       0.655264       0.368509      -1.127489      -0.005425       0.059709       0.015948       0.062040      -0.005344       0.034136       0.014549      -0.023844      -0.173224      -0.073100       0.030193       0.042907             10.732894       7.848369      -0.277115      -1.491318      15.883464       2.116472       8.466850           0.049148
           76              O       4.986655       0.360870       5.248808      -0.496777      33.924051 0.46696575E+03  0.10820834E+05                                 8.265519                            6.642722       0.433457       2.203261                    0.998054      26.383233      67.756551       0.745919       0.354355      -1.144417       0.007250      -0.041167      -0.034137       0.053968      -0.020615       0.013060       0.063789       0.099927       0.045888      -0.098841       0.046381       0.052460              9.361006       5.406080      -0.909966      -1.132940       9.406022       5.038224      13.270915           0.029225
           77              O       2.439448       9.602425       5.738140      -0.557731      44.223907 0.66394928E+03  0.16843496E+05                                 9.979389                            8.020378      -0.062242       2.018832                    0.996378      28.616203      77.538799       0.664542       0.363317      -1.134392       0.001662       0.042119       0.045037       0.061685      -0.000031      -0.020119      -0.000499      -0.094291       0.156936      -0.076445       0.020983       0.055463             11.463013       9.548983      -0.736874       0.434683      12.314869       6.326024      12.525188           0.046989
           78              O       2.909996      11.111078       7.325508      -0.495394      35.708652 0.49240278E+03  0.11568218E+05                                 8.591371                            6.856953       0.385342       2.187912                    0.997932      26.573381      68.824914       0.728093       0.358074      -1.140878      -0.016735      -0.041726      -0.027465       0.052682       0.048801       0.047935      -0.027023      -0.061133       0.038486      -0.092692       0.041508       0.051184              9.802147      10.545228       3.521960       3.242508       9.579349       4.374167       9.281864           0.030234
           79              O       5.834560       7.357607       4.436421      -0.552316      41.227226 0.66715535E+03  0.16961463E+05                                 9.516165                            8.075227      -0.177747       1.983084                    0.996358      28.602555      77.828767       0.657288       0.366534      -1.130812       0.016293      -0.053276       0.025037       0.061079       0.009322       0.053724       0.000681      -0.041102      -0.157472      -0.084627       0.032770       0.051857             10.430611       8.630784      -2.740647      -0.778562      14.210339      -2.864523       8.450709           0.047879
           80              O       6.044890       5.405492       5.496615      -0.498681      32.406863 0.44218477E+03  0.10103226E+05                                 7.959699                            6.415832       0.459687       2.203406                    0.999043      26.398566      67.219206       0.767921       0.349087      -1.149237      -0.010028       0.031810      -0.031232       0.045693       0.059218       0.044149      -0.043712       0.017746       0.053223      -0.101075       0.046143       0.054932              9.020072       5.789219       1.127108      -2.107807       9.264552      -5.110249      12.006446           0.029675
           81              O       5.260144       9.192329       6.983312      -0.548791      40.691405 0.65816762E+03  0.16694384E+05                                 9.509424                            8.036599      -0.247428       1.966007                    0.995450      28.557763      77.892211       0.656195       0.367993      -1.128467       0.022259      -0.038983       0.046815       0.064860      -0.027498      -0.011472      -0.047432       0.053365       0.045737      -0.072537       0.027460       0.045077             10.525236       8.401420      -1.921833       2.967321      12.870886      -0.928045      10.303403           0.054705
           82              O       6.081109       7.292169       7.843916      -0.493803      34.916849 0.46622956E+03  0.10800116E+05                                 8.436957                            6.632524       0.522189       2.232984                    0.998663      26.323494      67.603995       0.747289       0.353825      -1.144781      -0.015970       0.054370      -0.003880       0.056799      -0.008840      -0.077889      -0.006942      -0.039685      -0.083013      -0.096415       0.034453       0.061962              9.721330       5.716654      -0.079420       0.300045      17.887939      -1.116764       5.559397           0.030288
           83              O       3.439114       6.778329       6.408359      -0.534789      39.485961 0.61997022E+03  0.15474413E+05                                 9.264000                            7.763409      -0.231861       1.974179                    0.996151      28.110480      75.772659       0.673128       0.364557      -1.132417      -0.061243      -0.005950       0.001100       0.061541       0.013945      -0.012488       0.064634       0.045567       0.005132      -0.080252       0.025331       0.054921             10.216239      14.101969       1.103904       0.527294       9.253699      -2.642895       7.293050           0.051663
           84              O       1.242623       6.885221       5.964906      -0.491269      32.162398 0.44661422E+03  0.10226169E+05                                 7.937824                            6.459879       0.556141       2.246940                    0.998938      26.089883      66.424916       0.763446       0.350387      -1.148588       0.045079       0.000728       0.016459       0.047995      -0.061080       0.046738       0.040987      -0.012449       0.056843      -0.102646       0.050312       0.052334              8.908674      10.679819      -2.653630       3.802147       7.294779      -3.058610       8.751423           0.035310
           85              O       1.973090       2.009116      10.994253      -0.543997      39.432867 0.62311268E+03  0.15583545E+05                                 9.260689                            7.795014      -0.129879       2.002953                    0.997076      28.265410      76.441954       0.669743       0.365678      -1.130748      -0.032395      -0.010107      -0.053544       0.063392       0.033181       0.020945      -0.004151      -0.100032       0.089571      -0.079096       0.033641       0.045455             10.203160       9.920568       0.460974       1.162891       5.991308       1.938330      14.697604           0.051285
           86              O       0.601356       1.940053       9.226289      -0.490385      32.703475 0.46151747E+03  0.10665208E+05                                 8.075028                            6.601840       0.526005       2.236071                    0.998519      26.286448      67.455628       0.748431       0.354139      -1.144382       0.039270       0.007069       0.039547       0.056179       0.005902       0.048778      -0.042278      -0.005299      -0.216209      -0.103362       0.042121       0.061240              9.036033      14.974884      -1.267471       2.248760       5.250920       0.232191       6.882296           0.031993
           87              O       9.893688       4.036649      11.416957      -0.547814      41.958898 0.65689183E+03  0.16662524E+05                                 9.671531                            8.034387      -0.189320       1.980419                    0.996498      28.617823      78.188647       0.655264       0.368505      -1.127494       0.005427       0.059715       0.015956       0.062048       0.005350      -0.034151       0.014535      -0.023851      -0.173205      -0.073103       0.030199       0.042904             10.733124       7.848523       0.277116       1.491357      15.883813       2.116527       8.467037           0.049136
           88              O       0.002195       5.944452      12.554445      -0.496766      33.923579 0.46695696E+03  0.10820583E+05                                 8.265467                            6.642676       0.433389       2.203247                    0.998053      26.382908      67.755631       0.745919       0.354357      -1.144415      -0.007262      -0.041169      -0.034120       0.053961       0.020616      -0.013063       0.063794       0.099915       0.045944      -0.098844       0.046366       0.052478              9.360950       5.406041       0.909960       1.132933       9.405969       5.038205      13.270840           0.029183
           89              O       2.549402       3.716607      13.043777      -0.557750      44.224644 0.66396360E+03  0.16843929E+05                                 9.979426                            8.020408      -0.062018       2.018890                    0.996380      28.616605      77.539723       0.664549       0.363312      -1.134397      -0.001657       0.042127       0.045029       0.061685       0.000028       0.020120      -0.000504      -0.094307       0.156939      -0.076454       0.020990       0.055464             11.463052       9.549018       0.736875      -0.434682      12.314907       6.326047      12.525232           0.046972
           90              O       2.078854       5.527496       0.019871      -0.495390      35.708135 0.49239459E+03  0.11567977E+05                                 8.591291                            6.856898       0.385327       2.187913                    0.997931      26.573164      68.824201       0.728096       0.358074      -1.140878       0.016736      -0.041721      -0.027459       0.052676      -0.048806      -0.047944      -0.027024      -0.061134       0.038513      -0.092704       0.041521       0.051184              9.802048      10.545113      -3.521924      -3.242473       9.579258       4.374114       9.281772           0.030202
           91              O       9.131990       1.471789      11.742058      -0.552298      41.226764 0.66714608E+03  0.16961197E+05                                 9.516189                            8.075250      -0.178059       1.982997                    0.996356      28.602255      77.828314       0.657277       0.366541      -1.130804      -0.016298      -0.053276       0.025027       0.061076      -0.009325      -0.053724       0.000671      -0.041121      -0.157447      -0.084625       0.032768       0.051857             10.430637       8.630810       2.740671       0.778552      14.210376      -2.864522       8.450725           0.047879
           92              O       8.921660      10.989074      12.802252      -0.498666      32.406040 0.44217157E+03  0.10102846E+05                                 7.959572                            6.415740       0.459640       2.203401                    0.999042      26.398157      67.217855       0.767926       0.349087      -1.149237       0.010031       0.031807      -0.031230       0.045691      -0.059223      -0.044145      -0.043713       0.017748       0.053199      -0.101076       0.046145       0.054930              9.019924       5.789125      -1.127081       2.107751       9.264401      -5.110156      12.006247           0.029647
           93              O       9.706406       3.306511      14.288949      -0.548779      40.691207 0.65816319E+03  0.16694256E+05                                 9.509436                            8.036605      -0.247574       1.965964                    0.995450      28.557632      77.892025       0.656190       0.367996      -1.128463      -0.022271      -0.038992       0.046808       0.064864       0.027488       0.011466      -0.047421       0.053364       0.045793      -0.072524       0.027448       0.045076             10.525255       8.401425       1.921836      -2.967332      12.870903      -0.928044      10.303435           0.054685
           94              O       8.885441       1.708587       0.538279      -0.493792      34.916226 0.46621936E+03  0.10799824E+05                                 8.436890                            6.632472       0.522075       2.232958                    0.998662      26.323105      67.602885       0.747288       0.353828      -1.144779       0.015974       0.054363      -0.003878       0.056794       0.008830       0.077887      -0.006945      -0.039689      -0.083011      -0.096413       0.034456       0.061957              9.721257       5.716608       0.079430      -0.300041      17.887808      -1.116761       5.559355           0.030268
           95              O       1.549736       0.892511      13.713996      -0.534787      39.485733 0.61996678E+03  0.15474292E+05                                 9.263929                            7.763359      -0.231738       1.974216                    0.996153      28.110440      75.772246       0.673134       0.364554      -1.132420       0.061236      -0.005951       0.001093       0.061534      -0.013949       0.012484       0.064649       0.045574       0.005153      -0.080269       0.025332       0.054937             10.216156      14.101813      -1.103900      -0.527277       9.253643      -2.642882       7.293011           0.051637
           96              O       3.746227       0.999403      13.270543      -0.491243      32.161065 0.44659275E+03  0.10225557E+05                                 7.937650                            6.459757       0.555904       2.246885                    0.998937      26.089146      66.422703       0.763447       0.350390      -1.148584      -0.045075       0.000726       0.016457       0.047990       0.061086      -0.046738       0.040975      -0.012473       0.056818      -0.102643       0.050301       0.052342              8.908464      10.679560       2.653550      -3.802029       7.294618      -3.058516       8.751215           0.035303
           97              O       6.961940       3.272230      10.922658      -0.543975      39.431217 0.62308190E+03  0.15582566E+05                                 9.260408                            7.794799      -0.129884       2.002964                    0.997075      28.264728      76.439323       0.669756       0.365676      -1.130750      -0.032398       0.010104       0.053544       0.063393      -0.033174      -0.020938      -0.004151      -0.100023       0.089597      -0.079090       0.033647       0.045443             10.202833       9.920240      -0.460963      -1.162868       5.991142       1.938251      14.697117           0.051268
           98              O       5.590206       3.341293      12.690622      -0.490388      32.703369 0.46151542E+03  0.10665152E+05                                 8.075029                            6.601844       0.525891       2.236038                    0.998518      26.286333      67.455375       0.748427       0.354141      -1.144380       0.039266      -0.007070      -0.039550       0.056178      -0.005900      -0.048775      -0.042271      -0.005294      -0.216233      -0.103361       0.042124       0.061237              9.036035      14.974895       1.267475      -2.248746       5.250922       0.232188       6.882287           0.031989
           99              O       4.904838       1.244697      10.499954      -0.547786      41.957184 0.65685842E+03  0.16661452E+05                                 9.671263                            8.034176      -0.189326       1.980432                    0.996497      28.617073      78.185893       0.655274       0.368504      -1.127495       0.005430      -0.059712      -0.015955       0.062045      -0.005343       0.034151       0.014539      -0.023844      -0.173233      -0.073110       0.030204       0.042906             10.732818       7.848308      -0.277108      -1.491295      15.883369       2.116456       8.466778           0.049126
          100              O       4.991045      10.806294       9.362466      -0.496777      33.924084 0.46696578E+03  0.10820834E+05                                 8.265519                            6.642719       0.433466       2.203264                    0.998054      26.383233      67.756524       0.745920       0.354355      -1.144417      -0.007254       0.041168       0.034137       0.053970      -0.020613       0.013058       0.063791       0.099922       0.045886      -0.098840       0.046378       0.052461              9.361009       5.406079      -0.909967      -1.132943       9.406018       5.038233      13.270930           0.029215
          101              O       7.538252       1.564739       8.873134      -0.557733      44.223195 0.66393631E+03  0.16843058E+05                                 9.979216                            8.020246      -0.062050       2.018895                    0.996378      28.615990      77.537569       0.664556       0.363312      -1.134398      -0.001667      -0.042127      -0.045036       0.061690      -0.000021      -0.020117      -0.000502      -0.094307       0.156942      -0.076454       0.020990       0.055464             11.462808       9.548803      -0.736870       0.434656      12.314654       6.325904      12.524967           0.046962
          102              O       7.067704       0.056086       7.285766      -0.495393      35.708854 0.49240601E+03  0.11568315E+05                                 8.591404                            6.856980       0.385341       2.187911                    0.997932      26.573463      68.825232       0.728091       0.358075      -1.140877       0.016733       0.041729       0.027468       0.052686       0.048803       0.047934      -0.027021      -0.061132       0.038488      -0.092691       0.041507       0.051185              9.802184      10.545282       3.521981       3.242522       9.579383       4.374178       9.281887           0.030233
          103              O       4.143140       3.809557      10.174853      -0.552296      41.226107 0.66713348E+03  0.16960772E+05                                 9.516029                            8.075122      -0.177908       1.983047                    0.996356      28.602020      77.827064       0.657289       0.366536      -1.130809      -0.016296       0.053276      -0.025030       0.061077       0.009323       0.053731       0.000674      -0.041113      -0.157463      -0.084634       0.032775       0.051859             10.430457       8.630656      -2.740610      -0.778532      14.210133      -2.864473       8.450581           0.047870
          104              O       3.932810       5.761672       9.114659      -0.498676      32.406454 0.44217802E+03  0.10103032E+05                                 7.959640                            6.415791       0.459681       2.203409                    0.999043      26.398341      67.218495       0.767922       0.349088      -1.149236       0.010021      -0.031805       0.031228       0.045686       0.059219       0.044151      -0.043712       0.017748       0.053223      -0.101078       0.046142       0.054935              9.020006       5.789173       1.127095      -2.107777       9.264482      -5.110210      12.006364           0.029673
          105              O       4.717556       1.974835       7.627962      -0.548760      40.689955 0.65813836E+03  0.16693476E+05                                 9.509282                            8.036485      -0.247725       1.965933                    0.995447      28.557012      77.890077       0.656191       0.367999      -1.128461      -0.022257       0.038987      -0.046806       0.064855      -0.027495      -0.011456      -0.047423       0.053358       0.045757      -0.072523       0.027444       0.045079             10.525077       8.401303      -1.921818       2.967270      12.870675      -0.928054      10.303253           0.054699
          106              O       3.896591       3.874995       6.767358      -0.493804      34.916585 0.46622491E+03  0.10799982E+05                                 8.436928                            6.632501       0.522183       2.232987                    0.998663      26.323332      67.603507       0.747288       0.353827      -1.144780       0.015963      -0.054365       0.003880       0.056793      -0.008840      -0.077890      -0.006942      -0.039685      -0.083002      -0.096414       0.034452       0.061962              9.721301       5.716631      -0.079427       0.300040      17.887892      -1.116770       5.559379           0.030294
          107              O       6.538586       4.388835       8.202915      -0.534766      39.484618 0.61994543E+03  0.15473624E+05                                 9.263768                            7.763235      -0.231816       1.974202                    0.996152      28.109927      75.770506       0.673138       0.364555      -1.132419       0.061229       0.005947      -0.001103       0.061527       0.013953      -0.012476       0.064640       0.045566       0.005132      -0.080258       0.025331       0.054927             10.215970      14.101575       1.103881       0.527263       9.253460      -2.642807       7.292874           0.051641
          108              O       8.735077       4.281943       8.646368      -0.491235      32.160822 0.44658822E+03  0.10225429E+05                                 7.937621                            6.459737       0.555804       2.246858                    0.998937      26.088975      66.422229       0.763446       0.350392      -1.148583      -0.045079      -0.000737      -0.016448       0.047992      -0.061090       0.046743       0.040971      -0.012497       0.056830      -0.102650       0.050304       0.052346              8.908432      10.679518      -2.653541       3.802018       7.294590      -3.058502       8.751188           0.035298

******************************************************
Auxiliary information for the entire system
The total spin magnetic moment of the unit cell is   48.000450
The total net atomic charge of the unit cell is   -0.000000
Accuracy of reproducing the electrostatic potential in the unit cell:
  The inner radius (bohr) =    5.0000
  The outer radius (bohr) =   12.0000
  Valid grid points have density less than (e/(bohr^3)) =    0.0001
  The number of valid grid points were=        33072
  The rms potential error without charges in kcal/mol is=      2.66187
  The rms potential error with partial charges in kcal/mol is=      0.80610
  The RRMSE value at monopole order=      0.30283
  The rms potential error with partial charges and cloud penetration in kcal/mol is=      0.78801
  The RRMSE value at monopole order with cloud penetration is=      0.29604
  The rms potential error with partial charges and atomic dipoles in kcal/mol is=      0.76552
  The RRMSE value at dipole order=      0.28759
  The rms potential error with partial charges, atomic dipoles and cloud penetration in kcal/mol is=      0.74440
  The RRMSE value at dipole order with cloud penetration=      0.27965

******************************************************
The electron densities and ab initio electrostatic potential were computed in VASP using the PBE functional and
projector augmented wave method. See the main text of the journal article for a description of computational details.
The atomic charges, dipoles, and quadrupoles were computed with the DDEC6 method as described in
(a) T. A. Manz and N. Gabaldon Limas, RSC Adv. 6 (2016) 47771-47801 DOI: 10.1039/c6ra04656h
(b) N. Gabaldon Limas and T. A. Manz, RSC Adv. 8 (2018) 2678-2707 DOI: 10.1039/c7ra11829e.
For each atom in the material, the electron cloud parameters were fit to the spherically averaged atom-in-material
electron density using radial positions for which this density was between 10^-4 and 10^-2 electrons per cubic bohr.
The polarizabilities, dispersion coefficients, and quantum Drude oscillator (QDO) parameters were fit using the MCLF method.
The magnetic structure of the system was optimized in VASP from the default ferromagnetic initial guess using spin polarization.
The atomic spin moments (ASMs) were computed on this optimized magnetic structure using the DDEC6 partition as inputs
to the method of T. A. Manz and D. S. Sholl, J. Chem. Theory Comput. 7 (2011) 4146-4164 DOI: 10.1021/ct200539n.
The RMSE and RRMSE were computed using a uniform grid with Ewald summation.
