# Supplementary material for: A collection of forcefield precursors for metal–organic frameworks
Source: RSC Adv. 2019 Nov 13;9(63):36492–507. doi: 10.1039/c9ra07327b (PMC9075174; doi:10.1039/c9ra07327b)
Supplement: RA-009-C9RA07327B-s5451 [file RA-009-C9RA07327B-s5451.xyz]

  108
jmolscript: load "" {1 1 1} spacegroup "x,y,z" unitcell [{     10.006000     0.000000     0.000000 }, {      0.000000    11.480900     0.000000 }, {      0.000000    -0.308269    14.643356 }]
Fe     9.236639     8.629788     1.944345     0.927211
Fe     8.877623     2.768807    10.085758     0.948140
Fe     4.233639     8.437427     5.377333     0.927162
Fe     3.874623     2.509239    11.879276     0.948186
Fe     0.769361     2.542843    12.699011     0.927191
Fe     1.128377     8.403824     4.557598     0.948229
Fe     5.772361     2.735204     9.266023     0.927162
Fe     6.131377     8.663392     2.764080     0.948269
Fe     0.000000     5.740450     0.000000     0.966093
Fe     5.003000    -0.154135     7.321678     0.966049
Fe     0.000000     0.000000     0.000000     0.989068
Fe     5.003000     5.586315     7.321678     0.989451
H      7.604560     9.707504     5.379969     0.031179
H      0.330198     5.420819     3.839488     0.032226
H      6.183708     6.500576     0.650165     0.029073
H      1.991194    11.155685     3.395794     0.026832
H      1.480888     7.711144    13.552426     0.029600
H      7.074242    11.373372     0.144969     0.033462
H      2.601560     7.359712     1.941709     0.031189
H      5.333198     0.165496     3.482190     0.032208
H      1.180708    10.566640     6.671513     0.029088
H      6.994194     5.911531     3.925884     0.026888
H      6.483888     9.047803     8.412608     0.029637
H      2.071242     5.693844     7.176709     0.033470
H      2.401440     1.465127     9.263387     0.031179
H      9.675802     5.751812    10.803868     0.032218
H      3.822292     4.672055    13.993191     0.029070
H      8.014806     0.016946    11.247562     0.026832
H      8.525112     3.461487     1.090930     0.029606
H      2.931758    -0.200741    14.498387     0.033445
H      7.404440     3.812919    12.701647     0.031191
H      4.672802    11.007135    11.161166     0.032204
H      8.825292     0.605991     7.971843     0.029091
H      3.011806     5.261100    10.717472     0.026885
H      3.522112     2.124828     6.230748     0.029647
H      7.934758     5.478787     7.466647     0.033471
C      8.315987     9.387039     4.847097     0.531383
C      0.182109     5.894236     3.078619     0.524078
C      7.149287     6.601993     0.697317     0.530180
C      1.314788    10.873477     2.714439     0.531902
C      1.006604     8.245481    14.162468     0.538643
C      7.245345    10.646879     0.771266     0.542231
C      3.312987     7.680177     2.474581     0.531371
C      5.185109    11.172980     4.243059     0.524128
C      2.146287    10.465223     6.624361     0.530182
C      6.317788     6.193739     4.607239     0.531999
C      6.009604     8.513465     7.802566     0.538685
C      2.242345     6.420337     6.550412     0.542228
C      1.690013     1.785592     9.796259     0.531393
C      9.823891     5.278395    11.564737     0.524083
C      2.856713     4.570638    13.946039     0.530185
C      8.691212     0.299154    11.928917     0.531915
C      8.999396     2.927150     0.480888     0.538642
C      2.760655     0.525752    13.872090     0.542190
C      6.693013     3.492454    12.168775     0.531387
C      4.820891    -0.000349    10.400297     0.524131
C      7.859713     0.707408     8.018995     0.530181
C      3.688212     4.978892    10.036117     0.531981
C      3.996396     2.659166     6.840790     0.538691
C      7.763655     4.752294     8.092944     0.542237
O      8.035819     9.160144     3.627013    -0.542270
O      9.413445     9.229083     5.385973    -0.488332
O      0.095457     7.138847     3.194741    -0.540868
O      0.006304     5.241148     2.055927    -0.497746
O      7.455571     7.457289     1.576797    -0.558310
O      7.921750     5.951009    -0.005418    -0.494229
O      0.849409     9.708656     2.871123    -0.551991
O      1.059435     0.169081     1.806697    -0.494827
O      0.271563     7.871622     0.317614    -0.547772
O      1.083049     9.456522    14.106238    -0.492448
O      8.452869    10.284628     0.903495    -0.533791
O      6.264957    10.174335     1.359782    -0.491447
O      3.032819     7.907072     3.694665    -0.542319
O      4.410445     7.838132     1.935705    -0.488222
O      5.098457     9.928369     4.126937    -0.540883
O      5.009304     0.345168     5.265751    -0.497829
O      2.452571     9.609926     5.744881    -0.558267
O      2.918750    11.116207     7.327096    -0.494181
O      5.852409     7.358560     4.450555    -0.552007
O      6.062435     5.417234     5.514981    -0.494859
O      5.274563     9.195593     7.004064    -0.547718
O      6.086049     7.302424     7.858796    -0.492516
O      3.449869     6.782587     6.418183    -0.533819
O      1.261957     6.892880     5.961896    -0.491354
O      1.970181     2.012487    11.016343    -0.542256
O      0.592555     1.943548     9.257383    -0.488256
O      9.910543     4.033784    11.448615    -0.540854
O     -0.006304     5.931483    12.587429    -0.497748
O      2.550429     3.715342    13.066559    -0.558313
O      2.084250     5.529891     0.005418    -0.494232
O      9.156591     1.463975    11.772233    -0.552017
O      8.946565    11.003550    12.836659    -0.494833
O      9.734437     3.301009    14.325742    -0.547766
O      8.922951     1.716109     0.537118    -0.492455
O      1.553131     0.888003    13.739861    -0.533810
O      3.741043     0.998296    13.283574    -0.491459
O      6.973181     3.265559    10.948691    -0.542266
O      5.595555     3.334499    12.707651    -0.488219
O      4.907543     1.244262    10.516419    -0.540889
O      4.996696    10.827463     9.377605    -0.497816
O      7.553429     1.562705     8.898475    -0.558256
O      7.087250     0.056424     7.316260    -0.494180
O      4.153591     3.814071    10.192801    -0.552001
O      3.943565     5.755397     9.128375    -0.494865
O      4.731437     1.977038     7.639292    -0.547723
O      3.919951     3.870207     6.784560    -0.492516
O      6.556131     4.390044     8.225173    -0.533818
O      8.744043     4.279751     8.681460    -0.491373

The following XYZ coordinates are in angstroms. Other properties are in atomic units.
The sperically averaged electron density of each atom fit to a function of the form exp(a - br)
eigen_1, eigen_2 and eigen_3 are the three eigenvalues of traceless quadrupole moment tensor
  atom number  atomic symbol              X              Y              Z     net charge C6 coefficient C8 coefficient C10 coefficient fluctuating dipole atomic polarizability isotropic forcefield polarizability              a              b squared Pearson coefficient          <r^3>          <r^4>         wp_QDO          m_QDO          q_QDO       dipole_x       dipole_y       dipole_z         dipole            Qxy            Qxz            Qyz     Q(x^2-y^2)  Q(3z^2 - R^2)        eigen_1        eigen_2        eigen_3 static polarizability      alpha(xx)      alpha(xy)      alpha(xz)      alpha(yy)      alpha(yz)      alpha(zz) atomic spin moment
            1             Fe       9.236639       8.629788       1.944345       0.927211      90.191574 0.20048441E+04  0.65675513E+05                                17.655452                           15.610612       0.242179       1.879094                    0.999047      53.071036     152.759019       0.410197       0.455817      -1.094203      -0.003828      -0.002032       0.008628       0.009655      -0.043505      -0.009117       0.071111      -0.034211       0.131306      -0.080908      -0.021614       0.102522             19.509368      21.036912      -0.726906      -0.440460      17.923679      -0.281056      19.567511           3.820228
            2             Fe       8.877623       2.768807      10.085758       0.948140     113.682244 0.23822042E+04  0.80807996E+05                                19.880517                           16.598487       0.257801       1.893135                    0.998475      52.125192     148.629497       0.416334       0.433700      -1.117044       0.000884       0.004192      -0.005854       0.007254       0.078911      -0.074549      -0.042384       0.096413       0.305286      -0.143353      -0.019202       0.162555             23.202328      28.255945      -0.789421       6.618291      17.870747      -0.323906      23.480293           3.854081
            3             Fe       4.233639       8.437427       5.377333       0.927162      90.186083 0.20047012E+04  0.65670149E+05                                17.655411                           15.610600       0.241985       1.879043                    0.999048      53.069110     152.756381       0.410173       0.455849      -1.094176      -0.003824       0.002054      -0.008650       0.009678       0.043389       0.009237       0.071876      -0.033666       0.132853      -0.081303      -0.022043       0.103346             19.509313      21.036978       0.726912       0.440594      17.923524      -0.281027      19.567437           3.820002
            4             Fe       3.874623       2.509239      11.879276       0.948186     113.680545 0.23821540E+04  0.80805697E+05                                19.880180                           16.598210       0.257842       1.893159                    0.998475      52.123965     148.624431       0.416342       0.433694      -1.117050       0.000917      -0.004271       0.005866       0.007314      -0.078975       0.075286      -0.042261       0.096387       0.303864      -0.143162      -0.019723       0.162885             23.201933      28.255328       0.789342      -6.618175      17.870519      -0.323903      23.479953           3.854188
            5             Fe       0.769361       2.542843      12.699011       0.927191      90.192038 0.20048571E+04  0.65676075E+05                                17.655529                           15.610672       0.242184       1.879090                    0.999048      53.071580     152.760974       0.410196       0.455818      -1.094202       0.003837       0.002038      -0.008638       0.009668      -0.043621      -0.009081       0.071308      -0.034155       0.130500      -0.081035      -0.021578       0.102613             19.509458      21.037056      -0.726871      -0.440450      17.923718      -0.281028      19.567598           3.820187
            6             Fe       1.128377       8.403824       4.557598       0.948229     113.686310 0.23822978E+04  0.80811162E+05                                19.880073                           16.598103       0.257985       1.893200                    0.998474      52.125667     148.626027       0.416369       0.433663      -1.117079      -0.000867      -0.004161       0.005870       0.007247       0.078877      -0.074282      -0.042791       0.095955       0.306962      -0.143487      -0.019269       0.162755             23.201810      28.255434      -0.789428       6.617904      17.870371      -0.323806      23.479626           3.854533
            7             Fe       5.772361       2.735204       9.266023       0.927162      90.189561 0.20047962E+04  0.65673780E+05                                17.655499                           15.610676       0.242068       1.879063                    0.999047      53.070395     152.758726       0.410185       0.455832      -1.094190       0.003805      -0.002047       0.008629       0.009650       0.043191       0.008989       0.071835      -0.033960       0.133859      -0.081315      -0.022024       0.103339             19.509406      21.037086       0.726922       0.440450      17.923642      -0.281070      19.567489           3.820067
            8             Fe       6.131377       8.663392       2.764080       0.948269     113.671844 0.23819318E+04  0.80796684E+05                                19.879750                           16.597881       0.257757       1.893145                    0.998475      52.121031     148.617177       0.416327       0.433718      -1.117029      -0.000906       0.004237      -0.005870       0.007296      -0.078850       0.074894      -0.042196       0.096056       0.304499      -0.143075      -0.019497       0.162572             23.201412      28.254817       0.789349      -6.617878      17.870121      -0.323899      23.479299           3.854273
            9             Fe       0.000000       5.740450       0.000000       0.966093     104.039242 0.22541946E+04  0.75496903E+05                                18.842472                           16.195991       0.286376       1.905897                    0.998205      51.668557     146.897737       0.419096       0.436370      -1.114153       0.000003      -0.000000      -0.000002       0.000004      -0.011669       0.143526      -0.034641       0.044240      -0.025575      -0.138480      -0.020745       0.159225             21.398293      18.698459      -1.101146      -1.364195      25.422794       5.510797      20.073626           3.885766
           10             Fe       5.003000      -0.154135       7.321678       0.966049     104.031368 0.22539918E+04  0.75489406E+05                                18.842757                           16.196240       0.286127       1.905819                    0.998207      51.666137     146.896489       0.419049       0.436423      -1.114104      -0.000002      -0.000001      -0.000001       0.000002       0.011905      -0.143422      -0.034697       0.045051      -0.027020      -0.138355      -0.020973       0.159328             21.398609      18.698694       1.101116       1.364163      25.422931       5.510867      20.074203           3.885572
           11             Fe       0.000000       0.000000       0.000000       0.989068     114.873164 0.24387804E+04  0.83015890E+05                                19.832242                           16.675004       0.251963       1.896498                    0.998715      51.308632     145.419544       0.420850       0.427554      -1.123713      -0.000001       0.000003       0.000001       0.000003       0.092394      -0.064791       0.012380      -0.088649       0.014925      -0.132845       0.025986       0.106860             22.935936      19.388510       0.896660      -0.814037      27.545613      -7.470892      21.873685           3.891830
           12             Fe       5.003000       5.586315       7.321678       0.989451     114.891620 0.24392453E+04  0.83032094E+05                                19.830325                           16.673457       0.252698       1.896749                    0.998710      51.311643     145.407951       0.421006       0.427393      -1.123867       0.000001       0.000002      -0.000004       0.000005      -0.093255       0.065312       0.011278      -0.088955       0.014621      -0.133432       0.025093       0.108339             22.933574      19.386717      -0.896470       0.813934      27.542553      -7.469736      21.871454           3.893286
           13              H       7.604560       9.707504       5.379969       0.031179       1.240147 0.87359670E+01  0.88199633E+02                                 1.934888                            1.742097      -1.193355       2.285955                    0.994774       4.035683      11.684677       0.465677       1.302762      -0.701542      -0.047109       0.021317       0.035326       0.062622      -0.004859      -0.004819      -0.003175       0.008633       0.002437      -0.009383       0.001528       0.007855              2.050933       2.461662      -0.375549      -0.641490       1.641039       0.333915       2.050099           0.001008
           14              H       0.330198       5.420819       3.839488       0.032226       1.228957 0.88343471E+01  0.86819986E+02                                 1.730084                            1.613327      -0.768543       2.488437                    0.999749       3.389408       8.785056       0.564104       1.104845      -0.753132       0.006375      -0.035394       0.047034       0.059208      -0.002925      -0.000474      -0.008249      -0.013758      -0.002938      -0.008299      -0.004407       0.012706              1.762882       1.401733      -0.062621       0.191137       1.659224      -0.399544       2.227689           0.001526
           15              H       6.183708       6.500576       0.650165       0.029073       1.472759 0.10934147E+02  0.11427715E+03                                 2.007019                            1.830260      -1.061726       2.333840                    0.997299       3.839968      10.543770       0.510105       1.148873      -0.739694      -0.062318       0.000996       0.002180       0.062364       0.004435       0.001743       0.001180       0.006044      -0.006601      -0.004298      -0.002648       0.006946              2.081835       3.018930       0.104114       0.039335       1.596329       0.158136       1.630246           0.001533
           16              H       1.991194      11.155685       3.395794       0.026832       1.495913 0.11351468E+02  0.11965881E+03                                 2.033160                            1.869153      -0.815604       2.442756                    0.998443       3.823853      10.516948       0.503436       1.154168      -0.739437       0.047581       0.019248       0.041038       0.065715       0.005069       0.008591       0.001370      -0.000282      -0.006693      -0.009853      -0.000758       0.010611              2.108970       2.263701       0.226478       0.766190       1.679813       0.166848       2.383395           0.001849
           17              H       1.480888       7.711144      13.552426       0.029600       1.441402 0.10623111E+02  0.10987370E+03                                 1.958589                            1.792308      -0.982399       2.378191                    0.997963       3.695748       9.989277       0.522227       1.133979      -0.744506       0.030537      -0.034407      -0.044809       0.064220      -0.003130      -0.014708       0.000792       0.004492       0.008284      -0.013249      -0.003665       0.016914              2.030965       1.793321      -0.346675      -0.367956       2.277924       0.547591       2.021650           0.001215
           18              H       7.074242      11.373372       0.144969       0.033462       1.487037 0.11001991E+02  0.11545466E+03                                 2.040475                            1.851357      -1.125835       2.312427                    0.995932       3.872699      10.743326       0.499603       1.168263      -0.734752      -0.017329       0.050571      -0.043238       0.068755      -0.007444       0.004187      -0.011037      -0.004412      -0.003854      -0.010828      -0.005213       0.016041              2.138527       1.741699      -0.074368       0.077768       2.416022      -0.822556       2.257861           0.001859
           19              H       2.601560       7.359712       1.941709       0.031189       1.240061 0.87352576E+01  0.88190737E+02                                 1.934812                            1.742037      -1.193330       2.285983                    0.994774       4.035515      11.684100       0.465681       1.302778      -0.701540      -0.047111      -0.021318      -0.035334       0.062629       0.004860       0.004822      -0.003171       0.008627       0.002435      -0.009381       0.001524       0.007856              2.050847       2.461547       0.375526       0.641450       1.640980       0.333894       2.050014           0.001001
           20              H       5.333198       0.165496       3.482190       0.032208       1.228944 0.88342253E+01  0.86818740E+02                                 1.730104                            1.613342      -0.768570       2.488437                    0.999749       3.389361       8.785014       0.564086       1.104882      -0.753124       0.006374       0.035395      -0.047040       0.059213       0.002924       0.000475      -0.008253      -0.013749      -0.002942      -0.008298      -0.004407       0.012706              1.762904       1.401747       0.062622      -0.191143       1.659241      -0.399554       2.227724           0.001521
           21              H       1.180708      10.566640       6.671513       0.029088       1.472796 0.10934478E+02  0.11428126E+03                                 2.007032                            1.830270      -1.061831       2.333790                    0.997298       3.840000      10.543823       0.510112       1.148851      -0.739699      -0.062323      -0.000995      -0.002183       0.062369      -0.004433      -0.001743       0.001177       0.006050      -0.006607      -0.004296      -0.002650       0.006946              2.081850       3.018957      -0.104114      -0.039333       1.596336       0.158137       1.630256           0.001541
           22              H       6.994194       5.911531       3.925884       0.026888       1.495684 0.11349346E+02  0.11963085E+03                                 2.032956                            1.868982      -0.815527       2.442821                    0.998443       3.823505      10.515745       0.503458       1.154172      -0.739437       0.047574      -0.019249      -0.041050       0.065719      -0.005064      -0.008590       0.001374      -0.000284      -0.006681      -0.009848      -0.000760       0.010609              2.108751       2.263460      -0.226443      -0.766072       1.679658       0.166826       2.383134           0.001852
           23              H       6.483888       9.047803       8.412608       0.029637       1.441253 0.10621769E+02  0.10985656E+03                                 1.958474                            1.792211      -0.982342       2.378240                    0.997964       3.695522       9.988581       0.522233       1.134000      -0.744501       0.030530       0.034409       0.044818       0.064224       0.003129       0.014709       0.000793       0.004483       0.008286      -0.013252      -0.003661       0.016913              2.030842       1.793222       0.346646       0.367922       2.277775       0.547544       2.021531           0.001224
           24              H       2.071242       5.693844       7.176709       0.033470       1.486954 0.11001234E+02  0.11544448E+03                                 2.040388                            1.851285      -1.125710       2.312492                    0.995933       3.872542      10.742709       0.499618       1.168251      -0.734755      -0.017336      -0.050579       0.043241       0.068764       0.007446      -0.004190      -0.011035      -0.004420      -0.003854      -0.010823      -0.005219       0.016042              2.138432       1.741625       0.074364      -0.077765       2.415911      -0.822505       2.257760           0.001872
           25              H       2.401440       1.465127       9.263387       0.031179       1.240113 0.87356783E+01  0.88195978E+02                                 1.934857                            1.742072      -1.193355       2.285963                    0.994774       4.035605      11.684397       0.465680       1.302767      -0.701542       0.047112      -0.021318      -0.035327       0.062626      -0.004857      -0.004823      -0.003177       0.008627       0.002427      -0.009383       0.001527       0.007856              2.050898       2.461615      -0.375541      -0.641476       1.641014       0.333908       2.050065           0.001010
           26              H       9.675802       5.751812      10.803868       0.032218       1.228937 0.88341510E+01  0.86817460E+02                                 1.730059                            1.613304      -0.768556       2.488434                    0.999749       3.389366       8.784878       0.564112       1.104838      -0.753134      -0.006376       0.035394      -0.047035       0.059209      -0.002924      -0.000473      -0.008249      -0.013755      -0.002938      -0.008297      -0.004408       0.012705              1.762856       1.401714      -0.062620       0.191134       1.659199      -0.399538       2.227654           0.001525
           27              H       3.822292       4.672055      13.993191       0.029070       1.472788 0.10934417E+02  0.11428068E+03                                 2.007043                            1.830280      -1.061740       2.333831                    0.997299       3.840017      10.543935       0.510103       1.148870      -0.739694       0.062316      -0.000995      -0.002180       0.062362       0.004435       0.001743       0.001179       0.006043      -0.006600      -0.004297      -0.002648       0.006946              2.081860       3.018969       0.104116       0.039335       1.596347       0.158139       1.630264           0.001534
           28              H       8.014806       0.016946      11.247562       0.026832       1.495928 0.11351604E+02  0.11966063E+03                                 2.033174                            1.869164      -0.815625       2.442746                    0.998442       3.823879      10.517045       0.503435       1.154168      -0.739437      -0.047577      -0.019248      -0.041039       0.065713       0.005069       0.008591       0.001370      -0.000282      -0.006691      -0.009852      -0.000759       0.010611              2.108985       2.263718       0.226480       0.766198       1.679823       0.166849       2.383414           0.001850
           29              H       8.525112       3.461487       1.090930       0.029606       1.441411 0.10623193E+02  0.10987473E+03                                 1.958590                            1.792310      -0.982414       2.378182                    0.997963       3.695767       9.989324       0.522229       1.133972      -0.744507      -0.030536       0.034407       0.044809       0.064220      -0.003130      -0.014708       0.000792       0.004493       0.008283      -0.013249      -0.003665       0.016914              2.030967       1.793323      -0.346675      -0.367955       2.277927       0.547591       2.021651           0.001216
           30              H       2.931758      -0.200741      14.498387       0.033445       1.487057 0.11002167E+02  0.11545702E+03                                 2.040499                            1.851377      -1.125846       2.312419                    0.995932       3.872735      10.743462       0.499599       1.168269      -0.734751       0.017329      -0.050572       0.043238       0.068756      -0.007444       0.004186      -0.011040      -0.004410      -0.003857      -0.010831      -0.005212       0.016043              2.138553       1.741718      -0.074368       0.077768       2.416052      -0.822570       2.257889           0.001857
           31              H       7.404440       3.812919      12.701647       0.031191       1.240020 0.87348940E+01  0.88186112E+02                                 1.934772                            1.742003      -1.193313       2.285999                    0.994775       4.035412      11.683723       0.465685       1.302781      -0.701540       0.047113       0.021319       0.035333       0.062630       0.004858       0.004823      -0.003174       0.008620       0.002428      -0.009380       0.001525       0.007854              2.050803       2.461492       0.375516       0.641434       1.640948       0.333885       2.049968           0.001005
           32              H       4.672802      11.007135      11.161166       0.032204       1.228961 0.88343869E+01  0.86820790E+02                                 1.730126                            1.613362      -0.768590       2.488428                    0.999749       3.389390       8.785134       0.564080       1.104888      -0.753122      -0.006373      -0.035397       0.047040       0.059215       0.002925       0.000475      -0.008253      -0.013750      -0.002941      -0.008299      -0.004408       0.012707              1.762927       1.401763       0.062623      -0.191146       1.659262      -0.399561       2.227756           0.001521
           33              H       8.825292       0.605991       7.971843       0.029091       1.472774 0.10934286E+02  0.11427892E+03                                 2.007026                            1.830266      -1.061762       2.333826                    0.997298       3.839969      10.543771       0.510107       1.148865      -0.739695       0.062321       0.000993       0.002186       0.062367      -0.004435      -0.001742       0.001179       0.006046      -0.006601      -0.004298      -0.002648       0.006946              2.081843       3.018944      -0.104115      -0.039334       1.596333       0.158137       1.630252           0.001543
           34              H       3.011806       5.261100      10.717472       0.026885       1.495714 0.11349625E+02  0.11963447E+03                                 2.032978                            1.869000      -0.815594       2.442787                    0.998443       3.823550      10.515885       0.503457       1.154166      -0.739438      -0.047573       0.019252       0.041051       0.065719      -0.005065      -0.008591       0.001375      -0.000285      -0.006681      -0.009850      -0.000761       0.010611              2.108774       2.263485      -0.226447      -0.766084       1.679674       0.166828       2.383162           0.001854
           35              H       3.522112       2.124828       6.230748       0.029647       1.441247 0.10621716E+02  0.10985574E+03                                 1.958454                            1.792195      -0.982348       2.378235                    0.997964       3.695518       9.988519       0.522241       1.133985      -0.744504      -0.030528      -0.034409      -0.044816       0.064222       0.003129       0.014709       0.000792       0.004483       0.008287      -0.013251      -0.003661       0.016912              2.030820       1.793204       0.346639       0.367916       2.277748       0.547534       2.021509           0.001225
           36              H       7.934758       5.478787       7.466647       0.033471       1.487000 0.11001653E+02  0.11545001E+03                                 2.040425                            1.851316      -1.125711       2.312483                    0.995933       3.872629      10.743011       0.499615       1.168246      -0.734756       0.017337       0.050578      -0.043238       0.068762       0.007447      -0.004188      -0.011039      -0.004414      -0.003859      -0.010830      -0.005215       0.016045              2.138472       1.741657       0.074366      -0.077766       2.415957      -0.822526       2.257803           0.001871
           37              C       8.315987       9.387039       4.847097       0.531383      19.463996 0.21325551E+03  0.42563667E+04                                 6.584396                            5.110593       0.295010       2.164245                    0.999649      22.004614      61.079396       0.668180       0.459276      -1.023685       0.045741      -0.020010      -0.050222       0.070816       0.043535      -0.028145      -0.042457      -0.174781      -0.148630      -0.085412      -0.049471       0.134883              7.333678       9.730759      -0.950650       0.547419       4.115650       1.143181       8.154625          -0.011254
           38              C       0.182109       5.894236       3.078619       0.524078      18.325607 0.19646378E+03  0.38423612E+04                                 6.283390                            4.900400       0.344231       2.179791                    0.999840      21.783474      59.891111       0.683248       0.458365      -1.024001      -0.006394       0.039663      -0.046633       0.061552       0.005920      -0.037169      -0.025359       0.174963      -0.174924      -0.086306      -0.038553       0.124859              6.947701       3.934707       0.260469       0.898181       8.535211       1.730433       8.373185          -0.006494
           39              C       7.149287       6.601993       0.697317       0.530180      20.346015 0.20795114E+03  0.41126790E+04                                 6.669136                            4.980846       0.476820       2.218708                    0.999830      21.905809      59.965370       0.692255       0.447380      -1.033370       0.070470       0.031750       0.010057       0.077944       0.003300       0.012613      -0.104418      -0.085862       0.067870      -0.082085      -0.049767       0.131853              7.615702       8.313721      -1.104782      -1.353912       7.186640       3.691695       7.346746          -0.013026
           40              C       1.314788      10.873477       2.714439       0.531902      19.755137 0.21195027E+03  0.42040956E+04                                 6.511362                            5.015837       0.566642       2.247501                    0.999739      21.841805      59.521904       0.693719       0.445127      -1.036566      -0.052233      -0.032160      -0.041056       0.073811      -0.050350      -0.073450       0.054490       0.098992      -0.062072      -0.086243      -0.046833       0.133076              7.278279       5.540266       0.717102       1.949336       8.245127      -2.644113       8.049446          -0.015404
           41              C       1.006604       8.245481      14.162468       0.538643      19.529122 0.20557178E+03  0.40711067E+04                                 6.604857                            5.035617       0.238656       2.144840                    0.999720      21.995462      61.088684       0.668627       0.462565      -1.020462      -0.048646       0.025838       0.041604       0.069028      -0.007960       0.084386      -0.001428       0.149365       0.088516      -0.089987      -0.040700       0.130687              7.455476       4.983322       0.355695      -1.498781      11.657179      -0.197460       5.725927          -0.011174
           42              C       7.245345      10.646879       0.771266       0.542231      20.167375 0.21575212E+03  0.43107487E+04                                 6.695670                            5.120544       0.253816       2.145059                    0.999788      22.028196      60.807954       0.672667       0.455731      -1.027572       0.021336      -0.052498       0.041996       0.070533       0.002750       0.031713       0.098123      -0.096125       0.141601      -0.088671      -0.049074       0.137746              7.512279       9.508852       0.642901      -1.593001       6.592959      -2.836793       6.435024          -0.000694
           43              C       3.312987       7.680177       2.474581       0.531371      19.463783 0.21325398E+03  0.42563148E+04                                 6.584293                            5.110536       0.295182       2.164303                    0.999649      22.004271      61.077650       0.668194       0.459269      -1.023692       0.045723       0.020039       0.050203       0.070799      -0.043535       0.028143      -0.042443      -0.174797      -0.148625      -0.085416      -0.049466       0.134882              7.333552       9.730592       0.950619      -0.547454       4.115589       1.143148       8.154476          -0.011259
           44              C       5.185109      11.172980       4.243059       0.524128      18.324695 0.19645185E+03  0.38420735E+04                                 6.283258                            4.900302       0.344172       2.179789                    0.999840      21.782627      59.888563       0.683244       0.458375      -1.023994      -0.006405      -0.039669       0.046622       0.061549      -0.005929       0.037171      -0.025354       0.175017      -0.174969      -0.086317      -0.038576       0.124893              6.947552       3.934636      -0.260452      -0.898163       8.535006       1.730347       8.373013          -0.006456
           45              C       2.146287      10.465223       6.624361       0.530182      20.345963 0.20795071E+03  0.41126517E+04                                 6.669005                            4.980754       0.477109       2.218797                    0.999830      21.905722      59.964199       0.692283       0.447364      -1.033384       0.070473      -0.031730      -0.010067       0.077939      -0.003297      -0.012619      -0.104423      -0.085841       0.067875      -0.082094      -0.049759       0.131853              7.615551       8.313582       1.104759       1.353896       7.186463       3.691601       7.346609          -0.012951
           46              C       6.317788       6.193739       4.607239       0.531999      19.754019 0.21193697E+03  0.42037653E+04                                 6.511178                            5.015732       0.566646       2.247526                    0.999739      21.840801      59.518668       0.693715       0.445136      -1.036561      -0.052243       0.032141       0.041035       0.073798       0.050382       0.073473       0.054503       0.098964      -0.062074      -0.086247      -0.046865       0.133112              7.278055       5.540082      -0.717065      -1.949224       8.244914      -2.644050       8.049167          -0.015323
           47              C       6.009604       8.513465       7.802566       0.538685      19.528580 0.20556511E+03  0.40709455E+04                                 6.604799                            5.035588       0.238647       2.144854                    0.999720      21.994898      61.087098       0.668618       0.462575      -1.020456      -0.048639      -0.025840      -0.041598       0.069021       0.007948      -0.084393      -0.001442       0.149336       0.088603      -0.089985      -0.040705       0.130690              7.455401       4.983287      -0.355723       1.498755      11.657038      -0.197492       5.725878          -0.011095
           48              C       2.242345       6.420337       6.550412       0.542228      20.166573 0.21574230E+03  0.43104947E+04                                 6.695464                            5.120411       0.253987       2.145135                    0.999788      22.027507      60.805232       0.672680       0.455728      -1.027576       0.021348       0.052516      -0.041998       0.070551      -0.002736      -0.031727       0.098122      -0.096156       0.141597      -0.088697      -0.049053       0.137750              7.512034       9.508539      -0.642884       1.592953       6.592736      -2.836678       6.434828          -0.000704
           49              C       1.690013       1.785592       9.796259       0.531393      19.463470 0.21324909E+03  0.42561971E+04                                 6.584246                            5.110491       0.295185       2.164308                    0.999649      22.004060      61.077123       0.668193       0.459271      -1.023689      -0.045734       0.020001       0.050224       0.070810       0.043540      -0.028154      -0.042466      -0.174808      -0.148677      -0.085429      -0.049479       0.134908              7.333504       9.730511      -0.950625       0.547412       4.115562       1.143149       8.154439          -0.011193
           50              C       9.823891       5.278395      11.564737       0.524083      18.325164 0.19645821E+03  0.38422202E+04                                 6.283285                            4.900328       0.344352       2.179838                    0.999840      21.783001      59.889309       0.683255       0.458365      -1.024002       0.006394      -0.039665       0.046629       0.061550       0.005924      -0.037165      -0.025356       0.174980      -0.174950      -0.086309      -0.038561       0.124870              6.947580       3.934644       0.260459       0.898167       8.535056       1.730386       8.373040          -0.006480
           51              C       2.856713       4.570638      13.946039       0.530185      20.346103 0.20795179E+03  0.41126989E+04                                 6.669177                            4.980869       0.476770       2.218692                    0.999830      21.905882      59.965806       0.692250       0.447382      -1.033368      -0.070470      -0.031748      -0.010055       0.077942       0.003300       0.012616      -0.104422      -0.085863       0.067860      -0.082091      -0.049765       0.131856              7.615755       8.313771      -1.104796      -1.353930       7.186692       3.691730       7.346802          -0.013012
           52              C       8.691212       0.299154      11.928917       0.531915      19.755186 0.21195076E+03  0.42041109E+04                                 6.511392                            5.015856       0.566557       2.247472                    0.999739      21.841863      59.522234       0.693714       0.445130      -1.036564       0.052240       0.032157       0.041049       0.073811      -0.050353      -0.073452       0.054491       0.098995      -0.062059      -0.086243      -0.046836       0.133079              7.278314       5.540296       0.717105       1.949356       8.245156      -2.644121       8.049488          -0.015399
           53              C       8.999396       2.927150       0.480888       0.538642      19.529338 0.20557443E+03  0.40711738E+04                                 6.604906                            5.035650       0.238623       2.144824                    0.999720      21.995665      61.089433       0.668624       0.462566      -1.020462       0.048650      -0.025838      -0.041602       0.069030      -0.007961       0.084386      -0.001426       0.149369       0.088510      -0.089988      -0.040701       0.130689              7.455533       4.983358       0.355705      -1.498791      11.657277      -0.197457       5.725963          -0.011174
           54              C       2.760655       0.525752      13.872090       0.542190      20.167661 0.21575555E+03  0.43108351E+04                                 6.695722                            5.120577       0.253766       2.145040                    0.999788      22.028470      60.808865       0.672666       0.455729      -1.027573      -0.021334       0.052505      -0.041999       0.070539       0.002747       0.031709       0.098110      -0.096121       0.141582      -0.088664      -0.049065       0.137728              7.512340       9.508927       0.642910      -1.593022       6.593013      -2.836823       6.435080          -0.000766
           55              C       6.693013       3.492454      12.168775       0.531387      19.463072 0.21324483E+03  0.42560771E+04                                 6.584103                            5.110402       0.295350       2.164368                    0.999650      22.003596      61.074947       0.668209       0.459265      -1.023696      -0.045719      -0.020022      -0.050198       0.070788      -0.043540       0.028143      -0.042456      -0.174821      -0.148664      -0.085424      -0.049481       0.134905              7.333333       9.730276       0.950589      -0.547434       4.115480       1.143111       8.154244          -0.011191
           56              C       4.820891      -0.000349      10.400297       0.524131      18.324856 0.19645368E+03  0.38421208E+04                                 6.283302                            4.900330       0.344131       2.179772                    0.999840      21.782786      59.889206       0.683240       0.458376      -1.023993       0.006410       0.039669      -0.046626       0.061552      -0.005928       0.037174      -0.025360       0.175012      -0.174975      -0.086323      -0.038570       0.124893              6.947604       3.934659      -0.260457      -0.898175       8.535065       1.730365       8.373088          -0.006442
           57              C       7.859713       0.707408       8.018995       0.530181      20.345887 0.20795009E+03  0.41126383E+04                                 6.669006                            4.980758       0.477106       2.218800                    0.999830      21.905666      59.964125       0.692280       0.447366      -1.033382      -0.070468       0.031730       0.010069       0.077935      -0.003299      -0.012608      -0.104416      -0.085849       0.067869      -0.082083      -0.049765       0.131847              7.615552       8.313568       1.104751       1.353886       7.186472       3.691607       7.346615          -0.012968
           58              C       3.688212       4.978892      10.036117       0.531981      19.754303 0.21194039E+03  0.42038504E+04                                 6.511227                            5.015764       0.566648       2.247521                    0.999739      21.841052      59.519482       0.693715       0.445135      -1.036562       0.052246      -0.032137      -0.041041       0.073803       0.050378       0.073467       0.054512       0.098957      -0.062087      -0.086255      -0.046852       0.133107              7.278112       5.540122      -0.717068      -1.949248       8.244975      -2.644072       8.049238          -0.015333
           59              C       3.996396       2.659166       6.840790       0.538691      19.528770 0.20556766E+03  0.40710096E+04                                 6.604846                            5.035625       0.238615       2.144839                    0.999720      21.995065      61.087713       0.668614       0.462576      -1.020455       0.048638       0.025841       0.041599       0.069021       0.007951      -0.084400      -0.001440       0.149336       0.088611      -0.089987      -0.040711       0.130697              7.455452       4.983317      -0.355734       1.498763      11.657128      -0.197505       5.725911          -0.011087
           60              C       7.763655       4.752294       8.092944       0.542237      20.167142 0.21574928E+03  0.43106740E+04                                 6.695597                            5.120500       0.253838       2.145077                    0.999788      22.028006      60.807124       0.672672       0.455729      -1.027574      -0.021357      -0.052516       0.042008       0.070560      -0.002729      -0.031719       0.098110      -0.096136       0.141582      -0.088686      -0.049044       0.137730              7.512190       9.508740      -0.642903       1.592992       6.592873      -2.836748       6.434956          -0.000724
           61              O       8.035819       9.160144       3.627013      -0.542270      39.240886 0.61685190E+03  0.15383743E+05                                 9.222968                            7.751252      -0.116820       2.008614                    0.997036      28.149080      75.950808       0.672405       0.365253      -1.131394       0.031596       0.011580       0.054578       0.064118       0.033293       0.020251      -0.001810      -0.098624       0.099679      -0.079623       0.034660       0.044963             10.164774       9.911937       0.488713       1.278222       5.955542       1.908894      14.626845           0.050844
           62              O       9.413445       9.229083       5.385973      -0.488332      32.309564 0.45259302E+03  0.10406379E+05                                 8.002128                            6.528970       0.542043       2.243772                    0.998403      26.147698      66.895760       0.754226       0.353194      -1.145329      -0.042689      -0.003835      -0.039836       0.058515       0.004908       0.047701      -0.042927       0.000753      -0.222475      -0.104316       0.041890       0.062427              8.966984      14.898279      -1.257337       2.258847       5.188609       0.211531       6.814065           0.032023
           63              O       0.095457       7.138847       3.194741      -0.540868      41.484893 0.64396748E+03  0.16251619E+05                                 9.597314                            7.953628      -0.171054       1.989371                    0.996306      28.401133      77.366031       0.658833       0.368382      -1.127735      -0.004879      -0.065016      -0.016005       0.067135       0.005524      -0.033670       0.012796      -0.025493      -0.180403      -0.074378       0.029878       0.044500             10.665431       7.753257       0.288400       1.503765      15.819968       2.177992       8.423068           0.048707
           64              O       0.006304       5.241148       2.055927      -0.497746      33.796892 0.46277281E+03  0.10697696E+05                                 8.238451                            6.606345       0.437313       2.205772                    0.998070      26.317293      67.467720       0.749200       0.353660      -1.145174       0.006694       0.041825       0.037622       0.056653       0.020503      -0.011958       0.063953       0.100797       0.058183      -0.099660       0.044691       0.054969              9.344494       5.384053       0.910050       1.149798       9.402573       5.057813      13.246856           0.029618
           65              O       7.455571       7.457289       1.576797      -0.558310      43.751300 0.65551715E+03  0.16576418E+05                                 9.903180                            7.966470      -0.045034       2.026030                    0.996156      28.515836      77.141497       0.667145       0.363061      -1.134600      -0.000046      -0.043789      -0.045559       0.063191       0.001854       0.020776      -0.001928      -0.094666       0.152629      -0.076215       0.021862       0.054353             11.371638       9.467584       0.724743      -0.446139      12.209290       6.285709      12.438042           0.046977
           66              O       7.921750       5.951009      -0.005418      -0.494229      35.500172 0.48422224E+03  0.11325898E+05                                 8.546807                            6.793006       0.418687       2.200062                    0.998058      26.457040      68.321481       0.732770       0.357364      -1.141705      -0.017081       0.042484       0.029282       0.054352      -0.049420      -0.048839      -0.025543      -0.061511       0.038747      -0.093261       0.041362       0.051899              9.772226      10.434847      -3.551110      -3.261861       9.606066       4.403936       9.275766           0.029881
           67              O       0.849409       9.708656       2.871123      -0.551991      41.024435 0.65934802E+03  0.16708005E+05                                 9.471137                            8.018546      -0.158407       1.990449                    0.996464      28.495474      77.323819       0.660980       0.365686      -1.131853       0.016409       0.054519      -0.024705       0.062063      -0.008323      -0.053748       0.000366      -0.041799      -0.155094      -0.084250       0.033408       0.050842             10.393841       8.556702       2.713228       0.759127      14.181439      -2.941286       8.443383           0.047611
           68              O       1.059435       0.169081       1.806697      -0.494827      32.031633 0.43236910E+03  0.98239429E+04                                 7.894335                            6.341636       0.469905       2.210097                    0.999057      26.222702      66.591339       0.772851       0.348802      -1.149439      -0.009057      -0.033926       0.033324       0.048410      -0.059141      -0.044493      -0.042047       0.020389       0.058481      -0.100637       0.044129       0.056508              8.962870       5.737079      -1.129143       2.101480       9.226902      -5.106234      11.924630           0.029228
           69              O       0.271563       7.871622       0.317614      -0.547772      40.444835 0.65118885E+03  0.16475406E+05                                 9.470593                            7.994740      -0.234489       1.970908                    0.995399      28.487535      77.632665       0.657724       0.368072      -1.128269       0.024324       0.040309      -0.046729       0.066334       0.027164       0.012084      -0.046877       0.053388       0.043036      -0.071985       0.028123       0.043861             10.489741       8.311385       1.936257      -2.971701      12.894913      -0.991003      10.262924           0.054519
           70              O       1.083049       9.456522      14.106238      -0.492448      34.857406 0.46011330E+03  0.10626184E+05                                 8.429722                            6.591868       0.516403       2.232480                    0.998639      26.251124      67.375665       0.748876       0.354147      -1.144211      -0.016196      -0.054994       0.004940       0.057541       0.008496       0.077667      -0.006338      -0.035899      -0.086303      -0.095683       0.032979       0.062704              9.742025       5.692798       0.113407      -0.302742      17.979476      -1.118732       5.553802           0.029773
           71              O       8.452869      10.284628       0.903495      -0.533791      39.125994 0.61184639E+03  0.15221601E+05                                 9.202506                            7.709566      -0.225446       1.977573                    0.996021      28.014782      75.394671       0.675833       0.364291      -1.132606      -0.061420       0.006718      -0.001421       0.061803      -0.013450       0.011954       0.064391       0.042890       0.007351      -0.078974       0.023466       0.055509             10.150726      14.074504      -1.091247      -0.578982       9.151446      -2.587642       7.226227           0.051103
           72              O       6.264957      10.174335       1.359782      -0.491447      31.966509 0.43995608E+03  0.10033849E+05                                 7.895814                            6.402016       0.568471       2.251784                    0.999010      26.009435      66.043525       0.768763       0.349346      -1.149684       0.046575       0.000562      -0.017236       0.049665       0.061374      -0.048349       0.040646      -0.013304       0.058781      -0.103829       0.050095       0.053734              8.882059      10.687837       2.666300      -3.841087       7.242130      -3.040321       8.716212           0.035180
           73              O       3.032819       7.907072       3.694665      -0.542319      39.242035 0.61687761E+03  0.15384529E+05                                 9.223079                            7.751364      -0.116687       2.008635                    0.997038      28.149800      75.952859       0.672407       0.365249      -1.131399       0.031601      -0.011539      -0.054575       0.064111      -0.033303      -0.020201      -0.001812      -0.098614       0.099812      -0.079629       0.034688       0.044940             10.164888       9.912134      -0.488729      -1.278165       5.955610       1.908887      14.626920           0.050855
           74              O       4.410445       7.838132       1.935705      -0.488222      32.304308 0.45250227E+03  0.10403771E+05                                 8.001375                            6.528402       0.541363       2.243631                    0.998400      26.144850      66.886791       0.754244       0.353203      -1.145321      -0.042673       0.003862       0.039833       0.058503      -0.004890      -0.047675      -0.042894       0.000839      -0.222644      -0.104322       0.041892       0.062430              8.966112      14.896727       1.257176      -2.258682       5.188176       0.211482       6.813433           0.032024
           75              O       5.098457       9.928369       4.126937      -0.540883      41.481558 0.64390484E+03  0.16249540E+05                                 9.596580                            7.953058      -0.170440       1.989582                    0.996306      28.399873      77.359804       0.658884       0.368365      -1.127755      -0.004876       0.065050       0.015964       0.067157      -0.005524       0.033678       0.012825      -0.025393      -0.180402      -0.074384       0.029928       0.044456             10.664585       7.752698      -0.288347      -1.503589      15.818703       2.177753       8.422353           0.048692
           76              O       5.009304       0.345168       5.265751      -0.497829      33.798483 0.46280286E+03  0.10698555E+05                                 8.238645                            6.606509       0.437616       2.205844                    0.998071      26.318239      67.470484       0.749200       0.353655      -1.145179       0.006674      -0.041835      -0.037616       0.056654      -0.020502       0.011957       0.063973       0.100863       0.058190      -0.099700       0.044720       0.054980              9.344708       5.384190      -0.910059      -1.149822       9.402722       5.057890      13.247213           0.029609
           77              O       2.452571       9.609926       5.744881      -0.558267      43.749051 0.65547584E+03  0.16575107E+05                                 9.902871                            7.966250      -0.044994       2.026060                    0.996155      28.514898      77.138253       0.667151       0.363063      -1.134598      -0.000051       0.043791       0.045495       0.063146      -0.001837      -0.020764      -0.001914      -0.094714       0.152674      -0.076241       0.021879       0.054362             11.371263       9.467302      -0.724737       0.446127      12.208845       6.285435      12.437641           0.046981
           78              O       2.918750      11.116207       7.327096      -0.494181      35.498096 0.48418655E+03  0.11324872E+05                                 8.546590                            6.792852       0.417975       2.199876                    0.998054      26.455758      68.317935       0.732762       0.357374      -1.141695      -0.017074      -0.042477      -0.029304       0.054355       0.049429       0.048837      -0.025537      -0.061439       0.038711      -0.093246       0.041348       0.051899              9.771969      10.434593       3.550991       3.261780       9.605760       4.403784       9.275553           0.029910
           79              O       5.852409       7.358560       4.450555      -0.552007      41.023542 0.65933418E+03  0.16707515E+05                                 9.470876                            8.018361      -0.157994       1.990579                    0.996467      28.495224      77.322042       0.661002       0.365676      -1.131864       0.016415      -0.054516       0.024705       0.062063       0.008300       0.053774       0.000425      -0.041764      -0.155151      -0.084276       0.033425       0.050851             10.393531       8.556483      -2.713055      -0.759117      14.180929      -2.941221       8.443181           0.047604
           80              O       6.062435       5.417234       5.514981      -0.494859      32.033375 0.43240199E+03  0.98248536E+04                                 7.894473                            6.341770       0.470725       2.210312                    0.999061      26.224246      66.595297       0.772864       0.348790      -1.149452      -0.009055       0.033867      -0.033364       0.048396       0.059109       0.044511      -0.042040       0.020368       0.058354      -0.100608       0.044101       0.056507              8.963010       5.737175       1.129136      -2.101494       9.227068      -5.106295      11.924787           0.029249
           81              O       5.274563       9.195593       7.004064      -0.547718      40.442119 0.65113441E+03  0.16473723E+05                                 9.470335                            7.994532      -0.235127       1.970751                    0.995392      28.486052      77.628488       0.657716       0.368084      -1.128257       0.024328      -0.040316       0.046711       0.066326      -0.027188      -0.012030      -0.046841       0.053439       0.043071      -0.071968       0.028115       0.043853             10.489448       8.311189      -1.936227       2.971589      12.894535      -0.990997      10.262620           0.054515
           82              O       6.086049       7.302424       7.858796      -0.492516      34.860368 0.46016404E+03  0.10627620E+05                                 8.430008                            6.592092       0.517503       2.232767                    0.998644      26.253183      67.381172       0.748889       0.354132      -1.144226      -0.016177       0.055002      -0.004886       0.057540      -0.008521      -0.077647      -0.006372      -0.035821      -0.086115      -0.095632       0.032918       0.062714              9.742345       5.692989      -0.113404       0.302765      17.980052      -1.118804       5.553994           0.029796
           83              O       3.449869       6.782587       6.418183      -0.533819      39.127274 0.61187309E+03  0.15222443E+05                                 9.202734                            7.709770      -0.225721       1.977476                    0.996021      28.015438      75.397067       0.675819       0.364295      -1.132602      -0.061463      -0.006687       0.001401       0.061841       0.013409      -0.011923       0.064406       0.042912       0.007399      -0.078975       0.023450       0.055525             10.150972      14.074793       1.091197       0.579056       9.151687      -2.587747       7.226437           0.051146
           84              O       1.261957       6.892880       5.961896      -0.491354      31.964451 0.43992008E+03  0.10032840E+05                                 7.895592                            6.401857       0.567738       2.251580                    0.999008      26.008075      66.039836       0.768753       0.349357      -1.149673       0.046579      -0.000528       0.017213       0.049660      -0.061361       0.048363       0.040630      -0.013376       0.058702      -0.103817       0.050087       0.053730              8.881800      10.687539      -2.666214       3.840969       7.241898      -3.040194       8.715962           0.035194
           85              O       1.970181       2.012487      11.016343      -0.542256      39.239970 0.61683579E+03  0.15383254E+05                                 9.222891                            7.751206      -0.117052       2.008554                    0.997034      28.148625      75.949597       0.672399       0.365258      -1.131389      -0.031589      -0.011581      -0.054563       0.064102       0.033315       0.020266      -0.001803      -0.098631       0.099657      -0.079639       0.034651       0.044988             10.164682       9.911840       0.488709       1.278177       5.955504       1.908870      14.626700           0.050851
           86              O       0.592555       1.943548       9.257383      -0.488256      32.306676 0.45254444E+03  0.10404990E+05                                 8.001744                            6.528691       0.541525       2.243650                    0.998401      26.146060      66.890851       0.754229       0.353201      -1.145322       0.042657       0.003832       0.039860       0.058507       0.004900       0.047687      -0.042907       0.000792      -0.222605      -0.104328       0.041900       0.062428              8.966529      14.897447      -1.257252       2.258750       5.188389       0.211506       6.813749           0.032045
           87              O       9.910543       4.033784      11.448615      -0.540854      41.483004 0.64393280E+03  0.16250510E+05                                 9.597019                            7.953407      -0.171055       1.989389                    0.996304      28.400332      77.363062       0.658844       0.368381      -1.127737       0.004870       0.065024       0.015994       0.067139       0.005524      -0.033654       0.012805      -0.025450      -0.180404      -0.074367       0.029887       0.044481             10.665084       7.753023       0.288383       1.503711      15.819420       2.177887       8.422808           0.048709
           88              O      -0.006304       5.931483      12.587429      -0.497748      33.796176 0.46276264E+03  0.10697400E+05                                 8.238345                            6.606281       0.437312       2.205777                    0.998070      26.317012      67.466782       0.749202       0.353661      -1.145173      -0.006686      -0.041819      -0.037617       0.056644       0.020504      -0.011960       0.063952       0.100810       0.058179      -0.099664       0.044698       0.054966              9.344359       5.383999       0.910030       1.149780       9.402414       5.057700      13.246662           0.029621
           89              O       2.550429       3.715342      13.066559      -0.558313      43.751976 0.65552851E+03  0.16576770E+05                                 9.903243                            7.966508      -0.044911       2.026058                    0.996158      28.516152      77.142397       0.667148       0.363058      -1.134603       0.000036       0.043777       0.045565       0.063187       0.001850       0.020786      -0.001917      -0.094675       0.152605      -0.076219       0.021871       0.054348             11.371722       9.467635       0.724746      -0.446154      12.209389       6.285774      12.438144           0.046979
           90              O       2.084250       5.529891       0.005418      -0.494232      35.500283 0.48422285E+03  0.11325917E+05                                 8.546835                            6.793017       0.418687       2.200065                    0.998058      26.457000      68.321434       0.732768       0.357365      -1.141704       0.017081      -0.042482      -0.029283       0.054350      -0.049417      -0.048839      -0.025539      -0.061510       0.038742      -0.093257       0.041359       0.051899              9.772269      10.434877      -3.551134      -3.261892       9.606111       4.403976       9.275820           0.029880
           91              O       9.156591       1.463975      11.772233      -0.552017      41.024804 0.65935510E+03  0.16708181E+05                                 9.471042                            8.018463      -0.157911       1.990590                    0.996468      28.495800      77.323964       0.661001       0.365674      -1.131865      -0.016400      -0.054532       0.024712       0.062075      -0.008333      -0.053751       0.000396      -0.041759      -0.155154      -0.084258       0.033400       0.050858             10.393732       8.556614       2.713201       0.759129      14.181275      -2.941244       8.443306           0.047605
           92              O       8.946565      11.003550      12.836659      -0.494833      32.032134 0.43237740E+03  0.98241823E+04                                 7.894425                            6.341704       0.469873       2.210083                    0.999057      26.222898      66.592095       0.772845       0.348803      -1.149438       0.009063       0.033928      -0.033330       0.048416      -0.059138      -0.044493      -0.042047       0.020386       0.058486      -0.100635       0.044129       0.056507              8.962975       5.737148      -1.129160       2.101523       9.226994      -5.106292      11.924781           0.029227
           93              O       9.734437       3.301009      14.325742      -0.547766      40.444910 0.65118949E+03  0.16475428E+05                                 9.470605                            7.994743      -0.234513       1.970900                    0.995399      28.487557      77.632767       0.657724       0.368072      -1.128269      -0.024312      -0.040313       0.046737       0.066337       0.027173       0.012083      -0.046879       0.053399       0.043047      -0.071994       0.028129       0.043865             10.489758       8.311398       1.936269      -2.971710      12.894946      -0.990995      10.262930           0.054522
           94              O       8.922951       1.716109       0.537118      -0.492455      34.858001 0.46012247E+03  0.10626454E+05                                 8.429828                            6.591943       0.516338       2.232454                    0.998639      26.251346      67.376532       0.748870       0.354148      -1.144209       0.016203       0.054993      -0.004944       0.057543       0.008498       0.077669      -0.006338      -0.035899      -0.086312      -0.095686       0.032981       0.062706              9.742151       5.692865       0.113410      -0.302751      17.979725      -1.118737       5.553864           0.029772
           95              O       1.553131       0.888003      13.739861      -0.533810      39.126564 0.61185714E+03  0.15221938E+05                                 9.202590                            7.709630      -0.225415       1.977577                    0.996022      28.015050      75.395619       0.675831       0.364291      -1.132606       0.061422      -0.006714       0.001424       0.061804      -0.013442       0.011955       0.064389       0.042897       0.007377      -0.078972       0.023463       0.055509             10.150822      14.074663      -1.091251      -0.579003       9.151519      -2.587662       7.226282           0.051105
           96              O       3.741043       0.998296      13.283574      -0.491459      31.967128 0.43996565E+03  0.10034121E+05                                 7.895896                            6.402071       0.568613       2.251823                    0.999010      26.009768      66.044524       0.768762       0.349344      -1.149685      -0.046585      -0.000561       0.017248       0.049678       0.061374      -0.048347       0.040638      -0.013282       0.058751      -0.103820       0.050082       0.053738              8.882159      10.687958       2.666338      -3.841148       7.242204      -3.040364       8.716315           0.035173
           97              O       6.973181       3.265559      10.948691      -0.542266      39.239414 0.61682831E+03  0.15382985E+05                                 9.222701                            7.751079      -0.116966       2.008571                    0.997035      28.148622      75.948798       0.672417       0.365251      -1.131397      -0.031579       0.011541       0.054560       0.064088      -0.033302      -0.020219      -0.001796      -0.098602       0.099723      -0.079614       0.034655       0.044959             10.164449       9.911656      -0.488706      -1.278130       5.955397       1.908787      14.626293           0.050858
           98              O       5.595555       3.334499      12.707651      -0.488219      32.304223 0.45250238E+03  0.10403785E+05                                 8.001422                            6.528456       0.541088       2.243551                    0.998399      26.144644      66.886543       0.754231       0.353209      -1.145316       0.042660      -0.003871      -0.039850       0.058505      -0.004874      -0.047662      -0.042892       0.000818      -0.222733      -0.104333       0.041893       0.062439              8.966154      14.896776       1.257179      -2.258668       5.188212       0.211489       6.813475           0.032016
           99              O       4.907543       1.244262      10.516419      -0.540889      41.482496 0.64392165E+03  0.16250056E+05                                 9.596657                            7.953109      -0.170247       1.989627                    0.996309      28.400362      77.361134       0.658889       0.368360      -1.127760       0.004870      -0.065047      -0.015965       0.067155      -0.005524       0.033687       0.012839      -0.025412      -0.180385      -0.074389       0.029924       0.044465             10.664677       7.752744      -0.288366      -1.503624      15.818843       2.177773       8.422444           0.048699
          100              O       4.996696      10.827463       9.377605      -0.497816      33.798303 0.46279880E+03  0.10698438E+05                                 8.238622                            6.606483       0.437621       2.205849                    0.998071      26.318107      67.470083       0.749201       0.353655      -1.145179      -0.006672       0.041834       0.037616       0.056654      -0.020504       0.011959       0.063973       0.100863       0.058188      -0.099701       0.044721       0.054980              9.344689       5.384171      -0.910059      -1.149826       9.402694       5.057887      13.247202           0.029615
          101              O       7.553429       1.562705       8.898475      -0.558256      43.748785 0.65547194E+03  0.16574992E+05                                 9.902856                            7.966241      -0.045094       2.026034                    0.996154      28.514780      77.138028       0.667149       0.363065      -1.134597       0.000052      -0.043802      -0.045495       0.063154      -0.001862      -0.020756      -0.001917      -0.094664       0.152710      -0.076221       0.021849       0.054371             11.371244       9.467273      -0.724741       0.446119      12.208835       6.285422      12.437624           0.046987
          102              O       7.087250       0.056424       7.316260      -0.494180      35.498307 0.48419103E+03  0.11325003E+05                                 8.546624                            6.792881       0.417944       2.199862                    0.998054      26.455860      68.318281       0.732760       0.357374      -1.141695       0.017077       0.042473       0.029304       0.054354       0.049425       0.048841      -0.025537      -0.061441       0.038702      -0.093246       0.041349       0.051897              9.772006      10.434619       3.550991       3.261776       9.605806       4.403810       9.275593           0.029912
          103              O       4.153591       3.814071      10.192801      -0.552001      41.024250 0.65934703E+03  0.16707923E+05                                 9.470964                            8.018424      -0.157919       1.990591                    0.996469      28.495578      77.323206       0.661001       0.365675      -1.131865      -0.016404       0.054514      -0.024716       0.062062       0.008292       0.053769       0.000411      -0.041751      -0.155143      -0.084269       0.033436       0.050833             10.393631       8.556543      -2.713080      -0.759147      14.181070      -2.941252       8.443281           0.047595
          104              O       3.943565       5.755397       9.128375      -0.494865      32.033318 0.43240024E+03  0.98248032E+04                                 7.894463                            6.341756       0.470771       2.210328                    0.999061      26.224207      66.595151       0.772865       0.348790      -1.149452       0.009059      -0.033866       0.033371       0.048401       0.059105       0.044510      -0.042038       0.020359       0.058346      -0.100602       0.044100       0.056502              8.963000       5.737169       1.129140      -2.101502       9.227056      -5.106289      11.924776           0.029244
          105              O       4.731437       1.977038       7.639292      -0.547723      40.442567 0.65114377E+03  0.16474009E+05                                 9.470363                            7.994558      -0.234893       1.970815                    0.995394      28.486324      77.629196       0.657719       0.368081      -1.128260      -0.024327       0.040319      -0.046702       0.066321      -0.027179      -0.012036      -0.046844       0.053462       0.043041      -0.071973       0.028129       0.043844             10.489476       8.311197      -1.936233       2.971590      12.894586      -0.991000      10.262644           0.054507
          106              O       3.919951       3.870207       6.784560      -0.492516      34.860472 0.46016611E+03  0.10627675E+05                                 8.429997                            6.592086       0.517523       2.232769                    0.998644      26.253329      67.381490       0.748894       0.354130      -1.144228       0.016183      -0.055006       0.004891       0.057545      -0.008519      -0.077648      -0.006373      -0.035821      -0.086120      -0.095634       0.032919       0.062715              9.742328       5.692985      -0.113404       0.302767      17.980010      -1.118802       5.553989           0.029797
          107              O       6.556131       4.390044       8.225173      -0.533818      39.127961 0.61188481E+03  0.15222809E+05                                 9.202825                            7.709831      -0.225717       1.977473                    0.996020      28.015750      75.398121       0.675818       0.364293      -1.132603       0.061481       0.006694      -0.001397       0.061861       0.013412      -0.011929       0.064406       0.042900       0.007378      -0.078975       0.023450       0.055525             10.151080      14.074964       1.091230       0.579048       9.151781      -2.587777       7.226494           0.051151
          108              O       8.744043       4.279751       8.681460      -0.491373      31.965268 0.43993379E+03  0.10033215E+05                                 7.895622                            6.401869       0.568236       2.251718                    0.999010      26.008788      66.041505       0.768769       0.349347      -1.149682      -0.046570       0.000555      -0.017212       0.049652      -0.061359       0.048359       0.040657      -0.013307       0.058712      -0.103825       0.050096       0.053729              8.881838      10.687591      -2.666237       3.840998       7.241930      -3.040216       8.715994           0.035191

******************************************************
Auxiliary information for the entire system
The total spin magnetic moment of the unit cell is   48.000521
The total net atomic charge of the unit cell is   0.000002
Accuracy of reproducing the electrostatic potential in the unit cell:
  The inner radius (bohr) =    5.0000
  The outer radius (bohr) =   12.0000
  Valid grid points have density less than (e/(bohr^3)) =    0.0001
  The number of valid grid points were=        34776
  The rms potential error without charges in kcal/mol is=      2.56067
  The rms potential error with partial charges in kcal/mol is=      0.84367
  The RRMSE value at monopole order=      0.32947
  The rms potential error with partial charges and cloud penetration in kcal/mol is=      0.82636
  The RRMSE value at monopole order with cloud penetration is=      0.32271
  The rms potential error with partial charges and atomic dipoles in kcal/mol is=      0.77574
  The RRMSE value at dipole order=      0.30294
  The rms potential error with partial charges, atomic dipoles and cloud penetration in kcal/mol is=      0.75519
  The RRMSE value at dipole order with cloud penetration=      0.29492

******************************************************
The electron densities and ab initio electrostatic potential were computed in VASP using the PBE functional and
projector augmented wave method. See the main text of the journal article for a description of computational details.
The atomic charges, dipoles, and quadrupoles were computed with the DDEC6 method as described in
(a) T. A. Manz and N. Gabaldon Limas, RSC Adv. 6 (2016) 47771-47801 DOI: 10.1039/c6ra04656h
(b) N. Gabaldon Limas and T. A. Manz, RSC Adv. 8 (2018) 2678-2707 DOI: 10.1039/c7ra11829e.
For each atom in the material, the electron cloud parameters were fit to the spherically averaged atom-in-material
electron density using radial positions for which this density was between 10^-4 and 10^-2 electrons per cubic bohr.
The polarizabilities, dispersion coefficients, and quantum Drude oscillator (QDO) parameters were fit using the MCLF method.
The magnetic structure of the system was optimized in VASP from the default ferromagnetic initial guess using spin polarization.
The atomic spin moments (ASMs) were computed on this optimized magnetic structure using the DDEC6 partition as inputs
to the method of T. A. Manz and D. S. Sholl, J. Chem. Theory Comput. 7 (2011) 4146-4164 DOI: 10.1021/ct200539n.
The RMSE and RRMSE were computed using a uniform grid with Ewald summation.
