# Supplementary material for: A collection of forcefield precursors for metal–organic frameworks
Source: RSC Adv. 2019 Nov 13;9(63):36492–507. doi: 10.1039/c9ra07327b (PMC9075174; doi:10.1039/c9ra07327b)
Supplement: RA-009-C9RA07327B-s5452 [file RA-009-C9RA07327B-s5452.xyz]

  108
jmolscript: load "" {1 1 1} spacegroup "x,y,z" unitcell [{      9.842900     0.000000     0.000000 }, {      0.000000    11.337600     0.000000 }, {      0.000000    -0.331426    14.465504 }]
Zn     9.084997     8.534570     1.906698     0.950567
Zn     1.080455     8.296547     4.521483     0.934853
Zn     4.163547     8.306117     5.326054     0.950568
Zn     6.001905     8.544140     2.711269     0.934853
Zn     0.757903     2.471604    12.558806     0.950567
Zn     8.762445     2.709627     9.944021     0.934853
Zn     5.679353     2.700057     9.139450     0.950568
Zn     3.840995     2.462034    11.754235     0.934853
Zn     0.000000     5.668800     0.000000     0.953594
Zn     4.921450    -0.165713     7.232752     0.953594
Zn     0.000000     0.000000     0.000000     0.962473
Zn     4.921450     5.503087     7.232752     0.962473
H      7.444185     9.613699     5.320412     0.032166
H      0.362219     5.327912     3.843484     0.035252
H      6.083896     6.404918     0.530884     0.033880
H      1.878025    11.063236     3.364676     0.029943
H      1.580770     7.609582    13.419648     0.034116
H      6.935307    11.234415     0.148995     0.035533
H      2.522735     7.226988     1.912340     0.032166
H      5.283669     0.175175     3.389268     0.035252
H      1.162446    10.435769     6.701868     0.033879
H      6.799475     5.777451     3.868076     0.029943
H      6.502220     8.899679     8.278608     0.034116
H      2.013857     5.606272     7.083757     0.035533
H      2.398715     1.392475     9.145092     0.032166
H      9.480681     5.678262    10.622020     0.035252
H      3.759004     4.601256    13.934620     0.033880
H      7.964875    -0.057062    11.100828     0.029943
H      8.262130     3.396592     1.045856     0.034116
H      2.907593    -0.228241    14.316509     0.035533
H      7.320165     3.779186    12.553164     0.032166
H      4.559231    10.830999    11.076236     0.035252
H      8.680454     0.570405     7.763636     0.033880
H      3.043425     5.228723    10.597428     0.029943
H      3.340680     2.106495     6.186896     0.034116
H      7.829043     5.399902     7.381747     0.035533
C      8.156811     9.295763     4.777377     0.530731
C      0.146659     5.818323     3.059020     0.529467
C      7.013066     6.534661     0.677564     0.531055
C      1.280561    10.761811     2.689860     0.529121
C      1.032520     8.101958    14.019099     0.539259
C      7.103621    10.518721     0.750615     0.535720
C      3.235361     7.544924     2.455375     0.530731
C      5.068109    11.022364     4.173732     0.529467
C      2.091616    10.306026     6.555188     0.531055
C      6.202011     6.078876     4.542892     0.529121
C      5.953970     8.407303     7.679157     0.539259
C      2.182171     6.321966     6.482137     0.535720
C      1.686089     1.710411     9.688127     0.530731
C      9.696241     5.187851    11.406484     0.529467
C      2.829834     4.471513    13.787940     0.531055
C      8.562339     0.244363    11.775644     0.529121
C      8.810380     2.904216     0.446405     0.539258
C      2.739279     0.487453    13.714889     0.535720
C      6.607539     3.461250    12.010129     0.530731
C      4.774791    -0.016190    10.291772     0.529467
C      7.751284     0.700148     7.910316     0.531055
C      3.640889     4.927298     9.922612     0.529121
C      3.888930     2.598871     6.786347     0.539258
C      7.660729     4.684208     7.983367     0.535720
O      7.888592     9.071733     3.555042    -0.540948
O      9.260594     9.139249     5.334010    -0.498442
O      0.080121     7.075105     3.172430    -0.543020
O      9.802938     5.164131     2.025315    -0.504571
O      7.337784     7.367269     1.589180    -0.547502
O      7.784159     5.882826    -0.033415    -0.492145
O      0.826213     9.583079     2.821786    -0.546134
O      1.030158     0.221294     1.782150    -0.492596
O      0.265168     7.753515     0.333430    -0.547902
O      1.122681     9.324482    13.974979    -0.496416
O      8.321877    10.156303     0.882251    -0.538736
O      6.122678    10.035429     1.323304    -0.491284
O      2.967142     7.768954     3.677710    -0.540948
O      4.339144     7.701438     1.898742    -0.498442
O      5.001571     9.765582     4.060322    -0.543020
O      4.881488     0.338956     5.207437    -0.504571
O      2.416334     9.473418     5.643572    -0.547502
O      2.862709    10.957861     7.266167    -0.492145
O      5.747663     7.257608     4.410966    -0.546134
O      5.951608     5.281793     5.450602    -0.492596
O      5.186618     9.087172     6.899322    -0.547902
O      6.044131     7.184779     7.723277    -0.496416
O      3.400427     6.684384     6.350501    -0.538736
O      1.201228     6.805258     5.909448    -0.491284
O      1.954308     1.934441    10.910462    -0.540948
O      0.582306     1.866925     9.131494    -0.498442
O      9.762779     3.931069    11.293074    -0.543020
O      0.039962     5.842043    12.440189    -0.504571
O      2.505116     3.638905    12.876324    -0.547502
O      2.058741     5.454774     0.033415    -0.492145
O      9.016687     1.423095    11.643718    -0.546134
O      8.812742    10.784880    12.683354    -0.492596
O      9.577732     3.252659    14.132074    -0.547902
O      8.720219     1.681692     0.490525    -0.496416
O      1.521023     0.849871    13.583253    -0.538736
O      3.720222     0.970745    13.142200    -0.491284
O      6.875758     3.237220    10.787794    -0.540948
O      5.503756     3.304736    12.566762    -0.498442
O      4.841329     1.240592    10.405182    -0.543020
O      4.961412    10.667218     9.258067    -0.504571
O      7.426566     1.532756     8.821932    -0.547502
O      6.980191     0.048313     7.199337    -0.492145
O      4.095237     3.748566    10.054538    -0.546134
O      3.891292     5.724381     9.014902    -0.492596
O      4.656282     1.919002     7.566182    -0.547902
O      3.798769     3.821395     6.742227    -0.496416
O      6.442473     4.321790     8.115003    -0.538736
O      8.641672     4.200916     8.556056    -0.491284

The following XYZ coordinates are in angstroms. Other properties are in atomic units.
The sperically averaged electron density of each atom fit to a function of the form exp(a - br)
eigen_1, eigen_2 and eigen_3 are the three eigenvalues of traceless quadrupole moment tensor
  atom number  atomic symbol              X              Y              Z     net charge C6 coefficient C8 coefficient C10 coefficient fluctuating dipole atomic polarizability isotropic forcefield polarizability              a              b squared Pearson coefficient          <r^3>          <r^4>         wp_QDO          m_QDO          q_QDO       dipole_x       dipole_y       dipole_z         dipole            Qxy            Qxz            Qyz     Q(x^2-y^2)  Q(3z^2 - R^2)        eigen_1        eigen_2        eigen_3 static polarizability      alpha(xx)      alpha(xy)      alpha(xz)      alpha(yy)      alpha(yz)      alpha(zz) atomic spin moment
            1             Zn       9.084997       8.534570       1.906698       0.950567      71.042435 0.14639251E+04  0.44264124E+05                                15.593998                           13.826373       0.180000       1.927959                    0.997479      45.442770     125.054085       0.413661       0.489699      -1.076373      -0.005826      -0.001946       0.009532       0.011340       0.002492       0.004612      -0.001825       0.017419       0.013408      -0.011689       0.001466       0.010223             17.190458      18.434672      -0.736449      -0.459499      15.903035      -0.247049      17.233668           0.000001
            2             Zn       1.080455       8.296547       4.521483       0.934853      88.379879 0.17314300E+04  0.54208961E+05                                17.146152                           14.422972       0.229023       1.943209                    0.997008      45.400479     124.214398       0.434214       0.450543      -1.106877      -0.001963      -0.002576       0.000925       0.003368       0.022376      -0.010462       0.002652       0.030118       0.049471      -0.036238       0.010182       0.026056             19.897550      24.031830      -0.742077       5.314947      15.605204      -0.104449      20.055615           0.000002
            3             Zn       4.163547       8.306117       5.326054       0.950568      71.042432 0.14639251E+04  0.44264122E+05                                15.593998                           13.826373       0.180000       1.927959                    0.997479      45.442769     125.054083       0.413661       0.489699      -1.076373      -0.005826       0.001946      -0.009532       0.011340      -0.002492      -0.004612      -0.001825       0.017419       0.013408      -0.011689       0.001466       0.010223             17.190458      18.434672       0.736449       0.459499      15.903035      -0.247049      17.233668           0.000001
            4             Zn       6.001905       8.544140       2.711269       0.934853      88.379883 0.17314301E+04  0.54208964E+05                                17.146152                           14.422972       0.229023       1.943209                    0.997008      45.400480     124.214400       0.434214       0.450543      -1.106877      -0.001963       0.002576      -0.000925       0.003368      -0.022376       0.010462       0.002652       0.030118       0.049471      -0.036238       0.010182       0.026056             19.897550      24.031831       0.742077      -5.314947      15.605204      -0.104449      20.055616           0.000002
            5             Zn       0.757903       2.471604      12.558806       0.950567      71.042434 0.14639251E+04  0.44264124E+05                                15.593998                           13.826373       0.180000       1.927959                    0.997479      45.442770     125.054084       0.413661       0.489699      -1.076373       0.005826       0.001946      -0.009532       0.011340       0.002492       0.004612      -0.001825       0.017419       0.013408      -0.011689       0.001466       0.010223             17.190458      18.434671      -0.736449      -0.459499      15.903035      -0.247049      17.233668           0.000001
            6             Zn       8.762445       2.709627       9.944021       0.934853      88.379881 0.17314301E+04  0.54208964E+05                                17.146152                           14.422972       0.229023       1.943209                    0.997008      45.400479     124.214398       0.434214       0.450543      -1.106877       0.001963       0.002576      -0.000925       0.003368       0.022376      -0.010462       0.002652       0.030118       0.049471      -0.036238       0.010182       0.026056             19.897550      24.031831      -0.742077       5.314946      15.605203      -0.104449      20.055615           0.000002
            7             Zn       5.679353       2.700057       9.139450       0.950568      71.042433 0.14639251E+04  0.44264123E+05                                15.593998                           13.826373       0.180000       1.927959                    0.997479      45.442770     125.054085       0.413661       0.489699      -1.076373       0.005826      -0.001946       0.009532       0.011340      -0.002492      -0.004612      -0.001825       0.017419       0.013408      -0.011689       0.001466       0.010223             17.190458      18.434672       0.736449       0.459499      15.903035      -0.247049      17.233668           0.000001
            8             Zn       3.840995       2.462034      11.754235       0.934853      88.379883 0.17314302E+04  0.54208966E+05                                17.146152                           14.422972       0.229023       1.943209                    0.997008      45.400480     124.214400       0.434214       0.450543      -1.106877       0.001963      -0.002576       0.000925       0.003368      -0.022376       0.010462       0.002652       0.030118       0.049471      -0.036238       0.010182       0.026056             19.897550      24.031830       0.742077      -5.314946      15.605204      -0.104449      20.055615           0.000002
            9             Zn       0.000000       5.668800       0.000000       0.953594      82.192344 0.16549642E+04  0.51279883E+05                                16.673273                           14.362166       0.224777       1.947888                    0.996581      44.928144     122.650924       0.422927       0.467393      -1.095762       0.000000       0.000000      -0.000000       0.000000       0.015402       0.032370      -0.023557      -0.021273      -0.032625      -0.051921       0.021497       0.030425             18.895198      16.582175      -0.691411      -1.040305      22.343408       4.645618      17.760011           0.000002
           10             Zn       4.921450      -0.165713       7.232752       0.953594      82.192348 0.16549643E+04  0.51279886E+05                                16.673273                           14.362166       0.224777       1.947888                    0.996581      44.928144     122.650923       0.422927       0.467393      -1.095762       0.000000      -0.000000      -0.000000       0.000000      -0.015402      -0.032370      -0.023557      -0.021273      -0.032625      -0.051921       0.021497       0.030425             18.895198      16.582175       0.691411       1.040305      22.343409       4.645618      17.760010           0.000002
           11             Zn       0.000000       0.000000       0.000000       0.962473      88.269146 0.17578077E+04  0.55154193E+05                                17.053073                           14.484102       0.209874       1.943642                    0.996908      44.776292     121.994915       0.436170       0.447552      -1.110512       0.000000      -0.000000      -0.000000       0.000000       0.012256      -0.017969       0.044629       0.035289      -0.029256      -0.061339       0.025602       0.035736             19.540126      16.992458       0.673517      -0.741314      22.953886      -5.969811      18.674035           0.000003
           12             Zn       4.921450       5.503087       7.232752       0.962473      88.269149 0.17578078E+04  0.55154195E+05                                17.053072                           14.484101       0.209874       1.943642                    0.996908      44.776292     121.994911       0.436170       0.447551      -1.110512       0.000000      -0.000000       0.000000       0.000000      -0.012256       0.017969       0.044629       0.035289      -0.029256      -0.061339       0.025602       0.035736             19.540125      16.992457      -0.673517       0.741314      22.953884      -5.969811      18.674035           0.000003
           13              H       7.444185       9.613699       5.320412       0.032166       1.249936 0.88414329E+01  0.89661425E+02                                 1.953736                            1.758353      -1.247001       2.259736                    0.994266       4.103103      11.962304       0.460577       1.311356      -0.699384      -0.047047       0.020688       0.036798       0.063211      -0.004912      -0.004847      -0.004701       0.006495      -0.000131      -0.010096       0.003095       0.007001              2.073423       2.474797      -0.372620      -0.655568       1.654752       0.342068       2.090722           0.000001
           14              H       0.362219       5.327912       3.843484       0.035252       1.332915 0.98821238E+01  0.99865135E+02                                 1.830044                            1.708093      -0.849183       2.445781                    0.999098       3.495447       9.183691       0.547442       1.107144      -0.752829       0.015447      -0.037786       0.049116       0.063865      -0.003730       0.000870      -0.008511      -0.012602      -0.005974      -0.007780      -0.005297       0.013077              1.864757       1.501988      -0.089262       0.255604       1.744247      -0.424722       2.348036           0.000000
           15              H       6.083896       6.404918       0.530884       0.033880       1.338821 0.97288174E+01  0.98821339E+02                                 1.891387                            1.733489      -0.943172       2.400585                    0.998345       3.676713       9.974876       0.520597       1.158280      -0.737682      -0.059688      -0.009582      -0.015520       0.062413       0.006169       0.005940      -0.000286       0.003393      -0.000359      -0.008450      -0.000547       0.008996              1.956131       2.786619       0.125674       0.140200       1.519415       0.160924       1.562360           0.000001
           16              H       1.878025      11.063236       3.364676       0.029943       1.323094 0.97010282E+01  0.98556075E+02                                 1.889079                            1.741616      -0.790103       2.471305                    0.999139       3.648025       9.926642       0.514188       1.172515      -0.734780       0.040271       0.024300       0.040955       0.062366       0.004531       0.005004       0.005646      -0.000910      -0.006929      -0.006845      -0.003398       0.010243              1.951871       2.021004       0.216534       0.672320       1.590259       0.177156       2.244350           0.000001
           17              H       1.580770       7.609582      13.419648       0.034116       1.440768 0.10769674E+02  0.11182987E+03                                 1.966460                            1.811489      -0.981786       2.383700                    0.997819       3.686038       9.999650       0.516239       1.142616      -0.742709       0.040084      -0.027080      -0.046672       0.067218      -0.002001      -0.015721       0.000274       0.010507       0.008319      -0.012651      -0.006503       0.019154              2.029384       1.876729      -0.365531      -0.395076       2.212701       0.494333       1.998721           0.000000
           18              H       6.935307      11.234415       0.148995       0.035533       1.390243 0.10116435E+02  0.10429269E+03                                 1.973085                            1.792409      -1.138588       2.315244                    0.996030       3.819801      10.613836       0.498887       1.190907      -0.728886      -0.018330       0.048827      -0.040786       0.066208      -0.007346       0.004191      -0.009864      -0.003370      -0.002714      -0.009853      -0.005047       0.014900              2.065120       1.694804      -0.064467       0.069255       2.344492      -0.781752       2.156063           0.000001
           19              H       2.522735       7.226988       1.912340       0.032166       1.249935 0.88414273E+01  0.89661360E+02                                 1.953736                            1.758352      -1.247000       2.259736                    0.994266       4.103102      11.962303       0.460577       1.311356      -0.699384      -0.047047      -0.020688      -0.036798       0.063211       0.004912       0.004847      -0.004701       0.006495      -0.000131      -0.010096       0.003095       0.007001              2.073423       2.474797       0.372620       0.655568       1.654752       0.342068       2.090722           0.000001
           20              H       5.283669       0.175175       3.389268       0.035252       1.332914 0.98821138E+01  0.99865010E+02                                 1.830043                            1.708092      -0.849182       2.445781                    0.999098       3.495445       9.183685       0.547442       1.107144      -0.752829       0.015447       0.037786      -0.049116       0.063865       0.003730      -0.000870      -0.008511      -0.012602      -0.005974      -0.007780      -0.005297       0.013077              1.864756       1.501988       0.089262      -0.255604       1.744246      -0.424722       2.348035           0.000000
           21              H       1.162446      10.435769       6.701868       0.033879       1.338821 0.97288172E+01  0.98821336E+02                                 1.891388                            1.733490      -0.943172       2.400585                    0.998345       3.676713       9.974876       0.520597       1.158280      -0.737682      -0.059688       0.009582       0.015520       0.062413      -0.006169      -0.005940      -0.000286       0.003393      -0.000359      -0.008450      -0.000547       0.008996              1.956131       2.786619      -0.125674      -0.140200       1.519415       0.160924       1.562360           0.000001
           22              H       6.799475       5.777451       3.868076       0.029943       1.323094 0.97010282E+01  0.98556075E+02                                 1.889079                            1.741616      -0.790103       2.471305                    0.999139       3.648025       9.926642       0.514188       1.172515      -0.734780       0.040271      -0.024300      -0.040955       0.062366      -0.004531      -0.005004       0.005646      -0.000910      -0.006929      -0.006845      -0.003398       0.010243              1.951871       2.021004      -0.216534      -0.672320       1.590259       0.177156       2.244350           0.000001
           23              H       6.502220       8.899679       8.278608       0.034116       1.440767 0.10769668E+02  0.11182980E+03                                 1.966459                            1.811489      -0.981786       2.383700                    0.997819       3.686037       9.999645       0.516239       1.142616      -0.742709       0.040084       0.027080       0.046672       0.067218       0.002001       0.015721       0.000274       0.010507       0.008319      -0.012651      -0.006503       0.019154              2.029383       1.876728       0.365530       0.395075       2.212700       0.494333       1.998721           0.000000
           24              H       2.013857       5.606272       7.083757       0.035533       1.390243 0.10116435E+02  0.10429269E+03                                 1.973085                            1.792409      -1.138588       2.315245                    0.996030       3.819801      10.613836       0.498887       1.190907      -0.728886      -0.018330      -0.048827       0.040786       0.066208       0.007346      -0.004191      -0.009864      -0.003370      -0.002713      -0.009853      -0.005047       0.014900              2.065120       1.694804       0.064467      -0.069255       2.344492      -0.781752       2.156063           0.000001
           25              H       2.398715       1.392475       9.145092       0.032166       1.249936 0.88414329E+01  0.89661425E+02                                 1.953736                            1.758353      -1.247001       2.259736                    0.994266       4.103103      11.962304       0.460577       1.311356      -0.699384       0.047047      -0.020688      -0.036798       0.063211      -0.004912      -0.004847      -0.004701       0.006495      -0.000131      -0.010096       0.003095       0.007001              2.073423       2.474797      -0.372620      -0.655568       1.654752       0.342068       2.090722           0.000001
           26              H       9.480681       5.678262      10.622020       0.035252       1.332915 0.98821233E+01  0.99865133E+02                                 1.830044                            1.708093      -0.849182       2.445781                    0.999098       3.495447       9.183692       0.547442       1.107144      -0.752829      -0.015447       0.037786      -0.049116       0.063865      -0.003730       0.000870      -0.008511      -0.012602      -0.005974      -0.007780      -0.005297       0.013077              1.864757       1.501989      -0.089262       0.255604       1.744247      -0.424722       2.348037           0.000000
           27              H       3.759004       4.601256      13.934620       0.033880       1.338820 0.97288116E+01  0.98821261E+02                                 1.891386                            1.733489      -0.943171       2.400585                    0.998345       3.676712       9.974871       0.520598       1.158280      -0.737682       0.059688       0.009582       0.015520       0.062413       0.006169       0.005940      -0.000286       0.003393      -0.000359      -0.008450      -0.000547       0.008996              1.956130       2.786617       0.125674       0.140200       1.519414       0.160924       1.562359           0.000001
           28              H       7.964875      -0.057062      11.100828       0.029943       1.323095 0.97010283E+01  0.98556076E+02                                 1.889079                            1.741616      -0.790103       2.471305                    0.999139       3.648025       9.926642       0.514188       1.172515      -0.734780      -0.040271      -0.024301      -0.040955       0.062366       0.004531       0.005004       0.005646      -0.000910      -0.006929      -0.006845      -0.003398       0.010243              1.951871       2.021004       0.216534       0.672320       1.590259       0.177156       2.244350           0.000001
           29              H       8.262130       3.396592       1.045856       0.034116       1.440767 0.10769670E+02  0.11182982E+03                                 1.966459                            1.811489      -0.981787       2.383700                    0.997819       3.686037       9.999646       0.516239       1.142616      -0.742709      -0.040084       0.027080       0.046672       0.067218      -0.002001      -0.015721       0.000274       0.010507       0.008319      -0.012651      -0.006503       0.019154              2.029383       1.876728      -0.365531      -0.395076       2.212701       0.494333       1.998721           0.000000
           30              H       2.907593      -0.228241      14.316509       0.035533       1.390243 0.10116432E+02  0.10429265E+03                                 1.973085                            1.792409      -1.138588       2.315244                    0.996030       3.819800      10.613835       0.498886       1.190908      -0.728885       0.018330      -0.048827       0.040786       0.066208      -0.007346       0.004191      -0.009864      -0.003370      -0.002714      -0.009853      -0.005047       0.014900              2.065120       1.694804      -0.064467       0.069255       2.344493      -0.781752       2.156063           0.000001
           31              H       7.320165       3.779186      12.553164       0.032166       1.249936 0.88414329E+01  0.89661424E+02                                 1.953736                            1.758353      -1.247001       2.259736                    0.994266       4.103103      11.962304       0.460577       1.311356      -0.699384       0.047047       0.020688       0.036798       0.063211       0.004912       0.004847      -0.004701       0.006495      -0.000131      -0.010096       0.003095       0.007001              2.073423       2.474797       0.372620       0.655568       1.654752       0.342068       2.090722           0.000001
           32              H       4.559231      10.830999      11.076236       0.035252       1.332914 0.98821217E+01  0.99865117E+02                                 1.830045                            1.708094      -0.849182       2.445781                    0.999098       3.495446       9.183691       0.547442       1.107145      -0.752829      -0.015447      -0.037786       0.049116       0.063865       0.003730      -0.000870      -0.008511      -0.012602      -0.005974      -0.007780      -0.005297       0.013077              1.864758       1.501989       0.089262      -0.255604       1.744248      -0.424722       2.348037           0.000000
           33              H       8.680454       0.570405       7.763636       0.033880       1.338820 0.97288116E+01  0.98821258E+02                                 1.891386                            1.733488      -0.943171       2.400585                    0.998345       3.676712       9.974870       0.520598       1.158279      -0.737682       0.059688      -0.009582      -0.015520       0.062413      -0.006169      -0.005940      -0.000286       0.003393      -0.000359      -0.008450      -0.000547       0.008996              1.956130       2.786617      -0.125674      -0.140200       1.519414       0.160923       1.562359           0.000001
           34              H       3.043425       5.228723      10.597428       0.029943       1.323094 0.97010284E+01  0.98556087E+02                                 1.889080                            1.741617      -0.790103       2.471305                    0.999139       3.648025       9.926646       0.514188       1.172516      -0.734780      -0.040271       0.024301       0.040955       0.062366      -0.004531      -0.005004       0.005646      -0.000910      -0.006929      -0.006845      -0.003398       0.010243              1.951872       2.021005      -0.216535      -0.672321       1.590259       0.177156       2.244351           0.000001
           35              H       3.340680       2.106495       6.186896       0.034116       1.440767 0.10769668E+02  0.11182980E+03                                 1.966459                            1.811489      -0.981786       2.383700                    0.997819       3.686037       9.999645       0.516239       1.142616      -0.742709      -0.040084      -0.027080      -0.046672       0.067218       0.002001       0.015721       0.000274       0.010507       0.008319      -0.012651      -0.006503       0.019154              2.029383       1.876728       0.365530       0.395075       2.212700       0.494333       1.998721           0.000000
           36              H       7.829043       5.399902       7.381747       0.035533       1.390243 0.10116432E+02  0.10429265E+03                                 1.973085                            1.792409      -1.138588       2.315245                    0.996030       3.819800      10.613834       0.498886       1.190908      -0.728885       0.018330       0.048827      -0.040786       0.066208       0.007346      -0.004191      -0.009864      -0.003370      -0.002713      -0.009853      -0.005047       0.014900              2.065120       1.694804       0.064467      -0.069255       2.344492      -0.781752       2.156063           0.000001
           37              C       8.156811       9.295763       4.777377       0.530731      19.884868 0.22021944E+03  0.44312941E+04                                 6.689424                            5.200072       0.246860       2.144159                    0.999576      22.237162      61.998744       0.661054       0.460463      -1.022913       0.045018      -0.018546      -0.045300       0.066503       0.043204      -0.028938      -0.046684      -0.184284      -0.169894      -0.089405      -0.054211       0.143616              7.452058       9.773745      -0.973882       0.470274       4.169294       1.185833       8.413135           0.000003
           38              C       0.146659       5.818323       3.059020       0.529467      19.162796 0.20953394E+03  0.41552514E+04                                 6.437559                            5.034236       0.376578       2.185824                    0.999856      21.976016      60.400880       0.680956       0.453570      -1.028982      -0.011532       0.041663      -0.047186       0.063995       0.005250      -0.041153      -0.024875       0.178382      -0.177412      -0.087677      -0.040734       0.128411              7.112213       4.094213       0.272425       1.069770       8.659019       1.724906       8.583408           0.000003
           39              C       7.013066       6.534661       0.677564       0.531055      20.048896 0.20759549E+03  0.41028875E+04                                 6.617139                            4.984677       0.509449       2.230619                    0.999873      21.822896      59.670754       0.690474       0.448836      -1.032783       0.063213       0.026640       0.012667       0.069757       0.011110       0.012866      -0.107293      -0.095045       0.065267      -0.088076      -0.048678       0.136754              7.532445       8.066937      -0.856526      -0.939634       7.113180       3.717277       7.417219           0.000002
           40              C       1.280561      10.761811       2.689860       0.529121      19.160362 0.20740499E+03  0.40947181E+04                                 6.396723                            4.972117       0.583162       2.255688                    0.999775      21.753814      59.285932       0.694075       0.446987      -1.034724      -0.042646      -0.031865      -0.036888       0.064767      -0.051657      -0.075004       0.058246       0.113891      -0.065966      -0.094017      -0.046065       0.140082              7.111631       5.285708       0.775482       1.827552       8.183565      -2.447100       7.865621           0.000003
           41              C       1.032520       8.101958      14.019099       0.539259      19.855841 0.21394895E+03  0.42773788E+04                                 6.679652                            5.137196       0.236246       2.140419                    0.999676      22.197702      61.841869       0.662316       0.462566      -1.020975      -0.051216       0.021139       0.036966       0.066606      -0.007375       0.085566      -0.002764       0.148638       0.106458      -0.092455      -0.040031       0.132486              7.506014       5.288531       0.411153      -1.621468      11.490175      -0.267102       5.739335           0.000002
           42              C       7.103621      10.518721       0.750615       0.535720      20.131064 0.21598347E+03  0.43212656E+04                                 6.708372                            5.137517       0.226509       2.134298                    0.999773      22.171982      61.466532       0.668034       0.458266      -1.025023       0.024761      -0.051170       0.035960       0.067265       0.000616       0.033399       0.097919      -0.098858       0.149061      -0.092306      -0.046628       0.138934              7.519964       9.545408       0.698752      -1.590903       6.642964      -2.836812       6.371520           0.000002
           43              C       3.235361       7.544924       2.455375       0.530731      19.884868 0.22021946E+03  0.44312944E+04                                 6.689424                            5.200072       0.246860       2.144159                    0.999576      22.237162      61.998745       0.661054       0.460463      -1.022913       0.045018       0.018546       0.045300       0.066503      -0.043204       0.028938      -0.046684      -0.184284      -0.169894      -0.089405      -0.054211       0.143616              7.452058       9.773745       0.973882      -0.470275       4.169294       1.185833       8.413136           0.000003
           44              C       5.068109      11.022364       4.173732       0.529467      19.162797 0.20953396E+03  0.41552519E+04                                 6.437559                            5.034236       0.376579       2.185824                    0.999856      21.976016      60.400874       0.680956       0.453570      -1.028982      -0.011532      -0.041663       0.047186       0.063995      -0.005250       0.041153      -0.024875       0.178382      -0.177412      -0.087677      -0.040734       0.128411              7.112213       4.094213      -0.272425      -1.069770       8.659018       1.724906       8.583407           0.000003
           45              C       2.091616      10.306026       6.555188       0.531055      20.048895 0.20759548E+03  0.41028871E+04                                 6.617139                            4.984677       0.509449       2.230619                    0.999873      21.822895      59.670752       0.690474       0.448836      -1.032783       0.063213      -0.026640      -0.012667       0.069757      -0.011110      -0.012866      -0.107293      -0.095045       0.065267      -0.088076      -0.048678       0.136754              7.532445       8.066937       0.856526       0.939634       7.113179       3.717277       7.417219           0.000002
           46              C       6.202011       6.078876       4.542892       0.529121      19.160362 0.20740499E+03  0.40947182E+04                                 6.396723                            4.972118       0.583162       2.255688                    0.999775      21.753814      59.285933       0.694075       0.446987      -1.034724      -0.042646       0.031865       0.036888       0.064767       0.051657       0.075004       0.058246       0.113891      -0.065966      -0.094017      -0.046065       0.140082              7.111632       5.285708      -0.775482      -1.827552       8.183565      -2.447100       7.865621           0.000003
           47              C       5.953970       8.407303       7.679157       0.539259      19.855839 0.21394893E+03  0.42773783E+04                                 6.679652                            5.137195       0.236246       2.140419                    0.999676      22.197700      61.841861       0.662316       0.462566      -1.020975      -0.051216      -0.021139      -0.036966       0.066606       0.007375      -0.085566      -0.002764       0.148638       0.106458      -0.092455      -0.040031       0.132486              7.506013       5.288531      -0.411153       1.621468      11.490175      -0.267103       5.739335           0.000002
           48              C       2.182171       6.321966       6.482137       0.535720      20.131064 0.21598347E+03  0.43212657E+04                                 6.708373                            5.137517       0.226509       2.134298                    0.999773      22.171982      61.466535       0.668034       0.458266      -1.025023       0.024761       0.051170      -0.035960       0.067265      -0.000616      -0.033399       0.097919      -0.098858       0.149061      -0.092306      -0.046628       0.138934              7.519964       9.545409      -0.698752       1.590903       6.642964      -2.836812       6.371520           0.000002
           49              C       1.686089       1.710411       9.688127       0.530731      19.884867 0.22021943E+03  0.44312938E+04                                 6.689424                            5.200072       0.246860       2.144159                    0.999576      22.237161      61.998744       0.661054       0.460463      -1.022913      -0.045018       0.018546       0.045300       0.066503       0.043204      -0.028938      -0.046684      -0.184284      -0.169894      -0.089405      -0.054211       0.143616              7.452058       9.773745      -0.973882       0.470274       4.169294       1.185833       8.413136           0.000003
           50              C       9.696241       5.187851      11.406484       0.529467      19.162795 0.20953392E+03  0.41552510E+04                                 6.437559                            5.034236       0.376579       2.185824                    0.999856      21.976015      60.400875       0.680956       0.453570      -1.028982       0.011532      -0.041663       0.047186       0.063995       0.005250      -0.041153      -0.024875       0.178382      -0.177412      -0.087677      -0.040734       0.128411              7.112213       4.094213       0.272425       1.069770       8.659018       1.724906       8.583407           0.000003
           51              C       2.829834       4.471513      13.787940       0.531055      20.048895 0.20759549E+03  0.41028873E+04                                 6.617139                            4.984676       0.509450       2.230619                    0.999873      21.822895      59.670748       0.690474       0.448836      -1.032783      -0.063213      -0.026640      -0.012667       0.069757       0.011110       0.012866      -0.107293      -0.095045       0.065267      -0.088076      -0.048678       0.136754              7.532445       8.066936      -0.856526      -0.939634       7.113179       3.717276       7.417219           0.000002
           52              C       8.562339       0.244363      11.775644       0.529121      19.160360 0.20740497E+03  0.40947177E+04                                 6.396723                            4.972117       0.583163       2.255689                    0.999775      21.753813      59.285930       0.694075       0.446987      -1.034724       0.042646       0.031865       0.036888       0.064767      -0.051657      -0.075004       0.058246       0.113891      -0.065966      -0.094017      -0.046065       0.140082              7.111631       5.285708       0.775482       1.827552       8.183565      -2.447100       7.865621           0.000003
           53              C       8.810380       2.904216       0.446405       0.539258      19.855842 0.21394897E+03  0.42773792E+04                                 6.679652                            5.137196       0.236246       2.140419                    0.999676      22.197703      61.841871       0.662316       0.462566      -1.020975       0.051216      -0.021139      -0.036966       0.066606      -0.007375       0.085566      -0.002764       0.148638       0.106458      -0.092455      -0.040031       0.132486              7.506014       5.288531       0.411153      -1.621468      11.490176      -0.267102       5.739335           0.000002
           54              C       2.739279       0.487453      13.714889       0.535720      20.131063 0.21598346E+03  0.43212654E+04                                 6.708372                            5.137517       0.226509       2.134298                    0.999773      22.171981      61.466530       0.668034       0.458266      -1.025023      -0.024761       0.051170      -0.035960       0.067265       0.000616       0.033399       0.097919      -0.098858       0.149061      -0.092306      -0.046628       0.138934              7.519964       9.545408       0.698752      -1.590903       6.642964      -2.836812       6.371520           0.000002
           55              C       6.607539       3.461250      12.010129       0.530731      19.884868 0.22021945E+03  0.44312943E+04                                 6.689425                            5.200072       0.246859       2.144159                    0.999576      22.237162      61.998747       0.661054       0.460463      -1.022913      -0.045018      -0.018546      -0.045300       0.066503      -0.043204       0.028938      -0.046684      -0.184284      -0.169894      -0.089405      -0.054211       0.143616              7.452058       9.773746       0.973883      -0.470274       4.169294       1.185833       8.413136           0.000003
           56              C       4.774791      -0.016190      10.291772       0.529467      19.162795 0.20953393E+03  0.41552511E+04                                 6.437559                            5.034236       0.376579       2.185824                    0.999856      21.976015      60.400877       0.680956       0.453570      -1.028982       0.011532       0.041663      -0.047186       0.063995      -0.005250       0.041153      -0.024875       0.178382      -0.177412      -0.087677      -0.040734       0.128411              7.112213       4.094213      -0.272425      -1.069770       8.659018       1.724906       8.583408           0.000003
           57              C       7.751284       0.700148       7.910316       0.531055      20.048895 0.20759549E+03  0.41028873E+04                                 6.617139                            4.984676       0.509450       2.230619                    0.999873      21.822895      59.670747       0.690474       0.448836      -1.032783      -0.063213       0.026640       0.012667       0.069757      -0.011110      -0.012866      -0.107293      -0.095045       0.065267      -0.088076      -0.048678       0.136754              7.532445       8.066936       0.856526       0.939634       7.113179       3.717276       7.417219           0.000002
           58              C       3.640889       4.927298       9.922612       0.529121      19.160361 0.20740499E+03  0.40947180E+04                                 6.396723                            4.972117       0.583162       2.255688                    0.999775      21.753814      59.285934       0.694075       0.446987      -1.034724       0.042646      -0.031865      -0.036888       0.064767       0.051657       0.075004       0.058246       0.113891      -0.065966      -0.094017      -0.046065       0.140082              7.111631       5.285708      -0.775482      -1.827552       8.183565      -2.447100       7.865621           0.000003
           59              C       3.888930       2.598871       6.786347       0.539258      19.855842 0.21394897E+03  0.42773793E+04                                 6.679653                            5.137196       0.236246       2.140419                    0.999676      22.197703      61.841873       0.662316       0.462566      -1.020975       0.051216       0.021139       0.036966       0.066606       0.007375      -0.085566      -0.002764       0.148638       0.106458      -0.092455      -0.040031       0.132486              7.506015       5.288532      -0.411153       1.621468      11.490177      -0.267103       5.739335           0.000002
           60              C       7.660729       4.684208       7.983367       0.535720      20.131063 0.21598346E+03  0.43212654E+04                                 6.708372                            5.137517       0.226509       2.134298                    0.999773      22.171981      61.466528       0.668034       0.458266      -1.025023      -0.024761      -0.051170       0.035960       0.067265      -0.000616      -0.033399       0.097919      -0.098858       0.149061      -0.092306      -0.046628       0.138934              7.519964       9.545408      -0.698752       1.590903       6.642963      -2.836812       6.371520           0.000002
           61              O       7.888592       9.071733       3.555042      -0.540948      39.213785 0.61435238E+03  0.15294740E+05                                 9.222647                            7.738332      -0.086798       2.020724                    0.997103      27.994100      75.287907       0.673090       0.365518      -1.132012       0.028724       0.010587       0.054652       0.062642       0.031242       0.025647       0.001528      -0.102593       0.111669      -0.083577       0.033548       0.050028             10.178150       9.830504       0.438317       1.115511       5.945565       1.925751      14.758383          -0.000000
           62              O       9.260594       9.139249       5.334010      -0.498442      32.858161 0.46638073E+03  0.10797718E+05                                 8.088845                            6.625157       0.502599       2.229347                    0.998250      26.297359      67.380208       0.749604       0.352926      -1.146229      -0.035995      -0.008734      -0.043061       0.056799       0.005671       0.049692      -0.040952       0.011764      -0.232038      -0.106810       0.041420       0.065390              9.048915      14.983213      -1.375901       2.197034       5.271341       0.246854       6.892192          -0.000000
           63              O       0.080121       7.075105       3.172430      -0.543020      41.733977 0.65279938E+03  0.16531063E+05                                 9.672521                            8.039414      -0.314565       1.949186                    0.994920      28.356876      77.383417       0.651455       0.371279      -1.125504      -0.001895      -0.056328      -0.014797       0.058270       0.003165      -0.028282       0.012819      -0.027499      -0.195435      -0.075213       0.027436       0.047778             10.736757       7.874835       0.352584       1.601509      15.753323       2.119312       8.582112           0.000000
           64              O       9.802938       5.164131       2.025315      -0.504571      34.355323 0.47589342E+03  0.11075010E+05                                 8.336919                            6.707151       0.391398       2.188135                    0.997904      26.494871      68.087825       0.742461       0.354485      -1.144832       0.009595       0.040810       0.026192       0.049432       0.021020      -0.010453       0.066032       0.101331       0.061253      -0.101637       0.044232       0.057405              9.440347       5.475022       0.975451       1.228707       9.428031       5.028085      13.417988          -0.000001
           65              O       7.337784       7.367269       1.589180      -0.547502      43.559289 0.65179961E+03  0.16445634E+05                                 9.900468                            7.966784      -0.183090       1.993612                    0.994386      28.100836      75.732844       0.664793       0.365160      -1.133886       0.000163      -0.041331      -0.045049       0.061137       0.013716       0.019696       0.014152      -0.097421       0.148088      -0.077768       0.017893       0.059875             11.373176       9.630020       0.704093      -0.463234      11.952791       6.190348      12.536716          -0.000001
           66              O       7.784159       5.882826      -0.033415      -0.492145      34.857319 0.48204811E+03  0.11254744E+05                                 8.444577                            6.775252       0.419064       2.204871                    0.997513      26.294995      67.691985       0.734631       0.357102      -1.142688      -0.011461       0.041073       0.027835       0.050923      -0.049854      -0.051500      -0.029774      -0.063698       0.020364      -0.096725       0.040862       0.055862              9.611495      10.266650      -3.399041      -3.065857       9.458134       4.314754       9.109700          -0.000001
           67              O       0.826213       9.583079       2.821786      -0.546134      40.618105 0.65695125E+03  0.16615967E+05                                 9.422428                            8.017793      -0.194759       1.987043                    0.995327      28.169437      76.125190       0.659942       0.366951      -1.131976       0.016870       0.053380      -0.021819       0.060083       0.004103      -0.048852       0.001399      -0.049937      -0.168715      -0.083789       0.030260       0.053529             10.310300       8.484452       2.697375       0.808495      14.125637      -2.727943       8.320811          -0.000001
           68              O       1.030158       0.221294       1.782150      -0.492596      31.507985 0.43202206E+03  0.98069297E+04                                 7.810661                            6.339905       0.448036       2.206962                    0.998786      26.079561      66.039467       0.773371       0.348892      -1.150204      -0.012051      -0.041796       0.027625       0.051529      -0.065501      -0.036848      -0.049665       0.034819       0.098332      -0.110794       0.051271       0.059524              8.811040       5.622681      -1.028990       1.977188       9.090164      -4.945100      11.720276          -0.000001
           69              O       0.265168       7.753515       0.333430      -0.547902      40.672737 0.65387412E+03  0.16555130E+05                                 9.523316                            8.024698      -0.263553       1.965739                    0.994643      28.390381      77.315437       0.655048       0.369313      -1.127677       0.023494       0.037721      -0.042299       0.061352       0.031562       0.004853      -0.044776       0.046165       0.042826      -0.068384       0.019947       0.048437             10.566058       8.527261       1.969312      -2.980996      13.009653      -0.695034      10.161260          -0.000000
           70              O       1.122681       9.324482      13.974979      -0.496416      35.148856 0.47220621E+03  0.10973499E+05                                 8.503537                            6.695044       0.438877       2.210555                    0.998043      26.283279      67.609337       0.740434       0.355964      -1.143053      -0.021054      -0.046990       0.008727       0.052226       0.005296       0.081665      -0.001146      -0.057938      -0.086928      -0.103847       0.043020       0.060827              9.795679       5.803471       0.105001      -0.319402      17.998967      -1.133046       5.584600          -0.000000
           71              O       8.321877      10.156303       0.882251      -0.538736      39.483703 0.61912154E+03  0.15436700E+05                                 9.263268                            7.757268      -0.230579       1.978554                    0.995450      27.962560      75.154742       0.673992       0.364479      -1.133302      -0.059477       0.009477      -0.001078       0.060237      -0.017290       0.013818       0.050508       0.052955      -0.023203      -0.071050       0.034629       0.036421             10.227450      14.061502      -1.070380      -0.590767       9.299524      -2.710978       7.321323          -0.000000
           72              O       6.122678      10.035429       1.323304      -0.491284      31.973077 0.44122547E+03  0.10068142E+05                                 7.903089                            6.415932       0.583204       2.257995                    0.999010      25.962588      65.901257       0.767233       0.349857      -1.149482       0.050811      -0.000117      -0.015387       0.053090       0.064336      -0.048713       0.036869      -0.017325       0.075777      -0.105889       0.048985       0.056904              8.880790      10.668317       2.714453      -3.772681       7.301612      -3.082156       8.672439          -0.000001
           73              O       2.967142       7.768954       3.677710      -0.540948      39.213785 0.61435239E+03  0.15294741E+05                                 9.222647                            7.738332      -0.086798       2.020724                    0.997103      27.994100      75.287908       0.673090       0.365518      -1.132012       0.028724      -0.010587      -0.054652       0.062642      -0.031242      -0.025647       0.001528      -0.102593       0.111669      -0.083577       0.033548       0.050028             10.178151       9.830504      -0.438317      -1.115511       5.945565       1.925751      14.758384           0.000000
           74              O       4.339144       7.701438       1.898742      -0.498442      32.858158 0.46638069E+03  0.10797717E+05                                 8.088844                            6.625157       0.502599       2.229347                    0.998250      26.297358      67.380204       0.749604       0.352926      -1.146229      -0.035995       0.008734       0.043061       0.056799      -0.005671      -0.049692      -0.040952       0.011764      -0.232038      -0.106810       0.041420       0.065390              9.048915      14.983212       1.375901      -2.197034       5.271340       0.246854       6.892192          -0.000000
           75              O       5.001571       9.765582       4.060322      -0.543020      41.733977 0.65279938E+03  0.16531063E+05                                 9.672521                            8.039414      -0.314565       1.949186                    0.994920      28.356876      77.383417       0.651455       0.371279      -1.125504      -0.001895       0.056328       0.014798       0.058270      -0.003165       0.028282       0.012819      -0.027499      -0.195435      -0.075213       0.027436       0.047778             10.736756       7.874835      -0.352584      -1.601509      15.753323       2.119312       8.582112           0.000000
           76              O       4.881488       0.338956       5.207437      -0.504571      34.355315 0.47589331E+03  0.11075007E+05                                 8.336918                            6.707150       0.391398       2.188135                    0.997904      26.494869      68.087817       0.742461       0.354485      -1.144832       0.009595      -0.040810      -0.026192       0.049432      -0.021020       0.010453       0.066032       0.101331       0.061253      -0.101637       0.044232       0.057405              9.440345       5.475021      -0.975451      -1.228707       9.428030       5.028084      13.417985          -0.000001
           77              O       2.416334       9.473418       5.643572      -0.547502      43.559291 0.65179965E+03  0.16445635E+05                                 9.900468                            7.966784      -0.183090       1.993612                    0.994386      28.100837      75.732845       0.664793       0.365160      -1.133886       0.000163       0.041331       0.045049       0.061137      -0.013716      -0.019696       0.014152      -0.097421       0.148088      -0.077768       0.017893       0.059875             11.373176       9.630020      -0.704093       0.463234      11.952791       6.190348      12.536716          -0.000001
           78              O       2.862709      10.957861       7.266167      -0.492145      34.857319 0.48204811E+03  0.11254745E+05                                 8.444578                            6.775252       0.419065       2.204871                    0.997513      26.294995      67.691985       0.734631       0.357102      -1.142688      -0.011461      -0.041073      -0.027835       0.050923       0.049854       0.051500      -0.029774      -0.063698       0.020364      -0.096725       0.040862       0.055862              9.611495      10.266650       3.399041       3.065857       9.458134       4.314755       9.109700          -0.000001
           79              O       5.747663       7.257608       4.410966      -0.546134      40.618105 0.65695125E+03  0.16615967E+05                                 9.422429                            8.017793      -0.194759       1.987043                    0.995327      28.169437      76.125192       0.659942       0.366951      -1.131976       0.016870      -0.053380       0.021819       0.060083      -0.004103       0.048852       0.001399      -0.049937      -0.168715      -0.083789       0.030260       0.053528             10.310300       8.484452      -2.697375      -0.808495      14.125638      -2.727943       8.320812          -0.000001
           80              O       5.951608       5.281793       5.450602      -0.492596      31.507985 0.43202206E+03  0.98069297E+04                                 7.810661                            6.339905       0.448036       2.206962                    0.998786      26.079561      66.039467       0.773371       0.348892      -1.150204      -0.012051       0.041796      -0.027625       0.051529       0.065501       0.036848      -0.049665       0.034820       0.098332      -0.110795       0.051271       0.059524              8.811040       5.622681       1.028990      -1.977188       9.090164      -4.945100      11.720276          -0.000000
           81              O       5.186618       9.087172       6.899322      -0.547902      40.672737 0.65387413E+03  0.16555130E+05                                 9.523316                            8.024698      -0.263553       1.965739                    0.994643      28.390381      77.315438       0.655048       0.369313      -1.127677       0.023494      -0.037721       0.042299       0.061352      -0.031562      -0.004853      -0.044776       0.046165       0.042826      -0.068384       0.019947       0.048437             10.566058       8.527261      -1.969312       2.980996      13.009653      -0.695034      10.161260          -0.000000
           82              O       6.044131       7.184779       7.723277      -0.496416      35.148851 0.47220614E+03  0.10973496E+05                                 8.503536                            6.695043       0.438877       2.210555                    0.998043      26.283278      67.609331       0.740434       0.355964      -1.143053      -0.021054       0.046990      -0.008727       0.052226      -0.005297      -0.081665      -0.001146      -0.057938      -0.086927      -0.103847       0.043020       0.060827              9.795678       5.803470      -0.105001       0.319402      17.998964      -1.133046       5.584599          -0.000000
           83              O       3.400427       6.684384       6.350501      -0.538736      39.483703 0.61912155E+03  0.15436701E+05                                 9.263268                            7.757268      -0.230579       1.978554                    0.995450      27.962560      75.154744       0.673992       0.364479      -1.133301      -0.059477      -0.009477       0.001078       0.060237       0.017290      -0.013818       0.050508       0.052955      -0.023203      -0.071050       0.034629       0.036421             10.227450      14.061503       1.070380       0.590767       9.299525      -2.710978       7.321324          -0.000000
           84              O       1.201228       6.805258       5.909448      -0.491284      31.973077 0.44122547E+03  0.10068142E+05                                 7.903089                            6.415932       0.583204       2.257996                    0.999010      25.962588      65.901256       0.767233       0.349857      -1.149482       0.050811       0.000117       0.015387       0.053090      -0.064336       0.048713       0.036869      -0.017325       0.075777      -0.105889       0.048985       0.056904              8.880789      10.668317      -2.714452       3.772681       7.301612      -3.082155       8.672439          -0.000001
           85              O       1.954308       1.934441      10.910462      -0.540948      39.213783 0.61435235E+03  0.15294739E+05                                 9.222646                            7.738332      -0.086798       2.020724                    0.997103      27.994099      75.287905       0.673090       0.365518      -1.132012      -0.028724      -0.010587      -0.054652       0.062642       0.031242       0.025647       0.001528      -0.102593       0.111669      -0.083577       0.033548       0.050028             10.178150       9.830503       0.438317       1.115511       5.945565       1.925751      14.758383           0.000000
           86              O       0.582306       1.866925       9.131494      -0.498442      32.858158 0.46638071E+03  0.10797717E+05                                 8.088844                            6.625157       0.502599       2.229347                    0.998250      26.297359      67.380206       0.749604       0.352926      -1.146229       0.035995       0.008734       0.043061       0.056799       0.005671       0.049692      -0.040952       0.011764      -0.232038      -0.106810       0.041420       0.065390              9.048914      14.983211      -1.375901       2.197034       5.271340       0.246854       6.892191          -0.000000
           87              O       9.762779       3.931069      11.293074      -0.543020      41.733977 0.65279938E+03  0.16531063E+05                                 9.672521                            8.039414      -0.314564       1.949186                    0.994920      28.356876      77.383417       0.651455       0.371279      -1.125504       0.001895       0.056328       0.014797       0.058270       0.003165      -0.028282       0.012819      -0.027499      -0.195435      -0.075213       0.027436       0.047778             10.736757       7.874835       0.352584       1.601509      15.753323       2.119312       8.582112           0.000000
           88              O       0.039962       5.842043      12.440189      -0.504571      34.355322 0.47589340E+03  0.11075010E+05                                 8.336920                            6.707151       0.391398       2.188135                    0.997904      26.494869      68.087821       0.742461       0.354485      -1.144832      -0.009595      -0.040810      -0.026192       0.049432       0.021020      -0.010453       0.066032       0.101331       0.061253      -0.101637       0.044232       0.057405              9.440347       5.475022       0.975451       1.228707       9.428031       5.028085      13.417988          -0.000001
           89              O       2.505116       3.638905      12.876324      -0.547502      43.559287 0.65179960E+03  0.16445633E+05                                 9.900467                            7.966784      -0.183090       1.993612                    0.994386      28.100836      75.732843       0.664793       0.365160      -1.133886      -0.000163       0.041332       0.045049       0.061137       0.013716       0.019696       0.014152      -0.097421       0.148088      -0.077768       0.017893       0.059875             11.373175       9.630020       0.704093      -0.463234      11.952790       6.190348      12.536716          -0.000001
           90              O       2.058741       5.454774       0.033415      -0.492145      34.857317 0.48204809E+03  0.11254744E+05                                 8.444577                            6.775251       0.419065       2.204871                    0.997513      26.294995      67.691984       0.734631       0.357102      -1.142688       0.011461      -0.041073      -0.027835       0.050923      -0.049854      -0.051500      -0.029774      -0.063698       0.020364      -0.096725       0.040862       0.055862              9.611494      10.266649      -3.399041      -3.065856       9.458134       4.314754       9.109700          -0.000001
           91              O       9.016687       1.423095      11.643718      -0.546134      40.618105 0.65695125E+03  0.16615967E+05                                 9.422429                            8.017793      -0.194759       1.987043                    0.995327      28.169437      76.125191       0.659942       0.366951      -1.131976      -0.016870      -0.053380       0.021819       0.060083       0.004103      -0.048852       0.001399      -0.049937      -0.168715      -0.083789       0.030260       0.053529             10.310300       8.484452       2.697375       0.808495      14.125638      -2.727943       8.320811          -0.000001
           92              O       8.812742      10.784880      12.683354      -0.492596      31.507991 0.43202216E+03  0.98069327E+04                                 7.810662                            6.339906       0.448036       2.206962                    0.998786      26.079562      66.039474       0.773371       0.348892      -1.150204       0.012051       0.041796      -0.027625       0.051529      -0.065501      -0.036848      -0.049665       0.034819       0.098332      -0.110794       0.051271       0.059524              8.811042       5.622682      -1.028990       1.977188       9.090166      -4.945101      11.720278          -0.000000
           93              O       9.577732       3.252659      14.132074      -0.547902      40.672738 0.65387413E+03  0.16555130E+05                                 9.523316                            8.024698      -0.263553       1.965739                    0.994643      28.390381      77.315439       0.655048       0.369313      -1.127677      -0.023494      -0.037721       0.042299       0.061352       0.031562       0.004853      -0.044776       0.046165       0.042826      -0.068384       0.019947       0.048437             10.566058       8.527261       1.969312      -2.980996      13.009653      -0.695034      10.161260          -0.000000
           94              O       8.720219       1.681692       0.490525      -0.496416      35.148858 0.47220624E+03  0.10973500E+05                                 8.503538                            6.695044       0.438877       2.210554                    0.998043      26.283280      67.609341       0.740434       0.355964      -1.143053       0.021054       0.046990      -0.008727       0.052226       0.005297       0.081665      -0.001146      -0.057938      -0.086927      -0.103847       0.043020       0.060827              9.795680       5.803471       0.105001      -0.319403      17.998968      -1.133046       5.584600          -0.000000
           95              O       1.521023       0.849871      13.583253      -0.538736      39.483704 0.61912157E+03  0.15436701E+05                                 9.263268                            7.757268      -0.230579       1.978554                    0.995450      27.962561      75.154744       0.673992       0.364479      -1.133302       0.059477      -0.009477       0.001078       0.060237      -0.017290       0.013818       0.050508       0.052955      -0.023203      -0.071050       0.034629       0.036421             10.227450      14.061502      -1.070380      -0.590767       9.299524      -2.710978       7.321323          -0.000000
           96              O       3.720222       0.970745      13.142200      -0.491284      31.973073 0.44122540E+03  0.10068140E+05                                 7.903088                            6.415931       0.583205       2.257996                    0.999010      25.962587      65.901252       0.767233       0.349857      -1.149482      -0.050811       0.000117       0.015387       0.053090       0.064336      -0.048713       0.036869      -0.017325       0.075777      -0.105889       0.048985       0.056904              8.880788      10.668316       2.714452      -3.772680       7.301612      -3.082155       8.672438          -0.000001
           97              O       6.875758       3.237220      10.787794      -0.540948      39.213783 0.61435235E+03  0.15294739E+05                                 9.222646                            7.738332      -0.086798       2.020724                    0.997103      27.994099      75.287905       0.673090       0.365518      -1.132012      -0.028724       0.010587       0.054652       0.062642      -0.031242      -0.025647       0.001528      -0.102593       0.111669      -0.083577       0.033548       0.050028             10.178150       9.830503      -0.438317      -1.115511       5.945565       1.925751      14.758383           0.000000
           98              O       5.503756       3.304736      12.566762      -0.498442      32.858155 0.46638065E+03  0.10797715E+05                                 8.088844                            6.625157       0.502599       2.229347                    0.998250      26.297358      67.380202       0.749604       0.352925      -1.146229       0.035995      -0.008734      -0.043061       0.056799      -0.005671      -0.049692      -0.040952       0.011764      -0.232038      -0.106810       0.041420       0.065390              9.048914      14.983210       1.375901      -2.197034       5.271340       0.246854       6.892191          -0.000000
           99              O       4.841329       1.240592      10.405182      -0.543020      41.733977 0.65279938E+03  0.16531063E+05                                 9.672521                            8.039414      -0.314564       1.949186                    0.994920      28.356876      77.383416       0.651455       0.371279      -1.125504       0.001895      -0.056328      -0.014798       0.058270      -0.003165       0.028282       0.012819      -0.027499      -0.195435      -0.075213       0.027436       0.047778             10.736756       7.874835      -0.352584      -1.601509      15.753323       2.119312       8.582111           0.000000
          100              O       4.961412      10.667218       9.258067      -0.504571      34.355316 0.47589331E+03  0.11075007E+05                                 8.336919                            6.707151       0.391398       2.188135                    0.997904      26.494868      68.087815       0.742461       0.354485      -1.144832      -0.009595       0.040810       0.026192       0.049432      -0.021020       0.010453       0.066032       0.101331       0.061253      -0.101637       0.044232       0.057405              9.440346       5.475021      -0.975451      -1.228707       9.428030       5.028084      13.417986          -0.000001
          101              O       7.426566       1.532756       8.821932      -0.547502      43.559287 0.65179959E+03  0.16445633E+05                                 9.900467                            7.966783      -0.183090       1.993612                    0.994386      28.100836      75.732841       0.664793       0.365160      -1.133886      -0.000163      -0.041332      -0.045049       0.061137      -0.013716      -0.019696       0.014152      -0.097421       0.148088      -0.077768       0.017893       0.059875             11.373175       9.630020      -0.704093       0.463234      11.952789       6.190347      12.536715          -0.000001
          102              O       6.980191       0.048313       7.199337      -0.492145      34.857314 0.48204804E+03  0.11254742E+05                                 8.444576                            6.775251       0.419065       2.204871                    0.997513      26.294995      67.691981       0.734631       0.357102      -1.142688       0.011461       0.041073       0.027835       0.050923       0.049854       0.051500      -0.029774      -0.063698       0.020364      -0.096725       0.040862       0.055862              9.611493      10.266648       3.399040       3.065856       9.458133       4.314754       9.109699          -0.000001
          103              O       4.095237       3.748566      10.054538      -0.546134      40.618105 0.65695125E+03  0.16615967E+05                                 9.422429                            8.017793      -0.194759       1.987043                    0.995327      28.169437      76.125191       0.659942       0.366951      -1.131976      -0.016870       0.053380      -0.021819       0.060083      -0.004103       0.048852       0.001399      -0.049937      -0.168715      -0.083789       0.030260       0.053529             10.310300       8.484452      -2.697375      -0.808495      14.125638      -2.727943       8.320811          -0.000001
          104              O       3.891292       5.724381       9.014902      -0.492596      31.507993 0.43202221E+03  0.98069338E+04                                 7.810663                            6.339906       0.448036       2.206962                    0.998786      26.079563      66.039477       0.773371       0.348892      -1.150204       0.012051      -0.041796       0.027625       0.051529       0.065501       0.036848      -0.049665       0.034820       0.098332      -0.110795       0.051271       0.059524              8.811043       5.622682       1.028990      -1.977189       9.090166      -4.945101      11.720279          -0.000000
          105              O       4.656282       1.919002       7.566182      -0.547902      40.672741 0.65387420E+03  0.16555132E+05                                 9.523316                            8.024698      -0.263554       1.965739                    0.994643      28.390383      77.315443       0.655048       0.369313      -1.127677      -0.023494       0.037721      -0.042299       0.061352      -0.031562      -0.004853      -0.044776       0.046165       0.042826      -0.068384       0.019947       0.048437             10.566058       8.527261      -1.969312       2.980996      13.009654      -0.695034      10.161260          -0.000000
          106              O       3.798769       3.821395       6.742227      -0.496416      35.148858 0.47220625E+03  0.10973500E+05                                 8.503537                            6.695044       0.438877       2.210554                    0.998043      26.283281      67.609342       0.740434       0.355964      -1.143053       0.021054      -0.046990       0.008727       0.052226      -0.005296      -0.081665      -0.001146      -0.057938      -0.086927      -0.103847       0.043020       0.060827              9.795679       5.803471      -0.105002       0.319403      17.998967      -1.133046       5.584600          -0.000000
          107              O       6.442473       4.321790       8.115003      -0.538736      39.483702 0.61912153E+03  0.15436700E+05                                 9.263268                            7.757268      -0.230579       1.978554                    0.995450      27.962560      75.154742       0.673992       0.364479      -1.133302       0.059477       0.009477      -0.001078       0.060237       0.017290      -0.013818       0.050508       0.052955      -0.023203      -0.071050       0.034629       0.036421             10.227450      14.061502       1.070380       0.590767       9.299524      -2.710978       7.321323          -0.000000
          108              O       8.641672       4.200916       8.556056      -0.491284      31.973073 0.44122539E+03  0.10068139E+05                                 7.903088                            6.415931       0.583205       2.257996                    0.999010      25.962587      65.901251       0.767233       0.349857      -1.149482      -0.050811      -0.000117      -0.015387       0.053090      -0.064336       0.048713       0.036869      -0.017325       0.075777      -0.105889       0.048985       0.056904              8.880788      10.668316      -2.714452       3.772680       7.301611      -3.082155       8.672438          -0.000001

******************************************************
Auxiliary information for the entire system
The total spin magnetic moment of the unit cell is   0.000079
The total net atomic charge of the unit cell is   0.000001
Accuracy of reproducing the electrostatic potential in the unit cell:
  The inner radius (bohr) =    5.0000
  The outer radius (bohr) =   12.0000
  Valid grid points have density less than (e/(bohr^3)) =    0.0001
  The number of valid grid points were=        26900
  The rms potential error without charges in kcal/mol is=      2.89069
  The rms potential error with partial charges in kcal/mol is=      0.77688
  The RRMSE value at monopole order=      0.26875
  The rms potential error with partial charges and cloud penetration in kcal/mol is=      0.76384
  The RRMSE value at monopole order with cloud penetration is=      0.26424
  The rms potential error with partial charges and atomic dipoles in kcal/mol is=      0.70893
  The RRMSE value at dipole order=      0.24525
  The rms potential error with partial charges, atomic dipoles and cloud penetration in kcal/mol is=      0.69147
  The RRMSE value at dipole order with cloud penetration=      0.23921

******************************************************
The electron densities and ab initio electrostatic potential were computed in VASP using the PBE functional and
projector augmented wave method. See the main text of the journal article for a description of computational details.
The atomic charges, dipoles, and quadrupoles were computed with the DDEC6 method as described in
(a) T. A. Manz and N. Gabaldon Limas, RSC Adv. 6 (2016) 47771-47801 DOI: 10.1039/c6ra04656h
(b) N. Gabaldon Limas and T. A. Manz, RSC Adv. 8 (2018) 2678-2707 DOI: 10.1039/c7ra11829e.
For each atom in the material, the electron cloud parameters were fit to the spherically averaged atom-in-material
electron density using radial positions for which this density was between 10^-4 and 10^-2 electrons per cubic bohr.
The polarizabilities, dispersion coefficients, and quantum Drude oscillator (QDO) parameters were fit using the MCLF method.
The magnetic structure of the system was optimized in VASP from the default ferromagnetic initial guess using spin polarization.
The atomic spin moments (ASMs) were computed on this optimized magnetic structure using the DDEC6 partition as inputs
to the method of T. A. Manz and D. S. Sholl, J. Chem. Theory Comput. 7 (2011) 4146-4164 DOI: 10.1021/ct200539n.
The RMSE and RRMSE were computed using a uniform grid with Ewald summation.
