# Supplementary material for: A collection of forcefield precursors for metal–organic frameworks
Source: RSC Adv. 2019 Nov 13;9(63):36492–507. doi: 10.1039/c9ra07327b (PMC9075174; doi:10.1039/c9ra07327b)
Supplement: RA-009-C9RA07327B-s5453 [file RA-009-C9RA07327B-s5453.xyz]

  164
jmolscript: load "" {1 1 1} spacegroup "x,y,z" unitcell [{     10.152000     0.000000     0.000000 }, {      0.000000    17.440000     0.000000 }, {      0.000000     0.000000    17.715000 }]
Tb     3.439092     8.355853     4.268606     2.119280
Tb     1.194789    11.840016     4.023608     2.109652
Tb     6.712908     9.084147    13.126106     2.119280
Tb     8.957211     5.599984    12.881108     2.109652
Tb     1.636908    17.075853     4.268606     2.119280
Tb     3.881211     3.120016     4.023608     2.109652
Tb     8.515092     0.364147    13.126106     2.119279
Tb     6.270789    14.319984    12.881108     2.109651
H      8.981474    10.886048     9.670619     0.132173
H      9.923580    11.172064     7.465101     0.124146
H      6.480022     3.723440    16.352717     0.140411
H      5.518627     3.615312     0.882207     0.116481
H      6.233328     9.571072    16.586555     0.123595
H      5.259751     9.295520     1.091244     0.122406
H      1.170526     6.553952     0.813119     0.132173
H      0.228420     6.267936    16.322601     0.124146
H      3.671978    13.716560     7.495216     0.140411
H      4.633373    13.824688     9.739707     0.116481
H      3.918672     7.868928     7.729055     0.123595
H      4.892249     8.144480     9.948744     0.122406
H      6.246526     2.166048     9.670619     0.132173
H      5.304420     2.452064     7.465101     0.124146
H      8.747978    12.443440    16.352717     0.140411
H      9.709373    12.335312     0.882207     0.116481
H      8.994672     0.851072    16.586555     0.123595
H      9.968249     0.575520     1.091244     0.122406
H      3.905474    15.273952     0.813119     0.132173
H      4.847580    14.987936    16.322601     0.124146
H      1.404022     4.996560     7.495216     0.140411
H      0.442627     5.104688     9.739707     0.116481
H      1.157328    16.588928     7.729055     0.123595
H      0.183751    16.864480     9.948744     0.122406
C      9.652522     9.000784     9.739707    -0.109567
C      9.443390    10.214608     9.222429    -0.102694
C      9.984492    10.380288     7.950492    -0.120102
C      0.452779     9.272848     7.496988    -0.111523
C      1.123826     9.086240     6.207336     0.673061
C      9.193651     8.433984    11.038217     0.678328
C      6.000847     5.706368    16.257055    -0.122240
C      6.100337     4.450688    16.792048    -0.101198
C      5.556190     4.393136     0.373787    -0.119795
C      5.090213     5.603472     0.807804    -0.138980
C      4.510534     5.901696     2.141744     0.708195
C      6.452611     6.210384    14.939060     0.681123
C      5.302390    11.369136    16.395233    -0.129552
C      5.668877    10.193680    16.985142    -0.127944
C      5.099350    10.029744     0.542079    -0.113944
C      4.283129    11.067424     0.885750    -0.119202
C      3.497364    11.205200     2.127572     0.677691
C      5.711515    11.840016    15.055979     0.692478
C      0.499478     8.439216     0.882207    -0.109567
C      0.708610     7.225392     0.364929    -0.102694
C      0.167508     7.059712    16.807992    -0.120102
C      9.699221     8.167152    16.354488    -0.111523
C      9.028174     8.353760    15.064836     0.673061
C      0.958349     9.006016     2.180716     0.678328
C      4.151153    11.733632     7.399556    -0.122240
C      4.051663    12.989312     7.934549    -0.101198
C      4.595810    13.046864     9.231286    -0.119795
C      5.061787    11.836528     9.665304    -0.138980
C      5.641466    11.538304    10.999244     0.708195
C      3.699389    11.229616     6.081560     0.681123
C      4.849610     6.070864     7.537733    -0.129553
C      4.483123     7.246320     8.127642    -0.127944
C      5.052650     7.410256     9.399579    -0.113944
C      5.868871     6.372576     9.743250    -0.119202
C      6.654636     6.234800    10.985072     0.677691
C      4.440485     5.599984     6.198479     0.692478
C      5.575478     0.280784     9.739707    -0.109567
C      5.784610     1.494608     9.222429    -0.102694
C      5.243508     1.660288     7.950492    -0.120102
C      4.623221     0.552848     7.496988    -0.111524
C      3.952174     0.366240     6.207336     0.673061
C      6.034349    17.153984    11.038217     0.678328
C      9.227153    14.426368    16.257055    -0.122240
C      9.127663    13.170688    16.792048    -0.101198
C      9.671810    13.113136     0.373787    -0.119795
C     -0.014213    14.323472     0.807804    -0.138980
C      0.565466    14.621696     2.141744     0.708195
C      8.775389    14.930384    14.939060     0.681123
C      9.925610     2.649136    16.395233    -0.129552
C      9.559123     1.473680    16.985142    -0.127944
C     -0.023350     1.309744     0.542079    -0.113944
C      0.792871     2.347424     0.885750    -0.119202
C      1.578636     2.485200     2.127572     0.677691
C      9.516485     3.120016    15.055979     0.692478
C      4.576522    17.159216     0.882207    -0.109567
C      4.367390    15.945392     0.364929    -0.102694
C      4.908492    15.779712    16.807992    -0.120102
C      5.528779    16.887152    16.354488    -0.111523
C      6.199826    17.073760    15.064836     0.673061
C      4.117651     0.286016     2.180716     0.678328
C      0.924847     3.013632     7.399556    -0.122240
C      1.024337     4.269312     7.934549    -0.101198
C      0.480190     4.326864     9.231286    -0.119795
C      0.014213     3.116528     9.665304    -0.138980
C      9.586534     2.818304    10.999244     0.708195
C      1.376611     2.509616     6.081560     0.681123
C      0.226390    14.790864     7.537733    -0.129553
C      0.592877    15.966320     8.127642    -0.127944
C      0.023350    16.130256     9.399579    -0.113944
C      9.359129    15.092576     9.743250    -0.119202
C      8.573364    14.954800    10.985072     0.677691
C      0.635515    14.319984     6.198479     0.692478
S      0.387806     8.002344     8.645274     0.157004
S      5.261782     6.801426    17.333419     0.186958
S      4.246582    12.265203    17.383729     0.185834
S      9.764194     9.437656    17.502774     0.157004
S      4.890218    10.638574     8.475919     0.186958
S      5.905418     5.174797     8.526230     0.185834
S      4.688194    16.722344     8.645274     0.157004
S      9.966218    15.521426    17.333419     0.186958
S      0.829418     3.545203    17.383729     0.185834
S      5.463806     0.717656    17.502774     0.157004
S      0.185782     1.918574     8.475919     0.186958
S      9.322582    13.894797     8.526230     0.185834
O      1.779646     8.043328     5.985898    -0.619097
O      1.087279    10.048928     5.394218    -0.754992
O      9.461664     7.220160    11.252568    -0.698898
O      8.614987     9.243200    11.824762    -0.648451
O      4.170442     7.106800     2.384439    -0.697388
O      4.528807     4.986096     2.963720    -0.686538
O      6.250586     7.415488    14.692821    -0.703850
O      7.017062     5.362800    14.166686    -0.649640
O      2.815150    12.216720     2.336608    -0.615652
O      3.532896    10.212864     2.931833    -0.761225
O      5.536901    13.043376    14.742423    -0.673055
O      6.248556    10.992432    14.283605    -0.703289
O      8.372354     9.396672    14.843399    -0.619097
O      9.064721     7.391072    14.251717    -0.754992
O      0.690336    10.219840     2.395068    -0.698898
O      1.537013     8.196800     2.967263    -0.648451
O      5.981558    10.333200    11.241939    -0.697388
O      5.623193    12.453904    11.821220    -0.686538
O      3.901414    10.024512     5.835321    -0.703850
O      3.134938    12.077200     5.309185    -0.649640
O      7.336850     5.223280    11.194109    -0.615652
O      6.619104     7.227136    11.789333    -0.761225
O      4.615099     4.396624     5.884923    -0.673055
O      3.903444     6.447568     5.426104    -0.703289
O      3.296354    16.763328     5.985898    -0.619097
O      3.988721     1.328928     5.394218    -0.754992
O      5.766336    15.940160    11.252568    -0.698898
O      6.613013     0.523200    11.824762    -0.648451
O      0.905558    15.826800     2.384439    -0.697388
O      0.547193    13.706096     2.963720    -0.686538
O      8.977414    16.135488    14.692821    -0.703850
O      8.210938    14.082800    14.166686    -0.649640
O      2.260850     3.496720     2.336608    -0.615652
O      1.543104     1.492864     2.931833    -0.761225
O      9.691099     4.323376    14.742423    -0.673055
O      8.979444     2.272432    14.283605    -0.703289
O      6.855646     0.676672    14.843399    -0.619097
O      6.163279    16.111072    14.251717    -0.754992
O      4.385664     1.499840     2.395068    -0.698898
O      3.538987    16.916800     2.967263    -0.648451
O      9.246442     1.613200    11.241939    -0.697388
O      9.604807     3.733904    11.821220    -0.686538
O      1.174586     1.304512     5.835321    -0.703850
O      1.941062     3.357200     5.309185    -0.649640
O      7.891150    13.943280    11.194109    -0.615652
O      8.608896    15.947136    11.789333    -0.761225
O      0.460901    13.116624     5.884923    -0.673055
O      1.172556    15.167568     5.426104    -0.703289

The following XYZ coordinates are in angstroms. Other properties are in atomic units.
The sperically averaged electron density of each atom fit to a function of the form exp(a - br)
eigen_1, eigen_2 and eigen_3 are the three eigenvalues of traceless quadrupole moment tensor
  atom number  atomic symbol              X              Y              Z     net charge C6 coefficient C8 coefficient C10 coefficient fluctuating dipole atomic polarizability isotropic forcefield polarizability              a              b squared Pearson coefficient          <r^3>          <r^4>         wp_QDO          m_QDO          q_QDO       dipole_x       dipole_y       dipole_z         dipole            Qxy            Qxz            Qyz     Q(x^2-y^2)  Q(3z^2 - R^2)        eigen_1        eigen_2        eigen_3 static polarizability      alpha(xx)      alpha(xy)      alpha(xz)      alpha(yy)      alpha(yz)      alpha(zz) atomic spin moment
            1             Tb       3.439092       8.355853       4.268606       2.119280     115.997967 0.22666782E+04  0.71486960E+05                                15.601704                           12.656796       2.268978       2.469821                    0.999724      71.890372     162.253139       0.732791       0.265026      -1.342105      -0.003994      -0.014961      -0.013793       0.020737       0.093308       0.018522      -0.013126       0.118809      -0.140601      -0.095778      -0.038816       0.134595             18.575191      12.507997      -2.316942       0.055800      20.184122      -0.097300      23.033455          -0.000000
            2             Tb       1.194789      11.840016       4.023608       2.109652     117.573278 0.23088470E+04  0.73107670E+05                                15.738431                           12.761499       2.304029       2.482098                    0.999776      71.920060     162.313369       0.731305       0.264508      -1.343598      -0.011942       0.018573       0.013037       0.025642       0.067514       0.009952      -0.010855       0.148778      -0.169314      -0.080198      -0.048636       0.128834             18.908345      12.483990      -2.316414       0.300332      20.724039      -0.411138      23.517008          -0.000002
            3             Tb       6.712908       9.084147      13.126106       2.119280     115.998013 0.22666792E+04  0.71487000E+05                                15.601709                           12.656800       2.268978       2.469821                    0.999724      71.890374     162.253156       0.732791       0.265026      -1.342105       0.003994       0.014961      -0.013793       0.020737       0.093308      -0.018522       0.013126       0.118809      -0.140601      -0.095778      -0.038816       0.134595             18.575198      12.508000      -2.316944      -0.055800      20.184129       0.097297      23.033466          -0.000000
            4             Tb       8.957211       5.599984      12.881108       2.109652     117.573340 0.23088481E+04  0.73107717E+05                                15.738437                           12.761503       2.304029       2.482097                    0.999776      71.920065     162.313397       0.731305       0.264508      -1.343598       0.011942      -0.018573       0.013037       0.025642       0.067514      -0.009952       0.010855       0.148778      -0.169314      -0.080198      -0.048636       0.128834             18.908355      12.483994      -2.316415      -0.300330      20.724052       0.411142      23.517019          -0.000002
            5             Tb       1.636908      17.075853       4.268606       2.119280     115.998006 0.22666791E+04  0.71486995E+05                                15.601708                           12.656799       2.268978       2.469821                    0.999724      71.890375     162.253158       0.732791       0.265026      -1.342105       0.003994      -0.014961      -0.013793       0.020737      -0.093308      -0.018522      -0.013126       0.118809      -0.140601      -0.095778      -0.038816       0.134595             18.575197      12.508001       2.316944      -0.055800      20.184127      -0.097299      23.033463          -0.000000
            6             Tb       3.881211       3.120016       4.023608       2.109652     117.573341 0.23088485E+04  0.73107729E+05                                15.738437                           12.761504       2.304029       2.482097                    0.999776      71.920067     162.313404       0.731305       0.264508      -1.343598       0.011942       0.018573       0.013037       0.025642      -0.067514      -0.009952      -0.010855       0.148778      -0.169314      -0.080198      -0.048636       0.128834             18.908354      12.483994       2.316415      -0.300332      20.724049      -0.411137      23.517018          -0.000002
            7             Tb       8.515092       0.364147      13.126106       2.119279     115.998063 0.22666804E+04  0.71487046E+05                                15.601714                           12.656804       2.268978       2.469821                    0.999724      71.890381     162.253186       0.732791       0.265026      -1.342105      -0.003994       0.014961      -0.013793       0.020737      -0.093308       0.018522       0.013126       0.118809      -0.140601      -0.095778      -0.038816       0.134595             18.575205      12.508004       2.316945       0.055801      20.184135       0.097296      23.033475          -0.000000
            8             Tb       6.270789      14.319984      12.881108       2.109651     117.573453 0.23088507E+04  0.73107819E+05                                15.738449                           12.761512       2.304028       2.482097                    0.999776      71.920077     162.313457       0.731305       0.264509      -1.343598      -0.011942      -0.018573       0.013037       0.025642      -0.067514       0.009952       0.010855       0.148778      -0.169314      -0.080198      -0.048636       0.128834             18.908370      12.484002       2.316417       0.300331      20.724068       0.411143      23.517038          -0.000002
            9              H       8.981474      10.886048       9.670619       0.132173       1.014816 0.72346931E+01  0.69843503E+02                                 1.723030                            1.617223      -1.027478       2.408097                    0.997161       3.478969       9.925818       0.468004       1.355660      -0.692962      -0.021266       0.026056       0.022771       0.040616      -0.010268      -0.007686       0.006017      -0.005002       0.012453      -0.013059      -0.003062       0.016121              1.761140       1.668310      -0.354870      -0.301867       1.968775       0.279086       1.646336           0.000001
           10              H       9.923580      11.172064       7.465101       0.124146       1.175317 0.85402469E+01  0.86276284E+02                                 1.913681                            1.763892      -1.390940       2.220254                    0.993537       3.862655      11.418800       0.443793       1.366171      -0.688920      -0.001861       0.027925      -0.020023       0.034412      -0.004009      -0.001647      -0.005636      -0.001289      -0.000604      -0.007636       0.001123       0.006513              1.981870       1.535262      -0.015145      -0.098730       2.529587      -0.534151       1.880760           0.000001
           11              H       6.480022       3.723440      16.352717       0.140411       0.939828 0.65343457E+01  0.61562814E+02                                 1.646281                            1.544093      -0.906092       2.473790                    0.998510       3.364393       9.515825       0.475131       1.368284      -0.690619       0.018117      -0.031818      -0.021790       0.042608      -0.009590      -0.006971       0.004968      -0.012588       0.013203      -0.014537      -0.000535       0.015071              1.689977       1.533774      -0.322645      -0.236178       1.980420       0.299708       1.555738           0.000001
           12              H       5.518627       3.615312       0.882207       0.116481       1.251651 0.92496561E+01  0.95338237E+02                                 2.000334                            1.840587      -1.398104       2.216578                    0.992827       3.926782      11.730511       0.432660       1.373467      -0.687913      -0.000138      -0.031042       0.018406       0.036089      -0.005332      -0.001740      -0.006599      -0.006282      -0.005689      -0.009172      -0.000361       0.009533              2.071174       1.623686       0.099746      -0.172983       2.608134      -0.534975       1.981702           0.000001
           13              H       6.233328       9.571072      16.586555       0.123595       1.033998 0.73340950E+01  0.72047193E+02                                 1.820876                            1.682738      -1.529269       2.160086                    0.991594       3.967370      11.952832       0.430644       1.447830      -0.672179       0.025337      -0.024026      -0.014235       0.037708      -0.010671      -0.007259       0.000062      -0.005697      -0.005689      -0.013206      -0.000221       0.013427              1.893180       1.905662      -0.452319      -0.372494       2.035380       0.300778       1.738500           0.000001
           14              H       5.259751       9.295520       1.091244       0.122406       1.288790 0.97713188E+01  0.10160641E+03                                 2.005395                            1.867382      -1.384237       2.226194                    0.993245       3.848754      11.364603       0.440143       1.338272      -0.695797       0.007722      -0.028216       0.024151       0.037935      -0.007547       0.002497      -0.008101       0.002994       0.002081      -0.010609      -0.001553       0.012162              2.052371       1.644671      -0.115703      -0.039410       2.479977      -0.539231       2.032465           0.000001
           15              H       1.170526       6.553952       0.813119       0.132173       1.014816 0.72346978E+01  0.69843557E+02                                 1.723030                            1.617223      -1.027478       2.408097                    0.997161       3.478970       9.925820       0.468004       1.355660      -0.692963       0.021266      -0.026056       0.022771       0.040616      -0.010268       0.007686      -0.006017      -0.005002       0.012453      -0.013059      -0.003062       0.016121              1.761141       1.668310      -0.354870       0.301867       1.968775      -0.279086       1.646337           0.000001
           16              H       0.228420       6.267936      16.322601       0.124146       1.175316 0.85402448E+01  0.86276260E+02                                 1.913681                            1.763892      -1.390939       2.220254                    0.993537       3.862655      11.418801       0.443793       1.366171      -0.688920       0.001861      -0.027925      -0.020023       0.034412      -0.004009       0.001647       0.005636      -0.001289      -0.000604      -0.007636       0.001123       0.006513              1.981870       1.535262      -0.015145       0.098730       2.529587       0.534151       1.880760           0.000001
           17              H       3.671978      13.716560       7.495216       0.140411       0.939829 0.65343511E+01  0.61562876E+02                                 1.646281                            1.544094      -0.906092       2.473790                    0.998510       3.364393       9.515825       0.475131       1.368284      -0.690619      -0.018117       0.031818      -0.021790       0.042608      -0.009590       0.006971      -0.004968      -0.012588       0.013203      -0.014537      -0.000535       0.015071              1.689978       1.533775      -0.322645       0.236179       1.980420      -0.299709       1.555739           0.000001
           18              H       4.633373      13.824688       9.739707       0.116481       1.251651 0.92496592E+01  0.95338283E+02                                 2.000335                            1.840587      -1.398104       2.216578                    0.992827       3.926782      11.730514       0.432659       1.373468      -0.687913       0.000138       0.031042       0.018406       0.036089      -0.005332       0.001740       0.006599      -0.006282      -0.005689      -0.009172      -0.000361       0.009533              2.071175       1.623687       0.099746       0.172984       2.608135       0.534976       1.981705           0.000001
           19              H       3.918672       7.868928       7.729055       0.123595       1.033998 0.73340950E+01  0.72047193E+02                                 1.820876                            1.682738      -1.529269       2.160086                    0.991594       3.967370      11.952832       0.430644       1.447830      -0.672179      -0.025337       0.024026      -0.014235       0.037708      -0.010671       0.007259      -0.000062      -0.005697      -0.005689      -0.013206      -0.000221       0.013427              1.893180       1.905661      -0.452319       0.372493       2.035380      -0.300778       1.738500           0.000000
           20              H       4.892249       8.144480       9.948744       0.122406       1.288790 0.97713216E+01  0.10160646E+03                                 2.005396                            1.867383      -1.384236       2.226195                    0.993245       3.848755      11.364610       0.440143       1.338273      -0.695797      -0.007722       0.028216       0.024151       0.037935      -0.007547      -0.002497       0.008101       0.002994       0.002081      -0.010609      -0.001553       0.012162              2.052372       1.644672      -0.115703       0.039410       2.479978       0.539231       2.032466           0.000001
           21              H       6.246526       2.166048       9.670619       0.132173       1.014816 0.72346959E+01  0.69843532E+02                                 1.723030                            1.617223      -1.027478       2.408097                    0.997161       3.478970       9.925819       0.468004       1.355659      -0.692963       0.021266       0.026056       0.022771       0.040616       0.010268       0.007686       0.006017      -0.005002       0.012453      -0.013059      -0.003062       0.016121              1.761140       1.668310       0.354870       0.301867       1.968775       0.279086       1.646336           0.000001
           22              H       5.304420       2.452064       7.465101       0.124146       1.175316 0.85402417E+01  0.86276217E+02                                 1.913680                            1.763892      -1.390939       2.220255                    0.993537       3.862654      11.418796       0.443793       1.366171      -0.688920       0.001861       0.027925      -0.020023       0.034412       0.004009       0.001647      -0.005636      -0.001289      -0.000604      -0.007636       0.001123       0.006513              1.981869       1.535261       0.015145       0.098730       2.529586      -0.534151       1.880760           0.000001
           23              H       8.747978      12.443440      16.352717       0.140411       0.939828 0.65343457E+01  0.61562810E+02                                 1.646280                            1.544093      -0.906092       2.473790                    0.998510       3.364393       9.515823       0.475131       1.368283      -0.690619      -0.018117      -0.031818      -0.021790       0.042608       0.009590       0.006971       0.004968      -0.012588       0.013202      -0.014537      -0.000535       0.015071              1.689977       1.533774       0.322644       0.236178       1.980420       0.299708       1.555737           0.000001
           24              H       9.709373      12.335312       0.882207       0.116481       1.251651 0.92496548E+01  0.95338226E+02                                 2.000335                            1.840587      -1.398104       2.216578                    0.992827       3.926782      11.730513       0.432659       1.373467      -0.687913       0.000138      -0.031042       0.018406       0.036089       0.005332       0.001740      -0.006599      -0.006282      -0.005689      -0.009172      -0.000361       0.009533              2.071174       1.623686      -0.099746       0.172983       2.608134      -0.534975       1.981703           0.000001
           25              H       8.994672       0.851072      16.586555       0.123595       1.033999 0.73341001E+01  0.72047252E+02                                 1.820876                            1.682738      -1.529269       2.160086                    0.991594       3.967371      11.952833       0.430644       1.447829      -0.672179      -0.025337      -0.024026      -0.014235       0.037708       0.010671       0.007259       0.000062      -0.005697      -0.005689      -0.013206      -0.000221       0.013427              1.893181       1.905662       0.452319       0.372494       2.035380       0.300778       1.738500           0.000001
           26              H       9.968249       0.575520       1.091244       0.122406       1.288791 0.97713275E+01  0.10160652E+03                                 2.005396                            1.867383      -1.384237       2.226194                    0.993245       3.848756      11.364610       0.440143       1.338272      -0.695797      -0.007722      -0.028216       0.024151       0.037935       0.007547      -0.002497      -0.008101       0.002994       0.002081      -0.010609      -0.001553       0.012162              2.052372       1.644672       0.115703       0.039410       2.479978      -0.539231       2.032466           0.000001
           27              H       3.905474      15.273952       0.813119       0.132173       1.014816 0.72346954E+01  0.69843533E+02                                 1.723030                            1.617223      -1.027478       2.408097                    0.997161       3.478970       9.925822       0.468004       1.355660      -0.692962      -0.021266      -0.026056       0.022771       0.040616       0.010268      -0.007686      -0.006017      -0.005002       0.012453      -0.013059      -0.003062       0.016121              1.761141       1.668310       0.354870      -0.301867       1.968776      -0.279086       1.646337           0.000001
           28              H       4.847580      14.987936      16.322601       0.124146       1.175316 0.85402442E+01  0.86276250E+02                                 1.913680                            1.763892      -1.390939       2.220255                    0.993537       3.862655      11.418800       0.443793       1.366171      -0.688920      -0.001861      -0.027925      -0.020023       0.034412       0.004009      -0.001647       0.005636      -0.001289      -0.000604      -0.007636       0.001123       0.006513              1.981869       1.535262       0.015145      -0.098730       2.529587       0.534151       1.880760           0.000001
           29              H       1.404022       4.996560       7.495216       0.140411       0.939829 0.65343505E+01  0.61562867E+02                                 1.646281                            1.544094      -0.906092       2.473790                    0.998510       3.364393       9.515824       0.475131       1.368284      -0.690619       0.018117       0.031818      -0.021790       0.042608       0.009590      -0.006971      -0.004968      -0.012589       0.013203      -0.014537      -0.000535       0.015071              1.689978       1.533775       0.322645      -0.236179       1.980420      -0.299709       1.555739           0.000001
           30              H       0.442627       5.104688       9.739707       0.116481       1.251651 0.92496584E+01  0.95338271E+02                                 2.000335                            1.840587      -1.398104       2.216578                    0.992827       3.926782      11.730513       0.432659       1.373467      -0.687913      -0.000138       0.031042       0.018406       0.036089       0.005332      -0.001740       0.006599      -0.006282      -0.005689      -0.009172      -0.000361       0.009533              2.071175       1.623687      -0.099746      -0.172984       2.608134       0.534976       1.981704           0.000001
           31              H       1.157328      16.588928       7.729055       0.123595       1.033998 0.73340949E+01  0.72047193E+02                                 1.820876                            1.682738      -1.529269       2.160086                    0.991594       3.967370      11.952832       0.430644       1.447830      -0.672179       0.025337       0.024026      -0.014235       0.037708       0.010671      -0.007259      -0.000062      -0.005697      -0.005689      -0.013206      -0.000221       0.013427              1.893180       1.905661       0.452319      -0.372493       2.035380      -0.300778       1.738500           0.000001
           32              H       0.183751      16.864480       9.948744       0.122406       1.288790 0.97713203E+01  0.10160643E+03                                 2.005395                            1.867382      -1.384236       2.226195                    0.993245       3.848755      11.364606       0.440143       1.338272      -0.695797       0.007722       0.028216       0.024151       0.037935       0.007547       0.002497       0.008101       0.002994       0.002081      -0.010609      -0.001553       0.012162              2.052371       1.644671       0.115703      -0.039410       2.479977       0.539231       2.032465           0.000001
           33              C       9.652522       9.000784       9.739707      -0.109567      44.254595 0.51571731E+03  0.12571465E+05                                10.881115                            7.553331       0.027430       1.991851                    0.999303      29.168550      83.594297       0.605669       0.414855      -1.072143       0.005928       0.023402      -0.028426       0.037294      -0.012559      -0.006920       0.027974      -0.010229      -0.004706      -0.026557      -0.008794       0.035351             13.671633       8.867826       1.665895      -6.178592      12.925290      -6.915007      19.221782           0.000001
           34              C       9.443390      10.214608       9.222429      -0.102694      33.663172 0.42403511E+03  0.10002352E+05                                 9.301246                            7.028207      -0.176937       1.920918                    0.999151      29.871107      88.750657       0.594412       0.436836      -1.041523       0.009228      -0.004436      -0.013054       0.016591       0.011599       0.005499       0.016393       0.058346       0.045199      -0.042917       0.012887       0.030029             10.641449       7.871875      -0.861949      -4.378731      11.147038      -2.060231      12.905433           0.000002
           35              C       9.984492      10.380288       7.950492      -0.120102      35.095074 0.44517802E+03  0.10654319E+05                                 9.620619                            7.236022      -0.295407       1.876323                    0.998849      30.718384      92.631635       0.580252       0.441060      -1.036610      -0.001283      -0.010819       0.017619       0.020716       0.021924       0.014011      -0.004273       0.065937       0.022543      -0.044667       0.004219       0.040448             11.043823       8.198963      -1.021082      -4.694599      11.563281      -1.720008      13.369225           0.000001
           36              C       0.452779       9.272848       7.496988      -0.111523      43.806583 0.51661785E+03  0.12623056E+05                                10.841154                            7.596034       0.007536       1.986761                    0.999283      29.294237      84.580537       0.598515       0.418828      -1.067546      -0.015690       0.013994       0.030794       0.037286      -0.000427       0.003765      -0.022003      -0.022666      -0.007059      -0.019047      -0.009423       0.028470             13.454554      11.360103      -1.952775      -8.504806       9.901712       0.832377      19.101848          -0.000000
           37              C       1.123826       9.086240       6.207336       0.673061      22.983831 0.23296451E+03  0.47798472E+04                                 7.621872                            5.528747      -0.258709       1.981216                    0.999254      22.159913      63.495418       0.606718       0.492034      -1.000686       0.009932       0.002756      -0.062891       0.063730       0.054373       0.087000       0.030319       0.038925      -0.143203      -0.100455      -0.027000       0.127455              9.044042       7.257992      -1.628115      -3.662559       8.543757      -0.635091      11.330377           0.000001
           38              C       9.193651       8.433984      11.038217       0.678328      22.969415 0.24250529E+03  0.50148037E+04                                 7.613730                            5.634799      -0.245993       1.984773                    0.999074      22.160017      63.291819       0.603263       0.490984      -1.003412      -0.013289      -0.019174       0.059653       0.064053       0.033873       0.086809       0.040198       0.081004      -0.130576      -0.097370      -0.030369       0.127740              8.969433       6.228142      -0.140465      -3.274344       9.650035      -2.084077      11.030122           0.000002
           39              C       6.000847       5.706368      16.257055      -0.122240      44.508198 0.52909229E+03  0.12976055E+05                                10.896222                            7.642471       0.018882       1.985564                    0.999312      29.410480      84.453142       0.603292       0.413969      -1.073070      -0.006724      -0.028350       0.032362       0.043546      -0.015591      -0.007590       0.023238      -0.016031      -0.002466      -0.021810      -0.012519       0.034329             13.480943       8.428071       1.389555      -5.997445      12.606350      -5.901852      19.408408           0.000000
           40              C       6.100337       4.450688      16.792048      -0.101198      33.891623 0.43785374E+03  0.10381407E+05                                 9.294980                            7.114144      -0.045902       1.963153                    0.999234      29.713083      87.676259       0.595980       0.433458      -1.046566      -0.003857       0.009132       0.009156       0.013495      -0.002162       0.004348       0.009109       0.038216       0.039317      -0.027927       0.010021       0.017906             10.540241       7.416723      -1.063527      -4.032582      11.711768      -1.162409      12.492230           0.000001
           41              C       5.556190       4.393136       0.373787      -0.119795      35.892879 0.46290241E+03  0.11185241E+05                                 9.745652                            7.365583      -0.303011       1.867702                    0.998709      31.187877      94.446026       0.576759       0.439497      -1.037709       0.008156       0.009101      -0.015996       0.020130       0.000720       0.013616      -0.003556       0.045762      -0.008656      -0.022364      -0.007612       0.029976             11.118124       7.716409      -0.790208      -4.462420      12.366435      -0.954728      13.271528           0.000002
           42              C       5.090213       5.603472       0.807804      -0.138980      45.218027 0.54600056E+03  0.13514963E+05                                11.018285                            7.780753      -0.057333       1.956158                    0.999234      29.960614      86.818746       0.595118       0.415797      -1.070421       0.017572      -0.015723      -0.034353       0.041667       0.000141       0.006807      -0.014675      -0.017110      -0.011794      -0.016603      -0.003520       0.020123             13.537902       9.702040      -2.279019      -7.307282      11.548914       2.423013      19.362754           0.000000
           43              C       4.510534       5.901696       2.141744       0.708195      23.591179 0.22600618E+03  0.45996651E+04                                 7.748955                            5.463360      -0.333352       1.966335                    0.998854      21.663004      61.715708       0.607672       0.495257      -0.999574      -0.034147       0.012017       0.065725       0.075035       0.026074       0.055343       0.000402       0.145668      -0.178350      -0.078225      -0.045203       0.123428              9.259114       5.776055      -1.289525      -2.854003      10.854613      -0.064521      11.146674           0.000002
           44              C       6.452611       6.210384      14.939060       0.681123      22.391921 0.23846103E+03  0.49132760E+04                                 7.478752                            5.585995      -0.241481       1.986778                    0.999133      22.110178      63.151981       0.605811       0.490699      -1.002987       0.008813       0.018001      -0.062878       0.065996       0.031685       0.085460       0.037265       0.082997      -0.131315      -0.095589      -0.029680       0.125269              8.722137       5.886392      -0.256516      -3.051758       9.325592      -1.705957      10.954426           0.000002
           45              C       5.302390      11.369136      16.395233      -0.129552      44.787207 0.53896747E+03  0.13310342E+05                                10.985601                            7.751336      -0.028199       1.969393                    0.999128      29.808340      86.546696       0.593277       0.418044      -1.067964       0.001034      -0.013661       0.041625       0.043822      -0.003639      -0.009820       0.011937      -0.008357      -0.047569      -0.022757       0.003025       0.019732             13.533906       8.890810       0.210506      -5.578313      12.056645      -5.606355      19.654264           0.000001
           46              C       5.668877      10.193680      16.985142      -0.127944      37.872546 0.48839705E+03  0.11981227E+05                                10.202221                            7.640105      -0.432078       1.824117                    0.998331      31.787589      97.543042       0.557084       0.448185      -1.030859      -0.006884       0.012804       0.019187       0.024073       0.022783       0.007322       0.006296       0.049208      -0.007205      -0.032682      -0.004175       0.036858             11.789905       9.581694      -2.138995      -4.878557      11.714207      -1.595631      14.073812           0.000000
           47              C       5.099350      10.029744       0.542079      -0.113944      35.106129 0.44854734E+03  0.10756901E+05                                 9.595464                            7.235561      -0.298618       1.871560                    0.998997      30.921670      93.387829       0.583525       0.437691      -1.038436       0.000978       0.011400      -0.011701       0.016366       0.025801       0.017304      -0.002791       0.055578       0.011196      -0.041661      -0.000474       0.042135             11.005888       9.133740      -1.912933      -4.735385      10.624514      -1.461805      13.259411           0.000002
           48              C       4.283129      11.067424       0.885750      -0.119202      45.485222 0.52794094E+03  0.12955817E+05                                11.114531                            7.664299       0.011630       1.986745                    0.999207      29.393139      84.750541       0.598185       0.417245      -1.069713       0.020060      -0.016385      -0.030017       0.039646       0.003667       0.007181      -0.016607      -0.031823      -0.005742      -0.021504      -0.005057       0.026561             14.049312      13.441860      -2.506412      -9.543069       9.699730       0.703217      19.006347           0.000000
           49              C       3.497364      11.205200       2.127572       0.677691      22.989955 0.23309109E+03  0.47800599E+04                                 7.623962                            5.523595      -0.263111       1.980594                    0.999154      22.092975      63.156814       0.608484       0.490851      -1.001924      -0.014755      -0.006018       0.058701       0.060825       0.051913       0.092417       0.033554       0.028360      -0.104339      -0.099866      -0.027462       0.127329              9.109468       7.978546      -1.723305      -4.171228       8.431936      -0.444003      10.917922           0.000001
           50              C       5.711515      11.840016      15.055979       0.692478      24.126741 0.23409613E+03  0.48086331E+04                                 7.882651                            5.562241      -0.334745       1.960657                    0.998846      22.018161      63.114917       0.601647       0.495606      -0.998930       0.038550       0.022902      -0.060037       0.074933       0.016537       0.060226       0.016757       0.144487      -0.141367      -0.073609      -0.046875       0.120484              9.451052       5.592162      -0.498262      -2.671673      11.249993      -1.575913      11.511000           0.000002
           51              C       0.499478       8.439216       0.882207      -0.109567      44.254592 0.51571697E+03  0.12571455E+05                                10.881113                            7.553328       0.027430       1.991851                    0.999303      29.168546      83.594275       0.605669       0.414855      -1.072143      -0.005928      -0.023402      -0.028426       0.037294      -0.012559       0.006920      -0.027974      -0.010229      -0.004706      -0.026558      -0.008794       0.035351             13.671632       8.867824       1.665897       6.178591      12.925291       6.915011      19.221781           0.000001
           52              C       0.708610       7.225392       0.364929      -0.102694      33.663173 0.42403504E+03  0.10002349E+05                                 9.301245                            7.028205      -0.176937       1.920918                    0.999151      29.871105      88.750640       0.594412       0.436836      -1.041523      -0.009228       0.004436      -0.013054       0.016591       0.011599      -0.005499      -0.016393       0.058346       0.045199      -0.042917       0.012887       0.030029             10.641448       7.871874      -0.861949       4.378730      11.147039       2.060232      12.905432           0.000001
           53              C       0.167508       7.059712      16.807992      -0.120102      35.095083 0.44517812E+03  0.10654322E+05                                 9.620621                            7.236024      -0.295408       1.876323                    0.998849      30.718387      92.631649       0.580252       0.441060      -1.036610       0.001283       0.010819       0.017619       0.020716       0.021924      -0.014011       0.004273       0.065937       0.022543      -0.044667       0.004219       0.040448             11.043825       8.198964      -1.021083       4.694600      11.563284       1.720009      13.369227           0.000001
           54              C       9.699221       8.167152      16.354488      -0.111523      43.806584 0.51661785E+03  0.12623056E+05                                10.841155                            7.596034       0.007536       1.986761                    0.999283      29.294237      84.580541       0.598515       0.418828      -1.067546       0.015690      -0.013994       0.030794       0.037286      -0.000427      -0.003765       0.022003      -0.022666      -0.007059      -0.019047      -0.009423       0.028470             13.454556      11.360105      -1.952776       8.504806       9.901713      -0.832379      19.101849          -0.000000
           55              C       9.028174       8.353760      15.064836       0.673061      22.983840 0.23296463E+03  0.47798501E+04                                 7.621874                            5.528748      -0.258710       1.981216                    0.999254      22.159915      63.495429       0.606718       0.492034      -1.000686      -0.009932      -0.002756      -0.062891       0.063730       0.054373      -0.087000      -0.030319       0.038925      -0.143203      -0.100455      -0.027000       0.127455              9.044045       7.257995      -1.628115       3.662559       8.543759       0.635096      11.330382           0.000001
           56              C       0.958349       9.006016       2.180716       0.678328      22.969434 0.24250544E+03  0.50148072E+04                                 7.613733                            5.634800      -0.245993       1.984773                    0.999074      22.160012      63.291791       0.603263       0.490983      -1.003412       0.013289       0.019174       0.059653       0.064053       0.033873      -0.086809      -0.040198       0.081004      -0.130576      -0.097370      -0.030369       0.127740              8.969439       6.228144      -0.140459       3.274349       9.650035       2.084086      11.030138           0.000002
           57              C       4.151153      11.733632       7.399556      -0.122240      44.508198 0.52909244E+03  0.12976060E+05                                10.896223                            7.642472       0.018882       1.985564                    0.999312      29.410482      84.453152       0.603292       0.413969      -1.073070       0.006724       0.028350       0.032362       0.043546      -0.015591       0.007590      -0.023238      -0.016031      -0.002466      -0.021810      -0.012519       0.034329             13.480945       8.428072       1.389554       5.997446      12.606352       5.901851      19.408410           0.000000
           58              C       4.051663      12.989312       7.934549      -0.101198      33.891633 0.43785355E+03  0.10381401E+05                                 9.294982                            7.114142      -0.045902       1.963153                    0.999234      29.713084      87.676266       0.595980       0.433458      -1.046566       0.003857      -0.009131       0.009156       0.013495      -0.002162      -0.004348      -0.009109       0.038216       0.039317      -0.027927       0.010022       0.017906             10.540244       7.416728      -1.063528       4.032591      11.711762       1.162402      12.492242           0.000001
           59              C       4.595810      13.046864       9.231286      -0.119795      35.892893 0.46290221E+03  0.11185235E+05                                 9.745654                            7.365581      -0.303011       1.867702                    0.998709      31.187879      94.446040       0.576759       0.439497      -1.037709      -0.008156      -0.009101      -0.015996       0.020130       0.000720      -0.013616       0.003556       0.045762      -0.008656      -0.022364      -0.007612       0.029976             11.118129       7.716413      -0.790205       4.462428      12.366431       0.954732      13.271543           0.000002
           60              C       5.061787      11.836528       9.665304      -0.138980      45.218045 0.54600061E+03  0.13514964E+05                                11.018290                            7.780754      -0.057332       1.956158                    0.999234      29.960611      86.818743       0.595118       0.415797      -1.070420      -0.017572       0.015723      -0.034353       0.041667       0.000141      -0.006807       0.014675      -0.017110      -0.011794      -0.016603      -0.003519       0.020123             13.537911       9.702046      -2.279021       7.307292      11.548913      -2.423019      19.362772           0.000000
           61              C       5.641466      11.538304      10.999244       0.708195      23.591184 0.22600619E+03  0.45996654E+04                                 7.748957                            5.463361      -0.333352       1.966335                    0.998854      21.663006      61.715720       0.607672       0.495257      -0.999574       0.034147      -0.012017       0.065725       0.075035       0.026074      -0.055343      -0.000402       0.145668      -0.178350      -0.078225      -0.045203       0.123428              9.259117       5.776057      -1.289526       2.854004      10.854616       0.064522      11.146677           0.000002
           62              C       3.699389      11.229616       6.081560       0.681123      22.391933 0.23846125E+03  0.49132817E+04                                 7.478756                            5.585998      -0.241481       1.986778                    0.999133      22.110178      63.151982       0.605811       0.490699      -1.002987      -0.008813      -0.018001      -0.062879       0.065996       0.031685      -0.085460      -0.037265       0.082997      -0.131315      -0.095589      -0.029680       0.125269              8.722141       5.886395      -0.256515       3.051761       9.325592       1.705956      10.954435           0.000002
           63              C       4.849610       6.070864       7.537733      -0.129553      44.787222 0.53896767E+03  0.13310348E+05                                10.985604                            7.751338      -0.028199       1.969393                    0.999128      29.808342      86.546705       0.593277       0.418044      -1.067964      -0.001034       0.013661       0.041625       0.043822      -0.003639       0.009820      -0.011937      -0.008357      -0.047569      -0.022757       0.003025       0.019732             13.533910       8.890810       0.210508       5.578314      12.056648       5.606359      19.654272           0.000000
           64              C       4.483123       7.246320       8.127642      -0.127944      37.872542 0.48839701E+03  0.11981226E+05                                10.202220                            7.640104      -0.432077       1.824117                    0.998331      31.787588      97.543039       0.557084       0.448185      -1.030859       0.006884      -0.012804       0.019187       0.024073       0.022783      -0.007322      -0.006296       0.049208      -0.007205      -0.032682      -0.004175       0.036858             11.789903       9.581693      -2.138994       4.878556      11.714206       1.595631      14.073811           0.000000
           65              C       5.052650       7.410256       9.399579      -0.113944      35.106128 0.44854732E+03  0.10756900E+05                                 9.595464                            7.235561      -0.298618       1.871560                    0.998997      30.921669      93.387829       0.583525       0.437691      -1.038436      -0.000978      -0.011400      -0.011701       0.016366       0.025801      -0.017304       0.002790       0.055578       0.011196      -0.041661      -0.000474       0.042135             11.005888       9.133739      -1.912933       4.735384      10.624515       1.461805      13.259411           0.000001
           66              C       5.868871       6.372576       9.743250      -0.119202      45.485210 0.52794076E+03  0.12955812E+05                                11.114528                            7.664298       0.011630       1.986746                    0.999207      29.393138      84.750538       0.598185       0.417245      -1.069713      -0.020060       0.016385      -0.030017       0.039646       0.003667      -0.007181       0.016606      -0.031823      -0.005742      -0.021504      -0.005057       0.026560             14.049310      13.441856      -2.506411       9.543065       9.699731      -0.703215      19.006342           0.000000
           67              C       6.654636       6.234800      10.985072       0.677691      22.989956 0.23309110E+03  0.47800602E+04                                 7.623962                            5.523595      -0.263111       1.980594                    0.999154      22.092973      63.156806       0.608484       0.490851      -1.001924       0.014755       0.006018       0.058701       0.060825       0.051913      -0.092417      -0.033554       0.028360      -0.104339      -0.099866      -0.027462       0.127329              9.109469       7.978547      -1.723305       4.171231       8.431934       0.444000      10.917925           0.000001
           68              C       4.440485       5.599984       6.198479       0.692478      24.126751 0.23409626E+03  0.48086363E+04                                 7.882653                            5.562243      -0.334745       1.960657                    0.998846      22.018161      63.114915       0.601647       0.495606      -0.998930      -0.038550      -0.022902      -0.060037       0.074933       0.016537      -0.060226      -0.016757       0.144487      -0.141367      -0.073609      -0.046875       0.120484              9.451054       5.592162      -0.498261       2.671674      11.249993       1.575914      11.511008           0.000002
           69              C       5.575478       0.280784       9.739707      -0.109567      44.254599 0.51571734E+03  0.12571466E+05                                10.881116                            7.553332       0.027430       1.991851                    0.999303      29.168551      83.594304       0.605669       0.414855      -1.072143      -0.005928       0.023402      -0.028426       0.037294       0.012559       0.006920       0.027974      -0.010229      -0.004706      -0.026557      -0.008794       0.035351             13.671635       8.867827      -1.665895       6.178594      12.925291      -6.915008      19.221786           0.000001
           70              C       5.784610       1.494608       9.222429      -0.102694      33.663176 0.42403515E+03  0.10002353E+05                                 9.301247                            7.028207      -0.176937       1.920917                    0.999151      29.871109      88.750666       0.594412       0.436836      -1.041523      -0.009228      -0.004436      -0.013054       0.016591      -0.011599      -0.005499       0.016393       0.058346       0.045199      -0.042917       0.012887       0.030029             10.641450       7.871876       0.861949       4.378732      11.147039      -2.060232      12.905435           0.000002
           71              C       5.243508       1.660288       7.950492      -0.120102      35.095074 0.44517802E+03  0.10654319E+05                                 9.620619                            7.236023      -0.295407       1.876323                    0.998849      30.718383      92.631635       0.580252       0.441060      -1.036610       0.001283      -0.010819       0.017619       0.020716      -0.021924      -0.014011      -0.004273       0.065937       0.022543      -0.044667       0.004219       0.040448             11.043823       8.198963       1.021082       4.694599      11.563281      -1.720008      13.369226           0.000001
           72              C       4.623221       0.552848       7.496988      -0.111524      43.806589 0.51661790E+03  0.12623057E+05                                10.841155                            7.596034       0.007536       1.986761                    0.999283      29.294239      84.580546       0.598515       0.418828      -1.067546       0.015690       0.013994       0.030794       0.037286       0.000427      -0.003765      -0.022003      -0.022666      -0.007059      -0.019047      -0.009423       0.028470             13.454557      11.360105       1.952775       8.504808       9.901712       0.832377      19.101853          -0.000000
           73              C       3.952174       0.366240       6.207336       0.673061      22.983833 0.23296454E+03  0.47798478E+04                                 7.621872                            5.528747      -0.258710       1.981216                    0.999254      22.159915      63.495427       0.606718       0.492034      -1.000686      -0.009932       0.002756      -0.062891       0.063730      -0.054373      -0.087000       0.030319       0.038925      -0.143203      -0.100455      -0.027000       0.127455              9.044043       7.257993       1.628115       3.662560       8.543758      -0.635091      11.330379           0.000001
           74              C       6.034349      17.153984      11.038217       0.678328      22.969416 0.24250529E+03  0.50148038E+04                                 7.613731                            5.634799      -0.245993       1.984773                    0.999074      22.160018      63.291825       0.603263       0.490984      -1.003412       0.013289      -0.019174       0.059653       0.064053      -0.033873      -0.086809       0.040198       0.081004      -0.130576      -0.097370      -0.030369       0.127740              8.969434       6.228142       0.140465       3.274345       9.650036      -2.084077      11.030123           0.000002
           75              C       9.227153      14.426368      16.257055      -0.122240      44.508219 0.52909255E+03  0.12976064E+05                                10.896226                            7.642473       0.018881       1.985563                    0.999312      29.410488      84.453178       0.603292       0.413969      -1.073070       0.006724      -0.028350       0.032362       0.043546       0.015591       0.007590       0.023238      -0.016031      -0.002466      -0.021810      -0.012519       0.034329             13.480949       8.428074      -1.389556       5.997449      12.606354      -5.901854      19.408417           0.000000
           76              C       9.127663      13.170688      16.792048      -0.101198      33.891627 0.43785380E+03  0.10381408E+05                                 9.294982                            7.114145      -0.045902       1.963153                    0.999234      29.713085      87.676273       0.595980       0.433459      -1.046566       0.003857       0.009132       0.009156       0.013495       0.002162      -0.004348       0.009109       0.038216       0.039317      -0.027927       0.010022       0.017905             10.540243       7.416725       1.063527       4.032583      11.711770      -1.162410      12.492233           0.000001
           77              C       9.671810      13.113136       0.373787      -0.119795      35.892877 0.46290236E+03  0.11185239E+05                                 9.745652                            7.365583      -0.303010       1.867702                    0.998709      31.187875      94.446024       0.576759       0.439497      -1.037709      -0.008156       0.009101      -0.015996       0.020130      -0.000720      -0.013616      -0.003556       0.045762      -0.008656      -0.022364      -0.007612       0.029976             11.118124       7.716409       0.790208       4.462420      12.366435      -0.954728      13.271529           0.000001
           78              C      -0.014213      14.323472       0.807804      -0.138980      45.218031 0.54600056E+03  0.13514963E+05                                11.018287                            7.780753      -0.057332       1.956158                    0.999234      29.960614      86.818751       0.595118       0.415797      -1.070420      -0.017572      -0.015723      -0.034353       0.041667      -0.000141      -0.006807      -0.014675      -0.017110      -0.011794      -0.016603      -0.003519       0.020123             13.537905       9.702042       2.279020       7.307285      11.548915       2.423013      19.362758           0.000000
           79              C       0.565466      14.621696       2.141744       0.708195      23.591180 0.22600619E+03  0.45996654E+04                                 7.748955                            5.463360      -0.333352       1.966335                    0.998854      21.663006      61.715718       0.607672       0.495257      -0.999574       0.034147       0.012017       0.065725       0.075035      -0.026074      -0.055343       0.000402       0.145668      -0.178350      -0.078225      -0.045203       0.123428              9.259115       5.776056       1.289526       2.854003      10.854614      -0.064521      11.146675           0.000002
           80              C       8.775389      14.930384      14.939060       0.681123      22.391923 0.23846103E+03  0.49132763E+04                                 7.478753                            5.585995      -0.241481       1.986778                    0.999133      22.110179      63.151989       0.605811       0.490699      -1.002987      -0.008813       0.018001      -0.062878       0.065996      -0.031685      -0.085460       0.037265       0.082997      -0.131315      -0.095589      -0.029680       0.125269              8.722138       5.886393       0.256516       3.051759       9.325593      -1.705958      10.954429           0.000002
           81              C       9.925610       2.649136      16.395233      -0.129552      44.787206 0.53896745E+03  0.13310341E+05                                10.985601                            7.751336      -0.028199       1.969393                    0.999128      29.808339      86.546694       0.593277       0.418044      -1.067964      -0.001034      -0.013661       0.041626       0.043822       0.003639       0.009820       0.011937      -0.008357      -0.047569      -0.022757       0.003025       0.019732             13.533906       8.890810      -0.210506       5.578313      12.056645      -5.606355      19.654264           0.000001
           82              C       9.559123       1.473680      16.985142      -0.127944      37.872547 0.48839705E+03  0.11981227E+05                                10.202221                            7.640105      -0.432077       1.824117                    0.998331      31.787590      97.543046       0.557084       0.448185      -1.030859       0.006884       0.012804       0.019188       0.024073      -0.022783      -0.007322       0.006296       0.049208      -0.007205      -0.032682      -0.004175       0.036858             11.789905       9.581694       2.138995       4.878557      11.714207      -1.595632      14.073813           0.000000
           83              C      -0.023350       1.309744       0.542079      -0.113944      35.106128 0.44854732E+03  0.10756900E+05                                 9.595465                            7.235561      -0.298618       1.871560                    0.998997      30.921670      93.387834       0.583525       0.437691      -1.038436      -0.000978       0.011400      -0.011701       0.016366      -0.025801      -0.017304      -0.002790       0.055578       0.011196      -0.041661      -0.000474       0.042135             11.005889       9.133740       1.912933       4.735385      10.624514      -1.461806      13.259412           0.000002
           84              C       0.792871       2.347424       0.885750      -0.119202      45.485215 0.52794087E+03  0.12955815E+05                                11.114529                            7.664298       0.011630       1.986746                    0.999207      29.393137      84.750529       0.598185       0.417245      -1.069713      -0.020060      -0.016385      -0.030017       0.039647      -0.003667      -0.007181      -0.016606      -0.031823      -0.005742      -0.021504      -0.005057       0.026560             14.049310      13.441858       2.506412       9.543066       9.699729       0.703217      19.006343           0.000000
           85              C       1.578636       2.485200       2.127572       0.677691      22.989951 0.23309106E+03  0.47800590E+04                                 7.623961                            5.523595      -0.263111       1.980594                    0.999154      22.092972      63.156798       0.608484       0.490850      -1.001924       0.014755      -0.006018       0.058701       0.060825      -0.051913      -0.092417       0.033554       0.028360      -0.104339      -0.099867      -0.027462       0.127329              9.109466       7.978545       1.723305       4.171227       8.431934      -0.444003      10.917920           0.000001
           86              C       9.516485       3.120016      15.055979       0.692478      24.126738 0.23409611E+03  0.48086325E+04                                 7.882650                            5.562241      -0.334745       1.960657                    0.998846      22.018160      63.114914       0.601647       0.495606      -0.998930      -0.038550       0.022902      -0.060037       0.074933      -0.016537      -0.060226       0.016757       0.144487      -0.141367      -0.073609      -0.046875       0.120484              9.451051       5.592161       0.498263       2.671673      11.249993      -1.575913      11.511000           0.000002
           87              C       4.576522      17.159216       0.882207      -0.109567      44.254609 0.51571713E+03  0.12571460E+05                                10.881117                            7.553330       0.027430       1.991851                    0.999303      29.168551      83.594305       0.605669       0.414855      -1.072143       0.005928      -0.023402      -0.028426       0.037294       0.012559      -0.006920      -0.027974      -0.010229      -0.004706      -0.026557      -0.008794       0.035351             13.671638       8.867828      -1.665898      -6.178595      12.925296       6.915014      19.221792           0.000001
           88              C       4.367390      15.945392       0.364929      -0.102694      33.663179 0.42403512E+03  0.10002352E+05                                 9.301247                            7.028206      -0.176937       1.920918                    0.999151      29.871108      88.750660       0.594412       0.436836      -1.041523       0.009228       0.004436      -0.013055       0.016591      -0.011599       0.005499      -0.016393       0.058346       0.045199      -0.042917       0.012887       0.030029             10.641451       7.871876       0.861949      -4.378732      11.147041       2.060233      12.905436           0.000001
           89              C       4.908492      15.779712      16.807992      -0.120102      35.095083 0.44517812E+03  0.10654322E+05                                 9.620621                            7.236024      -0.295408       1.876323                    0.998849      30.718387      92.631651       0.580252       0.441060      -1.036610      -0.001283       0.010819       0.017619       0.020716      -0.021924       0.014011       0.004273       0.065937       0.022543      -0.044667       0.004219       0.040448             11.043826       8.198965       1.021082      -4.694600      11.563284       1.720010      13.369229           0.000001
           90              C       5.528779      16.887152      16.354488      -0.111523      43.806592 0.51661793E+03  0.12623058E+05                                10.841156                            7.596035       0.007536       1.986761                    0.999283      29.294240      84.580554       0.598515       0.418828      -1.067546      -0.015690      -0.013994       0.030794       0.037286       0.000427       0.003765       0.022003      -0.022666      -0.007058      -0.019047      -0.009423       0.028470             13.454558      11.360107       1.952776      -8.504809       9.901714      -0.832379      19.101854           0.000000
           91              C       6.199826      17.073760      15.064836       0.673061      22.983843 0.23296465E+03  0.47798508E+04                                 7.621875                            5.528749      -0.258710       1.981216                    0.999254      22.159917      63.495438       0.606718       0.492034      -1.000686       0.009932      -0.002756      -0.062891       0.063730      -0.054373       0.087000      -0.030319       0.038925      -0.143203      -0.100455      -0.027000       0.127455              9.044047       7.257996       1.628115      -3.662560       8.543760       0.635096      11.330385           0.000001
           92              C       4.117651       0.286016       2.180716       0.678328      22.969439 0.24250549E+03  0.50148088E+04                                 7.613735                            5.634801      -0.245993       1.984773                    0.999074      22.160017      63.291817       0.603263       0.490984      -1.003412      -0.013289       0.019174       0.059653       0.064053      -0.033873       0.086809      -0.040198       0.081004      -0.130575      -0.097370      -0.030369       0.127740              8.969442       6.228145       0.140459      -3.274351       9.650037       2.084087      11.030142           0.000002
           93              C       0.924847       3.013632       7.399556      -0.122240      44.508206 0.52909257E+03  0.12976064E+05                                10.896224                            7.642473       0.018882       1.985564                    0.999312      29.410486      84.453167       0.603292       0.413969      -1.073070      -0.006724       0.028350       0.032362       0.043546       0.015591      -0.007590      -0.023238      -0.016031      -0.002466      -0.021810      -0.012519       0.034329             13.480946       8.428073      -1.389554      -5.997447      12.606353       5.901852      19.408412           0.000001
           94              C       1.024337       4.269312       7.934549      -0.101198      33.891637 0.43785361E+03  0.10381403E+05                                 9.294983                            7.114143      -0.045903       1.963153                    0.999234      29.713086      87.676277       0.595980       0.433458      -1.046566      -0.003857      -0.009132       0.009156       0.013495       0.002162       0.004348      -0.009109       0.038216       0.039317      -0.027927       0.010022       0.017905             10.540245       7.416729       1.063528      -4.032591      11.711763       1.162402      12.492243           0.000001
           95              C       0.480190       4.326864       9.231286      -0.119795      35.892890 0.46290217E+03  0.11185234E+05                                 9.745654                            7.365581      -0.303011       1.867702                    0.998709      31.187877      94.446036       0.576759       0.439497      -1.037709       0.008156      -0.009101      -0.015996       0.020130      -0.000720       0.013616       0.003556       0.045762      -0.008656      -0.022364      -0.007612       0.029976             11.118129       7.716413       0.790205      -4.462428      12.366431       0.954732      13.271543           0.000002
           96              C       0.014213       3.116528       9.665304      -0.138980      45.218046 0.54600062E+03  0.13514965E+05                                11.018290                            7.780754      -0.057332       1.956158                    0.999234      29.960611      86.818743       0.595118       0.415797      -1.070420       0.017572       0.015723      -0.034353       0.041667      -0.000141       0.006807       0.014675      -0.017110      -0.011794      -0.016603      -0.003519       0.020123             13.537911       9.702047       2.279021      -7.307292      11.548913      -2.423019      19.362773           0.000000
           97              C       9.586534       2.818304      10.999244       0.708195      23.591182 0.22600617E+03  0.45996649E+04                                 7.748956                            5.463360      -0.333352       1.966335                    0.998854      21.663005      61.715716       0.607672       0.495257      -0.999574      -0.034147      -0.012017       0.065725       0.075035      -0.026074       0.055343      -0.000402       0.145668      -0.178350      -0.078225      -0.045203       0.123428              9.259116       5.776056       1.289526      -2.854004      10.854615       0.064521      11.146677           0.000002
           98              C       1.376611       2.509616       6.081560       0.681123      22.391933 0.23846125E+03  0.49132815E+04                                 7.478755                            5.585997      -0.241481       1.986778                    0.999133      22.110177      63.151973       0.605811       0.490699      -1.002987       0.008813      -0.018001      -0.062878       0.065996      -0.031685       0.085460      -0.037265       0.082997      -0.131315      -0.095589      -0.029680       0.125269              8.722140       5.886394       0.256515      -3.051760       9.325591       1.705956      10.954434           0.000002
           99              C       0.226390      14.790864       7.537733      -0.129553      44.787220 0.53896764E+03  0.13310346E+05                                10.985603                            7.751338      -0.028199       1.969393                    0.999128      29.808341      86.546698       0.593277       0.418044      -1.067964       0.001034       0.013661       0.041625       0.043822       0.003639      -0.009820      -0.011937      -0.008357      -0.047569      -0.022757       0.003025       0.019732             13.533909       8.890810      -0.210507      -5.578313      12.056646       5.606358      19.654270           0.000001
          100              C       0.592877      15.966320       8.127642      -0.127944      37.872540 0.48839699E+03  0.11981225E+05                                10.202219                            7.640104      -0.432077       1.824117                    0.998331      31.787587      97.543031       0.557084       0.448184      -1.030859      -0.006884      -0.012804       0.019187       0.024073      -0.022783       0.007322      -0.006296       0.049208      -0.007205      -0.032682      -0.004175       0.036858             11.789902       9.581692       2.138994      -4.878556      11.714205       1.595630      14.073810           0.000000
          101              C       0.023350      16.130256       9.399579      -0.113944      35.106124 0.44854726E+03  0.10756898E+05                                 9.595464                            7.235561      -0.298617       1.871560                    0.998997      30.921666      93.387816       0.583525       0.437691      -1.038436       0.000978      -0.011400      -0.011701       0.016366      -0.025801       0.017304       0.002790       0.055578       0.011196      -0.041661      -0.000475       0.042135             11.005888       9.133739       1.912933      -4.735384      10.624514       1.461805      13.259410           0.000002
          102              C       9.359129      15.092576       9.743250      -0.119202      45.485207 0.52794073E+03  0.12955811E+05                                11.114528                            7.664297       0.011630       1.986745                    0.999207      29.393137      84.750532       0.598185       0.417245      -1.069713       0.020059       0.016385      -0.030017       0.039647      -0.003667       0.007181       0.016607      -0.031823      -0.005742      -0.021504      -0.005057       0.026561             14.049309      13.441855       2.506411      -9.543064       9.699730      -0.703215      19.006341           0.000000
          103              C       8.573364      14.954800      10.985072       0.677691      22.989956 0.23309110E+03  0.47800600E+04                                 7.623962                            5.523595      -0.263110       1.980595                    0.999154      22.092972      63.156800       0.608484       0.490851      -1.001924      -0.014755       0.006018       0.058701       0.060825      -0.051913       0.092417      -0.033554       0.028360      -0.104339      -0.099866      -0.027462       0.127329              9.109468       7.978547       1.723304      -4.171231       8.431933       0.444001      10.917925           0.000001
          104              C       0.635515      14.319984       6.198479       0.692478      24.126750 0.23409625E+03  0.48086362E+04                                 7.882652                            5.562243      -0.334745       1.960657                    0.998846      22.018161      63.114915       0.601647       0.495606      -0.998930       0.038550      -0.022902      -0.060037       0.074933      -0.016537       0.060226      -0.016757       0.144487      -0.141367      -0.073609      -0.046875       0.120484              9.451054       5.592162       0.498261      -2.671674      11.249993       1.575913      11.511008           0.000002
          105              S       0.387806       8.002344       8.645274       0.157004     109.751460 0.26564917E+04  0.92941988E+05                                15.928148                           14.191978       1.309089       2.093151                    0.999422      64.092052     187.840048       0.615735       0.284321      -1.236858      -0.030524       0.069759      -0.006196       0.076397      -0.095435      -0.259349      -0.084877      -0.218978       0.619781      -0.376164       0.041632       0.334532             17.084888      14.216305      -0.895701      -6.244202      18.476990      -2.871860      18.561368           0.000004
          106              S       5.261782       6.801426      17.333419       0.186958     109.634451 0.26112796E+04  0.91039771E+05                                15.945015                           14.102898       1.199577       2.067310                    0.999463      63.466058     186.151651       0.615083       0.285624      -1.234483       0.023009      -0.066852       0.008917       0.071261      -0.049709      -0.227179      -0.028891      -0.262443       0.635561      -0.340914       0.033966       0.306947             17.111223      12.841532      -1.021175      -5.977876      19.316271      -1.392253      19.175866           0.000004
          107              S       4.246582      12.265203      17.383729       0.185834     106.326236 0.25169007E+04  0.87001263E+05                                15.622087                           13.830460       1.224539       2.074654                    0.999696      63.415353     185.596786       0.621739       0.284996      -1.234371       0.060203      -0.067389       0.021687       0.092930      -0.085953      -0.260536      -0.094906      -0.161043       0.549561      -0.352565       0.025619       0.326946             16.751796      14.291548      -1.854342      -5.924188      18.020375      -2.292039      17.943465           0.000006
          108              S       9.764194       9.437656      17.502774       0.157004     109.751438 0.26564908E+04  0.92941950E+05                                15.928146                           14.191975       1.309089       2.093151                    0.999422      64.092045     187.840016       0.615735       0.284321      -1.236858       0.030524      -0.069759      -0.006196       0.076397      -0.095435       0.259349       0.084877      -0.218978       0.619780      -0.376164       0.041632       0.334532             17.084886      14.216303      -0.895700       6.244203      18.476986       2.871860      18.561370           0.000004
          109              S       4.890218      10.638574       8.475919       0.186958     109.634416 0.26112790E+04  0.91039744E+05                                15.945012                           14.102896       1.199576       2.067310                    0.999463      63.466058     186.151652       0.615083       0.285624      -1.234483      -0.023009       0.066852       0.008917       0.071261      -0.049709       0.227179       0.028891      -0.262443       0.635560      -0.340914       0.033966       0.306947             17.111218      12.841529      -1.021177       5.977872      19.316271       1.392250      19.175855           0.000004
          110              S       5.905418       5.174797       8.526230       0.185834     106.326241 0.25169007E+04  0.87001266E+05                                15.622087                           13.830460       1.224539       2.074654                    0.999696      63.415353     185.596791       0.621739       0.284996      -1.234371      -0.060203       0.067388       0.021687       0.092930      -0.085953       0.260536       0.094906      -0.161043       0.549561      -0.352565       0.025619       0.326946             16.751797      14.291545      -1.854339       5.924187      18.020380       2.292043      17.943466           0.000006
          111              S       4.688194      16.722344       8.645274       0.157004     109.751463 0.26564917E+04  0.92941991E+05                                15.928149                           14.191978       1.309088       2.093151                    0.999422      64.092051     187.840049       0.615735       0.284321      -1.236858       0.030524       0.069759      -0.006196       0.076397       0.095435       0.259349      -0.084877      -0.218978       0.619780      -0.376164       0.041632       0.334532             17.084889      14.216305       0.895701       6.244203      18.476990      -2.871860      18.561371           0.000004
          112              S       9.966218      15.521426      17.333419       0.186958     109.634454 0.26112797E+04  0.91039774E+05                                15.945016                           14.102898       1.199576       2.067310                    0.999463      63.466056     186.151648       0.615083       0.285624      -1.234483      -0.023009      -0.066852       0.008917       0.071260       0.049709       0.227179      -0.028891      -0.262443       0.635560      -0.340914       0.033966       0.306947             17.111224      12.841533       1.021175       5.977877      19.316271      -1.392252      19.175868           0.000004
          113              S       0.829418       3.545203      17.383729       0.185834     106.326219 0.25169002E+04  0.87001241E+05                                15.622084                           13.830458       1.224539       2.074654                    0.999696      63.415352     185.596773       0.621739       0.284996      -1.234371      -0.060203      -0.067389       0.021687       0.092930       0.085953       0.260536      -0.094906      -0.161043       0.549562      -0.352565       0.025619       0.326946             16.751793      14.291546       1.854342       5.924186      18.020373      -2.292038      17.943462           0.000006
          114              S       5.463806       0.717656      17.502774       0.157004     109.751475 0.26564919E+04  0.92941998E+05                                15.928150                           14.191979       1.309088       2.093151                    0.999422      64.092053     187.840056       0.615735       0.284321      -1.236858      -0.030524      -0.069759      -0.006196       0.076397       0.095435      -0.259349       0.084877      -0.218978       0.619781      -0.376164       0.041632       0.334532             17.084891      14.216308       0.895700      -6.244206      18.476989       2.871860      18.561377           0.000004
          115              S       0.185782       1.918574       8.475919       0.186958     109.634400 0.26112785E+04  0.91039724E+05                                15.945010                           14.102894       1.199576       2.067310                    0.999463      63.466054     186.151635       0.615083       0.285624      -1.234483       0.023009       0.066851       0.008917       0.071260       0.049709      -0.227179       0.028891      -0.262443       0.635560      -0.340914       0.033966       0.306947             17.111216      12.841527       1.021177      -5.977872      19.316269       1.392250      19.175853           0.000004
          116              S       9.322582      13.894797       8.526230       0.185834     106.326235 0.25169006E+04  0.87001259E+05                                15.622086                           13.830459       1.224539       2.074654                    0.999696      63.415354     185.596789       0.621739       0.284996      -1.234371       0.060203       0.067389       0.021687       0.092930       0.085953      -0.260536       0.094906      -0.161043       0.549561      -0.352565       0.025619       0.326946             16.751796      14.291544       1.854339      -5.924187      18.020378       2.292042      17.943466           0.000006
          117              O       1.779646       8.043328       5.985898      -0.619097      38.173269 0.57225590E+03  0.13995059E+05                                 9.066330                            7.460697       0.341504       2.148482                    0.996648      28.566713      76.127256       0.686629       0.364754      -1.132691      -0.051818      -0.025887       0.037777       0.069154      -0.014133       0.063369       0.043157      -0.009489      -0.209371      -0.113741       0.049754       0.063987             10.114430       9.623034      -4.118809      -2.090464      12.383498       1.235706       8.336759           0.000001
          118              O       1.087279      10.048928       5.394218      -0.754992      50.231161 0.77221005E+03  0.20407645E+05                                10.939153                            8.721767      -0.054353       1.965499                    0.997405      32.082388      89.638817       0.627399       0.369407      -1.126156      -0.025206      -0.079355       0.093319       0.125064       0.066346       0.072583       0.008316       0.005064      -0.059020      -0.093213      -0.012718       0.105931             12.807265       7.717449       0.838349      -1.654598      13.955252      -6.576707      16.749093           0.000002
          119              O       9.461664       7.220160      11.252568      -0.698898      43.250992 0.68059716E+03  0.17431874E+05                                 9.936960                            8.210764       0.052791       2.024746                    0.996036      30.685260      84.471405       0.643789       0.371457      -1.124320       0.002396       0.064775      -0.063101       0.090461       0.016350       0.065116       0.026507       0.001000      -0.177918      -0.095661       0.016448       0.079213             11.163093       7.314154       0.000218      -1.116848      16.297053      -4.066966       9.878072           0.000002
          120              O       8.614987       9.243200      11.824762      -0.648451      36.773427 0.57439893E+03  0.14050241E+05                                 8.791079                            7.430744       0.263696       2.112769                    0.997410      28.923928      76.901416       0.694630       0.360481      -1.136870       0.090004       0.022348      -0.044063       0.102673      -0.002894       0.050423       0.061217       0.060288      -0.058786      -0.092586       0.013645       0.078941              9.812834       8.854209      -1.854920      -4.137484       8.132611       2.144747      12.451682           0.000002
          121              O       4.170442       7.106800       2.384439      -0.697388      46.801607 0.65850306E+03  0.16649978E+05                                10.335298                            7.963348       0.385809       2.137794                    0.997089      29.974315      80.751061       0.670788       0.361131      -1.137537      -0.005269      -0.050622      -0.074207       0.089983      -0.005451       0.032903      -0.010548       0.007638      -0.248307      -0.091359       0.034894       0.056465             12.054311       8.015585      -3.960829      -2.101433      18.328029       3.531550       9.819320           0.000002
          122              O       4.528807       4.986096       2.963720      -0.686538      45.846461 0.62269837E+03  0.15583678E+05                                10.263465                            7.800232       0.076331       2.041641                    0.996899      29.798571      80.836919       0.667952       0.366411      -1.129232       0.019083       0.101722      -0.040534       0.111151       0.036358       0.046498      -0.008552       0.110210      -0.081668      -0.068347      -0.026209       0.094556             12.187136       6.895871       2.004777      -2.115594      14.628623      -6.291593      15.036915           0.000002
          123              O       6.250586       7.415488      14.692821      -0.703850      43.533735 0.69103823E+03  0.17798432E+05                                10.016696                            8.315389      -0.031347       1.994539                    0.996016      30.984321      86.031766       0.633771       0.375227      -1.119491       0.001081      -0.072441       0.057579       0.092543       0.025886       0.071859       0.025566       0.016278      -0.149580      -0.092192       0.000889       0.091303             11.211348       7.096167       0.235414      -1.007270      16.061195      -4.229533      10.476683           0.000002
          124              O       7.017062       5.362800      14.166686      -0.649640      36.337871 0.58031870E+03  0.14224209E+05                                 8.716436                            7.471945       0.326612       2.136982                    0.996623      28.873120      76.717049       0.692648       0.360771      -1.137222      -0.090088      -0.023690       0.035068       0.099533      -0.012620       0.045592       0.058471       0.045716      -0.059159      -0.089660       0.023816       0.065845              9.650664       8.275396      -2.064330      -3.625134       8.610154       2.398929      12.066442           0.000002
          125              O       2.815150      12.216720       2.336608      -0.615652      37.612716 0.56383579E+03  0.13734500E+05                                 8.971320                            7.399567       0.357721       2.156931                    0.997071      28.343271      75.316948       0.690486       0.364159      -1.133453       0.053882       0.024028      -0.036805       0.069536      -0.008326       0.063431       0.047892      -0.002560      -0.177844      -0.108107       0.037976       0.070131             10.076864       9.902868      -4.326173      -2.518554      12.072080       1.450745       8.255644           0.000001
          126              O       3.532896      10.212864       2.931833      -0.761225      50.617135 0.80535480E+03  0.21481594E+05                                10.970582                            8.894575      -0.096602       1.954536                    0.997915      32.274655      90.226538       0.623351       0.368379      -1.128346       0.030806       0.077858      -0.086878       0.120659       0.067330       0.075060       0.010697      -0.008633      -0.028946      -0.096604      -0.009758       0.106362             12.676902       7.989537       0.999979      -2.001203      13.848048      -6.029041      16.193119           0.000002
          127              O       5.536901      13.043376      14.742423      -0.673055      43.733792 0.61395082E+03  0.15296563E+05                                 9.976656                            7.735253       0.296953       2.116967                    0.996592      29.612914      79.916452       0.672665       0.365466      -1.130992       0.002514      -0.049659       0.057100       0.075715       0.008561       0.046751       0.017701       0.001808      -0.192122      -0.084440       0.024860       0.059580             11.680841       6.631114       0.312839      -0.964564      18.369774      -3.968019      10.041635           0.000002
          128              O       6.248556      10.992432      14.283605      -0.703289      49.836365 0.69784393E+03  0.17928119E+05                                10.807542                            8.241737       0.157583       2.059194                    0.996753      30.394817      82.924973       0.653159       0.365015      -1.132880       0.025573       0.105281       0.063917       0.125791      -0.018767       0.037504       0.031990       0.123260      -0.064513      -0.080239      -0.005689       0.085928             12.777154       8.549761      -3.952555      -3.471147      15.020698       5.506062      14.761005           0.000002
          129              O       8.372354       9.396672      14.843399      -0.619097      38.173271 0.57225591E+03  0.13995059E+05                                 9.066330                            7.460697       0.341504       2.148482                    0.996648      28.566713      76.127261       0.686628       0.364754      -1.132691       0.051818       0.025887       0.037777       0.069154      -0.014133      -0.063369      -0.043157      -0.009489      -0.209371      -0.113741       0.049754       0.063987             10.114431       9.623036      -4.118810       2.090461      12.383501      -1.235701       8.336757           0.000001
          130              O       9.064721       7.391072      14.251717      -0.754992      50.231203 0.77221076E+03  0.20407669E+05                                10.939160                            8.721772      -0.054354       1.965499                    0.997405      32.082391      89.638835       0.627399       0.369407      -1.126156       0.025206       0.079355       0.093319       0.125064       0.066346      -0.072583      -0.008316       0.005064      -0.059020      -0.093213      -0.012718       0.105931             12.807275       7.717453       0.838350       1.654598      13.955258       6.576714      16.749113           0.000002
          131              O       0.690336      10.219840       2.395068      -0.698898      43.250974 0.68059691E+03  0.17431866E+05                                 9.936957                            8.210762       0.052791       2.024746                    0.996036      30.685258      84.471388       0.643790       0.371457      -1.124320      -0.002396      -0.064775      -0.063101       0.090461       0.016350      -0.065116      -0.026507       0.001000      -0.177918      -0.095661       0.016448       0.079213             11.163089       7.314152       0.000221       1.116847      16.297045       4.066970       9.878072           0.000002
          132              O       1.537013       8.196800       2.967263      -0.648451      36.773423 0.57439907E+03  0.14050245E+05                                 8.791078                            7.430744       0.263696       2.112769                    0.997410      28.923924      76.901391       0.694630       0.360481      -1.136871      -0.090004      -0.022348      -0.044063       0.102673      -0.002894      -0.050423      -0.061217       0.060288      -0.058786      -0.092586       0.013645       0.078941              9.812833       8.854206      -1.854915       4.137484       8.132603      -2.144746      12.451690           0.000002
          133              O       5.981558      10.333200      11.241939      -0.697388      46.801625 0.65850328E+03  0.16649986E+05                                10.335302                            7.963350       0.385808       2.137794                    0.997089      29.974316      80.751072       0.670788       0.361131      -1.137537       0.005269       0.050622      -0.074207       0.089983      -0.005451      -0.032903       0.010548       0.007637      -0.248307      -0.091359       0.034894       0.056465             12.054316       8.015589      -3.960832       2.101434      18.328038      -3.531552       9.819323           0.000002
          134              O       5.623193      12.453904      11.821220      -0.686538      45.846490 0.62269867E+03  0.15583688E+05                                10.263470                            7.800235       0.076331       2.041641                    0.996899      29.798573      80.836937       0.667952       0.366411      -1.129232      -0.019083      -0.101722      -0.040534       0.111151       0.036358      -0.046498       0.008552       0.110210      -0.081667      -0.068347      -0.026209       0.094556             12.187144       6.895875       2.004780       2.115596      14.628634       6.291600      15.036925           0.000002
          135              O       3.901414      10.024512       5.835321      -0.703850      43.533723 0.69103823E+03  0.17798432E+05                                10.016694                            8.315389      -0.031347       1.994539                    0.996016      30.984324      86.031773       0.633771       0.375227      -1.119491      -0.001081       0.072441       0.057579       0.092543       0.025886      -0.071859      -0.025566       0.016278      -0.149580      -0.092192       0.000889       0.091303             11.211345       7.096167       0.235414       1.007271      16.061186       4.229530      10.476681           0.000002
          136              O       3.134938      12.077200       5.309185      -0.649640      36.337879 0.58031897E+03  0.14224217E+05                                 8.716437                            7.471947       0.326612       2.136982                    0.996623      28.873121      76.717051       0.692648       0.360771      -1.137222       0.090088       0.023690       0.035068       0.099533      -0.012620      -0.045591      -0.058471       0.045716      -0.059159      -0.089660       0.023816       0.065845              9.650666       8.275397      -2.064328       3.625133       8.610153      -2.398930      12.066447           0.000002
          137              O       7.336850       5.223280      11.194109      -0.615652      37.612707 0.56383565E+03  0.13734496E+05                                 8.971318                            7.399566       0.357722       2.156931                    0.997071      28.343267      75.316932       0.690486       0.364159      -1.133453      -0.053882      -0.024028      -0.036805       0.069536      -0.008326      -0.063431      -0.047892      -0.002560      -0.177844      -0.108107       0.037976       0.070131             10.076862       9.902866      -4.326171       2.518556      12.072075      -1.450748       8.255646           0.000001
          138              O       6.619104       7.227136      11.789333      -0.761225      50.617132 0.80535487E+03  0.21481596E+05                                10.970582                            8.894575      -0.096602       1.954536                    0.997915      32.274655      90.226542       0.623351       0.368379      -1.128346      -0.030806      -0.077858      -0.086878       0.120659       0.067330      -0.075060      -0.010697      -0.008633      -0.028946      -0.096604      -0.009758       0.106362             12.676901       7.989538       0.999979       2.001203      13.848048       6.029040      16.193118           0.000002
          139              O       4.615099       4.396624       5.884923      -0.673055      43.733786 0.61395077E+03  0.15296561E+05                                 9.976655                            7.735253       0.296952       2.116967                    0.996592      29.612915      79.916454       0.672665       0.365466      -1.130992      -0.002514       0.049659       0.057100       0.075715       0.008561      -0.046751      -0.017701       0.001808      -0.192122      -0.084440       0.024860       0.059580             11.680839       6.631113       0.312838       0.964564      18.369771       3.968018      10.041634           0.000002
          140              O       3.903444       6.447568       5.426104      -0.703289      49.836371 0.69784417E+03  0.17928126E+05                                10.807543                            8.241738       0.157583       2.059194                    0.996753      30.394816      82.924968       0.653159       0.365015      -1.132880      -0.025573      -0.105281       0.063917       0.125791      -0.018767      -0.037504      -0.031990       0.123260      -0.064513      -0.080239      -0.005689       0.085928             12.777156       8.549760      -3.952553       3.471146      15.020696      -5.506064      14.761011           0.000002
          141              O       3.296354      16.763328       5.985898      -0.619097      38.173278 0.57225604E+03  0.13995063E+05                                 9.066332                            7.460698       0.341504       2.148482                    0.996648      28.566714      76.127265       0.686628       0.364754      -1.132691       0.051818      -0.025887       0.037777       0.069154       0.014133      -0.063369       0.043157      -0.009489      -0.209371      -0.113741       0.049754       0.063987             10.114433       9.623036       4.118810       2.090465      12.383500       1.235706       8.336762           0.000001
          142              O       3.988721       1.328928       5.394218      -0.754992      50.231164 0.77221009E+03  0.20407647E+05                                10.939154                            8.721767      -0.054354       1.965499                    0.997405      32.082388      89.638819       0.627399       0.369407      -1.126156       0.025206      -0.079355       0.093319       0.125064      -0.066346      -0.072583       0.008316       0.005064      -0.059019      -0.093213      -0.012718       0.105931             12.807266       7.717449      -0.838349       1.654599      13.955253      -6.576707      16.749095           0.000002
          143              O       5.766336      15.940160      11.252568      -0.698898      43.250994 0.68059716E+03  0.17431874E+05                                 9.936961                            8.210764       0.052791       2.024746                    0.996036      30.685259      84.471403       0.643789       0.371457      -1.124320      -0.002396       0.064775      -0.063101       0.090461      -0.016350      -0.065116       0.026507       0.001000      -0.177918      -0.095661       0.016448       0.079213             11.163094       7.314154      -0.000217       1.116848      16.297054      -4.066967       9.878073           0.000002
          144              O       6.613013       0.523200      11.824762      -0.648451      36.773441 0.57439919E+03  0.14050249E+05                                 8.791082                            7.430746       0.263695       2.112768                    0.997410      28.923931      76.901433       0.694630       0.360481      -1.136870      -0.090004       0.022348      -0.044063       0.102672       0.002894      -0.050423       0.061217       0.060288      -0.058786      -0.092586       0.013645       0.078941              9.812838       8.854212       1.854921       4.137486       8.132614       2.144747      12.451687           0.000002
          145              O       0.905558      15.826800       2.384439      -0.697388      46.801625 0.65850332E+03  0.16649987E+05                                10.335302                            7.963350       0.385808       2.137794                    0.997089      29.974317      80.751076       0.670788       0.361131      -1.137537       0.005269      -0.050622      -0.074207       0.089983       0.005451      -0.032903      -0.010548       0.007637      -0.248307      -0.091359       0.034894       0.056465             12.054316       8.015588       3.960831       2.101434      18.328035       3.531551       9.819323           0.000002
          146              O       0.547193      13.706096       2.963720      -0.686538      45.846487 0.62269875E+03  0.15583690E+05                                10.263470                            7.800236       0.076330       2.041641                    0.996899      29.798576      80.836946       0.667952       0.366411      -1.129232      -0.019083       0.101722      -0.040534       0.111151      -0.036358      -0.046498      -0.008552       0.110210      -0.081668      -0.068347      -0.026209       0.094556             12.187142       6.895874      -2.004779       2.115595      14.628630      -6.291596      15.036923           0.000002
          147              O       8.977414      16.135488      14.692821      -0.703850      43.533735 0.69103822E+03  0.17798432E+05                                10.016697                            8.315389      -0.031347       1.994539                    0.996016      30.984320      86.031764       0.633771       0.375227      -1.119491      -0.001081      -0.072441       0.057579       0.092543      -0.025886      -0.071859       0.025566       0.016278      -0.149580      -0.092192       0.000889       0.091303             11.211349       7.096168      -0.235414       1.007270      16.061195      -4.229534      10.476684           0.000002
          148              O       8.210938      14.082800      14.166686      -0.649640      36.337871 0.58031868E+03  0.14224208E+05                                 8.716436                            7.471945       0.326612       2.136982                    0.996623      28.873120      76.717048       0.692648       0.360771      -1.137222       0.090088      -0.023690       0.035068       0.099533       0.012620      -0.045592       0.058471       0.045716      -0.059159      -0.089660       0.023816       0.065845              9.650664       8.275397       2.064330       3.625135       8.610153       2.398929      12.066443           0.000002
          149              O       2.260850       3.496720       2.336608      -0.615652      37.612703 0.56383556E+03  0.13734493E+05                                 8.971317                            7.399565       0.357721       2.156931                    0.997071      28.343268      75.316932       0.690486       0.364159      -1.133453      -0.053882       0.024028      -0.036805       0.069536       0.008326      -0.063431       0.047892      -0.002560      -0.177844      -0.108107       0.037976       0.070131             10.076861       9.902865       4.326172       2.518553      12.072076       1.450745       8.255642           0.000001
          150              O       1.543104       1.492864       2.931833      -0.761225      50.617128 0.80535468E+03  0.21481590E+05                                10.970581                            8.894574      -0.096601       1.954536                    0.997915      32.274653      90.226529       0.623351       0.368379      -1.128346      -0.030806       0.077858      -0.086878       0.120659      -0.067330      -0.075060       0.010697      -0.008633      -0.028946      -0.096604      -0.009758       0.106362             12.676900       7.989536      -0.999979       2.001202      13.848046      -6.029040      16.193117           0.000002
          151              O       9.691099       4.323376      14.742423      -0.673055      43.733800 0.61395095E+03  0.15296567E+05                                 9.976658                            7.735254       0.296952       2.116967                    0.996592      29.612916      79.916462       0.672665       0.365466      -1.130992      -0.002514      -0.049659       0.057100       0.075715      -0.008561      -0.046751       0.017701       0.001808      -0.192122      -0.084440       0.024860       0.059580             11.680843       6.631115      -0.312838       0.964564      18.369777      -3.968020      10.041636           0.000002
          152              O       8.979444       2.272432      14.283605      -0.703289      49.836366 0.69784394E+03  0.17928119E+05                                10.807542                            8.241737       0.157583       2.059195                    0.996753      30.394817      82.924973       0.653159       0.365015      -1.132880      -0.025573       0.105281       0.063917       0.125791       0.018767      -0.037504       0.031990       0.123260      -0.064513      -0.080239      -0.005689       0.085928             12.777154       8.549761       3.952555       3.471147      15.020698       5.506062      14.761005           0.000002
          153              O       6.855646       0.676672      14.843399      -0.619097      38.173276 0.57225600E+03  0.13995062E+05                                 9.066332                            7.460698       0.341503       2.148481                    0.996648      28.566714      76.127267       0.686628       0.364754      -1.132691      -0.051818       0.025887       0.037777       0.069154       0.014133       0.063369      -0.043157      -0.009489      -0.209371      -0.113741       0.049754       0.063987             10.114433       9.623038       4.118811      -2.090462      12.383502      -1.235701       8.336758           0.000001
          154              O       6.163279      16.111072      14.251717      -0.754992      50.231207 0.77221079E+03  0.20407670E+05                                10.939162                            8.721772      -0.054354       1.965499                    0.997405      32.082390      89.638836       0.627399       0.369407      -1.126156      -0.025206       0.079355       0.093319       0.125064      -0.066346       0.072583      -0.008316       0.005064      -0.059019      -0.093213      -0.012718       0.105931             12.807277       7.717453      -0.838350      -1.654598      13.955260       6.576716      16.749116           0.000002
          155              O       4.385664       1.499840       2.395068      -0.698898      43.250982 0.68059701E+03  0.17431869E+05                                 9.936958                            8.210763       0.052791       2.024746                    0.996036      30.685258      84.471393       0.643790       0.371457      -1.124320       0.002396      -0.064775      -0.063101       0.090461      -0.016350       0.065116      -0.026507       0.001000      -0.177918      -0.095661       0.016448       0.079213             11.163092       7.314153      -0.000221      -1.116847      16.297048       4.066972       9.878074           0.000002
          156              O       3.538987      16.916800       2.967263      -0.648451      36.773448 0.57439954E+03  0.14050259E+05                                 8.791083                            7.430748       0.263696       2.112768                    0.997410      28.923930      76.901422       0.694630       0.360481      -1.136870       0.090004      -0.022348      -0.044063       0.102673       0.002894       0.050423      -0.061217       0.060288      -0.058786      -0.092586       0.013645       0.078941              9.812839       8.854211       1.854917      -4.137488       8.132608      -2.144747      12.451699           0.000002
          157              O       9.246442       1.613200      11.241939      -0.697388      46.801623 0.65850323E+03  0.16649984E+05                                10.335301                            7.963350       0.385808       2.137794                    0.997089      29.974315      80.751068       0.670788       0.361131      -1.137537      -0.005269       0.050622      -0.074207       0.089983       0.005451       0.032903       0.010548       0.007638      -0.248307      -0.091359       0.034894       0.056465             12.054316       8.015589       3.960832      -2.101434      18.328037      -3.531553       9.819323           0.000002
          158              O       9.604807       3.733904      11.821220      -0.686538      45.846496 0.62269879E+03  0.15583692E+05                                10.263471                            7.800236       0.076331       2.041641                    0.996899      29.798575      80.836946       0.667952       0.366411      -1.129232       0.019083      -0.101722      -0.040534       0.111151      -0.036358       0.046498       0.008552       0.110210      -0.081667      -0.068347      -0.026209       0.094556             12.187146       6.895875      -2.004780      -2.115596      14.628635       6.291600      15.036926           0.000002
          159              O       1.174586       1.304512       5.835321      -0.703850      43.533710 0.69103798E+03  0.17798424E+05                                10.016693                            8.315387      -0.031347       1.994539                    0.996016      30.984318      86.031752       0.633771       0.375227      -1.119491       0.001081       0.072441       0.057579       0.092543      -0.025886       0.071859      -0.025566       0.016278      -0.149580      -0.092192       0.000889       0.091303             11.211343       7.096166      -0.235414      -1.007270      16.061184       4.229530      10.476679           0.000002
          160              O       1.941062       3.357200       5.309185      -0.649640      36.337869 0.58031877E+03  0.14224211E+05                                 8.716435                            7.471945       0.326612       2.136982                    0.996623      28.873118      76.717038       0.692648       0.360771      -1.137222      -0.090088       0.023690       0.035068       0.099533       0.012620       0.045592      -0.058471       0.045716      -0.059159      -0.089660       0.023816       0.065845              9.650663       8.275395       2.064328      -3.625132       8.610151      -2.398929      12.066444           0.000002
          161              O       7.891150      13.943280      11.194109      -0.615652      37.612702 0.56383556E+03  0.13734493E+05                                 8.971317                            7.399565       0.357722       2.156931                    0.997071      28.343265      75.316925       0.690486       0.364159      -1.133453       0.053882      -0.024028      -0.036805       0.069536       0.008326       0.063431      -0.047892      -0.002560      -0.177844      -0.108107       0.037976       0.070131             10.076861       9.902865       4.326170      -2.518556      12.072074      -1.450748       8.255645           0.000001
          162              O       8.608896      15.947136      11.789333      -0.761225      50.617119 0.80535462E+03  0.21481588E+05                                10.970580                            8.894574      -0.096601       1.954536                    0.997915      32.274651      90.226525       0.623351       0.368379      -1.128346       0.030806      -0.077858      -0.086878       0.120659      -0.067330       0.075060      -0.010697      -0.008633      -0.028946      -0.096604      -0.009758       0.106362             12.676898       7.989536      -0.999978      -2.001203      13.848045       6.029038      16.193114           0.000002
          163              O       0.460901      13.116624       5.884923      -0.673055      43.733792 0.61395089E+03  0.15296565E+05                                 9.976656                            7.735253       0.296952       2.116967                    0.996592      29.612917      79.916462       0.672665       0.365466      -1.130992       0.002514       0.049659       0.057100       0.075715      -0.008561       0.046751      -0.017701       0.001808      -0.192122      -0.084440       0.024860       0.059580             11.680840       6.631114      -0.312838      -0.964564      18.369772       3.968017      10.041634           0.000002
          164              O       1.172556      15.167568       5.426104      -0.703289      49.836377 0.69784426E+03  0.17928129E+05                                10.807544                            8.241739       0.157583       2.059194                    0.996753      30.394817      82.924973       0.653159       0.365015      -1.132880       0.025573      -0.105281       0.063917       0.125791       0.018767       0.037504      -0.031990       0.123260      -0.064513      -0.080239      -0.005689       0.085928             12.777157       8.549761       3.952554      -3.471146      15.020697      -5.506065      14.761013           0.000002

******************************************************
Auxiliary information for the entire system
The total spin magnetic moment of the unit cell is   0.000228
The total net atomic charge of the unit cell is   -0.000005
Accuracy of reproducing the electrostatic potential in the unit cell:
  The inner radius (bohr) =    5.0000
  The outer radius (bohr) =   12.0000
  Valid grid points have density less than (e/(bohr^3)) =    0.0001
  The number of valid grid points were=       137716
  The rms potential error without charges in kcal/mol is=      6.71669
  The rms potential error with partial charges in kcal/mol is=      1.97607
  The RRMSE value at monopole order=      0.29420
  The rms potential error with partial charges and cloud penetration in kcal/mol is=      1.98159
  The RRMSE value at monopole order with cloud penetration is=      0.29502
  The rms potential error with partial charges and atomic dipoles in kcal/mol is=      1.19449
  The RRMSE value at dipole order=      0.17784
  The rms potential error with partial charges, atomic dipoles and cloud penetration in kcal/mol is=      1.20789
  The RRMSE value at dipole order with cloud penetration=      0.17983

******************************************************
The electron densities and ab initio electrostatic potential were computed in VASP using the PBE functional and
projector augmented wave method. See the main text of the journal article for a description of computational details.
The atomic charges, dipoles, and quadrupoles were computed with the DDEC6 method as described in
(a) T. A. Manz and N. Gabaldon Limas, RSC Adv. 6 (2016) 47771-47801 DOI: 10.1039/c6ra04656h
(b) N. Gabaldon Limas and T. A. Manz, RSC Adv. 8 (2018) 2678-2707 DOI: 10.1039/c7ra11829e.
For each atom in the material, the electron cloud parameters were fit to the spherically averaged atom-in-material
electron density using radial positions for which this density was between 10^-4 and 10^-2 electrons per cubic bohr.
The polarizabilities, dispersion coefficients, and quantum Drude oscillator (QDO) parameters were fit using the MCLF method.
The magnetic structure of the system was optimized in VASP from the default ferromagnetic initial guess using spin polarization.
The atomic spin moments (ASMs) were computed on this optimized magnetic structure using the DDEC6 partition as inputs
to the method of T. A. Manz and D. S. Sholl, J. Chem. Theory Comput. 7 (2011) 4146-4164 DOI: 10.1021/ct200539n.
The RMSE and RRMSE were computed using a uniform grid with Ewald summation.
