# Supplementary material for: A collection of forcefield precursors for metal–organic frameworks
Source: RSC Adv. 2019 Nov 13;9(63):36492–507. doi: 10.1039/c9ra07327b (PMC9075174; doi:10.1039/c9ra07327b)
Supplement: RA-009-C9RA07327B-s5454 [file RA-009-C9RA07327B-s5454.xyz]

  164
jmolscript: load "" {1 1 1} spacegroup "x,y,z" unitcell [{     10.153700     0.000000     0.000000 }, {      0.000000    17.435600     0.000000 }, {      0.000000     0.000000    17.659400 }]
Dy     6.712002    17.071196     3.892838     2.116340
Dy     8.955462     3.118531     3.642251     2.104758
Dy     3.441698     0.364404    12.722538     2.116340
Dy     1.198238    14.317069    12.471951     2.104759
Dy     8.518548     8.353396     3.892838     2.116339
Dy     6.275088    11.836331     3.642251     2.104758
Dy     1.635152     9.082204    12.722538     2.116339
Dy     3.878612     5.599269    12.471951     2.104758
H      6.428307     5.002274     7.090249     0.136999
H      9.950626    14.951027    15.941140     0.120793
H      6.323724    16.563820     7.374565     0.123194
H      8.938302    15.277073     0.450315     0.134358
H      5.448475     5.103400     9.331227     0.115271
H      5.283985    16.863712     9.557267     0.121297
H      3.725393    12.433326    15.919949     0.136999
H      0.203074     2.484573     7.111440     0.120793
H      3.829976     0.871780    16.204265     0.123194
H      1.215398     2.158527     9.280015     0.134358
H      4.705225    12.332200     0.501527     0.115271
H      4.869715     0.571888     0.727567     0.121297
H      8.802243    13.720074     7.090249     0.136999
H      5.279924     6.233227    15.941140     0.120793
H      8.906826     7.846020     7.374565     0.123194
H      6.292248     6.559273     0.450315     0.134358
H      9.782075    13.821200     9.331227     0.115271
H      9.946565     8.145912     9.557267     0.121297
H      1.351457     3.715526    15.919949     0.136999
H      4.873776    11.202373     7.111440     0.120793
H      1.246874     9.589580    16.204265     0.123194
H      3.861452    10.876327     9.280015     0.134358
H      0.371625     3.614400     0.501527     0.115271
H      0.207135     9.289688     0.727567     0.121297
C      1.111830    17.036325    14.636111     0.674962
C      9.656169    17.149656     0.524484    -0.117998
C      6.067851     4.268235     7.533500    -0.095731
C      5.714502    14.307653     5.783454     0.696758
C      9.993272    15.749577    16.414412    -0.120348
C      6.466892     2.503752     5.691625     0.686738
C      0.466055    16.875917    15.953502    -0.123662
C      4.298061    15.102717     9.348886    -0.117235
C      5.724656    15.960548     7.748945    -0.126703
C      5.322570    14.801081     7.132632    -0.129432
C      5.096142     3.113998     9.280015    -0.138028
C      6.004898     3.018102     7.012548    -0.121255
C      9.427710    15.934395     0.010596    -0.105503
C      3.530441    14.961488    10.583278     0.679400
C      5.516505     4.320542     8.833232    -0.119996
C      5.127619    16.127930     9.009826    -0.112884
C      9.187068     0.273739     1.838344     0.685032
C      4.478797     2.826311    10.599172     0.713694
C      9.041870     0.399275     5.806411     0.674962
C      0.497531     0.285944     9.354184    -0.117998
C      4.085849    13.167365    16.363200    -0.095731
C      4.439198     3.127947    14.613154     0.696758
C      0.160428     1.686023     7.584712    -0.120348
C      3.686808    14.931848    14.521325     0.686738
C      9.687645     0.559683     7.123802    -0.123662
C      5.855639     2.332883     0.519186    -0.117236
C      4.429044     1.475052    16.578645    -0.126703
C      4.831130     2.634519    15.962332    -0.129432
C      5.057558    14.321602     0.450315    -0.138027
C      4.148802    14.417498    15.842248    -0.121255
C      0.725990     1.501205     8.840296    -0.105502
C      6.623259     2.474112     1.753578     0.679400
C      4.637195    13.115058     0.003532    -0.119996
C      5.026082     1.307670     0.180126    -0.112884
C      0.966632    17.161861    10.668044     0.685032
C      5.674903    14.609289     1.769472     0.713694
C      3.965020     8.318525    14.636111     0.674962
C      5.574381     8.431856     0.524484    -0.117998
C      9.162699    12.986035     7.533500    -0.095731
C      9.516048     5.589853     5.783454     0.696758
C      5.237278     7.031777    16.414412    -0.120348
C      8.763658    11.221552     5.691625     0.686738
C      4.610795     8.158117    15.953502    -0.123662
C      0.778789     6.384917     9.348886    -0.117236
C      9.505894     7.242748     7.748945    -0.126703
C      9.907980     6.083281     7.132632    -0.129432
C     -0.019292    11.831798     9.280015    -0.138028
C      9.225652    11.735902     7.012548    -0.121255
C      5.802840     7.216595     0.010596    -0.105503
C      1.546409     6.243688    10.583278     0.679400
C      9.714045    13.038342     8.833232    -0.119996
C     10.102932     7.410130     9.009826    -0.112884
C      6.043482     8.991539     1.838344     0.685032
C      0.598053    11.544111    10.599172     0.713694
C      6.188680     9.117075     5.806411     0.674962
C      4.579319     9.003744     9.354184    -0.117998
C      0.991001     4.449565    16.363200    -0.095731
C      0.637652    11.845747    14.613154     0.696758
C      4.916422    10.403823     7.584712    -0.120348
C      1.390042     6.214048    14.521325     0.686738
C      5.542905     9.277483     7.123802    -0.123662
C      9.374911    11.050683     0.519186    -0.117235
C      0.647806    10.192852    16.578645    -0.126703
C      0.245720    11.352319    15.962332    -0.129432
C      0.019292     5.603802     0.450315    -0.138028
C      0.928048     5.699698    15.842248    -0.121255
C      4.350860    10.219005     8.840296    -0.105503
C      8.607291    11.191912     1.753578     0.679400
C      0.439655     4.397258     0.003532    -0.119996
C      0.050769    10.025470     0.180126    -0.112884
C      4.110218     8.444061    10.668044     0.685032
C      9.555647     5.891489     1.769472     0.713694
S      0.385841     0.706491    17.089001     0.171369
S      4.252370    13.907158     8.127209     0.176706
S      5.254540     1.914952     8.078646     0.177439
S      9.767859    16.729109     8.259301     0.171369
S      5.901330     3.528442    16.956909     0.176706
S      4.899160    15.520648    16.908346     0.177439
S      4.691009     9.424291    17.089001     0.171369
S      0.824480     5.189358     8.127209     0.176706
S      9.976010    10.632752     8.078646     0.177439
S      5.462691     8.011309     8.259301     0.171369
S      9.329220    12.246242    16.956909     0.176706
S      0.177690     6.802848    16.908346     0.177439
O      1.776898     0.664296    14.425964    -0.636683
O      3.545672    15.960548    11.395611    -0.770777
O      8.605261    16.914276     2.601230    -0.636544
O      1.070200    16.103520    13.839672    -0.731712
O      6.274987    15.156767     5.039993    -0.702458
O      5.546966    13.111571     5.502669    -0.665808
O      4.168094     1.621511    10.846403    -0.695976
O      2.824759    13.978121    10.784596    -0.613092
O      9.464264     1.494231     2.044959    -0.710624
O      7.020268     3.352866     4.916377    -0.653329
O      4.491997     3.731218    11.429164    -0.690518
O      6.274987     1.312901     5.446159    -0.698813
O      8.376803    16.771304     5.596264    -0.636682
O      6.608028     1.475052     2.565911    -0.770777
O      1.548439     0.521324    11.430930    -0.636545
O      9.083500     1.332080     5.009972    -0.731712
O      3.878713     2.278833    13.869693    -0.702458
O      4.606734     4.324029    14.332369    -0.665808
O      5.985606    15.814089     2.016703    -0.695976
O      7.328941     3.457479     1.954896    -0.613092
O      0.689436    15.941369    10.874659    -0.710624
O      3.133432    14.082734    13.746077    -0.653329
O      5.661703    13.704382     2.599464    -0.690518
O      3.878713    16.122699    14.275859    -0.698813
O      3.299953     9.382096    14.425964    -0.636682
O      1.531178     7.242748    11.395611    -0.770777
O      6.625289     8.196476     2.601230    -0.636544
O      4.006650     7.385720    13.839672    -0.731712
O      8.955563     6.438967     5.039993    -0.702458
O      9.683584     4.393771     5.502669    -0.665808
O      0.908756    10.339311    10.846403    -0.695976
O      2.252091     5.260321    10.784596    -0.613092
O      5.766286    10.212031     2.044959    -0.710624
O      8.210282    12.070666     4.916377    -0.653329
O      0.584853    12.449018    11.429164    -0.690518
O      8.955563    10.030701     5.446159    -0.698813
O      6.853748     8.053504     5.596264    -0.636683
O      8.622522    10.192852     2.565911    -0.770777
O      3.528411     9.239124    11.430930    -0.636545
O      6.147050    10.049880     5.009972    -0.731712
O      1.198137    10.996633    13.869693    -0.702458
O      0.470116    13.041829    14.332369    -0.665808
O      9.244944     7.096289     2.016703    -0.695976
O      7.901609    12.175279     1.954896    -0.613092
O      4.387414     7.223569    10.874659    -0.710624
O      1.943418     5.364934    13.746077    -0.653329
O      9.568847     4.986582     2.599464    -0.690518
O      1.198137     7.404899    14.275859    -0.698813

The following XYZ coordinates are in angstroms. Other properties are in atomic units.
The sperically averaged electron density of each atom fit to a function of the form exp(a - br)
eigen_1, eigen_2 and eigen_3 are the three eigenvalues of traceless quadrupole moment tensor
  atom number  atomic symbol              X              Y              Z     net charge C6 coefficient C8 coefficient C10 coefficient fluctuating dipole atomic polarizability isotropic forcefield polarizability              a              b squared Pearson coefficient          <r^3>          <r^4>         wp_QDO          m_QDO          q_QDO       dipole_x       dipole_y       dipole_z         dipole            Qxy            Qxz            Qyz     Q(x^2-y^2)  Q(3z^2 - R^2)        eigen_1        eigen_2        eigen_3 static polarizability      alpha(xx)      alpha(xy)      alpha(xz)      alpha(yy)      alpha(yz)      alpha(zz) atomic spin moment
            1             Dy       6.712002      17.071196       3.892838       2.116340     110.433006 0.21243468E+04  0.65895500E+05                                15.139600                           12.282006       2.244950       2.476574                    0.999759      69.958305     156.393158       0.741534       0.266284      -1.341029      -0.000268      -0.012455      -0.010556       0.016329      -0.086639      -0.024826      -0.010659       0.122564      -0.136720      -0.092826      -0.037771       0.130597             18.018782      12.106710       2.186803      -0.075766      19.774214      -0.175700      22.175424           0.000001
            2             Dy       8.955462       3.118531       3.642251       2.104758     112.503835 0.21752142E+04  0.67821440E+05                                15.319095                           12.414774       2.286541       2.489520                    0.999805      70.046838     156.599956       0.739323       0.265709      -1.342787       0.015347       0.018368       0.007566       0.025103      -0.066700      -0.008213      -0.010944       0.155748      -0.173104      -0.081065      -0.050401       0.131466             18.404015      12.151353       2.220565      -0.287683      20.402451      -0.447806      22.658241           0.000000
            3             Dy       3.441698       0.364404      12.722538       2.116340     110.433000 0.21243466E+04  0.65895493E+05                                15.139599                           12.282006       2.244950       2.476574                    0.999759      69.958306     156.393158       0.741534       0.266284      -1.341029       0.000268       0.012455      -0.010556       0.016329      -0.086639       0.024826       0.010659       0.122563      -0.136720      -0.092826      -0.037772       0.130597             18.018781      12.106709       2.186803       0.075763      19.774210       0.175699      22.175425           0.000001
            4             Dy       1.198238      14.317069      12.471951       2.104759     112.503798 0.21752135E+04  0.67821412E+05                                15.319091                           12.414772       2.286541       2.489520                    0.999805      70.046835     156.599939       0.739323       0.265709      -1.342787      -0.015347      -0.018368       0.007566       0.025103      -0.066700       0.008213       0.010944       0.155748      -0.173104      -0.081065      -0.050401       0.131466             18.404009      12.151349       2.220564       0.287682      20.402443       0.447809      22.658236          -0.000000
            5             Dy       8.518548       8.353396       3.892838       2.116339     110.433071 0.21243481E+04  0.65895553E+05                                15.139606                           12.282011       2.244950       2.476574                    0.999759      69.958311     156.393190       0.741534       0.266284      -1.341029       0.000268      -0.012455      -0.010556       0.016329       0.086639       0.024826      -0.010659       0.122563      -0.136720      -0.092826      -0.037771       0.130597             18.018792      12.106715      -2.186805       0.075763      19.774222      -0.175697      22.175438           0.000000
            6             Dy       6.275088      11.836331       3.642251       2.104758     112.503823 0.21752141E+04  0.67821439E+05                                15.319093                           12.414774       2.286541       2.489520                    0.999805      70.046840     156.599960       0.739323       0.265709      -1.342787      -0.015347       0.018368       0.007566       0.025103       0.066700       0.008213      -0.010944       0.155748      -0.173105      -0.081065      -0.050401       0.131466             18.404012      12.151352      -2.220564       0.287682      20.402447      -0.447806      22.658239          -0.000000
            7             Dy       1.635152       9.082204      12.722538       2.116339     110.433045 0.21243477E+04  0.65895536E+05                                15.139604                           12.282010       2.244950       2.476574                    0.999759      69.958311     156.393184       0.741534       0.266284      -1.341029      -0.000268       0.012455      -0.010556       0.016329       0.086639      -0.024826       0.010659       0.122563      -0.136720      -0.092826      -0.037771       0.130597             18.018787      12.106713      -2.186804      -0.075767      19.774217       0.175700      22.175431           0.000001
            8             Dy       3.878612       5.599269      12.471951       2.104758     112.503824 0.21752141E+04  0.67821436E+05                                15.319093                           12.414774       2.286541       2.489520                    0.999805      70.046839     156.599956       0.739323       0.265709      -1.342787       0.015347      -0.018368       0.007566       0.025103       0.066700      -0.008213       0.010944       0.155748      -0.173104      -0.081065      -0.050401       0.131466             18.404013      12.151352      -2.220564      -0.287682      20.402447       0.447804      22.658239          -0.000000
            9              H       6.428307       5.002274       7.090249       0.136999       0.955765 0.66535230E+01  0.62872853E+02                                 1.654408                            1.550127      -0.884909       2.479881                    0.998766       3.368426       9.493685       0.478609       1.354297      -0.693460       0.017907       0.032558      -0.023309       0.043863       0.009174      -0.007689      -0.005526      -0.013371       0.011499      -0.014498      -0.001230       0.015728              1.698701       1.524838       0.315497      -0.231770       2.006959      -0.308009       1.564305           0.000000
           10              H       9.950626      14.951027      15.941140       0.120793       1.161119 0.84108015E+01  0.84671241E+02                                 1.899176                            1.751066      -1.367393       2.228611                    0.993748       3.872752      11.440278       0.445050       1.367095      -0.688588      -0.000394      -0.030186      -0.019862       0.036137       0.003557      -0.002630       0.005868      -0.001303      -0.001247      -0.008138       0.001860       0.006278              1.967259       1.525055      -0.007933      -0.111816       2.519148       0.524212       1.857573           0.000000
           11              H       6.323724      16.563820       7.374565       0.123194       1.027547 0.72730102E+01  0.71266267E+02                                 1.810327                            1.673612      -1.514044       2.167618                    0.991730       3.948803      11.864624       0.432823       1.444197      -0.672900       0.028042       0.023383      -0.013480       0.038921       0.010736      -0.007724       0.001083      -0.005076      -0.004920      -0.014048       0.000978       0.013070              1.882826       1.949872       0.459135      -0.372499       1.986219      -0.277631       1.712387           0.000000
           12              H       8.938302      15.277073       0.450315       0.134358       1.001538 0.71303739E+01  0.68688877E+02                                 1.718717                            1.613812      -1.046729       2.402761                    0.996629       3.477051       9.957913       0.464202       1.369698      -0.690154      -0.022412      -0.024698       0.021074       0.039451       0.010816      -0.007932      -0.004959      -0.004657       0.010857      -0.013552      -0.002279       0.015831              1.756538       1.697418       0.364716      -0.312858       1.935222      -0.266213       1.636975           0.000000
           13              H       5.448475       5.103400       9.331227       0.115271       1.245500 0.91698780E+01  0.94380480E+02                                 1.997352                            1.834831      -1.460466       2.186048                    0.992284       3.952704      11.827703       0.432243       1.376765      -0.686998      -0.002116       0.031214       0.017259       0.035731       0.003595      -0.002409       0.005834      -0.007206      -0.005834      -0.008204      -0.000153       0.008357              2.071384       1.625800      -0.129572      -0.190578       2.620787       0.530113       1.967566           0.000001
           14              H       5.283985      16.863712       9.557267       0.121297       1.295037 0.98501588E+01  0.10261626E+03                                 2.010384                            1.873658      -1.393707       2.222312                    0.993072       3.860217      11.403229       0.439911       1.336499      -0.696136       0.006994       0.028859       0.023632       0.037950       0.007134       0.002627       0.008684       0.003695       0.000063      -0.010879      -0.001477       0.012357              2.056300       1.651368       0.112034      -0.045457       2.486568       0.535013       2.030963           0.000000
           15              H       3.725393      12.433326      15.919949       0.136999       0.955765 0.66535195E+01  0.62872811E+02                                 1.654408                            1.550126      -0.884909       2.479881                    0.998766       3.368425       9.493681       0.478609       1.354297      -0.693460      -0.017907      -0.032558      -0.023309       0.043863       0.009174       0.007689       0.005526      -0.013371       0.011499      -0.014498      -0.001230       0.015728              1.698700       1.524837       0.315497       0.231770       2.006958       0.308008       1.564304           0.000000
           16              H       0.203074       2.484573       7.111440       0.120793       1.161119 0.84107944E+01  0.84671148E+02                                 1.899175                            1.751065      -1.367392       2.228611                    0.993748       3.872750      11.440269       0.445050       1.367095      -0.688588       0.000394       0.030186      -0.019862       0.036137       0.003557       0.002630      -0.005868      -0.001303      -0.001247      -0.008138       0.001860       0.006278              1.967257       1.525054      -0.007933       0.111816       2.519146      -0.524211       1.857572           0.000000
           17              H       3.829976       0.871780      16.204265       0.123194       1.027547 0.72730155E+01  0.71266330E+02                                 1.810327                            1.673612      -1.514044       2.167618                    0.991730       3.948804      11.864626       0.432823       1.444196      -0.672900      -0.028042      -0.023383      -0.013480       0.038920       0.010736       0.007724      -0.001083      -0.005076      -0.004920      -0.014048       0.000978       0.013070              1.882826       1.949873       0.459135       0.372499       1.986219       0.277631       1.712387           0.000000
           18              H       1.215398       2.158527       9.280015       0.134358       1.001537 0.71303685E+01  0.68688808E+02                                 1.718716                            1.613811      -1.046727       2.402762                    0.996629       3.477049       9.957904       0.464203       1.369697      -0.690154       0.022412       0.024698       0.021074       0.039451       0.010816       0.007932       0.004959      -0.004657       0.010857      -0.013552      -0.002279       0.015831              1.756537       1.697417       0.364716       0.312858       1.935221       0.266213       1.636974           0.000000
           19              H       4.705225      12.332200       0.501527       0.115271       1.245499 0.91698692E+01  0.94380363E+02                                 1.997351                            1.834830      -1.460465       2.186048                    0.992284       3.952702      11.827694       0.432243       1.376765      -0.686998       0.002116      -0.031214       0.017259       0.035731       0.003595       0.002409      -0.005834      -0.007206      -0.005833      -0.008204      -0.000153       0.008357              2.071383       1.625799      -0.129572       0.190577       2.620785      -0.530112       1.967565           0.000001
           20              H       4.869715       0.571888       0.727567       0.121297       1.295039 0.98501772E+01  0.10261651E+03                                 2.010386                            1.873660      -1.393709       2.222312                    0.993072       3.860221      11.403248       0.439910       1.336500      -0.696136      -0.006994      -0.028859       0.023632       0.037950       0.007134      -0.002627      -0.008684       0.003695       0.000063      -0.010879      -0.001477       0.012357              2.056302       1.651370       0.112034       0.045456       2.486572      -0.535014       2.030966           0.000000
           21              H       8.802243      13.720074       7.090249       0.136999       0.955766 0.66535270E+01  0.62872900E+02                                 1.654408                            1.550127      -0.884910       2.479881                    0.998766       3.368427       9.493688       0.478609       1.354297      -0.693460      -0.017907       0.032558      -0.023309       0.043863      -0.009174       0.007689      -0.005526      -0.013371       0.011499      -0.014498      -0.001230       0.015728              1.698701       1.524838      -0.315497       0.231771       2.006960      -0.308009       1.564305           0.000000
           22              H       5.279924       6.233227      15.941140       0.120793       1.161119 0.84108011E+01  0.84671228E+02                                 1.899175                            1.751065      -1.367392       2.228611                    0.993748       3.872751      11.440271       0.445050       1.367094      -0.688588       0.000394      -0.030186      -0.019862       0.036137      -0.003557       0.002630       0.005868      -0.001304      -0.001247      -0.008138       0.001860       0.006278              1.967258       1.525054       0.007933       0.111816       2.519146       0.524211       1.857573           0.000000
           23              H       8.906826       7.846020       7.374565       0.123194       1.027547 0.72730110E+01  0.71266275E+02                                 1.810327                            1.673612      -1.514044       2.167618                    0.991730       3.948803      11.864623       0.432823       1.444197      -0.672900      -0.028042       0.023383      -0.013480       0.038920      -0.010736       0.007724       0.001083      -0.005076      -0.004920      -0.014048       0.000978       0.013070              1.882826       1.949872      -0.459135       0.372499       1.986218      -0.277631       1.712386           0.000000
           24              H       6.292248       6.559273       0.450315       0.134358       1.001537 0.71303697E+01  0.68688828E+02                                 1.718717                            1.613812      -1.046728       2.402762                    0.996629       3.477050       9.957910       0.464202       1.369698      -0.690154       0.022412      -0.024698       0.021074       0.039451      -0.010816       0.007932      -0.004959      -0.004657       0.010857      -0.013552      -0.002279       0.015831              1.756538       1.697418      -0.364716       0.312858       1.935222      -0.266213       1.636975           0.000000
           25              H       9.782075      13.821200       9.331227       0.115271       1.245499 0.91698733E+01  0.94380417E+02                                 1.997351                            1.834830      -1.460465       2.186048                    0.992284       3.952703      11.827698       0.432243       1.376765      -0.686998       0.002116       0.031214       0.017259       0.035731      -0.003595       0.002409       0.005834      -0.007206      -0.005833      -0.008204      -0.000153       0.008357              2.071383       1.625799       0.129572       0.190578       2.620786       0.530113       1.967565           0.000001
           26              H       9.946565       8.145912       9.557267       0.121297       1.295038 0.98501728E+01  0.10261644E+03                                 2.010385                            1.873659      -1.393708       2.222312                    0.993072       3.860220      11.403241       0.439910       1.336499      -0.696136      -0.006994       0.028859       0.023632       0.037950      -0.007134      -0.002627       0.008684       0.003695       0.000063      -0.010879      -0.001477       0.012357              2.056301       1.651369      -0.112034       0.045456       2.486570       0.535014       2.030964           0.000000
           27              H       1.351457       3.715526      15.919949       0.136999       0.955766 0.66535304E+01  0.62872937E+02                                 1.654409                            1.550127      -0.884910       2.479881                    0.998766       3.368428       9.493690       0.478609       1.354296      -0.693460       0.017907      -0.032558      -0.023309       0.043863      -0.009174      -0.007689       0.005526      -0.013371       0.011499      -0.014498      -0.001230       0.015728              1.698701       1.524838      -0.315497      -0.231771       2.006960       0.308009       1.564305           0.000000
           28              H       4.873776      11.202373       7.111440       0.120793       1.161119 0.84108015E+01  0.84671241E+02                                 1.899176                            1.751066      -1.367393       2.228611                    0.993748       3.872752      11.440278       0.445050       1.367095      -0.688588      -0.000394       0.030186      -0.019862       0.036136      -0.003557      -0.002630      -0.005868      -0.001304      -0.001247      -0.008138       0.001860       0.006278              1.967259       1.525055       0.007933      -0.111816       2.519148      -0.524212       1.857573           0.000000
           29              H       1.246874       9.589580      16.204265       0.123194       1.027547 0.72730111E+01  0.71266276E+02                                 1.810327                            1.673612      -1.514044       2.167618                    0.991730       3.948803      11.864623       0.432823       1.444197      -0.672900       0.028042      -0.023383      -0.013480       0.038921      -0.010736      -0.007724      -0.001083      -0.005076      -0.004920      -0.014048       0.000978       0.013070              1.882826       1.949872      -0.459135      -0.372499       1.986218       0.277631       1.712386           0.000000
           30              H       3.861452      10.876327       9.280015       0.134358       1.001537 0.71303685E+01  0.68688818E+02                                 1.718717                            1.613812      -1.046729       2.402762                    0.996629       3.477050       9.957912       0.464202       1.369699      -0.690154      -0.022412       0.024698       0.021074       0.039451      -0.010816      -0.007932       0.004959      -0.004657       0.010857      -0.013552      -0.002279       0.015831              1.756538       1.697418      -0.364716      -0.312858       1.935222       0.266213       1.636975           0.000000
           31              H       0.371625       3.614400       0.501527       0.115271       1.245499 0.91698711E+01  0.94380392E+02                                 1.997351                            1.834830      -1.460465       2.186048                    0.992284       3.952703      11.827699       0.432243       1.376765      -0.686998      -0.002116      -0.031214       0.017259       0.035731      -0.003595      -0.002409      -0.005834      -0.007206      -0.005834      -0.008204      -0.000153       0.008357              2.071383       1.625799       0.129572      -0.190578       2.620786      -0.530113       1.967565           0.000001
           32              H       0.207135       9.289688       0.727567       0.121297       1.295038 0.98501751E+01  0.10261648E+03                                 2.010387                            1.873660      -1.393709       2.222312                    0.993072       3.860221      11.403249       0.439910       1.336500      -0.696136       0.006994      -0.028859       0.023632       0.037950      -0.007134       0.002627      -0.008684       0.003695       0.000063      -0.010879      -0.001477       0.012357              2.056303       1.651370      -0.112034      -0.045457       2.486572      -0.535014       2.030966           0.000000
           33              C       1.111830      17.036325      14.636111       0.674962      22.676167 0.23037643E+03  0.47147717E+04                                 7.554173                            5.498331      -0.253582       1.982983                    0.999272      22.134563      63.395444       0.608175       0.492102      -1.000395       0.006418      -0.000511      -0.062700       0.063029      -0.054037       0.085974      -0.034145       0.043729      -0.142954      -0.098842      -0.030147       0.128989              8.952697       7.038741       1.491478      -3.477539       8.471317       0.887090      11.348034           0.000001
           34              C       9.656169      17.149656       0.524484      -0.117998      44.643587 0.52628269E+03  0.12893744E+05                                10.951961                            7.632670       0.015353       1.985213                    0.999266      29.397014      84.451119       0.602256       0.415112      -1.072017       0.007405      -0.022191      -0.030328       0.038303       0.011480      -0.008620      -0.024848      -0.010916      -0.002934      -0.022682      -0.010296       0.032978             13.750471       9.001788      -1.584709      -6.266345      12.907793       6.816258      19.341832           0.000001
           35              C       6.067851       4.268235       7.533500      -0.095731      33.619676 0.43080468E+03  0.10175683E+05                                 9.251030                            7.061468      -0.042820       1.965966                    0.999322      29.570794      87.168841       0.597423       0.434051      -1.045924      -0.004006      -0.005211       0.012343       0.013984       0.002730       0.001597      -0.012176       0.038750       0.041064      -0.029862       0.012611       0.017251             10.507876       7.359437       0.937592      -4.061581      11.734532       1.119501      12.429659           0.000002
           36              C       5.714502      14.307653       5.783454       0.696758      23.680041 0.22911746E+03  0.46837896E+04                                 7.788360                            5.507873      -0.342898       1.960306                    0.998718      21.927010      62.818732       0.603429       0.496525      -0.997903       0.038664      -0.024520      -0.058602       0.074366      -0.015043       0.062973      -0.019125       0.150870      -0.138545      -0.076889      -0.047658       0.124548              9.314083       5.500635       0.594688      -2.530348      11.334300       1.478942      11.107314           0.000002
           37              C       9.993272      15.749577      16.414412      -0.120348      35.457606 0.45490940E+03  0.10940913E+05                                 9.681940                            7.310526      -0.291912       1.874862                    0.998843      30.883221      93.209937       0.578061       0.440559      -1.037409       0.001791       0.011149       0.014835       0.018643      -0.016457       0.011949       0.006186       0.056221       0.020173      -0.037856       0.004743       0.033113             11.102242       8.294670       0.851730      -4.779208      11.709091       1.829184      13.302964           0.000001
           38              C       6.466892       2.503752       5.691625       0.686738      22.021280 0.23364707E+03  0.47925573E+04                                 7.412210                            5.540322      -0.248613       1.987317                    0.999157      21.994069      62.805937       0.606119       0.492653      -1.001374       0.007582      -0.017560      -0.062286       0.065157      -0.031959       0.086619      -0.036697       0.085434      -0.125142      -0.094681      -0.031889       0.126570              8.646788       5.836578       0.199043      -3.023749       9.302793       1.718426      10.800993           0.000002
           39              C       0.466055      16.875917      15.953502      -0.123662      44.673824 0.53411029E+03  0.13153504E+05                                10.980909                            7.719015      -0.003655       1.979976                    0.999208      29.590070      85.642395       0.594527       0.418335      -1.068352      -0.014924      -0.011253       0.032654       0.037625       0.004878      -0.000626       0.017567      -0.025163      -0.022017      -0.017670      -0.008408       0.026078             13.638001      11.382880       1.780015      -8.569029       9.986789      -0.572006      19.544333           0.000001
           40              C       4.298061      15.102717       9.348886      -0.117235      45.473894 0.52091975E+03  0.12746587E+05                                11.115590                            7.618603       0.008446       1.987348                    0.999240      29.295692      84.472702       0.599062       0.417841      -1.068846       0.016880       0.012903      -0.030534       0.037199      -0.004945       0.003043       0.017386      -0.030635      -0.013287      -0.018712      -0.008608       0.027320             14.086490      13.609120       2.573933      -9.633316       9.642069      -0.732973      19.008281           0.000001
           41              C       5.724656      15.960548       7.748945      -0.126703      38.082399 0.49291758E+03  0.12119282E+05                                10.246574                            7.683141      -0.439000       1.821925                    0.998300      31.839290      97.792234       0.554714       0.449091      -1.030399      -0.003390      -0.013384       0.018755       0.023289      -0.021089       0.001522      -0.005007       0.041839      -0.006180      -0.029278      -0.001795       0.031072             11.844419       9.976028       2.255482      -4.945758      11.524854       1.643648      14.032375           0.000001
           42              C       5.322570      14.801081       7.132632      -0.129432      45.365432 0.55296414E+03  0.13738132E+05                                11.080274                            7.852049      -0.012699       1.971074                    0.999200      29.999443      87.245204       0.589624       0.418119      -1.068358       0.005018       0.015818       0.041361       0.044566       0.004395      -0.017673      -0.012467      -0.005073      -0.050863      -0.028654       0.004668       0.023987             13.626944       8.930377      -0.133347      -5.479768      12.074159       5.738219      19.876296           0.000001
           43              C       5.096142       3.113998       9.280015      -0.138028      44.768115 0.53877597E+03  0.13293728E+05                                10.944622                            7.728319      -0.051104       1.958879                    0.999266      29.875757      86.476073       0.597138       0.415713      -1.070320       0.022357       0.009716      -0.033839       0.041705      -0.000372       0.008603       0.014864      -0.017961      -0.002717      -0.017615      -0.003177       0.020792             13.440466       9.595863       2.214183      -7.259233      11.508281      -2.498321      19.217253           0.000001
           44              C       6.004898       3.018102       7.012548      -0.121255      44.399222 0.52683510E+03  0.12905683E+05                                10.877860                            7.624762       0.028453       1.988936                    0.999270      29.366203      84.251130       0.604214       0.413818      -1.073269      -0.005846       0.026102       0.032002       0.041709       0.017418      -0.006566      -0.025504      -0.013126       0.002018      -0.025639      -0.010576       0.036215             13.477979       8.503626      -1.552671      -6.095644      12.700213       5.956547      19.230099           0.000001
           45              C       9.427710      15.934395       0.010596      -0.105503      33.578689 0.42583905E+03  0.10055957E+05                                 9.280235                            7.036803      -0.166439       1.922837                    0.999169      29.956697      89.065076       0.594828       0.436050      -1.041952       0.008846       0.006709      -0.012266       0.016545      -0.012436       0.006063      -0.015002       0.052399       0.041764      -0.039371       0.010428       0.028942             10.598160       8.045442       0.897985      -4.429795      11.025583       2.097577      12.723455           0.000001
           46              C       3.530441      14.961488      10.583278       0.679400      22.889101 0.22938427E+03  0.46878456E+04                                 7.612712                            5.485504      -0.284751       1.975243                    0.999254      22.008677      62.922086       0.609250       0.491927      -1.000816      -0.015980       0.004982       0.060575       0.062845      -0.051166       0.093550      -0.034705       0.026375      -0.100537      -0.100599      -0.027161       0.127760              9.122849       8.088546       1.732095      -4.289972       8.285057       0.418859      10.994945           0.000002
           47              C       5.516505       4.320542       8.833232      -0.119996      35.859296 0.45955314E+03  0.11087381E+05                                 9.748679                            7.344813      -0.304934       1.867692                    0.998681      31.141662      94.323336       0.576708       0.440207      -1.036990       0.007564      -0.008410      -0.018933       0.022055      -0.003056       0.014946       0.003366       0.049553      -0.005463      -0.025019      -0.007263       0.032282             11.146769       7.712126       0.630355      -4.541111      12.423305       0.886809      13.304876           0.000001
           48              C       5.127619      16.127930       9.009826      -0.112884      35.306608 0.44913245E+03  0.10777295E+05                                 9.637440                            7.244340      -0.302061       1.870012                    0.999024      30.973547      93.653063       0.582527       0.438182      -1.037870       0.000131      -0.010448      -0.012299       0.016138      -0.025425       0.017968       0.003605       0.059766       0.001722      -0.041854      -0.002772       0.044627             11.081929       9.384917       1.945056      -4.900774      10.606764       1.411339      13.254106           0.000001
           49              C       9.187068       0.273739       1.838344       0.685032      22.550482 0.23833982E+03  0.49078028E+04                                 7.523260                            5.588299      -0.237598       1.990093                    0.999065      22.025172      62.791786       0.605371       0.491353      -1.003133      -0.011458       0.021181       0.059497       0.064186      -0.033225       0.089803      -0.038192       0.079149      -0.134299      -0.099775      -0.029042       0.128818              8.843912       6.216384       0.236570      -3.246431       9.484987       1.922008      10.830364           0.000002
           50              C       4.478797       2.826311      10.599172       0.713694      23.347569 0.22260629E+03  0.45155715E+04                                 7.708138                            5.430021      -0.326782       1.969824                    0.998630      21.574818      61.462685       0.607903       0.496703      -0.998351      -0.034909      -0.011622       0.065254       0.074912      -0.025067       0.056085       0.000201       0.146170      -0.176258      -0.078215      -0.045248       0.123464              9.216426       5.761839       1.218583      -2.876839      10.776305       0.086644      11.111133           0.000002
           51              C       9.041870       0.399275       5.806411       0.674962      22.676151 0.23037624E+03  0.47147667E+04                                 7.554168                            5.498328      -0.253581       1.982984                    0.999272      22.134556      63.395412       0.608175       0.492102      -1.000395      -0.006418       0.000511      -0.062700       0.063029      -0.054037      -0.085974       0.034145       0.043729      -0.142954      -0.098842      -0.030147       0.128989              8.952691       7.038733       1.491476       3.477535       8.471315      -0.887090      11.348025           0.000001
           52              C       0.497531       0.285944       9.354184      -0.117998      44.643569 0.52628254E+03  0.12893739E+05                                10.951957                            7.632668       0.015354       1.985213                    0.999266      29.397009      84.451086       0.602256       0.415112      -1.072017      -0.007405       0.022191      -0.030328       0.038302       0.011480       0.008620       0.024848      -0.010916      -0.002934      -0.022682      -0.010296       0.032978             13.750464       9.001784      -1.584707       6.266340      12.907787      -6.816253      19.341822           0.000001
           53              C       4.085849      13.167365      16.363200      -0.095731      33.619676 0.43080469E+03  0.10175683E+05                                 9.251030                            7.061468      -0.042820       1.965966                    0.999322      29.570794      87.168838       0.597423       0.434051      -1.045924       0.004006       0.005211       0.012343       0.013984       0.002729      -0.001597       0.012176       0.038750       0.041065      -0.029862       0.012611       0.017251             10.507875       7.359436       0.937592       4.061581      11.734532      -1.119501      12.429658           0.000001
           54              C       4.439198       3.127947      14.613154       0.696758      23.680041 0.22911746E+03  0.46837897E+04                                 7.788360                            5.507872      -0.342898       1.960306                    0.998718      21.927010      62.818729       0.603429       0.496525      -0.997903      -0.038664       0.024520      -0.058602       0.074366      -0.015043      -0.062973       0.019125       0.150870      -0.138545      -0.076889      -0.047658       0.124548              9.314082       5.500635       0.594688       2.530348      11.334299      -1.478943      11.107314           0.000002
           55              C       0.160428       1.686023       7.584712      -0.120348      35.457593 0.45490924E+03  0.10940907E+05                                 9.681937                            7.310524      -0.291910       1.874863                    0.998843      30.883212      93.209891       0.578061       0.440558      -1.037409      -0.001791      -0.011149       0.014834       0.018643      -0.016457      -0.011949      -0.006186       0.056221       0.020174      -0.037855       0.004743       0.033113             11.102237       8.294666       0.851730       4.779205      11.709087      -1.829182      13.302957           0.000001
           56              C       3.686808      14.931848      14.521325       0.686738      22.021281 0.23364708E+03  0.47925574E+04                                 7.412209                            5.540321      -0.248613       1.987317                    0.999157      21.994068      62.805926       0.606120       0.492653      -1.001374      -0.007582       0.017560      -0.062286       0.065157      -0.031959      -0.086619       0.036697       0.085434      -0.125142      -0.094681      -0.031889       0.126570              8.646787       5.836577       0.199043       3.023748       9.302792      -1.718425      10.800991           0.000002
           57              C       9.687645       0.559683       7.123802      -0.123662      44.673803 0.53411010E+03  0.13153498E+05                                10.980905                            7.719014      -0.003653       1.979977                    0.999208      29.590063      85.642360       0.594527       0.418335      -1.068352       0.014924       0.011253       0.032654       0.037625       0.004878       0.000626      -0.017567      -0.025163      -0.022017      -0.017670      -0.008407       0.026078             13.637994      11.382873       1.780014       8.569023       9.986786       0.572006      19.544322           0.000001
           58              C       5.855639       2.332883       0.519186      -0.117236      45.473900 0.52091970E+03  0.12746586E+05                                11.115591                            7.618604       0.008445       1.987348                    0.999240      29.295698      84.472731       0.599062       0.417841      -1.068846      -0.016880      -0.012903      -0.030534       0.037199      -0.004945      -0.003043      -0.017386      -0.030635      -0.013287      -0.018712      -0.008609       0.027320             14.086493      13.609121       2.573936       9.633317       9.642074       0.732975      19.008283           0.000001
           59              C       4.429044       1.475052      16.578645      -0.126703      38.082397 0.49291758E+03  0.12119282E+05                                10.246574                            7.683142      -0.438999       1.821926                    0.998300      31.839286      97.792220       0.554714       0.449091      -1.030399       0.003390       0.013384       0.018754       0.023289      -0.021089      -0.001522       0.005007       0.041839      -0.006180      -0.029278      -0.001795       0.031073             11.844420       9.976032       2.255483       4.945761      11.524853      -1.643646      14.032374           0.000001
           60              C       4.831130       2.634519      15.962332      -0.129432      45.365427 0.55296411E+03  0.13738131E+05                                11.080274                            7.852049      -0.012699       1.971075                    0.999200      29.999442      87.245199       0.589624       0.418119      -1.068358      -0.005018      -0.015818       0.041361       0.044566       0.004395       0.017673       0.012467      -0.005073      -0.050863      -0.028654       0.004668       0.023987             13.626943       8.930377      -0.133348       5.479769      12.074157      -5.738218      19.876295           0.000001
           61              C       5.057558      14.321602       0.450315      -0.138027      44.768114 0.53877595E+03  0.13293727E+05                                10.944622                            7.728319      -0.051105       1.958879                    0.999266      29.875756      86.476076       0.597138       0.415713      -1.070320      -0.022357      -0.009716      -0.033839       0.041705      -0.000372      -0.008603      -0.014864      -0.017961      -0.002717      -0.017615      -0.003177       0.020792             13.440466       9.595864       2.214183       7.259233      11.508282       2.498322      19.217253           0.000001
           62              C       4.148802      14.417498      15.842248      -0.121255      44.399217 0.52683506E+03  0.12905681E+05                                10.877859                            7.624761       0.028452       1.988936                    0.999270      29.366202      84.251125       0.604214       0.413818      -1.073269       0.005846      -0.026102       0.032002       0.041709       0.017418       0.006566       0.025504      -0.013126       0.002019      -0.025639      -0.010576       0.036215             13.477977       8.503625      -1.552671       6.095643      12.700211      -5.956545      19.230095           0.000001
           63              C       0.725990       1.501205       8.840296      -0.105502      33.578662 0.42583869E+03  0.10055945E+05                                 9.280228                            7.036799      -0.166437       1.922838                    0.999169      29.956681      89.064997       0.594829       0.436050      -1.041952      -0.008847      -0.006709      -0.012266       0.016545      -0.012436      -0.006063       0.015002       0.052399       0.041764      -0.039371       0.010428       0.028943             10.598151       8.045435       0.897985       4.429790      11.025575      -2.097574      12.723444           0.000001
           64              C       6.623259       2.474112       1.753578       0.679400      22.889105 0.22938429E+03  0.46878464E+04                                 7.612714                            5.485505      -0.284752       1.975243                    0.999254      22.008680      62.922104       0.609250       0.491927      -1.000816       0.015980      -0.004982       0.060575       0.062845      -0.051166      -0.093550       0.034705       0.026375      -0.100537      -0.100599      -0.027161       0.127760              9.122852       8.088549       1.732097       4.289974       8.285058      -0.418857      10.994948           0.000002
           65              C       4.637195      13.115058       0.003532      -0.119996      35.859295 0.45955315E+03  0.11087381E+05                                 9.748677                            7.344812      -0.304934       1.867692                    0.998681      31.141661      94.323324       0.576708       0.440207      -1.036990      -0.007564       0.008410      -0.018933       0.022055      -0.003055      -0.014946      -0.003367       0.049553      -0.005463      -0.025019      -0.007263       0.032282             11.146767       7.712125       0.630355       4.541110      12.423303      -0.886808      13.304873           0.000001
           66              C       5.026082       1.307670       0.180126      -0.112884      35.306620 0.44913257E+03  0.10777300E+05                                 9.637443                            7.244342      -0.302062       1.870012                    0.999024      30.973555      93.653109       0.582527       0.438182      -1.037870      -0.000131       0.010448      -0.012299       0.016138      -0.025425      -0.017968      -0.003605       0.059766       0.001722      -0.041854      -0.002772       0.044627             11.081934       9.384923       1.945060       4.900776      10.606771      -1.411336      13.254108           0.000001
           67              C       0.966632      17.161861      10.668044       0.685032      22.550477 0.23833977E+03  0.49078013E+04                                 7.523257                            5.588297      -0.237598       1.990093                    0.999065      22.025167      62.791759       0.605371       0.491353      -1.003133       0.011457      -0.021181       0.059497       0.064185      -0.033225      -0.089803       0.038192       0.079149      -0.134299      -0.099775      -0.029042       0.128818              8.843909       6.216382       0.236571       3.246429       9.484984      -1.922007      10.830360           0.000002
           68              C       5.674903      14.609289       1.769472       0.713694      23.347570 0.22260630E+03  0.45155717E+04                                 7.708139                            5.430021      -0.326782       1.969824                    0.998630      21.574818      61.462687       0.607903       0.496703      -0.998351       0.034909       0.011622       0.065254       0.074912      -0.025067      -0.056085      -0.000201       0.146170      -0.176258      -0.078215      -0.045248       0.123464              9.216426       5.761839       1.218583       2.876839      10.776306      -0.086645      11.111133           0.000002
           69              C       3.965020       8.318525      14.636111       0.674962      22.676153 0.23037628E+03  0.47147674E+04                                 7.554169                            5.498328      -0.253581       1.982984                    0.999272      22.134557      63.395413       0.608175       0.492102      -1.000395      -0.006418      -0.000511      -0.062700       0.063029       0.054037      -0.085974      -0.034145       0.043729      -0.142954      -0.098842      -0.030147       0.128989              8.952692       7.038734      -1.491476       3.477535       8.471315       0.887089      11.348026           0.000001
           70              C       5.574381       8.431856       0.524484      -0.117998      44.643577 0.52628258E+03  0.12893741E+05                                10.951959                            7.632669       0.015354       1.985214                    0.999266      29.397010      84.451102       0.602256       0.415112      -1.072017      -0.007405      -0.022191      -0.030328       0.038303      -0.011480       0.008620      -0.024848      -0.010916      -0.002934      -0.022682      -0.010296       0.032978             13.750468       9.001787       1.584708       6.266343      12.907790       6.816255      19.341828           0.000001
           71              C       9.162699      12.986035       7.533500      -0.095731      33.619691 0.43080488E+03  0.10175689E+05                                 9.251033                            7.061470      -0.042821       1.965966                    0.999322      29.570803      87.168881       0.597423       0.434051      -1.045924       0.004006      -0.005211       0.012343       0.013984      -0.002730      -0.001597      -0.012176       0.038750       0.041065      -0.029862       0.012611       0.017251             10.507880       7.359440      -0.937593       4.061583      11.734537       1.119501      12.429663           0.000002
           72              C       9.516048       5.589853       5.783454       0.696758      23.680041 0.22911745E+03  0.46837896E+04                                 7.788361                            5.507873      -0.342898       1.960306                    0.998718      21.927011      62.818742       0.603429       0.496525      -0.997903      -0.038664      -0.024520      -0.058602       0.074366       0.015043      -0.062973      -0.019125       0.150870      -0.138545      -0.076889      -0.047658       0.124548              9.314084       5.500636      -0.594688       2.530349      11.334301       1.478943      11.107316           0.000002
           73              C       5.237278       7.031777      16.414412      -0.120348      35.457596 0.45490925E+03  0.10940908E+05                                 9.681937                            7.310525      -0.291911       1.874862                    0.998843      30.883215      93.209904       0.578061       0.440558      -1.037409      -0.001791       0.011149       0.014835       0.018643       0.016457      -0.011949       0.006186       0.056221       0.020174      -0.037855       0.004743       0.033113             11.102238       8.294667      -0.851730       4.779206      11.709087       1.829183      13.302959           0.000000
           74              C       8.763658      11.221552       5.691625       0.686738      22.021284 0.23364710E+03  0.47925581E+04                                 7.412210                            5.540322      -0.248613       1.987317                    0.999157      21.994070      62.805935       0.606120       0.492653      -1.001374      -0.007582      -0.017560      -0.062286       0.065157       0.031959      -0.086619      -0.036697       0.085434      -0.125142      -0.094681      -0.031889       0.126570              8.646788       5.836578      -0.199043       3.023749       9.302793       1.718426      10.800992           0.000002
           75              C       4.610795       8.158117      15.953502      -0.123662      44.673808 0.53411015E+03  0.13153499E+05                                10.980905                            7.719013      -0.003653       1.979977                    0.999208      29.590065      85.642363       0.594527       0.418335      -1.068352       0.014924      -0.011253       0.032654       0.037625      -0.004878       0.000626       0.017567      -0.025163      -0.022017      -0.017670      -0.008408       0.026078             13.637994      11.382874      -1.780015       8.569024       9.986785      -0.572007      19.544324           0.000000
           76              C       0.778789       6.384917       9.348886      -0.117236      45.473891 0.52091963E+03  0.12746583E+05                                11.115588                            7.618602       0.008446       1.987348                    0.999240      29.295696      84.472712       0.599062       0.417841      -1.068846      -0.016880       0.012903      -0.030534       0.037199       0.004945      -0.003043       0.017386      -0.030635      -0.013287      -0.018712      -0.008609       0.027320             14.086488      13.609117      -2.573935       9.633313       9.642071      -0.732974      19.008277           0.000001
           77              C       9.505894       7.242748       7.748945      -0.126703      38.082394 0.49291757E+03  0.12119282E+05                                10.246573                            7.683141      -0.438999       1.821926                    0.998300      31.839284      97.792208       0.554714       0.449091      -1.030399       0.003390      -0.013384       0.018755       0.023289       0.021089      -0.001523      -0.005007       0.041839      -0.006180      -0.029278      -0.001795       0.031072             11.844418       9.976030      -2.255482       4.945760      11.524853       1.643647      14.032372           0.000001
           78              C       9.907980       6.083281       7.132632      -0.129432      45.365423 0.55296403E+03  0.13738129E+05                                11.080274                            7.852048      -0.012698       1.971075                    0.999200      29.999439      87.245191       0.589624       0.418119      -1.068358      -0.005018       0.015818       0.041361       0.044566      -0.004395       0.017673      -0.012467      -0.005073      -0.050863      -0.028654       0.004668       0.023987             13.626943       8.930377       0.133348       5.479769      12.074157       5.738219      19.876295           0.000001
           79              C      -0.019292      11.831798       9.280015      -0.138028      44.768127 0.53877608E+03  0.13293732E+05                                10.944626                            7.728321      -0.051105       1.958879                    0.999266      29.875760      86.476098       0.597137       0.415713      -1.070320      -0.022357       0.009716      -0.033839       0.041705       0.000372      -0.008603       0.014864      -0.017961      -0.002717      -0.017615      -0.003177       0.020792             13.440471       9.595867      -2.214184       7.259236      11.508284      -2.498322      19.217262           0.000001
           80              C       9.225652      11.735902       7.012548      -0.121255      44.399231 0.52683521E+03  0.12905686E+05                                10.877861                            7.624763       0.028452       1.988936                    0.999270      29.366207      84.251148       0.604214       0.413818      -1.073269       0.005846       0.026102       0.032002       0.041709      -0.017418       0.006566      -0.025504      -0.013127       0.002019      -0.025639      -0.010576       0.036215             13.477981       8.503628       1.552672       6.095646      12.700215       5.956548      19.230101           0.000001
           81              C       5.802840       7.216595       0.010596      -0.105503      33.578682 0.42583897E+03  0.10055954E+05                                 9.280234                            7.036803      -0.166438       1.922838                    0.999169      29.956692      89.065056       0.594828       0.436050      -1.041952      -0.008847       0.006709      -0.012266       0.016545       0.012436      -0.006063      -0.015002       0.052399       0.041764      -0.039371       0.010428       0.028942             10.598158       8.045440      -0.897985       4.429794      11.025581       2.097576      12.723453           0.000001
           82              C       1.546409       6.243688      10.583278       0.679400      22.889103 0.22938429E+03  0.46878461E+04                                 7.612712                            5.485504      -0.284752       1.975243                    0.999254      22.008678      62.922087       0.609250       0.491927      -1.000816       0.015980       0.004982       0.060575       0.062845       0.051166      -0.093550      -0.034705       0.026375      -0.100537      -0.100599      -0.027161       0.127760              9.122850       8.088546      -1.732096       4.289972       8.285057       0.418857      10.994945           0.000002
           83              C       9.714045      13.038342       8.833232      -0.119996      35.859302 0.45955323E+03  0.11087384E+05                                 9.748680                            7.344814      -0.304934       1.867692                    0.998681      31.141665      94.323355       0.576708       0.440207      -1.036990      -0.007564      -0.008410      -0.018933       0.022055       0.003056      -0.014946       0.003367       0.049553      -0.005463      -0.025019      -0.007263       0.032282             11.146771       7.712128      -0.630355       4.541112      12.423307       0.886808      13.304879           0.000001
           84              C      10.102932       7.410130       9.009826      -0.112884      35.306618 0.44913256E+03  0.10777299E+05                                 9.637441                            7.244341      -0.302061       1.870012                    0.999024      30.973554      93.653093       0.582527       0.438182      -1.037870      -0.000131      -0.010448      -0.012299       0.016138       0.025425      -0.017968       0.003605       0.059766       0.001722      -0.041854      -0.002772       0.044627             11.081932       9.384921      -1.945059       4.900775      10.606769       1.411336      13.254106           0.000001
           85              C       6.043482       8.991539       1.838344       0.685032      22.550478 0.23833977E+03  0.49078016E+04                                 7.523259                            5.588298      -0.237598       1.990093                    0.999065      22.025169      62.791775       0.605371       0.491353      -1.003133       0.011457       0.021181       0.059497       0.064186       0.033225      -0.089803      -0.038192       0.079149      -0.134299      -0.099775      -0.029042       0.128818              8.843911       6.216384      -0.236571       3.246430       9.484986       1.922008      10.830363           0.000002
           86              C       0.598053      11.544111      10.599172       0.713694      23.347570 0.22260629E+03  0.45155717E+04                                 7.708139                            5.430021      -0.326782       1.969824                    0.998630      21.574820      61.462698       0.607902       0.496703      -0.998351       0.034909      -0.011622       0.065254       0.074912       0.025067      -0.056085       0.000201       0.146170      -0.176258      -0.078216      -0.045248       0.123464              9.216427       5.761840      -1.218583       2.876840      10.776306       0.086644      11.111135           0.000002
           87              C       6.188680       9.117075       5.806411       0.674962      22.676167 0.23037643E+03  0.47147717E+04                                 7.554173                            5.498331      -0.253581       1.982983                    0.999272      22.134563      63.395448       0.608175       0.492102      -1.000395       0.006418       0.000511      -0.062700       0.063029       0.054037       0.085974       0.034145       0.043729      -0.142953      -0.098842      -0.030147       0.128989              8.952698       7.038741      -1.491478      -3.477540       8.471318      -0.887089      11.348035           0.000001
           88              C       4.579319       9.003744       9.354184      -0.117998      44.643603 0.52628288E+03  0.12893750E+05                                10.951965                            7.632672       0.015353       1.985213                    0.999266      29.397020      84.451147       0.602256       0.415112      -1.072017       0.007405       0.022191      -0.030328       0.038302      -0.011480      -0.008620       0.024848      -0.010916      -0.002934      -0.022682      -0.010296       0.032978             13.750476       9.001792       1.584710      -6.266348      12.907796      -6.816260      19.341840           0.000001
           89              C       0.991001       4.449565      16.363200      -0.095731      33.619683 0.43080477E+03  0.10175685E+05                                 9.251031                            7.061469      -0.042820       1.965966                    0.999322      29.570799      87.168859       0.597423       0.434051      -1.045924      -0.004006       0.005211       0.012343       0.013984      -0.002730       0.001597       0.012176       0.038750       0.041065      -0.029862       0.012611       0.017251             10.507877       7.359438      -0.937593      -4.061582      11.734533      -1.119500      12.429661           0.000002
           90              C       0.637652      11.845747      14.613154       0.696758      23.680035 0.22911739E+03  0.46837879E+04                                 7.788359                            5.507872      -0.342898       1.960306                    0.998718      21.927006      62.818716       0.603429       0.496525      -0.997903       0.038664       0.024520      -0.058602       0.074366       0.015043       0.062973       0.019125       0.150870      -0.138545      -0.076889      -0.047658       0.124548              9.314081       5.500634      -0.594688      -2.530347      11.334297      -1.478942      11.107312           0.000002
           91              C       4.916422      10.403823       7.584712      -0.120348      35.457603 0.45490934E+03  0.10940911E+05                                 9.681940                            7.310526      -0.291912       1.874862                    0.998843      30.883219      93.209932       0.578061       0.440559      -1.037409       0.001791      -0.011149       0.014835       0.018643       0.016457       0.011949      -0.006186       0.056221       0.020173      -0.037855       0.004743       0.033113             11.102241       8.294670      -0.851730      -4.779209      11.709091      -1.829184      13.302964           0.000001
           92              C       1.390042       6.214048      14.521325       0.686738      22.021278 0.23364704E+03  0.47925564E+04                                 7.412208                            5.540320      -0.248613       1.987317                    0.999157      21.994065      62.805909       0.606120       0.492653      -1.001374       0.007582       0.017560      -0.062286       0.065157       0.031959       0.086619       0.036697       0.085434      -0.125142      -0.094681      -0.031889       0.126570              8.646785       5.836576      -0.199043      -3.023747       9.302791      -1.718425      10.800989           0.000002
           93              C       5.542905       9.277483       7.123802      -0.123662      44.673824 0.53411027E+03  0.13153503E+05                                10.980910                            7.719016      -0.003654       1.979976                    0.999208      29.590069      85.642395       0.594527       0.418335      -1.068352      -0.014924       0.011253       0.032654       0.037625      -0.004878      -0.000626      -0.017567      -0.025163      -0.022017      -0.017670      -0.008408       0.026078             13.638002      11.382881      -1.780015      -8.569031       9.986789       0.572006      19.544335           0.000001
           94              C       9.374911      11.050683       0.519186      -0.117235      45.473886 0.52091967E+03  0.12746584E+05                                11.115588                            7.618602       0.008446       1.987348                    0.999240      29.295689      84.472686       0.599062       0.417841      -1.068846       0.016880      -0.012903      -0.030534       0.037199       0.004945       0.003043      -0.017386      -0.030635      -0.013287      -0.018712      -0.008608       0.027320             14.086487      13.609117      -2.573933      -9.633313       9.642068       0.732972      19.008275           0.000001
           95              C       0.647806      10.192852      16.578645      -0.126703      38.082394 0.49291749E+03  0.12119279E+05                                10.246572                            7.683140      -0.438999       1.821926                    0.998300      31.839286      97.792212       0.554714       0.449091      -1.030399      -0.003390       0.013384       0.018755       0.023289       0.021089       0.001522       0.005007       0.041839      -0.006180      -0.029278      -0.001795       0.031072             11.844417       9.976026      -2.255481      -4.945757      11.524852      -1.643649      14.032374           0.000001
           96              C       0.245720      11.352319      15.962332      -0.129432      45.365410 0.55296383E+03  0.13738123E+05                                11.080270                            7.852046      -0.012698       1.971075                    0.999200      29.999433      87.245160       0.589624       0.418119      -1.068358       0.005018      -0.015818       0.041361       0.044566      -0.004395      -0.017673       0.012467      -0.005073      -0.050863      -0.028654       0.004668       0.023987             13.626939       8.930373       0.133347      -5.479765      12.074155      -5.738218      19.876289           0.000001
           97              C       0.019292       5.603802       0.450315      -0.138028      44.768129 0.53877609E+03  0.13293732E+05                                10.944626                            7.728321      -0.051105       1.958879                    0.999266      29.875760      86.476096       0.597137       0.415713      -1.070320       0.022357      -0.009716      -0.033839       0.041705       0.000372       0.008603      -0.014864      -0.017961      -0.002717      -0.017615      -0.003177       0.020792             13.440471       9.595867      -2.214184      -7.259237      11.508285       2.498322      19.217262           0.000001
           98              C       0.928048       5.699698      15.842248      -0.121255      44.399211 0.52683499E+03  0.12905679E+05                                10.877857                            7.624760       0.028453       1.988936                    0.999270      29.366200      84.251110       0.604214       0.413818      -1.073269      -0.005846      -0.026102       0.032002       0.041709      -0.017418      -0.006566       0.025504      -0.013126       0.002019      -0.025639      -0.010576       0.036215             13.477975       8.503624       1.552671      -6.095642      12.700209      -5.956544      19.230092           0.000001
           99              C       4.350860      10.219005       8.840296      -0.105503      33.578694 0.42583915E+03  0.10055960E+05                                 9.280236                            7.036804      -0.166439       1.922837                    0.999169      29.956700      89.065092       0.594828       0.436050      -1.041952       0.008847      -0.006709      -0.012266       0.016545       0.012436       0.006063       0.015002       0.052399       0.041764      -0.039371       0.010429       0.028942             10.598162       8.045443      -0.897985      -4.429796      11.025585      -2.097577      12.723457           0.000001
          100              C       8.607291      11.191912       1.753578       0.679400      22.889096 0.22938422E+03  0.46878443E+04                                 7.612710                            5.485504      -0.284751       1.975243                    0.999254      22.008674      62.922073       0.609250       0.491927      -1.000816      -0.015980      -0.004982       0.060575       0.062845       0.051166       0.093550       0.034705       0.026375      -0.100537      -0.100599      -0.027162       0.127760              9.122847       8.088544      -1.732095      -4.289970       8.285055      -0.418858      10.994942           0.000002
          101              C       0.439655       4.397258       0.003532      -0.119996      35.859294 0.45955312E+03  0.11087380E+05                                 9.748679                            7.344813      -0.304934       1.867693                    0.998681      31.141660      94.323332       0.576708       0.440207      -1.036990       0.007564       0.008410      -0.018933       0.022055       0.003056       0.014946      -0.003366       0.049553      -0.005463      -0.025019      -0.007263       0.032282             11.146769       7.712126      -0.630355      -4.541111      12.423304      -0.886807      13.304877           0.000001
          102              C       0.050769      10.025470       0.180126      -0.112884      35.306612 0.44913249E+03  0.10777297E+05                                 9.637440                            7.244341      -0.302062       1.870012                    0.999024      30.973551      93.653084       0.582527       0.438182      -1.037870       0.000131       0.010448      -0.012299       0.016138       0.025425       0.017968      -0.003605       0.059766       0.001722      -0.041854      -0.002773       0.044627             11.081930       9.384917      -1.945055      -4.900773      10.606766      -1.411341      13.254108           0.000001
          103              C       4.110218       8.444061      10.668044       0.685032      22.550482 0.23833981E+03  0.49078028E+04                                 7.523260                            5.588299      -0.237599       1.990092                    0.999065      22.025173      62.791794       0.605371       0.491353      -1.003133      -0.011457      -0.021181       0.059497       0.064186       0.033225       0.089803       0.038192       0.079149      -0.134299      -0.099775      -0.029042       0.128818              8.843913       6.216385      -0.236570      -3.246432       9.484988      -1.922009      10.830366           0.000002
          104              C       9.555647       5.891489       1.769472       0.713694      23.347569 0.22260627E+03  0.45155713E+04                                 7.708140                            5.430022      -0.326782       1.969824                    0.998630      21.574821      61.462709       0.607902       0.496703      -0.998351      -0.034909       0.011622       0.065254       0.074912       0.025067       0.056085      -0.000201       0.146170      -0.176258      -0.078215      -0.045248       0.123464              9.216428       5.761841      -1.218583      -2.876840      10.776308      -0.086644      11.111136           0.000002
          105              S       0.385841       0.706491      17.089001       0.171369     109.600336 0.26231504E+04  0.91519934E+05                                15.921572                           14.110298       1.307840       2.094473                    0.999455      63.819466     187.005941       0.616784       0.284630      -1.236065      -0.030266      -0.073921      -0.008587       0.080338       0.087054      -0.255701       0.079626      -0.214095       0.620057      -0.366349       0.034375       0.331974             17.132378      14.297484       0.885420      -6.313056      18.512537       2.886825      18.587113           0.000005
          106              S       4.252370      13.907158       8.127209       0.176706     106.837886 0.25456196E+04  0.88227643E+05                                15.665469                           13.904504       1.229852       2.074384                    0.999684      63.651866     186.423720       0.620506       0.284806      -1.234805       0.063547       0.062017       0.024731       0.092174       0.086463      -0.259563       0.097825      -0.168106       0.557605      -0.355505       0.027401       0.328104             16.774643      14.364220       1.833299      -5.917096      17.937037       2.407552      18.022672           0.000005
          107              S       5.254540       1.914952       8.078646       0.177439     109.716782 0.26333524E+04  0.91987453E+05                                15.947793                           14.159837       1.203651       2.067303                    0.999494      63.665323     186.815903       0.614112       0.285522      -1.234799       0.018125       0.067784       0.008419       0.070669       0.059621      -0.231419       0.031845      -0.269081       0.651281      -0.351332       0.037841       0.313492             17.074453      12.864388       0.999505      -5.942448      19.325000       1.366922      19.033972           0.000004
          108              S       9.767859      16.729109       8.259301       0.171369     109.600287 0.26231491E+04  0.91519876E+05                                15.921567                           14.110294       1.307840       2.094473                    0.999455      63.819457     187.005893       0.616784       0.284630      -1.236065       0.030266       0.073921      -0.008588       0.080338       0.087054       0.255701      -0.079626      -0.214095       0.620058      -0.366349       0.034375       0.331974             17.132371      14.297478       0.885420       6.313052      18.512531      -2.886824      18.587105           0.000005
          109              S       5.901330       3.528442      16.956909       0.176706     106.837858 0.25456186E+04  0.88227598E+05                                15.665465                           13.904500       1.229852       2.074384                    0.999684      63.651861     186.423689       0.620506       0.284806      -1.234805      -0.063547      -0.062017       0.024731       0.092174       0.086463       0.259563      -0.097825      -0.168105       0.557605      -0.355505       0.027401       0.328104             16.774640      14.364216       1.833298       5.917094      17.937034      -2.407553      18.022668           0.000005
          110              S       4.899160      15.520648      16.908346       0.177439     109.716799 0.26333529E+04  0.91987476E+05                                15.947795                           14.159839       1.203651       2.067303                    0.999494      63.665327     186.815921       0.614112       0.285522      -1.234799      -0.018125      -0.067784       0.008419       0.070669       0.059621       0.231418      -0.031845      -0.269081       0.651281      -0.351332       0.037841       0.313492             17.074455      12.864390       0.999506       5.942449      19.325002      -1.366922      19.033973           0.000004
          111              S       4.691009       9.424291      17.089001       0.171369     109.600269 0.26231485E+04  0.91519851E+05                                15.921565                           14.110292       1.307841       2.094473                    0.999455      63.819453     187.005875       0.616784       0.284630      -1.236065       0.030266      -0.073921      -0.008587       0.080338      -0.087054       0.255701       0.079626      -0.214095       0.620058      -0.366349       0.034375       0.331974             17.132369      14.297476      -0.885421       6.313052      18.512527       2.886822      18.587104           0.000005
          112              S       0.824480       5.189358       8.127209       0.176706     106.837830 0.25456177E+04  0.88227561E+05                                15.665463                           13.904498       1.229854       2.074384                    0.999684      63.651852     186.423650       0.620506       0.284806      -1.234805      -0.063547       0.062017       0.024730       0.092174      -0.086463       0.259563       0.097825      -0.168105       0.557605      -0.355505       0.027401       0.328104             16.774636      14.364214      -1.833298       5.917094      17.937029       2.407552      18.022666           0.000006
          113              S       9.976010      10.632752       8.078646       0.177439     109.716809 0.26333532E+04  0.91987488E+05                                15.947796                           14.159840       1.203651       2.067303                    0.999494      63.665329     186.815932       0.614112       0.285522      -1.234799      -0.018125       0.067784       0.008419       0.070669      -0.059621       0.231418       0.031845      -0.269080       0.651281      -0.351332       0.037840       0.313492             17.074457      12.864391      -0.999506       5.942450      19.325003       1.366923      19.033975           0.000004
          114              S       5.462691       8.011309       8.259301       0.171369     109.600320 0.26231499E+04  0.91519913E+05                                15.921571                           14.110297       1.307840       2.094473                    0.999455      63.819459     187.005916       0.616784       0.284630      -1.236065      -0.030266       0.073921      -0.008587       0.080338      -0.087054      -0.255701      -0.079626      -0.214095       0.620057      -0.366349       0.034375       0.331974             17.132376      14.297483      -0.885421      -6.313056      18.512535      -2.886824      18.587112           0.000005
          115              S       9.329220      12.246242      16.956909       0.176706     106.837837 0.25456181E+04  0.88227577E+05                                15.665463                           13.904499       1.229853       2.074384                    0.999684      63.651859     186.423673       0.620506       0.284806      -1.234805       0.063547      -0.062017       0.024730       0.092174      -0.086463      -0.259563      -0.097825      -0.168106       0.557606      -0.355505       0.027401       0.328104             16.774636      14.364213      -1.833298      -5.917093      17.937031      -2.407552      18.022665           0.000005
          116              S       0.177690       6.802848      16.908346       0.177439     109.716753 0.26333515E+04  0.91987414E+05                                15.947790                           14.159835       1.203652       2.067304                    0.999494      63.665317     186.815872       0.614112       0.285521      -1.234799       0.018125      -0.067784       0.008419       0.070669      -0.059621      -0.231418      -0.031845      -0.269080       0.651281      -0.351332       0.037840       0.313492             17.074450      12.864385      -0.999505      -5.942447      19.324995      -1.366923      19.033968           0.000004
          117              O       1.776898       0.664296      14.425964      -0.636683      39.043162 0.59389495E+03  0.14647038E+05                                 9.185314                            7.583649       0.377123       2.153886                    0.996701      28.902959      77.130845       0.683892       0.363143      -1.134922      -0.053901       0.027833       0.042594       0.074123       0.023577       0.062167      -0.040967      -0.019352      -0.227511      -0.118252       0.054836       0.063415             10.240972       9.711066       4.133891      -2.033434      12.546473      -1.149761       8.465378           0.000001
          118              O       3.545672      15.960548      11.395611      -0.770777      51.248947 0.81763259E+03  0.21878133E+05                                11.042650                            8.943498      -0.069256       1.960866                    0.997973      32.419104      90.589613       0.623974       0.366849      -1.130222       0.024853      -0.084445      -0.090901       0.126538      -0.068668       0.073137      -0.008764      -0.017885      -0.010594      -0.098701      -0.004724       0.103424             12.780256       8.040832      -1.096097      -2.103353      13.933904       6.107034      16.366033           0.000001
          119              O       8.605261      16.914276       2.601230      -0.636544      36.279016 0.55946626E+03  0.13606662E+05                                 8.728931                            7.351510       0.223192       2.104820                    0.997342      28.675360      76.232477       0.695213       0.362252      -1.134518       0.088371      -0.022578      -0.041372       0.100154      -0.001949       0.057042      -0.055215       0.061740      -0.069374      -0.089738       0.004612       0.085126              9.754316       8.866603       1.895076      -4.151544       8.099864      -2.107601      12.296481           0.000001
          120              O       1.070200      16.103520      13.839672      -0.731712      48.640330 0.73008108E+03  0.19053999E+05                                10.745075                            8.516084      -0.095160       1.960388                    0.997257      31.572765      88.092668       0.630015       0.372512      -1.122124      -0.025589       0.079206       0.088387       0.121411      -0.067246       0.075135      -0.017879       0.019881      -0.064352      -0.089124      -0.025961       0.115086             12.600444       7.535096      -0.774411      -1.570815      13.713134       6.514624      16.553101           0.000001
          121              O       6.274987      15.156767       5.039993      -0.702458      50.119500 0.69888597E+03  0.17967132E+05                                10.856854                            8.258324       0.144772       2.055521                    0.996642      30.394654      83.036455       0.651066       0.365939      -1.131814       0.033006      -0.105679       0.066546       0.129173       0.020671       0.042026      -0.029604       0.121910      -0.067071      -0.079811      -0.008909       0.088720             12.853715       8.622196       4.055638      -3.489958      15.241303      -5.485285      14.697645           0.000001
          122              O       5.546966      13.111571       5.502669      -0.665808      43.214839 0.59990537E+03  0.14867910E+05                                 9.903948                            7.656400       0.278463       2.115049                    0.996439      29.407259      79.283053       0.674437       0.366436      -1.129672       0.005262       0.045783       0.061010       0.076459      -0.007290       0.047312      -0.024492       0.010411      -0.181535      -0.083619       0.021298       0.062320             11.598634       6.565493      -0.237358      -0.957580      18.385985       3.753458       9.844426           0.000001
          123              O       4.168094       1.621511      10.846403      -0.695976      46.490572 0.65221905E+03  0.16455824E+05                                10.292312                            7.928234       0.381444       2.137394                    0.997019      29.908461      80.554894       0.671722       0.361402      -1.137032      -0.000634       0.050650      -0.072110       0.088123       0.004811       0.035024       0.013165       0.015965      -0.246918      -0.092135       0.031890       0.060244             11.999464       7.893080       3.820205      -2.042735      18.354164      -3.501848       9.751149           0.000001
          124              O       2.824759      13.978121      10.784596      -0.613092      37.551975 0.55929561E+03  0.13601194E+05                                 8.969485                            7.374795       0.348198       2.154358                    0.997070      28.284597      75.184959       0.690686       0.364661      -1.132663       0.052174      -0.016651      -0.036638       0.065892       0.003409       0.066287      -0.048671       0.000882      -0.171648      -0.107917       0.031699       0.076217             10.094198      10.093008       4.407445      -2.603274      11.916814      -1.462846       8.272774           0.000001
          125              O       9.464264       1.494231       2.044959      -0.710624      43.605553 0.68911149E+03  0.17696575E+05                                 9.973227                            8.247718       0.078299       2.030234                    0.996232      30.838408      84.874680       0.644313       0.370177      -1.125819       0.001016      -0.065807      -0.066189       0.093341      -0.013861       0.065651      -0.029009      -0.003203      -0.174348      -0.096597       0.018613       0.077984             11.199246       7.344663       0.050069      -1.112747      16.342511       4.007231       9.910564           0.000001
          126              O       7.020268       3.352866       4.916377      -0.653329      36.197381 0.57865109E+03  0.14171550E+05                                 8.687598                            7.456331       0.351580       2.145370                    0.996676      28.856698      76.613595       0.694130       0.360300      -1.137721      -0.094171       0.022856       0.034557       0.102882       0.013679       0.046819      -0.058065       0.042273      -0.055640      -0.089589       0.023921       0.065668              9.612490       8.210144       2.061616      -3.568924       8.624327      -2.393850      12.002999           0.000001
          127              O       4.491997       3.731218      11.429164      -0.690518      46.266580 0.62479569E+03  0.15649680E+05                                10.325290                            7.813611       0.071378       2.039940                    0.996859      29.826230      80.953076       0.667332       0.366435      -1.129188       0.018682      -0.105794      -0.038065       0.113975      -0.036597       0.047174       0.007224       0.113812      -0.078443      -0.068367      -0.027964       0.096332             12.297312       6.913840      -2.067399      -2.160227      14.781601       6.381342      15.196494           0.000001
          128              O       6.274987       1.312901       5.446159      -0.698813      43.231224 0.68113884E+03  0.17492738E+05                                 9.986938                            8.272812      -0.106151       1.973052                    0.996006      30.867717      85.783191       0.632968       0.376792      -1.117531       0.000982       0.072080       0.054182       0.090179      -0.027513       0.073659      -0.026856       0.030949      -0.146620      -0.091532      -0.005724       0.097257             11.196848       7.058933      -0.307816      -1.020686      16.066783       4.247883      10.464827           0.000001
          129              O       8.376803      16.771304       5.596264      -0.636682      39.043126 0.59389426E+03  0.14647017E+05                                 9.185307                            7.583644       0.377125       2.153886                    0.996701      28.902950      77.130810       0.683893       0.363143      -1.134922       0.053901      -0.027833       0.042594       0.074123       0.023577      -0.062167       0.040968      -0.019352      -0.227511      -0.118252       0.054836       0.063415             10.240964       9.711053       4.133885       2.033432      12.546468       1.149760       8.465372           0.000001
          130              O       6.608028       1.475052       2.565911      -0.770777      51.248969 0.81763305E+03  0.21878149E+05                                11.042655                            8.943502      -0.069257       1.960866                    0.997973      32.419107      90.589641       0.623973       0.366850      -1.130222      -0.024853       0.084445      -0.090901       0.126538      -0.068668      -0.073137       0.008764      -0.017885      -0.010594      -0.098701      -0.004724       0.103424             12.780262       8.040836      -1.096098       2.103355      13.933909      -6.107036      16.366041           0.000001
          131              O       1.548439       0.521324      11.430930      -0.636545      36.279006 0.55946608E+03  0.13606656E+05                                 8.728929                            7.351509       0.223193       2.104820                    0.997342      28.675357      76.232464       0.695213       0.362252      -1.134518      -0.088371       0.022578      -0.041372       0.100154      -0.001949      -0.057042       0.055215       0.061740      -0.069374      -0.089738       0.004612       0.085126              9.754314       8.866600       1.895076       4.151543       8.099863       2.107600      12.296478           0.000001
          132              O       9.083500       1.332080       5.009972      -0.731712      48.640325 0.73008097E+03  0.19053995E+05                                10.745075                            8.516084      -0.095159       1.960389                    0.997257      31.572762      88.092656       0.630015       0.372512      -1.122124       0.025589      -0.079206       0.088387       0.121411      -0.067246      -0.075135       0.017879       0.019881      -0.064352      -0.089124      -0.025961       0.115086             12.600442       7.535095      -0.774412       1.570815      13.713135      -6.514623      16.553097           0.000001
          133              O       3.878713       2.278833      13.869693      -0.702458      50.119517 0.69888625E+03  0.17967141E+05                                10.856857                            8.258326       0.144771       2.055520                    0.996642      30.394660      83.036477       0.651066       0.365939      -1.131814      -0.033006       0.105679       0.066546       0.129173       0.020671      -0.042026       0.029604       0.121910      -0.067071      -0.079811      -0.008909       0.088720             12.853717       8.622199       4.055640       3.489958      15.241306       5.485285      14.697647           0.000001
          134              O       4.606734       4.324029      14.332369      -0.665808      43.214823 0.59990510E+03  0.14867901E+05                                 9.903945                            7.656398       0.278464       2.115049                    0.996439      29.407256      79.283036       0.674437       0.366436      -1.129672      -0.005262      -0.045783       0.061010       0.076459      -0.007290      -0.047312       0.024492       0.010412      -0.181535      -0.083619       0.021298       0.062320             11.598631       6.565491      -0.237357       0.957580      18.385978      -3.753458       9.844423           0.000001
          135              O       5.985606      15.814089       2.016703      -0.695976      46.490591 0.65221937E+03  0.16455835E+05                                10.292315                            7.928236       0.381444       2.137394                    0.997019      29.908465      80.554914       0.671721       0.361402      -1.137032       0.000634      -0.050650      -0.072110       0.088123       0.004811      -0.035024      -0.013165       0.015965      -0.246918      -0.092135       0.031890       0.060244             11.999468       7.893083       3.820206       2.042736      18.354170       3.501848       9.751151           0.000001
          136              O       7.328941       3.457479       1.954896      -0.613092      37.551981 0.55929569E+03  0.13601197E+05                                 8.969486                            7.374796       0.348198       2.154358                    0.997070      28.284598      75.184964       0.690686       0.364661      -1.132663      -0.052174       0.016651      -0.036638       0.065892       0.003409      -0.066287       0.048671       0.000882      -0.171648      -0.107916       0.031699       0.076217             10.094200      10.093010       4.407446       2.603275      11.916816       1.462847       8.272775           0.000001
          137              O       0.689436      15.941369      10.874659      -0.710624      43.605528 0.68911105E+03  0.17696560E+05                                 9.973222                            8.247714       0.078299       2.030235                    0.996232      30.838404      84.874654       0.644313       0.370177      -1.125819      -0.001017       0.065807      -0.066189       0.093341      -0.013861      -0.065651       0.029009      -0.003202      -0.174349      -0.096597       0.018613       0.077984             11.199239       7.344659       0.050070       1.112746      16.342502      -4.007227       9.910558           0.000001
          138              O       3.133432      14.082734      13.746077      -0.653329      36.197361 0.57865069E+03  0.14171538E+05                                 8.687593                            7.456328       0.351581       2.145370                    0.996676      28.856694      76.613571       0.694130       0.360300      -1.137721       0.094171      -0.022856       0.034557       0.102882       0.013678      -0.046819       0.058065       0.042273      -0.055640      -0.089589       0.023921       0.065668              9.612485       8.210139       2.061615       3.568921       8.624323       2.393849      12.002992           0.000001
          139              O       5.661703      13.704382       2.599464      -0.690518      46.266543 0.62479510E+03  0.15649661E+05                                10.325284                            7.813607       0.071380       2.039940                    0.996859      29.826219      80.953029       0.667332       0.366435      -1.129188      -0.018682       0.105794      -0.038065       0.113975      -0.036597      -0.047174      -0.007224       0.113812      -0.078444      -0.068367      -0.027965       0.096332             12.297304       6.913836      -2.067398       2.160225      14.781593      -6.381339      15.196484           0.000001
          140              O       3.878713      16.122699      14.275859      -0.698813      43.231220 0.68113877E+03  0.17492735E+05                                 9.986936                            8.272811      -0.106151       1.973052                    0.996006      30.867719      85.783191       0.632969       0.376792      -1.117531      -0.000982      -0.072080       0.054182       0.090179      -0.027513      -0.073659       0.026856       0.030950      -0.146620      -0.091532      -0.005724       0.097257             11.196846       7.058932      -0.307817       1.020686      16.066780      -4.247881      10.464825           0.000001
          141              O       3.299953       9.382096      14.425964      -0.636682      39.043120 0.59389416E+03  0.14647014E+05                                 9.185306                            7.583643       0.377125       2.153886                    0.996701      28.902950      77.130805       0.683893       0.363143      -1.134922       0.053901       0.027833       0.042594       0.074123      -0.023577      -0.062167      -0.040967      -0.019352      -0.227511      -0.118252       0.054836       0.063415             10.240963       9.711052      -4.133885       2.033432      12.546465      -1.149761       8.465372           0.000001
          142              O       1.531178       7.242748      11.395611      -0.770777      51.248953 0.81763277E+03  0.21878139E+05                                11.042651                            8.943499      -0.069257       1.960866                    0.997973      32.419106      90.589626       0.623973       0.366849      -1.130222      -0.024853      -0.084445      -0.090901       0.126538       0.068668      -0.073137      -0.008764      -0.017885      -0.010594      -0.098701      -0.004724       0.103425             12.780257       8.040834       1.096097       2.103354      13.933905       6.107034      16.366034           0.000001
          143              O       6.625289       8.196476       2.601230      -0.636544      36.279026 0.55946645E+03  0.13606668E+05                                 8.728933                            7.351512       0.223192       2.104820                    0.997342      28.675360      76.232485       0.695213       0.362252      -1.134518      -0.088371      -0.022578      -0.041372       0.100154       0.001948      -0.057042      -0.055215       0.061740      -0.069374      -0.089738       0.004612       0.085126              9.754319       8.866605      -1.895077       4.151546       8.099866      -2.107601      12.296485           0.000002
          144              O       4.006650       7.385720      13.839672      -0.731712      48.640312 0.73008075E+03  0.19053988E+05                                10.745072                            8.516082      -0.095160       1.960389                    0.997257      31.572760      88.092642       0.630015       0.372512      -1.122124       0.025589       0.079206       0.088387       0.121411       0.067246      -0.075135      -0.017879       0.019882      -0.064352      -0.089124      -0.025961       0.115086             12.600439       7.535093       0.774412       1.570815      13.713130       6.514621      16.553093           0.000001
          145              O       8.955563       6.438967       5.039993      -0.702458      50.119511 0.69888612E+03  0.17967138E+05                                10.856857                            8.258326       0.144772       2.055521                    0.996642      30.394654      83.036463       0.651066       0.365939      -1.131814      -0.033006      -0.105679       0.066546       0.129173      -0.020671      -0.042026      -0.029604       0.121910      -0.067071      -0.079811      -0.008909       0.088720             12.853718       8.622199      -4.055640       3.489958      15.241307      -5.485285      14.697647           0.000001
          146              O       9.683584       4.393771       5.502669      -0.665808      43.214856 0.59990563E+03  0.14867918E+05                                 9.903952                            7.656403       0.278464       2.115049                    0.996439      29.407260      79.283066       0.674436       0.366436      -1.129672      -0.005262       0.045783       0.061010       0.076459       0.007290      -0.047312      -0.024492       0.010411      -0.181535      -0.083619       0.021298       0.062320             11.598639       6.565495       0.237358       0.957581      18.385992       3.753461       9.844430           0.000001
          147              O       0.908756      10.339311      10.846403      -0.695976      46.490590 0.65221934E+03  0.16455833E+05                                10.292315                            7.928236       0.381444       2.137394                    0.997019      29.908465      80.554912       0.671721       0.361402      -1.137032       0.000634       0.050650      -0.072110       0.088123      -0.004811      -0.035024       0.013165       0.015965      -0.246918      -0.092135       0.031890       0.060244             11.999468       7.893083      -3.820206       2.042736      18.354170      -3.501848       9.751151           0.000002
          148              O       2.252091       5.260321      10.784596      -0.613092      37.551970 0.55929550E+03  0.13601191E+05                                 8.969484                            7.374794       0.348198       2.154358                    0.997070      28.284595      75.184952       0.690686       0.364661      -1.132663      -0.052174      -0.016651      -0.036638       0.065892      -0.003409      -0.066287      -0.048671       0.000882      -0.171649      -0.107917       0.031699       0.076217             10.094198      10.093007      -4.407444       2.603274      11.916813      -1.462847       8.272774           0.000001
          149              O       5.766286      10.212031       2.044959      -0.710624      43.605528 0.68911104E+03  0.17696560E+05                                 9.973223                            8.247714       0.078299       2.030235                    0.996232      30.838402      84.874650       0.644313       0.370177      -1.125819      -0.001017      -0.065807      -0.066189       0.093341       0.013861      -0.065651      -0.029009      -0.003202      -0.174349      -0.096597       0.018613       0.077984             11.199240       7.344659      -0.050070       1.112746      16.342503       4.007228       9.910558           0.000001
          150              O       8.210282      12.070666       4.916377      -0.653329      36.197367 0.57865082E+03  0.14171542E+05                                 8.687595                            7.456328       0.351580       2.145370                    0.996676      28.856696      76.613580       0.694130       0.360300      -1.137721       0.094171       0.022856       0.034557       0.102882      -0.013678      -0.046819      -0.058065       0.042273      -0.055640      -0.089589       0.023921       0.065668              9.612486       8.210141      -2.061615       3.568922       8.624324      -2.393849      12.002994           0.000002
          151              O       0.584853      12.449018      11.429164      -0.690518      46.266592 0.62479585E+03  0.15649685E+05                                10.325293                            7.813613       0.071378       2.039940                    0.996859      29.826230      80.953084       0.667332       0.366435      -1.129188      -0.018682      -0.105794      -0.038065       0.113975       0.036597      -0.047174       0.007224       0.113812      -0.078444      -0.068367      -0.027964       0.096332             12.297316       6.913842       2.067400       2.160228      14.781606       6.381346      15.196500           0.000001
          152              O       8.955563      10.030701       5.446159      -0.698813      43.231218 0.68113869E+03  0.17492733E+05                                 9.986936                            8.272811      -0.106151       1.973052                    0.996006      30.867714      85.783179       0.632968       0.376792      -1.117531      -0.000982       0.072080       0.054182       0.090179       0.027513      -0.073659      -0.026856       0.030950      -0.146620      -0.091532      -0.005724       0.097257             11.196847       7.058933       0.307817       1.020686      16.066782       4.247883      10.464826           0.000001
          153              O       6.853748       8.053504       5.596264      -0.636683      39.043158 0.59389488E+03  0.14647036E+05                                 9.185314                            7.583649       0.377124       2.153886                    0.996701      28.902955      77.130835       0.683892       0.363143      -1.134922      -0.053901      -0.027833       0.042594       0.074123      -0.023577       0.062167       0.040967      -0.019353      -0.227511      -0.118252       0.054836       0.063416             10.240972       9.711066      -4.133891      -2.033435      12.546472       1.149762       8.465379           0.000001
          154              O       8.622522      10.192852       2.565911      -0.770777      51.248962 0.81763289E+03  0.21878143E+05                                11.042653                            8.943500      -0.069257       1.960866                    0.997973      32.419106      90.589631       0.623973       0.366850      -1.130222       0.024853       0.084445      -0.090901       0.126538       0.068668       0.073137       0.008764      -0.017885      -0.010594      -0.098701      -0.004724       0.103425             12.780260       8.040835       1.096098      -2.103354      13.933908      -6.107036      16.366037           0.000001
          155              O       3.528411       9.239124      11.430930      -0.636545      36.279035 0.55946660E+03  0.13606672E+05                                 8.728935                            7.351513       0.223191       2.104820                    0.997342      28.675365      76.232501       0.695213       0.362252      -1.134518       0.088371       0.022578      -0.041372       0.100154       0.001949       0.057042       0.055215       0.061740      -0.069374      -0.089738       0.004612       0.085126              9.754320       8.866607      -1.895077      -4.151547       8.099867       2.107601      12.296488           0.000001
          156              O       6.147050      10.049880       5.009972      -0.731712      48.640325 0.73008102E+03  0.19053997E+05                                10.745075                            8.516084      -0.095160       1.960389                    0.997257      31.572762      88.092661       0.630015       0.372512      -1.122124      -0.025589      -0.079206       0.088387       0.121411       0.067246       0.075135       0.017879       0.019881      -0.064352      -0.089124      -0.025961       0.115086             12.600443       7.535096       0.774411      -1.570815      13.713133      -6.514623      16.553100           0.000001
          157              O       1.198137      10.996633      13.869693      -0.702458      50.119510 0.69888615E+03  0.17967138E+05                                10.856855                            8.258325       0.144771       2.055520                    0.996642      30.394659      83.036469       0.651066       0.365939      -1.131814       0.033006       0.105679       0.066546       0.129173      -0.020671       0.042026       0.029604       0.121910      -0.067071      -0.079811      -0.008909       0.088720             12.853715       8.622197      -4.055638      -3.489958      15.241303       5.485285      14.697646           0.000001
          158              O       0.470116      13.041829      14.332369      -0.665808      43.214839 0.59990539E+03  0.14867910E+05                                 9.903949                            7.656401       0.278464       2.115049                    0.996439      29.407259      79.283054       0.674437       0.366436      -1.129672       0.005262      -0.045783       0.061010       0.076459       0.007290       0.047312       0.024492       0.010411      -0.181535      -0.083619       0.021298       0.062320             11.598634       6.565493       0.237358      -0.957580      18.385984      -3.753458       9.844426           0.000001
          159              O       9.244944       7.096289       2.016703      -0.695976      46.490613 0.65221966E+03  0.16455844E+05                                10.292320                            7.928239       0.381443       2.137394                    0.997019      29.908467      80.554930       0.671721       0.361402      -1.137032      -0.000634      -0.050650      -0.072110       0.088123      -0.004811       0.035024      -0.013165       0.015965      -0.246917      -0.092135       0.031890       0.060244             11.999474       7.893086      -3.820208      -2.042738      18.354180       3.501851       9.751156           0.000001
          160              O       7.901609      12.175279       1.954896      -0.613092      37.551974 0.55929560E+03  0.13601194E+05                                 8.969484                            7.374795       0.348199       2.154358                    0.997070      28.284598      75.184960       0.690686       0.364661      -1.132663       0.052174       0.016651      -0.036638       0.065892      -0.003409       0.066287       0.048671       0.000882      -0.171649      -0.107917       0.031699       0.076217             10.094198      10.093007      -4.407444      -2.603273      11.916814       1.462846       8.272774           0.000001
          161              O       4.387414       7.223569      10.874659      -0.710624      43.605550 0.68911142E+03  0.17696572E+05                                 9.973227                            8.247717       0.078298       2.030234                    0.996232      30.838408      84.874678       0.644313       0.370177      -1.125819       0.001016       0.065807      -0.066189       0.093341       0.013861       0.065651       0.029009      -0.003203      -0.174348      -0.096597       0.018613       0.077984             11.199245       7.344662      -0.050070      -1.112746      16.342510      -4.007231       9.910563           0.000001
          162              O       1.943418       5.364934      13.746077      -0.653329      36.197374 0.57865097E+03  0.14171547E+05                                 8.687596                            7.456330       0.351579       2.145369                    0.996676      28.856700      76.613594       0.694130       0.360300      -1.137721      -0.094170      -0.022856       0.034557       0.102882      -0.013679       0.046819       0.058065       0.042273      -0.055640      -0.089589       0.023921       0.065668              9.612487       8.210142      -2.061615      -3.568923       8.624325       2.393848      12.002996           0.000001
          163              O       9.568847       4.986582       2.599464      -0.690518      46.266626 0.62479636E+03  0.15649702E+05                                10.325300                            7.813617       0.071378       2.039939                    0.996859      29.826236      80.953119       0.667331       0.366435      -1.129188       0.018682       0.105794      -0.038065       0.113975       0.036597       0.047173      -0.007224       0.113812      -0.078443      -0.068367      -0.027964       0.096332             12.297324       6.913846       2.067402      -2.160230      14.781617      -6.381350      15.196509           0.000001
          164              O       1.198137       7.404899      14.275859      -0.698813      43.231190 0.68113819E+03  0.17492716E+05                                 9.986931                            8.272807      -0.106150       1.973053                    0.996006      30.867710      85.783149       0.632969       0.376792      -1.117531       0.000982      -0.072080       0.054182       0.090179       0.027514       0.073659       0.026856       0.030950      -0.146621      -0.091532      -0.005725       0.097257             11.196840       7.058928       0.307816      -1.020684      16.066771      -4.247879      10.464819           0.000001

******************************************************
Auxiliary information for the entire system
The total spin magnetic moment of the unit cell is   0.000212
The total net atomic charge of the unit cell is   -0.000005
Accuracy of reproducing the electrostatic potential in the unit cell:
  The inner radius (bohr) =    5.0000
  The outer radius (bohr) =   12.0000
  Valid grid points have density less than (e/(bohr^3)) =    0.0001
  The number of valid grid points were=       138320
  The rms potential error without charges in kcal/mol is=      6.75485
  The rms potential error with partial charges in kcal/mol is=      2.01184
  The RRMSE value at monopole order=      0.29784
  The rms potential error with partial charges and cloud penetration in kcal/mol is=      2.01709
  The RRMSE value at monopole order with cloud penetration is=      0.29861
  The rms potential error with partial charges and atomic dipoles in kcal/mol is=      1.20661
  The RRMSE value at dipole order=      0.17863
  The rms potential error with partial charges, atomic dipoles and cloud penetration in kcal/mol is=      1.21985
  The RRMSE value at dipole order with cloud penetration=      0.18059

******************************************************
The electron densities and ab initio electrostatic potential were computed in VASP using the PBE functional and
projector augmented wave method. See the main text of the journal article for a description of computational details.
The atomic charges, dipoles, and quadrupoles were computed with the DDEC6 method as described in
(a) T. A. Manz and N. Gabaldon Limas, RSC Adv. 6 (2016) 47771-47801 DOI: 10.1039/c6ra04656h
(b) N. Gabaldon Limas and T. A. Manz, RSC Adv. 8 (2018) 2678-2707 DOI: 10.1039/c7ra11829e.
For each atom in the material, the electron cloud parameters were fit to the spherically averaged atom-in-material
electron density using radial positions for which this density was between 10^-4 and 10^-2 electrons per cubic bohr.
The polarizabilities, dispersion coefficients, and quantum Drude oscillator (QDO) parameters were fit using the MCLF method.
The magnetic structure of the system was optimized in VASP from the default ferromagnetic initial guess using spin polarization.
The atomic spin moments (ASMs) were computed on this optimized magnetic structure using the DDEC6 partition as inputs
to the method of T. A. Manz and D. S. Sholl, J. Chem. Theory Comput. 7 (2011) 4146-4164 DOI: 10.1021/ct200539n.
The RMSE and RRMSE were computed using a uniform grid with Ewald summation.
