# Supplementary material for: A collection of forcefield precursors for metal–organic frameworks
Source: RSC Adv. 2019 Nov 13;9(63):36492–507. doi: 10.1039/c9ra07327b (PMC9075174; doi:10.1039/c9ra07327b)
Supplement: RA-009-C9RA07327B-s5455 [file RA-009-C9RA07327B-s5455.xyz]

   92
jmolscript: load "" {1 1 1} spacegroup "x,y,z" unitcell [{      7.763900     0.000000     0.000000 }, {      0.000000    10.176500     0.000000 }, {      0.000000     0.000000    15.949000 }]
Mg     6.678973     0.303463    12.587908     1.327075
Mg     1.084927     9.873037     4.613408     1.327075
Mg     2.797023     4.784787    12.587908     1.327075
Mg     4.966877     5.391713     4.613408     1.327074
H      7.068255     4.591637     9.543882     0.324248
H      1.161479     2.584831     5.941003     0.098471
H      0.422356     9.305392     7.559826     0.107970
H      0.359469     3.670664     7.800656     0.131539
H      7.312041     0.112959     9.432239     0.131447
H      0.695645     5.584863     1.569382     0.324249
H      6.602421     7.591669    13.915503     0.098471
H      7.341544     0.871108    15.534326     0.107970
H      7.404431     6.505836    15.775156     0.131540
H      0.451859    10.063541     1.457739     0.131447
H      3.186305     0.496613     9.543882     0.324248
H      5.043429     2.503419     5.941003     0.098471
H      4.304306     5.959358     7.559826     0.107969
H      4.241419     1.417586     7.800656     0.131540
H      3.430091     4.975291     9.432239     0.131447
H      4.577595     9.679887     1.569382     0.324248
H      2.720471     7.673081    13.915503     0.098471
H      3.459594     4.217142    15.534326     0.107969
H      3.522481     8.758914    15.775156     0.131540
H      4.333809     5.201209     1.457739     0.131447
C      6.936268     2.656067     9.968125     0.295072
C      5.947147     4.225283    11.159515     0.044788
C      5.710348     2.978662    11.711351    -0.026672
C      7.589212     2.021053     8.816607     0.058395
C      0.830737     2.079059     6.647543     0.119134
C      0.387419     0.056988     7.598104     0.119457
C      0.340059     2.741549     7.763973    -0.191453
C      5.544977     5.627605    11.518368     0.596821
C      7.630361     0.639084     8.733672    -0.179348
C      4.914549     2.571602    12.905931     0.647312
C      0.827632     7.520434     1.993625     0.295073
C      1.816753     5.951217     3.185015     0.044788
C      2.053552     7.197838     3.736851    -0.026672
C      0.174688     8.155447     0.842107     0.058395
C      6.933163     8.097441    14.622043     0.119134
C      7.376481    10.119512    15.572604     0.119457
C      7.423841     7.434951    15.738473    -0.191453
C      2.218923     4.548896     3.543868     0.596821
C      0.133539     9.537416     0.759172    -0.179348
C      2.849351     7.604898     4.931431     0.647312
C      3.054318     2.432184     9.968125     0.295072
C      2.065197     0.862967    11.159515     0.044788
C      1.828398     2.109588    11.711351    -0.026673
C      3.707262     3.067197     8.816607     0.058395
C      4.712687     3.009191     6.647543     0.119134
C      4.269369     5.031262     7.598104     0.119457
C      4.222009     2.346701     7.763973    -0.191454
C      1.663027     9.637146    11.518368     0.596821
C      3.748411     4.449166     8.733672    -0.179348
C      1.032599     2.516648    12.905931     0.647312
C      4.709582     7.744317     1.993625     0.295072
C      5.698703     9.313533     3.185015     0.044788
C      5.935502     8.066912     3.736851    -0.026673
C      4.056638     7.109303     0.842107     0.058395
C      3.051213     7.167309    14.622043     0.119134
C      3.494531     5.145238    15.572604     0.119458
C      3.541891     7.829799    15.738473    -0.191454
C      6.100873     0.539354     3.543868     0.596821
C      4.015489     5.727334     0.759172    -0.179348
C      6.731301     7.659852     4.931431     0.647312
N      0.849371     0.755096     6.541801    -0.317040
N      6.351647     2.018000    10.977697    -0.461185
N      6.745276     3.993259    10.070677    -0.298221
N      6.914529     9.421404    14.516301    -0.317040
N      1.412253     8.158500     3.003197    -0.461185
N      1.018624     6.183241     2.096177    -0.298221
N      4.731321     4.333154     6.541801    -0.317040
N      2.469697     3.070250    10.977697    -0.461185
N      2.863326     1.094991    10.070677    -0.298222
N      3.032579     5.843346    14.516301    -0.317040
N      5.294203     7.106250     3.003197    -0.461185
N      4.900574     9.081509     2.096177    -0.298221
O      5.128832     1.409445    13.345485    -0.652228
O      4.100116     3.376563    13.383922    -0.633289
O      4.357101     5.835205    11.855211    -0.677960
O      6.437049     6.495660    11.422674    -0.564333
O      2.635068     8.767055     5.370985    -0.652228
O      3.663784     6.799937     5.409422    -0.633289
O      3.406799     4.341295     3.880711    -0.677960
O      1.326851     3.680840     3.448174    -0.564333
O      1.246882     3.678805    13.345485    -0.652228
O      0.218166     1.711687    13.383922    -0.633289
O      0.475151     9.429545    11.855211    -0.677960
O      2.555099     8.769090    11.422674    -0.564333
O      6.517018     6.497695     5.370985    -0.652228
O      7.545734     8.464813     5.409422    -0.633289
O      7.288749     0.746955     3.880711    -0.677960
O      5.208801     1.407410     3.448174    -0.564333

The following XYZ coordinates are in angstroms. Other properties are in atomic units.
The sperically averaged electron density of each atom fit to a function of the form exp(a - br)
eigen_1, eigen_2 and eigen_3 are the three eigenvalues of traceless quadrupole moment tensor
  atom number  atomic symbol              X              Y              Z     net charge C6 coefficient C8 coefficient C10 coefficient fluctuating dipole atomic polarizability isotropic forcefield polarizability              a              b squared Pearson coefficient          <r^3>          <r^4>         wp_QDO          m_QDO          q_QDO       dipole_x       dipole_y       dipole_z         dipole            Qxy            Qxz            Qyz     Q(x^2-y^2)  Q(3z^2 - R^2)        eigen_1        eigen_2        eigen_3 static polarizability      alpha(xx)      alpha(xy)      alpha(xz)      alpha(yy)      alpha(yz)      alpha(zz) atomic spin moment
            1             Mg       6.678973       0.303463      12.587908       1.327075      34.654521 0.58148537E+03  0.14837490E+05                                12.017720                           10.447161      -0.938973       1.771812                    0.998432      21.728547      67.062460       0.341032       0.703864      -0.924781      -0.070683      -0.077735      -0.055193       0.118680       0.103899       0.062754       0.114876      -0.054946      -0.192118      -0.132705      -0.069853       0.202559             13.423845      14.283911      -2.970687       0.210100      13.943245      -3.681318      12.044378          -0.000001
            2             Mg       1.084927       9.873037       4.613408       1.327075      34.654528 0.58148553E+03  0.14837495E+05                                12.017721                           10.447162      -0.938973       1.771812                    0.998432      21.728550      67.062470       0.341032       0.703864      -0.924781       0.070683       0.077735      -0.055193       0.118680       0.103899      -0.062754      -0.114876      -0.054946      -0.192119      -0.132706      -0.069853       0.202559             13.423846      14.283912      -2.970687      -0.210101      13.943246       3.681319      12.044380          -0.000000
            3             Mg       2.797023       4.784787      12.587908       1.327075      34.654521 0.58148532E+03  0.14837488E+05                                12.017719                           10.447160      -0.938973       1.771812                    0.998432      21.728547      67.062454       0.341032       0.703864      -0.924781      -0.070683       0.077735      -0.055193       0.118680      -0.103899       0.062754      -0.114876      -0.054946      -0.192118      -0.132706      -0.069853       0.202559             13.423844      14.283909       2.970688       0.210100      13.943245       3.681318      12.044377          -0.000001
            4             Mg       4.966877       5.391713       4.613408       1.327074      34.654520 0.58148535E+03  0.14837489E+05                                12.017719                           10.447160      -0.938973       1.771812                    0.998432      21.728547      67.062456       0.341032       0.703864      -0.924781       0.070683      -0.077735      -0.055193       0.118680      -0.103899      -0.062754       0.114876      -0.054946      -0.192118      -0.132706      -0.069853       0.202559             13.423843      14.283909       2.970687      -0.210101      13.943244      -3.681318      12.044376          -0.000001
            5              H       7.068255       4.591637       9.543882       0.324248       0.564006 0.36214575E+01  0.29602929E+02                                 1.214915                            1.189733      -1.119097       2.492338                    0.999672       2.386272       6.401981       0.511220       1.465706      -0.675081       0.016068       0.029706      -0.022650       0.040665       0.002772      -0.013638      -0.010335      -0.013445       0.001667      -0.018147      -0.000873       0.019020              1.207467       1.124347       0.083861      -0.124667       1.254167      -0.154040       1.243886           0.000002
            6              H       1.161479       2.584831       5.941003       0.098471       1.011735 0.70752580E+01  0.67905652E+02                                 1.712830                            1.589783      -0.994698       2.406193                    0.997692       3.584700      10.188173       0.476407       1.339567      -0.695231       0.014411       0.030445      -0.035981       0.049287       0.004354      -0.009691      -0.000035      -0.024407      -0.008794      -0.017696       0.003072       0.014625              1.766283       1.531390       0.236512      -0.334505       1.695517      -0.429125       2.071942           0.000004
            7              H       0.422356       9.305392       7.559826       0.107970       1.105385 0.77985627E+01  0.75250870E+02                                 1.700774                            1.583591      -0.866212       2.470999                    0.999307       3.274591       8.771394       0.526388       1.205876      -0.727410      -0.000508      -0.051108       0.002098       0.051153      -0.000789      -0.009518      -0.010223      -0.024606      -0.008491      -0.018551      -0.000470       0.019022              1.753143       1.334282      -0.036404       0.010780       2.380196       0.292505       1.544951           0.000002
            8              H       0.359469       3.670664       7.800656       0.131539       0.934227 0.69348236E+01  0.65451910E+02                                 1.563543                            1.532386      -0.723578       2.550152                    0.999844       3.194649       8.665013       0.511078       1.269791      -0.712914       0.002007       0.038005      -0.000738       0.038065       0.001655      -0.009616       0.001299      -0.029087       0.006311      -0.019939       0.006285       0.013653              1.555005       1.370613      -0.014572      -0.054875       1.901594       0.030761       1.392808          -0.000001
            9              H       7.312041       0.112959       9.432239       0.131447       1.073443 0.81507613E+01  0.80612048E+02                                 1.744363                            1.681993      -1.287902       2.278009                    0.995465       3.540295      10.037019       0.475798       1.301611      -0.704005      -0.012055      -0.025605       0.023264       0.036635       0.003717      -0.005820      -0.003067      -0.023642      -0.028398      -0.014218      -0.003495       0.017713              1.745720       1.506958       0.083026      -0.168888       1.685493      -0.283369       2.044710           0.000001
           10              H       0.695645       5.584863       1.569382       0.324249       0.564006 0.36214554E+01  0.29602910E+02                                 1.214915                            1.189733      -1.119097       2.492338                    0.999672       2.386271       6.401980       0.511220       1.465706      -0.675081      -0.016068      -0.029706      -0.022650       0.040665       0.002772       0.013638       0.010335      -0.013445       0.001667      -0.018147      -0.000873       0.019020              1.207467       1.124347       0.083861       0.124667       1.254167       0.154040       1.243886           0.000002
           11              H       6.602421       7.591669      13.915503       0.098471       1.011736 0.70752639E+01  0.67905725E+02                                 1.712831                            1.589784      -0.994699       2.406192                    0.997692       3.584702      10.188181       0.476407       1.339568      -0.695231      -0.014411      -0.030445      -0.035981       0.049287       0.004354       0.009691       0.000035      -0.024407      -0.008794      -0.017696       0.003072       0.014625              1.766284       1.531391       0.236512       0.334506       1.695518       0.429126       2.071943           0.000004
           12              H       7.341544       0.871108      15.534326       0.107970       1.105384 0.77985494E+01  0.75250704E+02                                 1.700773                            1.583589      -0.866211       2.471000                    0.999307       3.274588       8.771382       0.526389       1.205876      -0.727410       0.000508       0.051108       0.002098       0.051153      -0.000789       0.009518       0.010223      -0.024606      -0.008491      -0.018551      -0.000470       0.019022              1.753141       1.334281      -0.036404      -0.010780       2.380193      -0.292505       1.544949           0.000002
           13              H       7.404431       6.505836      15.775156       0.131540       0.934227 0.69348277E+01  0.65451959E+02                                 1.563543                            1.532386      -0.723578       2.550152                    0.999844       3.194650       8.665016       0.511078       1.269790      -0.712914      -0.002007      -0.038005      -0.000738       0.038065       0.001655       0.009616      -0.001299      -0.029087       0.006311      -0.019939       0.006285       0.013653              1.555005       1.370613      -0.014572       0.054875       1.901594      -0.030761       1.392808          -0.000000
           14              H       0.451859      10.063541       1.457739       0.131447       1.073443 0.81507589E+01  0.80612023E+02                                 1.744363                            1.681993      -1.287902       2.278009                    0.995465       3.540294      10.037018       0.475798       1.301612      -0.704005       0.012055       0.025605       0.023264       0.036635       0.003717       0.005820       0.003067      -0.023642      -0.028398      -0.014218      -0.003495       0.017713              1.745720       1.506958       0.083026       0.168888       1.685493       0.283369       2.044710           0.000001
           15              H       3.186305       0.496613       9.543882       0.324248       0.564007 0.36214609E+01  0.29602964E+02                                 1.214916                            1.189733      -1.119097       2.492338                    0.999672       2.386273       6.401985       0.511220       1.465706      -0.675081       0.016068      -0.029706      -0.022650       0.040665      -0.002772      -0.013638       0.010335      -0.013445       0.001667      -0.018147      -0.000873       0.019020              1.207467       1.124347      -0.083861      -0.124667       1.254167       0.154040       1.243887           0.000002
           16              H       5.043429       2.503419       5.941003       0.098471       1.011735 0.70752559E+01  0.67905633E+02                                 1.712831                            1.589783      -0.994698       2.406193                    0.997692       3.584700      10.188176       0.476406       1.339568      -0.695231       0.014411      -0.030445      -0.035981       0.049287      -0.004354      -0.009691       0.000035      -0.024407      -0.008794      -0.017696       0.003072       0.014625              1.766283       1.531391      -0.236512      -0.334505       1.695517       0.429125       2.071942           0.000004
           17              H       4.304306       5.959358       7.559826       0.107969       1.105385 0.77985612E+01  0.75250854E+02                                 1.700775                            1.583591      -0.866212       2.471000                    0.999307       3.274590       8.771392       0.526388       1.205877      -0.727410      -0.000508       0.051108       0.002098       0.051153       0.000789      -0.009518       0.010223      -0.024606      -0.008491      -0.018551      -0.000470       0.019022              1.753144       1.334283       0.036404       0.010780       2.380197      -0.292506       1.544951           0.000002
           18              H       4.241419       1.417586       7.800656       0.131540       0.934227 0.69348277E+01  0.65451959E+02                                 1.563543                            1.532386      -0.723578       2.550152                    0.999844       3.194650       8.665016       0.511078       1.269791      -0.712914       0.002007      -0.038005      -0.000738       0.038065      -0.001655      -0.009616      -0.001299      -0.029087       0.006311      -0.019939       0.006285       0.013653              1.555005       1.370613       0.014572      -0.054875       1.901594      -0.030761       1.392808          -0.000000
           19              H       3.430091       4.975291       9.432239       0.131447       1.073443 0.81507583E+01  0.80612012E+02                                 1.744362                            1.681992      -1.287902       2.278009                    0.995465       3.540294      10.037016       0.475798       1.301611      -0.704005      -0.012055       0.025605       0.023264       0.036635      -0.003717      -0.005820       0.003067      -0.023642      -0.028398      -0.014218      -0.003495       0.017713              1.745720       1.506958      -0.083026      -0.168887       1.685493       0.283369       2.044709           0.000001
           20              H       4.577595       9.679887       1.569382       0.324248       0.564006 0.36214585E+01  0.29602939E+02                                 1.214916                            1.189733      -1.119097       2.492338                    0.999672       2.386272       6.401981       0.511220       1.465706      -0.675081      -0.016068       0.029706      -0.022650       0.040665      -0.002772       0.013638      -0.010335      -0.013445       0.001667      -0.018147      -0.000873       0.019020              1.207467       1.124347      -0.083861       0.124667       1.254167      -0.154040       1.243887           0.000002
           21              H       2.720471       7.673081      13.915503       0.098471       1.011735 0.70752601E+01  0.67905683E+02                                 1.712831                            1.589783      -0.994699       2.406192                    0.997692       3.584701      10.188179       0.476406       1.339568      -0.695231      -0.014411       0.030445      -0.035981       0.049287      -0.004354       0.009691      -0.000035      -0.024407      -0.008794      -0.017696       0.003072       0.014625              1.766284       1.531391      -0.236512       0.334506       1.695518      -0.429126       2.071943           0.000004
           22              H       3.459594       4.217142      15.534326       0.107969       1.105386 0.77985665E+01  0.75250917E+02                                 1.700775                            1.583592      -0.866213       2.470999                    0.999307       3.274591       8.771395       0.526388       1.205877      -0.727410       0.000509      -0.051108       0.002098       0.051153       0.000789       0.009518      -0.010223      -0.024606      -0.008491      -0.018551      -0.000470       0.019022              1.753144       1.334283       0.036404      -0.010780       2.380198       0.292506       1.544951           0.000002
           23              H       3.522481       8.758914      15.775156       0.131540       0.934227 0.69348249E+01  0.65451928E+02                                 1.563543                            1.532386      -0.723578       2.550152                    0.999844       3.194649       8.665014       0.511078       1.269791      -0.712914      -0.002007       0.038005      -0.000738       0.038065      -0.001655       0.009616       0.001299      -0.029087       0.006311      -0.019939       0.006285       0.013653              1.555005       1.370613       0.014572       0.054875       1.901594       0.030761       1.392808          -0.000001
           24              H       4.333809       5.201209       1.457739       0.131447       1.073443 0.81507593E+01  0.80612026E+02                                 1.744363                            1.681993      -1.287902       2.278009                    0.995465       3.540294      10.037017       0.475798       1.301612      -0.704005       0.012055      -0.025605       0.023264       0.036635      -0.003717       0.005820      -0.003067      -0.023642      -0.028398      -0.014218      -0.003495       0.017713              1.745720       1.506958      -0.083026       0.168888       1.685493      -0.283369       2.044710           0.000001
           25              C       6.936268       2.656067       9.968125       0.295072      30.731262 0.34607858E+03  0.77745713E+04                                 9.129396                            6.563076      -0.337306       1.917506                    0.998574      25.621453      74.770102       0.584162       0.466736      -1.022404      -0.025956       0.034300       0.040526       0.059098      -0.000746      -0.008464       0.013060      -0.045362      -0.045447      -0.025106      -0.008815       0.033920             11.275255       9.089846      -3.298003      -5.784204       9.692520       4.194770      15.043397           0.000003
           26              C       5.947147       4.225283      11.159515       0.044788      34.550409 0.45343682E+03  0.10783515E+05                                 9.421991                            7.252770      -0.140796       1.957619                    0.999314      27.787444      80.600663       0.592025       0.435033      -1.051607       0.070150      -0.025590      -0.056193       0.093453      -0.001939      -0.025231       0.006987       0.083410       0.079466      -0.055545       0.002458       0.053086             10.853005       7.766130      -3.085178      -2.878611      15.793422       2.883483       8.999463          -0.000000
           27              C       5.710348       2.978662      11.711351      -0.026672      34.766240 0.47171507E+03  0.11363165E+05                                 9.456670                            7.403591      -0.256359       1.904312                    0.999079      29.279303      86.305202       0.583513       0.435749      -1.048068       0.056356      -0.043244      -0.039828       0.081439      -0.004182       0.021126       0.033892       0.040654      -0.013157      -0.049798       0.011472       0.038325             10.782623      10.015275      -0.328199      -5.484466       9.266936      -1.401625      13.065658          -0.000000
           28              C       7.589212       2.021053       8.816607       0.058395      34.262520 0.43513103E+03  0.10231342E+05                                 9.358068                            7.064470      -0.233849       1.935552                    0.999024      27.218837      78.235135       0.605652       0.430101      -1.055719       0.020088      -0.020259      -0.019307       0.034449       0.009962       0.007328      -0.005849      -0.010372      -0.011803      -0.016290       0.002985       0.013305             11.166156       8.096124      -2.133535      -4.957955      10.238537       3.415374      15.163808          -0.000001
           29              C       0.830737       2.079059       6.647543       0.119134      25.049279 0.32914456E+03  0.72464180E+04                                 7.574327                            6.146292       0.160293       2.076021                    0.999704      25.652075      72.281304       0.646396       0.430399      -1.051334      -0.023491      -0.037308       0.013634       0.046148       0.014825       0.019087      -0.029988       0.032622      -0.028767      -0.048770       0.018511       0.030259              8.337375       5.450852       0.120556      -2.333382       9.426317       1.275208      10.134955           0.000000
           30              C       0.387419       0.056988       7.598104       0.119457      24.649114 0.31539158E+03  0.68502466E+04                                 7.426026                            5.966908       0.255818       2.108639                    0.999792      25.209193      69.895740       0.666147       0.423331      -1.058729       0.002582       0.040162      -0.036568       0.054377       0.006244       0.030709      -0.017834       0.017486      -0.095331      -0.051339       0.013137       0.038202              8.258749       4.702493      -0.493614      -1.814677       9.318697       2.709240      10.755058          -0.000005
           31              C       0.340059       2.741549       7.763973      -0.191453      30.808498 0.45802188E+03  0.10927649E+05                                 8.621693                            7.214830       0.150948       2.026395                    0.998889      29.798449      86.771495       0.602377       0.426184      -1.056282       0.000368      -0.006549      -0.005616       0.008635       0.006790       0.008140      -0.004327      -0.060438      -0.040980      -0.028986      -0.009045       0.038032              9.424251       6.885463      -0.462384      -3.475326       8.469906       1.202038      12.917385          -0.000004
           32              C       5.544977       5.627605      11.518368       0.596821      23.279998 0.25439154E+03  0.52966095E+04                                 7.507797                            5.683112      -0.175686       2.000039                    0.998787      22.581902      63.639379       0.617888       0.476103      -1.016374      -0.043692       0.068287       0.028592       0.085963      -0.032565       0.032984      -0.029089      -0.020503       0.350908      -0.093107      -0.036269       0.129375              8.453838       9.477791       0.244859      -1.345100      10.768959       1.948209       5.114764           0.000002
           33              C       7.630361       0.639084       8.733672      -0.179348      31.303326 0.45309543E+03  0.10806326E+05                                 8.753708                            7.199723      -0.090469       1.947669                    0.998828      30.008849      88.043049       0.598611       0.429016      -1.052056      -0.002323       0.003622      -0.001469       0.004547       0.010524       0.009182      -0.018704      -0.012091      -0.059331      -0.032246       0.006382       0.025864              9.653867       5.861399      -1.264933      -2.239153      10.675545       3.092282      12.424656          -0.000007
           34              C       4.914549       2.571602      12.905931       0.647312      22.342958 0.24164810E+03  0.49944718E+04                                 7.453592                            5.629284      -0.300477       1.967546                    0.998752      22.330942      63.839146       0.602623       0.491761      -1.002650      -0.036041      -0.024330       0.082785       0.093511       0.060969       0.067745       0.042930       0.058845       0.071681      -0.079646      -0.041944       0.121590              8.489534       8.776575      -2.751148      -2.664909       8.788107      -0.699228       7.903920           0.000004
           35              C       0.827632       7.520434       1.993625       0.295073      30.731278 0.34607863E+03  0.77745726E+04                                 9.129399                            6.563076      -0.337306       1.917506                    0.998574      25.621454      74.770107       0.584162       0.466736      -1.022404       0.025956      -0.034300       0.040526       0.059098      -0.000746       0.008464      -0.013060      -0.045361      -0.045447      -0.025106      -0.008815       0.033920             11.275260       9.089851      -3.298003       5.784211       9.692516      -4.194772      15.043412           0.000003
           36              C       1.816753       5.951217       3.185015       0.044788      34.550404 0.45343651E+03  0.10783506E+05                                 9.421990                            7.252768      -0.140796       1.957619                    0.999314      27.787441      80.600658       0.592025       0.435033      -1.051607      -0.070150       0.025590      -0.056193       0.093453      -0.001939       0.025231      -0.006987       0.083410       0.079466      -0.055545       0.002459       0.053086             10.853006       7.766130      -3.085180       2.878611      15.793424      -2.883484       8.999462          -0.000000
           37              C       2.053552       7.197838       3.736851      -0.026672      34.766245 0.47171505E+03  0.11363164E+05                                 9.456670                            7.403590      -0.256359       1.904312                    0.999079      29.279300      86.305187       0.583513       0.435749      -1.048068      -0.056357       0.043244      -0.039827       0.081439      -0.004182      -0.021126      -0.033892       0.040654      -0.013157      -0.049798       0.011473       0.038325             10.782624      10.015275      -0.328200       5.484466       9.266938       1.401624      13.065659          -0.000001
           38              C       0.174688       8.155447       0.842107       0.058395      34.262523 0.43513092E+03  0.10231339E+05                                 9.358068                            7.064469      -0.233849       1.935552                    0.999024      27.218837      78.235134       0.605652       0.430101      -1.055719      -0.020088       0.020259      -0.019307       0.034449       0.009962      -0.007328       0.005849      -0.010372      -0.011804      -0.016290       0.002985       0.013305             11.166157       8.096125      -2.133533       4.957959      10.238532      -3.415372      15.163815          -0.000001
           39              C       6.933163       8.097441      14.622043       0.119134      25.049287 0.32914467E+03  0.72464209E+04                                 7.574328                            6.146292       0.160292       2.076021                    0.999704      25.652081      72.281326       0.646396       0.430399      -1.051334       0.023491       0.037308       0.013634       0.046148       0.014825      -0.019087       0.029988       0.032622      -0.028767      -0.048770       0.018511       0.030259              8.337376       5.450853       0.120556       2.333384       9.426318      -1.275208      10.134958           0.000001
           40              C       7.376481      10.119512      15.572604       0.119457      24.649099 0.31539136E+03  0.68502405E+04                                 7.426022                            5.966906       0.255819       2.108639                    0.999792      25.209181      69.895689       0.666147       0.423331      -1.058729      -0.002582      -0.040162      -0.036568       0.054377       0.006244      -0.030709       0.017834       0.017487      -0.095331      -0.051339       0.013137       0.038202              8.258745       4.702491      -0.493613       1.814677       9.318691      -2.709238      10.755053          -0.000005
           41              C       7.423841       7.434951      15.738473      -0.191453      30.808519 0.45802219E+03  0.10927659E+05                                 8.621697                            7.214833       0.150947       2.026395                    0.998889      29.798461      86.771544       0.602377       0.426184      -1.056282      -0.000368       0.006550      -0.005616       0.008635       0.006790      -0.008140       0.004327      -0.060438      -0.040980      -0.028986      -0.009045       0.038032              9.424257       6.885468      -0.462384       3.475329       8.469909      -1.202039      12.917396          -0.000004
           42              C       2.218923       4.548896       3.543868       0.596821      23.280002 0.25439156E+03  0.52966100E+04                                 7.507797                            5.683112      -0.175686       2.000040                    0.998787      22.581898      63.639365       0.617888       0.476103      -1.016374       0.043692      -0.068287       0.028592       0.085963      -0.032565      -0.032984       0.029089      -0.020503       0.350908      -0.093107      -0.036269       0.129375              8.453840       9.477787       0.244851       1.345101      10.768968      -1.948213       5.114766           0.000002
           43              C       0.133539       9.537416       0.759172      -0.179348      31.303315 0.45309526E+03  0.10806321E+05                                 8.753706                            7.199721      -0.090468       1.947669                    0.998828      30.008842      88.043015       0.598611       0.429016      -1.052056       0.002323      -0.003622      -0.001469       0.004547       0.010524      -0.009182       0.018704      -0.012091      -0.059331      -0.032246       0.006382       0.025864              9.653864       5.861397      -1.264933       2.239153      10.675541      -3.092280      12.424653          -0.000007
           44              C       2.849351       7.604898       4.931431       0.647312      22.342959 0.24164811E+03  0.49944720E+04                                 7.453591                            5.629283      -0.300477       1.967546                    0.998752      22.330942      63.839140       0.602623       0.491761      -1.002650       0.036041       0.024329       0.082785       0.093511       0.060969      -0.067745      -0.042930       0.058845       0.071680      -0.079646      -0.041944       0.121590              8.489533       8.776574      -2.751147       2.664909       8.788106       0.699228       7.903920           0.000004
           45              C       3.054318       2.432184       9.968125       0.295072      30.731281 0.34607866E+03  0.77745736E+04                                 9.129400                            6.563077      -0.337307       1.917506                    0.998574      25.621456      74.770115       0.584161       0.466736      -1.022404      -0.025956      -0.034300       0.040526       0.059098       0.000746      -0.008464      -0.013060      -0.045362      -0.045447      -0.025106      -0.008815       0.033920             11.275261       9.089852       3.298003      -5.784212       9.692518      -4.194773      15.043414           0.000004
           46              C       2.065197       0.862967      11.159515       0.044788      34.550409 0.45343659E+03  0.10783508E+05                                 9.421991                            7.252768      -0.140797       1.957619                    0.999314      27.787444      80.600669       0.592025       0.435033      -1.051607       0.070150       0.025590      -0.056193       0.093453       0.001939      -0.025231      -0.006987       0.083410       0.079466      -0.055545       0.002458       0.053086             10.853006       7.766131       3.085180      -2.878612      15.793425      -2.883485       8.999463          -0.000001
           47              C       1.828398       2.109588      11.711351      -0.026673      34.766252 0.47171515E+03  0.11363167E+05                                 9.456672                            7.403591      -0.256359       1.904312                    0.999079      29.279305      86.305207       0.583513       0.435749      -1.048068       0.056356       0.043244      -0.039828       0.081439       0.004182       0.021126      -0.033892       0.040654      -0.013157      -0.049798       0.011473       0.038325             10.782626      10.015277       0.328200      -5.484468       9.266940       1.401625      13.065662          -0.000000
           48              C       3.707262       3.067197       8.816607       0.058395      34.262514 0.43513078E+03  0.10231335E+05                                 9.358067                            7.064468      -0.233850       1.935552                    0.999024      27.218833      78.235125       0.605652       0.430101      -1.055718       0.020088       0.020259      -0.019307       0.034449      -0.009962       0.007328       0.005849      -0.010372      -0.011804      -0.016290       0.002985       0.013305             11.166157       8.096125       2.133533      -4.957958      10.238532      -3.415372      15.163813          -0.000001
           49              C       4.712687       3.009191       6.647543       0.119134      25.049286 0.32914466E+03  0.72464206E+04                                 7.574328                            6.146292       0.160293       2.076021                    0.999704      25.652079      72.281318       0.646396       0.430399      -1.051334      -0.023491       0.037308       0.013634       0.046148      -0.014825       0.019087       0.029988       0.032622      -0.028767      -0.048770       0.018511       0.030259              8.337376       5.450853      -0.120556      -2.333383       9.426318      -1.275208      10.134957           0.000000
           50              C       4.269369       5.031262       7.598104       0.119457      24.649096 0.31539130E+03  0.68502387E+04                                 7.426021                            5.966905       0.255820       2.108640                    0.999792      25.209180      69.895685       0.666147       0.423331      -1.058729       0.002582      -0.040162      -0.036568       0.054377      -0.006244       0.030709       0.017834       0.017487      -0.095331      -0.051339       0.013137       0.038202              8.258744       4.702491       0.493613      -1.814676       9.318693      -2.709238      10.755049          -0.000005
           51              C       4.222009       2.346701       7.763973      -0.191454      30.808524 0.45802230E+03  0.10927662E+05                                 8.621699                            7.214834       0.150947       2.026394                    0.998889      29.798465      86.771563       0.602377       0.426184      -1.056282       0.000368       0.006550      -0.005616       0.008635      -0.006790       0.008140       0.004327      -0.060438      -0.040980      -0.028986      -0.009045       0.038031              9.424259       6.885469       0.462384      -3.475330       8.469910      -1.202039      12.917398          -0.000004
           52              C       1.663027       9.637146      11.518368       0.596821      23.280001 0.25439156E+03  0.52966099E+04                                 7.507797                            5.683112      -0.175686       2.000040                    0.998787      22.581898      63.639364       0.617888       0.476103      -1.016374      -0.043692      -0.068287       0.028592       0.085963       0.032565       0.032984       0.029089      -0.020503       0.350908      -0.093107      -0.036269       0.129375              8.453840       9.477786      -0.244851      -1.345101      10.768967      -1.948213       5.114766           0.000002
           53              C       3.748411       4.449166       8.733672      -0.179348      31.303320 0.45309533E+03  0.10806323E+05                                 8.753706                            7.199721      -0.090468       1.947669                    0.998828      30.008844      88.043021       0.598611       0.429016      -1.052056      -0.002323      -0.003622      -0.001469       0.004547      -0.010524       0.009182       0.018704      -0.012091      -0.059331      -0.032246       0.006382       0.025864              9.653865       5.861398       1.264933      -2.239153      10.675543      -3.092282      12.424653          -0.000007
           54              C       1.032599       2.516648      12.905931       0.647312      22.342960 0.24164812E+03  0.49944723E+04                                 7.453592                            5.629284      -0.300478       1.967546                    0.998752      22.330944      63.839156       0.602623       0.491761      -1.002650      -0.036041       0.024329       0.082785       0.093511      -0.060969       0.067745      -0.042930       0.058845       0.071680      -0.079646      -0.041944       0.121590              8.489535       8.776576       2.751148      -2.664910       8.788108       0.699228       7.903921           0.000003
           55              C       4.709582       7.744317       1.993625       0.295072      30.731270 0.34607864E+03  0.77745730E+04                                 9.129398                            6.563076      -0.337306       1.917506                    0.998574      25.621456      74.770114       0.584162       0.466736      -1.022404       0.025956       0.034300       0.040526       0.059098       0.000746       0.008464       0.013060      -0.045362      -0.045447      -0.025106      -0.008815       0.033920             11.275257       9.089849       3.298004       5.784206       9.692522       4.194772      15.043401           0.000003
           56              C       5.698703       9.313533       3.185015       0.044788      34.550417 0.45343667E+03  0.10783511E+05                                 9.421992                            7.252769      -0.140796       1.957619                    0.999314      27.787446      80.600673       0.592025       0.435033      -1.051607      -0.070150      -0.025590      -0.056193       0.093453       0.001939       0.025231       0.006987       0.083410       0.079466      -0.055545       0.002458       0.053086             10.853008       7.766132       3.085182       2.878613      15.793428       2.883486       8.999464           0.000000
           57              C       5.935502       8.066912       3.736851      -0.026673      34.766249 0.47171517E+03  0.11363168E+05                                 9.456672                            7.403592      -0.256360       1.904312                    0.999079      29.279308      86.305221       0.583513       0.435749      -1.048068      -0.056356      -0.043244      -0.039828       0.081439       0.004182      -0.021126       0.033892       0.040654      -0.013157      -0.049798       0.011473       0.038325             10.782625      10.015276       0.328199       5.484467       9.266939      -1.401625      13.065661          -0.000001
           58              C       4.056638       7.109303       0.842107       0.058395      34.262520 0.43513101E+03  0.10231341E+05                                 9.358068                            7.064470      -0.233850       1.935552                    0.999024      27.218837      78.235135       0.605652       0.430101      -1.055719      -0.020088      -0.020259      -0.019307       0.034449      -0.009962      -0.007328      -0.005849      -0.010372      -0.011804      -0.016290       0.002985       0.013305             11.166156       8.096124       2.133535       4.957956      10.238536       3.415374      15.163809          -0.000001
           59              C       3.051213       7.167309      14.622043       0.119134      25.049290 0.32914472E+03  0.72464224E+04                                 7.574329                            6.146293       0.160292       2.076021                    0.999704      25.652083      72.281335       0.646396       0.430399      -1.051334       0.023491      -0.037308       0.013634       0.046148      -0.014825      -0.019087      -0.029988       0.032622      -0.028767      -0.048770       0.018511       0.030259              8.337377       5.450853      -0.120556       2.333383       9.426319       1.275208      10.134958           0.000000
           60              C       3.494531       5.145238      15.572604       0.119458      24.649087 0.31539116E+03  0.68502351E+04                                 7.426019                            5.966904       0.255820       2.108640                    0.999792      25.209175      69.895668       0.666147       0.423331      -1.058729      -0.002582       0.040162      -0.036568       0.054377      -0.006244      -0.030709      -0.017834       0.017486      -0.095331      -0.051339       0.013137       0.038202              8.258742       4.702489       0.493613       1.814675       9.318691       2.709237      10.755045          -0.000005
           61              C       3.541891       7.829799      15.738473      -0.191454      30.808518 0.45802224E+03  0.10927660E+05                                 8.621698                            7.214834       0.150947       2.026394                    0.998889      29.798463      86.771555       0.602377       0.426184      -1.056282      -0.000368      -0.006550      -0.005616       0.008635      -0.006790      -0.008140      -0.004327      -0.060438      -0.040980      -0.028986      -0.009045       0.038032              9.424257       6.885468       0.462384       3.475329       8.469909       1.202039      12.917395          -0.000004
           62              C       6.100873       0.539354       3.543868       0.596821      23.280002 0.25439156E+03  0.52966100E+04                                 7.507797                            5.683112      -0.175685       2.000040                    0.998787      22.581898      63.639363       0.617888       0.476103      -1.016374       0.043692       0.068287       0.028592       0.085963       0.032565      -0.032984      -0.029089      -0.020503       0.350908      -0.093107      -0.036269       0.129375              8.453840       9.477786      -0.244851       1.345101      10.768968       1.948213       5.114765           0.000002
           63              C       4.015489       5.727334       0.759172      -0.179348      31.303324 0.45309541E+03  0.10806325E+05                                 8.753707                            7.199722      -0.090468       1.947669                    0.998828      30.008847      88.043034       0.598611       0.429016      -1.052056       0.002323       0.003622      -0.001469       0.004547      -0.010524      -0.009182      -0.018704      -0.012091      -0.059331      -0.032246       0.006382       0.025864              9.653865       5.861398       1.264933       2.239153      10.675544       3.092281      12.424653          -0.000007
           64              C       6.731301       7.659852       4.931431       0.647312      22.342965 0.24164819E+03  0.49944741E+04                                 7.453593                            5.629285      -0.300478       1.967546                    0.998752      22.330948      63.839168       0.602623       0.491761      -1.002650       0.036041      -0.024330       0.082785       0.093511      -0.060969      -0.067745       0.042930       0.058845       0.071680      -0.079646      -0.041944       0.121590              8.489535       8.776576       2.751148       2.664910       8.788108      -0.699229       7.903922           0.000004
           65              N       0.849371       0.755096       6.541801      -0.317040      36.576073 0.55259883E+03  0.13500237E+05                                 9.137227                            7.544696       0.300096       2.110481                    0.998505      28.534079      77.935251       0.649038       0.386282      -1.108009      -0.087624       0.094050       0.190512       0.229822       0.034658       0.049749      -0.098003      -0.032332      -0.240749      -0.151999       0.043685       0.108314             10.217106       5.794087       0.401471      -1.346693      13.015747       3.009041      11.841484          -0.000009
           66              N       6.351647       2.018000      10.977697      -0.461185      42.736218 0.70771839E+03  0.18529576E+05                                10.200529                            8.586556      -0.067486       1.933290                    0.999318      33.055020      95.748682       0.598814       0.390669      -1.096746      -0.024824       0.196429      -0.016929       0.198713      -0.002354      -0.017491       0.073852       0.188549       0.200290      -0.152581       0.053146       0.099434             11.369124      10.334850      -2.151374      -4.063461       9.418672      -0.204774      14.353849          -0.000005
           67              N       6.745276       3.993259      10.070677      -0.298221      27.370339 0.41478465E+03  0.96172515E+04                                 7.832452                            6.748634      -0.397693       1.916991                    0.996901      27.855566      78.978995       0.641560       0.411756      -1.069462      -0.025989      -0.013328       0.057224       0.064247      -0.002378      -0.050255      -0.013658      -0.049826       0.047557      -0.065390       0.014806       0.050584              8.390107       7.008550      -1.533029      -2.825279       9.299170       1.173108       8.862601           0.000000
           68              N       6.914529       9.421404      14.516301      -0.317040      36.576067 0.55259871E+03  0.13500233E+05                                 9.137226                            7.544696       0.300095       2.110481                    0.998505      28.534075      77.935237       0.649038       0.386282      -1.108009       0.087624      -0.094049       0.190512       0.229822       0.034658      -0.049749       0.098003      -0.032332      -0.240750      -0.151999       0.043685       0.108314             10.217105       5.794087       0.401470       1.346693      13.015746      -3.009042      11.841483          -0.000010
           69              N       1.412253       8.158500       3.003197      -0.461185      42.736224 0.70771813E+03  0.18529568E+05                                10.200530                            8.586555      -0.067485       1.933290                    0.999318      33.055021      95.748685       0.598814       0.390669      -1.096746       0.024824      -0.196429      -0.016929       0.198713      -0.002354       0.017491      -0.073853       0.188549       0.200291      -0.152581       0.053146       0.099434             11.369126      10.334852      -2.151375       4.063465       9.418671       0.204772      14.353856          -0.000005
           70              N       1.018624       6.183241       2.096177      -0.298221      27.370359 0.41478514E+03  0.96172655E+04                                 7.832456                            6.748639      -0.397694       1.916991                    0.996901      27.855572      78.979019       0.641560       0.411756      -1.069462       0.025989       0.013328       0.057224       0.064247      -0.002378       0.050256       0.013658      -0.049826       0.047557      -0.065390       0.014806       0.050585              8.390112       7.008555      -1.533031       2.825282       9.299173      -1.173110       8.862607           0.000000
           71              N       4.731321       4.333154       6.541801      -0.317040      36.576056 0.55259850E+03  0.13500226E+05                                 9.137223                            7.544694       0.300097       2.110481                    0.998505      28.534070      77.935212       0.649038       0.386282      -1.108009      -0.087624      -0.094050       0.190512       0.229822      -0.034658       0.049749       0.098003      -0.032332      -0.240750      -0.151999       0.043685       0.108314             10.217102       5.794085      -0.401470      -1.346692      13.015742      -3.009039      11.841478          -0.000009
           72              N       2.469697       3.070250      10.977697      -0.461185      42.736217 0.70771796E+03  0.18529562E+05                                10.200529                            8.586554      -0.067485       1.933290                    0.999318      33.055017      95.748671       0.598815       0.390669      -1.096746      -0.024824      -0.196429      -0.016929       0.198713       0.002354      -0.017491      -0.073853       0.188549       0.200290      -0.152581       0.053147       0.099434             11.369125      10.334852       2.151375      -4.063465       9.418670       0.204772      14.353855          -0.000005
           73              N       2.863326       1.094991      10.070677      -0.298222      27.370360 0.41478515E+03  0.96172659E+04                                 7.832457                            6.748639      -0.397693       1.916991                    0.996901      27.855575      78.979031       0.641560       0.411756      -1.069462      -0.025989       0.013328       0.057224       0.064247       0.002378      -0.050256       0.013658      -0.049826       0.047557      -0.065390       0.014806       0.050585              8.390112       7.008555       1.533030      -2.825282       9.299174      -1.173109       8.862608           0.000000
           74              N       3.032579       5.843346      14.516301      -0.317040      36.576073 0.55259883E+03  0.13500236E+05                                 9.137227                            7.544696       0.300096       2.110481                    0.998505      28.534078      77.935246       0.649038       0.386282      -1.108009       0.087624       0.094050       0.190512       0.229822      -0.034658      -0.049748      -0.098003      -0.032332      -0.240750      -0.151999       0.043685       0.108314             10.217106       5.794087      -0.401471       1.346693      13.015748       3.009041      11.841483          -0.000009
           75              N       5.294203       7.106250       3.003197      -0.461185      42.736221 0.70771842E+03  0.18529577E+05                                10.200530                            8.586557      -0.067486       1.933290                    0.999318      33.055021      95.748689       0.598814       0.390669      -1.096746       0.024824       0.196429      -0.016929       0.198713       0.002354       0.017491       0.073853       0.188549       0.200290      -0.152581       0.053146       0.099434             11.369125      10.334852       2.151375       4.063462       9.418674      -0.204774      14.353851          -0.000005
           76              N       4.900574       9.081509       2.096177      -0.298221      27.370340 0.41478462E+03  0.96172504E+04                                 7.832452                            6.748634      -0.397693       1.916991                    0.996901      27.855565      78.978989       0.641560       0.411756      -1.069463       0.025989      -0.013328       0.057224       0.064247       0.002378       0.050256      -0.013658      -0.049826       0.047557      -0.065390       0.014806       0.050584              8.390108       7.008551       1.533030       2.825280       9.299170       1.173109       8.862602           0.000000
           77              O       5.128832       1.409445      13.345485      -0.652228      37.409087 0.56486285E+03  0.13732155E+05                                 8.778485                            7.260492       0.364241       2.142346                    0.997986      28.788146      75.814930       0.719930       0.349962      -1.147581      -0.052284       0.069065       0.042951       0.096687       0.008217       0.077281       0.012884      -0.048085      -0.078602      -0.096352       0.029842       0.066509              9.703191       8.960729      -3.315715       0.541486      12.680245      -3.539568       7.468600          -0.000022
           78              O       4.100116       3.376563      13.383922      -0.633289      42.004374 0.62848908E+03  0.15730007E+05                                 9.643692                            7.803068      -0.032358       2.023796                    0.995756      28.977440      78.043774       0.673613       0.363299      -1.134163       0.044018      -0.056727       0.047579       0.086136       0.003706       0.028794       0.064392       0.049683      -0.085962      -0.087634       0.022319       0.065316             10.983410      12.548837      -5.490281      -3.124452      11.412295       3.474488       8.989097          -0.000011
           79              O       4.357101       5.835205      11.855211      -0.677960      40.443390 0.64333119E+03  0.16169013E+05                                 9.272595                            7.821644       0.398468       2.149055                    0.996820      29.500264      79.190407       0.683383       0.356609      -1.141326       0.084979       0.075428      -0.023040       0.115938      -0.034044       0.014227      -0.024626       0.144070       0.109874      -0.101213       0.028702       0.072511              9.947851      14.202458      -0.635046      -3.135252       7.974850       0.982045       7.666243          -0.000011
           80              O       6.437049       6.495660      11.422674      -0.564333      31.362803 0.45658297E+03  0.10491333E+05                                 7.681580                            6.440731       0.859877       2.302077                    0.999748      27.488744      69.654555       0.782372       0.340708      -1.158969      -0.040903       0.009352       0.014117       0.044270       0.089642       0.033342      -0.024258       0.033987       0.174130      -0.128826       0.054201       0.074626              8.379626       8.615073       4.155616       0.318916      11.212464       0.814626       5.311340          -0.000033
           81              O       2.635068       8.767055       5.370985      -0.652228      37.409087 0.56486285E+03  0.13732155E+05                                 8.778486                            7.260492       0.364242       2.142346                    0.997986      28.788145      75.814928       0.719930       0.349962      -1.147581       0.052283      -0.069065       0.042950       0.096686       0.008217      -0.077282      -0.012884      -0.048086      -0.078603      -0.096352       0.029842       0.066509              9.703192       8.960729      -3.315715      -0.541486      12.680245       3.539568       7.468601          -0.000022
           82              O       3.663784       6.799937       5.409422      -0.633289      42.004371 0.62848902E+03  0.15730005E+05                                 9.643691                            7.803067      -0.032358       2.023796                    0.995756      28.977439      78.043770       0.673613       0.363299      -1.134163      -0.044019       0.056727       0.047579       0.086136       0.003706      -0.028794      -0.064392       0.049683      -0.085963      -0.087634       0.022319       0.065316             10.983409      12.548837      -5.490280       3.124452      11.412293      -3.474487       8.989096          -0.000011
           83              O       3.406799       4.341295       3.880711      -0.677960      40.443376 0.64333101E+03  0.16169007E+05                                 9.272593                            7.821643       0.398469       2.149055                    0.996820      29.500258      79.190386       0.683384       0.356609      -1.141326      -0.084979      -0.075428      -0.023039       0.115938      -0.034044      -0.014227       0.024626       0.144070       0.109874      -0.101213       0.028702       0.072511              9.947849      14.202453      -0.635052       3.135251       7.974851      -0.982047       7.666243          -0.000011
           84              O       1.326851       3.680840       3.448174      -0.564333      31.362809 0.45658325E+03  0.10491341E+05                                 7.681582                            6.440733       0.859876       2.302077                    0.999748      27.488744      69.654557       0.782372       0.340708      -1.158969       0.040904      -0.009352       0.014117       0.044270       0.089642      -0.033342       0.024258       0.033987       0.174132      -0.128827       0.054201       0.074626              8.379628       8.615070       4.155616      -0.318917      11.212471      -0.814627       5.311342          -0.000033
           85              O       1.246882       3.678805      13.345485      -0.652228      37.409098 0.56486301E+03  0.13732160E+05                                 8.778488                            7.260494       0.364240       2.142345                    0.997986      28.788147      75.814940       0.719929       0.349962      -1.147581      -0.052284      -0.069065       0.042950       0.096687      -0.008217       0.077282      -0.012884      -0.048085      -0.078603      -0.096352       0.029842       0.066509              9.703194       8.960731       3.315716       0.541486      12.680249       3.539570       7.468603          -0.000022
           86              O       0.218166       1.711687      13.383922      -0.633289      42.004380 0.62848918E+03  0.15730011E+05                                 9.643693                            7.803069      -0.032359       2.023796                    0.995756      28.977441      78.043783       0.673613       0.363299      -1.134163       0.044018       0.056727       0.047579       0.086136      -0.003706       0.028794      -0.064392       0.049683      -0.085963      -0.087635       0.022319       0.065316             10.983411      12.548840       5.490282      -3.124453      11.412296      -3.474488       8.989098          -0.000011
           87              O       0.475151       9.429545      11.855211      -0.677960      40.443389 0.64333127E+03  0.16169016E+05                                 9.272596                            7.821645       0.398468       2.149054                    0.996820      29.500262      79.190405       0.683383       0.356609      -1.141326       0.084979      -0.075428      -0.023040       0.115938       0.034044       0.014227       0.024626       0.144069       0.109874      -0.101213       0.028702       0.072511              9.947852      14.202457       0.635052      -3.135252       7.974853      -0.982047       7.666245          -0.000011
           88              O       2.555099       8.769090      11.422674      -0.564333      31.362804 0.45658316E+03  0.10491338E+05                                 7.681581                            6.440732       0.859878       2.302077                    0.999748      27.488743      69.654551       0.782372       0.340708      -1.158969      -0.040904      -0.009352       0.014116       0.044270      -0.089642       0.033342       0.024258       0.033986       0.174131      -0.128826       0.054201       0.074626              8.379626       8.615069      -4.155615       0.318917      11.212468      -0.814627       5.311341          -0.000033
           89              O       6.517018       6.497695       5.370985      -0.652228      37.409093 0.56486293E+03  0.13732157E+05                                 8.778487                            7.260493       0.364240       2.142345                    0.997986      28.788145      75.814933       0.719929       0.349962      -1.147581       0.052284       0.069065       0.042950       0.096686      -0.008217      -0.077282       0.012884      -0.048085      -0.078603      -0.096352       0.029843       0.066509              9.703193       8.960730       3.315716      -0.541486      12.680248      -3.539569       7.468602          -0.000022
           90              O       7.545734       8.464813       5.409422      -0.633289      42.004391 0.62848938E+03  0.15730017E+05                                 9.643695                            7.803070      -0.032360       2.023796                    0.995756      28.977445      78.043798       0.673613       0.363299      -1.134163      -0.044018      -0.056727       0.047579       0.086136      -0.003706      -0.028794       0.064392       0.049683      -0.085963      -0.087635       0.022319       0.065316             10.983413      12.548842       5.490283       3.124453      11.412298       3.474489       8.989100          -0.000011
           91              O       7.288749       0.746955       3.880711      -0.677960      40.443392 0.64333135E+03  0.16169018E+05                                 9.272596                            7.821645       0.398468       2.149054                    0.996820      29.500265      79.190412       0.683383       0.356609      -1.141326      -0.084979       0.075428      -0.023039       0.115938       0.034044      -0.014227      -0.024626       0.144070       0.109874      -0.101213       0.028702       0.072511              9.947851      14.202456       0.635052       3.135252       7.974853       0.982047       7.666245          -0.000011
           92              O       5.208801       1.407410       3.448174      -0.564333      31.362798 0.45658304E+03  0.10491335E+05                                 7.681580                            6.440731       0.859877       2.302077                    0.999748      27.488741      69.654542       0.782372       0.340708      -1.158969       0.040904       0.009352       0.014117       0.044270      -0.089642      -0.033342      -0.024258       0.033986       0.174131      -0.128826       0.054201       0.074626              8.379625       8.615068      -4.155614      -0.318917      11.212467       0.814626       5.311340          -0.000033

******************************************************
Auxiliary information for the entire system
The total spin magnetic moment of the unit cell is   -0.000363
The total net atomic charge of the unit cell is   -0.000002
Accuracy of reproducing the electrostatic potential in the unit cell:
  The inner radius (bohr) =    5.0000
  The outer radius (bohr) =   12.0000
  Valid grid points have density less than (e/(bohr^3)) =    0.0001
  The number of valid grid points were=         4044
  The rms potential error without charges in kcal/mol is=      4.00447
  The rms potential error with partial charges in kcal/mol is=      0.94394
  The RRMSE value at monopole order=      0.23572
  The rms potential error with partial charges and cloud penetration in kcal/mol is=      0.92819
  The RRMSE value at monopole order with cloud penetration is=      0.23179
  The rms potential error with partial charges and atomic dipoles in kcal/mol is=      0.65007
  The RRMSE value at dipole order=      0.16234
  The rms potential error with partial charges, atomic dipoles and cloud penetration in kcal/mol is=      0.62814
  The RRMSE value at dipole order with cloud penetration=      0.15686

******************************************************
The electron densities and ab initio electrostatic potential were computed in VASP using the PBE functional and
projector augmented wave method. See the main text of the journal article for a description of computational details.
The atomic charges, dipoles, and quadrupoles were computed with the DDEC6 method as described in
(a) T. A. Manz and N. Gabaldon Limas, RSC Adv. 6 (2016) 47771-47801 DOI: 10.1039/c6ra04656h
(b) N. Gabaldon Limas and T. A. Manz, RSC Adv. 8 (2018) 2678-2707 DOI: 10.1039/c7ra11829e.
For each atom in the material, the electron cloud parameters were fit to the spherically averaged atom-in-material
electron density using radial positions for which this density was between 10^-4 and 10^-2 electrons per cubic bohr.
The polarizabilities, dispersion coefficients, and quantum Drude oscillator (QDO) parameters were fit using the MCLF method.
The magnetic structure of the system was optimized in VASP from the default ferromagnetic initial guess using spin polarization.
The atomic spin moments (ASMs) were computed on this optimized magnetic structure using the DDEC6 partition as inputs
to the method of T. A. Manz and D. S. Sholl, J. Chem. Theory Comput. 7 (2011) 4146-4164 DOI: 10.1021/ct200539n.
The RMSE and RRMSE were computed using a uniform grid with Ewald summation.
