# Supplementary material for: A collection of forcefield precursors for metal–organic frameworks
Source: RSC Adv. 2019 Nov 13;9(63):36492–507. doi: 10.1039/c9ra07327b (PMC9075174; doi:10.1039/c9ra07327b)
Supplement: RA-009-C9RA07327B-s5456 [file RA-009-C9RA07327B-s5456.xyz]

  516
jmolscript: load "" {1 1 1} spacegroup "x,y,z" unitcell [{     18.804200     0.000000     0.000000 }, {      0.000000    22.234000     0.000000 }, {     -0.950530     0.000000    25.947095 }]
Cd    11.717801    12.314523    10.493005     0.939855
Cd    13.536781    14.364053    12.873392     0.954035
Cd    15.342882    12.628690    15.533488     0.940397
Cd     8.566185    19.496772    19.343300     0.849712
Cd    15.987339     6.945235     2.556048     0.951899
Cd    14.064358     8.819116     0.068241     0.954273
Cd    15.840412    17.996867     2.485991     0.938033
Cd    15.537969     1.197523    15.454090     0.939842
Cd    13.718989     3.247053    13.073703     0.953992
Cd    11.912888     1.511690    10.413607     0.940429
Cd    -0.114615     8.379772     6.603795     0.849772
Cd    11.268431    18.062235    23.391047     0.951907
Cd    13.191412    19.936116    25.878854     0.954309
Cd    11.415358     6.879867    23.461104     0.937975
Cd     6.135869     9.919477    15.454090     0.939845
Cd     4.316889     7.869947    13.073703     0.954026
Cd     2.510788     9.605310    10.413607     0.940418
Cd     9.287485     2.737228     6.603795     0.849976
Cd     1.866331    15.288765    23.391047     0.951913
Cd     3.789312    13.414884    25.878854     0.954313
Cd     2.013258     4.237133    23.461104     0.938046
Cd     2.315701    21.036477    10.493005     0.939746
Cd     4.134681    18.986947    12.873392     0.953993
Cd     5.940782    20.722310    15.533488     0.940405
Cd    17.968285    13.854228    19.343300     0.849753
Cd     6.585239     4.171765     2.556048     0.951906
Cd     4.662258     2.297884     0.068241     0.954258
Cd     6.438312    15.354133     2.485991     0.938016
H     11.928561    12.459934     5.617546     0.123002
H     12.524359    11.723988     3.521021     0.123553
H     13.949057     8.335527     5.181635     0.106746
H     13.303628     9.075919     7.247024     0.110770
H     13.784829    13.771740     7.714071     0.111753
H     14.337643    14.598844     5.661656     0.115792
H     15.538096    18.016210     7.335244     0.120091
H     14.995614    17.206893     9.413606     0.115838
H      8.270749    15.661630    10.864049     0.120404
H      6.943086    17.318063    11.790360     0.116430
H      9.229687    17.320286    15.075262     0.108699
H     10.575224    15.710544    14.123004     0.111532
H     12.252101    17.691594    15.983411     0.122840
H     11.533661    18.692124    17.937227     0.105572
H     12.259839    15.294769    19.929964     0.118760
H     13.000463    14.292015    17.986526     0.120062
H      0.522196    10.316576     2.119878     0.112175
H     15.976039    10.318799    24.844343     0.115996
H     14.365942     9.607311    18.902459     0.120262
H     13.740954     8.588994    20.871843     0.125813
H     14.237741    12.075285    22.812686     0.121741
H     14.984957    13.060252    20.843301     0.102699
H      7.753008    10.029757    24.021821     0.120427
H     11.386576    10.532246     1.009342     0.109144
H     12.039529     8.755749    11.468616     0.132727
H     12.688485     6.859189    12.592125     0.110693
H     14.082179     6.970359    14.431774     0.114225
H     14.885284     8.989206    15.197214     0.127347
H     12.089372     3.308419    23.967332     0.132836
H     12.957035     1.367391    24.818396     0.112367
H     15.210598     1.349604     0.773223     0.112069
H     15.763578     3.306196     1.847433     0.125227
H     15.327209     1.342934    20.329549     0.123030
H     14.731411     0.606988    22.426074     0.123568
H     13.306713    19.452527    20.765460     0.106737
H     13.952142    20.192919    18.700071     0.110762
H     13.470941     2.654740    18.233024     0.111680
H     12.918127     3.481844    20.285439     0.115801
H     11.717674     6.899210    18.611851     0.120075
H     12.260156     6.089893    16.533489     0.115756
H      0.180821     4.544630    15.083046     0.120398
H      1.508484     6.201063    14.156735     0.116419
H     18.026083     6.203286    10.871833     0.108705
H     16.680546     4.593544    11.824091     0.111537
H     15.003669     6.574594     9.963684     0.122837
H     15.722109     7.575124     8.009868     0.105563
H     14.995931     4.177769     6.017131     0.118760
H     14.255307     3.175015     7.960569     0.120058
H      7.929374    21.433576    23.827217     0.112176
H     11.279731    21.435799     1.102752     0.115976
H     12.889828    20.724311     7.044636     0.120254
H     13.514816    19.705994     5.075252     0.125674
H     13.018029     0.958285     3.134409     0.121762
H     12.270813     1.943252     5.103794     0.102722
H      0.698562    21.146757     1.925274     0.120455
H     15.869194    21.649246    24.937753     0.109145
H     15.216241    19.872749    14.478479     0.132731
H     14.567285    17.976189    13.354970     0.110698
H     13.173591    18.087359    11.515321     0.114212
H     12.370486    20.106206    10.749881     0.127334
H     15.166398    14.425419     1.979763     0.132736
H     14.298735    12.484391     1.128699     0.112356
H     12.045172    12.466604    25.173872     0.112082
H     11.492192    14.423196    24.099662     0.125239
H      5.925109     9.774066    20.329549     0.123031
H      5.329311    10.510012    22.426074     0.123561
H      3.904613    13.898473    20.765460     0.106742
H      4.550042    13.158081    18.700071     0.110766
H      4.068841     8.462260    18.233024     0.111752
H      3.516027     7.635156    20.285439     0.115801
H      2.315574     4.217790    18.611851     0.120056
H      2.858056     5.027107    16.533489     0.115825
H      9.582921     6.572370    15.083046     0.120436
H     10.910584     4.915937    14.156735     0.116437
H      8.623983     4.913714    10.871833     0.108703
H      7.278446     6.523456    11.824091     0.111532
H      5.601569     4.542406     9.963684     0.122855
H      6.320009     3.541876     8.009868     0.105615
H      5.593831     6.939231     6.017131     0.118737
H      4.853207     7.941985     7.960569     0.120036
H     17.331474    11.917424    23.827217     0.112182
H      1.877631    11.915201     1.102752     0.115978
H      3.487728    12.626689     7.044636     0.120257
H      4.112716    13.645006     5.075252     0.125682
H      3.615929    10.158715     3.134409     0.121763
H      2.868713     9.173748     5.103794     0.102735
H     10.100662    12.204243     1.925274     0.120399
H      6.467094    11.701754    24.937753     0.109146
H      5.814141    13.478251    14.478479     0.132729
H      5.165185    15.374811    13.354970     0.110693
H      3.771491    15.263641    11.515321     0.114223
H      2.968386    13.244794    10.749881     0.127340
H      5.764298    18.925581     1.979763     0.132747
H      4.896635    20.866609     1.128699     0.112379
H      2.643072    20.884396    25.173872     0.112068
H      2.090092    18.927804    24.099662     0.125229
H      2.526461    20.891066     5.617546     0.122996
H      3.122259    21.627012     3.521021     0.123450
H      4.546957     2.781473     5.181635     0.106636
H      3.901528     2.041081     7.247024     0.110744
H      4.382729    19.579260     7.714071     0.111969
H      4.935543    18.752156     5.661656     0.115837
H      6.135996    15.334790     7.335244     0.120035
H      5.593514    16.144107     9.413606     0.115806
H     17.672849    17.689370    10.864049     0.120418
H     16.345186    16.032937    11.790360     0.116415
H     -0.172413    16.030714    15.075262     0.108680
H      1.173124    17.640456    14.123004     0.111517
H      2.850001    15.659406    15.983411     0.122845
H      2.131561    14.658876    17.937227     0.105570
H      2.857739    18.056231    19.929964     0.118753
H      3.598363    19.058985    17.986526     0.120053
H      9.924296     0.800424     2.119878     0.112176
H      6.573939     0.798201    24.844343     0.115980
H      4.963842     1.509689    18.902459     0.120256
H      4.338854     2.528006    20.871843     0.125681
H      4.835641    21.275715    22.812686     0.121760
H      5.582857    20.290748    20.843301     0.102724
H     17.155108     1.087243    24.021821     0.120415
H      1.984476     0.584754     1.009342     0.109173
H      2.637429     2.361251    11.468616     0.132837
H      3.286385     4.257811    12.592125     0.110702
H      4.680079     4.146641    14.431774     0.114210
H      5.483184     2.127794    15.197214     0.127322
H      2.687272     7.808581    23.967332     0.132735
H      3.554935     9.749609    24.818396     0.112355
H      5.808498     9.767396     0.773223     0.112067
H      6.361478     7.810804     1.847433     0.125234
C     12.109346    11.317106     8.022842     0.546616
C     12.518885    10.827958     6.647646    -0.007324
C     12.319539    11.621712     5.518947    -0.096369
C     12.686906    11.194819     4.268297    -0.109433
C     13.312293     9.940821     4.135967    -0.017225
C     13.534203     9.164855     5.264666    -0.109662
C     13.144936     9.605088     6.497153    -0.112250
C     13.728592     9.436110     2.781529     0.582239
C     13.902706    14.881216    10.142719     0.589074
C     14.279232    15.403715     8.796065    -0.016741
C     14.125776    14.634419     7.646609    -0.091924
C     14.467938    15.125790     6.416717    -0.108709
C     15.003444    16.393128     6.274008    -0.003921
C     15.181725    17.160201     7.413085    -0.106082
C     14.846515    16.682170     8.658546    -0.112757
C     15.356190    16.935638     4.909190     0.550007
C     10.450735    14.476557    11.772197     0.586386
C      9.574592    15.543789    12.384548    -0.007109
C      8.476980    16.008480    11.702140    -0.099880
C      7.674194    16.991223    12.262597    -0.103831
C      7.957262    17.489264    13.518436    -0.015632
C      9.040950    17.000116    14.221603    -0.111478
C      9.844117    16.037384    13.650767    -0.101977
C      7.125984    18.618752    14.086678     0.590909
C     13.173597    15.230290    15.518958     0.584893
C     12.721231    15.879523    16.779986    -0.009076
C     12.260623    17.209116    16.777392    -0.086000
C     11.817320    17.807211    17.945011    -0.131446
C     11.800587    17.089052    19.120414    -0.033119
C     12.257053    15.772800    19.133388    -0.104726
C     12.705903    15.174705    17.968363    -0.094686
C     11.298189    17.722721    20.412580     0.601059
C     17.176782     9.069249     1.203945     0.594903
C     18.000178    10.143151     0.594188    -0.011693
C      0.314560    10.632299     1.268813    -0.104770
C     16.730757    10.634522    25.288039    -0.098318
C     15.167588    12.090849    18.373138     0.590163
C     14.743692    11.439393    19.678277    -0.035548
C     14.359516    10.098683    19.693845    -0.097057
C     13.968579     9.489471    20.869249    -0.077918
C     13.915738    10.223193    22.055031    -0.006634
C     14.283180    11.570574    22.034273    -0.096381
C     14.715962    12.168668    20.845896    -0.141365
C     13.497959     9.573960    23.347196     0.585657
C     10.090155     9.022557    24.797639     0.585838
C      9.262068    10.125364    25.381448    -0.012362
C      8.038902    10.467767    24.789855    -0.107364
C     10.589443    10.772373     0.594188    -0.102099
C     13.075736    10.034204    12.646614     0.136399
C     12.604866     8.813558    12.205513    -0.156679
C     12.993845     7.688517    12.880138    -0.069154
C     13.840435     7.757443    13.998458    -0.068281
C     14.319946     8.946962    14.460316    -0.171097
C     13.923731    10.107576    13.777907     0.133904
C     12.965851     4.522396    25.347717     0.142546
C     12.637310     3.323983    24.717203    -0.152407
C     13.148388     2.174485    25.241334    -0.071263
C     14.901118     2.161145     0.443695    -0.063827
C     15.233134     3.315089     1.081994    -0.177876
C     14.750453     4.513502     0.552673     0.125281
C     15.146424     0.200106    17.924253     0.546605
C     14.736885    21.944958    19.299449    -0.007334
C     14.936231     0.504712    20.428148    -0.096297
C     14.568864     0.077819    21.678798    -0.109376
C     13.943477    21.057821    21.811128    -0.017231
C     13.721567    20.281855    20.682429    -0.109681
C     14.110834    20.722088    19.449942    -0.112262
C     13.527178    20.553110    23.165566     0.582261
C     13.353064     3.764216    15.804376     0.589013
C     12.976538     4.286715    17.151030    -0.016898
C     13.129994     3.517419    18.300486    -0.092018
C     12.787832     4.008790    19.530378    -0.108792
C     12.252326     5.276128    19.673087    -0.003166
C     12.074045     6.043201    18.534010    -0.106157
C     12.409255     5.565170    17.288549    -0.112886
C     11.899580     5.818638    21.037905     0.550535
C     16.805035     3.359557    14.174898     0.586395
C     17.681178     4.426789    13.562547    -0.007095
C     -0.025410     4.891480    14.244955    -0.099882
C      0.777376     5.874223    13.684498    -0.103847
C      0.494308     6.372264    12.428659    -0.015629
C     18.214820     5.883116    11.725492    -0.111441
C     17.411653     4.920384    12.296328    -0.101939
C      1.325586     7.501752    11.860417     0.590922
C     14.082173     4.113290    10.428137     0.584898
C     14.534539     4.762523     9.167109    -0.009077
C     14.995147     6.092116     9.169703    -0.085999
C     15.438450     6.690211     8.002084    -0.131448
C     15.455183     5.972052     6.826681    -0.033108
C     14.998717     4.655800     6.813707    -0.104702
C     14.549867     4.057705     7.978732    -0.094667
C     15.957581     6.605721     5.534515     0.601071
C     10.078988    20.186249    24.743150     0.594918
C      9.255592    21.260151    25.352907    -0.011701
C      8.137010    21.749299    24.678282    -0.104748
C     10.525013    21.751522     0.659056    -0.098342
C     12.088182     0.973849     7.573957     0.590169
C     12.512078     0.322393     6.268818    -0.035481
C     12.896254    21.215683     6.253250    -0.097050
C     13.287191    20.606471     5.077846    -0.078072
C     13.340032    21.340193     3.892064    -0.006669
C     12.972590     0.453574     3.912822    -0.096310
C     12.539808     1.051668     5.101199    -0.141297
C     13.757811    20.690960     2.599899     0.585762
C     17.165615    20.139557     1.149456     0.585992
C     17.993702    21.242364     0.565647    -0.012447
C      0.412668    21.584767     1.157240    -0.107340
C     16.666327    21.889373    25.352907    -0.102088
C     14.180034    21.151204    13.300481     0.136414
C     14.650904    19.930558    13.741582    -0.156657
C     14.261925    18.805517    13.066957    -0.069138
C     13.415335    18.874443    11.948637    -0.068301
C     12.935824    20.063962    11.486779    -0.171123
C     13.332039    21.224576    12.169188     0.133916
C     14.289919    15.639396     0.599378     0.142560
C     14.618460    14.440983     1.229892    -0.152922
C     14.107382    13.291485     0.705761    -0.071228
C     12.354652    13.278145    25.503400    -0.063799
C     12.022636    14.432089    24.865101    -0.178059
C     12.505317    15.630502    25.394422     0.125371
C      5.744324    10.916894    17.924253     0.546589
C      5.334785    11.406042    19.299449    -0.007331
C      5.534131    10.612288    20.428148    -0.096335
C      5.166764    11.039181    21.678798    -0.109415
C      4.541377    12.293179    21.811128    -0.017230
C      4.319467    13.069145    20.682429    -0.109677
C      4.708734    12.628912    19.449942    -0.112257
C      4.125078    12.797890    23.165566     0.582260
C      3.950964     7.352784    15.804376     0.589064
C      3.574438     6.830285    17.151030    -0.016745
C      3.727894     7.599581    18.300486    -0.091900
C      3.385732     7.108210    19.530378    -0.108667
C      2.850226     5.840872    19.673087    -0.003914
C      2.671945     5.073799    18.534010    -0.106115
C      3.007155     5.551830    17.288549    -0.112766
C      2.497480     5.298362    21.037905     0.550024
C      7.402935     7.757443    14.174898     0.586376
C      8.279078     6.690211    13.562547    -0.007114
C      9.376690     6.225520    14.244955    -0.099851
C     10.179476     5.242777    13.684498    -0.103822
C      9.896408     4.744736    12.428659    -0.015646
C      8.812720     5.233884    11.725492    -0.111472
C      8.009553     6.196616    12.296328    -0.101980
C     10.727686     3.615248    11.860417     0.590922
C      4.680073     7.003710    10.428137     0.584911
C      5.132439     6.354477     9.167109    -0.009098
C      5.593047     5.024884     9.169703    -0.085929
C      6.036350     4.426789     8.002084    -0.131332
C      6.053083     5.144948     6.826681    -0.033108
C      5.596617     6.461200     6.813707    -0.104756
C      5.147767     7.059295     7.978732    -0.094727
C      6.555481     4.511279     5.534515     0.601095
C      0.676888    13.164751    24.743150     0.594915
C     -0.146508    12.090849    25.352907    -0.011708
C     17.539110    11.601701    24.678282    -0.104754
C      1.122913    11.599478     0.659056    -0.098345
C      2.686082    10.143151     7.573957     0.590162
C      3.109978    10.794607     6.268818    -0.035486
C      3.494154    12.135317     6.253250    -0.097072
C      3.885091    12.744529     5.077846    -0.078086
C      3.937932    12.010807     3.892064    -0.006682
C      3.570490    10.663426     3.912822    -0.096322
C      3.137708    10.065332     5.101199    -0.141295
C      4.355711    12.660040     2.599899     0.585757
C      7.763515    13.211443     1.149456     0.586006
C      8.591602    12.108636     0.565647    -0.012430
C      9.814768    11.766233     1.157240    -0.107399
C      7.264227    11.461627    25.352907    -0.102084
C      4.777934    12.199796    13.300481     0.136407
C      5.248804    13.420442    13.741582    -0.156702
C      4.859825    14.545483    13.066957    -0.069164
C      4.013235    14.476557    11.948637    -0.068295
C      3.533724    13.287038    11.486779    -0.171144
C      3.929939    12.126424    12.169188     0.133908
C      4.887819    17.711604     0.599378     0.142555
C      5.216360    18.910017     1.229892    -0.152873
C      4.705282    20.059515     0.705761    -0.071174
C      2.952552    20.072855    25.503400    -0.063815
C      2.620536    18.918911    24.865101    -0.178068
C      3.103217    17.720498    25.394422     0.125373
C      2.707246    22.033894     8.022842     0.547194
C      3.116785     0.289042     6.647646    -0.006672
C      2.917439    21.729288     5.518947    -0.096455
C      3.284806    22.156181     4.268297    -0.109637
C      3.910193     1.176179     4.135967    -0.017560
C      4.132103     1.952145     5.264666    -0.109832
C      3.742836     1.511912     6.497153    -0.112433
C      4.326492     1.680890     2.781529     0.582248
C      4.500606    18.469784    10.142719     0.588914
C      4.877132    17.947285     8.796065    -0.016684
C      4.723676    18.716581     7.646609    -0.091640
C      5.065838    18.225210     6.416717    -0.108626
C      5.601344    16.957872     6.274008    -0.003952
C      5.779625    16.190799     7.413085    -0.106182
C      5.444415    16.668830     8.658546    -0.112832
C      5.954090    16.415362     4.909190     0.550014
C      1.048635    18.874443    11.772197     0.586211
C      0.172492    17.807211    12.384548    -0.007073
C     17.879080    17.342520    11.702140    -0.099874
C     17.076294    16.359777    12.262597    -0.103861
C     17.359362    15.861736    13.518436    -0.015676
C     -0.361150    16.350884    14.221603    -0.111502
C      0.442017    17.313616    13.650767    -0.102019
C     16.528084    14.732248    14.086678     0.590918
C      3.771497    18.120710    15.518958     0.584884
C      3.319131    17.471477    16.779986    -0.009069
C      2.858523    16.141884    16.777392    -0.085987
C      2.415220    15.543789    17.945011    -0.131440
C      2.398487    16.261948    19.120414    -0.033116
C      2.854953    17.578200    19.133388    -0.104735
C      3.303803    18.176295    17.968363    -0.094695
C      1.896089    15.628279    20.412580     0.601061
C      7.774682     2.047751     1.203945     0.594922
C      8.598078     0.973849     0.594188    -0.011678
C      9.716660     0.484701     1.268813    -0.104755
C      7.328657     0.482478    25.288039    -0.098320
C      5.765488    21.260151    18.373138     0.590163
C      5.341592    21.911607    19.678277    -0.035479
C      4.957416     1.018317    19.693845    -0.097058
C      4.566479     1.627529    20.869249    -0.078070
C      4.513638     0.893807    22.055031    -0.006676
C      4.881080    21.780426    22.034273    -0.096322
C      5.313862    21.182332    20.845896    -0.141302
C      4.095859     1.543040    23.347196     0.585750
C      0.688055     2.094443    24.797639     0.586005
C     -0.140032     0.991636    25.381448    -0.012453
C     17.441002     0.649233    24.789855    -0.107403
C      1.187343     0.344627     0.594188    -0.102032
C      3.673636     1.082796    12.646614     0.136378
C      3.202766     2.303442    12.205513    -0.156206
C      3.591745     3.428483    12.880138    -0.069196
C      4.438335     3.359557    13.998458    -0.068318
C      4.917846     2.170038    14.460316    -0.170974
C      4.521631     1.009424    13.777907     0.133816
C      3.563751     6.594604    25.347717     0.142563
C      3.235210     7.793017    24.717203    -0.152893
C      3.746288     8.942515    25.241334    -0.071222
C      5.499018     8.955855     0.443695    -0.063822
C      5.831034     7.801911     1.081994    -0.178033
C      5.348353     6.603498     0.552673     0.125381
N     12.894470    11.301542    12.204995    -0.222644
N     13.592631    12.106413    13.011949    -0.011435
N     14.210090    11.414269    13.968619    -0.244304
N     12.613707     5.798627    25.104852    -0.221336
N     14.137555     6.554583     0.087442    -0.009651
N     14.846788     5.815747     0.951480    -0.248859
N     14.361300     0.184542    13.742100    -0.222634
N     13.663139     0.989413    12.935146    -0.011438
N     13.045680     0.297269    11.978476    -0.244305
N     14.642063    16.915627     0.842243    -0.221719
N     13.118215    17.671583    25.859653    -0.009589
N     12.408982    16.932747    24.995615    -0.248854
N      4.959200    10.932458    13.742100    -0.222659
N      4.261039    10.127587    12.935146    -0.011434
N      3.643580    10.819731    11.978476    -0.244321
N      5.239963    16.435373     0.842243    -0.221710
N      3.716115    15.679417    25.859653    -0.009597
N      3.006882    16.418253    24.995615    -0.248852
N      3.492370    22.049458    12.204995    -0.222229
N      4.190531    21.244587    13.011949    -0.011501
N      4.807990    21.936731    13.968619    -0.244323
N      3.211607     5.318373    25.104852    -0.221716
N      4.735455     4.562417     0.087442    -0.009572
N      5.444688     5.301253     0.951480    -0.248825
O     11.490552    12.415466     8.129225    -0.496232
O     12.402091    10.610065     9.014540    -0.535271
O     13.698888    10.224972     1.795798    -0.532374
O     14.022084     8.218131     2.674886    -0.597164
O     13.649995    13.652788    10.265449    -0.579340
O     13.898895    15.684308    11.119368    -0.531175
O     14.988552    16.290852     3.908670    -0.521453
O     16.004139    18.022880     4.828235    -0.505660
O     11.321480    13.939606    12.487818    -0.604796
O     10.280329    14.151941    10.572144    -0.516564
O      7.244202    18.898011    15.325392    -0.570521
O      6.373090    19.257757    13.336547    -0.582336
O     13.445954    13.998304    15.527261    -0.596793
O     13.206833    15.920433    14.457721    -0.533367
O     11.786685    17.206893    21.450463    -0.495582
O     10.497633    18.670112    20.398828    -0.574287
O     16.314945     8.498947     0.501817    -0.589185
O     17.375004     8.735739     2.414637    -0.566266
O     14.635633    11.597254    17.340963    -0.477808
O     16.000026    13.026011    18.337850    -0.584669
O     13.286972     8.328189    23.357575    -0.587182
O     13.439728    10.294120    24.372106    -0.533111
O     10.924754     8.435135    25.524676    -0.600919
O      9.931117     8.695717    23.595250    -0.514662
O     15.765218     1.298466    17.817870    -0.496081
O     14.853679    21.727065    16.932555    -0.535230
O     13.556882    21.341972    24.151297    -0.532425
O     13.233686    19.335131    23.272209    -0.597207
O     13.605775     2.535788    15.681646    -0.579032
O     13.356875     4.567308    14.827727    -0.530986
O     12.267218     5.173852    22.038425    -0.524205
O     11.251631     6.905880    21.118860    -0.509006
O     15.934290     2.822606    13.459277    -0.604768
O     16.975441     3.034941    15.374951    -0.516523
O      1.207368     7.781011    10.621703    -0.570492
O      2.078480     8.140757    12.610548    -0.582384
O     13.809816     2.881304    10.419834    -0.596768
O     14.048937     4.803433    11.489374    -0.533341
O     15.469085     6.089893     4.496632    -0.495575
O     16.758137     7.553112     5.548267    -0.574298
O     10.940825    19.615947    25.445278    -0.589240
O      9.880766    19.852739    23.532458    -0.566248
O     12.620137     0.480254     8.606132    -0.477808
O     11.255744     1.909011     7.609245    -0.584681
O     13.968798    19.445189     2.589520    -0.587643
O     13.816042    21.411120     1.574989    -0.533072
O     16.331016    19.552135     0.422419    -0.601107
O     17.324653    19.812717     2.351845    -0.514845
O      6.363118     9.818534    17.817870    -0.496048
O      5.451579    11.623935    16.932555    -0.535262
O      4.154782    12.009028    24.151297    -0.532453
O      3.831586    14.015869    23.272209    -0.597215
O      4.203675     8.581212    15.681646    -0.579249
O      3.954775     6.549692    14.827727    -0.531129
O      2.865118     5.943148    22.038425    -0.521413
O      1.849531     4.211120    21.118860    -0.505748
O      6.532190     8.294394    13.459277    -0.604805
O      7.573341     8.082059    15.374951    -0.516475
O     10.609468     3.335989    10.621703    -0.570507
O     11.480580     2.976243    12.610548    -0.582363
O      4.407716     8.235696    10.419834    -0.596825
O      4.646837     6.313567    11.489374    -0.533353
O      6.066985     5.027107     4.496632    -0.495546
O      7.356037     3.563888     5.548267    -0.574257
O      1.538725    13.735053    25.445278    -0.589233
O      0.478666    13.498261    23.532458    -0.566253
O      3.218037    10.636746     8.606132    -0.477845
O      1.853644     9.207989     7.609245    -0.584652
O      4.566698    13.905811     2.589520    -0.587638
O      4.413942    11.939880     1.574989    -0.533083
O      6.928916    13.798865     0.422419    -0.601109
O      7.922553    13.538283     2.351845    -0.514969
O      2.088452    20.935534     8.129225    -0.500011
O      2.999991     0.506935     9.014540    -0.538203
O      4.296788     0.892028     1.795798    -0.532322
O      4.619984     2.898869     2.674886    -0.597023
O      4.247895    19.698212    10.265449    -0.578468
O      4.496795    17.666692    11.119368    -0.531038
O      5.586452    17.060148     3.908670    -0.521337
O      6.602039    15.328120     4.828235    -0.505731
O      1.919380    19.411394    12.487818    -0.604717
O      0.878229    19.199059    10.572144    -0.516169
O     16.646302    14.452989    15.325392    -0.570525
O     15.775190    14.093243    13.336547    -0.582375
O      4.043854    19.352696    15.527261    -0.596772
O      3.804733    17.430567    14.457721    -0.533295
O      2.384585    16.144107    21.450463    -0.495588
O      1.095533    14.680888    20.398828    -0.574297
O      6.912845     2.618053     0.501817    -0.589219
O      7.972904     2.381261     2.414637    -0.566235
O      5.233533    21.753746    17.340963    -0.477843
O      6.597926    20.324989    18.337850    -0.584661
O      3.884872     2.788811    23.357575    -0.587594
O      4.037628     0.822880    24.372106    -0.533028
O      1.522654     2.681865    25.524676    -0.601062
O      0.529017     2.421283    23.595250    -0.514936

The following XYZ coordinates are in angstroms. Other properties are in atomic units.
The sperically averaged electron density of each atom fit to a function of the form exp(a - br)
eigen_1, eigen_2 and eigen_3 are the three eigenvalues of traceless quadrupole moment tensor
  atom number  atomic symbol              X              Y              Z     net charge C6 coefficient C8 coefficient C10 coefficient fluctuating dipole atomic polarizability isotropic forcefield polarizability              a              b squared Pearson coefficient          <r^3>          <r^4>         wp_QDO          m_QDO          q_QDO       dipole_x       dipole_y       dipole_z         dipole            Qxy            Qxz            Qyz     Q(x^2-y^2)  Q(3z^2 - R^2)        eigen_1        eigen_2        eigen_3 static polarizability      alpha(xx)      alpha(xy)      alpha(xz)      alpha(yy)      alpha(yz)      alpha(zz) atomic spin moment
            1             Cd      11.717801      12.314523      10.493005       0.939855     148.541688 0.37206774E+04  0.13660918E+06                                21.497453                           18.983375       0.904542       1.992764                    0.999063      77.663961     207.321964       0.459295       0.363209      -1.206027      -0.007325       0.036432      -0.050501       0.062700       0.096414      -0.089508      -0.010958       0.131399      -0.265119      -0.130535      -0.056477       0.187012             24.533659      18.504735      -2.703811      -1.744720      24.661539       6.471485      30.434702           0.010885
            2             Cd      13.536781      14.364053      12.873392       0.954035     185.734017 0.45700077E+04  0.17560812E+06                                24.859549                           21.157116       0.872844       1.987130                    0.999009      77.429232     207.430845       0.433961       0.367305      -1.209743      -0.007324       0.068978      -0.002420       0.069408       0.003618      -0.039580       0.002011       0.182316      -0.062691      -0.080933      -0.032392       0.113325             29.860987      28.945001       1.150601       3.297182      26.192261       1.422968      34.445700          -0.000321
            3             Cd      15.342882      12.628690      15.533488       0.940397     148.859974 0.36800537E+04  0.13485399E+06                                21.530901                           18.905589       0.818668       1.970357                    0.999043      77.625668     207.553402       0.458922       0.364215      -1.204239      -0.018848       0.045006       0.048719       0.068952      -0.082594      -0.056344      -0.013287       0.090165      -0.237871      -0.113605      -0.028292       0.141897             24.470883      18.894192       2.583032       1.157431      24.564674      -3.746062      29.953784           0.000475
            4             Cd       8.566185      19.496772      19.343300       0.849712     186.568869 0.45559587E+04  0.17662878E+06                                25.555896                           21.624191       0.404572       1.830025                    0.999769      81.971641     227.635493       0.410481       0.384885      -1.184210      -0.001377       0.004159       0.009247       0.010232       0.102541       0.077900       0.047833      -0.042678       0.273042      -0.154587      -0.009977       0.164564             28.963901      44.047882     -11.586376       8.733331      20.906178      -2.189094      21.937642           0.361287
            5             Cd      15.987339       6.945235       2.556048       0.951899     145.456408 0.35664150E+04  0.12957939E+06                                21.130464                           18.561609       0.866962       1.989666                    0.998811      76.881976     204.228443       0.465341       0.362269      -1.206687      -0.017527       0.034738       0.054359       0.066849      -0.073423      -0.069629      -0.014699       0.058727      -0.253953      -0.124475      -0.008974       0.133449             24.007481      18.408470       2.287210       0.558282      22.725475      -2.402584      30.888499           0.000163
            6             Cd      14.064358       8.819116       0.068241       0.954273     187.471191 0.45971322E+04  0.17688350E+06                                24.966968                           21.188604       0.880804       1.988629                    0.999110      77.453764     207.524321       0.434667       0.366226      -1.210828      -0.004134       0.065981       0.000403       0.066112       0.006532      -0.038438       0.002813       0.184654      -0.059280      -0.082992      -0.030473       0.113464             30.042511      29.426236      -0.664806       3.487318      26.093990      -0.573261      34.607307           0.000232
            7             Cd      15.840412      17.996867       2.485991       0.938033     148.804898 0.37131035E+04  0.13627419E+06                                21.521995                           18.967278       0.895047       1.989199                    0.999053      77.733327     207.526134       0.459331       0.363332      -1.205813       0.009936       0.043639       0.050512       0.067488      -0.108221      -0.077867       0.007391       0.129423      -0.280396      -0.130340      -0.060638       0.190978             24.572041      18.799198       3.090486      -1.258699      25.729559      -6.786733      29.187366          -0.005748
            8             Cd      15.537969       1.197523      15.454090       0.939842     148.536385 0.37205477E+04  0.13660304E+06                                21.496800                           18.982939       0.904702       1.992809                    0.999063      77.663576     207.318983       0.459305       0.363205      -1.206032       0.007375       0.036402       0.050478       0.062670      -0.096424      -0.089551       0.010988       0.131411      -0.265083      -0.130546      -0.056500       0.187047             24.532731      18.504271       2.703469      -1.744978      24.660623      -6.470389      30.433300           0.010983
            9             Cd      13.718989       3.247053      13.073703       0.953992     185.742409 0.45702684E+04  0.17562071E+06                                24.860224                           21.157664       0.872855       1.987118                    0.999010      77.431071     207.437546       0.433957       0.367303      -1.209744       0.007337       0.068962       0.002375       0.069392      -0.003620      -0.039596      -0.002012       0.182336      -0.062736      -0.080936      -0.032413       0.113349             29.861963      28.944983      -1.150487       3.296560      26.192985      -1.422275      34.447920           0.000357
           10             Cd      11.912888       1.511690      10.413607       0.940429     148.847944 0.36797301E+04  0.13483893E+06                                21.529596                           18.904645       0.818749       1.970392                    0.999043      77.623688     207.544483       0.458938       0.364210      -1.204245       0.018823       0.044991      -0.048728       0.068941       0.082602      -0.056336       0.013299       0.090228      -0.237890      -0.113614      -0.028304       0.141918             24.469127      18.893061      -2.582631       1.157475      24.562789       3.745613      29.951531           0.000523
           11             Cd      -0.114615       8.379772       6.603795       0.849772     186.551331 0.45554517E+04  0.17660402E+06                                25.554212                           21.622888       0.404642       1.830060                    0.999769      81.968759     227.623411       0.410497       0.384882      -1.184214       0.001469       0.003934      -0.009235       0.010144      -0.102565       0.077890      -0.047834      -0.042715       0.273020      -0.154609      -0.009956       0.164565             28.961856      44.044582      11.585367       8.732607      20.904854       2.188922      21.936131           0.361357
           12             Cd      11.268431      18.062235      23.391047       0.951907     145.457178 0.35664413E+04  0.12958062E+06                                21.130586                           18.561723       0.866941       1.989662                    0.998811      76.881858     204.228573       0.465338       0.362270      -1.206685       0.017557       0.034732      -0.054354       0.066850       0.073398      -0.069644       0.014667       0.058640      -0.253954      -0.124466      -0.008956       0.133422             24.007508      18.408437      -2.287224       0.557957      22.725686       2.402698      30.888400           0.000093
           13             Cd      13.191412      19.936116      25.878854       0.954309     187.462432 0.45968793E+04  0.17687123E+06                                24.966210                           21.188053       0.880780       1.988637                    0.999109      77.452007     207.517728       0.434672       0.366227      -1.210828       0.004142       0.065995      -0.000403       0.066127      -0.006535      -0.038457      -0.002798       0.184713      -0.059269      -0.083021      -0.030479       0.113500             30.041288      29.425991       0.665187       3.486835      26.093103       0.574008      34.604769          -0.000098
           14             Cd      11.415358       6.879867      23.461104       0.937975     148.836451 0.37136196E+04  0.13629859E+06                                21.525640                           18.968895       0.895162       1.989252                    0.999051      77.734311     207.536524       0.459298       0.363344      -1.205797      -0.009718       0.043684      -0.050880       0.067760       0.107820      -0.078067      -0.007411       0.129430      -0.279925      -0.130264      -0.060430       0.190694             24.578970      18.799497      -3.091631      -1.261773      25.732751       6.795686      29.204663          -0.000044
           15             Cd       6.135869       9.919477      15.454090       0.939845     148.538219 0.37206058E+04  0.13660579E+06                                21.497027                           18.983133       0.904563       1.992768                    0.999063      77.663864     207.320608       0.459301       0.363206      -1.206029       0.007354      -0.036409       0.050487       0.062679       0.096431      -0.089489      -0.010959       0.131428      -0.265152      -0.130529      -0.056497       0.187026             24.532877      18.504366      -2.703682      -1.744333      24.660907       6.470876      30.433357           0.011087
           16             Cd       4.316889       7.869947      13.073703       0.954026     185.734936 0.45700604E+04  0.17561067E+06                                24.859600                           21.157225       0.872839       1.987126                    0.999009      77.429584     207.432148       0.433961       0.367305      -1.209743       0.007331      -0.068975       0.002415       0.069405       0.003614      -0.039575       0.002003       0.182321      -0.062700      -0.080933      -0.032393       0.113326             29.860894      28.944720       1.150459       3.297203      26.192445       1.422924      34.445518           0.001276
           17             Cd       2.510788       9.605310      10.413607       0.940418     148.855883 0.36799435E+04  0.13484892E+06                                21.530502                           18.905308       0.818686       1.970369                    0.999043      77.624758     207.550044       0.458925       0.364215      -1.204239       0.018850      -0.045007      -0.048732       0.068963      -0.082596      -0.056340      -0.013290       0.090136      -0.237822      -0.113596      -0.028285       0.141881             24.470264      18.893699       2.582650       1.157584      24.563991      -3.745513      29.953103           0.000526
           18             Cd       9.287485       2.737228       6.603795       0.849976     186.508480 0.45541496E+04  0.17654052E+06                                25.550194                           21.619612       0.404768       1.830141                    0.999769      81.960881     227.591462       0.410534       0.384875      -1.184222       0.001279      -0.004250      -0.009163       0.010181       0.102694       0.077807       0.047806      -0.042709       0.273110      -0.154728      -0.009824       0.164551             28.957203      44.038027     -11.583039       8.730772      20.901218      -2.188407      21.932363           0.361093
           19             Cd       1.866331      15.288765      23.391047       0.951913     145.455950 0.35663964E+04  0.12957856E+06                                21.130451                           18.561588       0.866950       1.989667                    0.998811      76.881570     204.227310       0.465340       0.362270      -1.206686       0.017549      -0.034729      -0.054351       0.066844      -0.073403      -0.069645      -0.014670       0.058663      -0.253951      -0.124468      -0.008963       0.133431             24.007410      18.408373       2.287172       0.557956      22.725541      -2.402713      30.888318           0.000098
           20             Cd       3.789312      13.414884      25.878854       0.954313     187.462103 0.45968524E+04  0.17686991E+06                                24.966190                           21.187991       0.880781       1.988638                    0.999110      77.451834     207.517020       0.434673       0.366227      -1.210828       0.004144      -0.065995      -0.000405       0.066127       0.006533      -0.038461       0.002800       0.184713      -0.059259      -0.083023      -0.030478       0.113501             30.041364      29.426048      -0.665228       3.486715      26.093105      -0.574032      34.604939          -0.000102
           21             Cd       2.013258       4.237133      23.461104       0.938046     148.802791 0.37130326E+04  0.13627090E+06                                21.521789                           18.967085       0.895075       1.989211                    0.999053      77.732761     207.523920       0.459333       0.363332      -1.205814      -0.009950      -0.043629      -0.050510       0.067481      -0.108226      -0.077879       0.007381       0.129466      -0.280412      -0.130358      -0.060641       0.190999             24.572005      18.799077       3.090565      -1.258961      25.729275      -6.787150      29.187664           0.010907
           22             Cd       2.315701      21.036477      10.493005       0.939746     148.587962 0.37215388E+04  0.13664952E+06                                21.502566                           18.985875       0.904687       1.992805                    0.999061      77.667493     207.341998       0.459252       0.363220      -1.206010      -0.007147      -0.036479      -0.050913       0.063039      -0.095981      -0.089719       0.011004       0.131390      -0.264537      -0.130443      -0.056307       0.186749             24.542875      18.505585       2.705458      -1.747754      24.665972      -6.481985      30.457068          -0.000012
           23             Cd       4.134681      18.986947      12.873392       0.953993     185.744893 0.45703514E+04  0.17562475E+06                                24.860404                           21.157809       0.872844       1.987113                    0.999010      77.431427     207.439218       0.433957       0.367302      -1.209745      -0.007350      -0.068966      -0.002392       0.069398      -0.003612      -0.039547      -0.001999       0.182241      -0.062737      -0.080886      -0.032392       0.113279             29.862207      28.945641      -1.151000       3.298273      26.193530      -1.424131      34.447451          -0.000598
           24             Cd       5.940782      20.722310      15.533488       0.940405     148.857755 0.36799802E+04  0.13485060E+06                                21.530665                           18.905375       0.818687       1.970365                    0.999043      77.625242     207.551590       0.458926       0.364214      -1.204240      -0.018827      -0.045016       0.048733       0.068963       0.082606      -0.056325       0.013330       0.090228      -0.237819      -0.113617      -0.028285       0.141902             24.470678      18.894023      -2.582820       1.157909      24.564080       3.745564      29.953931           0.000465
           25             Cd      17.968285      13.854228      19.343300       0.849753     186.568696 0.45559240E+04  0.17662716E+06                                25.555968                           21.624175       0.404524       1.830018                    0.999769      81.970978     227.633773       0.410479       0.384888      -1.184208      -0.001423      -0.004096       0.009260       0.010225      -0.102544       0.077880      -0.047836      -0.042681       0.273102      -0.154595      -0.009967       0.164562             28.964010      44.048245      11.586686       8.733167      20.906242       2.189038      21.937544           0.361137
           26             Cd       6.585239       4.171765       2.556048       0.951906     145.454250 0.35663646E+04  0.12957706E+06                                21.130244                           18.561477       0.867053       1.989697                    0.998811      76.881475     204.226514       0.465343       0.362269      -1.206687      -0.017548      -0.034748       0.054363       0.066863       0.073369      -0.069694       0.014611       0.058635      -0.253845      -0.124444      -0.008971       0.133415             24.007141      18.408290      -2.286769       0.557226      22.725454       2.401972      30.887677           0.000186
           27             Cd       4.662258       2.297884       0.068241       0.954258     187.473608 0.45971597E+04  0.17688490E+06                                24.967316                           21.188783       0.880789       1.988620                    0.999110      77.454352     207.526436       0.434662       0.366230      -1.210824      -0.004138      -0.065973       0.000370       0.066104      -0.006536      -0.038476      -0.002780       0.184754      -0.059331      -0.083029      -0.030509       0.113538             30.043190      29.426578       0.665131       3.486091      26.093935       0.573070      34.609056           0.000391
           28             Cd       6.438312      15.354133       2.485991       0.938016     148.812215 0.37133111E+04  0.13628386E+06                                21.522806                           18.967890       0.894996       1.989179                    0.999053      77.734474     207.531509       0.459320       0.363336      -1.205809       0.009927      -0.043656       0.050498       0.067486       0.108215      -0.077892      -0.007392       0.129428      -0.280392      -0.130354      -0.060631       0.190985             24.573221      18.799951      -3.090913      -1.259157      25.730728       6.787495      29.188984          -0.005789
           29              H      11.928561      12.459934       5.617546       0.123002       1.117437 0.80603782E+01  0.78100713E+02                                 1.691245                            1.595335      -0.841782       2.487234                    0.999500       3.198840       8.471935       0.533860       1.184076      -0.733741      -0.016728       0.037347       0.001308       0.040943      -0.010486       0.001652      -0.005509      -0.020831      -0.000577      -0.014710      -0.002093       0.016803              1.721570       1.500741      -0.302278      -0.049041       2.092962       0.169966       1.571008           0.000298
           30              H      12.524359      11.723988       3.521021       0.123553       1.035300 0.71793718E+01  0.68232754E+02                                 1.659695                            1.542442      -0.835634       2.489629                    0.999497       3.281284       8.881207       0.518605       1.242690      -0.717997      -0.009662       0.024473      -0.029361       0.039425      -0.010009       0.003870      -0.005194      -0.016828       0.010879      -0.014990       0.000129       0.014862              1.726221       1.381837      -0.102503       0.141213       1.617268      -0.376126       2.179557          -0.000003
           31              H      13.949057       8.335527       5.181635       0.106746       1.156497 0.83717708E+01  0.83665961E+02                                 1.852918                            1.714000      -1.250411       2.280516                    0.993921       3.777453      10.897752       0.465735       1.315938      -0.699459       0.014387      -0.033998      -0.001462       0.036946      -0.006844      -0.001107      -0.004439      -0.012752      -0.000083      -0.010161      -0.000487       0.010648              1.921891       1.711917      -0.580584      -0.057120       2.372329       0.047933       1.681429          -0.000053
           32              H      13.303628       9.075919       7.247024       0.110770       1.162883 0.84781547E+01  0.84015238E+02                                 1.786798                            1.671977      -1.063466       2.370586                    0.997086       3.517146       9.727675       0.499872       1.236490      -0.718736       0.005455      -0.021959       0.030120       0.037672      -0.007334       0.000386      -0.006150      -0.014296       0.011287      -0.012407       0.000038       0.012369              1.838579       1.432806      -0.205619       0.091642       1.850981      -0.421571       2.231949           0.000175
           33              H      13.784829      13.771740       7.714071       0.111753       1.156824 0.83284948E+01  0.82888425E+02                                 1.835221                            1.696335      -1.246149       2.287508                    0.994725       3.689277      10.522575       0.474997       1.295650      -0.704191      -0.013750      -0.035264       0.000839       0.037860       0.004200      -0.000781       0.002624      -0.022736       0.003992      -0.012893       0.000876       0.012016              1.901496       1.564269       0.488593      -0.064524       2.484177      -0.059968       1.656043           0.000012
           34              H      14.337643      14.598844       5.661656       0.115792       1.137404 0.81960830E+01  0.80267038E+02                                 1.741990                            1.630272      -1.017422       2.397716                    0.997840       3.396352       9.236879       0.514316       1.216032      -0.724157      -0.007784      -0.021316      -0.029862       0.037506       0.006934       0.000111       0.006841      -0.014071       0.012494      -0.012388      -0.000310       0.012698              1.791665       1.359378       0.148450       0.065552       1.794641       0.386672       2.220976          -0.000122
           35              H      15.538096      18.016210       7.335244       0.120091       1.140914 0.82547197E+01  0.80299512E+02                                 1.699703                            1.602641      -0.903270       2.454785                    0.998990       3.217572       8.482294       0.539627       1.166814      -0.737926       0.016685       0.036597      -0.000572       0.040225       0.010039       0.002036       0.005519      -0.022269       0.002995      -0.015492      -0.001205       0.016697              1.728358       1.467073       0.295942      -0.044076       2.134044      -0.149611       1.583957          -0.000155
           36              H      14.995614      17.206893       9.413606       0.115838       1.074266 0.75169073E+01  0.72305760E+02                                 1.700278                            1.576734      -0.869067       2.466228                    0.999055       3.384785       9.233232       0.513409       1.240248      -0.717955       0.010148       0.023893       0.030026       0.039691       0.010332       0.003779       0.004450      -0.016128       0.011393      -0.015123       0.000842       0.014281              1.773016       1.395813       0.095378       0.116213       1.664563       0.403105       2.258673           0.000006
           37              H       8.270749      15.661630      10.864049       0.120404       1.089201 0.79501646E+01  0.77218048E+02                                 1.690133                            1.604900      -0.909197       2.452302                    0.998947       3.328504       8.996029       0.519054       1.214929      -0.724789      -0.009684      -0.014653      -0.036472       0.040481      -0.002418       0.010512       0.006531       0.004228       0.024633      -0.013301      -0.002370       0.015671              1.712761       1.581152      -0.022966       0.204899       1.499878       0.291683       2.057254           0.000064
           38              H       6.943086      17.318063      11.790360       0.116430       1.091909 0.76539853E+01  0.74799730E+02                                 1.786488                            1.640825      -1.132173       2.339248                    0.996691       3.647390      10.406487       0.475145       1.319070      -0.699022      -0.026871       0.013179      -0.021298       0.036733      -0.005951       0.005662       0.001467      -0.000688       0.020815      -0.010948       0.001481       0.009468              1.882466       2.298305      -0.382881       0.461348       1.605152      -0.121911       1.743943           0.000002
           39              H       9.229687      17.320286      15.075262       0.108699       1.204137 0.90019318E+01  0.90673538E+02                                 1.837331                            1.729822      -1.101246       2.351193                    0.996605       3.603044      10.090793       0.487824       1.246518      -0.716329       0.007901       0.010294       0.032981       0.035442      -0.004547       0.008017       0.003155       0.002241       0.016459      -0.011080       0.000376       0.010704              1.870905       1.702654      -0.026905       0.247245       1.602912       0.361925       2.307148           0.000225
           40              H      10.575224      15.710544      14.123004       0.111532       1.141344 0.81323591E+01  0.80415760E+02                                 1.815483                            1.673389      -1.206999       2.303568                    0.995503       3.661668      10.393343       0.479703       1.291245      -0.705140       0.028061      -0.014386       0.021025       0.037900      -0.008507       0.007828      -0.000639       0.000469       0.022503      -0.013572       0.000608       0.012964              1.903531       2.378429      -0.381361       0.466160       1.584496      -0.074430       1.747667          -0.000005
           41              H      12.252101      17.691594      15.983411       0.122840       1.070887 0.77068563E+01  0.74567699E+02                                 1.699547                            1.601719      -0.893982       2.461230                    0.999185       3.326708       9.089768       0.507114       1.248322      -0.717071      -0.002302       0.023823      -0.033099       0.040846      -0.006369       0.001795      -0.007195      -0.021457       0.006386      -0.013543      -0.001974       0.015517              1.743796       1.395654      -0.002313      -0.029318       1.628823      -0.307933       2.206910          -0.000054
           42              H      11.533661      18.692124      17.937227       0.105572       1.318025 0.10061399E+02  0.10415341E+03                                 1.960694                            1.837972      -1.083451       2.356829                    0.997043       3.633094      10.298649       0.469938       1.259072      -0.714883      -0.000413       0.037985      -0.004911       0.038303      -0.002668       0.000052      -0.007306      -0.032500       0.028725      -0.021265       0.003273       0.017992              2.002565       1.692052      -0.294784      -0.032938       2.566254       0.135032       1.749390           0.001494
           43              H      12.259839      15.294769      19.929964       0.118760       1.116558 0.80127775E+01  0.77566453E+02                                 1.686608                            1.587171      -0.904320       2.453715                    0.998954       3.252860       8.626142       0.536685       1.178951      -0.734141       0.001602      -0.023196       0.033236       0.040562      -0.005287      -0.002950      -0.008768      -0.018913       0.014325      -0.014737      -0.000192       0.014930              1.724596       1.328195      -0.071389      -0.033736       1.685138      -0.335244       2.160455           0.000059
           44              H      13.000463      14.292015      17.986526       0.120062       1.114844 0.79982941E+01  0.78367598E+02                                 1.765166                            1.644886      -0.994195       2.414172                    0.997678       3.446026       9.578093       0.492790       1.268543      -0.711840       0.009772      -0.038252       0.002031       0.039533      -0.004786      -0.001225      -0.007185      -0.020233      -0.002208      -0.011677      -0.002908       0.014585              1.820461       1.522401      -0.427149      -0.026142       2.365630      -0.015315       1.573351          -0.000098
           45              H       0.522196      10.316576       2.119878       0.112175       1.184808 0.88712586E+01  0.89092066E+02                                 1.824291                            1.722707      -1.106067       2.353132                    0.996673       3.574047      10.017035       0.486165       1.254495      -0.714700       0.008776      -0.011204       0.034433       0.037258       0.003922       0.008071      -0.003513       0.004696       0.015512      -0.010760      -0.000240       0.011000              1.853268       1.692352       0.033504       0.241212       1.585421      -0.339614       2.282030           0.000190
           46              H      15.976039      10.318799      24.844343       0.115996       1.095160 0.77556849E+01  0.75993593E+02                                 1.783200                            1.646750      -1.205720       2.305147                    0.995806       3.663627      10.443891       0.476741       1.311193      -0.700535      -0.029501      -0.012986      -0.019707       0.037780       0.007298       0.006629       0.000253      -0.000081       0.019635      -0.011785       0.000869       0.010916              1.864853       2.335359       0.373759       0.437269       1.556015       0.068162       1.703185          -0.000010
           47              H      14.365942       9.607311      18.902459       0.120262       1.111088 0.79284564E+01  0.76547063E+02                                 1.682679                            1.579770      -0.872356       2.470340                    0.999216       3.231302       8.557475       0.537447       1.180404      -0.733919      -0.003929      -0.023988      -0.032544       0.040620       0.005045      -0.003499       0.008345      -0.020247       0.013604      -0.015193       0.000377       0.014816              1.723272       1.306779       0.052434      -0.033747       1.683537       0.342772       2.179501           0.000081
           48              H      13.740954       8.588994      20.871843       0.125813       1.111910 0.79289045E+01  0.77339088E+02                                 1.746735                            1.626514      -1.015849       2.407253                    0.997935       3.385614       9.318180       0.501864       1.251221      -0.715949      -0.009536      -0.039535      -0.001963       0.040716       0.001107      -0.001685       0.004925      -0.026577      -0.000269      -0.013573      -0.001384       0.014957              1.799999       1.429630       0.341974      -0.043876       2.413366      -0.018875       1.557001          -0.000010
           49              H      14.237741      12.075285      22.812686       0.121741       1.069926 0.76580486E+01  0.74069329E+02                                 1.702328                            1.598481      -0.988338       2.415124                    0.998439       3.376692       9.262021       0.506125       1.251204      -0.715773      -0.000775       0.023116       0.030690       0.038429       0.005888       0.000606       0.006496      -0.019896       0.005795      -0.012626      -0.001397       0.014023              1.752573       1.389088      -0.025345      -0.088444       1.661786       0.344669       2.206844          -0.000057
           50              H      14.984957      13.060252      20.843301       0.102699       1.330006 0.10136134E+02  0.10472514E+03                                 1.942748                            1.821820      -1.112758       2.338844                    0.996820       3.606024      10.086883       0.482789       1.227919      -0.722097       0.002985       0.037317       0.005220       0.037799       0.002607      -0.000189       0.007092      -0.032303       0.027408      -0.020948       0.003300       0.017649              1.981382       1.644342       0.292792      -0.049403       2.552412      -0.126988       1.747391           0.001247
           51              H       7.753008      10.029757      24.021821       0.120427       1.093468 0.79829191E+01  0.77724488E+02                                 1.704161                            1.615751      -0.906411       2.453898                    0.998932       3.347519       9.099854       0.512969       1.226362      -0.722084      -0.013744      -0.018323      -0.033225       0.040355      -0.001310       0.011442       0.010123       0.003708       0.010231      -0.015434      -0.000566       0.016000              1.733513       1.660402       0.048016       0.267257       1.577225       0.341395       1.962912          -0.000013
           52              H      11.386576      10.532246       1.009342       0.109144       1.077617 0.75022180E+01  0.73192694E+02                                 1.790558                            1.637961      -1.204862       2.300171                    0.996004       3.740736      10.779931       0.468144       1.341062      -0.693834       0.029316      -0.009495       0.018966       0.036184      -0.003998       0.004341       0.003537       0.001804       0.010924      -0.008428       0.002019       0.006409              1.901680       2.464050      -0.321962       0.453629       1.559160      -0.057583       1.681831           0.000006
           53              H      12.039529       8.755749      11.468616       0.132727       1.122691 0.81953429E+01  0.80262587E+02                                 1.743278                            1.645593      -0.823186       2.502215                    0.999463       3.252363       8.847093       0.504721       1.239108      -0.720720      -0.020760      -0.005582      -0.029672       0.036641       0.004644       0.013881       0.002996      -0.014136      -0.002516      -0.018045       0.003592       0.014453              1.769732       1.729642       0.081540       0.435371       1.556818       0.030363       2.022736           0.000016
           54              H      12.688485       6.859189      12.592125       0.110693       1.075917 0.74357106E+01  0.72211841E+02                                 1.780245                            1.626533      -1.040290       2.387277                    0.996827       3.603465      10.280968       0.472700       1.334242      -0.696361      -0.010903      -0.036448      -0.012247       0.039967       0.003197       0.017299      -0.002058      -0.020376       0.001785      -0.023541       0.010305       0.013236              1.892361       1.585300       0.328303       0.075459       2.555827       0.271458       1.535955          -0.000005
           55              H      14.082179       6.970359      14.431774       0.114225       1.116955 0.76876699E+01  0.74490447E+02                                 1.757709                            1.604055      -0.945607       2.428565                    0.998734       3.422499       9.422091       0.503646       1.255090      -0.714615       0.011847      -0.033420       0.017832       0.039689      -0.002525       0.016413       0.000986      -0.009089       0.007913      -0.018874       0.003483       0.015391              1.864015       1.464790      -0.171764       0.097618       2.475468      -0.462878       1.651788           0.000002
           56              H      14.885284       8.989206      15.197214       0.127347       1.140615 0.82108400E+01  0.79869156E+02                                 1.712425                            1.609158      -0.809402       2.503940                    0.999549       3.187582       8.438492       0.532444       1.182608      -0.734503       0.020303      -0.003669       0.029315       0.035848      -0.001664       0.015669      -0.005300      -0.015135       0.000652      -0.020030       0.004289       0.015741              1.741883       1.690477       0.023427       0.458536       1.519296       0.049500       2.015875           0.000029
           57              H      12.089372       3.308419      23.967332       0.132836       1.138958 0.81837033E+01  0.79968208E+02                                 1.743144                            1.630405      -0.908156       2.461674                    0.998935       3.259033       8.800529       0.514596       1.218071      -0.725187      -0.019983      -0.003716      -0.032695       0.038497       0.001947       0.013518       0.007754      -0.012795      -0.003641      -0.017752       0.001642       0.016110              1.782295       1.675671       0.008858       0.453752       1.556977      -0.030498       2.114235          -0.000003
           58              H      12.957035       1.367391      24.818396       0.112367       1.085068 0.73840007E+01  0.71118601E+02                                 1.747114                            1.587911      -0.985203       2.407863                    0.998239       3.488346       9.702190       0.496618       1.280537      -0.708161      -0.008482      -0.033612      -0.016860       0.038549       0.000877       0.016307      -0.002000      -0.010851       0.008232      -0.019174       0.004104       0.015070              1.862511       1.436677       0.121605       0.071761       2.514643       0.456905       1.636213           0.000002
           59              H      15.210598       1.349604       0.773223       0.112069       1.113908 0.77328647E+01  0.75410427E+02                                 1.786560                            1.632981      -0.963265       2.421708                    0.997992       3.515296       9.866818       0.485693       1.293163      -0.705796       0.012509      -0.035509       0.014288       0.040268      -0.004147       0.017282       0.002026      -0.019951       0.009604      -0.023638       0.008968       0.014670              1.896316       1.588415      -0.322421       0.081034       2.531952      -0.318504       1.568580           0.000002
           60              H      15.763578       3.306196       1.847433       0.125227       1.128629 0.81879928E+01  0.79484514E+02                                 1.691950                            1.600929      -0.792663       2.508662                    0.999682       3.169610       8.345624       0.537531       1.173810      -0.736865       0.020313      -0.006355       0.028661       0.035699      -0.005182       0.014722      -0.002213      -0.017684       0.002580      -0.020085       0.005076       0.015009              1.713218       1.649256      -0.030867       0.415436       1.501053       0.000102       1.989343           0.000023
           61              H      15.327209       1.342934      20.329549       0.123030       1.117254 0.80587356E+01  0.78081273E+02                                 1.691120                            1.595220      -0.841534       2.487385                    0.999502       3.198512       8.471036       0.533851       1.184147      -0.733725       0.016714       0.037363      -0.001308       0.040952       0.010485       0.001647       0.005507      -0.020835      -0.000584      -0.014709      -0.002093       0.016802              1.721442       1.500638       0.302247      -0.049032       2.092817      -0.169942       1.570871           0.000285
           62              H      14.731411       0.606988      22.426074       0.123568       1.035147 0.71780574E+01  0.68217150E+02                                 1.659546                            1.542314      -0.835428       2.489742                    0.999499       3.280974       8.880170       0.518620       1.242710      -0.717994       0.009650       0.024486       0.029358       0.039428       0.010005       0.003872       0.005196      -0.016834       0.010868      -0.014987       0.000125       0.014863              1.726057       1.381724       0.102490       0.141199       1.617131       0.376081       2.179316          -0.000008
           63              H      13.306713      19.452527      20.765460       0.106737       1.156523 0.83720039E+01  0.83668835E+02                                 1.852940                            1.714019      -1.250404       2.280513                    0.993921       3.777518      10.897959       0.465735       1.315931      -0.699460      -0.014389      -0.033996       0.001462       0.036945       0.006845      -0.001107       0.004440      -0.012757      -0.000079      -0.010164      -0.000486       0.010650              1.921915       1.711935       0.580595      -0.057120       2.372365      -0.047933       1.681445          -0.000063
           64              H      13.952142      20.192919      18.700071       0.110762       1.162890 0.84782215E+01  0.84015990E+02                                 1.786797                            1.671978      -1.063418       2.370602                    0.997086       3.517163       9.727699       0.499875       1.236482      -0.718738      -0.005457      -0.021957      -0.030120       0.037671       0.007335       0.000384       0.006149      -0.014300       0.011294      -0.012410       0.000041       0.012370              1.838578       1.432807       0.205619       0.091641       1.850987       0.421571       2.231941           0.000160
           65              H      13.470941       2.654740      18.233024       0.111680       1.157070 0.83306337E+01  0.82914931E+02                                 1.835465                            1.696536      -1.246103       2.287480                    0.994722       3.689794      10.524338       0.474976       1.295625      -0.704195       0.013748      -0.035257      -0.000822       0.037852      -0.004206      -0.000781      -0.002627      -0.022740       0.004022      -0.012902       0.000884       0.012018              1.901769       1.564464      -0.488698      -0.064563       2.484565       0.060034       1.656279           0.000010
           66              H      12.918127       3.481844      20.285439       0.115801       1.138080 0.82024008E+01  0.80346619E+02                                 1.742817                            1.631001      -1.019147       2.396869                    0.997825       3.397816       9.242718       0.514139       1.216183      -0.724114       0.007769      -0.021289       0.029860       0.037486      -0.006936       0.000112      -0.006861      -0.014066       0.012324      -0.012364      -0.000349       0.012713              1.792540       1.359935      -0.148562       0.065575       1.795526      -0.386890       2.222158          -0.000005
           67              H      11.717674       6.899210      18.611851       0.120075       1.142265 0.82672915E+01  0.80455779E+02                                 1.701281                            1.604042      -0.905520       2.453659                    0.998974       3.219804       8.491132       0.539278       1.167077      -0.737854      -0.016668       0.036573       0.000598       0.040196      -0.010006       0.002076      -0.005558      -0.022270       0.002943      -0.015461      -0.001256       0.016717              1.729996       1.468305      -0.296350      -0.044155       2.136205       0.149844       1.585477          -0.000013
           68              H      12.260156       6.089893      16.533489       0.115756       1.074559 0.75194874E+01  0.72336930E+02                                 1.700583                            1.576996      -0.869162       2.466115                    0.999053       3.385489       9.235619       0.513369       1.240236      -0.717955      -0.010146       0.023896      -0.030009       0.039680      -0.010338       0.003776      -0.004444      -0.016139       0.011394      -0.015131       0.000850       0.014282              1.773357       1.396035      -0.095391       0.116226       1.664824      -0.403181       2.259212           0.000000
           69              H       0.180821       4.544630      15.083046       0.120398       1.089202 0.79501526E+01  0.77217618E+02                                 1.690108                            1.604878      -0.909173       2.452309                    0.998948       3.328480       8.995838       0.519069       1.214898      -0.724797       0.009682      -0.014654       0.036471       0.040480       0.002419       0.010512      -0.006531       0.004228       0.024638      -0.013302      -0.002369       0.015671              1.712735       1.581127       0.022966       0.204887       1.499858      -0.291678       2.057221           0.000057
           70              H       1.508484       6.201063      14.156735       0.116419       1.091944 0.76542965E+01  0.74803416E+02                                 1.786511                            1.640846      -1.132189       2.339232                    0.996691       3.647467      10.406699       0.475147       1.319051      -0.699025       0.026873       0.013177       0.021295       0.036732       0.005954       0.005664      -0.001468      -0.000684       0.020817      -0.010952       0.001483       0.009470              1.882487       2.298332       0.382887       0.461350       1.605169       0.121910       1.743961           0.000000
           71              H      18.026083       6.203286      10.871833       0.108705       1.204001 0.90005799E+01  0.90655661E+02                                 1.837128                            1.729642      -1.101130       2.351253                    0.996607       3.602723      10.089346       0.487875       1.246445      -0.716347      -0.007895       0.010285      -0.032986       0.035443       0.004546       0.008015      -0.003152       0.002239       0.016468      -0.011077       0.000373       0.010703              1.870692       1.702464       0.026892       0.247207       1.602738      -0.361862       2.306874           0.000236
           72              H      16.680546       4.593544      11.824091       0.111537       1.141233 0.81313274E+01  0.80402399E+02                                 1.815317                            1.673247      -1.206848       2.303644                    0.995505       3.661365      10.392022       0.479743       1.291190      -0.705153      -0.028055      -0.014394      -0.021030       0.037902       0.008504       0.007827       0.000642       0.000471       0.022500      -0.013567       0.000605       0.012963              1.903348       2.378181       0.381306       0.466100       1.584354       0.074428       1.747509          -0.000001
           73              H      15.003669       6.574594       9.963684       0.122837       1.070917 0.77071334E+01  0.74571093E+02                                 1.699581                            1.601750      -0.893990       2.461223                    0.999185       3.326761       9.089973       0.507108       1.248326      -0.717071       0.002303       0.023822       0.033099       0.040845       0.006368       0.001793       0.007195      -0.021459       0.006388      -0.013544      -0.001973       0.015517              1.743832       1.395678       0.002314      -0.029323       1.628854       0.307943       2.206965          -0.000046
           74              H      15.722109       7.575124       8.009868       0.105563       1.318122 0.10062320E+02  0.10416537E+03                                 1.960790                            1.838056      -1.083506       2.356793                    0.997042       3.633235      10.299184       0.469927       1.259072      -0.714883       0.000414       0.037981       0.004912       0.038299       0.002664       0.000053       0.007307      -0.032498       0.028728      -0.021264       0.003272       0.017992              2.002664       1.692127       0.294808      -0.032943       2.566394      -0.135044       1.749472           0.001502
           75              H      14.995931       4.177769       6.017131       0.118760       1.116491 0.80121041E+01  0.77557716E+02                                 1.686487                            1.587063      -0.904266       2.453740                    0.998955       3.252711       8.625410       0.536729       1.178889      -0.734156      -0.001593      -0.023198      -0.033235       0.040561       0.005285      -0.002950       0.008768      -0.018911       0.014322      -0.014735      -0.000193       0.014929              1.724471       1.328111       0.071378      -0.033731       1.685014       0.335217       2.160288           0.000090
           76              H      14.255307       3.175015       7.960569       0.120058       1.114800 0.79978472E+01  0.78361609E+02                                 1.765074                            1.644805      -0.994112       2.414208                    0.997679       3.445890       9.577411       0.492821       1.268489      -0.711852      -0.009763      -0.038254      -0.002028       0.039532       0.004785      -0.001225       0.007184      -0.020230      -0.002213      -0.011675      -0.002909       0.014584              1.820361       1.522324       0.427114      -0.026138       2.365491       0.015319       1.573267          -0.000082
           77              H       7.929374      21.433576      23.827217       0.112176       1.184747 0.88706303E+01  0.89083643E+02                                 1.824185                            1.722612      -1.106002       2.353162                    0.996674       3.573893      10.016288       0.486195       1.254446      -0.714711      -0.008772      -0.011198      -0.034436       0.037258      -0.003922       0.008069       0.003512       0.004696       0.015519      -0.010759      -0.000241       0.011000              1.853157       1.692252      -0.033497       0.241192       1.585330       0.339584       2.281889           0.000179
           78              H      11.279731      21.435799       1.102752       0.115976       1.095220 0.77562097E+01  0.75999826E+02                                 1.783242                            1.646788      -1.205705       2.305136                    0.995806       3.663750      10.444229       0.476745       1.311164      -0.700541       0.029502      -0.012983       0.019702       0.037777      -0.007300       0.006631      -0.000251      -0.000078       0.019637      -0.011788       0.000870       0.010918              1.864895       2.335417      -0.373771       0.437275       1.556048      -0.068161       1.703220          -0.000002
           79              H      12.889828      20.724311       7.044636       0.120254       1.111152 0.79289624E+01  0.76552743E+02                                 1.682700                            1.579784      -0.872452       2.470285                    0.999216       3.231378       8.557565       0.537466       1.180349      -0.733931       0.003918      -0.023978       0.032548       0.040616      -0.005039      -0.003499      -0.008346      -0.020240       0.013612      -0.015188       0.000374       0.014814              1.723300       1.306791      -0.052430      -0.033755       1.683543      -0.342777       2.179565           0.000103
           80              H      13.514816      19.705994       5.075252       0.125674       1.112588 0.79347586E+01  0.77408375E+02                                 1.747205                            1.626926      -1.016229       2.406946                    0.997928       3.386669       9.320993       0.501902       1.250930      -0.716010       0.009501      -0.039502       0.001966       0.040676      -0.001105      -0.001675      -0.004932      -0.026552      -0.000244      -0.013561      -0.001385       0.014946              1.800491       1.429968      -0.342094      -0.043901       2.414080       0.018883       1.557425           0.000014
           81              H      13.018029       0.958285       3.134409       0.121762       1.069822 0.76570843E+01  0.74057520E+02                                 1.702212                            1.598377      -0.988218       2.415201                    0.998441       3.376432       9.261091       0.506144       1.251199      -0.715775       0.000773       0.023121      -0.030692       0.038434      -0.005886       0.000608      -0.006499      -0.019893       0.005790      -0.012622      -0.001401       0.014024              1.752450       1.389000       0.025344      -0.088432       1.661674      -0.344648       2.206676          -0.000042
           82              H      12.270813       1.943252       5.103794       0.102722       1.329874 0.10134827E+02  0.10470822E+03                                 1.942631                            1.821713      -1.112624       2.338931                    0.996822       3.605731      10.085886       0.482800       1.227933      -0.722095      -0.002984       0.037320      -0.005221       0.037801      -0.002604      -0.000185      -0.007093      -0.032299       0.027396      -0.020944       0.003296       0.017648              1.981259       1.644247      -0.292771      -0.049396       2.552254       0.126975       1.747276           0.001278
           83              H       0.698562      21.146757       1.925274       0.120455       1.093267 0.79810631E+01  0.77702082E+02                                 1.703983                            1.615589      -0.906178       2.454041                    0.998934       3.347153       9.098675       0.512982       1.226401      -0.722077       0.013747      -0.018315       0.033240       0.040364       0.001315       0.011434      -0.010128       0.003712       0.010241      -0.015436      -0.000560       0.015996              1.733334       1.660231      -0.048022       0.267245       1.577052      -0.341336       1.962720          -0.000021
           84              H      15.869194      21.649246      24.937753       0.109145       1.077608 0.75021479E+01  0.73191864E+02                                 1.790552                            1.637956      -1.204848       2.300181                    0.996004       3.740722      10.779892       0.468143       1.341066      -0.693833      -0.029317      -0.009495      -0.018969       0.036187       0.003999       0.004342      -0.003538       0.001798       0.010916      -0.008429       0.002022       0.006408              1.901674       2.464046       0.321963       0.453633       1.559154       0.057587       1.681822          -0.000007
           85              H      15.216241      19.872749      14.478479       0.132731       1.122634 0.81947938E+01  0.80255623E+02                                 1.743199                            1.645523      -0.823141       2.502240                    0.999463       3.252247       8.846603       0.504740       1.239085      -0.720726       0.020763      -0.005582       0.029669       0.036641      -0.004644       0.013879      -0.002996      -0.014132      -0.002515      -0.018042       0.003591       0.014452              1.769649       1.729566      -0.081532       0.435342       1.556745      -0.030358       2.022637           0.000005
           86              H      14.567285      17.976189      13.354970       0.110698       1.075892 0.74354960E+01  0.72209173E+02                                 1.780213                            1.626506      -1.040281       2.387285                    0.996827       3.603402      10.280718       0.472706       1.334236      -0.696362       0.010905      -0.036449       0.012247       0.039968      -0.003197       0.017299       0.002057      -0.020375       0.001779      -0.023540       0.010305       0.013236              1.892324       1.585275      -0.328296       0.075456       2.555772      -0.271454       1.535924          -0.000008
           87              H      13.173591      18.087359      11.515321       0.114212       1.117010 0.76881223E+01  0.74495568E+02                                 1.757724                            1.604069      -0.945701       2.428504                    0.998733       3.422588       9.422234       0.503661       1.255039      -0.714626      -0.011850      -0.033419      -0.017823       0.039685       0.002526       0.016413      -0.000990      -0.009085       0.007912      -0.018873       0.003482       0.015391              1.864031       1.464802       0.171769       0.097621       2.475505       0.462873       1.651786          -0.000010
           88              H      12.370486      20.106206      10.749881       0.127334       1.140676 0.82113701E+01  0.79875368E+02                                 1.712458                            1.609188      -0.809480       2.503891                    0.999549       3.187687       8.438745       0.532451       1.182576      -0.734510      -0.020306      -0.003667      -0.029309       0.035844       0.001664       0.015670       0.005300      -0.015136       0.000642      -0.020032       0.004291       0.015741              1.741917       1.690509      -0.023428       0.458549       1.519329      -0.049504       2.015915           0.000048
           89              H      15.166398      14.425419       1.979763       0.132736       1.138966 0.81837681E+01  0.79966196E+02                                 1.742885                            1.630205      -0.907787       2.461747                    0.998936       3.259042       8.799400       0.514743       1.217762      -0.725259       0.019979      -0.003746       0.032661       0.038469      -0.001945       0.013519      -0.007756      -0.012823      -0.003574      -0.017757       0.001642       0.016116              1.782007       1.675421      -0.008866       0.453594       1.556789       0.030449       2.113812           0.000015
           90              H      14.298735      12.484391       1.128699       0.112356       1.085199 0.73850507E+01  0.71131601E+02                                 1.747284                            1.588045      -0.985296       2.407811                    0.998238       3.488633       9.703345       0.496585       1.280570      -0.708152       0.008484      -0.033617       0.016850       0.038549      -0.000873       0.016309       0.002001      -0.010853       0.008221      -0.019175       0.004105       0.015070              1.862714       1.436802      -0.121620       0.071772       2.514961      -0.456989       1.636378           0.000004
           91              H      12.045172      12.466604      25.173872       0.112082       1.113843 0.77323450E+01  0.75404507E+02                                 1.786534                            1.632961      -0.963254       2.421724                    0.997993       3.515237       9.866774       0.485678       1.293217      -0.705785      -0.012508      -0.035512      -0.014294       0.040272       0.004150       0.017285      -0.002027      -0.019946       0.009608      -0.023639       0.008966       0.014673              1.896287       1.588392       0.322412       0.081026       2.531914       0.318491       1.568556          -0.000003
           92              H      11.492192      14.423196      24.099662       0.125239       1.128673 0.81884874E+01  0.79491005E+02                                 1.692034                            1.601009      -0.792777       2.508609                    0.999682       3.169717       8.346162       0.537498       1.173857      -0.736853      -0.020306      -0.006359      -0.028660       0.035695       0.005184       0.014723       0.002215      -0.017699       0.002571      -0.020091       0.005078       0.015012              1.713299       1.649333       0.030869       0.415449       1.501136      -0.000104       1.989428          -0.000012
           93              H       5.925109       9.774066      20.329549       0.123031       1.117116 0.80574392E+01  0.78064935E+02                                 1.690918                            1.595043      -0.841527       2.487386                    0.999502       3.198326       8.470113       0.533910       1.184074      -0.733743       0.016742      -0.037351      -0.001306       0.040953      -0.010490       0.001649      -0.005506      -0.020826      -0.000586      -0.014709      -0.002093       0.016803              1.721231       1.500475      -0.302197      -0.049024       2.092526       0.169908       1.570693           0.000277
           94              H       5.329311      10.510012      22.426074       0.123561       1.035239 0.71788162E+01  0.68225785E+02                                 1.659597                            1.542358      -0.835577       2.489663                    0.999498       3.281109       8.880467       0.518635       1.242650      -0.718007       0.009666      -0.024475       0.029361       0.039427      -0.010011       0.003869      -0.005196      -0.016827       0.010874      -0.014990       0.000127       0.014864              1.726114       1.381764      -0.102497       0.141202       1.617182      -0.376102       2.179395          -0.000008
           95              H       3.904613      13.898473      20.765460       0.106742       1.156500 0.83718163E+01  0.83666561E+02                                 1.852923                            1.714006      -1.250403       2.280517                    0.993921       3.777484      10.897864       0.465734       1.315940      -0.699458      -0.014387       0.033998       0.001463       0.036946      -0.006845      -0.001107      -0.004440      -0.012754      -0.000082      -0.010163      -0.000487       0.010649              1.921896       1.711921      -0.580585      -0.057118       2.372333       0.047928       1.681433          -0.000062
           96              H       4.550042      13.158081      18.700071       0.110766       1.162876 0.84780931E+01  0.84014437E+02                                 1.786788                            1.671969      -1.063421       2.370604                    0.997086       3.517137       9.727625       0.499874       1.236487      -0.718736      -0.005454       0.021959      -0.030120       0.037672      -0.007335       0.000385      -0.006149      -0.014297       0.011293      -0.012409       0.000040       0.012369              1.838568       1.432800      -0.205618       0.091641       1.850970      -0.421566       2.231936           0.000158
           97              H       4.068841       8.462260      18.233024       0.111752       1.156836 0.83285545E+01  0.82888772E+02                                 1.835198                            1.696313      -1.246152       2.287503                    0.994725       3.689229      10.522259       0.475014       1.295607      -0.704200       0.013752       0.035261      -0.000836       0.037857       0.004197      -0.000778       0.002622      -0.022734       0.003992      -0.012890       0.000876       0.012014              1.901471       1.564249       0.488586      -0.064522       2.484151      -0.059968       1.656012           0.000017
           98              H       3.516027       7.635156      20.285439       0.115801       1.137329 0.81953498E+01  0.80257675E+02                                 1.741883                            1.630176      -1.017341       2.397763                    0.997841       3.396159       9.236083       0.514345       1.215998      -0.724166       0.007789       0.021314       0.029864       0.037508       0.006932       0.000113       0.006841      -0.014065       0.012494      -0.012384      -0.000313       0.012697              1.791551       1.359303       0.148434       0.065550       1.794527       0.386646       2.220822           0.000185
           99              H       2.315574       4.217790      18.611851       0.120056       1.141262 0.82578841E+01  0.80338052E+02                                 1.700041                            1.602942      -0.903550       2.454617                    0.998987       3.218098       8.484111       0.539580       1.166804      -0.737927      -0.016671      -0.036591       0.000574       0.040214       0.010035       0.002036       0.005520      -0.022272       0.003011      -0.015493      -0.001202       0.016695              1.728707       1.467335       0.296028      -0.044094       2.134507      -0.149666       1.584280           0.000231
          100              H       2.858056       5.027107      16.533489       0.115825       1.074362 0.75177676E+01  0.72316342E+02                                 1.700397                            1.576836      -0.869161       2.466171                    0.999054       3.385004       9.234076       0.513385       1.240268      -0.717950      -0.010142      -0.023891      -0.030025       0.039688       0.010331       0.003780       0.004448      -0.016127       0.011395      -0.015123       0.000844       0.014279              1.773145       1.395897       0.095386       0.116223       1.664670       0.403140       2.258868           0.000005
          101              H       9.582921       6.572370      15.083046       0.120436       1.088960 0.79479045E+01  0.77190327E+02                                 1.689872                            1.604663      -0.909018       2.452420                    0.998949       3.328035       8.994318       0.519098       1.214916      -0.724794       0.009686       0.014653       0.036484       0.040492      -0.002416       0.010511       0.006534       0.004225       0.024651      -0.013301      -0.002373       0.015674              1.712496       1.580910      -0.022951       0.204862       1.499653       0.291612       2.056924           0.000056
          102              H      10.910584       4.915937      14.156735       0.116437       1.091850 0.76534623E+01  0.74793320E+02                                 1.786425                            1.640770      -1.132117       2.339284                    0.996691       3.647273      10.406053       0.475152       1.319072      -0.699022       0.026871      -0.013178       0.021304       0.036737      -0.005952       0.005665       0.001467      -0.000686       0.020815      -0.010950       0.001480       0.009470              1.882399       2.298205      -0.382847       0.461338       1.605087      -0.121906       1.743904           0.000002
          103              H       8.623983       4.913714      10.871833       0.108703       1.204139 0.90019480E+01  0.90673706E+02                                 1.837331                            1.729822      -1.101277       2.351183                    0.996604       3.603031      10.090744       0.487825       1.246515      -0.716330      -0.007902      -0.010297      -0.032980       0.035442      -0.004546       0.008014       0.003156       0.002235       0.016452      -0.011077       0.000379       0.010699              1.870905       1.702654      -0.026903       0.247247       1.602913       0.361928       2.307150           0.000240
          104              H       7.278446       6.523456      11.824091       0.111532       1.141382 0.81327083E+01  0.80420231E+02                                 1.815536                            1.673434      -1.207053       2.303542                    0.995502       3.661752      10.393713       0.479692       1.291259      -0.705137      -0.028061       0.014385      -0.021025       0.037900      -0.008507       0.007828      -0.000639       0.000468       0.022497      -0.013571       0.000609       0.012962              1.903589       2.378508      -0.381379       0.466182       1.584539      -0.074433       1.747718           0.000002
          105              H       5.601569       4.542406       9.963684       0.122855       1.070712 0.77053036E+01  0.74549401E+02                                 1.699425                            1.601611      -0.893641       2.461409                    0.999188       3.326393       9.088899       0.507103       1.248405      -0.717055       0.002284      -0.023836       0.033094       0.040849      -0.006361       0.001796      -0.007197      -0.021457       0.006383      -0.013538      -0.001978       0.015517              1.743664       1.395561      -0.002312      -0.029306       1.628711      -0.307905       2.206721          -0.000046
          106              H       6.320009       3.541876       8.009868       0.105615       1.317786 0.10059229E+02  0.10412732E+03                                 1.960642                            1.837920      -1.083076       2.357058                    0.997046       3.632752      10.298146       0.469879       1.259273      -0.714841       0.000386      -0.038003       0.004906       0.038321      -0.002676       0.000054      -0.007299      -0.032494       0.028702      -0.021260       0.003276       0.017984              2.002515       1.692009      -0.294765      -0.032927       2.566216       0.135025       1.749318           0.001501
          107              H       5.593831       6.939231       6.017131       0.118737       1.116706 0.80141300E+01  0.77582928E+02                                 1.686759                            1.587306      -0.904441       2.453635                    0.998953       3.253130       8.627086       0.536661       1.178953      -0.734139      -0.001607       0.023189      -0.033235       0.040557      -0.005289      -0.002950      -0.008767      -0.018915       0.014326      -0.014739      -0.000191       0.014930              1.724754       1.328299      -0.071399      -0.033745       1.685294      -0.335284       2.160669           0.000098
          108              H       4.853207       7.941985       7.960569       0.120036       1.114988 0.79995989E+01  0.78383707E+02                                 1.765323                            1.645022      -0.994273       2.414112                    0.997676       3.446322       9.579170       0.492768       1.268546      -0.711838      -0.009775       0.038245      -0.002029       0.039527      -0.004788      -0.001225      -0.007184      -0.020236      -0.002195      -0.011681      -0.002905       0.014585              1.820628       1.522525      -0.427207      -0.026150       2.365870      -0.015309       1.573489          -0.000075
          109              H      17.331474      11.917424      23.827217       0.112182       1.184772 0.88709219E+01  0.89087862E+02                                 1.824258                            1.722677      -1.106061       2.353142                    0.996673       3.573982      10.016815       0.486167       1.254499      -0.714699      -0.008777       0.011202      -0.034435       0.037260       0.003922       0.008069      -0.003513       0.004695       0.015513      -0.010759      -0.000239       0.010998              1.853232       1.692320       0.033500       0.241209       1.585391      -0.339605       2.281986           0.000173
          110              H       1.877631      11.915201       1.102752       0.115978       1.095193 0.77559770E+01  0.75996987E+02                                 1.783216                            1.646765      -1.205689       2.305146                    0.995806       3.663706      10.444070       0.476747       1.311167      -0.700540       0.029502       0.012984       0.019703       0.037778       0.007299       0.006631       0.000251      -0.000078       0.019636      -0.011787       0.000869       0.010918              1.864869       2.335380       0.373763       0.437268       1.556029       0.068160       1.703198          -0.000004
          111              H       3.487728      12.626689       7.044636       0.120257       1.111155 0.79290319E+01  0.76553910E+02                                 1.682734                            1.579815      -0.872468       2.470281                    0.999215       3.231414       8.557808       0.537446       1.180385      -0.733922       0.003911       0.023982       0.032547       0.040617       0.005037      -0.003501       0.008346      -0.020246       0.013611      -0.015190       0.000374       0.014816              1.723336       1.306817       0.052433      -0.033756       1.683583       0.342783       2.179608           0.000098
          112              H       4.112716      13.645006       5.075252       0.125682       1.112512 0.79341019E+01  0.77400439E+02                                 1.747136                            1.626867      -1.016165       2.406986                    0.997928       3.386557       9.320621       0.501907       1.250943      -0.716008       0.009495       0.039507       0.001966       0.040680       0.001106      -0.001676       0.004933      -0.026554      -0.000249      -0.013562      -0.001387       0.014949              1.800420       1.429921       0.342072      -0.043898       2.413968      -0.018880       1.557371           0.000007
          113              H       3.615929      10.158715       3.134409       0.121763       1.069826 0.76571363E+01  0.74058268E+02                                 1.702228                            1.598391      -0.988247       2.415188                    0.998440       3.376460       9.261232       0.506137       1.251212      -0.715772       0.000771      -0.023121      -0.030693       0.038435       0.005886       0.000608       0.006498      -0.019894       0.005791      -0.012623      -0.001400       0.014024              1.752466       1.389014      -0.025344      -0.088431       1.661691       0.344649       2.206693          -0.000041
          114              H       2.868713       9.173748       5.103794       0.102735       1.329689 0.10133072E+02  0.10468549E+03                                 1.942452                            1.821557      -1.112498       2.339006                    0.996823       3.605473      10.084922       0.482820       1.227935      -0.722095      -0.002987      -0.037324      -0.005219       0.037806       0.002606      -0.000186       0.007091      -0.032303       0.027386      -0.020945       0.003298       0.017647              1.981074       1.644111       0.292726      -0.049386       2.551988      -0.126957       1.747122           0.001279
          115              H      10.100662      12.204243       1.925274       0.120399       1.093596 0.79841294E+01  0.77739577E+02                                 1.704321                            1.615895      -0.906377       2.453894                    0.998932       3.347803       9.100957       0.512934       1.226394      -0.722076       0.013745       0.018319       0.033221       0.040350      -0.001319       0.011438       0.010126       0.003717       0.010218      -0.015440      -0.000554       0.015994              1.733682       1.660565       0.048021       0.267302       1.577367       0.341443       1.963114          -0.000033
          116              H       6.467094      11.701754      24.937753       0.109146       1.077583 0.75019077E+01  0.73188743E+02                                 1.790507                            1.637917      -1.204813       2.300199                    0.996004       3.740636      10.779494       0.468156       1.341044      -0.693838      -0.029316       0.009494      -0.018971       0.036187      -0.003998       0.004341       0.003537       0.001800       0.010921      -0.008428       0.002020       0.006408              1.901623       2.463977      -0.321951       0.453612       1.559116      -0.057587       1.681776          -0.000002
          117              H       5.814141      13.478251      14.478479       0.132729       1.122674 0.81951931E+01  0.80260668E+02                                 1.743252                            1.645572      -0.823186       2.502216                    0.999463       3.252337       8.846967       0.504727       1.239098      -0.720722       0.020759       0.005582       0.029672       0.036641       0.004644       0.013882       0.002996      -0.014137      -0.002517      -0.018046       0.003593       0.014453              1.769704       1.729616       0.081537       0.435357       1.556798       0.030362       2.022698           0.000004
          118              H       5.165185      15.374811      13.354970       0.110693       1.075915 0.74356918E+01  0.72211620E+02                                 1.780243                            1.626531      -1.040294       2.387275                    0.996826       3.603468      10.280977       0.472700       1.334242      -0.696361       0.010902       0.036449       0.012248       0.039967       0.003198       0.017301      -0.002059      -0.020374       0.001779      -0.023542       0.010305       0.013237              1.892360       1.585299       0.328301       0.075458       2.555830       0.271458       1.535949          -0.000008
          119              H       3.771491      15.263641      11.515321       0.114223       1.116932 0.76874701E+01  0.74487832E+02                                 1.757665                            1.604019      -0.945610       2.428560                    0.998734       3.422460       9.421860       0.503660       1.255067      -0.714621      -0.011856       0.033422      -0.017825       0.039690      -0.002526       0.016414       0.000987      -0.009085       0.007912      -0.018874       0.003482       0.015392              1.863967       1.464759      -0.171760       0.097616       2.475406      -0.462850       1.651736          -0.000016
          120              H       2.968386      13.244794      10.749881       0.127340       1.140648 0.82111499E+01  0.79872922E+02                                 1.712453                            1.609184      -0.809461       2.503904                    0.999549       3.187662       8.438743       0.532441       1.182603      -0.734504      -0.020309       0.003670      -0.029309       0.035846      -0.001665       0.015671      -0.005300      -0.015140       0.000644      -0.020034       0.004291       0.015742              1.741911       1.690503       0.023426       0.458542       1.519327       0.049503       2.015905           0.000042
          121              H       5.764298      18.925581       1.979763       0.132747       1.138882 0.81830005E+01  0.79956794E+02                                 1.742806                            1.630135      -0.907663       2.461818                    0.998937       3.258864       8.798805       0.514752       1.217771      -0.725258       0.019972       0.003752       0.032668       0.038473       0.001945       0.013517       0.007759      -0.012818      -0.003565      -0.017754       0.001638       0.016116              1.781923       1.675349       0.008867       0.453568       1.556712      -0.030436       2.113709           0.000015
          122              H       4.896635      20.866609       1.128699       0.112379       1.085099 0.73842173E+01  0.71121882E+02                                 1.747218                            1.587987      -0.985177       2.407892                    0.998239       3.488443       9.702841       0.496577       1.280621      -0.708142       0.008477       0.033616       0.016864       0.038553       0.000874       0.016306      -0.001997      -0.010849       0.008232      -0.019171       0.004102       0.015069              1.862642       1.436750       0.121614       0.071766       2.514837       0.456987       1.636338           0.000003
          123              H       2.643072      20.884396      25.173872       0.112068       1.113933 0.77331215E+01  0.75413989E+02                                 1.786627                            1.633040      -0.963314       2.421684                    0.997992       3.515406       9.867381       0.485668       1.293213      -0.705785      -0.012509       0.035509      -0.014287       0.040267      -0.004146       0.017283       0.002027      -0.019952       0.009611      -0.023639       0.008968       0.014671              1.896388       1.588467      -0.322436       0.081031       2.532066      -0.318505       1.568631           0.000002
          124              H       2.090092      18.927804      24.099662       0.125229       1.128753 0.81892301E+01  0.79500146E+02                                 1.692124                            1.601089      -0.792827       2.508577                    0.999681       3.169848       8.346652       0.537480       1.173868      -0.736851      -0.020308       0.006357      -0.028656       0.035693      -0.005184       0.014723      -0.002214      -0.017700       0.002569      -0.020091       0.005079       0.015011              1.713393       1.649419      -0.030871       0.415484       1.501213       0.000108       1.989547          -0.000000
          125              H       2.526461      20.891066       5.617546       0.122996       1.118511 0.80704320E+01  0.78225653E+02                                 1.692549                            1.596496      -0.843911       2.486171                    0.999490       3.200799       8.479731       0.533560       1.184324      -0.733673      -0.016726      -0.037318       0.001333       0.040917       0.010454       0.001695       0.005549      -0.020835      -0.000648      -0.014674      -0.002151       0.016825              1.722925       1.501810       0.302619      -0.049114       2.094696      -0.170173       1.572268           0.000001
          126              H       3.122259      21.627012       3.521021       0.123450       1.035638 0.71823126E+01  0.68267647E+02                                 1.660030                            1.542734      -0.835693       2.489519                    0.999495       3.282074       8.883778       0.518569       1.242651      -0.718003      -0.009665      -0.024471      -0.029340       0.039409       0.010021       0.003861       0.005187      -0.016839       0.010882      -0.015002       0.000140       0.014862              1.726591       1.382092       0.102522       0.141233       1.617565       0.376207       2.180114           0.000001
          127              H       4.546957       2.781473       5.181635       0.106636       1.156854 0.83749748E+01  0.83706147E+02                                 1.853297                            1.714322      -1.250318       2.280481                    0.993918       3.778330      10.900881       0.465693       1.315930      -0.699459       0.014379       0.033992      -0.001449       0.036936       0.006855      -0.001106       0.004443      -0.012762      -0.000035      -0.010178      -0.000476       0.010655              1.922311       1.712266       0.580764      -0.057174       2.372859      -0.048003       1.681808          -0.000075
          128              H       3.901528       2.041081       7.247024       0.110744       1.163880 0.84876294E+01  0.84136343E+02                                 1.788057                            1.673088      -1.065351       2.369635                    0.997063       3.519461       9.737061       0.499605       1.236751      -0.718666       0.005432       0.021928       0.030112       0.037644       0.007344       0.000396       0.006162      -0.014306       0.011097      -0.012386      -0.000005       0.012391              1.839913       1.433706       0.205855       0.091698       1.852335       0.421934       2.233696          -0.000061
          129              H       4.382729      19.579260       7.714071       0.111969       1.155768 0.83192558E+01  0.82776417E+02                                 1.834443                            1.695659      -1.245532       2.287994                    0.994735       3.687488      10.517408       0.474963       1.296056      -0.704111      -0.013801       0.035303       0.000842       0.037914      -0.004189      -0.000796      -0.002611      -0.022774       0.003987      -0.012908       0.000883       0.012024              1.900671       1.563673      -0.488324      -0.064472       2.483033       0.059934       1.655307           0.000008
          130              H       4.935543      18.752156       5.661656       0.115837       1.137097 0.81933535E+01  0.80233867E+02                                 1.741719                            1.630037      -1.017076       2.397928                    0.997844       3.395784       9.235054       0.514334       1.216087      -0.724147      -0.007808       0.021331      -0.029859       0.037517      -0.006937       0.000112      -0.006840      -0.014063       0.012486      -0.012386      -0.000311       0.012696              1.791369       1.359196      -0.148427       0.065553       1.794378      -0.386602       2.220532          -0.000124
          131              H       6.135996      15.334790       7.335244       0.120035       1.141424 0.82594221E+01  0.80357086E+02                                 1.700223                            1.603107      -0.903688       2.454531                    0.998986       3.218409       8.485260       0.539542       1.166827      -0.737920       0.016668      -0.036589      -0.000574       0.040211      -0.010037       0.002035      -0.005521      -0.022279       0.003027      -0.015499      -0.001197       0.016696              1.728896       1.467480      -0.296069      -0.044100       2.134748       0.149689       1.584460          -0.000155
          132              H       5.593514      16.144107       9.413606       0.115806       1.074440 0.75184806E+01  0.72325069E+02                                 1.700488                            1.576916      -0.869191       2.466139                    0.999054       3.385215       9.234835       0.513368       1.240276      -0.717947       0.010139      -0.023888       0.030023       0.039684      -0.010334       0.003779      -0.004446      -0.016128       0.011404      -0.015126       0.000848       0.014278              1.773244       1.395966      -0.095393       0.116229       1.664756      -0.403162       2.259009           0.000004
          133              H      17.672849      17.689370      10.864049       0.120418       1.089109 0.79492712E+01  0.77206674E+02                                 1.689991                            1.604773      -0.909236       2.452291                    0.998948       3.328297       8.995112       0.519096       1.214874      -0.724803      -0.009683       0.014657      -0.036475       0.040485       0.002410       0.010516      -0.006529       0.004222       0.024653      -0.013296      -0.002382       0.015678              1.712616       1.581021       0.022965       0.204857       1.499769      -0.291650       2.057058          -0.000002
          134              H      16.345186      16.032937      11.790360       0.116415       1.091937 0.76542088E+01  0.74802269E+02                                 1.786497                            1.640832      -1.132162       2.339243                    0.996691       3.647450      10.406596       0.475152       1.319044      -0.699027      -0.026871      -0.013176      -0.021298       0.036732       0.005954       0.005664      -0.001469      -0.000685       0.020817      -0.010953       0.001483       0.009470              1.882475       2.298319       0.382886       0.461344       1.605162       0.121910       1.743945           0.000001
          135              H      -0.172413      16.030714      15.075262       0.108680       1.204230 0.90028186E+01  0.90684738E+02                                 1.837423                            1.729904      -1.101292       2.351155                    0.996604       3.603244      10.091492       0.487813       1.246513      -0.716330       0.007900      -0.010292       0.032979       0.035439       0.004550       0.008018      -0.003156       0.002243       0.016458      -0.011083       0.000378       0.010705              1.871003       1.702740       0.026913       0.247254       1.602994      -0.361955       2.307273           0.000208
          136              H       1.173124      17.640456      14.123004       0.111517       1.141443 0.81332451E+01  0.80426795E+02                                 1.815589                            1.673480      -1.207085       2.303511                    0.995502       3.661888      10.394150       0.479690       1.291245      -0.705140       0.028058       0.014386       0.021021       0.037896       0.008505       0.007830       0.000637       0.000474       0.022507      -0.013571       0.000607       0.012965              1.903646       2.378579       0.381394       0.466190       1.584588       0.074426       1.747771          -0.000012
          137              H       2.850001      15.659406      15.983411       0.122845       1.070853 0.77065408E+01  0.74563926E+02                                 1.699516                            1.601691      -0.893941       2.461256                    0.999186       3.326648       9.089577       0.507116       1.248330      -0.717070      -0.002305      -0.023822      -0.033101       0.040847       0.006368       0.001795       0.007195      -0.021456       0.006390      -0.013543      -0.001974       0.015516              1.743764       1.395631       0.002311      -0.029317       1.628793       0.307926       2.206869          -0.000057
          138              H       2.131561      14.658876      17.937227       0.105570       1.318055 0.10061682E+02  0.10415719E+03                                 1.960732                            1.838004      -1.083460       2.356822                    0.997042       3.633139      10.298856       0.469931       1.259081      -0.714881      -0.000414      -0.037983      -0.004912       0.038301       0.002667       0.000053       0.007306      -0.032497       0.028727      -0.021264       0.003272       0.017992              2.002604       1.692081       0.294793      -0.032939       2.566310      -0.135036       1.749422           0.001490
          139              H       2.857739      18.056231      19.929964       0.118753       1.116613 0.80132848E+01  0.77572710E+02                                 1.686673                            1.587228      -0.904362       2.453687                    0.998954       3.252960       8.626525       0.536671       1.178961      -0.734138       0.001602       0.023194       0.033236       0.040560       0.005289      -0.002950       0.008768      -0.018912       0.014326      -0.014738      -0.000192       0.014929              1.724665       1.328239       0.071393      -0.033741       1.685199       0.335260       2.160557           0.000070
          140              H       3.598363      19.058985      17.986526       0.120053       1.114911 0.79989037E+01  0.78375241E+02                                 1.765250                            1.644959      -0.994244       2.414140                    0.997677       3.446163       9.578646       0.492773       1.268559      -0.711836       0.009772       0.038250       0.002029       0.039530       0.004786      -0.001224       0.007184      -0.020231      -0.002205      -0.011677      -0.002908       0.014584              1.820549       1.522468       0.427179      -0.026146       2.365752       0.015312       1.573428          -0.000092
          141              H       9.924296       0.800424       2.119878       0.112176       1.184793 0.88710844E+01  0.89089504E+02                                 1.824243                            1.722665      -1.106066       2.353131                    0.996673       3.573982      10.016669       0.486183       1.254458      -0.714708       0.008774       0.011203       0.034433       0.037257      -0.003921       0.008069       0.003511       0.004698       0.015519      -0.010758      -0.000242       0.011000              1.853217       1.692304      -0.033501       0.241196       1.585381       0.339604       2.281966           0.000192
          142              H       6.573939       0.798201      24.844343       0.115980       1.095147 0.77555355E+01  0.75991208E+02                                 1.783134                            1.646694      -1.205611       2.305185                    0.995807       3.663547      10.443350       0.476770       1.311129      -0.700549      -0.029498       0.012988      -0.019705       0.037777      -0.007298       0.006630      -0.000254      -0.000075       0.019636      -0.011784       0.000867       0.010917              1.864779       2.335259      -0.373736       0.437238       1.555957      -0.068159       1.703120          -0.000006
          143              H       4.963842       1.509689      18.902459       0.120256       1.111131 0.79287724E+01  0.76550385E+02                                 1.682673                            1.579760      -0.872452       2.470285                    0.999216       3.231350       8.557438       0.537474       1.180341      -0.733933      -0.003906       0.023982      -0.032546       0.040616      -0.005037      -0.003501      -0.008345      -0.020244       0.013610      -0.015189       0.000374       0.014815              1.723274       1.306775      -0.052429      -0.033754       1.683519      -0.342771       2.179527           0.000087
          144              H       4.338854       2.528006      20.871843       0.125681       1.112487 0.79338517E+01  0.77397073E+02                                 1.747082                            1.626819      -1.016128       2.407001                    0.997929       3.386481       9.320232       0.501926       1.250909      -0.716016      -0.009490       0.039507      -0.001964       0.040678      -0.001105      -0.001676      -0.004933      -0.026552      -0.000252      -0.013560      -0.001387       0.014947              1.800362       1.429880      -0.342055      -0.043896       2.413882       0.018876       1.557323          -0.000014
          145              H       4.835641      21.275715      22.812686       0.121760       1.069859 0.76574397E+01  0.74062065E+02                                 1.702273                            1.598431      -0.988272       2.415174                    0.998440       3.376532       9.261536       0.506126       1.251225      -0.715769      -0.000770      -0.023120       0.030693       0.038434      -0.005886       0.000607      -0.006498      -0.019894       0.005792      -0.012623      -0.001400       0.014023              1.752515       1.389045       0.025345      -0.088440       1.661731      -0.344663       2.206769          -0.000050
          146              H       5.582857      20.290748      20.843301       0.102724       1.329850 0.10134623E+02  0.10470581E+03                                 1.942624                            1.821708      -1.112609       2.338941                    0.996822       3.605726      10.085927       0.482794       1.227951      -0.722091       0.002989      -0.037319       0.005220       0.037801      -0.002604      -0.000186      -0.007092      -0.032298       0.027393      -0.020943       0.003297       0.017646              1.981252       1.644243      -0.292768      -0.049396       2.552239       0.126976       1.747275           0.001259
          147              H      17.155108       1.087243      24.021821       0.120415       1.093509 0.79833377E+01  0.77729912E+02                                 1.704235                            1.615818      -0.906324       2.453933                    0.998933       3.347629       9.100358       0.512945       1.226399      -0.722076      -0.013746       0.018324      -0.033222       0.040354       0.001317       0.011437      -0.010129       0.003715       0.010213      -0.015441      -0.000554       0.015995              1.733592       1.660481      -0.048020       0.267286       1.577289      -0.341415       1.963005           0.000039
          148              H       1.984476       0.584754       1.009342       0.109173       1.077443 0.75007177E+01  0.73174565E+02                                 1.790396                            1.637822      -1.204713       2.300274                    0.996005       3.740373      10.778708       0.468152       1.341101      -0.693827       0.029315       0.009498       0.018984       0.036193       0.003996       0.004343      -0.003536       0.001795       0.010924      -0.008426       0.002016       0.006410              1.901503       2.463788       0.321903       0.453597       1.559013       0.057584       1.681707           0.000012
          149              H       2.637429       2.361251      11.468616       0.132837       1.122378 0.81925915E+01  0.80232205E+02                                 1.743282                            1.645576      -0.823178       2.502343                    0.999464       3.251946       8.846958       0.504583       1.239498      -0.720634      -0.020757       0.005557      -0.029718       0.036673      -0.004642       0.013873      -0.002993      -0.014103      -0.002526      -0.018028       0.003584       0.014443              1.769748       1.729655      -0.081533       0.435422       1.556778      -0.030338       2.022809          -0.000003
          150              H       3.286385       4.257811      12.592125       0.110702       1.075839 0.74350437E+01  0.72203163E+02                                 1.780104                            1.626420      -1.040205       2.387323                    0.996828       3.603208      10.279807       0.472738       1.334176      -0.696375      -0.010901       0.036447      -0.012258       0.039968      -0.003202       0.017299       0.002057      -0.020372       0.001791      -0.023541       0.010302       0.013238              1.892193       1.585182      -0.328264       0.075449       2.555562      -0.271420       1.535835          -0.000004
          151              H       4.680079       4.146641      14.431774       0.114210       1.117003 0.76880453E+01  0.74494463E+02                                 1.757702                            1.604050      -0.945670       2.428518                    0.998733       3.422550       9.422036       0.503671       1.255021      -0.714630       0.011853       0.033420       0.017820       0.039686       0.002525       0.016412      -0.000988      -0.009088       0.007912      -0.018873       0.003483       0.015389              1.864007       1.464786       0.171765       0.097622       2.475463       0.462867       1.651773           0.000020
          152              H       5.483184       2.127794      15.197214       0.127322       1.140663 0.82112004E+01  0.79873122E+02                                 1.712432                            1.609161      -0.809387       2.503933                    0.999549       3.187646       8.438542       0.532462       1.182561      -0.734514       0.020311       0.003665       0.029310       0.035847       0.001664       0.015669       0.005297      -0.015128       0.000653      -0.020027       0.004289       0.015738              1.741896       1.690487      -0.023427       0.458551       1.519300      -0.049503       2.015900           0.000028
          153              H       2.687272       7.808581      23.967332       0.132735       1.138954 0.81836258E+01  0.79964207E+02                                 1.742850                            1.630174      -0.907762       2.461758                    0.998936       3.258994       8.799147       0.514758       1.217736      -0.725265      -0.019978       0.003746      -0.032661       0.038469      -0.001945       0.013518      -0.007756      -0.012820      -0.003575      -0.017756       0.001641       0.016115              1.781971       1.675389      -0.008867       0.453584       1.556756       0.030444       2.113768          -0.000007
          154              H       3.554935       9.749609      24.818396       0.112355       1.085205 0.73850964E+01  0.71132020E+02                                 1.747277                            1.588039      -0.985301       2.407807                    0.998238       3.488626       9.703266       0.496592       1.280552      -0.708156      -0.008482       0.033616      -0.016852       0.038548      -0.000873       0.016309       0.002001      -0.010853       0.008219      -0.019175       0.004106       0.015070              1.862707       1.436796      -0.121622       0.071773       2.514950      -0.456994       1.636374          -0.000000
          155              H       5.808498       9.767396       0.773223       0.112067       1.113918 0.77329890E+01  0.75412207E+02                                 1.786595                            1.633013      -0.963283       2.421697                    0.997992       3.515366       9.867165       0.485678       1.293193      -0.705789       0.012509       0.035508       0.014288       0.040267       0.004147       0.017284      -0.002027      -0.019949       0.009606      -0.023638       0.008967       0.014671              1.896351       1.588443       0.322428       0.081029       2.532011       0.318499       1.568600          -0.000000
          156              H       6.361478       7.810804       1.847433       0.125234       1.128705 0.81887726E+01  0.79494447E+02                                 1.692065                            1.601035      -0.792793       2.508598                    0.999681       3.169758       8.346299       0.537494       1.173855      -0.736854       0.020309       0.006355       0.028657       0.035694       0.005183       0.014721       0.002214      -0.017696       0.002570      -0.020088       0.005078       0.015010              1.713331       1.649363       0.030868       0.415463       1.501159      -0.000111       1.989471           0.000039
          157              C      12.109346      11.317106       8.022842       0.546616      25.642869 0.27458821E+03  0.57994687E+04                                 7.993661                            5.841187      -0.071277       2.021686                    0.999508      22.960231      64.156491       0.622369       0.465963      -1.026773      -0.012031       0.012603       0.049923       0.052876       0.062347       0.024311      -0.003895       0.068583      -0.199001      -0.075014      -0.031406       0.106420              9.759053       5.488513      -2.084764      -1.792922       8.862176       2.513926      14.926469          -0.000986
          158              C      12.518885      10.827958       6.647646      -0.007324      38.012375 0.43149351E+03  0.10038523E+05                                 9.787029                            6.882736       0.038077       2.020070                    0.999285      26.926814      74.869458       0.639486       0.411698      -1.076469       0.005861      -0.016104      -0.034450       0.038477      -0.000965       0.002157      -0.003166      -0.001802       0.000385      -0.003272      -0.001263       0.004535             12.309816       6.547078      -3.053042      -2.702790      11.258135       3.197338      19.124234           0.001429
          159              C      12.319539      11.621712       5.518947      -0.096369      32.397016 0.40283459E+03  0.92969830E+04                                 8.839992                            6.717848       0.126268       2.019773                    0.999730      28.598222      81.606440       0.631722       0.420112      -1.061264       0.006990      -0.020879      -0.009053       0.023807      -0.008848       0.008913      -0.004167      -0.022165      -0.087568      -0.031523       0.001919       0.029605             10.241416       5.629523      -1.866676      -1.285362       9.085751       1.262013      16.008975           0.000724
          160              C      12.686906      11.194819       4.268297      -0.109433      33.507194 0.41869307E+03  0.97413540E+04                                 8.998102                            6.817560       0.162810       2.026215                    0.999687      28.832870      82.185117       0.632396       0.416288      -1.065370      -0.003128      -0.007013       0.019994       0.021418      -0.002121       0.013527      -0.019193      -0.017376      -0.015023      -0.024073      -0.002644       0.026717             10.457694       6.215934      -2.648073      -1.448691       9.864279       1.643415      15.292870           0.000192
          161              C      13.312293       9.940821       4.135967      -0.017225      37.779480 0.43736136E+03  0.10204984E+05                                 9.712624                            6.911598       0.038923       2.017206                    0.999302      27.052492      75.221837       0.640894       0.409589      -1.078325      -0.020307       0.011049       0.041737       0.047712       0.004955      -0.000382       0.003394      -0.015428      -0.011407      -0.007774      -0.003938       0.011713             12.104407       6.688798      -3.122500      -2.444442      10.549640       1.838366      19.074784           0.000294
          162              C      13.534203       9.164855       5.264666      -0.109662      35.185113 0.43172944E+03  0.10197627E+05                                 9.502624                            7.054285      -0.061312       1.954449                    0.999497      29.747399      87.539301       0.599920       0.432241      -1.047568      -0.018632       0.016499       0.005779       0.025550      -0.002301       0.003411       0.001048      -0.017339      -0.079489      -0.026901       0.004675       0.022226             11.212528       6.577310      -3.017377      -1.777901      10.127135       0.630007      16.933138           0.000583
          163              C      13.144936       9.605088       6.497153      -0.112250      34.091380 0.41863567E+03  0.97953702E+04                                 9.240115                            6.902941       0.005943       1.974736                    0.999664      29.459488      85.792376       0.613279       0.426838      -1.052705      -0.006448       0.005825      -0.021309       0.023012       0.007118       0.009593      -0.020639      -0.005455       0.010825      -0.025148       0.002013       0.023135             10.786035       6.481087      -3.325834      -2.283888      11.045934       2.263675      14.831084           0.001002
          164              C      13.728592       9.436110       2.781529       0.582239      24.719905 0.25845473E+03  0.53922085E+04                                 7.824255                            5.688527       0.034729       2.062709                    0.999719      22.581640      63.305511       0.625284       0.469512      -1.021882       0.007047      -0.026804      -0.059865       0.065969       0.039090       0.036963      -0.009163       0.127114      -0.191535      -0.079429      -0.033382       0.112812              9.574136       5.402532      -1.970362      -1.895447       9.231472       0.775284      14.088402          -0.000089
          165              C      13.902706      14.881216      10.142719       0.589074      24.824936 0.25623906E+03  0.53355221E+04                                 7.855613                            5.671981       0.014969       2.059672                    0.999735      22.456659      62.933352       0.624768       0.470821      -1.020973      -0.012353      -0.022979       0.056433       0.062172      -0.030841       0.039232       0.012300       0.128911      -0.189201      -0.080489      -0.029901       0.110390              9.641374       5.233841       1.827965      -1.977006       9.648365      -0.925118      14.041916           0.000293
          166              C      14.279232      15.403715       8.796065      -0.016741      37.903855 0.43243280E+03  0.10061123E+05                                 9.732407                            6.873163       0.060796       2.027066                    0.999280      26.921615      74.743116       0.642617       0.409662      -1.078310       0.006156       0.015246      -0.041032       0.044203      -0.002409       0.004266      -0.002108      -0.003052      -0.023617      -0.009506       0.001676       0.007831             12.185277       6.294345       2.780418      -2.587281      10.824822      -2.042931      19.436665          -0.002223
          167              C      14.125776      14.634419       7.646609      -0.091924      34.751741 0.41947402E+03  0.98255975E+04                                 9.405856                            6.942626      -0.067707       1.958606                    0.999485      29.216584      85.292518       0.606846       0.430897      -1.049608       0.000263       0.025713      -0.005971       0.026399       0.000613       0.007188      -0.000904       0.000204      -0.078679      -0.027520       0.012910       0.014610             11.134849       5.819948       2.483627      -1.744742      10.632510      -0.957517      16.952089          -0.000253
          168              C      14.467938      15.125790       6.416717      -0.108709      33.994784 0.41334130E+03  0.96284224E+04                                 9.199318                            6.845810       0.013341       1.979876                    0.999701      29.191987      84.469592       0.618426       0.425179      -1.055082      -0.009640       0.011931       0.022768       0.027453      -0.002074       0.010223       0.020174       0.010053      -0.004314      -0.025470       0.005245       0.020225             10.781957       5.803633       2.771774      -1.979162      11.368652      -2.668660      15.173587          -0.000769
          169              C      15.003444      16.393128       6.274008      -0.003921      38.300019 0.42484890E+03  0.98435932E+04                                 9.831175                            6.822575       0.018424       2.014715                    0.999298      26.801130      74.316612       0.643419       0.410860      -1.077245      -0.008849      -0.015143       0.033099       0.037459       0.004787       0.005147       0.002532       0.015047      -0.004002      -0.008435      -0.003554       0.011989             12.541904       6.022759       2.618201      -2.222288      11.481643      -3.601911      20.121311          -0.002757
          170              C      15.181725      17.160201       7.413085      -0.106082      33.175936 0.40500342E+03  0.93565275E+04                                 8.953687                            6.712562       0.070761       1.996816                    0.999662      28.828631      82.217655       0.635479       0.417205      -1.063456      -0.003830      -0.023295       0.011252       0.026152       0.016331       0.006665       0.004225      -0.019991      -0.078643      -0.027669      -0.005403       0.033072             10.495526       5.453715       1.765183      -1.215222       9.238530      -1.357689      16.794334          -0.000816
          171              C      14.846515      16.682170       8.658546      -0.112757      34.498754 0.42677755E+03  0.99857162E+04                                 9.198754                            6.898118       0.111523       2.006423                    0.999702      29.151603      83.565764       0.626091       0.418110      -1.063282       0.003514      -0.009674      -0.022876       0.025085       0.006016       0.012416       0.024069      -0.003028      -0.007296      -0.025310      -0.004549       0.029859             10.791508       6.006746       2.498187      -1.492264      10.343435      -1.865868      16.024343          -0.000370
          172              C      15.356190      16.935638       4.909190       0.550007      25.971790 0.27036100E+03  0.56847021E+04                                 8.046343                            5.783683      -0.037345       2.032966                    0.999601      22.808333      63.466302       0.627836       0.463977      -1.028482       0.008898       0.019351      -0.046414       0.051068      -0.065523       0.014149       0.010477       0.061145      -0.206652      -0.076157      -0.030818       0.106975              9.953485       5.444118       2.141806      -1.188998       8.870175      -2.801005      15.546160           0.002778
          173              C      10.450735      14.476557      11.772197       0.586386      24.238225 0.25696969E+03  0.53500507E+04                                 7.738723                            5.679615      -0.022344       2.046010                    0.999643      22.453418      62.747882       0.624947       0.470747      -1.021871       0.038778      -0.043822      -0.016113       0.060694       0.083858      -0.020006      -0.047618      -0.003086      -0.076710      -0.079907      -0.033556       0.113463              9.400444      10.696112      -4.865888      -0.733226       8.882270       2.473990       8.622950           0.000021
          174              C       9.574592      15.543789      12.384548      -0.007109      36.757552 0.42295490E+03  0.97918471E+04                                 9.566780                            6.804519       0.081629       2.037281                    0.999301      26.714337      74.122286       0.644471       0.410518      -1.077130      -0.020198       0.030406       0.018549       0.040946       0.002670       0.000765      -0.007222      -0.006616       0.007720      -0.007270      -0.002378       0.009647             11.981749      14.787854      -6.599609      -0.557392      11.148989       3.442730      10.008403           0.000772
          175              C       8.476980      16.008480      11.702140      -0.099880      33.042469 0.41182582E+03  0.95763678E+04                                 9.025160                            6.828689       0.048646       1.994414                    0.999689      28.948731      83.466058       0.620335       0.424612      -1.056310      -0.002604       0.016273       0.015578       0.022678       0.014677       0.003389       0.003210      -0.005223       0.060709      -0.025032       0.003505       0.021527             10.551344      13.562082      -5.196014       0.604888       9.401195       2.011989       8.690755           0.000075
          176              C       7.674194      16.991223      12.262597      -0.103831      33.407309 0.42963532E+03  0.10117954E+05                                 9.169869                            7.028943      -0.043762       1.965256                    0.999458      29.338843      85.712648       0.603118       0.431232      -1.050032       0.023813      -0.011643       0.004659       0.026913       0.007071       0.010775      -0.019512       0.005175      -0.010516      -0.026908       0.009016       0.017892             10.599093      12.115319      -4.516084       0.337691       9.770178       2.874854       9.911783          -0.000033
          177              C       7.957262      17.489264      13.518436      -0.015632      36.862907 0.42791710E+03  0.99371606E+04                                 9.577056                            6.841278       0.114327       2.046292                    0.999338      26.868399      74.701079       0.643069       0.410153      -1.077207       0.024442      -0.031261      -0.016493       0.042973      -0.000543      -0.005666      -0.007679      -0.007728       0.013235      -0.009984      -0.001800       0.011784             11.908623      14.021058      -6.462466      -0.103319      11.720717       3.394230       9.984092          -0.000053
          178              C       9.040950      17.000116      14.221603      -0.111478      33.665853 0.41787791E+03  0.97624480E+04                                 9.118844                            6.860190       0.018841       1.978397                    0.999724      29.381960      85.192867       0.620787       0.422332      -1.056666      -0.001408      -0.011146      -0.019766       0.022736       0.012605       0.006125       0.000595      -0.005087       0.051649      -0.021963       0.002996       0.018967             10.651313      13.302408      -5.229753       0.690428       9.484624       2.197330       9.166907           0.000193
          179              C       9.844117      16.037384      13.650767      -0.101977      33.313639 0.42572457E+03  0.10003232E+05                                 9.135435                            6.984302      -0.053934       1.959994                    0.999510      29.364709      85.698915       0.606661       0.429683      -1.050949      -0.019574       0.013245      -0.009034       0.025302       0.003391       0.009675      -0.021820       0.007448      -0.018550      -0.028019       0.008097       0.019922             10.547513      12.152614      -4.583458       0.147140       9.494416       3.106037       9.995511           0.000120
          180              C       7.125984      18.618752      14.086678       0.590909      24.205279 0.25875738E+03  0.54080081E+04                                 7.762836                            5.722538      -0.115179       2.015514                    0.999526      22.648890      63.854201       0.617512       0.474587      -1.017649      -0.030123       0.048880       0.023042       0.061868       0.090356      -0.019404      -0.038809       0.036286      -0.086191      -0.084414      -0.032965       0.117379              9.367074       9.761503      -4.872438      -0.492214       9.477857       2.126874       8.861861           0.000022
          181              C      13.173597      15.230290      15.518958       0.584893      24.318945 0.25773750E+03  0.53757982E+04                                 7.758866                            5.691121      -0.013209       2.049593                    0.999666      22.528912      63.237069       0.623148       0.471248      -1.020505       0.011448      -0.031126      -0.050786       0.060656       0.044155       0.033310      -0.008396       0.121614      -0.168587      -0.073572      -0.034880       0.108452              9.424075       5.672546      -2.246736      -2.234476       9.645378       1.757145      12.954300          -0.000019
          182              C      12.721231      15.879523      16.779986      -0.009076      36.707526 0.42624217E+03  0.98826739E+04                                 9.545718                            6.834611       0.075304       2.034663                    0.999309      26.714190      74.069504       0.642814       0.410963      -1.077318      -0.015990       0.017391       0.034915       0.042157       0.009024       0.005254      -0.002565      -0.002597      -0.030240      -0.013536      -0.000720       0.014257             11.814016       6.561024      -3.075956      -3.194461      11.534229       3.090782      17.346793           0.000041
          183              C      12.260623      17.209116      16.777392      -0.086000      32.834339 0.41336940E+03  0.96013522E+04                                 8.956166                            6.814881       0.140911       2.027674                    0.999714      28.537945      81.680573       0.625896       0.421317      -1.060563       0.002845      -0.003905       0.026032       0.026476       0.016082       0.016864      -0.019436      -0.004977      -0.003615      -0.034999       0.014440       0.020559             10.408415       6.125449      -2.534674      -2.253580      10.979079       2.757191      14.120719           0.000456
          184              C      11.817320      17.807211      17.945011      -0.131446      34.075816 0.43524661E+03  0.10280899E+05                                 9.184940                            6.998416       0.052535       1.980891                    0.999732      30.010521      87.736641       0.614490       0.421983      -1.055997       0.038277      -0.014655      -0.011265       0.042507       0.007710       0.017621      -0.012629      -0.066141      -0.034361      -0.040983      -0.000997       0.041980             10.602983       6.043147      -1.957821      -2.258884      10.349839       2.222358      15.415961           0.001328
          185              C      11.800587      17.089052      19.120414      -0.033119      38.343706 0.45216032E+03  0.10658209E+05                                 9.860770                            7.061642       0.010934       2.004377                    0.999354      27.570884      77.523423       0.628296       0.413571      -1.073722       0.036462      -0.021542      -0.036460       0.055883       0.006549       0.007811       0.004333       0.001471       0.012227      -0.009137      -0.003979       0.013116             12.200723       6.691580      -3.042780      -3.194272      12.229884       3.509417      17.680705          -0.000561
          186              C      12.257053      15.772800      19.133388      -0.104726      33.270088 0.41342958E+03  0.96069781E+04                                 9.008005                            6.806068       0.058807       1.992471                    0.999686      29.002814      83.138972       0.627334       0.420167      -1.060859       0.005507       0.007863      -0.023870       0.025728       0.010197       0.009713      -0.025066      -0.022309       0.018756      -0.030302      -0.001928       0.032230             10.424085       6.095134      -2.961153      -2.438342      11.674648       2.612619      13.502472           0.000339
          187              C      12.705903      15.174705      17.968363      -0.094686      33.011880 0.41074982E+03  0.95423556E+04                                 9.002935                            6.810311       0.083222       2.006388                    0.999679      28.819847      82.977299       0.622644       0.423436      -1.057347      -0.016324       0.016006       0.004676       0.023335       0.004092       0.009634      -0.003459      -0.018360      -0.073516      -0.027955       0.005606       0.022349             10.438453       6.046236      -2.589459      -2.339495      10.345430       1.440192      14.923692           0.000228
          188              C      11.298189      17.722721      20.412580       0.601059      24.352536 0.25667043E+03  0.53617248E+04                                 7.839267                            5.742156      -0.180553       1.996435                    0.999226      22.611193      64.050831       0.608656       0.481732      -1.012307      -0.011852       0.040307       0.064180       0.076708       0.082127      -0.005245      -0.011359      -0.014600      -0.211337      -0.071783      -0.046643       0.118426              9.394090       7.219349      -2.861207      -0.664282       7.913131       2.051611      13.049790           0.006183
          189              C      17.176782       9.069249       1.203945       0.594903      24.158842 0.25324347E+03  0.52627440E+04                                 7.740627                            5.653758      -0.070602       2.032638                    0.999685      22.428093      62.989554       0.622680       0.473334      -1.018631      -0.031372      -0.044195       0.023034       0.058889      -0.085184      -0.021680       0.050021       0.011942      -0.067949      -0.084055      -0.031115       0.115170              9.357707      10.091634       4.750780      -0.592877       9.092615      -2.577272       8.888871           0.000016
          190              C      18.000178      10.143151       0.594188      -0.011693      36.836031 0.42291120E+03  0.97932585E+04                                 9.571638                            6.801940       0.070004       2.033338                    0.999328      26.760646      74.326287       0.644734       0.410249      -1.077012       0.021010       0.030020      -0.021008       0.042237      -0.000995      -0.002146       0.008274      -0.004208       0.009047      -0.006708      -0.003826       0.010534             11.880906      13.973258       6.430489      -0.505333      11.404236      -3.708686      10.265224          -0.000063
          191              C       0.314560      10.632299       1.268813      -0.104770      34.068230 0.42759670E+03  0.10037640E+05                                 9.198473                            6.943922       0.043396       1.987259                    0.999638      29.355316      85.058857       0.617024       0.422870      -1.057324      -0.001389       0.013259      -0.018693       0.022960      -0.010281       0.006273      -0.001226      -0.002277       0.047697      -0.018739       0.000762       0.017977             10.702328      13.322171       5.289751       0.402502       9.513970      -2.361660       9.270843           0.000062
          192              C      16.730757      10.634522      25.288039      -0.098318      33.730682 0.43264053E+03  0.10201137E+05                                 9.222640                            7.048310      -0.041554       1.965658                    0.999459      29.326656      85.582223       0.603268       0.430600      -1.050970       0.019067       0.011806       0.006742       0.023417      -0.004900       0.008217       0.021360       0.005178      -0.019031      -0.027222       0.008237       0.018985             10.630513      12.007059       4.508608       0.037923       9.594385      -3.347810      10.290094          -0.000037
          193              C      15.167588      12.090849      18.373138       0.590163      25.339109 0.26225025E+03  0.55002265E+04                                 8.024221                            5.779478      -0.148138       2.004234                    0.999315      22.704215      64.153316       0.611433       0.477631      -1.015873       0.007269       0.044054      -0.059570       0.074446      -0.083402      -0.010043       0.019127      -0.017552      -0.220683      -0.076741      -0.046136       0.122876              9.767873       7.134907       2.904435      -0.541999       8.161394      -2.609921      14.007318           0.005774
          194              C      14.743692      11.439393      19.678277      -0.035548      39.062532 0.45213833E+03  0.10651868E+05                                 9.957702                            7.042720      -0.025415       1.990323                    0.999263      27.636417      77.550975       0.631991       0.411378      -1.075726      -0.033980      -0.022079       0.033941       0.052859       0.001467       0.005339      -0.005074       0.010753       0.024949      -0.011539      -0.000339       0.011878             12.437804       6.299160       2.704574      -2.989664      12.417013      -3.795207      18.597239          -0.000538
          195              C      14.359516      10.098683      19.693845      -0.097057      33.080062 0.40763527E+03  0.94362049E+04                                 8.974630                            6.759522       0.085376       2.005249                    0.999683      28.740726      82.151769       0.629490       0.420331      -1.061067      -0.019316       0.012659       0.021713       0.031698      -0.004509       0.011614       0.027398      -0.012529      -0.002100      -0.030362      -0.000761       0.031123             10.406994       5.602143       2.482914      -2.180296      11.783911      -2.750752      13.834927           0.000235
          196              C      13.968579       9.489471      20.869249      -0.077918      32.804563 0.40366735E+03  0.93346224E+04                                 8.983229                            6.767076       0.020158       1.993527                    0.999595      28.452746      81.659785       0.622620       0.425412      -1.056401      -0.003388       0.021736      -0.006439       0.022921      -0.005369       0.011698       0.003269      -0.004246      -0.065192      -0.026301       0.009125       0.017176             10.446144       5.536890       2.079178      -2.266921      10.678567      -1.551809      15.122977           0.000241
          197              C      13.915738      10.223193      22.055031      -0.006634      36.732628 0.42892239E+03  0.99551113E+04                                 9.546701                            6.853129       0.089119       2.039356                    0.999247      26.703696      73.950001       0.642700       0.410611      -1.078122       0.007014       0.014652      -0.037865       0.041203      -0.005610       0.007815       0.002490       0.006071      -0.028866      -0.013867       0.001174       0.012693             11.804254       6.125807       2.567385      -3.086607      11.688303      -2.952244      17.598652          -0.000081
          198              C      14.283180      11.570574      22.034273      -0.096381      33.572766 0.42275412E+03  0.98773459E+04                                 9.090288                            6.893819       0.112589       2.013081                    0.999684      28.924906      83.107901       0.621857       0.421564      -1.060113      -0.001568      -0.004170      -0.029031       0.029371      -0.006855       0.015740       0.017862       0.003649       0.012087      -0.027214       0.005014       0.022201             10.593852       5.930196       2.173691      -2.431896      11.213673      -2.634888      14.637687           0.000441
          199              C      14.715962      12.168668      20.845896      -0.141365      34.866345 0.44216755E+03  0.10470779E+05                                 9.277918                            7.018177       0.047116       1.971900                    0.999670      30.257540      88.160871       0.619186       0.417727      -1.060180      -0.033355      -0.018358       0.013285       0.040324      -0.000321       0.016094       0.011840      -0.071511      -0.041406      -0.039646      -0.005510       0.045156             10.772044       5.934225       1.881179      -2.364248      10.329857      -2.089953      16.052050           0.001028
          200              C      13.497959       9.573960      23.347196       0.585657      24.240702 0.25631430E+03  0.53368599E+04                                 7.734779                            5.673428       0.026485       2.064033                    0.999646      22.459746      62.916757       0.624660       0.470923      -1.021036      -0.014022      -0.028445       0.051247       0.060266      -0.036430       0.037617       0.009827       0.132324      -0.172442      -0.076066      -0.035143       0.111208              9.384312       5.345370       1.919872      -2.109466       9.947802      -1.521663      12.859763           0.000002
          201              C      10.090155       9.022557      24.797639       0.585838      24.421843 0.25837139E+03  0.53906739E+04                                 7.797460                            5.709157      -0.081746       2.026236                    0.999589      22.523758      63.168893       0.620550       0.473076      -1.019831       0.031218      -0.048605      -0.014438       0.059543       0.085577      -0.018741      -0.041544       0.020329      -0.094630      -0.079441      -0.034557       0.113997              9.492699      10.541120      -5.017002      -0.580517       9.406434       2.365853       8.530542           0.000022
          202              C       9.262068      10.125364      25.381448      -0.012362      37.746729 0.43113553E+03  0.10029813E+05                                 9.733608                            6.869691       0.074074       2.032490                    0.999318      26.888344      74.802468       0.641409       0.410480      -1.077084      -0.022221       0.029547       0.015871       0.040233      -0.003956       0.001173      -0.010857      -0.006449       0.022281      -0.010313      -0.005182       0.015496             12.318157      15.790599      -6.224212      -0.228566      11.847319       3.883102       9.316552          -0.000516
          203              C       8.038902      10.467767      24.789855      -0.107364      34.030288 0.42398721E+03  0.99285352E+04                                 9.203869                            6.924314       0.050611       1.991640                    0.999623      29.225297      84.486538       0.616796       0.424065      -1.056930       0.000611       0.014365       0.015314       0.021006       0.012677       0.011183       0.004379      -0.008223       0.051241      -0.023017      -0.000463       0.023480             10.903278      14.913316      -4.763942       0.829143       9.563859       2.394368       8.232660          -0.000179
          204              C      10.589443      10.772373       0.594188      -0.102099      33.745343 0.43203279E+03  0.10196641E+05                                 9.249371                            7.060368      -0.065667       1.957553                    0.999388      29.461794      86.388728       0.599786       0.432682      -1.048322      -0.024070       0.007926      -0.002484       0.025462       0.004171       0.012988      -0.018121       0.018057      -0.007643      -0.027206       0.006841       0.020365             10.774270      12.989781      -4.046549       0.570203      10.069638       3.325914       9.263391           0.000068
          205              C      13.075736      10.034204      12.646614       0.136399      34.830608 0.36347321E+03  0.81625765E+04                                 9.376851                            6.436124      -0.068344       1.996821                    0.999564      25.711726      71.996307       0.638181       0.427374      -1.058424      -0.023386       0.024105      -0.043772       0.055172      -0.001010      -0.006014      -0.005499      -0.021309       0.008255      -0.014513       0.001905       0.012609             11.925015       6.436735       2.265177       2.193892      21.555486       0.729711       7.782825           0.000074
          206              C      12.604866       8.813558      12.205513      -0.156679      34.323327 0.41430491E+03  0.96206161E+04                                 9.089031                            6.750554       0.217194       2.045856                    0.999714      29.090173      83.027420       0.639489       0.412468      -1.067083       0.012012      -0.003028       0.003398       0.012845       0.005102       0.012598       0.002766       0.002069       0.038615      -0.013758      -0.006378       0.020136             10.728655       6.702021       1.250864       2.303965      17.292875      -0.321846       8.191068           0.000154
          207              C      12.993845       7.688517      12.880138      -0.069154      32.102084 0.42263411E+03  0.98940914E+04                                 8.880580                            6.939344      -0.008325       1.982875                    0.999310      28.723890      83.166707       0.612338       0.427271      -1.054392       0.018384       0.014875       0.012210       0.026614       0.003694       0.015755       0.003882      -0.028025       0.003285      -0.024357       0.006771       0.017585             10.175535       6.913681       0.531586       2.447937      15.177456      -0.807084       8.435470          -0.000020
          208              C      13.840435       7.757443      13.998458      -0.068281      31.636500 0.40753845E+03  0.94443967E+04                                 8.749615                            6.787590       0.045896       2.000538                    0.999591      28.452111      81.681920       0.623457       0.423930      -1.057575      -0.011390       0.013864      -0.018114       0.025496      -0.009036       0.016047      -0.004481      -0.021475       0.002098      -0.023042       0.002762       0.020280             10.034289       6.738466       0.984762       2.484493      15.037813      -0.231591       8.326588           0.000080
          209              C      14.319946       8.946962      14.460316      -0.171097      34.889058 0.42370440E+03  0.98802512E+04                                 9.142612                            6.802521       0.204669       2.032066                    0.999758      29.477946      83.922716       0.641347       0.409551      -1.070488      -0.011327      -0.004630      -0.003406       0.012702      -0.009959       0.026741      -0.005380      -0.008230       0.036233      -0.029099      -0.003739       0.032838             10.693517       6.714224       0.355114       2.572567      16.836328      -0.807363       8.529998           0.000101
          210              C      13.923731      10.107576      13.777907       0.133904      34.909987 0.37148272E+03  0.83815398E+04                                 9.366542                            6.494030      -0.047055       1.999162                    0.999413      25.884720      72.466852       0.637675       0.425717      -1.060272       0.021010       0.027764       0.035685       0.049856       0.001248      -0.006158       0.005446      -0.031681      -0.005134      -0.017701      -0.000492       0.018192             11.781948       6.246305      -0.516761       2.337913      20.831518      -2.355500       8.268019           0.000058
          211              C      12.965851       4.522396      25.347717       0.142546      34.623469 0.36563129E+03  0.82275608E+04                                 9.366926                            6.474476      -0.106260       1.987012                    0.999570      25.717708      72.210351       0.633113       0.429929      -1.056287      -0.021581       0.029016      -0.043671       0.056699      -0.002181      -0.007217      -0.003309      -0.024949       0.006053      -0.016699       0.004190       0.012510             11.860412       6.098904       0.157673       2.200373      21.079376       2.445090       8.402957           0.000005
          212              C      12.637310       3.323983      24.717203      -0.152407      35.059132 0.41811634E+03  0.97373691E+04                                 9.255746                            6.813257       0.113725       2.012855                    0.999496      29.193114      83.610349       0.631710       0.416336      -1.063940       0.015035       0.002073      -0.006307       0.016435       0.006672       0.011769       0.005366       0.002324       0.040817      -0.014283      -0.006965       0.021248             10.952446       6.604628      -0.556082       2.544402      17.315348       0.598277       8.937360          -0.000058
          213              C      13.148388       2.174485      25.241334      -0.071263      32.040649 0.40996832E+03  0.95144950E+04                                 8.828663                            6.807377       0.063734       2.006666                    0.999587      28.441317      81.700564       0.622630       0.423878      -1.057646       0.014133       0.018084       0.015492       0.027690       0.006347       0.014975       0.004640      -0.025445       0.008812      -0.023181       0.004424       0.018758             10.189120       6.691492      -1.173637       2.492429      15.206808       0.036750       8.669061          -0.000015
          214              C      14.901118       2.161145       0.443695      -0.063827      31.629234 0.41316489E+03  0.96180128E+04                                 8.781524                            6.858145       0.016110       1.991796                    0.999411      28.569502      82.493493       0.616344       0.426895      -1.054598      -0.013135       0.015257      -0.015275       0.025271      -0.004862       0.013261      -0.004710      -0.026182       0.009809      -0.021890       0.004488       0.017402             10.060727       6.666971      -0.544091       2.309918      15.043886       0.630705       8.471325          -0.000014
          215              C      15.233134       3.315089       1.081994      -0.177876      34.766155 0.42426036E+03  0.98951733E+04                                 9.101252                            6.793689       0.222624       2.035055                    0.999778      29.579333      84.183953       0.643732       0.407953      -1.071675      -0.006697      -0.002874      -0.010238       0.012567      -0.012626       0.026076      -0.008350      -0.006158       0.040982      -0.028463      -0.007004       0.035466             10.674926       6.592858      -1.170089       2.290176      17.118480       0.144742       8.313441          -0.000040
          216              C      14.750453       4.513502       0.552673       0.125281      35.889169 0.37869457E+03  0.85772292E+04                                 9.502322                            6.532279      -0.059750       1.990167                    0.999462      26.076923      72.917780       0.639995       0.422544      -1.063273       0.021499       0.025027       0.037303       0.049800      -0.001709      -0.004339       0.008105      -0.032251      -0.003977      -0.016699      -0.003468       0.020167             12.068135       6.508443      -2.383580       2.234301      21.746387      -0.814641       7.949575           0.000009
          217              C      15.146424       0.200106      17.924253       0.546605      25.642504 0.27458667E+03  0.57994182E+04                                 7.993568                            5.841174      -0.071270       2.021695                    0.999508      22.959868      64.155022       0.622371       0.465964      -1.026775       0.012005       0.012610      -0.049921       0.052870      -0.062341       0.024306       0.003910       0.068558      -0.199012      -0.075022      -0.031387       0.106409              9.758827       5.488447       2.084720      -1.792866       8.862159      -2.513724      14.925876          -0.001006
          218              C      14.736885      21.944958      19.299449      -0.007334      38.011595 0.43149075E+03  0.10038432E+05                                 9.786861                            6.882705       0.038161       2.020100                    0.999285      26.926656      74.868648       0.639490       0.411697      -1.076471      -0.005900      -0.016086       0.034442       0.038468       0.000963       0.002140       0.003172      -0.001839       0.000396      -0.003263      -0.001273       0.004536             12.309408       6.546957       3.052984      -2.702656      11.258129      -3.197130      19.123140           0.001426
          219              C      14.936231       0.504712      20.428148      -0.096297      32.392858 0.40278171E+03  0.92954351E+04                                 8.839260                            6.717433       0.126442       2.019870                    0.999730      28.595700      81.597163       0.631739       0.420115      -1.061265      -0.007075      -0.020830       0.009051       0.023788       0.008808       0.008899       0.004179      -0.022186      -0.087598      -0.031528       0.001936       0.029592             10.240384       5.629081       1.866478      -1.285130       9.085235      -1.261732      16.006837           0.000705
          220              C      14.568864       0.077819      21.678798      -0.109376      33.503263 0.41864314E+03  0.97398618E+04                                 8.997353                            6.817128       0.163060       2.026326                    0.999687      28.830617      82.176194       0.632422       0.416284      -1.065376       0.003055      -0.006959      -0.020005       0.021400       0.002089       0.013525       0.019184      -0.017424      -0.015102      -0.024091      -0.002614       0.026706             10.456653       6.215423       2.647822      -1.448420       9.863652      -1.643183      15.290883           0.000166
          221              C      13.943477      21.057821      21.811128      -0.017231      37.778722 0.43735650E+03  0.10204822E+05                                 9.712433                            6.911528       0.038980       2.017225                    0.999302      27.052293      75.220633       0.640903       0.409585      -1.078329       0.020275       0.011063      -0.041740       0.047704      -0.004968      -0.000381      -0.003395      -0.015465      -0.011401      -0.007794      -0.003939       0.011733             12.103999       6.688601       3.122397      -2.444241      10.549484      -1.838208      19.073911           0.000219
          222              C      13.721567      20.281855      20.682429      -0.109681      35.185737 0.43174012E+03  0.10197939E+05                                 9.502695                            7.054350      -0.061298       1.954445                    0.999498      29.747881      87.540887       0.599920       0.432238      -1.047570       0.018610       0.016514      -0.005780       0.025543       0.002304       0.003406      -0.001050      -0.017370      -0.079480      -0.026897       0.004657       0.022240             11.212535       6.577326       3.017401      -1.777887      10.127272      -0.630012      16.933008           0.000542
          223              C      14.110834      20.722088      19.449942      -0.112262      34.091810 0.41864299E+03  0.97955807E+04                                 9.240160                            6.902982       0.005963       1.974735                    0.999664      29.459831      85.793443       0.613280       0.426836      -1.052707       0.006425       0.005842       0.021307       0.023008      -0.007119       0.009586       0.020644      -0.005482       0.010854      -0.025146       0.001998       0.023148             10.786034       6.481095       3.325856      -2.283878      11.046108      -2.263685      14.830897           0.000954
          224              C      13.527178      20.553110      23.165566       0.582261      24.719271 0.25844930E+03  0.53920611E+04                                 7.824091                            5.688455       0.034742       2.062715                    0.999719      22.581352      63.304290       0.625291       0.469510      -1.021884      -0.007062      -0.026800       0.059862       0.065966      -0.039097       0.036971       0.009165       0.127097      -0.191563      -0.079441      -0.033373       0.112815              9.573813       5.402387       1.970302      -1.895299       9.231302      -0.775174      14.087752          -0.000100
          225              C      13.353064       3.764216      15.804376       0.589013      24.828201 0.25626790E+03  0.53362779E+04                                 7.856330                            5.672291       0.014954       2.059638                    0.999735      22.457983      62.938179       0.624752       0.470819      -1.020973       0.012366      -0.022991      -0.056467       0.062210       0.030815       0.039247      -0.012345       0.128858      -0.189308      -0.080543      -0.029831       0.110375              9.642712       5.234369      -1.828229      -1.977599       9.649223       0.925911      14.044544          -0.000063
          226              C      12.976538       4.286715      17.151030      -0.016898      37.912452 0.43251790E+03  0.10063626E+05                                 9.733831                            6.873750       0.060610       2.026954                    0.999280      26.925031      74.755213       0.642600       0.409652      -1.078314      -0.006187       0.015282       0.041111       0.044294       0.002386       0.004240       0.002145      -0.003151      -0.023366      -0.009433       0.001631       0.007801             12.187915       6.295335      -2.780979      -2.588355      10.826534       2.044405      19.441877           0.000068
          227              C      13.129994       3.517419      18.300486      -0.092018      34.758762 0.41954605E+03  0.98277360E+04                                 9.407031                            6.943083      -0.067462       1.958610                    0.999487      29.220325      85.306229       0.606842       0.430880      -1.049616      -0.000266       0.025741       0.005960       0.026424      -0.000651       0.007219       0.000865       0.000120      -0.078757      -0.027555       0.012932       0.014623             11.136851       5.820697      -2.484134      -1.745538      10.634073       0.958750      16.955783           0.000232
          228              C      12.787832       4.008790      19.530378      -0.108792      34.003421 0.41341958E+03  0.96309038E+04                                 9.201490                            6.846804       0.012581       1.979629                    0.999700      29.195385      84.488103       0.618321       0.425222      -1.055033       0.009639       0.011927      -0.022683       0.027381       0.002143       0.010170      -0.020084       0.010235      -0.004514      -0.025441       0.005382       0.020059             10.785340       5.804910      -2.772725      -1.980279      11.371783       2.670654      15.179326           0.000168
          229              C      12.252326       5.276128      19.673087      -0.003166      38.299241 0.42473318E+03  0.98406453E+04                                 9.833055                            6.822836       0.016890       2.014354                    0.999295      26.795480      74.309890       0.643211       0.411003      -1.077107       0.008810      -0.015094      -0.033008       0.037349      -0.004516       0.005252      -0.002594       0.015506      -0.005086      -0.008389      -0.003818       0.012207             12.546157       6.023920      -2.619202      -2.223790      11.484419       3.604643      20.130131           0.000001
          230              C      12.074045       6.043201      18.534010      -0.106157      33.185663 0.40508950E+03  0.93592831E+04                                 8.956114                            6.713623       0.069652       1.996443                    0.999661      28.833240      82.241910       0.635361       0.417248      -1.063398       0.003810      -0.023239      -0.011176       0.026066      -0.016188       0.006672      -0.004179      -0.019810      -0.078501      -0.027623      -0.005252       0.032875             10.499318       5.455000      -1.765973      -1.216210       9.241324       1.359232      16.801631           0.000183
          231              C      12.409255       5.565170      17.288549      -0.112886      34.508969 0.42689167E+03  0.99891139E+04                                 9.200565                            6.898942       0.111496       2.006321                    0.999702      29.156851      83.585490       0.626063       0.418099      -1.063283      -0.003475      -0.009704       0.022883       0.025097      -0.006050       0.012421      -0.024130      -0.003094      -0.007320      -0.025351      -0.004587       0.029938             10.794410       6.007804      -2.498741      -1.493198      10.345362       1.867391      16.030064           0.000120
          232              C      11.899580       5.818638      21.037905       0.550535      25.966404 0.27026574E+03  0.56826417E+04                                 8.046479                            5.783307      -0.038837       2.032456                    0.999599      22.812479      63.493693       0.627703       0.464080      -1.028344      -0.008912       0.019357       0.046429       0.051086       0.065682       0.014043      -0.010296       0.061280      -0.206258      -0.075932      -0.031150       0.107082              9.954237       5.444395      -2.142024      -1.189390       8.870730       2.801454      15.547586           0.000004
          233              C      16.805035       3.359557      14.174898       0.586395      24.237390 0.25696227E+03  0.53498363E+04                                 7.738474                            5.679495      -0.022242       2.046050                    0.999644      22.452752      62.744846       0.624962       0.470740      -1.021878      -0.038765      -0.043834       0.016104       0.060692      -0.083860      -0.020012       0.047630      -0.003090      -0.076678      -0.079915      -0.033555       0.113471              9.400065      10.695687       4.865593      -0.733196       8.881810      -2.473804       8.622699           0.000015
          234              C      17.681178       4.426789      13.562547      -0.007095      36.755445 0.42293424E+03  0.97912153E+04                                 9.566330                            6.804308       0.081726       2.037321                    0.999301      26.713548      74.118681       0.644490       0.410512      -1.077138       0.020215       0.030382      -0.018561       0.040942      -0.002669       0.000754       0.007236      -0.006624       0.007746      -0.007272      -0.002394       0.009666             11.981044      14.787003       6.599083      -0.557376      11.148227      -3.442446      10.007903           0.000814
          235              C      -0.025410       4.891480      14.244955      -0.099882      33.042176 0.41182285E+03  0.95762665E+04                                 9.025054                            6.828635       0.048664       1.994418                    0.999689      28.948637      83.465224       0.620343       0.424608      -1.056314       0.002609       0.016259      -0.015589       0.022675      -0.014672       0.003382      -0.003207      -0.005233       0.060749      -0.025034       0.003499       0.021535             10.551177      13.561844       5.195917       0.604733       9.401050      -2.011989       8.690636           0.000063
          236              C       0.777376       5.874223      13.684498      -0.103847      33.407901 0.42964577E+03  0.10118256E+05                                 9.169929                            7.029004      -0.043753       1.965250                    0.999458      29.339301      85.714056       0.603119       0.431229      -1.050035      -0.023803      -0.011658      -0.004674       0.026914      -0.007053       0.010777       0.019513       0.005184      -0.010492      -0.026901       0.009002       0.017899             10.599125      12.115336       4.516101       0.337566       9.770201      -2.874899       9.911837          -0.000029
          237              C       0.494308       6.372264      12.428659      -0.015629      36.861830 0.42790841E+03  0.99368913E+04                                 9.576816                            6.841187       0.114366       2.046309                    0.999338      26.868065      74.699484       0.643077       0.410151      -1.077210      -0.024422      -0.031287       0.016478       0.042975       0.000547      -0.005671       0.007689      -0.007742       0.013257      -0.009999      -0.001800       0.011799             11.908190      14.020459       6.462116      -0.103363      11.720262      -3.394118       9.983848          -0.000047
          238              C      18.214820       5.883116      11.725492      -0.111441      33.662780 0.41783971E+03  0.97612795E+04                                 9.118186                            6.859825       0.018984       1.978461                    0.999724      29.380198      85.185047       0.620814       0.422326      -1.056676       0.001443      -0.011194       0.019738       0.022737      -0.012610       0.006111      -0.000569      -0.005105       0.051668      -0.021973       0.003015       0.018958             10.650409      13.301245       5.229154       0.690407       9.483764      -2.197046       9.166219           0.000212
          239              C      17.411653       4.920384      12.296328      -0.101939      33.310349 0.42568149E+03  0.10001909E+05                                 9.134711                            6.983881      -0.053744       1.960073                    0.999510      29.362793      85.690391       0.606691       0.429675      -1.050960       0.019608       0.013201       0.009005       0.025295      -0.003404       0.009658       0.021842       0.007436      -0.018527      -0.028032       0.008100       0.019932             10.546548      12.151460       4.582863       0.147161       9.493462      -3.105648       9.994723           0.000134
          240              C       1.325586       7.501752      11.860417       0.590922      24.205104 0.25875710E+03  0.54079978E+04                                 7.762796                            5.722542      -0.115216       2.015503                    0.999526      22.648769      63.853726       0.617511       0.474588      -1.017649       0.030141       0.048868      -0.023045       0.061867      -0.090355      -0.019403       0.038818       0.036271      -0.086178      -0.084417      -0.032961       0.117378              9.366951       9.761318       4.872297      -0.492245       9.477697      -2.126877       8.861837           0.000013
          241              C      14.082173       4.113290      10.428137       0.584898      24.318638 0.25773490E+03  0.53757206E+04                                 7.758769                            5.691074      -0.013185       2.049604                    0.999666      22.528632      63.235768       0.623155       0.471245      -1.020508      -0.011428      -0.031132       0.050790       0.060659      -0.044162       0.033303       0.008400       0.121610      -0.168602      -0.073577      -0.034877       0.108454              9.423937       5.672455       2.246677      -2.234446       9.645259      -1.757059      12.954096          -0.000022
          242              C      14.534539       4.762523       9.167109      -0.009077      36.706483 0.42623251E+03  0.98823714E+04                                 9.545472                            6.834495       0.075347       2.034681                    0.999309      26.713852      74.067715       0.642827       0.410958      -1.077323       0.016020       0.017381      -0.034911       0.042161      -0.009032       0.005244       0.002564      -0.002602      -0.030250      -0.013534      -0.000732       0.014266             11.813640       6.560848       3.075823      -3.194334      11.533900      -3.090583      17.346172           0.000073
          243              C      14.995147       6.092116       9.169703      -0.085999      32.834142 0.41336686E+03  0.96012733E+04                                 8.956109                            6.814845       0.140912       2.027674                    0.999714      28.537882      81.680159       0.625901       0.421316      -1.060565      -0.002823      -0.003914      -0.026031       0.026475      -0.016090       0.016856       0.019438      -0.004982      -0.003620      -0.035000       0.014435       0.020564             10.408337       6.125404       2.534640      -2.253595      10.978978      -2.757163      14.120628           0.000475
          244              C      15.438450       6.690211       8.002084      -0.131448      34.075407 0.43524044E+03  0.10280704E+05                                 9.184808                            6.998321       0.052583       1.980905                    0.999733      30.010386      87.735689       0.614501       0.421978      -1.056002      -0.038254      -0.014667       0.011270       0.042492      -0.007722       0.017618       0.012629      -0.066137      -0.034378      -0.040983      -0.001000       0.041982             10.602819       6.043059       1.957779      -2.258858      10.349689      -2.222295      15.415708           0.001343
          245              C      15.455183       5.972052       6.826681      -0.033108      38.341439 0.45213634E+03  0.10657454E+05                                 9.860253                            7.061375       0.011045       2.004419                    0.999354      27.570025      77.519177       0.628321       0.413562      -1.073733      -0.036432      -0.021556       0.036466       0.055872      -0.006565       0.007813      -0.004334       0.001479       0.012211      -0.009149      -0.003977       0.013126             12.199965       6.691184       3.042466      -3.193978      12.229075      -3.508957      17.679636          -0.000545
          246              C      14.998717       4.655800       6.813707      -0.104702      33.267686 0.41339930E+03  0.96060513E+04                                 9.007455                            6.805749       0.058900       1.992512                    0.999686      29.001558      83.133072       0.627361       0.420159      -1.060870      -0.005454       0.007847       0.023880       0.025721      -0.010219       0.009712       0.025059      -0.022293       0.018727      -0.030311      -0.001907       0.032218             10.423360       6.094752       2.960851      -2.438100      11.673806      -2.612296      13.501521           0.000406
          247              C      14.549867       4.057705       7.978732      -0.094667      33.009856 0.41072468E+03  0.95415845E+04                                 9.002456                            6.810037       0.083334       2.006432                    0.999679      28.818806      82.972318       0.622669       0.423428      -1.057356       0.016376       0.015989      -0.004663       0.023358      -0.004109       0.009630       0.003456      -0.018347      -0.073553      -0.027963       0.005607       0.022356             10.437820       6.045911       2.589225      -2.339290      10.344809      -1.439953      14.922739           0.000279
          248              C      15.957581       6.605721       5.534515       0.601071      24.351499 0.25666024E+03  0.53614383E+04                                 7.838957                            5.741988      -0.180465       1.996471                    0.999226      22.610531      64.047726       0.608676       0.481723      -1.012316       0.011874       0.040296      -0.064180       0.076706      -0.082139      -0.005243       0.011356      -0.014591      -0.211343      -0.071785      -0.046653       0.118438              9.393666       7.219040       2.861015      -0.664160       7.912732      -2.051396      13.049226           0.006201
          249              C      10.078988      20.186249      24.743150       0.594918      24.158732 0.25324276E+03  0.52627299E+04                                 7.740627                            5.653770      -0.070663       2.032618                    0.999685      22.428074      62.989672       0.622675       0.473337      -1.018629       0.031389      -0.044185      -0.023039       0.058893       0.085183      -0.021678      -0.050029       0.011933      -0.067939      -0.084059      -0.031112       0.115171              9.357683      10.091579      -4.750739      -0.592950       9.092581       2.577321       8.888890           0.000012
          250              C       9.255592      21.260151      25.352907      -0.011701      36.835750 0.42290973E+03  0.97932054E+04                                 9.571548                            6.801907       0.070028       2.033346                    0.999328      26.760601      74.325822       0.644739       0.410247      -1.077015      -0.020998       0.030044       0.020999       0.042243       0.000987      -0.002150      -0.008277      -0.004218       0.009058      -0.006711      -0.003828       0.010539             11.880754      13.973043      -6.430365      -0.505434      11.404067       3.708686      10.265152          -0.000064
          251              C       8.137010      21.749299      24.678282      -0.104748      34.066366 0.42757266E+03  0.10036900E+05                                 9.198063                            6.943685       0.043483       1.987295                    0.999638      29.354308      85.054235       0.617043       0.422865      -1.057331       0.001414       0.013293       0.018676       0.022967       0.010286       0.006264       0.001211      -0.002282       0.047718      -0.018748       0.000774       0.017974             10.701789      13.321501      -5.289401       0.402445       9.513437       2.361507       9.270429           0.000042
          252              C      10.525013      21.751522       0.659056      -0.098342      33.731578 0.43265406E+03  0.10201528E+05                                 9.222736                            7.048377      -0.041521       1.965655                    0.999459      29.327311      85.584215       0.603272       0.430595      -1.050974      -0.019059       0.011822      -0.006758       0.023423       0.004886       0.008223      -0.021359       0.005197      -0.019023      -0.027221       0.008236       0.018984             10.630627      12.007194      -4.508680       0.037759       9.594479       3.347906      10.290208          -0.000018
          253              C      12.088182       0.973849       7.573957       0.590169      25.338094 0.26224202E+03  0.54999885E+04                                 8.023925                            5.779341      -0.148070       2.004265                    0.999315      22.703553      64.150211       0.611450       0.477623      -1.015881      -0.007267       0.044055       0.059566       0.074443       0.083411      -0.010052      -0.019116      -0.017532      -0.220673      -0.076732      -0.046149       0.122881              9.767426       7.134679      -2.904296      -0.541912       8.161021       2.609692      14.006577           0.005794
          254              C      12.512078       0.322393       6.268818      -0.035481      39.057476 0.45207858E+03  0.10650058E+05                                 9.956784                            7.042219      -0.025296       1.990391                    0.999263      27.634219      77.542141       0.632021       0.411374      -1.075733       0.033977      -0.022084      -0.033933       0.052855      -0.001443       0.005350       0.005072       0.010780       0.024870      -0.011531      -0.000343       0.011874             12.436507       6.298613      -2.704224      -2.989279      12.415753       3.794650      18.595155          -0.000509
          255              C      12.896254      21.215683       6.253250      -0.097050      33.080021 0.40762846E+03  0.94359946E+04                                 8.974571                            6.759430       0.085272       2.005213                    0.999683      28.740668      82.150997       0.629500       0.420327      -1.061071       0.019274       0.012679      -0.021716       0.031683       0.004562       0.011621      -0.027391      -0.012470      -0.002040      -0.030385      -0.000710       0.031095             10.406980       5.602118      -2.482791      -2.180359      11.783533       2.750816      13.835288           0.000279
          256              C      13.287191      20.606471       5.077846      -0.078072      32.810431 0.40374282E+03  0.93367924E+04                                 8.983972                            6.767477       0.020268       1.993471                    0.999596      28.457176      81.674022       0.622634       0.425383      -1.056420       0.003292       0.021739       0.006424       0.022906       0.005394       0.011713      -0.003271      -0.004344      -0.065163      -0.026310       0.009107       0.017203             10.447133       5.537292      -2.079205      -2.267234      10.679217       1.552031      15.124891           0.000278
          257              C      13.340032      21.340193       3.892064      -0.006669      36.734359 0.42893883E+03  0.99555784E+04                                 9.546941                            6.853207       0.089021       2.039313                    0.999247      26.704376      73.951958       0.642705       0.410604      -1.078127      -0.007067       0.014666       0.037872       0.041223       0.005657       0.007808      -0.002470       0.006073      -0.028839      -0.013857       0.001133       0.012724             11.804681       6.125963      -2.567374      -3.086791      11.688423       2.952399      17.599657          -0.000065
          258              C      12.972590       0.453574       3.912822      -0.096310      33.568770 0.42269951E+03  0.98757202E+04                                 9.089560                            6.893375       0.112694       2.013147                    0.999684      28.922583      83.098902       0.621879       0.421564      -1.060116       0.001561      -0.004173       0.029031       0.029371       0.006874       0.015753      -0.017860       0.003670       0.012001      -0.027235       0.005048       0.022188             10.592906       5.929751      -2.173443      -2.431586      11.212731       2.634487      14.636236           0.000482
          259              C      12.539808       1.051668       5.101199      -0.141297      34.861804 0.44210471E+03  0.10468870E+05                                 9.277080                            7.017657       0.047310       1.972000                    0.999670      30.254673      88.149395       0.619214       0.417725      -1.060187       0.033353      -0.018346      -0.013289       0.040318       0.000348       0.016108      -0.011837      -0.071452      -0.041428      -0.039642      -0.005485       0.045128             10.770994       5.933734      -1.880972      -2.363936      10.328942       2.089623      16.050306           0.001056
          260              C      13.757811      20.690960       2.599899       0.585762      24.239561 0.25629897E+03  0.53364977E+04                                 7.734712                            5.673368       0.026163       2.063933                    0.999645      22.459510      62.917255       0.624641       0.470941      -1.021019       0.013969      -0.028515      -0.051275       0.060310       0.036478       0.037594      -0.009788       0.132332      -0.172520      -0.076051      -0.035187       0.111238              9.384244       5.345343      -1.919735      -2.109565       9.947367       1.521870      12.860022           0.000096
          261              C      17.165615      20.139557       1.149456       0.585992      24.419728 0.25835018E+03  0.53901401E+04                                 7.797163                            5.709052      -0.081964       2.026177                    0.999589      22.522664      63.166034       0.620532       0.473097      -1.019815      -0.031192      -0.048582       0.014483       0.059522      -0.085592      -0.018694       0.041586       0.020370      -0.094470      -0.079517      -0.034472       0.113989              9.492059      10.540651       5.016594      -0.579908       9.405683      -2.365121       8.529844           0.000478
          262              C      17.993702      21.242364       0.565647      -0.012447      37.746573 0.43114592E+03  0.10030063E+05                                 9.733337                            6.869621       0.074365       2.032575                    0.999318      26.888757      74.802368       0.641437       0.410462      -1.077102       0.022208       0.029539      -0.015872       0.040221       0.004025       0.001199       0.010802      -0.006448       0.022338      -0.010340      -0.005131       0.015471             12.317498      15.790002       6.223682      -0.227905      11.846484      -3.882430       9.316008          -0.000319
          263              C       0.412668      21.584767       1.157240      -0.107340      34.027678 0.42395622E+03  0.99275927E+04                                 9.203350                            6.924035       0.050810       1.991726                    0.999623      29.223774      84.480228       0.616814       0.424061      -1.056935      -0.000605       0.014404      -0.015290       0.021015      -0.012652       0.011190      -0.004381      -0.008203       0.051349      -0.023009      -0.000494       0.023503             10.902497      14.912247       4.763267       0.829720       9.562913      -2.393886       8.232330          -0.000114
          264              C      16.666327      21.889373      25.352907      -0.102088      33.745333 0.43203741E+03  0.10196778E+05                                 9.249361                            7.060412      -0.065737       1.957526                    0.999388      29.461951      86.389301       0.599784       0.432683      -1.048322       0.024075       0.007936       0.002487       0.025471      -0.004157       0.013008       0.018118       0.018048      -0.007642      -0.027204       0.006818       0.020385             10.774136      12.989765       4.046453       0.570454      10.069438      -3.325666       9.263204          -0.000246
          265              C      14.180034      21.151204      13.300481       0.136414      34.829056 0.36345938E+03  0.81621690E+04                                 9.376535                            6.435981      -0.068282       1.996850                    0.999564      25.711052      71.993437       0.638192       0.427371      -1.058428       0.023404       0.024108       0.043760       0.055172       0.001012      -0.006018       0.005499      -0.021291       0.008234      -0.014507       0.001904       0.012603             11.924533       6.436535      -2.265050       2.193776      21.554522      -0.729579       7.782541           0.000064
          266              C      14.650904      19.930558      13.741582      -0.156657      34.321334 0.41428047E+03  0.96198787E+04                                 9.088622                            6.750319       0.217301       2.045902                    0.999714      29.089115      83.022879       0.639507       0.412463      -1.067088      -0.011989      -0.003027      -0.003413       0.012827      -0.005097       0.012585      -0.002769       0.002091       0.038586      -0.013739      -0.006383       0.020122             10.728106       6.701759      -1.250763       2.303822      17.291903       0.321849       8.190657           0.000209
          267              C      14.261925      18.805517      13.066957      -0.069138      32.101154 0.42262219E+03  0.98937319E+04                                 8.880394                            6.939244      -0.008333       1.982880                    0.999310      28.723343      83.164498       0.612343       0.427271      -1.054393      -0.018374       0.014876      -0.012217       0.026611      -0.003687       0.015753      -0.003886      -0.028000       0.003242      -0.024345       0.006766       0.017579             10.175274       6.913596      -0.531574       2.447865      15.177044       0.806982       8.435182          -0.000022
          268              C      13.415335      18.874443      11.948637      -0.068301      31.637247 0.40754959E+03  0.94447145E+04                                 8.749705                            6.787656       0.045866       2.000516                    0.999591      28.452669      81.683640       0.623458       0.423926      -1.057578       0.011381       0.013861       0.018132       0.025504       0.009043       0.016051       0.004476      -0.021471       0.002022      -0.023045       0.002761       0.020284             10.034389       6.738557      -0.984771       2.484512      15.038095       0.231456       8.326516           0.000069
          269              C      12.935824      20.063962      11.486779      -0.171123      34.890084 0.42371899E+03  0.98806745E+04                                 9.142746                            6.802611       0.204613       2.032035                    0.999758      29.478670      83.925074       0.641347       0.409548      -1.070491       0.011315      -0.004624       0.003423       0.012694       0.009965       0.026756       0.005369      -0.008216       0.036171      -0.029109      -0.003732       0.032841             10.693683       6.714330      -0.355106       2.572606      16.836664       0.807280       8.530055           0.000198
          270              C      13.332039      21.224576      12.169188       0.133916      34.909281 0.37147530E+03  0.83813236E+04                                 9.366406                            6.493963      -0.047052       1.999168                    0.999413      25.884387      72.465511       0.637679       0.425717      -1.060273      -0.021003       0.027763      -0.035689       0.049856      -0.001243      -0.006162      -0.005448      -0.031667      -0.005170      -0.017693      -0.000498       0.018192             11.781751       6.246212       0.516799       2.337843      20.831191       2.355502       8.267852           0.000045
          271              C      14.289919      15.639396       0.599378       0.142560      34.626532 0.36564975E+03  0.82280734E+04                                 9.367233                            6.474466      -0.106437       1.986903                    0.999570      25.719338      72.215162       0.633139       0.429906      -1.056302       0.021618       0.029001       0.043560       0.056620       0.002191      -0.007245       0.003313      -0.024965       0.005803      -0.016704       0.004154       0.012550             11.861131       6.099032      -0.157453       2.200132      21.081789      -2.445368       8.402570          -0.000028
          272              C      14.618460      14.440983       1.229892      -0.152922      35.073964 0.41833207E+03  0.97435394E+04                                 9.257553                            6.814495       0.114281       2.012857                    0.999498      29.202677      83.639570       0.631732       0.416272      -1.063993      -0.014951       0.002029       0.006214       0.016317      -0.006670       0.011979      -0.005442       0.002169       0.040960      -0.014362      -0.007098       0.021460             10.954792       6.605662       0.556115       2.544398      17.320512      -0.599244       8.938202          -0.000501
          273              C      14.107382      13.291485       0.705761      -0.071228      32.043007 0.40999964E+03  0.95154865E+04                                 8.829282                            6.807784       0.063252       2.006495                    0.999586      28.443074      81.709070       0.622586       0.423896      -1.057625      -0.014104       0.018084      -0.015558       0.027713      -0.006340       0.014990      -0.004671      -0.025484       0.008701      -0.023199       0.004407       0.018793             10.189943       6.691855       1.173607       2.492411      15.208549      -0.037298       8.669426          -0.000194
          274              C      12.354652      13.278145      25.503400      -0.063799      31.629081 0.41316342E+03  0.96180114E+04                                 8.781625                            6.858222       0.015963       1.991757                    0.999410      28.569562      82.494958       0.616326       0.426906      -1.054586       0.013175       0.015248       0.015274       0.025286       0.004880       0.013283       0.004718      -0.026185       0.009805      -0.021910       0.004483       0.017428             10.060866       6.667022       0.544061       2.309876      15.044248      -0.630846       8.471329          -0.000064
          275              C      12.022636      14.432089      24.865101      -0.178059      34.770941 0.42433360E+03  0.98973120E+04                                 9.101977                            6.794190       0.222718       2.035049                    0.999778      29.582338      84.194431       0.643720       0.407943      -1.071681       0.006722      -0.002869       0.010216       0.012561       0.012641       0.026168       0.008353      -0.006287       0.040993      -0.028583      -0.006957       0.035540             10.675837       6.593340       1.170191       2.290279      17.120237      -0.144870       8.313936          -0.000558
          276              C      12.505317      15.630502      25.394422       0.125371      35.887462 0.37867086E+03  0.85765931E+04                                 9.502235                            6.532203      -0.059958       1.990123                    0.999462      26.075994      72.915735       0.639977       0.422560      -1.063258      -0.021465       0.025013      -0.037313       0.049786       0.001686      -0.004314      -0.008132      -0.032230      -0.003991      -0.016675      -0.003497       0.020173             12.068127       6.508401       2.383666       2.234175      21.746724       0.814574       7.949258          -0.000005
          277              C       5.744324      10.916894      17.924253       0.546589      25.642441 0.27458537E+03  0.57993626E+04                                 7.993462                            5.841094      -0.071187       2.021720                    0.999508      22.959688      64.153588       0.622388       0.465953      -1.026784       0.012044      -0.012588      -0.049915       0.052868       0.062329       0.024322      -0.003902       0.068580      -0.198991      -0.075018      -0.031386       0.106404              9.758704       5.488401      -2.084739      -1.792799       8.861960       2.513717      14.925752          -0.001008
          278              C       5.334785      11.406042      19.299449      -0.007331      38.011166 0.43148508E+03  0.10038249E+05                                 9.786729                            6.882618       0.038145       2.020092                    0.999285      26.926532      74.867689       0.639501       0.411692      -1.076476      -0.005843       0.016113       0.034450       0.038478      -0.000984       0.002155      -0.003170      -0.001799       0.000411      -0.003261      -0.001286       0.004547             12.309260       6.546900      -3.052929      -2.702613      11.257722       3.197056      19.123157           0.001448
          279              C       5.534131      10.612288      20.428148      -0.096335      32.393908 0.40279654E+03  0.92958258E+04                                 8.839311                            6.717463       0.126481       2.019863                    0.999730      28.596291      81.597993       0.631754       0.420103      -1.061276      -0.006952       0.020888       0.009063       0.023807      -0.008862       0.008913      -0.004172      -0.022121      -0.087595      -0.031531       0.001928       0.029603             10.240473       5.629151      -1.866507      -1.285163       9.085002       1.261659      16.007267           0.000691
          280              C       5.166764      11.039181      21.678798      -0.109415      33.505471 0.41867406E+03  0.97407737E+04                                 8.997731                            6.817380       0.162858       2.026239                    0.999687      28.832034      82.181393       0.632410       0.416284      -1.065375       0.003149       0.007013      -0.019994       0.021421      -0.002138       0.013520      -0.019193      -0.017361      -0.015052      -0.024063      -0.002655       0.026718             10.457125       6.215728      -2.647982      -1.448534       9.863907       1.643099      15.291740           0.000159
          281              C       4.541377      12.293179      21.811128      -0.017230      37.779503 0.43736443E+03  0.10205071E+05                                 9.712606                            6.911617       0.038908       2.017199                    0.999302      27.052595      75.222116       0.640894       0.409588      -1.078325       0.020311      -0.011046      -0.041735       0.047711       0.004951      -0.000381       0.003391      -0.015427      -0.011399      -0.007772      -0.003936       0.011708             12.104271       6.688768      -3.122468      -2.444350      10.549544       1.838127      19.074502           0.000229
          282              C       4.319467      13.069145      20.682429      -0.109677      35.185785 0.43174004E+03  0.10197943E+05                                 9.502734                            7.054368      -0.061315       1.954442                    0.999497      29.747843      87.540972       0.599916       0.432240      -1.047568       0.018634      -0.016499      -0.005777       0.025550      -0.002312       0.003408       0.001048      -0.017342      -0.079482      -0.026898       0.004669       0.022228             11.212613       6.577375      -3.017400      -1.777891      10.127197       0.629900      16.933268           0.000545
          283              C       4.708734      12.628912      19.449942      -0.112257      34.091694 0.41864191E+03  0.97955509E+04                                 9.240156                            6.902987       0.005934       1.974728                    0.999664      29.459740      85.793202       0.613278       0.426838      -1.052706       0.006455      -0.005825       0.021309       0.023015       0.007108       0.009589      -0.020643      -0.005454       0.010853      -0.025142       0.002000       0.023143             10.786038       6.481121      -3.325837      -2.283892      11.045903       2.263630      14.831089           0.000950
          284              C       4.125078      12.797890      23.165566       0.582260      24.719549 0.25845143E+03  0.53921245E+04                                 7.824180                            5.688495       0.034708       2.062702                    0.999719      22.581559      63.305283       0.625285       0.469512      -1.021881      -0.007048       0.026804       0.059864       0.065969       0.039090       0.036964      -0.009168       0.127115      -0.191554      -0.079437      -0.033378       0.112814              9.573965       5.402473      -1.970333      -1.895372       9.231378       0.775118      14.088043          -0.000100
          285              C       3.950964       7.352784      15.804376       0.589064      24.824907 0.25623971E+03  0.53355322E+04                                 7.855586                            5.671979       0.014990       2.059682                    0.999735      22.456542      62.932746       0.624771       0.470819      -1.020975       0.012365       0.022976      -0.056431       0.062171      -0.030846       0.039236       0.012297       0.128905      -0.189203      -0.080490      -0.029901       0.110391              9.641319       5.233813       1.827965      -1.976992       9.648363      -0.925197      14.041781          -0.000252
          286              C       3.574438       6.830285      17.151030      -0.016745      37.902984 0.43242426E+03  0.10060857E+05                                 9.732206                            6.873061       0.060869       2.027093                    0.999280      26.921333      74.741657       0.642628       0.409658      -1.078315      -0.006136      -0.015259       0.041035       0.044208      -0.002413       0.004270      -0.002114      -0.003053      -0.023611      -0.009508       0.001670       0.007838             12.184971       6.294231       2.780387      -2.587198      10.824683      -2.042984      19.436000           0.003342
          287              C       3.727894       7.599581      18.300486      -0.091900      34.749576 0.41944746E+03  0.98247909E+04                                 9.405396                            6.942365      -0.067633       1.958641                    0.999485      29.215513      85.287765       0.606865       0.430892      -1.049614      -0.000233      -0.025726       0.005980       0.026413       0.000598       0.007199      -0.000906       0.000224      -0.078695      -0.027528       0.012911       0.014617             11.134221       5.819691       2.483501      -1.744585      10.632059      -0.957445      16.950912           0.000946
          288              C       3.385732       7.108210      19.530378      -0.108667      33.991788 0.41330229E+03  0.96272515E+04                                 9.198718                            6.845451       0.013440       1.979929                    0.999701      29.190305      84.462570       0.618449       0.425175      -1.055088       0.009675      -0.011944      -0.022764       0.027468      -0.002087       0.010231       0.020168       0.010094      -0.004360      -0.025483       0.005271       0.020212             10.781174       5.803295       2.771570      -1.978964      11.367917      -2.668381      15.172310           0.001587
          289              C       2.850226       5.840872      19.673087      -0.003914      38.299154 0.42483988E+03  0.98433247E+04                                 9.831022                            6.822498       0.018473       2.014736                    0.999298      26.800781      74.315238       0.643423       0.410859      -1.077246       0.008878       0.015134      -0.033097       0.037460       0.004777       0.005144       0.002531       0.015064      -0.004022      -0.008435      -0.003554       0.011989             12.541719       6.022679       2.618146      -2.222257      11.481452      -3.601798      20.121025           0.003970
          290              C       2.671945       5.073799      18.534010      -0.106115      33.178080 0.40502903E+03  0.93573055E+04                                 8.954111                            6.712790       0.070654       1.996763                    0.999662      28.830144      82.223896       0.635463       0.417207      -1.063451       0.003877       0.023288      -0.011242       0.026148       0.016318       0.006660       0.004218      -0.020019      -0.078622      -0.027661      -0.005402       0.033063             10.496120       5.453937       1.765296      -1.215374       9.239026      -1.357971      16.795397           0.001674
          291              C       3.007155       5.551830      17.288549      -0.112766      34.499888 0.42678941E+03  0.99860821E+04                                 9.198986                            6.898223       0.111477       2.006400                    0.999702      29.152225      83.568436       0.626084       0.418111      -1.063279      -0.003476       0.009672       0.022881       0.025084       0.006000       0.012422       0.024071      -0.003026      -0.007274      -0.025316      -0.004539       0.029855             10.791862       6.006867       2.498243      -1.492377      10.343664      -1.866110      16.025055           0.000866
          292              C       2.497480       5.298362      21.037905       0.550024      25.971125 0.27035437E+03  0.56845313E+04                                 8.046235                            5.783632      -0.037348       2.032972                    0.999601      22.808036      63.465418       0.627835       0.463980      -1.028479      -0.008888      -0.019363       0.046415       0.051072      -0.065527       0.014139       0.010475       0.061162      -0.206667      -0.076156      -0.030828       0.106984              9.953367       5.444047       2.141739      -1.189011       8.869988      -2.800978      15.546066          -0.001091
          293              C       7.402935       7.757443      14.174898       0.586376      24.238306 0.25697213E+03  0.53500973E+04                                 7.738670                            5.679605      -0.022285       2.046027                    0.999644      22.453272      62.746800       0.624955       0.470740      -1.021877      -0.038774       0.043820       0.016108       0.060688       0.083857      -0.019995      -0.047620      -0.003087      -0.076692      -0.079914      -0.033543       0.113457              9.400312      10.695916      -4.865758      -0.733114       8.882125       2.473900       8.622895           0.000011
          294              C       8.279078       6.690211      13.562547      -0.007114      36.756999 0.42295205E+03  0.97917466E+04                                 9.566613                            6.804457       0.081666       2.037291                    0.999301      26.714243      74.121446       0.644481       0.410513      -1.077135       0.020193      -0.030405      -0.018545       0.040941       0.002661       0.000770      -0.007217      -0.006616       0.007736      -0.007265      -0.002377       0.009642             11.981426      14.787407      -6.599314      -0.557211      11.148657       3.442554      10.008215           0.000854
          295              C       9.376690       6.225520      14.244955      -0.099851      33.040238 0.41179750E+03  0.95755044E+04                                 9.024699                            6.828428       0.048744       1.994465                    0.999689      28.947252      83.459758       0.620353       0.424609      -1.056316       0.002605      -0.016284      -0.015567       0.022678       0.014679       0.003386       0.003203      -0.005222       0.060734      -0.025039       0.003507       0.021531             10.550716      13.561244      -5.195536       0.605086       9.400532       2.011717       8.690372           0.000063
          296              C      10.179476       5.242777      13.684498      -0.103822      33.406454 0.42962651E+03  0.10117676E+05                                 9.169671                            7.028853      -0.043716       1.965277                    0.999458      29.338367      85.710450       0.603125       0.431230      -1.050036      -0.023817       0.011645      -0.004646       0.026915       0.007072       0.010780      -0.019504       0.005178      -0.010477      -0.026902       0.009013       0.017889             10.598802      12.114898      -4.515733       0.337911       9.769758       2.874705       9.911752          -0.000023
          297              C       9.896408       4.744736      12.428659      -0.015646      36.862860 0.42791915E+03  0.99372061E+04                                 9.576984                            6.841257       0.114357       2.046297                    0.999338      26.868488      74.700978       0.643076       0.410149      -1.077211      -0.024447       0.031258       0.016492       0.042973      -0.000546      -0.005663      -0.007673      -0.007725       0.013236      -0.009981      -0.001796       0.011777             11.908470      14.020876      -6.462255      -0.103176      11.720467       3.394136       9.984065          -0.000049
          298              C       8.812720       5.233884      11.725492      -0.111472      33.665678 0.41787514E+03  0.97623690E+04                                 9.118825                            6.860177       0.018805       1.978389                    0.999724      29.381856      85.192563       0.620786       0.422333      -1.056665       0.001401       0.011137       0.019771       0.022735       0.012610       0.006124       0.000598      -0.005093       0.051622      -0.021963       0.003004       0.018960             10.651266      13.302349      -5.229676       0.690499       9.484561       2.197306       9.166888           0.000225
          299              C       8.009553       6.196616      12.296328      -0.101980      33.313952 0.42572979E+03  0.10003393E+05                                 9.135507                            6.984356      -0.053978       1.959978                    0.999510      29.364937      85.699965       0.606656       0.429685      -1.050947       0.019571      -0.013251       0.009035       0.025303       0.003390       0.009675      -0.021817       0.007441      -0.018561      -0.028016       0.008096       0.019920             10.547583      12.152704      -4.583474       0.147210       9.494477       3.106032       9.995567           0.000142
          300              C      10.727686       3.615248      11.860417       0.590922      24.205101 0.25875640E+03  0.54079773E+04                                 7.762784                            5.722526      -0.115207       2.015506                    0.999526      22.648728      63.853487       0.617514       0.474587      -1.017650       0.030122      -0.048885      -0.023039       0.061869       0.090361      -0.019399      -0.038809       0.036295      -0.086186      -0.084421      -0.032960       0.117381              9.366957       9.761341      -4.872293      -0.492178       9.477691       2.126867       8.861839           0.000021
          301              C       4.680073       7.003710      10.428137       0.584911      24.318500 0.25773303E+03  0.53756757E+04                                 7.758745                            5.691057      -0.013209       2.049594                    0.999666      22.528650      63.235937       0.623155       0.471245      -1.020507      -0.011461       0.031124       0.050786       0.060657       0.044166       0.033321      -0.008398       0.121593      -0.168603      -0.073584      -0.034871       0.108455              9.423884       5.672390      -2.246654      -2.234343       9.645247       1.757122      12.954014          -0.000026
          302              C       5.132439       6.354477       9.167109      -0.009098      36.706961 0.42623774E+03  0.98825184E+04                                 9.545529                            6.834513       0.075411       2.034696                    0.999310      26.714057      74.068270       0.642830       0.410955      -1.077325       0.015947      -0.017406      -0.034929       0.042158       0.009042       0.005253      -0.002556      -0.002635      -0.030212      -0.013532      -0.000741       0.014273             11.813712       6.560781      -3.075800      -3.194228      11.534116       3.090695      17.346240           0.000090
          303              C       5.593047       5.024884       9.169703      -0.085929      32.830123 0.41331392E+03  0.95997059E+04                                 8.955395                            6.814414       0.141266       2.027826                    0.999714      28.535312      81.670526       0.625922       0.421316      -1.060568      -0.002951       0.003850      -0.026054       0.026502       0.016129       0.016876      -0.019423      -0.005005      -0.003694      -0.035030       0.014472       0.020558             10.407397       6.124851      -2.534335      -2.253126      10.978381       2.756875      14.118958           0.000469
          304              C       6.036350       4.426789       8.002084      -0.131332      34.070476 0.43517455E+03  0.10278763E+05                                 9.184085                            6.997901       0.052635       1.980980                    0.999732      30.007057      87.724456       0.614505       0.421991      -1.055993      -0.038429       0.014592       0.011241       0.042615       0.007761       0.017617      -0.012621      -0.066106      -0.034395      -0.040981      -0.000990       0.041971             10.601838       6.042542      -1.957487      -2.258407      10.349228       2.221994      15.413743           0.001345
          305              C       6.053083       5.144948       6.826681      -0.033108      38.342063 0.45214369E+03  0.10657711E+05                                 9.860491                            7.061520       0.010994       2.004410                    0.999354      27.570201      77.520914       0.628301       0.413572      -1.073723      -0.036548       0.021508       0.036442       0.055914       0.006576       0.007798       0.004335       0.001446       0.012154      -0.009149      -0.003964       0.013113             12.200227       6.691341      -3.042640      -3.194022      12.229917       3.509216      17.679421          -0.000542
          306              C       5.596617       6.461200       6.813707      -0.104756      33.271985 0.41345347E+03  0.96076920E+04                                 9.008359                            6.806265       0.058749       1.992435                    0.999686      29.003987      83.143584       0.627323       0.420167      -1.060857      -0.005556      -0.007892       0.023864       0.025742       0.010210       0.009711      -0.025065      -0.022325       0.018789      -0.030311      -0.001924       0.032236             10.424532       6.095308      -2.961261      -2.438451      11.675319       2.612849      13.502969           0.000423
          307              C       5.147767       7.059295       7.978732      -0.094727      33.014019 0.41077849E+03  0.95432021E+04                                 9.003293                            6.810522       0.083164       2.006346                    0.999679      28.821256      82.982532       0.622638       0.423433      -1.057347       0.016288      -0.016030      -0.004676       0.023327       0.004089       0.009633      -0.003450      -0.018402      -0.073508      -0.027952       0.005587       0.022365             10.438887       6.046421      -2.589583      -2.339607      10.345973       1.440440      14.924266           0.000300
          308              C       6.555481       4.511279       5.534515       0.601095      24.352046 0.25666825E+03  0.53616818E+04                                 7.839255                            5.742211      -0.180739       1.996381                    0.999226      22.610993      64.050834       0.608639       0.481745      -1.012297       0.011798      -0.040356      -0.064182       0.076728       0.082124      -0.005260      -0.011365      -0.014613      -0.211370      -0.071794      -0.046637       0.118431              9.393978       7.219342      -2.861145      -0.664292       7.913201       2.051567      13.049390           0.006202
          309              C       0.676888      13.164751      24.743150       0.594915      24.158899 0.25324393E+03  0.52627612E+04                                 7.740668                            5.653784      -0.070668       2.032615                    0.999685      22.428145      62.989947       0.622674       0.473337      -1.018628       0.031380       0.044193      -0.023035       0.058893      -0.085184      -0.021677       0.050024       0.011944      -0.067943      -0.084059      -0.031111       0.115170              9.357754      10.091674       4.750802      -0.592941       9.092672      -2.577341       8.888915           0.000010
          310              C      -0.146508      12.090849      25.352907      -0.011708      36.836544 0.42291783E+03  0.97934501E+04                                 9.571709                            6.801981       0.070001       2.033333                    0.999328      26.760912      74.327161       0.644734       0.410248      -1.077013      -0.021007      -0.030029       0.021007       0.042241      -0.000989      -0.002146       0.008269      -0.004209       0.009049      -0.006705      -0.003823       0.010528             11.881001      13.973355       6.430544      -0.505386      11.404334      -3.708756      10.265313          -0.000067
          311              C      17.539110      11.601701      24.678282      -0.104754      34.067295 0.42758447E+03  0.10037275E+05                                 9.198311                            6.943828       0.043422       1.987275                    0.999638      29.354762      85.056765       0.617028       0.422870      -1.057324       0.001389      -0.013269       0.018687       0.022961      -0.010282       0.006274      -0.001217      -0.002275       0.047694      -0.018740       0.000766       0.017974             10.702108      13.321896       5.289604       0.402546       9.513756      -2.361579       9.270673           0.000031
          312              C       1.122913      11.599478       0.659056      -0.098345      33.732053 0.43266020E+03  0.10201718E+05                                 9.222855                            7.048448      -0.041541       1.965647                    0.999459      29.327530      85.585306       0.603265       0.430597      -1.050971      -0.019063      -0.011813      -0.006752       0.023421      -0.004889       0.008228       0.021353       0.005198      -0.019038      -0.027220       0.008242       0.018978             10.630785      12.007361       4.508759       0.037833       9.594654      -3.347956      10.290340          -0.000021
          313              C       2.686082      10.143151       7.573957       0.590162      25.338652 0.26224557E+03  0.55001022E+04                                 8.024133                            5.779434      -0.148096       2.004255                    0.999315      22.703944      64.152332       0.611434       0.477632      -1.015873      -0.007262      -0.044053       0.059565       0.074440      -0.083413      -0.010050       0.019116      -0.017565      -0.220650      -0.076725      -0.046156       0.122881              9.767737       7.134839       2.904395      -0.541933       8.161326      -2.609822      14.007046           0.005799
          314              C       3.109978      10.794607       6.268818      -0.035486      39.059292 0.45209573E+03  0.10650600E+05                                 9.957202                            7.042418      -0.025364       1.990365                    0.999263      27.634810      77.545193       0.632001       0.411381      -1.075725       0.033960       0.022086      -0.033935       0.052845       0.001435       0.005349      -0.005072       0.010746       0.024881      -0.011515      -0.000359       0.011874             12.437159       6.298847       2.704369      -2.989465      12.416363      -3.795045      18.596266          -0.000507
          315              C       3.494154      12.135317       6.253250      -0.097072      33.081750 0.40765109E+03  0.94366766E+04                                 8.974956                            6.759665       0.085204       2.005183                    0.999683      28.741528      82.154921       0.629481       0.420333      -1.061064       0.019234      -0.012663      -0.021723       0.031657      -0.004570       0.011611       0.027392      -0.012521      -0.002025      -0.030380      -0.000728       0.031108             10.407494       5.602323       2.482924      -2.180492      11.784148      -2.751027      13.836010           0.000274
          316              C       3.885091      12.744529       5.077846      -0.078086      32.811516 0.40375689E+03  0.93372101E+04                                 8.984212                            6.767623       0.020241       1.993457                    0.999596      28.457645      81.676095       0.622623       0.425386      -1.056416       0.003250      -0.021724       0.006419       0.022884      -0.005397       0.011701       0.003279      -0.004378      -0.065163      -0.026306       0.009101       0.017205             10.447464       5.537425       2.079268      -2.267344      10.679505      -1.552093      15.125463           0.000266
          317              C       3.937932      12.010807       3.892064      -0.006682      36.735634 0.42895314E+03  0.99560091E+04                                 9.547190                            6.853337       0.088966       2.039288                    0.999247      26.704897      73.954150       0.642695       0.410606      -1.078124      -0.007091      -0.014659       0.037867       0.041220      -0.005658       0.007798       0.002473       0.006053      -0.028829      -0.013850       0.001138       0.012712             11.805067       6.126127       2.567458      -3.086956      11.688736      -2.952549      17.600337          -0.000068
          318              C       3.570490      10.663426       3.912822      -0.096322      33.569789 0.42271403E+03  0.98761626E+04                                 9.089790                            6.893527       0.112642       2.013125                    0.999684      28.923131      83.101415       0.621866       0.421568      -1.060111       0.001545       0.004175       0.029026       0.029365      -0.006875       0.015747       0.017860       0.003645       0.012009      -0.027231       0.005046       0.022185             10.593206       5.929880       2.173488      -2.431654      11.213027      -2.634561      14.636709           0.000487
          319              C       3.137708      10.065332       5.101199      -0.141295      34.862278 0.44211132E+03  0.10469072E+05                                 9.277226                            7.017757       0.047302       1.972000                    0.999670      30.254666      88.149731       0.619203       0.417731      -1.060182       0.033339       0.018343      -0.013290       0.040306      -0.000351       0.016105       0.011832      -0.071479      -0.041423      -0.039649      -0.005488       0.045138             10.771195       5.933806       1.880966      -2.363980      10.329050      -2.089690      16.050730           0.001060
          320              C       4.355711      12.660040       2.599899       0.585757      24.239881 0.25630183E+03  0.53365731E+04                                 7.734785                            5.673400       0.026170       2.063932                    0.999645      22.459657      62.917800       0.624639       0.470941      -1.021019       0.013957       0.028517      -0.051278       0.060311      -0.036477       0.037585       0.009791       0.132331      -0.172527      -0.076051      -0.035184       0.111235              9.384371       5.345412       1.919771      -2.109634       9.947479      -1.521921      12.860221           0.000094
          321              C       7.763515      13.211443       1.149456       0.586006      24.419610 0.25834619E+03  0.53900597E+04                                 7.797232                            5.709056      -0.082016       2.026161                    0.999589      22.522867      63.167521       0.620521       0.473105      -1.019807      -0.031194       0.048592       0.014489       0.059533       0.085598      -0.018705      -0.041579       0.020375      -0.094493      -0.079512      -0.034487       0.113999              9.492274      10.540949      -5.016818      -0.580104       9.405938       2.365280       8.529935           0.000489
          322              C       8.591602      12.108636       0.565647      -0.012430      37.747553 0.43115023E+03  0.10030217E+05                                 9.733619                            6.869719       0.074282       2.032550                    0.999318      26.888903      74.803678       0.641422       0.410469      -1.077094       0.022224      -0.029538      -0.015888       0.040234      -0.004014       0.001186      -0.010805      -0.006444       0.022296      -0.010334      -0.005128       0.015462             12.318098      15.790839      -6.224227      -0.228289      11.847134       3.882785       9.316322          -0.000878
          323              C       9.814768      11.766233       1.157240      -0.107399      34.032251 0.42401367E+03  0.99293307E+04                                 9.204218                            6.924517       0.050656       1.991636                    0.999624      29.226586      84.491594       0.616787       0.424063      -1.056928      -0.000604      -0.014369      -0.015330       0.021020       0.012659       0.011199       0.004409      -0.008203       0.051294      -0.023005      -0.000509       0.023514             10.903735      14.913966      -4.764128       0.829296       9.564200       2.394456       8.233040          -0.000308
          324              C       7.264227      11.461627      25.352907      -0.102084      33.744381 0.43202171E+03  0.10196288E+05                                 9.249113                            7.060224      -0.065584       1.957579                    0.999389      29.461330      86.386255       0.599801       0.432676      -1.048329       0.024079      -0.007923       0.002482       0.025471       0.004171       0.013005      -0.018122       0.018058      -0.007628      -0.027213       0.006832       0.020381             10.773908      12.989479      -4.046409       0.570276      10.069258       3.325660       9.262988          -0.000196
          325              C       4.777934      12.199796      13.300481       0.136407      34.830649 0.36347284E+03  0.81625741E+04                                 9.376885                            6.436137      -0.068375       1.996812                    0.999564      25.711749      71.996627       0.638177       0.427376      -1.058421       0.023382      -0.024104       0.043776       0.055173      -0.001015      -0.006009      -0.005498      -0.021305       0.008240      -0.014508       0.001903       0.012606             11.925081       6.436748       2.265143       2.193901      21.555664       0.729751       7.782832           0.000058
          326              C       5.248804      13.420442      13.741582      -0.156702      34.324001 0.41431532E+03  0.96209165E+04                                 9.089128                            6.750626       0.217197       2.045850                    0.999714      29.090594      83.028826       0.639488       0.412466      -1.067084      -0.012018       0.003027      -0.003392       0.012849       0.005101       0.012612       0.002766       0.002063       0.038598      -0.013765      -0.006379       0.020143             10.728785       6.702085       1.250852       2.303974      17.293183      -0.321808       8.191087           0.000277
          327              C       4.859825      14.545483      13.066957      -0.069164      32.102611 0.42264314E+03  0.98943616E+04                                 8.880678                            6.939421      -0.008362       1.982858                    0.999310      28.724284      83.168258       0.612334       0.427272      -1.054391      -0.018402      -0.014873      -0.012201       0.026621       0.003695       0.015767       0.003883      -0.028021       0.003234      -0.024365       0.006773       0.017592             10.175664       6.913772       0.531581       2.447952      15.177771      -0.807029       8.435449          -0.000008
          328              C       4.013235      14.476557      11.948637      -0.068295      31.637388 0.40755190E+03  0.94447910E+04                                 8.749775                            6.787704       0.045861       2.000516                    0.999591      28.452684      81.684053       0.623451       0.423930      -1.057575       0.011354      -0.013858       0.018148       0.025501      -0.009045       0.016061      -0.004484      -0.021474       0.002033      -0.023054       0.002757       0.020296             10.034507       6.738592       0.984765       2.484543      15.038306      -0.231481       8.326625           0.000070
          329              C       3.533724      13.287038      11.486779      -0.171144      34.891274 0.42373534E+03  0.98811642E+04                                 9.142985                            6.802763       0.204593       2.032024                    0.999758      29.479241      83.927530       0.641336       0.409550      -1.070488       0.011290       0.004631       0.003437       0.012677      -0.009968       0.026774      -0.005374      -0.008246       0.036178      -0.029135      -0.003723       0.032858             10.694003       6.714471       0.355083       2.572674      16.837265      -0.807314       8.530272           0.000268
          330              C       3.929939      12.126424      12.169188       0.133908      34.910565 0.37148743E+03  0.83816872E+04                                 9.366682                            6.494096      -0.047105       1.999144                    0.999413      25.884971      72.468138       0.637667       0.425721      -1.060268      -0.021022      -0.027761      -0.035674       0.049853       0.001241      -0.006153       0.005453      -0.031679      -0.005163      -0.017693      -0.000506       0.018199             11.782176       6.246389      -0.516823       2.337947      20.832047      -2.355475       8.268092           0.000037
          331              C       4.887819      17.711604       0.599378       0.142555      34.626089 0.36564746E+03  0.82279927E+04                                 9.367103                            6.474414      -0.106398       1.986916                    0.999570      25.719175      72.214117       0.633148       0.429902      -1.056307       0.021600      -0.029007       0.043570       0.056624      -0.002200      -0.007251      -0.003306      -0.024966       0.005814      -0.016711       0.004166       0.012544             11.860925       6.098964       0.157389       2.200094      21.081307       2.445472       8.402503          -0.000027
          332              C       5.216360      18.910017       1.229892      -0.152873      35.070908 0.41829277E+03  0.97423705E+04                                 9.257003                            6.814164       0.114425       2.012927                    0.999498      29.200951      83.632844       0.631751       0.416271      -1.063996      -0.014993      -0.002017       0.006251       0.016368       0.006664       0.011948       0.005463       0.002177       0.040986      -0.014344      -0.007106       0.021450             10.954067       6.605306      -0.556085       2.544213      17.319183       0.599493       8.937711          -0.000502
          333              C       4.705282      20.059515       0.705761      -0.071174      32.040438 0.40996289E+03  0.95144099E+04                                 8.828857                            6.807509       0.063310       2.006544                    0.999586      28.441368      81.702911       0.622595       0.423900      -1.057624      -0.014149      -0.018093      -0.015509       0.027714       0.006334       0.014970       0.004673      -0.025448       0.008785      -0.023171       0.004396       0.018775             10.189389       6.691544      -1.173521       2.492270      15.207465       0.037606       8.669158          -0.000194
          334              C       2.952552      20.072855      25.503400      -0.063815      31.629586 0.41316911E+03  0.96181750E+04                                 8.781687                            6.858240       0.016005       1.991764                    0.999411      28.569900      82.496016       0.616329       0.426903      -1.054589       0.013144      -0.015250       0.015300       0.025287      -0.004878       0.013276      -0.004713      -0.026204       0.009830      -0.021914       0.004490       0.017424             10.060951       6.667026      -0.544056       2.309885      15.044344       0.631081       8.471482          -0.000053
          335              C       2.620536      18.918911      24.865101      -0.178068      34.771772 0.42434322E+03  0.98976029E+04                                 9.102130                            6.794267       0.222671       2.035026                    0.999778      29.582843      84.196440       0.643716       0.407943      -1.071680       0.006701       0.002861       0.010235       0.012564      -0.012643       0.026166      -0.008346      -0.006282       0.041002      -0.028584      -0.006954       0.035538             10.676031       6.593439      -1.170238       2.290332      17.120516       0.145033       8.314138          -0.000543
          336              C       3.103217      17.720498      25.394422       0.125373      35.887366 0.37866889E+03  0.85765343E+04                                 9.502213                            6.532181      -0.059963       1.990122                    0.999462      26.075924      72.915399       0.639979       0.422560      -1.063259      -0.021478      -0.025013      -0.037303       0.049785      -0.001692      -0.004319       0.008136      -0.032228      -0.003989      -0.016677      -0.003498       0.020175             12.068085       6.508395      -2.383741       2.234153      21.746629      -0.814485       7.949230           0.000000
          337              C       2.707246      22.033894       8.022842       0.547194      25.637551 0.27448568E+03  0.57972768E+04                                 7.993967                            5.840830      -0.072713       2.021182                    0.999505      22.965422      64.189467       0.622216       0.466080      -1.026618      -0.012099      -0.012586       0.049931       0.052895      -0.062491       0.024222       0.003716       0.068757      -0.198581      -0.074792      -0.031729       0.106521              9.760109       5.488993       2.085143      -1.793551       8.862918      -2.514644      14.928418          -0.000010
          338              C       3.116785       0.289042       6.647646      -0.006672      38.017334 0.43143732E+03  0.10037341E+05                                 9.789883                            6.883463       0.036472       2.019653                    0.999282      26.923596      74.871979       0.639260       0.411839      -1.076329       0.005765       0.016074      -0.034370       0.038379       0.000742       0.002269       0.003203      -0.001452      -0.000545      -0.003577      -0.000841       0.004418             12.315468       6.549086       3.054651      -2.705204      11.261905      -3.200601      19.135415           0.000014
          339              C       2.917439      21.729288       5.518947      -0.096455      32.408755 0.40295364E+03  0.93006931E+04                                 8.842804                            6.719203       0.124963       2.019314                    0.999729      28.604017      81.635093       0.631588       0.420157      -1.061204       0.006900       0.020867      -0.008989       0.023746       0.008750       0.008903       0.004128      -0.022005      -0.087433      -0.031473       0.002022       0.029450             10.245593       5.631140       1.867607      -1.286527       9.088689      -1.263386      16.016949           0.000037
          340              C       3.284806      22.156181       4.268297      -0.109637      33.521511 0.41887065E+03  0.97466055E+04                                 9.000617                            6.818892       0.162561       2.025997                    0.999686      28.840929      82.215198       0.632344       0.416274      -1.065369      -0.003137       0.007062       0.020012       0.021452       0.002208       0.013527       0.019285      -0.017495      -0.014924      -0.024087      -0.002780       0.026866             10.461358       6.217547       2.648920      -1.449782       9.866858      -1.644780      15.299667           0.000015
          341              C       3.910193       1.176179       4.135967      -0.017560      37.795330 0.43753504E+03  0.10210089E+05                                 9.715108                            6.912742       0.038692       2.017031                    0.999303      27.059376      75.245808       0.640871       0.409561      -1.078338      -0.020352      -0.011081       0.041830       0.047820      -0.004847      -0.000462      -0.003424      -0.015622      -0.010902      -0.007889      -0.003780       0.011669             12.108560       6.690560       3.123476      -2.446056      10.552295      -1.840068      19.082826           0.000135
          342              C       4.132103       1.952145       5.264666      -0.109832      35.198678 0.43188619E+03  0.10202356E+05                                 9.505036                            7.055454      -0.061228       1.954350                    0.999500      29.755070      87.569092       0.599878       0.432227      -1.047566      -0.018670      -0.016530       0.005766       0.025594       0.002412       0.003425      -0.001021      -0.017504      -0.079579      -0.026933       0.004585       0.022348             11.216173       6.579009       3.018402      -1.779277      10.129761      -0.631379      16.939750           0.000058
          343              C       3.742836       1.511912       6.497153      -0.112433      34.107490 0.41881195E+03  0.98008396E+04                                 9.243782                            6.904814       0.004876       1.974335                    0.999663      29.467600      85.830843       0.613120       0.426890      -1.052640      -0.006482      -0.005812      -0.021244       0.022959      -0.007156       0.009541       0.020567      -0.005351       0.010790      -0.025094       0.002067       0.023027             10.791346       6.483613       3.327624      -2.285818      11.050634      -2.266064      14.839792           0.000123
          344              C       4.326492       1.680890       2.781529       0.582248      24.723661 0.25848487E+03  0.53930328E+04                                 7.825210                            5.688928       0.034461       2.062578                    0.999719      22.583481      63.313292       0.625246       0.469523      -1.021868       0.007053       0.026818      -0.059904       0.066011      -0.039058       0.036985       0.009235       0.127019      -0.191695      -0.079513      -0.033268       0.112781              9.575852       5.403266       1.970700      -1.896240       9.232463      -0.776092      14.091827          -0.000015
          345              C       4.500606      18.469784      10.142719       0.588914      24.825893 0.25625687E+03  0.53359201E+04                                 7.855550                            5.672030       0.015427       2.059830                    0.999735      22.456362      62.930156       0.624798       0.470796      -1.020999      -0.012450       0.022889       0.056386       0.062116       0.030774       0.039264      -0.012350       0.128912      -0.189163      -0.080517      -0.029852       0.110369              9.641151       5.233759      -1.828114      -1.976777       9.648767       0.924892      14.040928           0.000427
          346              C       4.877132      17.947285       8.796065      -0.016684      37.898283 0.43238134E+03  0.10059593E+05                                 9.731420                            6.872757       0.061125       2.027199                    0.999280      26.919635      74.735566       0.642638       0.409663      -1.078313       0.006065      -0.015254      -0.041018       0.044181       0.002363       0.004286       0.002100      -0.003025      -0.023693      -0.009540       0.001741       0.007799             12.183595       6.293744      -2.780265      -2.586717      10.824036       2.042578      19.433006          -0.002326
          347              C       4.723676      18.716581       7.646609      -0.091640      34.738014 0.41930408E+03  0.98205829E+04                                 9.403770                            6.941499      -0.067855       1.958718                    0.999482      29.207536      85.260505       0.606861       0.430932      -1.049591       0.000099      -0.025734      -0.005998       0.026424      -0.000573       0.007184       0.000900       0.000380      -0.078706      -0.027524       0.012855       0.014669             11.131967       5.818833      -2.483313      -1.744021      10.630586       0.957041      16.946482          -0.000443
          348              C       5.065838      18.225210       6.416717      -0.108626      33.988007 0.41326333E+03  0.96260971E+04                                 9.198085                            6.845167       0.013741       1.980062                    0.999701      29.188095      84.454522       0.618458       0.425180      -1.055088      -0.009751      -0.011914       0.022760       0.027478       0.002024       0.010214      -0.020158       0.010076      -0.004518      -0.025451       0.005241       0.020210             10.780199       5.802941      -2.771550      -1.978628      11.367544       2.667933      15.170112          -0.000924
          349              C       5.601344      16.957872       6.274008      -0.003952      38.301382 0.42486809E+03  0.98441508E+04                                 9.831365                            6.822697       0.018449       2.014708                    0.999298      26.801872      74.319137       0.643417       0.410856      -1.077247      -0.008887       0.015120       0.033101       0.037461      -0.004790       0.005139      -0.002535       0.015065      -0.003973      -0.008450      -0.003539       0.011989             12.542098       6.022821      -2.618271      -2.222244      11.481931       3.601785      20.121542          -0.002816
          350              C       5.779625      16.190799       7.413085      -0.106182      33.182499 0.40508866E+03  0.93590755E+04                                 8.954952                            6.713319       0.070444       1.996659                    0.999662      28.832844      82.234693       0.635430       0.417211      -1.063442      -0.003892       0.023293       0.011238       0.026153      -0.016343       0.006654      -0.004223      -0.020063      -0.078578      -0.027645      -0.005444       0.033089             10.497132       5.454359      -1.765473      -1.215483       9.239873       1.358133      16.797163          -0.000992
          351              C       5.444415      16.668830       8.658546      -0.112832      34.503306 0.42683660E+03  0.99874800E+04                                 9.199569                            6.898583       0.111443       2.006360                    0.999702      29.154205      83.575826       0.626069       0.418109      -1.063279       0.003455       0.009661      -0.022882       0.025077      -0.006026       0.012418      -0.024073      -0.003016      -0.007206      -0.025302      -0.004568       0.029870             10.792579       6.007196      -2.498441      -1.492515      10.344333       1.866344      16.026208          -0.000485
          352              C       5.954090      16.415362       4.909190       0.550014      25.972094 0.27036517E+03  0.56848273E+04                                 8.046479                            5.783779      -0.037420       2.032940                    0.999601      22.808577      63.467756       0.627821       0.463985      -1.028474       0.008885      -0.019370      -0.046420       0.051078       0.065528       0.014142      -0.010487       0.061138      -0.206709      -0.076175      -0.030811       0.106986              9.953656       5.444153      -2.141798      -1.189035       8.870260       2.801086      15.546554           0.002784
          353              C       1.048635      18.874443      11.772197       0.586211      24.241074 0.25699880E+03  0.53507718E+04                                 7.739091                            5.679755      -0.022047       2.046085                    0.999644      22.454683      62.750688       0.624973       0.470716      -1.021894       0.038795       0.043856      -0.016037       0.060709      -0.083830      -0.020040       0.047576      -0.003139      -0.076821      -0.079830      -0.033618       0.113449              9.401195      10.696595       4.866316      -0.733859       8.883116      -2.474820       8.623875           0.000006
          354              C       0.172492      17.807211      12.384548      -0.007073      36.758611 0.42295844E+03  0.97919795E+04                                 9.567080                            6.804618       0.081363       2.037190                    0.999301      26.714521      74.123727       0.644454       0.410526      -1.077121      -0.020207      -0.030403       0.018548       0.040948      -0.002712       0.000762       0.007255      -0.006629       0.007661      -0.007314      -0.002370       0.009684             11.982432      14.788405       6.600132      -0.557994      11.149839      -3.443394      10.009053          -0.000034
          355              C      17.879080      17.342520      11.702140      -0.099874      33.042776 0.41182754E+03  0.95764104E+04                                 9.025219                            6.828711       0.048549       1.994382                    0.999689      28.948694      83.465754       0.620334       0.424613      -1.056310      -0.002600      -0.016261       0.015577       0.022667      -0.014695       0.003385      -0.003200      -0.005238       0.060684      -0.025047       0.003531       0.021516             10.551514      13.562273       5.196252       0.604544       9.401497      -2.012201       8.690772          -0.000005
          356              C      17.076294      16.359777      12.262597      -0.103861      33.408696 0.42965366E+03  0.10118488E+05                                 9.170057                            7.029044      -0.043677       1.965265                    0.999459      29.339713      85.715464       0.603120       0.431226      -1.050037       0.023812       0.011650       0.004668       0.026917      -0.007060       0.010793       0.019505       0.005198      -0.010506      -0.026908       0.009018       0.017891             10.599423      12.115730       4.516336       0.337530       9.770531      -2.875033       9.912009          -0.000029
          357              C      17.359362      15.861736      13.518436      -0.015676      36.865088 0.42794091E+03  0.99378620E+04                                 9.577417                            6.841449       0.114283       2.046264                    0.999338      26.869361      74.704567       0.643063       0.410151      -1.077207       0.024447       0.031275      -0.016497       0.042988       0.000569      -0.005663       0.007662      -0.007726       0.013239      -0.009990      -0.001771       0.011760             11.909259      14.021847       6.462999      -0.103582      11.721425      -3.394553       9.984505          -0.000056
          358              C      -0.361150      16.350884      14.221603      -0.111502      33.668176 0.41790645E+03  0.97633061E+04                                 9.119289                            6.860435       0.018751       1.978348                    0.999724      29.383328      85.198376       0.620773       0.422333      -1.056663      -0.001415       0.011154      -0.019773       0.022746      -0.012601       0.006136      -0.000607      -0.005083       0.051698      -0.021966       0.002976       0.018990             10.651970      13.303210       5.230218       0.690228       9.485292      -2.197633       9.167409           0.000039
          359              C       0.442017      17.313616      13.650767      -0.102019      33.315897 0.42575139E+03  0.10004043E+05                                 9.135872                            6.984526      -0.053955       1.959971                    0.999510      29.365984      85.704057       0.606649       0.429684      -1.050946      -0.019573      -0.013237      -0.009032       0.025296      -0.003385       0.009672       0.021813       0.007455      -0.018567      -0.028012       0.008097       0.019915             10.548217      12.153314       4.583893       0.146865       9.495144      -3.106487       9.996192          -0.000035
          360              C      16.528084      14.732248      14.086678       0.590918      24.205817 0.25876191E+03  0.54081401E+04                                 7.763005                            5.722619      -0.115262       2.015480                    0.999526      22.649274      63.856037       0.617501       0.474592      -1.017643      -0.030132      -0.048883       0.023043       0.061875      -0.090357      -0.019396       0.038810       0.036293      -0.086165      -0.084422      -0.032952       0.117374              9.367373       9.761854       4.872687      -0.492386       9.478210      -2.127061       8.862055           0.000018
          361              C       3.771497      18.120710      15.518958       0.584884      24.319070 0.25773862E+03  0.53758298E+04                                 7.758911                            5.691143      -0.013237       2.049586                    0.999666      22.528944      63.237297       0.623145       0.471249      -1.020503       0.011433       0.031131      -0.050789       0.060658      -0.044153       0.033311       0.008391       0.121613      -0.168575      -0.073566      -0.034883       0.108449              9.424184       5.672567       2.246739      -2.234494       9.645426      -1.757233      12.954559          -0.000012
          362              C       3.319131      17.471477      16.779986      -0.009069      36.707378 0.42623911E+03  0.98825893E+04                                 9.545721                            6.834601       0.075311       2.034668                    0.999309      26.714064      74.069198       0.642813       0.410964      -1.077316      -0.015999      -0.017387       0.034913       0.042157      -0.009024       0.005259       0.002563      -0.002589      -0.030241      -0.013539      -0.000718       0.014257             11.814092       6.561014       3.075936      -3.194468      11.534232      -3.090856      17.347031           0.000004
          363              C       2.858523      16.141884      16.777392      -0.085987      32.833656 0.41335957E+03  0.96010617E+04                                 8.956050                            6.814804       0.140935       2.027690                    0.999714      28.537481      81.678836       0.625900       0.421318      -1.060563       0.002830       0.003909       0.026028       0.026472      -0.016085       0.016869       0.019434      -0.004967      -0.003620      -0.035003       0.014449       0.020554             10.408298       6.125363       2.534616      -2.253536      10.978937      -2.757179      14.120596           0.000451
          364              C       2.415220      15.543789      17.945011      -0.131440      34.075379 0.43524000E+03  0.10280699E+05                                 9.184849                            6.998349       0.052565       1.980903                    0.999732      30.010279      87.735645       0.614495       0.421982      -1.055998       0.038268       0.014659      -0.011269       0.042500      -0.007712       0.017626       0.012630      -0.066131      -0.034358      -0.040985      -0.000990       0.041975             10.602896       6.043086       1.957799      -2.258848      10.349763      -2.222349      15.415839           0.001325
          365              C       2.398487      16.261948      19.120414      -0.033116      38.343521 0.45215720E+03  0.10658115E+05                                 9.860738                            7.061614       0.010947       2.004382                    0.999354      27.570775      77.522982       0.628298       0.413571      -1.073723       0.036459       0.021544      -0.036461       0.055882      -0.006549       0.007814      -0.004334       0.001478       0.012225      -0.009137      -0.003983       0.013120             12.200722       6.691562       3.042773      -3.194269      12.229863      -3.509450      17.680741          -0.000556
          366              C       2.854953      17.578200      19.133388      -0.104735      33.270804 0.41343786E+03  0.96072284E+04                                 9.008149                            6.806139       0.058785       1.992458                    0.999686      29.003220      83.140657       0.627329       0.420168      -1.060858       0.005505      -0.007868      -0.023871       0.025730      -0.010194       0.009715       0.025065      -0.022301       0.018777      -0.030301      -0.001928       0.032229             10.424308       6.095224       2.961196      -2.438427      11.674803      -2.612753      13.502897           0.000354
          367              C       3.303803      18.176295      17.968363      -0.094695      33.012628 0.41075837E+03  0.95426164E+04                                 9.003091                            6.810388       0.083199       2.006375                    0.999679      28.820275      82.979150       0.622639       0.423437      -1.057345      -0.016326      -0.016009       0.004671       0.023337      -0.004088       0.009639       0.003454      -0.018356      -0.073514      -0.027956       0.005611       0.022345             10.438704       6.046339       2.589516      -2.339584      10.345603      -1.440341      14.924169           0.000240
          368              C       1.896089      15.628279      20.412580       0.601061      24.352423 0.25666889E+03  0.53616843E+04                                 7.839242                            5.742137      -0.180547       1.996438                    0.999226      22.611146      64.050649       0.608658       0.481732      -1.012307      -0.011856      -0.040306       0.064180       0.076708      -0.082128      -0.005245       0.011358      -0.014592      -0.211336      -0.071783      -0.046644       0.118427              9.394080       7.219332       2.861193      -0.664283       7.913106      -2.051635      13.049801           0.006185
          369              C       7.774682       2.047751       1.203945       0.594922      24.158259 0.25323815E+03  0.52626024E+04                                 7.740511                            5.653710      -0.070648       2.032630                    0.999685      22.427711      62.988160       0.622681       0.473336      -1.018631      -0.031384       0.044191       0.023033       0.058892       0.085183      -0.021693      -0.050032       0.011941      -0.067932      -0.084056      -0.031123       0.115179              9.357536      10.091469      -4.750629      -0.593024       9.092350       2.577258       8.888788           0.000025
          370              C       8.598078       0.973849       0.594188      -0.011678      36.834589 0.42289573E+03  0.97927910E+04                                 9.571352                            6.801796       0.070046       2.033360                    0.999328      26.760047      74.323716       0.644745       0.410247      -1.077016       0.021015      -0.030018      -0.021011       0.042239       0.001002      -0.002159      -0.008287      -0.004206       0.009060      -0.006722      -0.003831       0.010552             11.880501      13.972810      -6.430195      -0.505493      11.403740       3.708596      10.264954          -0.000058
          371              C       9.716660       0.484701       1.268813      -0.104755      34.066978 0.42757974E+03  0.10037121E+05                                 9.198202                            6.943757       0.043442       1.987280                    0.999638      29.354648      85.055823       0.617037       0.422866      -1.057328      -0.001390      -0.013257      -0.018695       0.022960       0.010287       0.006260       0.001213      -0.002272       0.047717      -0.018746       0.000774       0.017972             10.701975      13.321736      -5.289540       0.402332       9.513628       2.361623       9.270560           0.000068
          372              C       7.328657       0.482478      25.288039      -0.098320      33.729772 0.43262875E+03  0.10200752E+05                                 9.222352                            7.048137      -0.041416       1.965700                    0.999460      29.326229      85.579484       0.603288       0.430591      -1.050979       0.019081      -0.011786       0.006736       0.023417       0.004899       0.008211      -0.021368       0.005199      -0.019027      -0.027229       0.008242       0.018987             10.630153      12.006651      -4.508403       0.037774       9.593998       3.347709      10.289810          -0.000027
          373              C       5.765488      21.260151      18.373138       0.590163      25.338153 0.26224067E+03  0.54999618E+04                                 8.023965                            5.779338      -0.148022       2.004281                    0.999315      22.703668      64.150874       0.611447       0.477625      -1.015879       0.007279      -0.044042      -0.059565       0.074435       0.083419      -0.010046      -0.019114      -0.017549      -0.220649      -0.076725      -0.046160       0.122885              9.767544       7.134701      -2.904294      -0.541871       8.161076       2.609692      14.006855           0.005784
          374              C       5.341592      21.911607      19.678277      -0.035479      39.058044 0.45208208E+03  0.10650171E+05                                 9.956918                            7.042265      -0.025307       1.990387                    0.999263      27.634332      77.542816       0.632016       0.411376      -1.075731      -0.033938       0.022094       0.033938       0.052837      -0.001431       0.005351       0.005072       0.010761       0.024877      -0.011519      -0.000357       0.011876             12.436789       6.298670      -2.704219      -2.989346      12.415881       3.794758      18.595817          -0.000537
          375              C       4.957416       1.018317      19.693845      -0.097058      33.080355 0.40763326E+03  0.94361320E+04                                 8.974627                            6.759470       0.085263       2.005208                    0.999683      28.740821      82.151504       0.629499       0.420327      -1.061071      -0.019205      -0.012657       0.021728       0.031640       0.004580       0.011612      -0.027388      -0.012505      -0.002038      -0.030384      -0.000714       0.031097             10.407086       5.602135      -2.482773      -2.180382      11.783614       2.750827      13.835509           0.000266
          376              C       4.566479       1.627529      20.869249      -0.078070      32.810094 0.40373848E+03  0.93366529E+04                                 8.983890                            6.767430       0.020310       1.993487                    0.999596      28.456892      81.672642       0.622639       0.425382      -1.056422      -0.003221      -0.021717      -0.006411       0.022872       0.005407       0.011700      -0.003275      -0.004358      -0.065186      -0.026311       0.009093       0.017217             10.447079       5.537253      -2.079145      -2.267248      10.679067       1.551948      15.124915           0.000270
          377              C       4.513638       0.893807      22.055031      -0.006676      36.734783 0.42894360E+03  0.99557194E+04                                 9.547018                            6.853245       0.089005       2.039305                    0.999247      26.704558      73.952641       0.642703       0.410604      -1.078127       0.007108      -0.014654      -0.037865       0.041219       0.005663       0.007794      -0.002472       0.006060      -0.028847      -0.013852       0.001134       0.012718             11.804865       6.126043      -2.567388      -3.086920      11.688496       2.952447      17.600057          -0.000070
          378              C       4.881080      21.780426      22.034273      -0.096322      33.569857 0.42271393E+03  0.98761605E+04                                 9.089803                            6.893521       0.112635       2.013123                    0.999684      28.923166      83.101543       0.621867       0.421567      -1.060112      -0.001529       0.004182      -0.029024       0.029364       0.006879       0.015742      -0.017862       0.003651       0.012005      -0.027232       0.005052       0.022180             10.593257       5.929904      -2.173494      -2.431731      11.212991       2.634607      14.636876           0.000453
          379              C       5.313862      21.182332      20.845896      -0.141302      34.862404 0.44211132E+03  0.10469076E+05                                 9.277219                            7.017725       0.047303       1.971996                    0.999670      30.254902      88.150537       0.619209       0.417727      -1.060184      -0.033316       0.018354       0.013294       0.040294       0.000352       0.016102      -0.011833      -0.071466      -0.041430      -0.039642      -0.005491       0.045133             10.771231       5.933820      -1.880990      -2.364030      10.329064       2.089703      16.050809           0.001057
          380              C       4.095859       1.543040      23.347196       0.585750      24.239786 0.25630090E+03  0.53365415E+04                                 7.734747                            5.673377       0.026198       2.063945                    0.999645      22.459471      62.916921       0.624643       0.470939      -1.021022      -0.013946       0.028521       0.051279       0.060312       0.036480       0.037581      -0.009790       0.132332      -0.172526      -0.076049      -0.035186       0.111235              9.384360       5.345392      -1.919744      -2.109664       9.947404       1.521888      12.860285          -0.000044
          381              C       0.688055       2.094443      24.797639       0.586005      24.419346 0.25834482E+03  0.53900097E+04                                 7.797121                            5.709014      -0.081978       2.026176                    0.999589      22.522575      63.166033       0.620530       0.473101      -1.019812       0.031181       0.048594      -0.014483       0.059526      -0.085601      -0.018700       0.041580       0.020383      -0.094475      -0.079519      -0.034479       0.113998              9.492038      10.540628       5.016558      -0.579928       9.405618      -2.365148       8.529869          -0.000136
          382              C      -0.140032       0.991636      25.381448      -0.012453      37.747094 0.43114998E+03  0.10030185E+05                                 9.733435                            6.869655       0.074376       2.032577                    0.999318      26.888901      74.802955       0.641435       0.410462      -1.077101      -0.022228      -0.029516       0.015889       0.040221       0.004022       0.001195       0.010799      -0.006440       0.022322      -0.010337      -0.005127       0.015463             12.317693      15.790318       6.223781      -0.227945      11.846590      -3.882521       9.316170           0.000570
          383              C      17.441002       0.649233      24.789855      -0.107403      34.031910 0.42401158E+03  0.99292592E+04                                 9.204139                            6.924496       0.050648       1.991637                    0.999623      29.226389      84.490638       0.616790       0.424063      -1.056930       0.000593      -0.014357       0.015336       0.021015      -0.012653       0.011199      -0.004419      -0.008212       0.051280      -0.022997      -0.000518       0.023515             10.903555      14.913789       4.763965       0.829515       9.563976      -2.394276       8.232899           0.000223
          384              C       1.187343       0.344627       0.594188      -0.102032      33.741965 0.43199226E+03  0.10195412E+05                                 9.248730                            7.060036      -0.065626       1.957592                    0.999388      29.459824      86.380870       0.599802       0.432682      -1.048326      -0.024093      -0.007911      -0.002443       0.025476      -0.004175       0.013000       0.018127       0.018031      -0.007555      -0.027208       0.006834       0.020374             10.773309      12.988620       4.045817       0.570701      10.068480      -3.325336       9.262825           0.000353
          385              C       3.673636       1.082796      12.646614       0.136378      34.827269 0.36345351E+03  0.81620299E+04                                 9.376502                            6.436128      -0.068065       1.996964                    0.999565      25.710045      71.991323       0.638153       0.427397      -1.058408      -0.023351      -0.024092      -0.043882       0.055239       0.001002      -0.005975       0.005478      -0.021295       0.008476      -0.014501       0.001925       0.012576             11.924237       6.436564      -2.265043       2.194042      21.553043      -0.729555       7.783104           0.000026
          386              C       3.202766       2.303442      12.205513      -0.156206      34.307695 0.41408320E+03  0.96142379E+04                                 9.086895                            6.749145       0.217139       2.046017                    0.999713      29.080107      82.994989       0.639496       0.412516      -1.067045       0.012097       0.003004       0.003288       0.012891      -0.005055       0.012397      -0.002724       0.002206       0.038686      -0.013614      -0.006368       0.019982             10.725871       6.700639      -1.250330       2.303730      17.287075       0.322240       8.189898          -0.000201
          387              C       3.591745       3.428483      12.880138      -0.069196      32.100315 0.42261219E+03  0.98933644E+04                                 8.880044                            6.939012      -0.007969       1.982997                    0.999311      28.722526      83.159508       0.612378       0.427252      -1.054413       0.018420      -0.014863       0.012145       0.026603      -0.003698       0.015754      -0.003861      -0.027994       0.003379      -0.024349       0.006790       0.017558             10.174815       6.913327      -0.531452       2.447888      15.175964       0.807270       8.435152          -0.000047
          388              C       4.438335       3.359557      13.998458      -0.068318      31.637517 0.40755253E+03  0.94447780E+04                                 8.749703                            6.787641       0.045938       2.000533                    0.999591      28.452672      81.683017       0.623466       0.423922      -1.057583      -0.011329      -0.013863      -0.018143       0.025489       0.009029       0.016032       0.004473      -0.021471       0.002044      -0.023025       0.002764       0.020261             10.034411       6.738531      -0.984770       2.484548      15.038056       0.231529       8.326646          -0.000008
          389              C       4.917846       2.170038      14.460316      -0.170974      34.887014 0.42366835E+03  0.98792144E+04                                 9.142350                            6.802305       0.204492       2.032023                    0.999758      29.476581      83.918382       0.641346       0.409560      -1.070481      -0.011278       0.004640      -0.003452       0.012674       0.009969       0.026676       0.005357      -0.008138       0.036221      -0.029021      -0.003762       0.032783             10.693231       6.714041      -0.355053       2.572560      16.835787       0.807337       8.529865          -0.000177
          390              C       4.521631       1.009424      13.777907       0.133816      34.912384 0.37151184E+03  0.83823411E+04                                 9.366799                            6.494181      -0.046890       1.999188                    0.999413      25.885938      72.470317       0.637685       0.425704      -1.060283       0.021048      -0.027770       0.035665       0.049862      -0.001220      -0.006178      -0.005429      -0.031703      -0.005122      -0.017719      -0.000475       0.018193             11.782249       6.246444       0.516803       2.338053      20.831857       2.355582       8.268445           0.000034
          391              C       3.563751       6.594604      25.347717       0.142563      34.625541 0.36564125E+03  0.82278124E+04                                 9.366994                            6.474354      -0.106375       1.986927                    0.999570      25.718903      72.213004       0.633152       0.429902      -1.056308      -0.021606      -0.029004      -0.043567       0.056623       0.002193      -0.007251       0.003309      -0.024957       0.005791      -0.016704       0.004159       0.012545             11.860791       6.098887      -0.157424       2.200041      21.081098      -2.445466       8.402388           0.000081
          392              C       3.235210       7.793017      24.717203      -0.152893      35.072290 0.41831046E+03  0.97428916E+04                                 9.257224                            6.814297       0.114328       2.012881                    0.999498      29.201818      83.635964       0.631746       0.416270      -1.063996       0.014966      -0.002027      -0.006223       0.016335      -0.006670       0.011965      -0.005441       0.002196       0.040941      -0.014352      -0.007095       0.021447             10.954365       6.605460       0.556097       2.544290      17.319751      -0.599347       8.937883           0.000565
          393              C       3.746288       8.942515      25.241334      -0.071222      32.042371 0.40999126E+03  0.95152313E+04                                 8.829132                            6.807695       0.063280       2.006508                    0.999586      28.442740      81.707508       0.622593       0.423894      -1.057628       0.014122      -0.018092       0.015543       0.027718      -0.006343       0.014986      -0.004671      -0.025472       0.008691      -0.023191       0.004401       0.018790             10.189726       6.691766       1.173556       2.492358      15.208153      -0.037424       8.669259           0.000245
          394              C       5.499018       8.955855       0.443695      -0.063822      31.629486 0.41316993E+03  0.96181881E+04                                 8.781628                            6.858226       0.016026       1.991768                    0.999411      28.569908      82.495715       0.616333       0.426900      -1.054592      -0.013152      -0.015253      -0.015294       0.025290       0.004876       0.013283       0.004719      -0.026195       0.009783      -0.021912       0.004483       0.017429             10.060851       6.667034       0.544045       2.309864      15.044199      -0.631001       8.471320           0.000053
          395              C       5.831034       7.801911       1.081994      -0.178033      34.769717 0.42431645E+03  0.98968022E+04                                 9.101740                            6.794033       0.222734       2.035060                    0.999778      29.581741      84.191995       0.643731       0.407940      -1.071684      -0.006699       0.002858      -0.010236       0.012563       0.012635       0.026152       0.008344      -0.006256       0.040987      -0.028560      -0.006962       0.035522             10.675527       6.593192       1.170140       2.290205      17.119637      -0.145078       8.313752           0.000640
          396              C       5.348353       6.603498       0.552673       0.125381      35.886075 0.37865742E+03  0.85761929E+04                                 9.501957                            6.532066      -0.059885       1.990156                    0.999462      26.075366      72.913025       0.639988       0.422558      -1.063262       0.021482      -0.025013       0.037304       0.049787       0.001691      -0.004321      -0.008134      -0.032214      -0.003997      -0.016671      -0.003498       0.020169             12.067716       6.508231       2.383623       2.234051      21.745905       0.814312       7.949012           0.000039
          397              N      12.894470      11.301542      12.204995      -0.222644      38.840058 0.49403115E+03  0.11727286E+05                                 9.446732                            7.091338       0.372004       2.134589                    0.999521      27.627486      74.200677       0.675973       0.381710      -1.112142       0.100537      -0.038758       0.118668       0.160287       0.039634      -0.033856       0.051743      -0.044958      -0.048973      -0.085457       0.017783       0.067674             11.445839       6.886548      -0.381039       2.744003      17.674986      -2.222164       9.775982           0.001202
          398              N      13.592631      12.106413      13.011949      -0.011435      30.757880 0.39225870E+03  0.87703686E+04                                 8.030751                            6.245729       0.366231       2.163173                    0.999563      25.014922      64.737439       0.734574       0.372928      -1.121089      -0.008176      -0.213999       0.022993       0.215386      -0.008466      -0.004785       0.012509       0.140820       0.131017      -0.093837       0.041005       0.052832              9.731454       6.307599       0.469364       2.289553      14.995603      -0.356319       7.891160          -0.000013
          399              N      14.210090      11.414269      13.968619      -0.244304      39.550261 0.49674905E+03  0.11810044E+05                                 9.546924                            7.089883       0.437827       2.149979                    0.999653      27.935723      75.129266       0.678921       0.379466      -1.113589      -0.107146      -0.046332      -0.108927       0.159662      -0.039980      -0.034124      -0.048233      -0.043260       0.037378      -0.083601       0.021023       0.062577             11.731060       7.167019       1.738759       2.880093      18.546006       1.527146       9.480154           0.000180
          400              N      12.613707       5.798627      25.104852      -0.221336      38.598738 0.48733496E+03  0.11540700E+05                                 9.419018                            7.054074       0.335847       2.122398                    0.999503      27.650568      74.421557       0.675488       0.382899      -1.110145       0.108244      -0.043336       0.105215       0.157051       0.037648      -0.039315       0.054093      -0.040109       0.017531      -0.088257       0.022338       0.065919             11.430245       7.028996      -1.691352       2.815972      17.659284      -0.874941       9.602455          -0.000034
          401              N      14.137555       6.554583       0.087442      -0.009651      30.748045 0.39086935E+03  0.87321278E+04                                 8.031514                            6.236907       0.361096       2.162445                    0.999543      24.975946      64.623848       0.734648       0.373197      -1.120813       0.021366      -0.214069      -0.008700       0.215308       0.010648      -0.003273      -0.008098       0.142530       0.135171      -0.095023       0.043158       0.051865              9.745453       6.285363      -0.517020       2.273467      14.945540       0.687645       8.005455           0.000004
          402              N      14.846788       5.815747       0.951480      -0.248859      40.381683 0.50779245E+03  0.12127164E+05                                 9.664139                            7.152983       0.469990       2.157242                    0.999740      28.051489      75.367450       0.678756       0.377850      -1.115879      -0.097029      -0.037636      -0.121984       0.160347      -0.038988      -0.022024      -0.046241      -0.041469      -0.032800      -0.072088       0.008379       0.063709             11.931092       7.039489       0.446635       2.777226      18.746820       2.939470      10.006966          -0.000051
          403              N      14.361300       0.184542      13.742100      -0.222634      38.838330 0.49401001E+03  0.11726631E+05                                 9.446380                            7.091136       0.372046       2.134607                    0.999521      27.626977      74.198264       0.675992       0.381704      -1.112149      -0.100516      -0.038761      -0.118681       0.160284      -0.039633      -0.033857      -0.051745      -0.044931      -0.048979      -0.085459       0.017792       0.067666             11.445366       6.886298       0.380977       2.743827      17.674183       2.222143       9.775616           0.001248
          404              N      13.663139       0.989413      12.935146      -0.011438      30.757720 0.39225804E+03  0.87703436E+04                                 8.030701                            6.245714       0.366225       2.163170                    0.999563      25.014920      64.737236       0.734578       0.372927      -1.121090       0.008186      -0.213997      -0.023005       0.215386       0.008466      -0.004790      -0.012513       0.140825       0.130988      -0.093836       0.040997       0.052838              9.731359       6.307536      -0.469339       2.289508      14.995403       0.356453       7.891138          -0.000032
          405              N      13.045680       0.297269      11.978476      -0.244305      39.549328 0.49673877E+03  0.11809719E+05                                 9.546717                            7.089772       0.437905       2.150005                    0.999653      27.935504      75.128015       0.678933       0.379462      -1.113594       0.107155      -0.046332       0.108927       0.159668       0.039981      -0.034126       0.048233      -0.043251       0.037356      -0.083601       0.021027       0.062574             11.730745       7.166835      -1.738627       2.879972      18.545491      -1.526935       9.479910           0.000249
          406              N      14.642063      16.915627       0.842243      -0.221719      38.615232 0.48756826E+03  0.11547631E+05                                 9.421473                            7.055616       0.336015       2.122325                    0.999504      27.658035      74.446695       0.675434       0.382883      -1.110154      -0.108146      -0.043274      -0.105338       0.157049      -0.037610      -0.039235      -0.054042      -0.040151       0.017216      -0.088145       0.022279       0.065866             11.433579       7.030807       1.692467       2.816451      17.666257       0.875638       9.603673          -0.000784
          407              N      13.118215      17.671583      25.859653      -0.009589      30.746637 0.39084939E+03  0.87315789E+04                                 8.031270                            6.236749       0.360997       2.162419                    0.999543      24.975457      64.622407       0.734657       0.373197      -1.120812      -0.021326      -0.214106       0.008703       0.215342      -0.010669      -0.003265       0.008085       0.142524       0.135111      -0.095011       0.043152       0.051859              9.745169       6.285194       0.517129       2.273189      14.945591      -0.687423       8.004721           0.000091
          408              N      12.408982      16.932747      24.995615      -0.248854      40.380393 0.50777357E+03  0.12126600E+05                                 9.663973                            7.152873       0.469948       2.157249                    0.999740      28.050791      75.365227       0.678758       0.377852      -1.115877       0.097030      -0.037652       0.121949       0.160325       0.038995      -0.021978       0.046253      -0.041477      -0.032763      -0.072067       0.008332       0.063734             11.930886       7.039366      -0.446579       2.777067      18.746805      -2.939376      10.006486          -0.000301
          409              N       4.959200      10.932458      13.742100      -0.222659      38.840797 0.49404180E+03  0.11727608E+05                                 9.446860                            7.091421       0.371988       2.134579                    0.999521      27.627794      74.201867       0.675968       0.381711      -1.112141      -0.100532       0.038759      -0.118669       0.160285       0.039632      -0.033847       0.051746      -0.044957      -0.048983      -0.085452       0.017775       0.067678             11.446010       6.886637      -0.381104       2.744053      17.675302      -2.222194       9.776091           0.001290
          410              N       4.261039      10.127587      12.935146      -0.011434      30.758066 0.39226107E+03  0.87704396E+04                                 8.030790                            6.245753       0.366219       2.163168                    0.999563      25.015020      64.737873       0.734572       0.372929      -1.121088       0.008178       0.213998      -0.022997       0.215386      -0.008468      -0.004785       0.012512       0.140819       0.131005      -0.093836       0.041004       0.052832              9.731511       6.307607       0.469331       2.289552      14.995751      -0.356307       7.891175          -0.000048
          411              N       3.643580      10.819731      11.978476      -0.244321      39.551340 0.49676305E+03  0.11810470E+05                                 9.547113                            7.089993       0.437815       2.149970                    0.999653      27.936127      75.130848       0.678914       0.379467      -1.113587       0.107143       0.046333       0.108932       0.159664      -0.039985      -0.034118      -0.048230      -0.043268       0.037366      -0.083599       0.021022       0.062578             11.731341       7.167125       1.738769       2.880158      18.546538       1.527272       9.480359           0.000305
          412              N       5.239963      16.435373       0.842243      -0.221710      38.614550 0.48756065E+03  0.11547397E+05                                 9.421330                            7.055540       0.336017       2.122327                    0.999504      27.657858      74.445857       0.675441       0.382880      -1.110156      -0.108154       0.043273      -0.105334       0.157052       0.037604      -0.039238       0.054043      -0.040144       0.017216      -0.088144       0.022280       0.065864             11.433343       7.030727      -1.692467       2.816386      17.665837      -0.875526       9.603465          -0.000789
          413              N       3.716115      15.679417      25.859653      -0.009597      30.746783 0.39085193E+03  0.87316486E+04                                 8.031292                            6.236768       0.361012       2.162422                    0.999543      24.975542      64.622647       0.734656       0.373197      -1.120812      -0.021330       0.214108       0.008705       0.215344       0.010666      -0.003265      -0.008083       0.142522       0.135112      -0.095010       0.043152       0.051858              9.745193       6.285223      -0.517173       2.273197      14.945606       0.687447       8.004749           0.000092
          414              N       3.006882      16.418253      24.995615      -0.248852      40.380195 0.50777082E+03  0.12126513E+05                                 9.663927                            7.152842       0.469972       2.157256                    0.999740      28.050739      75.364916       0.678761       0.377851      -1.115878       0.097025       0.037651       0.121956       0.160327      -0.038998      -0.021980      -0.046251      -0.041472      -0.032762      -0.072068       0.008336       0.063732             11.930839       7.039335       0.446506       2.777040      18.746713       2.939402      10.006468          -0.000298
          415              N       3.492370      22.049458      12.204995      -0.222229      38.823015 0.49378642E+03  0.11720018E+05                                 9.444277                            7.089788       0.371747       2.134645                    0.999520      27.619623      74.174813       0.676018       0.381732      -1.112127       0.100581       0.038849       0.118582       0.160273      -0.039635      -0.033925      -0.051840      -0.044868      -0.048814      -0.085560       0.017869       0.067691             11.442520       6.884877       0.380555       2.743617      17.667928       2.220985       9.774755          -0.000116
          416              N       4.190531      21.244587      13.011949      -0.011501      30.759458 0.39228116E+03  0.87709951E+04                                 8.031040                            6.245919       0.366320       2.163195                    0.999564      25.015508      64.739382       0.734562       0.372929      -1.121088      -0.008136       0.213962       0.023000       0.215349       0.008498      -0.004789      -0.012510       0.140828       0.131053      -0.093851       0.041008       0.052842              9.731793       6.307809      -0.469396       2.289884      14.995670       0.356058       7.891902           0.000042
          417              N       4.807990      21.936731      13.968619      -0.244323      39.552567 0.49678033E+03  0.11810986E+05                                 9.547285                            7.090103       0.437905       2.149980                    0.999653      27.936762      75.132950       0.678910       0.379465      -1.113588      -0.107146       0.046318      -0.108966       0.159685       0.039981      -0.034173       0.048215      -0.043279       0.037373      -0.083629       0.021069       0.062560             11.731557       7.167253      -1.738792       2.880327      18.546580      -1.527335       9.480839          -0.000163
          418              N       3.211607       5.318373      25.104852      -0.221716      38.613945 0.48755302E+03  0.11547153E+05                                 9.421189                            7.055455       0.336102       2.122356                    0.999504      27.657668      74.444767       0.675450       0.382877      -1.110161       0.108152       0.043274       0.105339       0.157053      -0.037606      -0.039243      -0.054043      -0.040141       0.017206      -0.088148       0.022285       0.065864             11.433168       7.030585       1.692359       2.816301      17.665550       0.875352       9.603369           0.000995
          419              N       4.735455       4.562417       0.087442      -0.009572      30.745705 0.39083737E+03  0.87312303E+04                                 8.031080                            6.236637       0.360979       2.162419                    0.999543      24.975051      64.620748       0.734667       0.373195      -1.120815       0.021327       0.214102      -0.008703       0.215337      -0.010669      -0.003271       0.008085       0.142532       0.135097      -0.095013       0.043145       0.051868              9.744912       6.285038       0.517110       2.273099      14.945071      -0.687628       8.004628          -0.000049
          420              N       5.444688       5.301253       0.951480      -0.248825      40.378201 0.50774461E+03  0.12125710E+05                                 9.663582                            7.152637       0.469957       2.157262                    0.999740      28.049992      75.361934       0.678775       0.377849      -1.115882      -0.097024       0.037651      -0.121952       0.160323       0.038996      -0.021990       0.046253      -0.041456      -0.032764      -0.072075       0.008350       0.063724             11.930410       7.039069      -0.446442       2.776846      18.746010      -2.939449      10.006153           0.000267
          421              O      11.490552      12.415466       8.129225      -0.496232      28.033601 0.42566328E+03  0.96513571E+04                                 7.259386                            6.322736       0.613491       2.256174                    0.998068      26.547979      67.747256       0.767023       0.352189      -1.144587       0.007138      -0.001758      -0.012521       0.014519      -0.019865      -0.002323       0.028187      -0.036626      -0.125984      -0.051087      -0.004375       0.055462              7.919276       6.342523      -2.107105      -1.043464       9.420731       2.332988       7.994574           0.072020
          422              O      12.402091      10.610065       9.014540      -0.535271      31.192423 0.46287800E+03  0.10706914E+05                                 7.775359                            6.576189       0.615853       2.241739                    0.998434      27.189914      69.858486       0.755779       0.350359      -1.147199       0.007079       0.009428      -0.030725       0.032910       0.019300       0.031599      -0.022509       0.004141       0.074923      -0.051062       0.005677       0.045385              8.626163       4.975283      -0.788281       0.368116       7.539157      -1.357463      13.364047           0.045992
          423              O      13.698888      10.224972       1.795798      -0.532374      34.693646 0.51141758E+03  0.12096332E+05                                 8.395760                            6.940317       0.660980       2.286383                    0.995571      26.592353      68.495436       0.733185       0.353195      -1.147917      -0.005075      -0.008626       0.009465       0.013775       0.023372       0.012246      -0.048347       0.041402       0.062308      -0.068794       0.019024       0.049770              9.735469       6.262256      -0.693496      -0.302620       9.307719      -3.117281      13.636430           0.001349
          424              O      14.022084       8.218131       2.674886      -0.597164      37.322515 0.57017662E+03  0.13965086E+05                                 8.973577                            7.473287       0.146438       2.081824                    0.995867      28.764976      77.318274       0.680811       0.367320      -1.127990      -0.031837       0.014335       0.011459       0.036748      -0.003515       0.023662       0.014953       0.005236      -0.261742      -0.093071       0.042648       0.050423             10.237958       7.586436      -3.745107      -1.016685      13.955281       1.953982       9.172156           0.001819
          425              O      13.649995      13.652788      10.265449      -0.579340      36.918821 0.56092008E+03  0.13684076E+05                                 8.926270                            7.425688       0.166523       2.093093                    0.995436      28.528931      76.565183       0.681064       0.368641      -1.126829       0.018963       0.015052      -0.018749       0.030621       0.005162       0.025099      -0.014904      -0.001569      -0.247820      -0.089383       0.042383       0.046999             10.164616       7.099723       3.479299      -1.042766      14.554986      -1.824892       8.839137          -0.004505
          426              O      13.898895      15.684308      11.119368      -0.531175      34.747237 0.51209546E+03  0.12118584E+05                                 8.407320                            6.946020       0.646240       2.282241                    0.995280      26.587668      68.541704       0.732576       0.353307      -1.147617       0.002196      -0.009021      -0.008861       0.012835      -0.020019       0.006879       0.045053       0.034881       0.068819      -0.061386       0.011971       0.049415              9.771587       6.125506       0.560919      -0.615811       9.402674       3.030543      13.786581          -0.003007
          427              O      14.988552      16.290852       3.908670      -0.521453      31.850145 0.45537725E+03  0.10485107E+05                                 7.905295                            6.527280       0.590633       2.242431                    0.998003      26.841709      68.690514       0.758194       0.350852      -1.147383      -0.015664       0.007272       0.027538       0.032505      -0.020464       0.028691       0.025307       0.007729       0.064664      -0.051351       0.009301       0.042050              8.959012       5.114221       0.959543       1.124992       7.363489       1.443096      14.399326          -0.033973
          428              O      16.004139      18.022880       4.828235      -0.505660      28.122646 0.42544794E+03  0.96412621E+04                                 7.253604                            6.302083       0.655584       2.265427                    0.998428      26.658766      67.919681       0.772086       0.350069      -1.146791      -0.009362      -0.004676       0.013986       0.017467       0.027856      -0.005114      -0.026620      -0.031430      -0.112769      -0.046715      -0.011004       0.057719              7.906199       6.253634       2.250423      -0.871339       9.478614      -2.315128       7.986348          -0.045018
          429              O      11.321480      13.939606      12.487818      -0.604796      38.482411 0.57140217E+03  0.14001589E+05                                 9.137697                            7.445040       0.048036       2.043173                    0.996427      28.957965      77.836379       0.687143       0.363767      -1.130817      -0.029225       0.011989       0.005764       0.032110       0.022304       0.024008      -0.054362       0.027209      -0.073883      -0.078773       0.035480       0.043293             10.657859      14.753259      -4.574358       2.648055       9.204426      -0.482529       8.015892           0.001718
          430              O      10.280329      14.151941      10.572144      -0.516564      27.836684 0.42615773E+03  0.96541090E+04                                 7.162999                            6.287450       0.637173       2.259957                    0.998620      26.600960      67.594783       0.777238       0.347864      -1.149467       0.014700       0.020649       0.000452       0.025351       0.028765      -0.024918       0.021298      -0.021204       0.124847      -0.061772       0.009639       0.052133              7.720161       6.495051      -1.294305      -0.530109       6.689018       2.733694       9.976414           0.013606
          431              O       7.244202      18.898011      15.325392      -0.570521      34.118480 0.54546981E+03  0.13175560E+05                                 8.332482                            7.221194       0.393171       2.155263                    0.998234      28.400471      75.113938       0.707342       0.358491      -1.138080      -0.020175      -0.025268      -0.032730       0.046008       0.020620      -0.041040       0.025107      -0.008073       0.084800      -0.060815       0.006294       0.054522              9.074468       7.407488      -1.588218      -0.592539       7.724415       3.197216      12.091501           0.001778
          432              O       6.373090      19.257757      13.336547      -0.582336      36.805010 0.54704046E+03  0.13271924E+05                                 8.886307                            7.302876       0.029231       2.043361                    0.996061      28.614772      76.768385       0.690545       0.365595      -1.128337       0.027209      -0.009866      -0.014117       0.032202       0.029091       0.020518      -0.059833       0.033594      -0.074785      -0.085713       0.033611       0.052101             10.283463      12.912501      -4.617131       2.769336       9.636520      -1.271467       8.301370           0.000003
          433              O      13.445954      13.998304      15.527261      -0.596793      37.287043 0.56949066E+03  0.13933822E+05                                 8.954442                            7.452709       0.194230       2.098642                    0.995992      28.669187      76.835770       0.684462       0.365740      -1.130038      -0.028467       0.014480       0.002033       0.032003       0.000462       0.026339       0.007273      -0.003712      -0.280016      -0.098530       0.047450       0.051080             10.256352       7.690835      -3.954520      -0.659120      14.773135       1.396853       8.305087          -0.000271
          434              O      13.206833      15.920433      14.457721      -0.533367      33.764091 0.52360352E+03  0.12460490E+05                                 8.222876                            7.027197       0.651358       2.277911                    0.996284      26.790448      69.267829       0.727747       0.353666      -1.147276       0.001317      -0.013340       0.004525       0.014148       0.029068       0.007932      -0.036629       0.061904       0.116625      -0.074048       0.021902       0.052146              9.271754       6.356597      -0.159425      -1.110404       8.219410      -1.783965      13.239254          -0.000249
          435              O      11.786685      17.206893      21.450463      -0.495582      32.205158 0.44569730E+03  0.10208994E+05                                 8.006921                            6.462883       0.502796       2.231444                    0.997837      26.218211      66.958083       0.760885       0.351434      -1.146712       0.010903       0.019529      -0.014435       0.026620       0.020885       0.036387      -0.012884      -0.018461       0.063889      -0.052810       0.010283       0.042527              9.253231       5.721894      -0.662081       1.727489       6.550726      -0.194266      15.487072           0.017326
          436              O      10.497633      18.670112      20.398828      -0.574287      41.085694 0.61580305E+03  0.15362211E+05                                 9.563651                            7.775882       0.355860       2.139589                    0.997009      29.005197      78.458533       0.666815       0.368204      -1.128300       0.052986      -0.001476       0.013459       0.054689      -0.002288       0.009513      -0.003030      -0.002851      -0.248444      -0.083611       0.039066       0.044546             10.702186      13.280968      -5.228302       0.512190      10.457659       0.769830       8.367931           0.056179
          437              O      16.314945       8.498947       0.501817      -0.589185      37.934498 0.56117673E+03  0.13688842E+05                                 9.058991                            7.387235       0.101420       2.065803                    0.996420      28.668132      76.878389       0.688563       0.364666      -1.130140       0.026000       0.013375      -0.012784       0.031911      -0.021802       0.017020       0.061369       0.028784      -0.070691      -0.082125       0.031243       0.050881             10.511255      14.089320       4.692006       2.736217       9.322490       0.718766       8.121955          -0.000063
          438              O      17.375004       8.735739       2.414637      -0.566266      33.011459 0.52196261E+03  0.12460285E+05                                 8.120861                            7.037901       0.500027       2.192772                    0.998650      28.097419      73.695079       0.721007       0.355859      -1.141038      -0.021632       0.027912      -0.026987       0.044444      -0.023985      -0.032805      -0.020885      -0.023468       0.089769      -0.058722       0.011738       0.046985              8.840756       7.137265       1.382099      -0.301590       7.459181      -3.284199      11.925820           0.001128
          439              O      14.635633      11.597254      17.340963      -0.477808      30.882324 0.42690418E+03  0.96755433E+04                                 7.791029                            6.324263       0.559702       2.255356                    0.997797      25.939368      65.935557       0.769202       0.351334      -1.146584      -0.012878       0.011452       0.014337       0.022417      -0.018934       0.037197       0.013204      -0.011844       0.068743      -0.051161       0.006029       0.045132              8.982400       5.755292       0.826286       2.130563       6.456447       0.157280      14.735461           0.018746
          440              O      16.000026      13.026011      18.337850      -0.584669      42.082048 0.63398205E+03  0.15924396E+05                                 9.709529                            7.878652       0.368685       2.138766                    0.997343      29.294661      79.402955       0.664144       0.367162      -1.129580      -0.053588      -0.005125      -0.004282       0.054002       0.007033       0.000565      -0.002600       0.000618      -0.240010      -0.080064       0.033008       0.047056             10.905846      13.080656       5.322060       0.365158      10.777920      -1.161596       8.858961           0.058094
          441              O      13.286972       8.328189      23.357575      -0.587182      36.751483 0.55803710E+03  0.13581756E+05                                 8.866251                            7.377138       0.231309       2.113385                    0.995723      28.488512      76.101836       0.688128       0.365716      -1.130278       0.018588       0.012469      -0.011948       0.025372       0.001871       0.029273      -0.006049      -0.008661      -0.274604      -0.097962       0.047478       0.050485             10.122714       7.012072       3.436787      -0.730534      15.211830      -1.315609       8.144241           0.000094
          442              O      13.439728      10.294120      24.372106      -0.533111      33.946281 0.51831300E+03  0.12305678E+05                                 8.254684                            6.991692       0.631649       2.274626                    0.995866      26.689169      68.968341       0.729439       0.353674      -1.147049      -0.001185      -0.012392      -0.007812       0.014697      -0.023603       0.007190       0.035795       0.066062       0.094153      -0.069376       0.024198       0.045178              9.369553       6.330508       0.097968      -1.213108       8.497920       2.001420      13.280230           0.000154
          443              O      10.924754       8.435135      25.524676      -0.600919      38.413537 0.56900580E+03  0.13934144E+05                                 9.139094                            7.433121       0.044126       2.040715                    0.996346      29.001493      78.037185       0.686887       0.364130      -1.130055      -0.031568       0.012402       0.003794       0.034128       0.018238       0.025127      -0.055010       0.029363      -0.067484      -0.078024       0.034604       0.043419             10.734692      14.498240      -4.809785       2.755540       9.616431      -0.845275       8.089405          -0.000120
          444              O       9.931117       8.695717      23.595250      -0.514662      27.788947 0.42595474E+03  0.96495528E+04                                 7.155828                            6.286061       0.635323       2.258598                    0.998540      26.629833      67.695605       0.777208       0.347876      -1.149315       0.010524       0.015236       0.007540       0.019994       0.029076      -0.027538       0.024030      -0.001862       0.129283      -0.063180       0.007483       0.055697              7.691168       6.529842      -1.244419      -0.416453       6.699230       2.665636       9.844433          -0.000238
          445              O      15.765218       1.298466      17.817870      -0.496081      28.028924 0.42557629E+03  0.96488922E+04                                 7.258647                            6.322152       0.613470       2.256212                    0.998067      26.545313      67.738736       0.767048       0.352195      -1.144581      -0.007170      -0.001731       0.012574       0.014577       0.019880      -0.002307      -0.028127      -0.036667      -0.125687      -0.050969      -0.004446       0.055415              7.918396       6.341944       2.106803      -1.043331       9.419818      -2.332483       7.993427           0.072386
          446              O      14.853679      21.727065      16.932555      -0.535230      31.190432 0.46284400E+03  0.10705930E+05                                 7.775050                            6.575970       0.615888       2.241765                    0.998434      27.188965      69.855400       0.755788       0.350361      -1.147197      -0.007098       0.009410       0.030745       0.032927      -0.019267       0.031579       0.022495       0.004101       0.074863      -0.051014       0.005659       0.045354              8.625775       4.975113       0.788218       0.368056       7.538919       1.357514      13.363294           0.046052
          447              O      13.556882      21.341972      24.151297      -0.532425      34.693344 0.51141704E+03  0.12096296E+05                                 8.395614                            6.940251       0.661117       2.286421                    0.995571      26.592654      68.495773       0.733200       0.353188      -1.147924       0.005065      -0.008605      -0.009482       0.013770      -0.023387       0.012262       0.048349       0.041426       0.062284      -0.068813       0.019050       0.049763              9.735172       6.262155       0.693506      -0.302533       9.307532       3.117192      13.635830           0.000717
          448              O      13.233686      19.335131      23.272209      -0.597207      37.323413 0.57019603E+03  0.13965669E+05                                 8.973662                            7.473375       0.146508       2.081833                    0.995868      28.765579      77.320003       0.680813       0.367317      -1.127994       0.031831       0.014350      -0.011477       0.036754       0.003517       0.023664      -0.014954       0.005234      -0.261729      -0.093067       0.042647       0.050421             10.238015       7.586486       3.745147      -1.016652      13.955466      -1.953912       9.172093           0.001757
          449              O      13.605775       2.535788      15.681646      -0.579032      36.912386 0.56078781E+03  0.13680076E+05                                 8.925487                            7.424978       0.166248       2.093064                    0.995435      28.525189      76.553570       0.681072       0.368657      -1.126814      -0.018969       0.015075       0.018855       0.030702      -0.005133       0.024992       0.014801      -0.001636      -0.247355      -0.089175       0.042294       0.046881             10.163904       7.099146      -3.479024      -1.042931      14.553844       1.825437       8.838721           0.001969
          450              O      13.356875       4.567308      14.827727      -0.530986      34.744366 0.51203427E+03  0.12116809E+05                                 8.407058                            6.945734       0.645955       2.282186                    0.995278      26.585752      68.536485       0.732569       0.353320      -1.147603      -0.002216      -0.008959       0.008944       0.012851       0.020029       0.006870      -0.044977       0.034663       0.068735      -0.061258       0.011896       0.049363              9.771483       6.125302      -0.560803      -0.616024       9.401999      -3.030233      13.787149           0.000830
          451              O      12.267218       5.173852      22.038425      -0.524205      31.954332 0.45715744E+03  0.10536674E+05                                 7.922494                            6.540031       0.590216       2.241466                    0.998013      26.887724      68.849368       0.757431       0.350853      -1.147349       0.015343       0.007822      -0.027284       0.032265       0.021275       0.028932      -0.025689       0.008555       0.066037      -0.052463       0.009891       0.042573              8.979912       5.123973      -0.962482       1.127539       7.379974      -1.445374      14.435790          -0.000158
          452              O      11.251631       6.905880      21.118860      -0.509006      28.238784 0.42760943E+03  0.97028943E+04                                 7.273820                            6.318296       0.654401       2.264058                    0.998434      26.715181      68.116197       0.771024       0.350093      -1.146727       0.009457      -0.004776      -0.013201       0.016926      -0.027504      -0.005607       0.027460      -0.031160      -0.116851      -0.048277      -0.010134       0.058410              7.929523       6.269736      -2.257757      -0.874514       9.505925       2.324362       8.012909          -0.000245
          453              O      15.934290       2.822606      13.459277      -0.604768      38.478194 0.57133185E+03  0.13999390E+05                                 9.136914                            7.444497       0.048155       2.043227                    0.996427      28.956708      77.830864       0.687182       0.363759      -1.130827       0.029247       0.011969      -0.005791       0.032128      -0.022314       0.024002       0.054372       0.027220      -0.073868      -0.078782       0.035478       0.043304             10.656802      14.751674       4.573711       2.647700       9.203489       0.482575       8.015244           0.001793
          454              O      16.975441       3.034941      15.374951      -0.516523      27.834623 0.42612066E+03  0.96530497E+04                                 7.162623                            6.287165       0.637231       2.259990                    0.998620      26.600094      67.591594       0.777259       0.347863      -1.149469      -0.014696       0.020655      -0.000451       0.025354      -0.028748      -0.024923      -0.021283      -0.021212       0.124829      -0.061753       0.009628       0.052125              7.719728       6.494719       1.294163      -0.530134       6.688592      -2.733422       9.975871           0.013747
          455              O       1.207368       7.781011      10.621703      -0.570492      34.115241 0.54540761E+03  0.13173650E+05                                 8.331862                            7.220709       0.393296       2.155317                    0.998235      28.399410      75.109385       0.707378       0.358484      -1.138089       0.020191      -0.025304       0.032710       0.046020      -0.020617      -0.041039      -0.025085      -0.008103       0.084819      -0.060806       0.006290       0.054516              9.073715       7.406843       1.587965      -0.592439       7.723747      -3.196843      12.090554           0.001817
          456              O       2.078480       8.140757      12.610548      -0.582384      36.806242 0.54706688E+03  0.13272719E+05                                 8.886449                            7.303021       0.029309       2.043370                    0.996063      28.615521      76.770715       0.690543       0.365591      -1.128340      -0.027207      -0.009889       0.014104       0.032201      -0.029087       0.020527       0.059829       0.033594      -0.074764      -0.085710       0.033620       0.052090             10.283558      12.912648       4.617135       2.769233       9.636621       1.271388       8.301407           0.000056
          457              O      13.809816       2.881304      10.419834      -0.596768      37.284143 0.56943844E+03  0.13932195E+05                                 8.953912                            7.452313       0.194330       2.098687                    0.995992      28.668262      76.831806       0.684489       0.365735      -1.130044       0.028500       0.014469      -0.002036       0.032028      -0.000470       0.026330      -0.007267      -0.003694      -0.280027      -0.098529       0.047442       0.051087             10.255676       7.690334       3.954166      -0.659059      14.772156      -1.396659       8.304538          -0.000063
          458              O      14.048937       4.803433      11.489374      -0.533341      33.763842 0.52359894E+03  0.12460364E+05                                 8.222875                            7.027199       0.651283       2.277891                    0.996284      26.790250      69.267439       0.727742       0.353669      -1.147273      -0.001304      -0.013340      -0.004530       0.014148      -0.029063       0.007922       0.036619       0.061869       0.116616      -0.074025       0.021885       0.052140              9.271778       6.356565       0.159416      -1.110461       8.219414       1.783984      13.239356           0.000376
          459              O      15.469085       6.089893       4.496632      -0.495575      32.203927 0.44567888E+03  0.10208456E+05                                 8.006679                            6.462722       0.502789       2.231444                    0.997837      26.217965      66.956840       0.760901       0.351431      -1.146716      -0.010885       0.019518       0.014430       0.026602      -0.020896       0.036390       0.012881      -0.018457       0.063874      -0.052816       0.010290       0.042526              9.252950       5.721763       0.662047       1.727480       6.550535       0.194317      15.486551           0.017366
          460              O      16.758137       7.553112       5.548267      -0.574298      41.085146 0.61579846E+03  0.15362052E+05                                 9.563526                            7.775831       0.355934       2.139610                    0.997009      29.005216      78.458216       0.666821       0.368202      -1.128303      -0.052971      -0.001511      -0.013463       0.054676       0.002268       0.009514       0.003025      -0.002816      -0.248431      -0.083607       0.039089       0.044518             10.701996      13.280709       5.228094       0.512252      10.457399      -0.769776       8.367881           0.056189
          461              O      10.940825      19.615947      25.445278      -0.589240      37.936641 0.56121724E+03  0.13690078E+05                                 9.059294                            7.387481       0.101463       2.065797                    0.996421      28.669143      76.881805       0.688554       0.364664      -1.130142      -0.026003       0.013397       0.012765       0.031915       0.021799       0.017025      -0.061363       0.028783      -0.070685      -0.082119       0.031245       0.050874             10.511582      14.089829      -4.692169       2.736149       9.322797      -0.718684       8.122120          -0.000086
          462              O       9.880766      19.852739      23.532458      -0.566248      33.010212 0.52193869E+03  0.12459562E+05                                 8.120633                            7.037721       0.500067       2.192793                    0.998650      28.096933      73.693188       0.721019       0.355857      -1.141040       0.021643       0.027943       0.026970       0.044459       0.023979      -0.032803       0.020867      -0.023484       0.089785      -0.058714       0.011733       0.046981              8.840478       7.137026      -1.382014      -0.301581       7.458935       3.284063      11.925472           0.001096
          463              O      12.620137       0.480254       8.606132      -0.477808      30.880477 0.42687774E+03  0.96747776E+04                                 7.790659                            6.324027       0.559793       2.255393                    0.997797      25.938949      65.933551       0.769225       0.351330      -1.146589       0.012880       0.011470      -0.014320       0.022417       0.018950       0.037200      -0.013211      -0.011807       0.068746      -0.051171       0.006031       0.045140              8.981914       5.755079      -0.826236       2.130451       6.456125      -0.157340      14.734537           0.018756
          464              O      11.255744       1.909011       7.609245      -0.584681      42.080209 0.63395638E+03  0.15923562E+05                                 9.709191                            7.878456       0.368789       2.138800                    0.997343      29.294423      79.401384       0.664158       0.367159      -1.129585       0.053581      -0.005128       0.004314       0.053999      -0.007021       0.000545       0.002606       0.000641      -0.240067      -0.080083       0.033028       0.047055             10.905378      13.080179      -5.321724       0.365223      10.777394       1.161452       8.858561           0.058073
          465              O      13.968798      19.445189       2.589520      -0.587643      36.769998 0.55838318E+03  0.13592338E+05                                 8.869105                            7.379340       0.231181       2.113191                    0.995727      28.497161      76.131929       0.688035       0.365708      -1.130280      -0.018732       0.012578       0.011762       0.025445      -0.001857       0.029238       0.006164      -0.008516      -0.274988      -0.098074       0.047598       0.050477             10.126096       7.014362      -3.437988      -0.731396      15.216535       1.317167       8.147392          -0.000277
          466              O      13.816042      21.411120       1.574989      -0.533072      33.943309 0.51825699E+03  0.12303999E+05                                 8.254176                            6.991293       0.631582       2.274638                    0.995864      26.687862      68.963684       0.729464       0.353672      -1.147052       0.001179      -0.012377       0.007752       0.014652       0.023637       0.007199      -0.035817       0.066152       0.094078      -0.069433       0.024264       0.045169              9.368894       6.330116      -0.097910      -1.212989       8.497348      -2.001309      13.279218          -0.000065
          467              O      16.331016      19.552135       0.422419      -0.601107      38.418746 0.56910011E+03  0.13937030E+05                                 9.139842                            7.433684       0.044185       2.040704                    0.996345      29.003905      78.045266       0.686869       0.364125      -1.130059       0.031549       0.012416      -0.003888       0.034126      -0.018254       0.025130       0.055085       0.029358      -0.067696      -0.078120       0.034646       0.043474             10.735641      14.499902       4.810510       2.756050       9.617323       0.845751       8.089698          -0.003481
          468              O      17.324653      19.812717       2.351845      -0.514845      27.787002 0.42593403E+03  0.96489052E+04                                 7.155052                            6.285571       0.635667       2.258649                    0.998541      26.631742      67.698429       0.777306       0.347839      -1.149353      -0.010428       0.015396      -0.007645       0.020106      -0.029006      -0.027498      -0.024014      -0.001826       0.128960      -0.063055       0.007466       0.055589              7.689998       6.529083       1.243899      -0.415641       6.697945      -2.664474       9.842966          -0.011364
          469              O       6.363118       9.818534      17.817870      -0.496048      28.025325 0.42550769E+03  0.96469205E+04                                 7.257952                            6.321579       0.613780       2.256334                    0.998068      26.543818      67.732831       0.767096       0.352188      -1.144590      -0.007091       0.001762       0.012582       0.014549      -0.019900      -0.002266       0.028133      -0.036621      -0.125618      -0.050962      -0.004436       0.055398              7.917586       6.341390      -2.106681      -1.043093       9.418853       2.332170       7.992514           0.072618
          470              O       5.451579      11.623935      16.932555      -0.535262      31.191301 0.46285925E+03  0.10706375E+05                                 7.775204                            6.576088       0.615818       2.241734                    0.998434      27.189369      69.856805       0.755779       0.350362      -1.147196      -0.007079      -0.009400       0.030739       0.032914       0.019272       0.031596      -0.022499       0.004091       0.074880      -0.051031       0.005660       0.045371              8.625958       4.975211      -0.788261       0.368112       7.538980      -1.357420      13.363684           0.046028
          471              O       4.154782      12.009028      24.151297      -0.532453      34.695181 0.51144674E+03  0.12097185E+05                                 8.395943                            6.940470       0.661067       2.286395                    0.995571      26.593240      68.498010       0.733185       0.353190      -1.147922       0.005077       0.008618      -0.009470       0.013774       0.023382       0.012254      -0.048367       0.041445       0.062290      -0.068828       0.019050       0.049777              9.735647       6.262386      -0.693545      -0.302606       9.307982      -3.117460      13.636574           0.000720
          472              O       3.831586      14.015869      23.272209      -0.597215      37.323668 0.57019975E+03  0.13965783E+05                                 8.973697                            7.473394       0.146515       2.081834                    0.995868      28.765676      77.320331       0.680813       0.367316      -1.127994       0.031836      -0.014347      -0.011470       0.036755      -0.003520       0.023663       0.014956       0.005246      -0.261749      -0.093074       0.042644       0.050430             10.238069       7.586554      -3.745204      -1.016671      13.955506       1.953885       9.172148           0.001767
          473              O       4.203675       8.581212      15.681646      -0.579249      36.916488 0.56087681E+03  0.13682761E+05                                 8.925943                            7.425438       0.166442       2.093083                    0.995436      28.527804      76.561499       0.681070       0.368645      -1.126826      -0.018961      -0.015056       0.018756       0.030627       0.005159       0.025094      -0.014891      -0.001595      -0.247687      -0.089337       0.042366       0.046971             10.164197       7.099436       3.479103      -1.042711      14.554426      -1.824850       8.838729           0.010385
          474              O       3.954775       6.549692      14.827727      -0.531129      34.745599 0.51206793E+03  0.12117771E+05                                 8.407074                            6.945852       0.646189       2.282239                    0.995279      26.586981      68.539493       0.732582       0.353309      -1.147615      -0.002181       0.009009       0.008861       0.012823      -0.020030       0.006884       0.045049       0.034861       0.068807      -0.061383       0.011971       0.049412              9.771256       6.125322       0.560879      -0.615786       9.402319       3.030370      13.786126           0.005985
          475              O       2.865118       5.943148      22.038425      -0.521413      31.846392 0.45531445E+03  0.10483271E+05                                 7.904589                            6.526759       0.590775       2.242498                    0.998003      26.840435      68.685388       0.758238       0.350845      -1.147392       0.015685      -0.007271      -0.027532       0.032510      -0.020459       0.028687       0.025309       0.007762       0.064620      -0.051343       0.009302       0.042041              8.958140       5.113835       0.959448       1.124887       7.362837       1.443024      14.397749           0.049332
          476              O       1.849531       4.211120      21.118860      -0.505748      28.127183 0.42553458E+03  0.96437414E+04                                 7.254438                            6.302772       0.655309       2.265299                    0.998428      26.660896      67.927500       0.772033       0.350074      -1.146783       0.009395       0.004700      -0.013957       0.017469       0.027839      -0.005141      -0.026636      -0.031422      -0.112782      -0.046723      -0.010996       0.057719              7.907181       6.254258       2.250633      -0.871568       9.479632      -2.315671       7.987653           0.065285
          477              O       6.532190       8.294394      13.459277      -0.604805      38.482842 0.57141109E+03  0.14001864E+05                                 9.137767                            7.445108       0.048026       2.043167                    0.996427      28.958165      77.837123       0.687139       0.363768      -1.130816       0.029230      -0.011993      -0.005773       0.032117       0.022302       0.024012      -0.054362       0.027210      -0.073893      -0.078774       0.035484       0.043290             10.657928      14.753322      -4.574422       2.648060       9.204548      -0.482538       8.015914           0.001858
          478              O       7.573341       8.082059      15.374951      -0.516475      27.831214 0.42605461E+03  0.96511533E+04                                 7.161949                            6.286601       0.637395       2.260064                    0.998620      26.598733      67.586137       0.777310       0.347855      -1.149479      -0.014664      -0.020663      -0.000430       0.025341       0.028736      -0.024883       0.021285      -0.021196       0.124836      -0.061724       0.009611       0.052113              7.718936       6.493986      -1.293902      -0.529795       6.687884       2.733053       9.974939           0.013873
          479              O      10.609468       3.335989      10.621703      -0.570507      34.116284 0.54542675E+03  0.13174234E+05                                 8.332052                            7.220849       0.393274       2.155303                    0.998235      28.399799      75.110867       0.707369       0.358485      -1.138087       0.020157       0.025269       0.032725       0.045998       0.020626      -0.041031       0.025107      -0.008057       0.084780      -0.060810       0.006300       0.054511              9.073978       7.407060      -1.588045      -0.592474       7.723995       3.197048      12.090880           0.001813
          480              O      11.480580       2.976243      12.610548      -0.582363      36.804873 0.54704125E+03  0.13271932E+05                                 8.886212                            7.302831       0.029309       2.043377                    0.996063      28.615019      76.768708       0.690555       0.365590      -1.128342      -0.027217       0.009883       0.014118       0.032214       0.029092       0.020524      -0.059826       0.033611      -0.074753      -0.085709       0.033619       0.052090             10.283275      12.912218      -4.616904       2.769260       9.636287      -1.271354       8.301320           0.000042
          481              O       4.407716       8.235696      10.419834      -0.596825      37.288786 0.56952383E+03  0.13934845E+05                                 8.954736                            7.452941       0.194233       2.098632                    0.995992      28.669862      76.838315       0.684449       0.365742      -1.130036       0.028468      -0.014493      -0.002043       0.032010       0.000459       0.026344       0.007278      -0.003717      -0.279989      -0.098524       0.047450       0.051074             10.256716       7.691020      -3.954665      -0.659145      14.773709       1.397007       8.305419           0.000199
          482              O       4.646837       6.313567      11.489374      -0.533353      33.762484 0.52357438E+03  0.12459607E+05                                 8.222560                            7.026964       0.651450       2.277947                    0.996285      26.789984      69.265804       0.727766       0.353662      -1.147281      -0.001319       0.013320      -0.004544       0.014136       0.029073       0.007942      -0.036611       0.061872       0.116605      -0.074030       0.021901       0.052129              9.271314       6.356315      -0.159418      -1.110238       8.219101      -1.783855      13.238526           0.001092
          483              O       6.066985       5.027107       4.496632      -0.495546      32.203905 0.44568128E+03  0.10208538E+05                                 8.006727                            6.462787       0.502773       2.231451                    0.997836      26.217623      66.956328       0.760887       0.351436      -1.146710      -0.010952      -0.019562       0.014446       0.026670       0.020876       0.036376      -0.012873      -0.018469       0.063869      -0.052792       0.010280       0.042511              9.252924       5.721759      -0.662002       1.727317       6.550673      -0.194356      15.486339           0.017363
          484              O       7.356037       3.563888       5.548267      -0.574257      41.084593 0.61579014E+03  0.15361810E+05                                 9.563505                            7.775825       0.355841       2.139590                    0.997008      29.004846      78.457401       0.666814       0.368207      -1.128298      -0.053065       0.001425      -0.013448       0.054761      -0.002288       0.009521      -0.003050      -0.002851      -0.248420      -0.083605       0.039061       0.044544             10.701959      13.280852      -5.228033       0.512100      10.457413       0.769778       8.367611           0.056159
          485              O       1.538725      13.735053      25.445278      -0.589233      37.935898 0.56120264E+03  0.13689624E+05                                 9.059162                            7.387366       0.101488       2.065809                    0.996421      28.668881      76.880673       0.688563       0.364662      -1.130144      -0.026006      -0.013390       0.012769       0.031917      -0.021802       0.017023       0.061364       0.028787      -0.070687      -0.082121       0.031246       0.050875             10.511446      14.089650       4.692098       2.736145       9.322672       0.718697       8.122015          -0.000089
          486              O       0.478666      13.498261      23.532458      -0.566253      33.010805 0.52194948E+03  0.12459889E+05                                 8.120750                            7.037808       0.500061       2.192789                    0.998650      28.097097      73.693920       0.721012       0.355859      -1.141038       0.021630      -0.027929       0.026976       0.044447      -0.023980      -0.032799      -0.020875      -0.023461       0.089783      -0.058711       0.011730       0.046982              8.840620       7.137147       1.382062      -0.301600       7.459073      -3.284164      11.925640           0.001088
          487              O       3.218037      10.636746       8.606132      -0.477845      30.884698 0.42694348E+03  0.96766747E+04                                 7.791491                            6.324608       0.559653       2.255329                    0.997797      25.940144      65.938749       0.769170       0.351340      -1.146577       0.012860      -0.011479      -0.014318       0.022409      -0.018964       0.037203       0.013213      -0.011842       0.068781      -0.051191       0.006047       0.045144              8.982973       5.755601       0.826323       2.130713       6.456829       0.157286      14.736488           0.018788
          488              O       1.853644       9.207989       7.609245      -0.584652      42.079364 0.63393526E+03  0.15922900E+05                                 9.709072                            7.878326       0.368768       2.138807                    0.997342      29.293795      79.399385       0.664163       0.367159      -1.129584       0.053589       0.005091       0.004305       0.054002       0.007039       0.000556      -0.002597       0.000569      -0.240074      -0.080085       0.033013       0.047072             10.905269      13.079993       5.321748       0.365256      10.777436      -1.161370       8.858377           0.058116
          489              O       4.566698      13.905811       2.589520      -0.587638      36.768977 0.55836358E+03  0.13591731E+05                                 8.868913                            7.379184       0.231227       2.113212                    0.995726      28.496828      76.130484       0.688046       0.365705      -1.130283      -0.018744      -0.012570       0.011761       0.025449       0.001854       0.029231      -0.006160      -0.008509      -0.275011      -0.098078       0.047602       0.050476             10.125890       7.014240       3.437904      -0.731394      15.216216      -1.317125       8.147215          -0.000297
          490              O       4.413942      11.939880       1.574989      -0.533083      33.943810 0.51826537E+03  0.12304247E+05                                 8.254255                            6.991345       0.631598       2.274640                    0.995864      26.688020      68.964204       0.729462       0.353672      -1.147053       0.001174       0.012378       0.007751       0.014651      -0.023636       0.007195       0.035822       0.066152       0.094076      -0.069435       0.024263       0.045172              9.369011       6.330194       0.097907      -1.213050       8.497433       2.001305      13.279408          -0.000069
          491              O       6.928916      13.798865       0.422419      -0.601109      38.418626 0.56909582E+03  0.13936896E+05                                 9.139821                            7.433646       0.044201       2.040712                    0.996345      29.003789      78.044839       0.686872       0.364124      -1.130060       0.031546      -0.012407      -0.003885       0.034120       0.018260       0.025126      -0.055092       0.029363      -0.067708      -0.078128       0.034653       0.043476             10.735645      14.499945      -4.810537       2.756028       9.617292      -0.845726       8.089698          -0.003600
          492              O       7.922553      13.538283       2.351845      -0.514969      27.794599 0.42607747E+03  0.96530182E+04                                 7.156509                            6.286751       0.635312       2.258481                    0.998541      26.634909      67.710679       0.777206       0.347853      -1.149336      -0.010467      -0.015372      -0.007689       0.020124       0.029034      -0.027546       0.024032      -0.001846       0.128936      -0.063107       0.007498       0.055609              7.691703       6.530568      -1.244447      -0.416044       6.699533       2.665338       9.845009          -0.011510
          493              O       2.088452      20.935534       8.129225      -0.500011      28.158260 0.42799643E+03  0.97179009E+04                                 7.281057                            6.340185       0.613036       2.254960                    0.998073      26.609287      67.959925       0.765912       0.352205      -1.144530       0.007066       0.001885      -0.011750       0.013840       0.019520      -0.002576      -0.029245      -0.036101      -0.130704      -0.053021      -0.003221       0.056242              7.944293       6.360218       2.114678      -1.047613       9.449791      -2.342771       8.022870           0.000315
          494              O       2.999991       0.506935       9.014540      -0.538203      31.309197 0.46497461E+03  0.10767968E+05                                 7.794955                            6.591240       0.614483       2.240354                    0.998443      27.242545      70.043025       0.754858       0.350378      -1.147142       0.006668      -0.010033      -0.030537       0.032828      -0.020081       0.031827       0.022797       0.004987       0.076528      -0.052073       0.006125       0.045948              8.649331       4.986183       0.791204       0.368496       7.558720       1.359437      13.403090           0.000415
          495              O       4.296788       0.892028       1.795798      -0.532322      34.695138 0.51143153E+03  0.12096781E+05                                 8.396147                            6.940492       0.660759       2.286313                    0.995570      26.592358      68.496464       0.733161       0.353203      -1.147907      -0.005123       0.008553       0.009594       0.013837      -0.023328       0.012220       0.048263       0.041221       0.062226      -0.068641       0.018938       0.049704              9.736199       6.262471       0.693431      -0.302953       9.307724       3.117345      13.638401           0.000595
          496              O       4.619984       2.898869       2.674886      -0.597023      37.321348 0.57013796E+03  0.13963934E+05                                 8.973557                            7.473127       0.146261       2.081788                    0.995866      28.763633      77.314669       0.680804       0.367330      -1.127980      -0.031854      -0.014374       0.011611       0.036825       0.003516       0.023607      -0.014863       0.005198      -0.261312      -0.092899       0.042573       0.050326             10.238225       7.586496       3.745309      -1.017124      13.955518      -1.954825       9.172661          -0.000013
          497              O       4.247895      19.698212      10.265449      -0.578468      36.887658 0.56034468E+03  0.13666493E+05                                 8.921594                            7.422144       0.166441       2.093317                    0.995432      28.514279      76.515225       0.681192       0.368667      -1.126812       0.018749      -0.014926      -0.018992       0.030578      -0.005173       0.025084       0.014701      -0.001818      -0.247028      -0.089090       0.042228       0.046862             10.158957       7.095982      -3.477249      -1.041281      14.547574       1.822576       8.833317          -0.006075
          498              O       4.496795      17.666692      11.119368      -0.531038      34.744563 0.51205273E+03  0.12117336E+05                                 8.406987                            6.945817       0.646181       2.282239                    0.995280      26.586455      68.538207       0.732572       0.353316      -1.147608       0.002162       0.009002      -0.008933       0.012865       0.019988       0.006875      -0.045011       0.034707       0.068854      -0.061287       0.011882       0.049405              9.771166       6.125306      -0.560919      -0.615757       9.402258      -3.030368      13.785934          -0.003753
          499              O       5.586452      17.060148       3.908670      -0.521337      31.844115 0.45527497E+03  0.10482128E+05                                 7.904195                            6.526463       0.590815       2.242531                    0.998003      26.839407      68.681835       0.758258       0.350843      -1.147394      -0.015701      -0.007240       0.027552       0.032527       0.020428       0.028680      -0.025303       0.007745       0.064569      -0.051308       0.009280       0.042028              8.957613       5.113591      -0.959428       1.124861       7.362519      -1.443017      14.396729          -0.034138
          500              O       6.602039      15.328120       4.828235      -0.505731      28.128715 0.42556242E+03  0.96445450E+04                                 7.254754                            6.303018       0.655216       2.265264                    0.998427      26.661356      67.929625       0.772009       0.350078      -1.146778      -0.009419       0.004698       0.013975       0.017495      -0.027845      -0.005130       0.026639      -0.031439      -0.112748      -0.046717      -0.011006       0.057723              7.907562       6.254482      -2.250750      -0.871653       9.480088       2.315888       7.988115          -0.045188
          501              O       1.919380      19.411394      12.487818      -0.604717      38.481748 0.57138697E+03  0.14001139E+05                                 9.137658                            7.444990       0.047989       2.043158                    0.996428      28.957469      77.835112       0.687138       0.363772      -1.130812      -0.029279      -0.011968       0.005680       0.032137      -0.022298       0.024028       0.054295       0.027233      -0.073771      -0.078710       0.035493       0.043217             10.657845      14.752830       4.574160       2.647724       9.204446       0.481977       8.016258          -0.000074
          502              O       0.878229      19.199059      10.572144      -0.516169      27.830640 0.42602051E+03  0.96502429E+04                                 7.162350                            6.286721       0.637051       2.260052                    0.998619      26.594886      67.577145       0.777229       0.347896      -1.149439       0.014737      -0.020472       0.000293       0.025226      -0.028767      -0.024906      -0.021322      -0.021157       0.125161      -0.061807       0.009579       0.052228              7.719783       6.494352       1.294362      -0.530647       6.688893      -2.734228       9.976105          -0.000064
          503              O      16.646302      14.452989      15.325392      -0.570525      34.119759 0.54549243E+03  0.13176258E+05                                 8.332735                            7.221374       0.393096       2.155234                    0.998234      28.400822      75.115583       0.707327       0.358494      -1.138077      -0.020172       0.025284      -0.032728       0.046014      -0.020611      -0.041039      -0.025101      -0.008067       0.084793      -0.060804       0.006285       0.054520              9.074812       7.407746       1.588361      -0.592710       7.724760      -3.197472      12.091930           0.001760
          504              O      15.775190      14.093243      13.336547      -0.582375      36.806553 0.54706707E+03  0.13272732E+05                                 8.886538                            7.303038       0.029287       2.043366                    0.996062      28.615430      76.770627       0.690540       0.365593      -1.128338       0.027215       0.009894      -0.014113       0.032214      -0.029087       0.020528       0.059818       0.033599      -0.074745      -0.085699       0.033618       0.052080             10.283762      12.912982       4.617341       2.769292       9.636824       1.271403       8.301480           0.000003
          505              O       4.043854      19.352696      15.527261      -0.596772      37.287461 0.56949763E+03  0.13934055E+05                                 8.954589                            7.452817       0.194175       2.098631                    0.995992      28.669055      76.835953       0.684448       0.365747      -1.130032      -0.028480      -0.014472       0.002015       0.032010      -0.000459       0.026343      -0.007279      -0.003711      -0.280011      -0.098530       0.047452       0.051078             10.256557       7.690945       3.954594      -0.659142      14.773347      -1.397014       8.305379          -0.000318
          506              O       3.804733      17.430567      14.457721      -0.533295      33.762624 0.52357414E+03  0.12459625E+05                                 8.222694                            7.027039       0.651268       2.277898                    0.996284      26.789589      69.265293       0.727749       0.353670      -1.147273       0.001292       0.013346       0.004518       0.014149      -0.029053       0.007929       0.036617       0.061861       0.116618      -0.074016       0.021878       0.052138              9.271576       6.356449       0.159392      -1.110340       8.219263       1.783901      13.239017          -0.000589
          507              O       2.384585      16.144107      21.450463      -0.495588      32.205607 0.44570407E+03  0.10209190E+05                                 8.007005                            6.462938       0.502780       2.231436                    0.997837      26.218353      66.958629       0.760881       0.351435      -1.146711       0.010902      -0.019531      -0.014435       0.026621      -0.020887       0.036387       0.012884      -0.018451       0.063892      -0.052809       0.010281       0.042528              9.253365       5.721954       0.662078       1.727512       6.550780       0.194219      15.487360           0.017331
          508              O       1.095533      14.680888      20.398828      -0.574297      41.086363 0.61581466E+03  0.15362576E+05                                 9.563761                            7.775958       0.355851       2.139582                    0.997009      29.005433      78.459415       0.666811       0.368204      -1.128300       0.052980       0.001486       0.013464       0.054684       0.002285       0.009509       0.003028      -0.002830      -0.248441      -0.083610       0.039072       0.044537             10.702315      13.281150       5.228368       0.512208      10.457743      -0.769848       8.368053           0.056157
          509              O       6.912845       2.618053       0.501817      -0.589219      37.934112 0.56117531E+03  0.13688773E+05                                 9.058821                            7.387149       0.101509       2.065820                    0.996422      28.668405      76.878556       0.688579       0.364659      -1.130148       0.026010      -0.013384      -0.012769       0.031917       0.021805       0.017020      -0.061369       0.028792      -0.070673      -0.082125       0.031245       0.050880             10.510968      14.088964      -4.691748       2.735855       9.322190      -0.718691       8.121749          -0.000027
          510              O       7.972904       2.381261       2.414637      -0.566235      33.010031 0.52193684E+03  0.12459514E+05                                 8.120641                            7.037744       0.500060       2.192798                    0.998649      28.096729      73.692790       0.721012       0.355861      -1.141036      -0.021665      -0.027937      -0.026966       0.044464       0.023985      -0.032824       0.020863      -0.023471       0.089801      -0.058729       0.011733       0.046996              8.840499       7.137118      -1.382023      -0.301751       7.458910       3.284045      11.925470           0.001144
          511              O       5.233533      21.753746      17.340963      -0.477843      30.884367 0.42693771E+03  0.96765074E+04                                 7.791421                            6.324552       0.559614       2.255315                    0.997797      25.940128      65.938500       0.769176       0.351339      -1.146578      -0.012849      -0.011473       0.014314       0.022397       0.018967       0.037205      -0.013210      -0.011830       0.068772      -0.051191       0.006045       0.045146              8.982946       5.755582      -0.826317       2.130732       6.456759      -0.157300      14.736496           0.018741
          512              O       6.597926      20.324989      18.337850      -0.584661      42.080151 0.63395020E+03  0.15923374E+05                                 9.709193                            7.878426       0.368742       2.138794                    0.997342      29.294062      79.400423       0.664158       0.367160      -1.129584      -0.053566       0.005125      -0.004306       0.053983      -0.007024       0.000558       0.002603       0.000614      -0.240051      -0.080078       0.033023       0.047055             10.905416      13.080174      -5.321762       0.365324      10.777451       1.161373       8.858622           0.058109
          513              O       3.884872       2.788811      23.357575      -0.587594      36.766600 0.55831997E+03  0.13590390E+05                                 8.868516                            7.378880       0.231251       2.113233                    0.995726      28.495913      76.126997       0.688063       0.365703      -1.130285       0.018762      -0.012566      -0.011759       0.025460      -0.001850       0.029225       0.006152      -0.008502      -0.274983      -0.098066       0.047599       0.050467             10.125408       7.013922      -3.437671      -0.731353      15.215415       1.316974       8.146887           0.000533
          514              O       4.037628       0.822880      24.372106      -0.533028      33.942889 0.51824665E+03  0.12303703E+05                                 8.254169                            6.991265       0.631484       2.274616                    0.995864      26.687422      68.962598       0.729458       0.353677      -1.147048      -0.001169       0.012381      -0.007747       0.014651       0.023632       0.007188      -0.035811       0.066121       0.094066      -0.069412       0.024247       0.045165              9.368984       6.330129      -0.097893      -1.213116       8.497296      -2.001295      13.279527           0.000213
          515              O       1.522654       2.681865      25.524676      -0.601062      38.415693 0.56904567E+03  0.13935345E+05                                 9.139324                            7.433298       0.044199       2.040727                    0.996344      29.002753      78.040846       0.686892       0.364122      -1.130063      -0.031551      -0.012409       0.003914       0.034129      -0.018261       0.025124       0.055087       0.029371      -0.067651      -0.078118       0.034647       0.043471             10.734956      14.498805       4.809984       2.756009       9.616588       0.845695       8.089476           0.005062
          516              O       0.529017       2.421283      23.595250      -0.514936      27.792485 0.42603767E+03  0.96518765E+04                                 7.156106                            6.286426       0.635417       2.258528                    0.998541      26.634047      67.707308       0.777233       0.347849      -1.149341       0.010438      -0.015367       0.007688       0.020105      -0.029026      -0.027528      -0.024037      -0.001823       0.128908      -0.063090       0.007494       0.055596              7.691244       6.530151       1.244263      -0.415919       6.699095      -2.665127       9.844486           0.016483

******************************************************
Auxiliary information for the entire system
The total spin magnetic moment of the unit cell is   2.547953
The total net atomic charge of the unit cell is   0.000011
Accuracy of reproducing the electrostatic potential in the unit cell:
  The inner radius (bohr) =    5.0000
  The outer radius (bohr) =   12.0000
  Valid grid points have density less than (e/(bohr^3)) =    0.0001
  The number of valid grid points were=       713669
  The rms potential error without charges in kcal/mol is=      8.96739
  The rms potential error with partial charges in kcal/mol is=      1.05325
  The RRMSE value at monopole order=      0.11745
  The rms potential error with partial charges and cloud penetration in kcal/mol is=      1.05506
  The RRMSE value at monopole order with cloud penetration is=      0.11766
  The rms potential error with partial charges and atomic dipoles in kcal/mol is=      0.42908
  The RRMSE value at dipole order=      0.04785
  The rms potential error with partial charges, atomic dipoles and cloud penetration in kcal/mol is=      0.42089
  The RRMSE value at dipole order with cloud penetration=      0.04694

******************************************************
The electron densities and ab initio electrostatic potential were computed in VASP using the PBE functional and
projector augmented wave method. See the main text of the journal article for a description of computational details.
The atomic charges, dipoles, and quadrupoles were computed with the DDEC6 method as described in
(a) T. A. Manz and N. Gabaldon Limas, RSC Adv. 6 (2016) 47771-47801 DOI: 10.1039/c6ra04656h
(b) N. Gabaldon Limas and T. A. Manz, RSC Adv. 8 (2018) 2678-2707 DOI: 10.1039/c7ra11829e.
For each atom in the material, the electron cloud parameters were fit to the spherically averaged atom-in-material
electron density using radial positions for which this density was between 10^-4 and 10^-2 electrons per cubic bohr.
The polarizabilities, dispersion coefficients, and quantum Drude oscillator (QDO) parameters were fit using the MCLF method.
The magnetic structure of the system was optimized in VASP from the default ferromagnetic initial guess using spin polarization.
The atomic spin moments (ASMs) were computed on this optimized magnetic structure using the DDEC6 partition as inputs
to the method of T. A. Manz and D. S. Sholl, J. Chem. Theory Comput. 7 (2011) 4146-4164 DOI: 10.1021/ct200539n.
The RMSE and RRMSE were computed using a uniform grid with Ewald summation.
