# Supplementary material for: A collection of forcefield precursors for metal–organic frameworks
Source: RSC Adv. 2019 Nov 13;9(63):36492–507. doi: 10.1039/c9ra07327b (PMC9075174; doi:10.1039/c9ra07327b)
Supplement: RA-009-C9RA07327B-s5457 [file RA-009-C9RA07327B-s5457.xyz]

  108
jmolscript: load "" {1 1 1} spacegroup "x,y,z" unitcell [{      9.811900     0.000000     0.000000 }, {      0.000000    11.247000     0.000000 }, {      0.000000    -0.290619    14.410970 }]
Co     9.029597     8.454058     1.917235     0.980304
Co     8.736320     2.721550     9.927141     0.977367
Co     4.123647     8.271132     5.288250     0.977568
Co     3.830370     2.466022    11.689314     0.980739
Co     0.782303     2.502323    12.493735     0.979736
Co     1.075580     8.234831     4.483829     0.979082
Co     5.688253     2.685249     9.122720     0.977622
Co     5.981530     8.490359     2.721656     0.978727
Co     0.000000     5.623500     0.000000     1.011044
Co     4.905950    -0.145310     7.205485     1.016077
Co     0.000000     0.000000     0.000000     1.024774
Co     4.905950     5.478190     7.205485     1.023854
H      7.417796     9.621707     5.303237     0.037998
H      0.343417     5.287514     3.833318     0.040910
H      6.053942     6.231041     0.547617     0.035640
H      6.917389    11.121249     0.100877     0.039362
H      1.579716     7.546680    13.387791     0.038493
H      1.893697    11.042869     3.429811     0.034824
H      2.511846     7.103483     1.902248     0.038555
H      5.249366     0.190676     3.372167     0.040986
H      1.147992    10.494149     6.657868     0.035627
H      2.011440     5.603942     7.104608     0.039312
H      6.485666     8.887892     8.228664     0.038651
H      6.799647     5.682322     3.775674     0.034877
H      2.394104     1.334674     9.107733     0.037943
H      9.468484     5.668867    10.577652     0.040919
H      3.757958     4.725340    13.863353     0.035630
H      2.894510    -0.164868    14.310093     0.039384
H      8.232184     3.409701     1.023179     0.038490
H      7.918203    -0.086488    10.981159     0.034817
H      7.300054     3.852898    12.508722     0.038594
H      4.562534    10.765705    11.038803     0.040972
H      8.663908     0.462232     7.753102     0.035637
H      7.800461     5.352439     7.306362     0.039291
H      3.326234     2.068489     6.182306     0.038644
H      3.012253     5.274059    10.635296     0.034866
C      8.113460     9.257072     4.757061     0.532165
C      0.118724     5.743974     3.060890     0.520326
C      6.973317     6.465883     0.670110     0.533621
C      1.264754    10.687461     2.704939     0.528480
C      1.058704     8.074650    13.977200     0.539932
C      7.076342    10.420755     0.704696     0.531003
C      3.207510     7.468119     2.448424     0.532229
C      5.024674    10.981217     4.144595     0.520353
C      2.067367    10.259308     6.535375     0.533265
C      6.170704     6.037730     4.500546     0.528536
C      5.964654     8.359922     7.639255     0.540009
C      2.170392     6.304435     6.500789     0.530692
C      1.698440     1.699309     9.653909     0.532021
C      9.693176     5.212407    11.350080     0.520271
C      2.838583     4.490498    13.740860     0.533746
C      8.547146     0.268920    11.706031     0.528418
C      8.753196     2.881731     0.433770     0.539871
C      2.735558     0.535626    13.706274     0.531110
C      6.604390     3.488262    11.962546     0.532439
C      4.787226    -0.024836    10.266375     0.520404
C      7.744533     0.697073     7.875595     0.533164
C      3.641196     4.918651     9.910424     0.528564
C      3.847246     2.596459     6.771715     0.540015
C      7.641508     4.651946     7.910181     0.530546
O      7.839904     9.030886     3.530544    -0.557308
O      9.216318     9.080697     5.304678    -0.498405
O      0.038659     7.006096     3.167675    -0.565070
O      9.759897     5.096769     2.026182    -0.500363
O      7.282392     7.311663     1.562149    -0.570685
O      7.758269     5.534936    14.369034    -0.509794
O      0.821256     9.504426     2.814607    -0.568846
O      1.022400     0.233504     1.789410    -0.505368
O      0.271790     7.691085     0.337793    -0.573339
O      1.142105     9.294754    13.931085    -0.495227
O      8.291056    10.072056     0.862929    -0.553069
O      6.092209     9.946698     1.295690    -0.493690
O      2.933954     7.694305     3.674941    -0.556682
O      4.310368     7.644493     1.900807    -0.497952
O      4.944609     9.719095     4.037810    -0.565187
O      4.853947     0.381422     5.179303    -0.501988
O      2.376442     9.413527     5.643336    -0.571012
O      2.852319    10.899636     7.247421    -0.508343
O      5.727206     7.220764     4.390878    -0.568624
O      5.928350     5.244686     5.416075    -0.505421
O      5.177740     9.034106     6.867692    -0.572117
O      6.048055     7.139817     7.685370    -0.493767
O      3.385105     6.653134     6.342556    -0.552988
O      1.186259     6.778493     5.909795    -0.494166
O      1.971996     1.925495    10.880426    -0.557414
O      0.595582     1.875684     9.106292    -0.497897
O      9.773241     3.950285    11.243295    -0.564928
O      0.052003     5.859612    12.384788    -0.500444
O      2.529508     3.644718    12.848821    -0.570905
O      2.053631     5.421445     0.041936    -0.509759
O      8.990644     1.451955    11.596363    -0.568536
O      8.789500    10.722877    12.621560    -0.505378
O      9.540110     3.265296    14.073177    -0.573189
O      8.669795     1.661627     0.479885    -0.495226
O      1.520845     0.884325    13.548041    -0.553024
O      3.719691     1.009683    13.115280    -0.493851
O      6.877946     3.262076    10.736029    -0.556536
O      5.501532     3.311888    12.510163    -0.498571
O      4.867291     1.237286    10.373160    -0.565239
O      4.957953    10.574959     9.231667    -0.501849
O      7.435458     1.542854     8.767634    -0.570758
O      6.959581     0.056745     7.163549    -0.508317
O      4.084694     3.735617    10.020092    -0.568879
O      3.883550     5.711695     8.994895    -0.505426
O      4.634160     1.922275     7.543278    -0.572178
O      3.763845     3.816564     6.725600    -0.493817
O      6.426795     4.303247     8.068414    -0.552968
O      8.625641     4.177888     8.501175    -0.493997

The following XYZ coordinates are in angstroms. Other properties are in atomic units.
The sperically averaged electron density of each atom fit to a function of the form exp(a - br)
eigen_1, eigen_2 and eigen_3 are the three eigenvalues of traceless quadrupole moment tensor
  atom number  atomic symbol              X              Y              Z     net charge C6 coefficient C8 coefficient C10 coefficient fluctuating dipole atomic polarizability isotropic forcefield polarizability              a              b squared Pearson coefficient          <r^3>          <r^4>         wp_QDO          m_QDO          q_QDO       dipole_x       dipole_y       dipole_z         dipole            Qxy            Qxz            Qyz     Q(x^2-y^2)  Q(3z^2 - R^2)        eigen_1        eigen_2        eigen_3 static polarizability      alpha(xx)      alpha(xy)      alpha(xz)      alpha(yy)      alpha(yz)      alpha(zz) atomic spin moment
            1             Co       9.029597       8.454058       1.917235       0.980304      76.181862 0.15849057E+04  0.48206031E+05                                14.947603                           13.237378       0.622405       2.077840                    0.995096      45.020198     118.724544       0.485709       0.414602      -1.137872      -0.002822      -0.001991       0.011310       0.011826      -0.034197       0.032101       0.004342       0.056229       0.165641      -0.074437       0.003455       0.070982             16.453660      17.723659      -0.659398      -0.399190      15.143918      -0.218953      16.493403           2.790949
            2             Co       8.736320       2.721550       9.927141       0.977367      92.833215 0.18226582E+04  0.56953831E+05                                16.446554                           13.788369       0.713129       2.111982                    0.994217      44.505153     115.908530       0.501114       0.391158      -1.163775       0.000504       0.005182       0.001729       0.005486       0.018499      -0.032001      -0.032057       0.085765      -0.037131      -0.058919      -0.012303       0.071222             19.067532      22.878864      -0.678373       4.998579      14.976179      -0.188095      19.347555           2.809126
            3             Co       4.123647       8.271132       5.288250       0.977568      76.256598 0.15869819E+04  0.48290278E+05                                14.962274                           13.249816       0.621542       2.076749                    0.995149      45.086627     118.968348       0.485221       0.414838      -1.137585      -0.002763       0.001739      -0.012477       0.012897       0.039110      -0.018620      -0.003319       0.076465       0.114955      -0.074011       0.018511       0.055501             16.470069      17.743466       0.659161       0.397426      15.158868      -0.219717      16.507873           2.788148
            4             Co       3.830370       2.466022      11.689314       0.980739      92.757576 0.18209061E+04  0.56883198E+05                                16.435203                           13.779864       0.707600       2.110712                    0.994221      44.474682     115.798357       0.501390       0.391051      -1.163899       0.000620      -0.005634      -0.001781       0.005941      -0.024118       0.036386      -0.034553       0.088037      -0.052459      -0.062178      -0.017562       0.079740             19.053218      22.861895       0.679004      -4.991136      14.965661      -0.188372      19.332100           2.814469
            5             Co       0.782303       2.502323      12.493735       0.979736      76.184777 0.15850035E+04  0.48211976E+05                                14.950785                           13.239985       0.622443       2.077675                    0.995119      45.029821     118.771490       0.485518       0.414740      -1.137725       0.002938       0.001950      -0.011244       0.011784      -0.034827       0.030621       0.003804       0.056860       0.164858      -0.074678       0.004850       0.069828             16.457327      17.727425      -0.659473      -0.399129      15.147280      -0.219063      16.497276           2.790129
            6             Co       1.075580       8.234831       4.483829       0.979082      92.794165 0.18216844E+04  0.56913303E+05                                16.438853                           13.782229       0.712471       2.112100                    0.994203      44.481412     115.819843       0.501382       0.391018      -1.163929      -0.000682      -0.005650      -0.001736       0.005950       0.022251      -0.036520      -0.032473       0.085759      -0.049212      -0.059496      -0.017885       0.077381             19.058287      22.867586      -0.678355       4.994353      14.969642      -0.187970      19.337634           2.811925
            7             Co       5.688253       2.685249       9.122720       0.977622      76.252422 0.15868928E+04  0.48286807E+05                                14.961584                           13.249348       0.620843       2.076570                    0.995137      45.085749     118.964423       0.485235       0.414832      -1.137591       0.002592      -0.001741       0.012615       0.012996       0.038435      -0.018875      -0.002844       0.074967       0.113217      -0.072763       0.017836       0.054927             16.469180      17.742690       0.659074       0.397587      15.158052      -0.219601      16.506799           2.788196
            8             Co       5.981530       8.490359       2.721656       0.978727      92.813811 0.18222825E+04  0.56939105E+05                                16.444240                           13.786997       0.708849       2.110712                    0.994233      44.505865     115.907004       0.501137       0.391160      -1.163774      -0.000373       0.005121       0.001722       0.005415      -0.018162       0.031066      -0.033311       0.087490      -0.038834      -0.060663      -0.010703       0.071366             19.064118      22.875342       0.679000      -4.995921      14.973402      -0.188426      19.343609           2.811523
            9             Co       0.000000       5.623500       0.000000       1.011044      86.707478 0.17690776E+04  0.54859105E+05                                15.760821                           13.612244       0.709999       2.117676                    0.993526      43.946514     113.952136       0.502875       0.392775      -1.162779       0.000006       0.000005      -0.000007       0.000010      -0.012726       0.080206      -0.075279      -0.077321      -0.121887      -0.124761       0.004756       0.120005             17.766100      15.865300      -0.397500      -1.033401      20.972896       4.075693      16.460105           2.862692
           10             Co       4.905950      -0.145310       7.205485       1.016077      86.616983 0.17667894E+04  0.54763127E+05                                15.743012                           13.598090       0.787194       2.142067                    0.993734      43.866342     113.668796       0.503501       0.392466      -1.163163      -0.000011       0.000002      -0.000010       0.000015      -0.028171      -0.107763      -0.032446      -0.054527      -0.140422      -0.144661       0.060057       0.084605             17.744749      15.849611       0.398767       1.032386      20.942590       4.069654      16.442045           2.869307
           11             Co       0.000000       0.000000       0.000000       1.024774      93.268061 0.18758896E+04  0.58869680E+05                                16.294672                           13.838936       0.772645       2.138285                    0.994432      43.666835     112.895931       0.509791       0.382851      -1.173433       0.000005       0.000008      -0.000001       0.000009       0.037001      -0.075964       0.086095       0.043401       0.046014      -0.135937       0.031362       0.104575             18.623347      16.409555       0.594017      -0.664643      21.678835      -5.498288      17.781652           2.864532
           12             Co       4.905950       5.478190       7.205485       1.023854      93.316914 0.18772829E+04  0.58922411E+05                                16.297094                           13.841623       0.777346       2.139575                    0.994448      43.679772     112.925920       0.509894       0.382715      -1.173575      -0.000013       0.000012      -0.000015       0.000023      -0.035094       0.075696       0.083645       0.043140       0.034744      -0.132905       0.030730       0.102175             18.625502      16.413732      -0.598730       0.665825      21.676741      -5.501784      17.786032           2.863767
           13              H       7.417796       9.621707       5.303237       0.037998       1.247117 0.88215316E+01  0.89415544E+02                                 1.952896                            1.758151      -1.241909       2.264621                    0.993981       4.077248      11.886744       0.459873       1.314013      -0.698981      -0.045230       0.025434       0.037529       0.064039      -0.005384      -0.003996      -0.004796       0.006877       0.000863      -0.010156       0.003502       0.006653              2.071915       2.419931      -0.404519      -0.643048       1.693788       0.382172       2.102027           0.002551
           14              H       0.343417       5.287514       3.833318       0.040910       1.224060 0.88521558E+01  0.87188472E+02                                 1.739828                            1.626061      -0.772230       2.491164                    0.999701       3.384220       8.830775       0.555188       1.120098      -0.749267       0.016142      -0.033695       0.049525       0.062038      -0.004469       0.001407      -0.007687      -0.011701      -0.002502      -0.007425      -0.004915       0.012340              1.771300       1.439303      -0.085115       0.247634       1.642736      -0.381621       2.231862           0.002740
           15              H       6.053942       6.231041       0.547617       0.035640       1.328726 0.96720146E+01  0.98253784E+02                                 1.892456                            1.736152      -0.935338       2.404065                    0.998094       3.698853      10.086686       0.515922       1.168664      -0.734891      -0.058018      -0.021747      -0.014077       0.063539       0.007776       0.003875       0.001403       0.004112      -0.003851      -0.007688      -0.002367       0.010055              1.956329       2.752044       0.233641       0.134829       1.555906       0.173712       1.561038           0.003128
           16              H       6.917389      11.121249       0.100877       0.039362       1.311446 0.93965537E+01  0.95148109E+02                                 1.900885                            1.730297      -1.013471       2.374189                    0.997561       3.733448      10.298234       0.506257       1.194824      -0.727919      -0.016908       0.048944      -0.040776       0.065909      -0.007321       0.004016      -0.010460      -0.004965       0.000233      -0.010053      -0.005438       0.015491              1.987189       1.635706      -0.055190       0.065084       2.232799      -0.741066       2.093062           0.002778
           17              H       1.579716       7.546680      13.387791       0.038493       1.403841 0.10390991E+02  0.10716230E+03                                 1.947220                            1.790223      -0.980236       2.385917                    0.998010       3.671831       9.995747       0.513491       1.156614      -0.738891       0.034778      -0.032618      -0.044759       0.065398      -0.003333      -0.015081       0.001381       0.008091       0.006663      -0.012756      -0.005390       0.018146              2.014244       1.832748      -0.365877      -0.365020       2.245711       0.508870       1.964273           0.002629
           18              H       1.893697      11.042869       3.429811       0.034824       1.526106 0.11777235E+02  0.12525194E+03                                 2.058500                            1.901917      -0.838627       2.430896                    0.998045       3.855827      10.640019       0.500028       1.151784      -0.740074       0.044102       0.031603       0.043302       0.069418       0.004845       0.007538       0.004391      -0.003586      -0.003845      -0.008765      -0.002429       0.011194              2.128116       2.190268       0.252750       0.738664       1.732433       0.227397       2.461648           0.003640
           19              H       2.511846       7.103483       1.902248       0.038555       1.244312 0.87980166E+01  0.89118601E+02                                 1.950210                            1.756005      -1.241357       2.265360                    0.993996       4.071791      11.867323       0.460071       1.314310      -0.698934      -0.045410      -0.025421      -0.037676       0.064248       0.005380       0.004069      -0.004846       0.006933       0.000910      -0.010236       0.003538       0.006698              2.068895       2.416108       0.403618       0.641639       1.691630       0.381312       2.098946           0.002515
           20              H       5.249366       0.190676       3.372167       0.040986       1.224175 0.88532099E+01  0.87204012E+02                                 1.740186                            1.626357      -0.772301       2.491214                    0.999701       3.384183       8.831787       0.555020       1.120371      -0.749199       0.016108       0.033655      -0.049438       0.061938       0.004403      -0.001442      -0.007637      -0.011758      -0.002493      -0.007350      -0.004948       0.012297              1.771677       1.439550       0.085153      -0.247720       1.643071      -0.381786       2.232409           0.002717
           21              H       1.147992      10.494149       6.657868       0.035627       1.329175 0.96766401E+01  0.98315232E+02                                 1.893001                            1.736655      -0.935623       2.403816                    0.998091       3.700284      10.092239       0.515794       1.168783      -0.734852      -0.058134       0.021651       0.013980       0.063590      -0.007779      -0.003844       0.001482       0.004210      -0.003892      -0.007659      -0.002431       0.010089              1.956897       2.752804      -0.233688      -0.134843       1.556369       0.173812       1.561518           0.003132
           22              H       2.011440       5.603942       7.104608       0.039312       1.311767 0.93993679E+01  0.95183538E+02                                 1.901147                            1.730515      -1.013314       2.374180                    0.997560       3.734110      10.300367       0.506244       1.194767      -0.727929      -0.016940      -0.048873       0.040816       0.065890       0.007303      -0.004001      -0.010469      -0.004952       0.000248      -0.010060      -0.005419       0.015478              1.987470       1.635937       0.055217      -0.065093       2.233113      -0.741217       2.093359           0.002770
           23              H       6.485666       8.887892       8.228664       0.038651       1.402098 0.10374944E+02  0.10695100E+03                                 1.945371                            1.788663      -0.979175       2.386558                    0.998021       3.668849       9.984128       0.513812       1.156385      -0.738958       0.034743       0.032586       0.045032       0.065550       0.003301       0.015055       0.001518       0.008225       0.006852      -0.012644      -0.005542       0.018187              2.012253       1.831092       0.365389       0.364540       2.243227       0.508151       1.962439           0.002614
           24              H       6.799647       5.682322       3.775674       0.034877       1.526250 0.11778979E+02  0.12528196E+03                                 2.059134                            1.902453      -0.837731       2.431388                    0.998048       3.856160      10.643322       0.499774       1.152262      -0.739957       0.044065      -0.031598      -0.043322       0.069404      -0.004836      -0.007536       0.004366      -0.003626      -0.003823      -0.008772      -0.002398       0.011170              2.128796       2.190966      -0.252880      -0.739013       1.732951       0.227510       2.462471           0.003648
           25              H       2.394104       1.334674       9.107733       0.037943       1.247487 0.88246469E+01  0.89454872E+02                                 1.953245                            1.758428      -1.242134       2.264463                    0.993976       4.077986      11.889347       0.459850       1.313963      -0.698989       0.045235      -0.025404      -0.037550       0.064043      -0.005387      -0.004005      -0.004799       0.006884       0.000896      -0.010167       0.003509       0.006658              2.072307       2.420402      -0.404633      -0.643243       1.694070       0.382294       2.102450           0.002534
           26              H       9.468484       5.668867      10.577652       0.040919       1.224182 0.88533715E+01  0.87205061E+02                                 1.740093                            1.626291      -0.772028       2.491272                    0.999702       3.384397       8.832007       0.555078       1.120261      -0.749226      -0.016144       0.033667      -0.049531       0.062028      -0.004463       0.001407      -0.007673      -0.011705      -0.002486      -0.007418      -0.004909       0.012327              1.771577       1.439498      -0.085133       0.247692       1.642983      -0.381703       2.232248           0.002733
           27              H       3.757958       4.725340      13.863353       0.035630       1.328852 0.96731558E+01  0.98268737E+02                                 1.892600                            1.736273      -0.935393       2.404037                    0.998093       3.699114      10.087725       0.515893       1.168689      -0.734883       0.058026       0.021750       0.014079       0.063548       0.007783       0.003879       0.001393       0.004111      -0.003867      -0.007697      -0.002364       0.010061              1.956483       2.752283       0.233661       0.134838       1.556016       0.173736       1.561149           0.003127
           28              H       2.894510      -0.164868      14.310093       0.039384       1.311199 0.93943961E+01  0.95120509E+02                                 1.900636                            1.730092      -1.013198       2.374332                    0.997565       3.733016      10.296628       0.506291       1.194816      -0.727922       0.016907      -0.048948       0.040798       0.065926      -0.007317       0.004016      -0.010464      -0.004976       0.000244      -0.010052      -0.005442       0.015494              1.986917       1.635504      -0.055182       0.065076       2.232483      -0.740912       2.092765           0.002786
           29              H       8.232184       3.409701       1.023179       0.038490       1.403837 0.10390960E+02  0.10716194E+03                                 1.947223                            1.790225      -0.980262       2.385907                    0.998010       3.671825       9.995741       0.513488       1.156620      -0.738890      -0.034782       0.032615       0.044762       0.065400      -0.003333      -0.015082       0.001382       0.008089       0.006661      -0.012758      -0.005389       0.018147              2.014247       1.832753      -0.365877      -0.365025       2.245711       0.508870       1.964276           0.002628
           30              H       7.918203      -0.086488      10.981159       0.034817       1.526266 0.11778815E+02  0.12527386E+03                                 2.058703                            1.902090      -0.838405       2.430988                    0.998047       3.856087      10.641209       0.499983       1.151839      -0.740060      -0.044086      -0.031583      -0.043310       0.069403       0.004847       0.007540       0.004376      -0.003600      -0.003837      -0.008771      -0.002417       0.011187              2.128333       2.190488       0.252782       0.738771       1.732595       0.227423       2.461917           0.003629
           31              H       7.300054       3.852898      12.508722       0.038594       1.243958 0.87949976E+01  0.89080384E+02                                 1.949867                            1.755729      -1.241109       2.265527                    0.994001       4.071057      11.864678       0.460097       1.314349      -0.698929       0.045398       0.025454       0.037658       0.064242       0.005376       0.004063      -0.004847       0.006917       0.000865      -0.010226       0.003535       0.006691              2.068511       2.415646       0.403509       0.641454       1.691352       0.381197       2.098534           0.002521
           32              H       4.562534      10.765705      11.038803       0.040972       1.224023 0.88516857E+01  0.87183108E+02                                 1.739847                            1.626062      -0.772582       2.491067                    0.999700       3.383953       8.830181       0.555163       1.120159      -0.749253      -0.016113      -0.033688       0.049431       0.061951       0.004411      -0.001441      -0.007655      -0.011750      -0.002518      -0.007358      -0.004956       0.012314              1.771323       1.439300       0.085130      -0.247644       1.642755      -0.381681       2.231915           0.002711
           33              H       8.663908       0.462232       7.753102       0.035637       1.329045 0.96754683E+01  0.98299849E+02                                 1.892850                            1.736529      -0.935572       2.403846                    0.998092       3.700014      10.091156       0.515824       1.168755      -0.734860       0.058133      -0.021646      -0.013982       0.063589      -0.007773      -0.003839       0.001490       0.004216      -0.003876      -0.007652      -0.002432       0.010083              1.956735       2.752549      -0.233668      -0.134834       1.556255       0.173788       1.561402           0.003130
           34              H       7.800461       5.352439       7.306362       0.039291       1.312016 0.94015498E+01  0.95211166E+02                                 1.901369                            1.730700      -1.013542       2.374048                    0.997557       3.734549      10.301880       0.506224       1.194745      -0.727932       0.016936       0.048867      -0.040798       0.065873       0.007306      -0.004000      -0.010466      -0.004947       0.000238      -0.010060      -0.005416       0.015476              1.987711       1.636122       0.055224      -0.065099       2.233392      -0.741349       2.093621           0.002768
           35              H       3.326234       2.068489       6.182306       0.038644       1.402125 0.10375190E+02  0.10695414E+03                                 1.945391                            1.788680      -0.979229       2.386528                    0.998020       3.668901       9.984288       0.513812       1.156380      -0.738959      -0.034740      -0.032590      -0.045032       0.065550       0.003302       0.015055       0.001519       0.008223       0.006842      -0.012645      -0.005540       0.018186              2.012275       1.831107       0.365394       0.364540       2.243261       0.508161       1.962459           0.002618
           36              H       3.012253       5.274059      10.635296       0.034866       1.526239 0.11778766E+02  0.12527784E+03                                 2.059031                            1.902362      -0.838032       2.431234                    0.998046       3.856106      10.642737       0.499820       1.152173      -0.739979      -0.044072       0.031623       0.043309       0.069412      -0.004834      -0.007534       0.004380      -0.003621      -0.003841      -0.008769      -0.002408       0.011177              2.128687       2.190856      -0.252865      -0.738965       1.732866       0.227500       2.462339           0.003646
           37              C       8.113460       9.257072       4.757061       0.532165      19.869202 0.22098170E+03  0.44541726E+04                                 6.712484                            5.231073       0.215727       2.136985                    0.999567      22.228818      62.196495       0.654393       0.464362      -1.019912       0.045384      -0.022528      -0.048287       0.069992       0.048694      -0.028493      -0.049183      -0.183108      -0.153819      -0.088565      -0.056082       0.144647              7.465698       9.668153      -1.062911       0.453655       4.278523       1.285912       8.450419          -0.007741
           38              C       0.118724       5.743974       3.060890       0.520326      18.878344 0.20672541E+03  0.40935068E+04                                 6.410820                            5.031024       0.280289       2.155107                    0.999743      22.052112      60.941747       0.673681       0.459145      -1.023900      -0.012050       0.042103      -0.042966       0.061351       0.004044      -0.040476      -0.025039       0.176642      -0.184619      -0.088489      -0.039718       0.128208              7.061073       4.090930       0.224368       1.035649       8.518714       1.741966       8.573574          -0.006341
           39              C       6.973317       6.465883       0.670110       0.533621      20.316658 0.21023446E+03  0.41772642E+04                                 6.719360                            5.051531       0.372656       2.184788                    0.999825      22.036630      60.846955       0.677243       0.455170      -1.026935       0.064708       0.032448       0.006161       0.072650       0.007765       0.020902      -0.107266      -0.098632       0.074614      -0.091082      -0.047611       0.138693              7.649039       8.047477      -0.597389      -0.951247       7.362523       3.837012       7.537116          -0.008631
           40              C       1.264754      10.687461       2.704939       0.528480      20.307053 0.22349559E+03  0.44935980E+04                                 6.652093                            5.169461       0.491315       2.218859                    0.999696      22.177943      60.907481       0.679404       0.448387      -1.034373      -0.046941      -0.033470      -0.047248       0.074539      -0.052076      -0.079339       0.053698       0.114860      -0.095748      -0.093233      -0.050507       0.143740              7.395455       5.445279       0.881467       1.887600       8.548164      -2.453491       8.192922          -0.009706
           41              C       1.058704       8.074650      13.977200       0.539932      19.939942 0.21414893E+03  0.42879376E+04                                 6.729015                            5.163437       0.156425       2.114516                    0.999641      22.263158      62.335382       0.655210       0.466867      -1.017294      -0.049690       0.025974       0.040379       0.069096      -0.005224       0.089419      -0.004304       0.150248       0.114283      -0.094371      -0.042782       0.137153              7.574467       5.259403       0.350986      -1.535616      11.789341      -0.150126       5.674657          -0.006805
           42              C       7.076342      10.420755       0.704696       0.531003      20.022542 0.21535415E+03  0.43104086E+04                                 6.713841                            5.154356       0.172301       2.117759                    0.999689      22.211731      61.817236       0.661476       0.462623      -1.021444       0.022241      -0.050989       0.037126       0.066879      -0.000447       0.033037       0.102294      -0.104812       0.139406      -0.095096      -0.048051       0.143147              7.515238       9.496606       0.730039      -1.556848       6.602320      -2.856869       6.446788          -0.009600
           43              C       3.207510       7.468119       2.448424       0.532229      19.865260 0.22095624E+03  0.44535155E+04                                 6.712257                            5.231380       0.215773       2.137189                    0.999563      22.223081      62.178723       0.654262       0.464470      -1.019856       0.045434       0.022612       0.048473       0.070179      -0.048714       0.028631      -0.049301      -0.182903      -0.153422      -0.088620      -0.055980       0.144600              7.465174       9.666958       1.062228      -0.454781       4.278255       1.285540       8.450310          -0.007741
           44              C       5.024674      10.981217       4.144595       0.520353      18.871216 0.20663037E+03  0.40911828E+04                                 6.409546                            5.030127       0.281650       2.155729                    0.999741      22.047217      60.926307       0.673684       0.459193      -1.023867      -0.011843      -0.042102       0.042809       0.061200      -0.004310       0.040760      -0.024735       0.176564      -0.184707      -0.088215      -0.040108       0.128323              7.059494       4.090229      -0.224147      -1.035419       8.516643       1.740796       8.571610          -0.006698
           45              C       2.067367      10.259308       6.535375       0.533265      20.332887 0.21042794E+03  0.41823564E+04                                 6.724567                            5.055030       0.367937       2.183234                    0.999824      22.048668      60.902892       0.676726       0.455382      -1.026745       0.065196      -0.032677      -0.006206       0.073190      -0.007803      -0.020660      -0.106834      -0.097484       0.073646      -0.090649      -0.047228       0.137878              7.655266       8.053341       0.598155       0.952339       7.368772       3.841014       7.543683          -0.009726
           46              C       6.170704       6.037730       4.500546       0.528536      20.307060 0.22349089E+03  0.44935559E+04                                 6.652650                            5.169753       0.490235       2.218560                    0.999700      22.177519      60.910040       0.679305       0.448447      -1.034320      -0.047108       0.033398       0.047054       0.074490       0.052075       0.079397       0.053540       0.114947      -0.095710      -0.093109      -0.050640       0.143749              7.396132       5.445811      -0.881779      -1.887836       8.549125      -2.453560       8.193459          -0.009794
           47              C       5.964654       8.359922       7.639255       0.540009      19.929302 0.21403686E+03  0.42848641E+04                                 6.725638                            5.161478       0.159992       2.115858                    0.999648      22.250884      62.282242       0.655491       0.466757      -1.017418      -0.050194      -0.026018      -0.040023       0.069269       0.004933      -0.089369      -0.004056       0.150996       0.115071      -0.094854      -0.042479       0.137333              7.570219       5.257021      -0.350951       1.534746      11.781707      -0.150367       5.671929          -0.006889
           48              C       2.170392       6.304435       6.500789       0.530692      20.027435 0.21541372E+03  0.43119035E+04                                 6.714671                            5.154888       0.171826       2.117563                    0.999685      22.216572      61.833086       0.661476       0.462590      -1.021461       0.022076       0.051193      -0.037164       0.067002       0.000537      -0.033155       0.102034      -0.104824       0.139482      -0.095153      -0.047755       0.142908              7.516201       9.498086      -0.729894       1.556964       6.603047      -2.857211       6.447468          -0.009789
           49              C       1.698440       1.699309       9.653909       0.532021      19.870641 0.22099980E+03  0.44545806E+04                                 6.712387                            5.230961       0.215729       2.136934                    0.999569      22.229875      62.197562       0.654469       0.464304      -1.019954      -0.045362       0.022531       0.048452       0.070092       0.048657      -0.028581      -0.049223      -0.183042      -0.153540      -0.088619      -0.055979       0.144598              7.465619       9.668044      -1.063034       0.453338       4.278506       1.285971       8.450307          -0.007982
           50              C       9.693176       5.212407      11.350080       0.520271      18.879133 0.20673437E+03  0.40937541E+04                                 6.411106                            5.031188       0.279708       2.154918                    0.999741      22.053032      60.946058       0.673655       0.459155      -1.023888       0.011978      -0.042096       0.042941       0.061314       0.004102      -0.040453      -0.024975       0.176641      -0.184452      -0.088391      -0.039787       0.128178              7.061413       4.091074       0.224367       1.035739       8.519120       1.742014       8.574045          -0.006514
           51              C       2.838583       4.490498      13.740860       0.533746      20.316262 0.21022799E+03  0.41771656E+04                                 6.719708                            5.051761       0.371579       2.184465                    0.999825      22.036439      60.849600       0.677156       0.455225      -1.026888      -0.064744      -0.032513      -0.006144       0.072709       0.007797       0.020934      -0.107314      -0.098682       0.074423      -0.091161      -0.047579       0.138740              7.649450       8.047992      -0.597420      -0.951293       7.362895       3.837207       7.537462          -0.008554
           52              C       8.547146       0.268920      11.706031       0.528418      20.308753 0.22351542E+03  0.44941103E+04                                 6.652520                            5.169717       0.491045       2.218759                    0.999698      22.179054      60.911914       0.679380       0.448391      -1.034367       0.046959       0.033452       0.047199       0.074512      -0.052076      -0.079322       0.053623       0.114797      -0.095610      -0.093129      -0.050548       0.143677              7.395975       5.445607       0.881584       1.887721       8.548855      -2.453713       8.193462          -0.009888
           53              C       8.753196       2.881731       0.433770       0.539871      19.940165 0.21415122E+03  0.42879787E+04                                 6.728960                            5.163389       0.156753       2.114623                    0.999641      22.263151      62.334567       0.655230       0.466853      -1.017305       0.049685      -0.025990      -0.040369       0.069092      -0.005230       0.089392      -0.004309       0.150260       0.114256      -0.094373      -0.042756       0.137128              7.574407       5.259396       0.351029      -1.535649      11.789195      -0.150165       5.674630          -0.006868
           54              C       2.735558       0.535626      13.706274       0.531110      20.021346 0.21534094E+03  0.43100882E+04                                 6.713721                            5.154319       0.171755       2.117612                    0.999687      22.210623      61.814222       0.661453       0.462644      -1.021430      -0.022194       0.051048      -0.037129       0.066911      -0.000447       0.033055       0.102268      -0.104836       0.139366      -0.095104      -0.048021       0.143125              7.515064       9.496526       0.729989      -1.556736       6.602135      -2.856695       6.446531          -0.009496
           55              C       6.604390       3.488262      11.962546       0.532439      19.862602 0.22092112E+03  0.44526794E+04                                 6.712141                            5.231329       0.215744       2.137237                    0.999562      22.220946      62.174073       0.654190       0.464535      -1.019809      -0.045457      -0.022578      -0.048303       0.070066      -0.048764       0.028559      -0.049300      -0.183058      -0.153723      -0.088608      -0.056106       0.144714              7.465015       9.666673       1.062073      -0.455042       4.278150       1.285456       8.450221          -0.007438
           56              C       4.787226      -0.024836      10.266375       0.520404      18.870516 0.20662280E+03  0.40909544E+04                                 6.409216                            5.029940       0.282301       2.155934                    0.999744      22.046111      60.920671       0.673723       0.459175      -1.023886       0.011901       0.042107      -0.042843       0.061239      -0.004240       0.040790      -0.024813       0.176575      -0.184923      -0.088339      -0.040027       0.128366              7.059102       4.090050      -0.224132      -1.035300       8.516204       1.740745       8.571052          -0.006564
           57              C       7.744533       0.697073       7.875595       0.533164      20.333071 0.21043181E+03  0.41823989E+04                                 6.724274                            5.054842       0.368779       2.183490                    0.999825      22.048542      60.899737       0.676795       0.455339      -1.026782      -0.065172       0.032656       0.006198       0.073159      -0.007784      -0.020636      -0.106802      -0.097450       0.073796      -0.090596      -0.047251       0.137847              7.654920       8.052877       0.598121       0.952298       7.368473       3.840869       7.543411          -0.009837
           58              C       3.641196       4.918651       9.910424       0.528564      20.305945 0.22347767E+03  0.44932048E+04                                 6.652296                            5.169534       0.490571       2.218669                    0.999699      22.176875      60.906853       0.679335       0.448435      -1.034332       0.047100      -0.033404      -0.047101       0.074517       0.052070       0.079410       0.053617       0.114995      -0.095854      -0.093213      -0.050590       0.143803              7.395705       5.445556      -0.881706      -1.887763       8.548521      -2.453336       8.193037          -0.009673
           59              C       3.847246       2.596459       6.771715       0.540015      19.929572 0.21404010E+03  0.42849560E+04                                 6.725756                            5.161558       0.159764       2.115780                    0.999648      22.251226      62.283906       0.655476       0.466764      -1.017411       0.050210       0.026026       0.040021       0.069282       0.004935      -0.089362      -0.004042       0.150984       0.115079      -0.094849      -0.042474       0.137323              7.570365       5.257079      -0.350925       1.534739      11.782006      -0.150321       5.672011          -0.006914
           60              C       7.641508       4.651946       7.910181       0.530546      20.029517 0.21543845E+03  0.43125103E+04                                 6.714974                            5.155058       0.172150       2.117625                    0.999686      22.218313      61.838172       0.661491       0.462568      -1.021476      -0.022117      -0.051169       0.037151       0.066990       0.000540      -0.033138       0.102042      -0.104831       0.139529      -0.095150      -0.047769       0.142920              7.516581       9.498508      -0.729954       1.557116       6.603379      -2.857440       6.447857          -0.009981
           61              O       7.839904       9.030886       3.530544      -0.557308      40.561854 0.64097826E+03  0.16136850E+05                                 9.423688                            7.899794       0.039256       2.041731                    0.999015      28.704836      77.774592       0.666363       0.365106      -1.131693       0.030990       0.015749       0.059425       0.068846       0.031796       0.025104      -0.004482      -0.106364       0.092868      -0.083095       0.036097       0.046997             10.404922      10.140553       0.500215       1.145296       6.104523       2.050878      14.969691           0.058526
           62              O       9.216318       9.080697       5.304678      -0.498405      33.338583 0.47651845E+03  0.11096109E+05                                 8.174582                            6.708617       0.565840       2.240794                    0.999066      26.556344      68.324549       0.742673       0.354175      -1.144782      -0.043333      -0.002876      -0.036706       0.056862       0.009937       0.040422      -0.043385      -0.003806      -0.202178      -0.096584       0.042947       0.053636              9.127346      15.105151      -1.474611       2.133961       5.333621       0.226459       6.943267           0.040327
           63              O       0.038659       7.006096       3.167675      -0.565070      43.352177 0.68899773E+03  0.17687152E+05                                 9.895389                            8.243578      -0.139107       1.981754                    0.997845      29.236507      80.365401       0.645091       0.369866      -1.126423      -0.003139      -0.067802      -0.017683       0.070140       0.002283      -0.033966       0.011273      -0.026608      -0.192584      -0.077380       0.030753       0.046627             10.960042       8.093979       0.309869       1.611658      16.088868       2.113701       8.697277           0.056999
           64              O       9.759897       5.096769       2.026182      -0.500363      34.529545 0.47895814E+03  0.11166369E+05                                 8.364975                            6.732065       0.483805       2.211534                    0.998775      26.623507      68.522632       0.740391       0.354838      -1.144328       0.010487       0.038530       0.040962       0.057206       0.018865      -0.009812       0.062453       0.097259       0.047344      -0.095835       0.043937       0.051898              9.453872       5.459985       0.946480       1.143249       9.489110       5.063111      13.412520           0.035431
           65              O       7.282392       7.311663       1.562149      -0.570685      46.343882 0.69142114E+03  0.17717845E+05                                10.288666                            8.195036      -0.028904       2.014156                    0.998112      29.139076      79.335383       0.656217       0.364242      -1.133752       0.000026      -0.046643      -0.049732       0.068182       0.006173       0.024832      -0.000481      -0.098765       0.151494      -0.079744       0.024483       0.055261             11.864085       9.881688       0.690360      -0.559086      12.699453       6.590951      13.011115           0.053034
           66              O       7.758269       5.534936      14.369034      -0.509794      36.092377 0.50367584E+03  0.11893678E+05                                 8.646476                            6.928586       0.488706       2.215096                    0.998316      26.796471      69.455516       0.725724       0.357412      -1.142033      -0.024151       0.040626       0.028310       0.055093      -0.044738      -0.041734      -0.029429      -0.066781       0.033542      -0.087395       0.034233       0.053162              9.845728      10.562519      -3.434223      -3.160867       9.602029       4.420504       9.372636           0.033585
           67              O       0.821256       9.504426       2.814607      -0.568846      42.743755 0.69805266E+03  0.17941832E+05                                 9.733788                            8.260354      -0.067489       2.001435                    0.998494      29.199723      79.784773       0.650110       0.366556      -1.131245       0.019930       0.055679      -0.027704       0.065306      -0.008220      -0.058244       0.000966      -0.033328      -0.169671      -0.090035       0.037408       0.052627             10.657686       8.745378       2.726868       0.901497      14.586193      -2.813437       8.641486           0.052745
           68              O       1.022400       0.233504       1.789410      -0.505368      32.559029 0.44973650E+03  0.10317127E+05                                 7.988857                            6.475637       0.526048       2.220322                    0.999357      26.547705      67.686870       0.763603       0.349654      -1.149020      -0.005691      -0.036070       0.031104       0.047968      -0.057817      -0.046392      -0.043414       0.034860       0.048560      -0.101832       0.040778       0.061054              9.015521       5.709361      -0.996520       1.990326       9.255289      -5.061335      12.081913           0.033342
           69              O       0.271790       7.691085       0.337793      -0.573339      42.615679 0.69673153E+03  0.17926256E+05                                 9.801288                            8.274128      -0.137237       1.980696                    0.997844      29.377396      80.705745       0.646058       0.368477      -1.128075       0.030636       0.043968      -0.048407       0.072215       0.023725       0.020130      -0.043927       0.058025       0.047700      -0.071878       0.028583       0.043296             10.864130       8.827097       2.009940      -3.074071      13.369998      -0.614798      10.395295           0.062974
           70              O       1.142105       9.294754      13.931085      -0.495227      35.494595 0.47447321E+03  0.11039025E+05                                 8.546170                            6.704585       0.519266       2.228270                    0.999010      26.436797      68.036457       0.741009       0.355274      -1.143645      -0.013871      -0.054239       0.006345       0.056343       0.011511       0.081564      -0.004522      -0.043206      -0.066879      -0.099097       0.032820       0.066277              9.854919       5.832325       0.111340      -0.306944      18.142383      -1.148328       5.590050           0.036739
           71              O       8.291056      10.072056       0.862929      -0.553069      40.838508 0.64515009E+03  0.16259610E+05                                 9.461061                            7.916547      -0.086098       2.002925                    0.998357      28.684619      77.627555       0.667136       0.364286      -1.132931      -0.074422       0.010449      -0.003738       0.075245      -0.014284       0.012813       0.061131       0.034915       0.007249      -0.074224       0.020305       0.053919             10.445288      14.253186      -0.955523      -0.523424       9.539632      -2.868729       7.543045           0.059650
           72              O       6.092209       9.946698       1.295690      -0.493690      32.531449 0.45111011E+03  0.10348699E+05                                 7.988061                            6.483700       0.670954       2.276796                    0.999549      26.233350      66.720503       0.764026       0.349458      -1.150051       0.050409       0.007208      -0.023973       0.056283       0.056102      -0.044680       0.038073      -0.010814       0.056271      -0.095797       0.046012       0.049785              8.972942      10.768606       2.675572      -3.809967       7.322535      -3.115349       8.827684           0.042561
           73              O       2.933954       7.694305       3.674941      -0.556682      40.530657 0.64038950E+03  0.16118850E+05                                 9.420920                            7.897779       0.033542       2.040418                    0.998983      28.688468      77.730868       0.666222       0.365256      -1.131541       0.031186      -0.015778      -0.059503       0.069008      -0.031692      -0.025149      -0.004082      -0.106318       0.093950      -0.083155       0.036206       0.046949             10.401629      10.137515      -0.500066      -1.145362       6.102982       2.049987      14.964392           0.058797
           74              O       4.310368       7.644493       1.900807      -0.497952      33.323493 0.47629879E+03  0.11089658E+05                                 8.171771                            6.706845       0.565982       2.240876                    0.999064      26.551985      68.308044       0.742812       0.354151      -1.144807      -0.043310       0.002873       0.036371       0.056630      -0.010037      -0.040478      -0.043564      -0.003388      -0.200658      -0.096380       0.042873       0.053508              9.123739      15.097698       1.473561      -2.133033       5.332023       0.226419       6.941496           0.040712
           75              O       4.944609       9.719095       4.037810      -0.565187      43.354711 0.68906428E+03  0.17689306E+05                                 9.895356                            8.243659      -0.139319       1.981588                    0.997867      29.239054      80.373677       0.645124       0.369838      -1.126443      -0.003657       0.068278       0.017537       0.070589      -0.002122       0.034353       0.010725      -0.025861      -0.193676      -0.077780       0.031444       0.046335             10.959760       8.094431      -0.309642      -1.611773      16.088166       2.112833       8.696683           0.056822
           76              O       4.853947       0.381422       5.179303      -0.501988      34.561959 0.47956263E+03  0.11183165E+05                                 8.366099                            6.733121       0.505140       2.217492                    0.998832      26.651884      68.587464       0.740914       0.354502      -1.144684       0.009256      -0.038258      -0.041374       0.057107      -0.021468       0.009974       0.061771       0.098208       0.041078      -0.096055       0.045225       0.050831              9.454873       5.460816      -0.946403      -1.143359       9.489802       5.063327      13.414002           0.034824
           77              O       2.376442       9.413527       5.643336      -0.571012      46.368838 0.69184849E+03  0.17731959E+05                                10.292772                            8.197731      -0.031258       2.013306                    0.998118      29.148614      79.374625       0.656074       0.364257      -1.133714       0.000049       0.046388       0.049907       0.068136      -0.005901      -0.025137       0.000381      -0.099000       0.150991      -0.079845       0.024576       0.055269             11.869191       9.886242      -0.691254       0.558822      12.704930       6.594316      13.016401           0.051989
           78              O       2.852319      10.899636       7.247421      -0.508343      36.065955 0.50316088E+03  0.11878930E+05                                 8.644873                            6.926914       0.480133       2.213013                    0.998250      26.775888      69.403187       0.725490       0.357605      -1.141836      -0.024936      -0.040525      -0.027525       0.054971       0.045011       0.041808      -0.026463      -0.065797       0.033510      -0.086278       0.034941       0.051337              9.844239      10.560297       3.433820       3.160701       9.600500       4.420561       9.371921           0.035701
           79              O       5.727206       7.220764       4.390878      -0.568624      42.738022 0.69791701E+03  0.17937428E+05                                 9.732607                            8.259169      -0.065412       2.002091                    0.998504      29.197945      79.777207       0.650204       0.366522      -1.131274       0.019731      -0.055808       0.027489       0.065265       0.008569       0.058195       0.001288      -0.033753      -0.170322      -0.090176       0.037011       0.053166             10.656439       8.744627      -2.727033      -0.901364      14.585093      -2.812680       8.639598           0.052864
           80              O       5.928350       5.244686       5.416075      -0.505421      32.559577 0.44974957E+03  0.10317415E+05                                 7.988514                            6.475342       0.528539       2.221044                    0.999362      26.549632      67.689878       0.763695       0.349612      -1.149064      -0.005697       0.036030      -0.031156       0.047972       0.057756       0.046609      -0.043411       0.035008       0.048563      -0.101909       0.040636       0.061273              9.015103       5.709172       0.996344      -1.990171       9.254757      -5.061154      12.081378           0.033382
           81              O       5.177740       9.034106       6.867692      -0.572117      42.578116 0.69605819E+03  0.17905718E+05                                 9.799318                            8.273310      -0.152165       1.976533                    0.997781      29.358050      80.661759       0.645677       0.368760      -1.127788       0.029808      -0.044501       0.049024       0.072610      -0.023158      -0.020674      -0.044553       0.055965       0.047474      -0.071654       0.027533       0.044121             10.861212       8.825977      -2.008480       3.073088      13.364568      -0.613948      10.393092           0.063791
           82              O       6.048055       7.139817       7.685370      -0.493767      35.428691 0.47347579E+03  0.11009805E+05                                 8.535624                            6.697590       0.519655       2.228890                    0.999009      26.411226      67.947664       0.741402       0.355280      -1.143663      -0.013928       0.053906      -0.006137       0.056013      -0.011561      -0.081784      -0.004329      -0.043083      -0.066155      -0.099199       0.032585       0.066614              9.841622       5.825916      -0.111740       0.306400      18.115129      -1.146612       5.583822           0.037164
           83              O       3.385105       6.653134       6.342556      -0.552988      40.844429 0.64524366E+03  0.16262326E+05                                 9.460816                            7.916157      -0.084535       2.003172                    0.998386      28.689189      77.637161       0.667284       0.364197      -1.133016      -0.074051      -0.010222       0.003841       0.074851       0.014340      -0.012259       0.060427       0.037148       0.006832      -0.074028       0.021324       0.052703             10.445060      14.253776       0.955499       0.523240       9.538883      -2.868526       7.542522           0.059581
           84              O       1.186259       6.778493       5.909795      -0.494166      32.547916 0.45137459E+03  0.10356366E+05                                 7.990965                            6.485858       0.673927       2.277737                    0.999550      26.238746      66.741106       0.763848       0.349485      -1.150019       0.050556      -0.007171       0.024152       0.056485      -0.056127       0.044774       0.037816      -0.010421       0.056478      -0.095731       0.045698       0.050032              8.976355      10.772918      -2.676545       3.811646       7.325294      -3.116729       8.830853           0.042184
           85              O       1.971996       1.925495      10.880426      -0.557414      40.566775 0.64106992E+03  0.16140162E+05                                 9.425775                            7.901438       0.035825       2.040780                    0.998999      28.704576      77.783047       0.666140       0.365206      -1.131586      -0.031149      -0.015802      -0.059550       0.069037       0.031871       0.025182      -0.004325      -0.106618       0.092399      -0.083183       0.035905       0.047278             10.407361      10.142960       0.500255       1.145034       6.105820       2.051552      14.973301           0.058450
           86              O       0.595582       1.875684       9.106292      -0.497897      33.322858 0.47624311E+03  0.11088005E+05                                 8.171766                            6.706456       0.567598       2.241422                    0.999070      26.550354      68.302114       0.742836       0.354151      -1.144810       0.043161       0.002965       0.036469       0.056583       0.009991       0.040528      -0.043504      -0.003552      -0.201156      -0.096481       0.042892       0.053589              9.124075      15.099351      -1.474055       2.133287       5.331994       0.226284       6.940879           0.040543
           87              O       9.773241       3.950285      11.243295      -0.564928      43.351792 0.68898346E+03  0.17686763E+05                                 9.895355                            8.243451      -0.139689       1.981548                    0.997850      29.236586      80.366577       0.645098       0.369863      -1.126421       0.003089       0.067795       0.017578       0.070105       0.002231      -0.033956       0.011197      -0.026681      -0.193064      -0.077492       0.030764       0.046727             10.960066       8.093943       0.309842       1.611736      16.088979       2.113706       8.697275           0.056988
           88              O       0.052003       5.859612      12.384788      -0.500444      34.533192 0.47901643E+03  0.11168062E+05                                 8.365488                            6.732406       0.483776       2.211484                    0.998776      26.625159      68.527797       0.740384       0.354831      -1.144335      -0.010488      -0.038542      -0.040999       0.057240       0.018891      -0.009800       0.062445       0.097259       0.047330      -0.095833       0.043940       0.051894              9.454502       5.460254       0.946545       1.143373       9.489711       5.063554      13.413542           0.035452
           89              O       2.529508       3.644718      12.848821      -0.570905      46.353502 0.69160244E+03  0.17723629E+05                                10.289888                            8.195952      -0.029334       2.013947                    0.998116      29.142870      79.347914       0.656200       0.364228      -1.133765      -0.000172       0.046675       0.049892       0.068321       0.006082       0.024933      -0.000446      -0.098676       0.152224      -0.079836       0.024305       0.055531             11.865542       9.883042       0.690614      -0.559006      12.701006       6.591836      13.012578           0.052966
           90              O       2.053631       5.421445       0.041936      -0.509759      36.091889 0.50366266E+03  0.11893303E+05                                 8.646470                            6.928533       0.488733       2.215130                    0.998315      26.795744      69.453707       0.725720       0.357416      -1.142029       0.024113      -0.040625      -0.028318       0.055079      -0.044732      -0.041744      -0.029426      -0.066839       0.033491      -0.087406       0.034224       0.053182              9.845765      10.562475      -3.434291      -3.160885       9.602113       4.420605       9.372708           0.033580
           91              O       8.990644       1.451955      11.596363      -0.568536      42.732128 0.69780032E+03  0.17933837E+05                                 9.732407                            8.259101      -0.068410       2.001265                    0.998486      29.194355      79.768365       0.650127       0.366577      -1.131221      -0.020006      -0.055630       0.027561       0.065227      -0.008271      -0.058267       0.000909      -0.033558      -0.169440      -0.090039       0.037397       0.052642             10.656209       8.744083       2.726619       0.901199      14.584461      -2.812998       8.640085           0.052825
           92              O       8.789500      10.722877      12.621560      -0.505378      32.562123 0.44978649E+03  0.10318573E+05                                 7.989371                            6.475998       0.525867       2.220234                    0.999357      26.548988      67.691405       0.763580       0.349654      -1.149019       0.005677       0.036068      -0.031124       0.047977      -0.057809      -0.046422      -0.043415       0.034918       0.048597      -0.101849       0.040754       0.061095              9.016149       5.709698      -0.996594       1.990479       9.255901      -5.061768      12.082848           0.033383
           93              O       9.540110       3.265296      14.073177      -0.573189      42.610830 0.69663047E+03  0.17923054E+05                                 9.800716                            8.273650      -0.138041       1.980485                    0.997842      29.375100      80.698797       0.646061       0.368488      -1.128064      -0.030599      -0.043958       0.048369       0.072168       0.023703       0.020082      -0.043948       0.057976       0.047640      -0.071852       0.028583       0.043270             10.863479       8.826690       2.009914      -3.073990      13.369040      -0.614945      10.394707           0.063007
           94              O       8.669795       1.661627       0.479885      -0.495226      35.494252 0.47446722E+03  0.11038855E+05                                 8.546140                            6.704577       0.519437       2.228336                    0.999010      26.436521      68.035747       0.741004       0.355278      -1.143642       0.013867       0.054247      -0.006332       0.056348       0.011513       0.081546      -0.004522      -0.043225      -0.066856      -0.099081       0.032825       0.066256              9.854874       5.832316       0.111404      -0.306968      18.142269      -1.148329       5.590038           0.036736
           95              O       1.520845       0.884325      13.548041      -0.553024      40.836340 0.64511099E+03  0.16258384E+05                                 9.460737                            7.916303      -0.086759       2.002735                    0.998355      28.683615      77.624348       0.667147       0.364285      -1.132931       0.074347      -0.010378       0.003752       0.075162      -0.014308       0.012767       0.061067       0.035071       0.007031      -0.074206       0.020412       0.053794             10.444897      14.252614      -0.955452      -0.523321       9.539321      -2.868602       7.542757           0.059515
           96              O       3.719691       1.009683      13.115280      -0.493851      32.532461 0.45113111E+03  0.10349291E+05                                 7.988280                            6.483924       0.671331       2.276971                    0.999546      26.233321      66.720570       0.764001       0.349466      -1.150046      -0.050382      -0.007267       0.024161       0.056346       0.056110      -0.044790       0.037878      -0.010414       0.056147      -0.095739       0.045744       0.049995              8.973151      10.768962       2.675581      -3.809933       7.322756      -3.115391       8.827736           0.042587
           97              O       6.877946       3.262076      10.736029      -0.556536      40.521451 0.64021449E+03  0.16112921E+05                                 9.418255                            7.895672       0.036390       2.041235                    0.998997      28.686700      77.715738       0.666459       0.365161      -1.131644      -0.031073       0.015747       0.059362       0.068828      -0.031680      -0.025032      -0.004208      -0.106214       0.094282      -0.083121       0.036338       0.046783             10.398539      10.134283      -0.499993      -1.145539       6.101352       2.049203      14.959981           0.058811
           98              O       5.501532       3.311888      12.510163      -0.498571      33.340732 0.47660517E+03  0.11098643E+05                                 8.174734                            6.709146       0.564720       2.240383                    0.999060      26.559021      68.333212       0.742656       0.354166      -1.144788       0.043479      -0.002797      -0.036641       0.056928      -0.009994      -0.040377      -0.043457      -0.003877      -0.201843      -0.096532       0.042911       0.053621              9.127162      15.103718       1.474147      -2.133702       5.333746       0.226604       6.944023           0.040369
           99              O       4.867291       1.237286      10.373160      -0.565239      43.349901 0.68897889E+03  0.17686486E+05                                 9.894628                            8.243204      -0.138878       1.981792                    0.997860      29.236800      80.364869       0.645139       0.369843      -1.126444       0.003716      -0.068274      -0.017710       0.070631      -0.002185       0.034413       0.010789      -0.025775      -0.192955      -0.077630       0.031445       0.046185             10.958845       8.093783      -0.309572      -1.611494      16.086760       2.112559       8.695992           0.056849
          100              O       4.957953      10.574959       9.231667      -0.501849      34.556018 0.47946669E+03  0.11180363E+05                                 8.365192                            6.732504       0.505139       2.217547                    0.998831      26.649394      68.579224       0.740939       0.354508      -1.144680      -0.009268       0.038239       0.041334       0.057067      -0.021440       0.009982       0.061781       0.098237       0.041035      -0.096066       0.045251       0.050815              9.453771       5.460323      -0.946257      -1.143132       9.488685       5.062566      13.412305           0.034841
          101              O       7.435458       1.542854       8.767634      -0.570758      46.357183 0.69163541E+03  0.17725163E+05                                10.291270                            8.196624      -0.031559       2.013304                    0.998112      29.144068      79.359705       0.656098       0.364271      -1.133701       0.000070      -0.046358      -0.049802       0.068039      -0.005935      -0.025063       0.000375      -0.099070       0.150581      -0.079794       0.024683       0.055111             11.867380       9.884608      -0.691081       0.558798      12.703024       6.593178      13.014510           0.052083
          102              O       6.959581       0.056745       7.163549      -0.508317      36.063897 0.50313122E+03  0.11878033E+05                                 8.644492                            6.926682       0.480251       2.213054                    0.998250      26.775416      69.400983       0.725508       0.357602      -1.141840       0.024963       0.040542       0.027486       0.054975       0.045019       0.041800      -0.026478      -0.065780       0.033554      -0.086282       0.034945       0.051338              9.843743      10.559844       3.433587       3.160549       9.599961       4.420219       9.371425           0.035733
          103              O       4.084694       3.735617      10.020092      -0.568879      42.746383 0.69810114E+03  0.17943203E+05                                 9.733439                            8.259961      -0.064292       2.002348                    0.998511      29.201956      79.788442       0.650213       0.366496      -1.131303      -0.019598       0.055868      -0.027636       0.065339       0.008540       0.058137       0.001346      -0.033432      -0.170641      -0.090150       0.036992       0.053158             10.657300       8.745414      -2.727218      -0.901565      14.586013      -2.812861       8.640473           0.052737
          104              O       3.883550       5.711695       8.994895      -0.505426      32.557596 0.44971743E+03  0.10316482E+05                                 7.988160                            6.475099       0.528580       2.221071                    0.999362      26.548942      67.687251       0.763712       0.349610      -1.149067       0.005717      -0.036046       0.031146       0.047980       0.057770       0.046587      -0.043403       0.034952       0.048560      -0.101898       0.040654       0.061244              9.014668       5.708940       0.996290      -1.990083       9.254290      -5.060834      12.080775           0.033327
          105              O       4.634160       1.922275       7.543278      -0.572178      42.580090 0.69609805E+03  0.17906966E+05                                 9.799491                            8.273440      -0.151638       1.976677                    0.997782      29.359073      80.664586       0.645686       0.368751      -1.127797      -0.029797       0.044511      -0.049047       0.072627      -0.023211      -0.020672      -0.044536       0.055895       0.047555      -0.071652       0.027542       0.044109             10.861426       8.826065      -2.008438       3.073077      13.364928      -0.613792      10.393284           0.063761
          106              O       3.763845       3.816564       6.725600      -0.493817      35.430221 0.47349869E+03  0.11010473E+05                                 8.535855                            6.697738       0.519686       2.228889                    0.999008      26.411861      67.949753       0.741396       0.355278      -1.143664       0.013948      -0.053919       0.006137       0.056031      -0.011560      -0.081780      -0.004334      -0.043084      -0.066176      -0.099198       0.032590       0.066607              9.841924       5.826046      -0.111689       0.306393      18.115772      -1.146636       5.583954           0.037137
          107              O       6.426795       4.303247       8.068414      -0.552968      40.844224 0.64523648E+03  0.16262057E+05                                 9.460643                            7.915999      -0.083656       2.003434                    0.998389      28.689420      77.636920       0.667307       0.364187      -1.133028       0.074115       0.010243      -0.003841       0.074918       0.014334      -0.012292       0.060480       0.037135       0.007126      -0.074072       0.021276       0.052797             10.444868      14.253661       0.955591       0.523245       9.538598      -2.868393       7.542346           0.059668
          108              O       8.625641       4.177888       8.501175      -0.493997      32.546222 0.45134101E+03  0.10355425E+05                                 7.990709                            6.485611       0.673342       2.277520                    0.999552      26.238107      66.739398       0.763862       0.349485      -1.150017      -0.050573       0.007132      -0.023986       0.056426      -0.056119       0.044738       0.037950      -0.010707       0.056525      -0.095790       0.045872       0.049919              8.976099      10.772527      -2.676517       3.811645       7.325043      -3.116658       8.830727           0.042138

******************************************************
Auxiliary information for the entire system
The total spin magnetic moment of the unit cell is   36.002493
The total net atomic charge of the unit cell is   -0.000001
Accuracy of reproducing the electrostatic potential in the unit cell:
  The inner radius (bohr) =    5.0000
  The outer radius (bohr) =   12.0000
  Valid grid points have density less than (e/(bohr^3)) =    0.0001
  The number of valid grid points were=        25496
  The rms potential error without charges in kcal/mol is=      2.79723
  The rms potential error with partial charges in kcal/mol is=      0.78881
  The RRMSE value at monopole order=      0.28200
  The rms potential error with partial charges and cloud penetration in kcal/mol is=      0.77400
  The RRMSE value at monopole order with cloud penetration is=      0.27670
  The rms potential error with partial charges and atomic dipoles in kcal/mol is=      0.77930
  The RRMSE value at dipole order=      0.27860
  The rms potential error with partial charges, atomic dipoles and cloud penetration in kcal/mol is=      0.76014
  The RRMSE value at dipole order with cloud penetration=      0.27175

******************************************************
The electron densities and ab initio electrostatic potential were computed in VASP using the PBE functional and
projector augmented wave method. See the main text of the journal article for a description of computational details.
The atomic charges, dipoles, and quadrupoles were computed with the DDEC6 method as described in
(a) T. A. Manz and N. Gabaldon Limas, RSC Adv. 6 (2016) 47771-47801 DOI: 10.1039/c6ra04656h
(b) N. Gabaldon Limas and T. A. Manz, RSC Adv. 8 (2018) 2678-2707 DOI: 10.1039/c7ra11829e.
For each atom in the material, the electron cloud parameters were fit to the spherically averaged atom-in-material
electron density using radial positions for which this density was between 10^-4 and 10^-2 electrons per cubic bohr.
The polarizabilities, dispersion coefficients, and quantum Drude oscillator (QDO) parameters were fit using the MCLF method.
The magnetic structure of the system was optimized in VASP from the default ferromagnetic initial guess using spin polarization.
The atomic spin moments (ASMs) were computed on this optimized magnetic structure using the DDEC6 partition as inputs
to the method of T. A. Manz and D. S. Sholl, J. Chem. Theory Comput. 7 (2011) 4146-4164 DOI: 10.1021/ct200539n.
The RMSE and RRMSE were computed using a uniform grid with Ewald summation.
