# Supplementary material for: A collection of forcefield precursors for metal–organic frameworks
Source: RSC Adv. 2019 Nov 13;9(63):36492–507. doi: 10.1039/c9ra07327b (PMC9075174; doi:10.1039/c9ra07327b)
Supplement: RA-009-C9RA07327B-s5458 [file RA-009-C9RA07327B-s5458.xyz]

  108
jmolscript: load "" {1 1 1} spacegroup "x,y,z" unitcell [{      9.832100     0.000000     0.000000 }, {      0.000000    11.253900     0.000000 }, {      0.000000    -0.300280    14.419374 }]
Co     4.134988     8.272398     5.290901     0.981539
Co     1.084284     8.236892     4.482983     0.978886
Co     9.051038     8.458312     1.918786     0.981697
Co     6.000334     8.493818     2.726704     0.978638
Co     5.697112     2.681222     9.128473     0.981614
Co     8.747816     2.716728     9.936391     0.978499
Co     0.781062     2.495308    12.500588     0.981508
Co     3.831766     2.459802    11.692670     0.978858
Co     4.916050    -0.150140     7.209687     1.004195
Co     0.000000     5.626950     0.000000     1.004117
Co     4.916050     5.476810     7.209687     1.024673
Co     0.000000     0.000000     0.000000     1.024591
H      7.452732     9.578805     5.320749     0.034880
H      0.373620     5.267229     3.763457     0.039141
H      8.642416     0.458014     7.728784     0.033749
H      2.084405     5.580798     7.079913     0.039240
H      3.362578     2.133214     6.185911     0.036590
H      6.862806     5.726838     3.849973     0.034517
H      2.536682     7.151905     1.888938     0.034851
H      5.289670     0.209581     3.446230     0.039105
H      3.726366     4.718516    13.900277     0.033746
H      7.000455    11.149912     0.129774     0.039230
H      8.278628     3.343596     1.023776     0.036592
H      1.946756    11.003872     3.359714     0.034498
H      2.379368     1.374815     9.098625     0.034850
H      9.458480     5.686391    10.655917     0.039107
H      1.189684    10.495606     6.690590     0.033752
H      7.747695     5.372822     7.339461     0.039221
H      6.469522     8.820406     8.233463     0.036597
H      2.969294     5.226782    10.569401     0.034528
H      7.295418     3.801715    12.530436     0.034866
H      4.542430    10.744039    10.973144     0.039138
H      6.105734     6.235104     0.519097     0.033751
H      2.831645    -0.196292    14.289600     0.039221
H      1.553472     7.610024    13.395598     0.036609
H      7.885344    -0.050252    11.059660     0.034481
C      8.144912     9.250618     4.759835     0.539860
C      0.132733     5.754607     3.056907     0.515587
C      7.748678     0.688732     7.890281     0.536421
C      6.180458     6.037257     4.507496     0.529169
C      3.864999     2.599223     6.775664     0.538375
C      2.174861     6.301955     6.495928     0.530979
C      3.228862     7.480092     2.449852     0.539796
C      5.048783    10.976103     4.152780     0.515555
C      2.832628     4.487798    13.738780     0.536439
C      1.264408    10.693453     2.702191     0.529289
C      8.781049     2.877587     0.434023     0.538320
C      7.090911    10.428755     0.713759     0.530887
C      1.687188     1.703002     9.659539     0.539784
C      9.699367     5.199013    11.362467     0.515527
C      2.083422    10.264888     6.529093     0.536430
C      3.651642     4.916363     9.911878     0.529205
C      5.967101     8.354397     7.643710     0.538362
C      7.657239     4.651665     7.923446     0.530937
C      6.603238     3.473528    11.969522     0.539823
C      4.783317    -0.022483    10.266594     0.515585
C      6.999472     6.465822     0.680594     0.536448
C      8.567692     0.260167    11.717183     0.529263
C      1.051051     8.076033    13.985351     0.538348
C      2.741189     0.524865    13.705615     0.530898
O      7.867351     9.026982     3.539524    -0.561035
O      9.239224     9.074511     5.310223    -0.501508
O      0.047686     7.009854     3.165629    -0.556976
O      9.788839     5.100514     2.025489    -0.499799
O      2.387922     9.414494     5.645185    -0.570793
O      6.969976     0.051089     7.176811    -0.508004
O      5.737620     7.219914     4.394737    -0.570957
O      5.941538     5.251440     5.424136    -0.503416
O      4.646650     1.919507     7.547533    -0.570633
O      3.782409     3.811681     6.728801    -0.491990
O      3.394041     6.651071     6.343659    -0.560310
O      1.200303     6.779132     5.906320    -0.487591
O      2.951301     7.703728     3.670163    -0.561099
O      4.323174     7.656199     1.899464    -0.501494
O      4.963736     9.720856     4.044058    -0.556901
O      4.872789     0.376296     5.184198    -0.499858
O      7.303972     7.316216     1.564502    -0.570790
O      2.053926     5.425721     0.032876    -0.507984
O      0.821570     9.510796     2.814950    -0.571056
O      1.025488     0.225370     1.785551    -0.503761
O      9.562700     3.257023    14.081528    -0.570526
O      8.698459     1.665129     0.480886    -0.491663
O      8.310091    10.079639     0.866028    -0.560441
O      6.116353     9.951578     1.303367    -0.487669
O      1.964749     1.926638    10.879850    -0.561064
O      0.592876     1.879109     9.109151    -0.501476
O      9.784414     3.943766    11.253745    -0.556876
O      0.043261     5.853106    12.393885    -0.499857
O      7.444178     1.539126     8.774189    -0.570780
O      2.862124    10.902531     7.242563    -0.507970
O      4.094480     3.733706    10.024637    -0.571026
O      3.890562     5.702180     8.995238    -0.503425
O      5.185450     9.034113     6.871841    -0.570618
O      6.049691     7.141939     7.690573    -0.491980
O      6.438059     4.302549     8.075715    -0.560330
O      8.631797     4.174488     8.513054    -0.487537
O      6.880799     3.249892    10.749211    -0.561046
O      5.508926     3.297421    12.519910    -0.501540
O      4.868364     1.232764    10.375316    -0.556895
O      4.959311    10.577324     9.235176    -0.499831
O      2.528128     3.637404    12.854872    -0.570783
O      7.778174     5.828179    -0.032876    -0.507969
O      9.010530     1.442824    11.604424    -0.570990
O      8.806612    10.728250    12.633823    -0.503793
O      0.269400     7.696597     0.337846    -0.570567
O      1.133641     9.288491    13.938488    -0.491643
O      1.522009     0.873981    13.553346    -0.560392
O      3.715747     1.002042    13.116007    -0.487718

The following XYZ coordinates are in angstroms. Other properties are in atomic units.
The sperically averaged electron density of each atom fit to a function of the form exp(a - br)
eigen_1, eigen_2 and eigen_3 are the three eigenvalues of traceless quadrupole moment tensor
  atom number  atomic symbol              X              Y              Z     net charge C6 coefficient C8 coefficient C10 coefficient fluctuating dipole atomic polarizability isotropic forcefield polarizability              a              b squared Pearson coefficient          <r^3>          <r^4>         wp_QDO          m_QDO          q_QDO       dipole_x       dipole_y       dipole_z         dipole            Qxy            Qxz            Qyz     Q(x^2-y^2)  Q(3z^2 - R^2)        eigen_1        eigen_2        eigen_3 static polarizability      alpha(xx)      alpha(xy)      alpha(xz)      alpha(yy)      alpha(yz)      alpha(zz) atomic spin moment
            1             Co       4.134988       8.272398       5.290901       0.981539      76.480069 0.15920443E+04  0.48462437E+05                                14.965961                           13.253704       0.622349       2.078075                    0.995141      44.981813     118.550316       0.486301       0.413762      -1.138805      -0.004402       0.002351      -0.010627       0.011741       0.028563      -0.046552       0.009177       0.064194       0.236198      -0.086618      -0.012544       0.099162             16.474828      17.714015       0.628280       0.402308      15.165935      -0.220818      16.544533           2.793771
            2             Co       1.084284       8.236892       4.482983       0.978886      94.255736 0.18526768E+04  0.58081781E+05                                16.534945                           13.841443       0.725109       2.115891                    0.994204      44.454048     115.659428       0.503815       0.387788      -1.167238       0.000960      -0.007186      -0.001588       0.007422       0.048816      -0.050123      -0.037472       0.090068      -0.075465      -0.066559      -0.040745       0.107304             19.202090      23.072409      -0.655292       5.126403      15.011590      -0.222465      19.522270           2.811309
            3             Co       9.051038       8.458312       1.918786       0.981697      76.505014 0.15926561E+04  0.48483299E+05                                14.965596                           13.253351       0.623402       2.078421                    0.995134      44.987456     118.548611       0.486491       0.413581      -1.138986      -0.004404      -0.002334       0.010678       0.011784      -0.029211       0.045976       0.008866       0.063780       0.234775      -0.086586      -0.011780       0.098366             16.474424      17.713523      -0.628387      -0.402117      15.165768      -0.220919      16.543980           2.794604
            4             Co       6.000334       8.493818       2.726704       0.978638      94.247467 0.18524838E+04  0.58075342E+05                                16.535693                           13.842062       0.724760       2.115770                    0.994208      44.452395     115.662046       0.503721       0.387863      -1.167159       0.000969       0.007179       0.001561       0.007410      -0.049489       0.050022      -0.037551       0.090165      -0.075219      -0.066710      -0.040993       0.107704             19.202991      23.073761       0.655381      -5.126813      15.012157      -0.222447      19.523055           2.810697
            5             Co       5.697112       2.681222       9.128473       0.981614      76.496258 0.15924433E+04  0.48476173E+05                                14.965870                           13.253600       0.623112       2.078310                    0.995136      44.986019     118.551785       0.486415       0.413652      -1.138915       0.004383      -0.002349       0.010675       0.011776       0.029007      -0.046143       0.009093       0.064629       0.235347      -0.086873      -0.011817       0.098690             16.474733      17.713984       0.628279       0.402251      15.165869      -0.220818      16.544347           2.794086
            6             Co       8.747816       2.716728       9.936391       0.978499      94.264871 0.18528995E+04  0.58090921E+05                                16.536556                           13.842711       0.725135       2.115845                    0.994207      44.458785     115.676578       0.503765       0.387812      -1.167211      -0.000981       0.007136       0.001580       0.007374       0.048787      -0.049640      -0.037521       0.090122      -0.074020      -0.066596      -0.040274       0.106870             19.204054      23.075080      -0.655322       5.127193      15.012944      -0.222409      19.524136           2.810990
            7             Co       0.781062       2.495308      12.500588       0.981508      76.485193 0.15921729E+04  0.48467062E+05                                14.966203                           13.253891       0.622754       2.078186                    0.995141      44.983456     118.553366       0.486320       0.413740      -1.138826       0.004410       0.002318      -0.010665       0.011772      -0.029574       0.045902       0.008780       0.063480       0.234788      -0.086736      -0.011565       0.098300             16.475116      17.714266      -0.628369      -0.402174      15.166396      -0.220913      16.544685           2.793731
            8             Co       3.831766       2.459802      11.692670       0.978858      94.250693 0.18525568E+04  0.58077381E+05                                16.534844                           13.841371       0.725007       2.115866                    0.994206      44.452493     115.656689       0.503794       0.387809      -1.167216      -0.000964      -0.007173      -0.001567       0.007405      -0.049327       0.049859      -0.037395       0.090102      -0.075142      -0.066534      -0.040878       0.107412             19.201971      23.072424       0.655401      -5.126349      15.011465      -0.222503      19.522023           2.811135
            9             Co       4.916050      -0.150140       7.209687       1.004195      87.598644 0.17945696E+04  0.55825988E+05                                15.837742                           13.685351       0.727122       2.121065                    0.993593      44.060569     114.274747       0.503092       0.391366      -1.164304      -0.000001       0.000002      -0.000007       0.000008       0.016609      -0.082849      -0.079560      -0.080364      -0.131533      -0.129450       0.001812       0.127638             17.854208      15.884945       0.496394       1.022275      21.164340       4.180885      16.513341           2.861648
           10             Co       0.000000       5.626950       0.000000       1.004117      87.589396 0.17943495E+04  0.55818253E+05                                15.837862                           13.685487       0.726966       2.121015                    0.993596      44.057414     114.271158       0.503028       0.391422      -1.164246      -0.000001       0.000003      -0.000005       0.000006      -0.016323       0.083266      -0.079333      -0.080768      -0.131207      -0.129795       0.002257       0.127538             17.854328      15.885025      -0.496437      -1.022247      21.164605       4.181018      16.513354           2.860951
           11             Co       4.916050       5.476810       7.209687       1.024673      93.499861 0.18767635E+04  0.58889853E+05                                16.295763                           13.825896       0.775159       2.139687                    0.994412      43.628962     112.702831       0.511054       0.381952      -1.174404       0.000001      -0.000004       0.000001       0.000004      -0.071684       0.053754       0.094034       0.036021      -0.001541      -0.150719       0.062787       0.087932             18.646184      16.442720      -0.612290       0.657474      21.688368      -5.569912      17.807464           2.863752
           12             Co       0.000000       0.000000       0.000000       1.024591      93.508311 0.18769565E+04  0.58897090E+05                                16.296228                           13.826183       0.775437       2.139749                    0.994411      43.632600     112.711291       0.511075       0.381928      -1.174429      -0.000009       0.000002       0.000000       0.000009       0.067696      -0.059078       0.092925       0.040472       0.006635      -0.150753       0.066641       0.084112             18.646798      16.443464       0.612778      -0.657192      21.688014      -5.570421      17.808917           2.863492
           13              H       7.452732       9.578805       5.320749       0.034880       1.227000 0.86233667E+01  0.86902139E+02                                 1.930993                            1.737731      -1.224117       2.273353                    0.994259       4.052472      11.776039       0.462842       1.313165      -0.699172      -0.044026       0.021081       0.040384       0.063353      -0.004681      -0.004237      -0.004416       0.006689       0.002922      -0.009569       0.003172       0.006397              2.048966       2.402093      -0.374151      -0.652605       1.649562       0.359646       2.095243           0.002567
           14              H       0.373620       5.267229       3.763457       0.039141       1.134453 0.80194148E+01  0.77060031E+02                                 1.650926                            1.546347      -0.772056       2.497253                    0.999783       3.290318       8.480596       0.570055       1.118156      -0.749587       0.018102      -0.041364       0.040746       0.060818      -0.005005       0.001568      -0.009321      -0.011669      -0.010563      -0.009133      -0.005189       0.014322              1.677470       1.378208      -0.101163       0.239802       1.603113      -0.367280       2.051088           0.002553
           15              H       8.642416       0.458014       7.728784       0.033749       1.276366 0.91546501E+01  0.91629471E+02                                 1.833212                            1.682821      -0.872818       2.433621                    0.998866       3.622118       9.769874       0.527530       1.160019      -0.737053       0.054681      -0.022594      -0.020959       0.062767      -0.008242      -0.005578       0.001499       0.003905      -0.003590      -0.008746      -0.002613       0.011359              1.893355       2.641530      -0.227216      -0.164360       1.514140       0.176400       1.524395           0.003069
           16              H       2.084405       5.580798       7.079913       0.039240       1.305823 0.92778718E+01  0.93661799E+02                                 1.894970                            1.719040      -1.025680       2.368197                    0.997561       3.726860      10.269317       0.507969       1.194414      -0.727876      -0.004608      -0.049974       0.038188       0.063063       0.006754      -0.002810      -0.010707      -0.006627       0.000951      -0.010238      -0.004911       0.015148              1.985957       1.619071      -0.004598      -0.010688       2.278706      -0.747502       2.060095           0.002689
           17              H       3.362578       2.133214       6.185911       0.036590       1.251657 0.89822339E+01  0.89339058E+02                                 1.803825                            1.665964      -0.897240       2.433731                    0.999071       3.504861       9.376347       0.531460       1.158720      -0.738402      -0.034912      -0.023479      -0.045876       0.062247       0.002192       0.014745       0.000791       0.011225       0.011058      -0.011283      -0.007361       0.018644              1.858064       1.700854       0.312487       0.347450       2.027794       0.445385       1.845545           0.002307
           18              H       6.862806       5.726838       3.849973       0.034517       1.437310 0.10853551E+02  0.11333172E+03                                 1.993244                            1.838196      -0.837044       2.440447                    0.998216       3.778229      10.401431       0.502439       1.167463      -0.736039       0.050317      -0.025791      -0.035766       0.066904      -0.005053      -0.007437       0.003152      -0.000587      -0.009689      -0.008758      -0.002037       0.010794              2.062311       2.216047      -0.238617      -0.733081       1.661428       0.177500       2.309459           0.003435
           19              H       2.536682       7.151905       1.888938       0.034851       1.227152 0.86246624E+01  0.86918471E+02                                 1.931144                            1.737854      -1.224180       2.273302                    0.994257       4.052783      11.777169       0.462829       1.313155      -0.699173      -0.044020      -0.021080      -0.040384       0.063348       0.004681       0.004238      -0.004412       0.006689       0.002913      -0.009565       0.003167       0.006398              2.049135       2.402310       0.374197       0.652682       1.649681       0.359689       2.095414           0.002562
           20              H       5.289670       0.209581       3.446230       0.039105       1.134496 0.80197820E+01  0.77064277E+02                                 1.650954                            1.546372      -0.772084       2.497229                    0.999783       3.290400       8.480788       0.570058       1.118141      -0.749591       0.018099       0.041362      -0.040747       0.060817       0.005005      -0.001567      -0.009322      -0.011660      -0.010563      -0.009135      -0.005185       0.014319              1.677499       1.378230       0.101164      -0.239810       1.603137      -0.367286       2.051131           0.002551
           21              H       3.726366       4.718516      13.900277       0.033746       1.276403 0.91549731E+01  0.91633620E+02                                 1.833255                            1.682856      -0.872861       2.433599                    0.998866       3.622179       9.770125       0.527521       1.160028      -0.737051       0.054682       0.022591       0.020964       0.062769       0.008242       0.005579       0.001498       0.003907      -0.003593      -0.008746      -0.002614       0.011360              1.893402       2.641607       0.227226       0.164366       1.514172       0.176407       1.524425           0.003063
           22              H       7.000455      11.149912       0.129774       0.039230       1.305836 0.92780153E+01  0.93664000E+02                                 1.895019                            1.719081      -1.025749       2.368162                    0.997560       3.726925      10.269677       0.507949       1.194452      -0.727867      -0.004614       0.049955      -0.038206       0.063059      -0.006763       0.002800      -0.010706      -0.006614       0.000971      -0.010250      -0.004896       0.015146              1.986010       1.619110       0.004598       0.010686       2.278767      -0.747530       2.060152           0.002685
           23              H       8.278628       3.343596       1.023776       0.036592       1.251640 0.89820865E+01  0.89336758E+02                                 1.803765                            1.665917      -0.897172       2.433752                    0.999072       3.504826       9.376049       0.531487       1.158673      -0.738413      -0.034914       0.023493       0.045876       0.062254      -0.002198      -0.014749       0.000787       0.011215       0.011071      -0.011291      -0.007355       0.018646              1.857999       1.700799      -0.312468      -0.347429       2.027716       0.445358       1.845480           0.002308
           24              H       1.946756      11.003872       3.359714       0.034498       1.437376 0.10854139E+02  0.11334026E+03                                 1.993371                            1.838297      -0.837030       2.440458                    0.998215       3.778378      10.402214       0.502400       1.167528      -0.736023       0.050320       0.025802       0.035738       0.066896       0.005054       0.007429       0.003154      -0.000571      -0.009681      -0.008746      -0.002046       0.010792              2.062451       2.216200       0.238637       0.733164       1.661522       0.177513       2.309632           0.003435
           25              H       2.379368       1.374815       9.098625       0.034850       1.227113 0.86243319E+01  0.86914335E+02                                 1.931110                            1.737826      -1.224175       2.273309                    0.994257       4.052715      11.776929       0.462830       1.313163      -0.699172       0.044022      -0.021077      -0.040386       0.063350      -0.004681      -0.004237      -0.004413       0.006693       0.002927      -0.009567       0.003168       0.006398              2.049097       2.402262      -0.374186      -0.652666       1.649653       0.359678       2.095377           0.002568
           26              H       9.458480       5.686391      10.655917       0.039107       1.134556 0.80203433E+01  0.77071378E+02                                 1.651047                            1.546452      -0.772064       2.497238                    0.999783       3.290492       8.481248       0.570026       1.118179      -0.749581      -0.018103       0.041359      -0.040744       0.060814      -0.005003       0.001569      -0.009319      -0.011664      -0.010557      -0.009130      -0.005188       0.014317              1.677596       1.378298      -0.101173       0.239831       1.603230      -0.367318       2.051258           0.002552
           27              H       1.189684      10.495606       6.690590       0.033752       1.276346 0.91544617E+01  0.91627042E+02                                 1.833190                            1.682801      -0.872821       2.433625                    0.998866       3.622066       9.769680       0.527535       1.160016      -0.737055      -0.054683       0.022601       0.020964       0.062774      -0.008244      -0.005580       0.001497       0.003906      -0.003591      -0.008749      -0.002612       0.011362              1.893332       2.641499      -0.227215      -0.164359       1.514122       0.176396       1.524376           0.003071
           28              H       7.747695       5.372822       7.339461       0.039221       1.305898 0.92785283E+01  0.93670242E+02                                 1.895053                            1.719109      -1.025784       2.368142                    0.997560       3.727005      10.269873       0.507954       1.194426      -0.727873       0.004609       0.049971      -0.038185       0.063060       0.006756      -0.002810      -0.010707      -0.006624       0.000944      -0.010239      -0.004910       0.015149              1.986048       1.619140      -0.004598      -0.010688       2.278815      -0.747550       2.060190           0.002684
           29              H       6.469522       8.820406       8.233463       0.036597       1.251674 0.89823949E+01  0.89341109E+02                                 1.803843                            1.665980      -0.897255       2.433723                    0.999071       3.504893       9.376473       0.531457       1.158721      -0.738401       0.034911       0.023479       0.045875       0.062246       0.002192       0.014744       0.000791       0.011224       0.011061      -0.011281      -0.007361       0.018643              1.858084       1.700870       0.312491       0.347454       2.027819       0.445391       1.845562           0.002305
           30              H       2.969294       5.226782      10.569401       0.034528       1.437273 0.10853214E+02  0.11332740E+03                                 1.993215                            1.838171      -0.837050       2.440450                    0.998215       3.778182      10.401289       0.502440       1.167468      -0.736038      -0.050322       0.025787       0.035766       0.066906      -0.005054      -0.007437       0.003152      -0.000587      -0.009690      -0.008758      -0.002037       0.010795              2.062280       2.216015      -0.238613      -0.733064       1.661406       0.177498       2.309420           0.003439
           31              H       7.295418       3.801715      12.530436       0.034866       1.227083 0.86240834E+01  0.86911227E+02                                 1.931080                            1.737803      -1.224161       2.273321                    0.994258       4.052647      11.776700       0.462833       1.313165      -0.699172       0.044022       0.021080       0.040383       0.063349       0.004682       0.004234      -0.004410       0.006692       0.002919      -0.009564       0.003168       0.006396              2.049063       2.402218       0.374178       0.652646       1.649632       0.359670       2.095338           0.002563
           32              H       4.542430      10.744039      10.973144       0.039138       1.134441 0.80193066E+01  0.77058580E+02                                 1.650898                            1.546324      -0.772067       2.497244                    0.999783       3.290313       8.480506       0.570068       1.118137      -0.749591      -0.018098      -0.041361       0.040747       0.060816       0.005004      -0.001566      -0.009322      -0.011661      -0.010566      -0.009136      -0.005184       0.014320              1.677440       1.378189       0.101158      -0.239795       1.603083      -0.367265       2.051048           0.002553
           33              H       6.105734       6.235104       0.519097       0.033751       1.276382 0.91547916E+01  0.91631410E+02                                 1.833241                            1.682845      -0.872859       2.433605                    0.998866       3.622144       9.770031       0.527520       1.160035      -0.737050      -0.054683      -0.022593      -0.020963       0.062770       0.008243       0.005579       0.001498       0.003903      -0.003590      -0.008748      -0.002612       0.011360              1.893387       2.641583       0.227225       0.164365       1.514162       0.176405       1.524415           0.003062
           34              H       2.831645      -0.196292      14.289600       0.039221       1.305856 0.92781521E+01  0.93665540E+02                                 1.895023                            1.719082      -1.025736       2.368163                    0.997560       3.726931      10.269636       0.507954       1.194437      -0.727871       0.004615      -0.049954       0.038207       0.063059      -0.006760       0.002798      -0.010706      -0.006616       0.000976      -0.010248      -0.004896       0.015144              1.986016       1.619111       0.004598       0.010686       2.278777      -0.747539       2.060159           0.002685
           35              H       1.553472       7.610024      13.395598       0.036609       1.251599 0.89817427E+01  0.89332635E+02                                 1.803738                            1.665895      -0.897158       2.433765                    0.999072       3.504771       9.375917       0.531485       1.158686      -0.738410       0.034914      -0.023494      -0.045877       0.062255      -0.002198      -0.014751       0.000786       0.011215       0.011072      -0.011294      -0.007355       0.018649              1.857969       1.700775      -0.312459      -0.347419       2.027682       0.445346       1.845451           0.002308
           36              H       7.885344      -0.050252      11.059660       0.034481       1.437430 0.10854647E+02  0.11334704E+03                                 1.993432                            1.838349      -0.837026       2.440454                    0.998215       3.778466      10.402566       0.502389       1.167540      -0.736020      -0.050316      -0.025800      -0.035740       0.066893       0.005053       0.007429       0.003152      -0.000570      -0.009679      -0.008746      -0.002045       0.010791              2.062518       2.216272       0.238647       0.733200       1.661568       0.177519       2.309713           0.003437
           37              C       8.144912       9.250618       4.759835       0.539860      19.510661 0.21530793E+03  0.43138173E+04                                 6.635951                            5.167414       0.224006       2.141736                    0.999581      22.079203      61.692296       0.657335       0.465069      -1.019019       0.044931      -0.018576      -0.048096       0.068389       0.046907      -0.028779      -0.048426      -0.187857      -0.151461      -0.090392      -0.054703       0.145095              7.379173       9.524708      -0.988606       0.443552       4.175201       1.227965       8.437610          -0.003390
           38              C       0.132733       5.754607       3.056907       0.515587      18.314372 0.19963821E+03  0.39230460E+04                                 6.302532                            4.959280       0.271300       2.154281                    0.999729      21.959002      60.664879       0.674686       0.461982      -1.021229      -0.012892       0.038974      -0.039912       0.057255       0.004770      -0.044168      -0.030330       0.174340      -0.188291      -0.094327      -0.035137       0.129464              6.929215       4.052563       0.155357       1.013638       8.605487       1.663190       8.129596          -0.005815
           39              C       7.748678       0.688732       7.890281       0.536421      19.853946 0.20377254E+03  0.40204592E+04                                 6.630575                            4.984480       0.372383       2.187604                    0.999824      21.883737      60.362748       0.678970       0.457220      -1.024999      -0.061575       0.031057       0.009858       0.069665      -0.009923      -0.021290      -0.107472      -0.100088       0.077163      -0.092868      -0.046486       0.139354              7.544872       7.833040       0.543214       0.823616       7.316243       3.840518       7.485332          -0.006949
           40              C       6.180458       6.037257       4.507496       0.529169      19.875873 0.21694703E+03  0.43330445E+04                                 6.566153                            5.097218       0.486446       2.219372                    0.999709      22.056842      60.529922       0.682846       0.449101      -1.033145      -0.050569       0.030902       0.043631       0.073592       0.051007       0.079670       0.056737       0.112789      -0.084777      -0.094774      -0.048585       0.143360              7.304253       5.560300      -0.848335      -1.895250       8.389688      -2.514690       7.962770          -0.009816
           41              C       3.864999       2.599223       6.775664       0.538375      19.057883 0.20347044E+03  0.40286119E+04                                 6.559642                            5.056102       0.133232       2.111046                    0.999577      22.081759      61.794229       0.656584       0.471153      -1.013396       0.046164       0.022528       0.038066       0.063935       0.007550      -0.087432      -0.004071       0.158671       0.117384      -0.099258      -0.038525       0.137783              7.361355       5.149815      -0.452168       1.534351      11.311241      -0.255549       5.623008          -0.006026
           42              C       2.174861       6.301955       6.495928       0.530979      20.017529 0.21308456E+03  0.42542590E+04                                 6.711341                            5.125888       0.166097       2.116113                    0.999713      22.175860      61.666236       0.663463       0.462400      -1.021433       0.021661       0.054097      -0.036392       0.068702      -0.000538      -0.032529       0.102820      -0.102726       0.152220      -0.094580      -0.050129       0.144709              7.537728       9.425491      -0.981820       1.775651       6.735909      -2.924164       6.451785          -0.008465
           43              C       3.228862       7.480092       2.449852       0.539796      19.511433 0.21531688E+03  0.43140387E+04                                 6.636075                            5.167479       0.224105       2.141751                    0.999581      22.079869      61.694325       0.657339       0.465062      -1.019023       0.044931       0.018592       0.048116       0.068408      -0.046906       0.028800      -0.048413      -0.187863      -0.151453      -0.090414      -0.054678       0.145092              7.379330       9.524990       0.988653      -0.443524       4.175275       1.228007       8.437726          -0.003429
           44              C       5.048783      10.976103       4.152780       0.515555      18.314546 0.19963983E+03  0.39230846E+04                                 6.302577                            4.959301       0.271305       2.154275                    0.999730      21.959089      60.665113       0.674684       0.461982      -1.021230      -0.012915      -0.038969       0.039911       0.057256      -0.004768       0.044165      -0.030336       0.174350      -0.188295      -0.094335      -0.035133       0.129468              6.929278       4.052587      -0.155359      -1.013654       8.605557       1.663237       8.129691          -0.005817
           45              C       2.832628       4.487798      13.738780       0.536439      19.853734 0.20376976E+03  0.40203889E+04                                 6.630540                            4.984452       0.372358       2.187601                    0.999824      21.883479      60.361837       0.678971       0.457221      -1.024999      -0.061582      -0.031083      -0.009841       0.069681       0.009923       0.021295      -0.107475      -0.100095       0.077155      -0.092874      -0.046485       0.139359              7.544829       7.833031      -0.543190      -0.823584       7.316220       3.840491       7.485235          -0.006957
           46              C       1.264408      10.693453       2.702191       0.529289      19.875137 0.21693395E+03  0.43327617E+04                                 6.566226                            5.097226       0.485882       2.219191                    0.999708      22.056635      60.531201       0.682806       0.449129      -1.033118      -0.050539      -0.030876      -0.043626       0.073557      -0.051024      -0.079765       0.056777       0.112860      -0.084928      -0.094862      -0.048620       0.143482              7.304359       5.560406       0.848342       1.895330       8.389745      -2.514700       7.962927          -0.009681
           47              C       8.781049       2.877587       0.434023       0.538320      19.058610 0.20348096E+03  0.40288530E+04                                 6.559709                            5.056168       0.133126       2.111000                    0.999577      22.081924      61.793978       0.656596       0.471141      -1.013407       0.046163      -0.022540      -0.038104       0.063961      -0.007556       0.087398      -0.004044       0.158618       0.117425      -0.099239      -0.038497       0.137736              7.361430       5.149852       0.452205      -1.534352      11.311409      -0.255597       5.623027          -0.006085
           48              C       7.090911      10.428755       0.713759       0.530887      20.018255 0.21309443E+03  0.42545019E+04                                 6.711384                            5.125912       0.166501       2.116227                    0.999714      22.176831      61.669105       0.663480       0.462383      -1.021443       0.021648      -0.054139       0.036342       0.068705       0.000509       0.032496       0.102768      -0.102661       0.152293      -0.094544      -0.050100       0.144644              7.537777       9.425530       0.981844      -1.775699       6.735945      -2.924190       6.451857          -0.008542
           49              C       1.687188       1.703002       9.659539       0.539784      19.511470 0.21531773E+03  0.43140587E+04                                 6.636070                            5.167481       0.224017       2.141725                    0.999581      22.079893      61.694346       0.657341       0.465060      -1.019025      -0.044931       0.018593       0.048116       0.068408       0.046903      -0.028795      -0.048410      -0.187821      -0.151423      -0.090395      -0.054672       0.145068              7.379323       9.524976      -0.988648       0.443520       4.175263       1.227992       8.437730          -0.003464
           50              C       9.699367       5.199013      11.362467       0.515527      18.314857 0.19964353E+03  0.39231764E+04                                 6.302614                            4.959316       0.271350       2.154284                    0.999730      21.959460      60.666334       0.674689       0.461976      -1.021232       0.012886      -0.038964       0.039913       0.057248       0.004775      -0.044159      -0.030326       0.174338      -0.188276      -0.094318      -0.035139       0.129457              6.929320       4.052600       0.155351       1.013671       8.605635       1.663200       8.129724          -0.005850
           51              C       2.083422      10.264888       6.529093       0.536430      19.853263 0.20376449E+03  0.40202505E+04                                 6.630386                            4.984353       0.372527       2.187664                    0.999824      21.883099      60.360113       0.678986       0.457215      -1.025004       0.061582      -0.031058      -0.009862       0.069672      -0.009937      -0.021303      -0.107467      -0.100098       0.077158      -0.092884      -0.046468       0.139352              7.544647       7.832835       0.543184       0.823576       7.316009       3.840374       7.485096          -0.006935
           52              C       3.651642       4.916363       9.911878       0.529205      19.875548 0.21694302E+03  0.43329557E+04                                 6.566156                            5.097228       0.486297       2.219333                    0.999709      22.056659      60.529884       0.682832       0.449111      -1.033136       0.050564      -0.030911      -0.043640       0.073598       0.051014       0.079673       0.056740       0.112807      -0.084782      -0.094780      -0.048592       0.143372              7.304249       5.560310      -0.848330      -1.895248       8.389682      -2.514680       7.962757          -0.009801
           53              C       5.967101       8.354397       7.643710       0.538362      19.058320 0.20347531E+03  0.40287276E+04                                 6.559703                            5.056133       0.133264       2.111047                    0.999577      22.082021      61.794862       0.656589       0.471147      -1.013400      -0.046159      -0.022528      -0.038067       0.063932       0.007555      -0.087433      -0.004072       0.158671       0.117397      -0.099261      -0.038524       0.137785              7.361438       5.149854      -0.452187       1.534371      11.311406      -0.255562       5.623054          -0.006018
           54              C       7.657239       4.651665       7.923446       0.530937      20.018101 0.21309160E+03  0.42544432E+04                                 6.711496                            5.125990       0.166040       2.116087                    0.999713      22.176424      61.668526       0.663452       0.462403      -1.021429      -0.021680      -0.054099       0.036390       0.068709      -0.000537      -0.032525       0.102811      -0.102732       0.152209      -0.094575      -0.050124       0.144699              7.537912       9.425692      -0.981853       1.775704       6.736092      -2.924265       6.451952          -0.008509
           55              C       6.603238       3.473528      11.969522       0.539823      19.511278 0.21531525E+03  0.43140039E+04                                 6.636084                            5.167495       0.223997       2.141725                    0.999581      22.079768      61.694311       0.657330       0.465068      -1.019019      -0.044927      -0.018601      -0.048102       0.068398      -0.046904       0.028778      -0.048409      -0.187832      -0.151447      -0.090384      -0.054689       0.145073              7.379332       9.524965       0.988637      -0.443567       4.175284       1.228006       8.437747          -0.003451
           56              C       4.783317      -0.022483      10.266594       0.515585      18.314618 0.19964140E+03  0.39231285E+04                                 6.302628                            4.959351       0.271220       2.154248                    0.999729      21.959172      60.665715       0.674674       0.461988      -1.021225       0.012911       0.038969      -0.039903       0.057250      -0.004777       0.044171      -0.030330       0.174365      -0.188307      -0.094333      -0.035147       0.129480              6.929327       4.052629      -0.155375      -1.013655       8.605630       1.663267       8.129723          -0.005792
           57              C       6.999472       6.465822       0.680594       0.536448      19.853668 0.20376940E+03  0.40203821E+04                                 6.630539                            4.984456       0.372370       2.187606                    0.999824      21.883454      60.361882       0.678969       0.457223      -1.024997       0.061576       0.031085       0.009841       0.069676       0.009925       0.021292      -0.107477      -0.100105       0.077158      -0.092874      -0.046489       0.139363              7.544824       7.833020      -0.543188      -0.823589       7.316215       3.840486       7.485237          -0.006953
           58              C       8.567692       0.260167      11.717183       0.529263      19.875216 0.21693423E+03  0.43327668E+04                                 6.566240                            5.097221       0.485894       2.219195                    0.999708      22.056620      60.531073       0.682808       0.449128      -1.033119       0.050546       0.030870       0.043616       0.073554      -0.051023      -0.079762       0.056765       0.112854      -0.084898      -0.094845      -0.048627       0.143472              7.304386       5.560421       0.848356       1.895345       8.389781      -2.514714       7.962956          -0.009688
           59              C       1.051051       8.076033      13.985351       0.538348      19.058678 0.20348263E+03  0.40289045E+04                                 6.559788                            5.056235       0.132999       2.110959                    0.999577      22.082094      61.795095       0.656581       0.471149      -1.013400      -0.046168       0.022535       0.038102       0.063962      -0.007553       0.087399      -0.004048       0.158609       0.117425      -0.099234      -0.038500       0.137734              7.361514       5.149903       0.452208      -1.534350      11.311559      -0.255597       5.623080          -0.006100
           60              C       2.741189       0.524865      13.705615       0.530898      20.017611 0.21308555E+03  0.42542719E+04                                 6.711203                            5.125778       0.166640       2.116281                    0.999714      22.176242      61.666691       0.663496       0.462378      -1.021448      -0.021631       0.054142      -0.036342       0.068702       0.000509       0.032503       0.102773      -0.102658       0.152292      -0.094550      -0.050099       0.144648              7.537572       9.425253       0.981802      -1.775627       6.735779      -2.924113       6.451685          -0.008505
           61              O       7.867351       9.026982       3.539524      -0.561035      40.670302 0.63997898E+03  0.16106438E+05                                 9.439444                            7.895078       0.030344       2.038470                    0.999012      28.722307      77.825469       0.666337       0.365240      -1.131518       0.029674       0.014914       0.058957       0.067667       0.031235       0.026392      -0.003955      -0.108931       0.085470      -0.083325       0.034198       0.049127             10.431564      10.152373       0.486921       1.165621       6.084623       2.012476      15.057695           0.056603
           62              O       9.239224       9.074511       5.310223      -0.501508      33.041656 0.47076016E+03  0.10929092E+05                                 8.119230                            6.662460       0.567015       2.241424                    0.999056      26.525182      68.148655       0.746141       0.353591      -1.145219      -0.042495      -0.004200      -0.037013       0.056510       0.009661       0.040198      -0.041666      -0.009476      -0.205745      -0.096301       0.041838       0.054463              9.063639      14.984783      -1.455480       2.138733       5.289326       0.215514       6.916807           0.038224
           63              O       0.047686       7.009854       3.165629      -0.556976      43.127191 0.67799356E+03  0.17334273E+05                                 9.860398                            8.180410      -0.138755       1.984553                    0.998013      29.046093      79.673170       0.647247       0.370131      -1.126252      -0.002024      -0.071304      -0.018053       0.073582       0.002700      -0.034591       0.010449      -0.033814      -0.193426      -0.078285       0.028179       0.050106             10.937565       8.053757       0.274327       1.595455      16.086132       2.171941       8.672805           0.055563
           64              O       9.788839       5.100514       2.025489      -0.499799      34.001672 0.47380673E+03  0.11011678E+05                                 8.268326                            6.683649       0.503289       2.219982                    0.998767      26.520225      68.053532       0.745412       0.353555      -1.145861       0.011648       0.040277       0.044130       0.060872       0.022198      -0.009175       0.063887       0.096206       0.060233      -0.098118       0.041687       0.056431              9.326014       5.402997       0.937550       1.156718       9.382153       4.969029      13.192890           0.035822
           65              O       2.387922       9.414494       5.645185      -0.570793      46.342911 0.68643320E+03  0.17557146E+05                                10.284640                            8.165234      -0.031679       2.014622                    0.998115      29.071009      79.060276       0.657476       0.364225      -1.133834       0.000286       0.045981       0.050956       0.068636      -0.007570      -0.023892       0.000701      -0.098258       0.158193      -0.080322       0.023162       0.057160             11.876976       9.838278      -0.673555       0.573202      12.731835       6.645847      13.060815           0.052769
           66              O       6.969976       0.051089       7.176811      -0.508004      35.635820 0.49647287E+03  0.11679325E+05                                 8.563074                            6.869657       0.510937       2.223556                    0.998288      26.693641      69.017264       0.730429       0.356456      -1.143006       0.026120       0.041624       0.029670       0.057404       0.044741       0.043378      -0.031336      -0.064545       0.027136      -0.088505       0.034592       0.053913              9.740960      10.456610       3.401800       3.137987       9.502728       4.380722       9.263540           0.033505
           67              O       5.737620       7.219914       4.394737      -0.570957      42.805772 0.69764752E+03  0.17925243E+05                                 9.739805                            8.253837      -0.057396       2.004612                    0.998427      29.187164      79.684823       0.650984       0.366190      -1.131753       0.021529      -0.056929       0.028502       0.067207       0.005097       0.058411       0.002022      -0.036636      -0.166566      -0.089880       0.039402       0.050478             10.678406       8.782492      -2.768686      -0.867449      14.583275      -2.892891       8.669452           0.051949
           68              O       5.941538       5.251440       5.424136      -0.503416      32.411317 0.44530944E+03  0.10190769E+05                                 7.966780                            6.444134       0.524691       2.221777                    0.999332      26.459124      67.388444       0.765354       0.349702      -1.148931      -0.003379       0.038190      -0.031740       0.049773       0.058359       0.044276      -0.041898       0.029742       0.059332      -0.100451       0.041957       0.058494              9.004058       5.717673       1.036365      -2.025938       9.255438      -5.074976      12.039063           0.034164
           69              O       4.646650       1.919507       7.547533      -0.570633      42.606876 0.69349009E+03  0.17817393E+05                                 9.796788                            8.253268      -0.131614       1.984063                    0.997800      29.275219      80.298794       0.647231       0.368335      -1.128480      -0.033757       0.044769      -0.051156       0.075900      -0.025360      -0.014793      -0.045180       0.060398       0.045158      -0.072696       0.031706       0.040990             10.874145       8.764038      -2.058880       3.029544      13.494533      -0.680729      10.363863           0.062475
           70              O       3.782409       3.811681       6.728801      -0.491990      35.003341 0.46602596E+03  0.10792336E+05                                 8.461177                            6.637981       0.558330       2.244280                    0.998928      26.268988      67.415968       0.745946       0.354563      -1.144385       0.012522      -0.058572       0.006135       0.060208      -0.010259      -0.082283      -0.000103      -0.039078      -0.076000      -0.099267       0.030966       0.068301              9.757569       5.767436      -0.138970       0.306124      17.975809      -1.135991       5.529462           0.035522
           71              O       3.394041       6.651071       6.343659      -0.560310      40.875488 0.65039186E+03  0.16422456E+05                                 9.463060                            7.943401      -0.092260       1.999901                    0.998156      28.781124      77.923658       0.666767       0.363805      -1.133474      -0.074569      -0.011757       0.002960       0.075549       0.013680      -0.012815       0.061037       0.034205       0.012772      -0.073596       0.018889       0.054707             10.440455      14.212133       0.961747       0.566156       9.562447      -2.874113       7.546787           0.060155
           72              O       1.200303       6.779132       5.906320      -0.487591      32.393161 0.44326923E+03  0.10126036E+05                                 7.966321                            6.428255       0.652081       2.272270                    0.999569      26.113807      66.312702       0.766980       0.349583      -1.149756       0.051908      -0.006809       0.023102       0.057223      -0.057096       0.044280       0.037999      -0.011085       0.066193      -0.096979       0.045890       0.051089              8.974868      10.818945      -2.746756       3.834478       7.333478      -3.127985       8.772180           0.041708
           73              O       2.951301       7.703728       3.670163      -0.561099      40.670352 0.63998004E+03  0.16106457E+05                                 9.439403                            7.895035       0.030243       2.038438                    0.999011      28.722467      77.825656       0.666346       0.365235      -1.131522       0.029701      -0.014903      -0.058986       0.067702      -0.031241      -0.026416      -0.003968      -0.108846       0.085420      -0.083298       0.034195       0.049103             10.431524      10.152316      -0.486925      -1.165575       6.084611       2.012500      15.057644           0.056562
           74              O       4.323174       7.656199       1.899464      -0.501494      33.040659 0.47073804E+03  0.10928431E+05                                 8.118993                            6.662242       0.567494       2.241579                    0.999056      26.524805      68.146830       0.746165       0.353584      -1.145227      -0.042471       0.004229       0.037013       0.056494      -0.009660      -0.040240      -0.041670      -0.009499      -0.205780      -0.096335       0.041848       0.054487              9.063399      14.984490       1.455465      -2.138722       5.289186       0.215490       6.916519           0.038182
           75              O       4.963736       9.720856       4.044058      -0.556901      43.120295 0.67786024E+03  0.17329981E+05                                 9.859381                            8.179603      -0.139000       1.984543                    0.998008      29.043082      79.662423       0.647281       0.370131      -1.126254      -0.002023       0.071305       0.018055       0.073583      -0.002723       0.034570       0.010474      -0.033861      -0.193371      -0.078265       0.028141       0.050124             10.936417       8.052912      -0.274282      -1.595223      16.084440       2.171760       8.671898           0.055562
           76              O       4.872789       0.376296       5.184198      -0.499858      34.004393 0.47385141E+03  0.11012987E+05                                 8.268769                            6.683973       0.503276       2.219953                    0.998767      26.521403      68.057618       0.745392       0.353556      -1.145859       0.011635      -0.040300      -0.044131       0.060885      -0.022181       0.009167       0.063884       0.096232       0.060277      -0.098121       0.041687       0.056433              9.326553       5.403262      -0.937597      -1.156780       9.382621       4.969359      13.193777           0.035817
           77              O       7.303972       7.316216       1.564502      -0.570790      46.343954 0.68645253E+03  0.17557737E+05                                10.284705                            8.165276      -0.031316       2.014719                    0.998118      29.071556      79.061594       0.657485       0.364219      -1.133841       0.000258      -0.045941      -0.050985       0.068630       0.007530       0.023910       0.000715      -0.098285       0.158235      -0.080342       0.023162       0.057179             11.877046       9.838329       0.673605      -0.573145      12.732013       6.645913      13.060796           0.052772
           78              O       2.053926       5.425721       0.032876      -0.507984      35.633915 0.49644117E+03  0.11678378E+05                                 8.562740                            6.869412       0.511117       2.223632                    0.998287      26.692870      69.014378       0.730447       0.356453      -1.143009       0.026132      -0.041633      -0.029642       0.057401      -0.044747      -0.043389      -0.031325      -0.064589       0.027164      -0.088523       0.034603       0.053921              9.740556      10.456212      -3.401677      -3.137836       9.502354       4.380497       9.263101           0.033516
           79              O       0.821570       9.510796       2.814950      -0.571056      42.813524 0.69779371E+03  0.17929854E+05                                 9.740628                            8.254425      -0.056593       2.004766                    0.998434      29.190628      79.694953       0.650996       0.366166      -1.131777       0.021563       0.056937      -0.028565       0.067252      -0.005175      -0.058464       0.002051      -0.036634      -0.166614      -0.089936       0.039354       0.050581             10.679393       8.783181       2.768933       0.867545      14.584754      -2.893356       8.670245           0.052013
           80              O       1.025488       0.225370       1.785551      -0.503761      32.423965 0.44551937E+03  0.10196761E+05                                 7.968578                            6.445437       0.526823       2.222301                    0.999338      26.465637      67.408685       0.765316       0.349679      -1.148952      -0.003358      -0.038280       0.031679       0.049802      -0.058487      -0.044493      -0.041828       0.030275       0.059031      -0.100639       0.041754       0.058885              9.006202       5.718890      -1.036610       2.026549       9.257637      -5.076405      12.042078           0.033880
           81              O       9.562700       3.257023      14.081528      -0.570526      42.600783 0.69337292E+03  0.17813681E+05                                 9.796109                            8.252764      -0.131950       1.984026                    0.997796      29.272325      80.290030       0.647226       0.368352      -1.128463      -0.033715      -0.044750       0.051134       0.075855       0.025359       0.014784      -0.045211       0.060332       0.045130      -0.072696       0.031678       0.041019             10.873335       8.763477       2.058692      -3.029304      13.493434      -0.680710      10.363093           0.062446
           82              O       8.698459       1.665129       0.480886      -0.491663      34.994068 0.46587451E+03  0.10788003E+05                                 8.460074                            6.637203       0.556361       2.243777                    0.998922      26.263857      67.401254       0.745936       0.354595      -1.144354       0.012513       0.058568      -0.006019       0.060192       0.010178       0.082102      -0.000267      -0.039524      -0.075647      -0.099155       0.031190       0.067965              9.756239       5.766736       0.138963      -0.306038      17.973198      -1.135764       5.528783           0.035750
           83              O       8.310091      10.079639       0.866028      -0.560441      40.883371 0.65054131E+03  0.16427255E+05                                 9.464383                            7.944416      -0.092542       1.999755                    0.998158      28.784419      77.936285       0.666708       0.363815      -1.133462      -0.074561       0.011679      -0.003094       0.075534      -0.013643       0.012834       0.060980       0.034088       0.012602      -0.073510       0.018856       0.054655             10.442001      14.214157      -0.961745      -0.566384       9.563893      -2.874735       7.547954           0.060150
           84              O       6.116353       9.951578       1.303367      -0.487669      32.395143 0.44330047E+03  0.10126951E+05                                 7.966727                            6.428543       0.651857       2.272193                    0.999569      26.114360      66.315249       0.766951       0.349589      -1.149748       0.051913       0.006791      -0.023107       0.057227       0.057084      -0.044312       0.037933      -0.011034       0.066123      -0.096946       0.045842       0.051104              8.975348      10.819635       2.746919      -3.834752       7.333805      -3.128146       8.772604           0.041616
           85              O       1.964749       1.926638      10.879850      -0.561064      40.670314 0.63997926E+03  0.16106478E+05                                 9.439539                            7.895146       0.030120       2.038411                    0.999010      28.722160      77.825641       0.666324       0.365246      -1.131511      -0.029716      -0.014918      -0.058974       0.067702       0.031224       0.026381      -0.003971      -0.108892       0.085529      -0.083310       0.034219       0.049090             10.431681      10.152507       0.486924       1.165591       6.084675       2.012509      15.057861           0.056589
           86              O       0.592876       1.879109       9.109151      -0.501476      33.040708 0.47073951E+03  0.10928478E+05                                 8.119004                            6.662255       0.567456       2.241558                    0.999057      26.524918      68.147252       0.746163       0.353584      -1.145226       0.042469       0.004205       0.037010       0.056489       0.009677       0.040221      -0.041678      -0.009453      -0.205653      -0.096301       0.041849       0.054452              9.063404      14.984473      -1.455444       2.138708       5.289180       0.215485       6.916559           0.038243
           87              O       9.784414       3.943766      11.253745      -0.556876      43.122005 0.67788874E+03  0.17330943E+05                                 9.859736                            8.179854      -0.139192       1.984466                    0.998010      29.043701      79.665418       0.647259       0.370138      -1.126246       0.002008       0.071281       0.018038       0.073555       0.002701      -0.034575       0.010451      -0.033858      -0.193453      -0.078285       0.028153       0.050132             10.936841       8.053191       0.274283       1.595297      16.085181       2.171804       8.672150           0.055573
           88              O       0.043261       5.853106      12.393885      -0.499857      34.003681 0.47383880E+03  0.11012617E+05                                 8.268655                            6.683883       0.503327       2.219978                    0.998767      26.521019      68.056322       0.745397       0.353556      -1.145860      -0.011645      -0.040284      -0.044142       0.060884       0.022201      -0.009175       0.063884       0.096218       0.060233      -0.098121       0.041693       0.056428              9.326409       5.403186       0.937592       1.156793       9.382506       4.969291      13.193536           0.035831
           89              O       7.444178       1.539126       8.774189      -0.570780      46.344593 0.68645980E+03  0.17557998E+05                                10.284844                            8.165355      -0.031420       2.014682                    0.998118      29.071718      79.062619       0.657476       0.364222      -1.133837      -0.000241      -0.045953      -0.050947       0.068610      -0.007546      -0.023888       0.000715      -0.098291       0.158130      -0.080324       0.023185       0.057139             11.877241       9.838472      -0.673547       0.573247      12.732139       6.646040      13.061112           0.052769
           90              O       2.862124      10.902531       7.242563      -0.507970      35.633802 0.49643904E+03  0.11678321E+05                                 8.562753                            6.869427       0.510906       2.223563                    0.998287      26.692776      69.014235       0.730441       0.356456      -1.143006      -0.026121      -0.041608      -0.029665       0.057389       0.044740       0.043374      -0.031333      -0.064550       0.027138      -0.088501       0.034588       0.053913              9.740575      10.456212       3.401652       3.137844       9.502340       4.380504       9.263173           0.033497
           91              O       4.094480       3.733706      10.024637      -0.571026      42.810354 0.69774007E+03  0.17928215E+05                                 9.740420                            8.254335      -0.056901       2.004720                    0.998431      29.189223      79.691748       0.650970       0.366186      -1.131756      -0.021545       0.056922      -0.028537       0.067220       0.005118       0.058435       0.002054      -0.036657      -0.166587      -0.089908       0.039383       0.050525             10.679100       8.783074      -2.768853      -0.867559      14.584199      -2.893117       8.670026           0.051932
           92              O       3.890562       5.702180       8.995238      -0.503425      32.411576 0.44531454E+03  0.10190917E+05                                 7.966828                            6.444172       0.524645       2.221761                    0.999332      26.459227      67.388858       0.765352       0.349702      -1.148931       0.003376      -0.038203       0.031740       0.049782       0.058358       0.044272      -0.041898       0.029743       0.059311      -0.100446       0.041957       0.058489              9.004108       5.717708       1.036366      -2.025948       9.255530      -5.075009      12.039087           0.034164
           93              O       5.185450       9.034113       6.871841      -0.570618      42.604560 0.69344140E+03  0.17815799E+05                                 9.796390                            8.252934      -0.131468       1.984131                    0.997799      29.274217      80.294832       0.647250       0.368331      -1.128485       0.033753      -0.044761       0.051144       0.075885      -0.025367      -0.014780      -0.045198       0.060426       0.045088      -0.072715       0.031729       0.040986             10.873701       8.763704      -2.058821       3.029440      13.493948      -0.680770      10.363451           0.062447
           94              O       6.049691       7.141939       7.690573      -0.491980      35.003474 0.46602554E+03  0.10792324E+05                                 8.461194                            6.637978       0.558308       2.244272                    0.998928      26.268977      67.415913       0.745947       0.354563      -1.144385      -0.012522       0.058569      -0.006132       0.060206      -0.010259      -0.082277      -0.000105      -0.039082      -0.076014      -0.099263       0.030970       0.068293              9.757609       5.767433      -0.138976       0.306120      17.975931      -1.135992       5.529463           0.035524
           95              O       6.438059       4.302549       8.075715      -0.560330      40.878240 0.65044448E+03  0.16424125E+05                                 9.463449                            7.943699      -0.092107       1.999919                    0.998158      28.782415      77.928073       0.666757       0.363803      -1.133476       0.074592       0.011766      -0.002979       0.075573       0.013677      -0.012793       0.061029       0.034216       0.012838      -0.073582       0.018878       0.054704             10.440905      14.212720       0.961809       0.566175       9.562900      -2.874288       7.547095           0.060217
           96              O       8.631797       4.174488       8.513054      -0.487537      32.392180 0.44325211E+03  0.10125558E+05                                 7.966213                            6.428162       0.651993       2.272251                    0.999570      26.113190      66.311067       0.766980       0.349586      -1.149752      -0.051910       0.006784      -0.023072       0.057210      -0.057087       0.044287       0.038005      -0.011117       0.066145      -0.096978       0.045894       0.051083              8.974749      10.818816      -2.746737       3.834443       7.333384      -3.127928       8.772046           0.041725
           97              O       6.880799       3.249892      10.749211      -0.561046      40.670265 0.63997636E+03  0.16106338E+05                                 9.439361                            7.894995       0.030470       2.038502                    0.999012      28.722458      77.825515       0.666350       0.365234      -1.131524      -0.029666       0.014902       0.058977       0.067679      -0.031216      -0.026394      -0.003970      -0.108846       0.085520      -0.083291       0.034220       0.049071             10.431473      10.152274      -0.486932      -1.165644       6.084592       2.012489      15.057552           0.056612
           98              O       5.508926       3.297421      12.519910      -0.501540      33.042605 0.47077371E+03  0.10929477E+05                                 8.119334                            6.662513       0.567411       2.241536                    0.999056      26.525690      68.150010       0.746146       0.353586      -1.145224       0.042493      -0.004211      -0.036992       0.056496      -0.009670      -0.040235      -0.041663      -0.009489      -0.205713      -0.096314       0.041848       0.054466              9.063783      14.985120       1.455526      -2.138805       5.289391       0.215518       6.916838           0.038205
           99              O       4.868364       1.232764      10.375316      -0.556895      43.122980 0.67791229E+03  0.17331660E+05                                 9.859782                            8.179927      -0.138958       1.984531                    0.998010      29.044250      79.666657       0.647266       0.370132      -1.126253       0.002016      -0.071303      -0.018039       0.073577      -0.002725       0.034586       0.010459      -0.033852      -0.193409      -0.078283       0.028160       0.050123             10.936866       8.053256      -0.274317      -1.595315      16.085082       2.171844       8.672261           0.055582
          100              O       4.959311      10.577324       9.235176      -0.499831      34.004228 0.47384996E+03  0.11012941E+05                                 8.268712                            6.683937       0.503270       2.219948                    0.998767      26.521466      68.057641       0.745399       0.353553      -1.145862      -0.011626       0.040298       0.044132       0.060883      -0.022190       0.009166       0.063884       0.096250       0.060279      -0.098130       0.041696       0.056434              9.326476       5.403234      -0.937602      -1.156779       9.382600       4.969304      13.193594           0.035824
          101              O       2.528128       3.637404      12.854872      -0.570783      46.342532 0.68642646E+03  0.17556874E+05                                10.284426                            8.165064      -0.031170       2.014772                    0.998117      29.071042      79.059319       0.657501       0.364214      -1.133847      -0.000241       0.045947       0.050979       0.068629       0.007502       0.023899       0.000709      -0.098319       0.158225      -0.080349       0.023178       0.057171             11.876717       9.838036       0.673602      -0.573087      12.731682       6.645731      13.060434           0.052753
          102              O       7.778174       5.828179      -0.032876      -0.507969      35.633463 0.49643513E+03  0.11678200E+05                                 8.562684                            6.869374       0.511117       2.223636                    0.998287      26.692685      69.013788       0.730449       0.356454      -1.143009      -0.026129       0.041627       0.029630       0.057389      -0.044747      -0.043393      -0.031325      -0.064584       0.027160      -0.088525       0.034607       0.053918              9.740487      10.456126      -3.401628      -3.137821       9.502281       4.380465       9.263054           0.033516
          103              O       9.010530       1.442824      11.604424      -0.570990      42.808465 0.69769040E+03  0.17926532E+05                                 9.739921                            8.253840      -0.056774       2.004756                    0.998431      29.188393      79.687301       0.651016       0.366168      -1.131775      -0.021572      -0.056926       0.028515       0.067224      -0.005180      -0.058468       0.002026      -0.036678      -0.166594      -0.089941       0.039362       0.050579             10.678610       8.782529       2.768755       0.867414      14.583741      -2.893112       8.669561           0.052023
          104              O       8.806612      10.728250      12.633823      -0.503793      32.425047 0.44553637E+03  0.10197253E+05                                 7.968763                            6.445572       0.526801       2.222286                    0.999338      26.466033      67.410137       0.765306       0.349680      -1.148950       0.003360       0.038284      -0.031683       0.049807      -0.058488      -0.044497      -0.041827       0.030282       0.059058      -0.100643       0.041751       0.058892              9.006426       5.719014      -1.036649       2.026621       9.257836      -5.076560      12.042427           0.033882
          105              O       0.269400       7.696597       0.337846      -0.570567      42.604737 0.69345333E+03  0.17816255E+05                                 9.796627                            8.253183      -0.131650       1.984081                    0.997799      29.274187      80.296172       0.647217       0.368347      -1.128468       0.033718       0.044756      -0.051165       0.075881       0.025360       0.014799      -0.045189       0.060347       0.045118      -0.072688       0.031692       0.040996             10.873924       8.763887       2.058745      -3.029449      13.494227      -0.680636      10.363658           0.062473
          106              O       1.133641       9.288491      13.938488      -0.491643      34.993898 0.46587313E+03  0.10787960E+05                                 8.460034                            6.637173       0.556408       2.243792                    0.998922      26.263866      67.401176       0.745941       0.354593      -1.144356      -0.012517      -0.058570       0.006005       0.060193       0.010177       0.082102      -0.000270      -0.039523      -0.075626      -0.099153       0.031188       0.067965              9.756186       5.766722       0.138964      -0.306037      17.973079      -1.135766       5.528757           0.035754
          107              O       1.522009       0.873981      13.553346      -0.560392      40.879323 0.65046304E+03  0.16424814E+05                                 9.463922                            7.944059      -0.093067       1.999637                    0.998155      28.782358      77.930045       0.666707       0.363826      -1.133451       0.074539      -0.011659       0.003083       0.075508      -0.013657       0.012836       0.060969       0.034099       0.012584      -0.073507       0.018869       0.054638             10.441474      14.213484      -0.961700      -0.566329       9.563372      -2.874529       7.547566           0.060118
          108              O       3.715747       1.002042      13.116007      -0.487718      32.396337 0.44332024E+03  0.10127511E+05                                 7.966887                            6.428670       0.651991       2.272220                    0.999569      26.115029      66.317199       0.766946       0.349588      -1.149750      -0.051913      -0.006798       0.023126       0.057236       0.057074      -0.044298       0.037954      -0.011049       0.066134      -0.096942       0.045848       0.051094              8.975533      10.819825       2.746977      -3.834826       7.333971      -3.128245       8.772804           0.041616

******************************************************
Auxiliary information for the entire system
The total spin magnetic moment of the unit cell is   36.008169
The total net atomic charge of the unit cell is   0.000002
Accuracy of reproducing the electrostatic potential in the unit cell:
  The inner radius (bohr) =    5.0000
  The outer radius (bohr) =   12.0000
  Valid grid points have density less than (e/(bohr^3)) =    0.0001
  The number of valid grid points were=        26136
  The rms potential error without charges in kcal/mol is=      2.75651
  The rms potential error with partial charges in kcal/mol is=      0.79210
  The RRMSE value at monopole order=      0.28736
  The rms potential error with partial charges and cloud penetration in kcal/mol is=      0.77846
  The RRMSE value at monopole order with cloud penetration is=      0.28241
  The rms potential error with partial charges and atomic dipoles in kcal/mol is=      0.75561
  The RRMSE value at dipole order=      0.27412
  The rms potential error with partial charges, atomic dipoles and cloud penetration in kcal/mol is=      0.73615
  The RRMSE value at dipole order with cloud penetration=      0.26706

******************************************************
The electron densities and ab initio electrostatic potential were computed in VASP using the PBE functional and
projector augmented wave method. See the main text of the journal article for a description of computational details.
The atomic charges, dipoles, and quadrupoles were computed with the DDEC6 method as described in
(a) T. A. Manz and N. Gabaldon Limas, RSC Adv. 6 (2016) 47771-47801 DOI: 10.1039/c6ra04656h
(b) N. Gabaldon Limas and T. A. Manz, RSC Adv. 8 (2018) 2678-2707 DOI: 10.1039/c7ra11829e.
For each atom in the material, the electron cloud parameters were fit to the spherically averaged atom-in-material
electron density using radial positions for which this density was between 10^-4 and 10^-2 electrons per cubic bohr.
The polarizabilities, dispersion coefficients, and quantum Drude oscillator (QDO) parameters were fit using the MCLF method.
The magnetic structure of the system was optimized in VASP from the default ferromagnetic initial guess using spin polarization.
The atomic spin moments (ASMs) were computed on this optimized magnetic structure using the DDEC6 partition as inputs
to the method of T. A. Manz and D. S. Sholl, J. Chem. Theory Comput. 7 (2011) 4146-4164 DOI: 10.1021/ct200539n.
The RMSE and RRMSE were computed using a uniform grid with Ewald summation.
