# Supplementary material for: A collection of forcefield precursors for metal–organic frameworks
Source: RSC Adv. 2019 Nov 13;9(63):36492–507. doi: 10.1039/c9ra07327b (PMC9075174; doi:10.1039/c9ra07327b)
Supplement: RA-009-C9RA07327B-s5459 [file RA-009-C9RA07327B-s5459.xyz]

  108
jmolscript: load "" {1 1 1} spacegroup "x,y,z" unitcell [{      9.856700     0.000000     0.000000 }, {      0.000000    11.278300     0.000000 }, {      0.000000    -0.295959    14.466573 }]
Co     9.085610     8.478648     1.925935     0.993166
Co     8.756101     2.722768     9.974702     0.988930
Co     4.157260     8.290823     5.307352     0.993395
Co     3.827751     2.472444    11.725157     0.988883
Co     0.771090     2.503693    12.540638     0.993047
Co     1.100599     8.259573     4.491871     0.988926
Co     5.699440     2.691518     9.159221     0.993167
Co     6.028949     8.509897     2.741416     0.988789
Co     0.000000     5.639150     0.000000     1.015040
Co     4.928350    -0.147980     7.233287     1.014998
Co     0.000000     0.000000     0.000000     1.026399
Co     4.928350     5.491171     7.233287     1.026326
H      7.343242     9.612390     5.352632     0.042879
H      0.285844     5.347321     3.790242     0.041137
H      6.002730     6.281453     0.578663     0.035899
H      1.981197    11.017610     3.370712     0.034313
H      1.547502     7.540324    13.468379     0.036450
H      6.948974    11.208854     0.086799     0.042948
H      2.414892     7.157081     1.880654     0.042873
H      5.214194     0.143849     3.443044     0.041131
H      1.074380    10.488017     6.654624     0.035917
H      6.909547     5.751860     3.862575     0.034343
H      6.475852     8.933187     8.231480     0.036449
H      2.020624     5.560616     7.146487     0.042949
H      2.513459     1.369951     9.113941     0.042880
H      9.570856     5.635020    10.676331     0.041141
H      3.853970     4.700888    13.887910     0.035898
H      7.875503    -0.035269    11.095861     0.034319
H      8.309198     3.442017     0.998194     0.036451
H      2.907726    -0.226513    14.379774     0.042955
H      7.441809     3.825260    12.585919     0.042879
H      4.642506    10.838492    11.023529     0.041132
H      8.782320     0.494324     7.811949     0.035915
H      2.947153     5.230481    10.603998     0.034337
H      3.380848     2.049154     6.235093     0.036444
H      7.836077     5.421725     7.320086     0.042969
C      8.169233     9.276768     4.778309     0.529029
C      0.131094     5.776151     3.061127     0.510072
C      7.016985     6.499486     0.671249     0.533569
C      1.285314    10.719052     2.693676     0.530396
C      1.055653     8.103827    14.039809     0.542068
C      7.118509    10.453691     0.724775     0.532553
C      3.240883     7.492703     2.454977     0.529035
C      5.059444    10.993320     4.172160     0.510084
C      2.088635    10.269985     6.562038     0.533601
C      6.213664     6.050418     4.539611     0.530389
C      5.984003     8.369685     7.660050     0.542089
C      2.190159     6.315780     6.508511     0.532589
C      1.687467     1.705573     9.688264     0.529039
C      9.725606     5.206190    11.405446     0.510051
C      2.839715     4.482855    13.795324     0.533564
C      8.571386     0.263289    11.772897     0.530397
C      8.801047     2.878514     0.426764     0.542057
C      2.738191     0.528650    13.741798     0.532569
C      6.615817     3.489638    12.011596     0.529045
C      4.797256    -0.010979    10.294413     0.510054
C      7.768065     0.712356     7.904535     0.533596
C      3.643036     4.931923     9.926962     0.530387
C      3.872697     2.612656     6.806523     0.542067
C      7.666541     4.666561     7.958062     0.532588
O      7.896202     9.044399     3.545178    -0.566218
O      9.281069     9.103591     5.321240    -0.501603
O      0.061112     7.033257     3.164563    -0.553688
O      9.796574     5.123896     2.020691    -0.497694
O      7.339299     7.335474     1.573384    -0.576061
O      7.797635     5.844496    -0.037034    -0.512958
O      0.833877     9.526528     2.823875    -0.579452
O      1.037911     0.225773     1.781558    -0.497964
O      0.275002     7.711664     0.341122    -0.578891
O      1.138449     9.320664    13.989176    -0.495143
O      8.344682    10.092571     0.873058    -0.562963
O      6.139738     9.973916     1.319930    -0.491513
O      2.967852     7.725072     3.688108    -0.566279
O      4.352719     7.665879     1.912047    -0.501571
O      4.989462     9.736213     4.068724    -0.553737
O      4.868224     0.367274     5.212596    -0.497727
O      2.410949     9.433997     5.659902    -0.576078
O      2.869285    10.924974     7.270321    -0.512962
O      5.762227     7.242942     4.409411    -0.579454
O      5.966261     5.265397     5.451728    -0.497916
O      5.203352     9.057806     6.892165    -0.578949
O      6.066799     7.152848     7.710683    -0.495169
O      3.416332     6.676900     6.360229    -0.562982
O      1.211388     6.795554     5.913356    -0.491527
O      1.960498     1.937942    10.921395    -0.566194
O      0.575631     1.878750     9.145333    -0.501608
O      9.795588     3.949084    11.302010    -0.553665
O      0.060126     5.858445    12.445882    -0.497695
O      2.517401     3.646867    12.893189    -0.576031
O      2.059065     5.433804     0.037034    -0.512954
O      9.022823     1.455813    11.642698    -0.579433
O      8.818789    10.756568    12.685015    -0.497947
O      9.581698     3.270677    14.125451    -0.578860
O      8.718251     1.661677     0.477397    -0.495141
O      1.512018     0.889770    13.593515    -0.562952
O      3.716962     1.008425    13.146643    -0.491542
O      6.888848     3.257269    10.778465    -0.566243
O      5.503981     3.316462    12.554526    -0.501561
O      4.867238     1.246128    10.397849    -0.553662
O      4.988476    10.615067     9.253977    -0.497726
O      7.445751     1.548344     8.806671    -0.576053
O      6.987415     0.057367     7.196252    -0.512956
O      4.094473     3.739399    10.057162    -0.579466
O      3.890439     5.716944     9.014845    -0.497902
O      4.653348     1.924535     7.574408    -0.578900
O      3.789901     3.829493     6.755890    -0.495166
O      6.440368     4.305441     8.106344    -0.562903
O      8.645312     4.186787     8.553217    -0.491505

The following XYZ coordinates are in angstroms. Other properties are in atomic units.
The sperically averaged electron density of each atom fit to a function of the form exp(a - br)
eigen_1, eigen_2 and eigen_3 are the three eigenvalues of traceless quadrupole moment tensor
  atom number  atomic symbol              X              Y              Z     net charge C6 coefficient C8 coefficient C10 coefficient fluctuating dipole atomic polarizability isotropic forcefield polarizability              a              b squared Pearson coefficient          <r^3>          <r^4>         wp_QDO          m_QDO          q_QDO       dipole_x       dipole_y       dipole_z         dipole            Qxy            Qxz            Qyz     Q(x^2-y^2)  Q(3z^2 - R^2)        eigen_1        eigen_2        eigen_3 static polarizability      alpha(xx)      alpha(xy)      alpha(xz)      alpha(yy)      alpha(yz)      alpha(zz) atomic spin moment
            1             Co       9.085610       8.478648       1.925935       0.993166      75.669671 0.15685283E+04  0.47577038E+05                                14.885755                           13.167828       0.605799       2.076199                    0.994828      44.751718     117.796838       0.487118       0.414541      -1.138085      -0.008699      -0.000650       0.009954       0.013236      -0.028726       0.047234       0.008377       0.059217       0.237522      -0.085312      -0.014316       0.099628             16.416752      17.736731      -0.680256      -0.381717      15.081622      -0.225367      16.431904           2.800502
            2             Co       8.756101       2.722768       9.974702       0.988930      93.430273 0.18342086E+04  0.57377079E+05                                16.474402                           13.798003       0.709598       2.113143                    0.994319      44.286114     115.215275       0.503039       0.389238      -1.165781      -0.000519       0.004644      -0.000430       0.004693       0.041926      -0.052779      -0.042147       0.089894      -0.081313      -0.071912      -0.034843       0.106755             19.144158      22.968517      -0.765112       5.028832      14.901763      -0.208087      19.562195           2.809933
            3             Co       4.157260       8.290823       5.307352       0.993395      75.668639 0.15684853E+04  0.47574611E+05                                14.884701                           13.166926       0.606048       2.076336                    0.994825      44.746835     117.776153       0.487182       0.414495      -1.138135      -0.008707       0.000662      -0.009944       0.013234       0.028711      -0.047513       0.008402       0.059301       0.238654      -0.085546      -0.014579       0.100125             16.415575      17.735420       0.680213       0.381678      15.080559      -0.225292      16.430747           2.800663
            4             Co       3.827751       2.472444      11.725157       0.988883      93.417407 0.18339012E+04  0.57366128E+05                                16.474545                           13.798139       0.709506       2.113109                    0.994321      44.282252     115.210909       0.502956       0.389311      -1.165705      -0.000507      -0.004649       0.000442       0.004698      -0.042104       0.052944      -0.042207       0.090109      -0.081881      -0.072078      -0.035021       0.107099             19.144333      22.968639       0.765118      -5.028949      14.901916      -0.208158      19.562445           2.809369
            5             Co       0.771090       2.503693      12.540638       0.993047      75.668208 0.15684997E+04  0.47576474E+05                                14.886247                           13.168249       0.605533       2.076094                    0.994831      44.753138     117.805166       0.487074       0.414575      -1.138049       0.008692       0.000651      -0.009954       0.013231      -0.028822       0.047263       0.008431       0.059414       0.238057      -0.085546      -0.014254       0.099800             16.417306      17.737342      -0.680268      -0.381716      15.082149      -0.225373      16.432428           2.800410
            6             Co       1.100599       8.259573       4.491871       0.988926      93.419136 0.18339408E+04  0.57367407E+05                                16.474344                           13.797973       0.709419       2.113091                    0.994321      44.282664     115.210243       0.502979       0.389293      -1.165724       0.000518      -0.004652       0.000439       0.004701       0.041778      -0.052859      -0.042301       0.089921      -0.081655      -0.072130      -0.034673       0.106803             19.144087      22.968383      -0.765094       5.028822      14.901713      -0.208065      19.562167           2.809594
            7             Co       5.699440       2.691518       9.159221       0.993167      75.667163 0.15684649E+04  0.47574828E+05                                14.885739                           13.167811       0.605620       2.076147                    0.994829      44.750917     117.795957       0.487102       0.414556      -1.138069       0.008709      -0.000655       0.009938       0.013230       0.028786      -0.047598       0.008422       0.058991       0.238623      -0.085531      -0.014624       0.100155             16.416743      17.736772       0.680218       0.381737      15.081624      -0.225310      16.431832           2.800437
            8             Co       6.028949       8.509897       2.741416       0.988789      93.424717 0.18340745E+04  0.57372565E+05                                16.474851                           13.798363       0.709532       2.113110                    0.994321      44.284760     115.216229       0.502978       0.389287      -1.165730       0.000513       0.004652      -0.000448       0.004702      -0.041578       0.052769      -0.042397       0.090008      -0.081327      -0.072223      -0.034424       0.106647             19.144710      22.969083       0.765109      -5.029101      14.902174      -0.208147      19.562873           2.809363
            9             Co       0.000000       5.639150       0.000000       1.015040      86.858001 0.17671891E+04  0.54796045E+05                                15.800929                           13.618004       0.696483       2.114482                    0.993477      43.884734     113.856019       0.501955       0.393528      -1.162008       0.000000       0.000001      -0.000002       0.000003      -0.019504       0.073375      -0.080751      -0.080125      -0.136289      -0.121813      -0.004736       0.126550             17.872575      16.018322      -0.423149      -1.080021      21.078728       4.228269      16.520675           2.857835
           10             Co       4.928350      -0.147980       7.233287       1.014998      86.865417 0.17673682E+04  0.54802499E+05                                15.801079                           13.618097       0.696534       2.114496                    0.993475      43.887284     113.860262       0.501991       0.393493      -1.162044       0.000002      -0.000004      -0.000004       0.000006       0.019565      -0.073368      -0.080807      -0.080281      -0.136478      -0.121859      -0.004810       0.126669             17.872768      16.018475       0.423152       1.080018      21.079006       4.228314      16.520824           2.857819
           11             Co       0.000000       0.000000       0.000000       1.026399      94.033923 0.18837388E+04  0.59177935E+05                                16.368272                           13.860198       0.672576       2.108256                    0.994356      43.648588     112.909002       0.509821       0.382428      -1.173754       0.000000       0.000001       0.000003       0.000003       0.062315      -0.064926       0.090561       0.033800       0.016959      -0.148102       0.061446       0.086656             18.770431      16.443521       0.500608      -0.591248      22.057824      -5.686744      17.809947           2.857336
           12             Co       4.928350       5.491171       7.233287       1.026326      94.033706 0.18837325E+04  0.59177931E+05                                16.368605                           13.860457       0.672367       2.108187                    0.994357      43.648807     112.911268       0.509798       0.382443      -1.173737      -0.000010       0.000007      -0.000005       0.000013      -0.062791       0.064545       0.090705       0.033499       0.015956      -0.148272       0.061902       0.086370             18.770848      16.443835      -0.500583       0.591200      22.058327      -5.686952      17.810383           2.857336
           13              H       7.343242       9.612390       5.352632       0.042879       1.554620 0.11800974E+02  0.12840080E+03                                 2.240858                            2.012763      -1.465736       2.137216                    0.990634       4.540372      13.630857       0.437278       1.287356      -0.703887      -0.061022       0.022121       0.038262       0.075346      -0.006177      -0.004000      -0.005082       0.009021       0.003709      -0.011457       0.003992       0.007465              2.394022       2.905472      -0.429046      -0.791027       1.889086       0.397523       2.387507           0.003121
           14              H       0.285844       5.347321       3.790242       0.041137       1.050306 0.72415949E+01  0.67920644E+02                                 1.572875                            1.473991      -0.777897       2.498639                    0.999731       3.208038       8.203361       0.580432       1.125089      -0.747468       0.008025      -0.031254       0.046968       0.056985      -0.003260      -0.000567      -0.009237      -0.009397      -0.000677      -0.008777      -0.003397       0.012174              1.598926       1.290558      -0.053959       0.171750       1.498079      -0.331732       2.008143           0.002171
           15              H       6.002730       6.281453       0.578663       0.035899       1.632090 0.12636116E+02  0.13670856E+03                                 2.136882                            1.955111      -1.096377       2.302995                    0.996539       4.028813      11.196030       0.499072       1.134385      -0.743241      -0.067414      -0.018576      -0.007334       0.070310       0.006497       0.002226       0.002508       0.005634      -0.006017      -0.006294      -0.002744       0.009038              2.217567       3.188430       0.231952       0.114906       1.724089       0.190652       1.740183           0.003899
           16              H       1.981197      11.017610       3.370712       0.034313       1.481426 0.11317421E+02  0.11927958E+03                                 2.024344                            1.869150      -0.812967       2.444787                    0.998252       3.826108      10.542224       0.502014       1.157636      -0.738454       0.052035       0.023779       0.040093       0.069860       0.004629       0.007914       0.002322      -0.000461      -0.008836      -0.009142      -0.001202       0.010344              2.095340       2.256391       0.228400       0.750111       1.674953       0.168224       2.354676           0.003513
           17              H       1.547502       7.540324      13.468379       0.036450       1.407794 0.10359509E+02  0.10688170E+03                                 1.958460                            1.793284      -1.010270       2.372683                    0.997776       3.689762      10.085135       0.509978       1.164100      -0.736837       0.029959      -0.039306      -0.040294       0.063766      -0.004327      -0.014036       0.001476       0.006316       0.002782      -0.012675      -0.004057       0.016732              2.032623       1.813305      -0.370302      -0.346054       2.323913       0.531093       1.960653           0.002517
           18              H       6.948974      11.208854       0.086799       0.042948       1.512488 0.11336008E+02  0.11993048E+03                                 2.068413                            1.881668      -1.173738       2.288219                    0.995553       3.925161      10.956409       0.494287       1.171271      -0.733803      -0.017337       0.054846      -0.044206       0.072546      -0.007356       0.003098      -0.011954      -0.004424      -0.002610      -0.011965      -0.004250       0.016215              2.167513       1.768313      -0.055494       0.071276       2.459657      -0.825901       2.274568           0.003263
           19              H       2.414892       7.157081       1.880654       0.042873       1.554667 0.11801387E+02  0.12840641E+03                                 2.240902                            2.012797      -1.465765       2.137198                    0.990634       4.540444      13.631136       0.437274       1.287355      -0.703888      -0.061021      -0.022120      -0.038262       0.075345       0.006176       0.003999      -0.005082       0.009018       0.003712      -0.011457       0.003993       0.007463              2.394072       2.905538       0.429061       0.791056       1.889119       0.397537       2.387559           0.003119
           20              H       5.214194       0.143849       3.443044       0.041131       1.050275 0.72413124E+01  0.67917349E+02                                 1.572851                            1.473969      -0.777914       2.498640                    0.999731       3.207970       8.203155       0.580433       1.125099      -0.747466       0.008023       0.031255      -0.046971       0.056987       0.003260       0.000568      -0.009237      -0.009398      -0.000679      -0.008778      -0.003396       0.012174              1.598902       1.290538       0.053958      -0.171747       1.498054      -0.331727       2.008112           0.002184
           21              H       1.074380      10.488017       6.654624       0.035917       1.632109 0.12636286E+02  0.13671072E+03                                 2.136881                            1.955109      -1.096387       2.302987                    0.996539       4.028839      11.196075       0.499079       1.134367      -0.743244      -0.067411       0.018579       0.007332       0.070308      -0.006498      -0.002226       0.002508       0.005633      -0.006017      -0.006294      -0.002744       0.009038              2.217566       3.188430      -0.231950      -0.114904       1.724087       0.190651       1.740181           0.003897
           22              H       6.909547       5.751860       3.862575       0.034343       1.481525 0.11318377E+02  0.11929228E+03                                 2.024424                            1.869219      -0.813068       2.444730                    0.998251       3.826275      10.542833       0.502008       1.157624      -0.738455       0.052029      -0.023774      -0.040094       0.069855      -0.004629      -0.007914       0.002322      -0.000462      -0.008834      -0.009142      -0.001201       0.010343              2.095426       2.256485      -0.228412      -0.750154       1.675016       0.168230       2.354778           0.003505
           23              H       6.475852       8.933187       8.231480       0.036449       1.407752 0.10359133E+02  0.10687694E+03                                 1.958433                            1.793260      -1.010252       2.372699                    0.997776       3.689698      10.084945       0.509977       1.164111      -0.736834       0.029959       0.039308       0.040296       0.063769       0.004327       0.014037       0.001475       0.006315       0.002782      -0.012675      -0.004057       0.016732              2.032595       1.813281       0.370296       0.346048       2.323877       0.531084       1.960627           0.002512
           24              H       2.020624       5.560616       7.146487       0.042949       1.512441 0.11335581E+02  0.11992492E+03                                 2.068382                            1.881642      -1.173703       2.288242                    0.995553       3.925086      10.956177       0.494287       1.171282      -0.733801      -0.017336      -0.054851       0.044205       0.072548       0.007355      -0.003098      -0.011954      -0.004425      -0.002615      -0.011964      -0.004250       0.016215              2.167478       1.768285       0.055494      -0.071274       2.459618      -0.825884       2.274532           0.003246
           25              H       2.513459       1.369951       9.113941       0.042880       1.554660 0.11801338E+02  0.12840583E+03                                 2.240899                            2.012796      -1.465784       2.137191                    0.990634       4.540451      13.631183       0.437274       1.287358      -0.703887       0.061021      -0.022120      -0.038263       0.075346      -0.006176      -0.004000      -0.005083       0.009019       0.003707      -0.011457       0.003992       0.007465              2.394069       2.905535      -0.429060      -0.791050       1.889119       0.397535       2.387553           0.003121
           26              H       9.570856       5.635020      10.676331       0.041141       1.050317 0.72416940E+01  0.67921812E+02                                 1.572885                            1.474000      -0.777897       2.498637                    0.999731       3.208063       8.203442       0.580431       1.125087      -0.747468      -0.008024       0.031255      -0.046967       0.056984      -0.003260      -0.000567      -0.009237      -0.009396      -0.000677      -0.008777      -0.003396       0.012173              1.598936       1.290565      -0.053959       0.171752       1.498088      -0.331734       2.008155           0.002170
           27              H       3.853970       4.700888      13.887910       0.035898       1.632130 0.12636486E+02  0.13671338E+03                                 2.136901                            1.955126      -1.096393       2.302982                    0.996539       4.028864      11.196155       0.499076       1.134370      -0.743244       0.067412       0.018577       0.007335       0.070309       0.006498       0.002226       0.002508       0.005633      -0.006018      -0.006294      -0.002744       0.009038              2.217588       3.188465       0.231955       0.114908       1.724102       0.190655       1.740197           0.003899
           28              H       7.875503      -0.035269      11.095861       0.034319       1.481468 0.11317830E+02  0.11928515E+03                                 2.024390                            1.869190      -0.813011       2.444765                    0.998252       3.826181      10.542533       0.502005       1.157643      -0.738452      -0.052033      -0.023779      -0.040092       0.069859       0.004630       0.007913       0.002322      -0.000462      -0.008835      -0.009142      -0.001202       0.010344              2.095390       2.256446       0.228407       0.750136       1.674989       0.168228       2.354734           0.003511
           29              H       8.309198       3.442017       0.998194       0.036451       1.407798 0.10359544E+02  0.10688208E+03                                 1.958458                            1.793282      -1.010276       2.372679                    0.997776       3.689764      10.085120       0.509981       1.164094      -0.736838      -0.029958       0.039306       0.040295       0.063766      -0.004328      -0.014036       0.001475       0.006315       0.002782      -0.012675      -0.004057       0.016732              2.032621       1.813303      -0.370301      -0.346054       2.323910       0.531092       1.960652           0.002515
           30              H       2.907726      -0.226513      14.379774       0.042955       1.512438 0.11335559E+02  0.11992454E+03                                 2.068371                            1.881633      -1.173702       2.288241                    0.995553       3.925085      10.956143       0.494291       1.171274      -0.733803       0.017337      -0.054847       0.044208       0.072547      -0.007355       0.003097      -0.011955      -0.004424      -0.002610      -0.011966      -0.004249       0.016215              2.167466       1.768278      -0.055493       0.071274       2.459602      -0.825875       2.274518           0.003264
           31              H       7.441809       3.825260      12.585919       0.042879       1.554653 0.11801283E+02  0.12840507E+03                                 2.240892                            2.012791      -1.465776       2.137195                    0.990634       4.540437      13.631128       0.437274       1.287358      -0.703887       0.061022       0.022120       0.038261       0.075345       0.006176       0.003998      -0.005082       0.009019       0.003708      -0.011455       0.003992       0.007463              2.394060       2.905521       0.429056       0.791046       1.889113       0.397533       2.387547           0.003119
           32              H       4.642506      10.838492      11.023529       0.041132       1.050312 0.72416501E+01  0.67921375E+02                                 1.572891                            1.474005      -0.777913       2.498633                    0.999731       3.208050       8.203438       0.580424       1.125102      -0.747465      -0.008023      -0.031255       0.046969       0.056985       0.003260       0.000568      -0.009237      -0.009396      -0.000675      -0.008777      -0.003396       0.012173              1.598943       1.290569       0.053959      -0.171753       1.498093      -0.331736       2.008168           0.002187
           33              H       8.782320       0.494324       7.811949       0.035915       1.632093 0.12636135E+02  0.13670870E+03                                 2.136872                            1.955101      -1.096369       2.302998                    0.996539       4.028811      11.195990       0.499078       1.134372      -0.743243       0.067413      -0.018578      -0.007332       0.070309      -0.006497      -0.002225       0.002508       0.005634      -0.006017      -0.006294      -0.002743       0.009037              2.217557       3.188417      -0.231950      -0.114905       1.724080       0.190650       1.740174           0.003894
           34              H       2.947153       5.230481      10.603998       0.034337       1.481516 0.11318292E+02  0.11929118E+03                                 2.024420                            1.869215      -0.813074       2.444729                    0.998251       3.826261      10.542790       0.502007       1.157628      -0.738455      -0.052031       0.023776       0.040095       0.069857      -0.004629      -0.007915       0.002323      -0.000464      -0.008838      -0.009144      -0.001201       0.010345              2.095421       2.256480      -0.228411      -0.750151       1.675013       0.168230       2.354771           0.003507
           35              H       3.380848       2.049154       6.235093       0.036444       1.407752 0.10359134E+02  0.10687689E+03                                 1.958429                            1.793258      -1.010256       2.372697                    0.997776       3.689695      10.084914       0.509979       1.164108      -0.736835      -0.029958      -0.039307      -0.040297       0.063768       0.004327       0.014036       0.001476       0.006314       0.002784      -0.012674      -0.004057       0.016732              2.032590       1.813278       0.370294       0.346047       2.323870       0.531080       1.960622           0.002511
           36              H       7.836077       5.421725       7.320086       0.042969       1.512418 0.11335385E+02  0.11992234E+03                                 2.068357                            1.881623      -1.173696       2.288247                    0.995553       3.925059      10.956083       0.494290       1.171278      -0.733801       0.017336       0.054849      -0.044205       0.072547       0.007354      -0.003098      -0.011954      -0.004427      -0.002614      -0.011964      -0.004251       0.016214              2.167450       1.768267       0.055492      -0.071272       2.459582      -0.825865       2.274502           0.003246
           37              C       8.169233       9.276768       4.778309       0.529029      21.556245 0.24308363E+03  0.49968592E+04                                 7.019972                            5.434211       0.322030       2.163202                    0.999725      22.558274      62.875061       0.654058       0.455563      -1.029103       0.056822      -0.020676      -0.054569       0.081450       0.049796      -0.019565      -0.048824      -0.193049      -0.152251      -0.085720      -0.061945       0.147665              7.863270      10.573804      -1.050675       0.406642       4.350199       1.239837       8.665806          -0.004626
           38              C       0.131094       5.776151       3.061127       0.510072      17.981627 0.19577838E+03  0.38324053E+04                                 6.256771                            4.931812       0.245864       2.147594                    0.999639      21.938503      60.695197       0.671614       0.465886      -1.018035      -0.006232       0.036291      -0.039068       0.053686       0.000755      -0.038716      -0.029442       0.183087      -0.181081      -0.093797      -0.036051       0.129848              6.884300       3.980880       0.327521       0.917151       8.341699       1.703586       8.330322          -0.006168
           39              C       7.016985       6.499486       0.671249       0.533569      21.704244 0.22710017E+03  0.45891121E+04                                 6.983551                            5.225842       0.404456       2.188967                    0.999793      22.338739      61.711641       0.672153       0.450948      -1.031834       0.073068       0.034064       0.008039       0.081018       0.004360       0.014058      -0.106840      -0.106595       0.080517      -0.083945      -0.056655       0.140600              7.980954       8.552065      -0.750189      -1.105752       7.603322       3.965702       7.787475          -0.008077
           40              C       1.285314      10.719052       2.693676       0.530396      20.295613 0.22257515E+03  0.44700722E+04                                 6.651232                            5.159966       0.502481       2.223367                    0.999741      22.119824      60.695829       0.679861       0.448589      -1.034350      -0.052277      -0.032514      -0.043120       0.075163      -0.051721      -0.078791       0.057930       0.106567      -0.078179      -0.093616      -0.048136       0.141752              7.410547       5.630238       0.783009       1.951306       8.444501      -2.635315       8.156902          -0.009815
           41              C       1.055653       8.103827      14.039809       0.542068      19.979059 0.21202377E+03  0.42374389E+04                                 6.745004                            5.142114       0.147141       2.111923                    0.999634      22.252384      62.373042       0.655326       0.467660      -1.016232      -0.049091       0.026029       0.039897       0.068405      -0.007619       0.089867      -0.003483       0.148342       0.106889      -0.092393      -0.044343       0.136736              7.628036       5.155901       0.315350      -1.436785      12.131407      -0.137259       5.596801          -0.006051
           42              C       7.118509      10.453691       0.724775       0.532553      21.134706 0.23014534E+03  0.46683450E+04                                 6.900841                            5.287915       0.223386       2.128911                    0.999738      22.380270      62.038721       0.662746       0.455615      -1.028700       0.025352      -0.057022       0.042350       0.075418       0.000319       0.032985       0.104071      -0.097490       0.134171      -0.093474      -0.049400       0.142873              7.745396       9.675290       0.769321      -1.641196       6.903993      -3.017178       6.656905          -0.009560
           43              C       3.240883       7.492703       2.454977       0.529035      21.555745 0.24307649E+03  0.49966743E+04                                 7.019868                            5.434130       0.322025       2.163209                    0.999725      22.557894      62.873697       0.654063       0.455563      -1.029103       0.056817       0.020677       0.054583       0.081456      -0.049793       0.019565      -0.048825      -0.193050      -0.152245      -0.085720      -0.061944       0.147664              7.863154      10.573668       1.050677      -0.406594       4.350140       1.239816       8.665655          -0.004623
           44              C       5.059444      10.993320       4.172160       0.510084      17.980871 0.19576842E+03  0.38321636E+04                                 6.256637                            4.931715       0.245807       2.147593                    0.999638      21.937819      60.693050       0.671615       0.465891      -1.018032      -0.006235      -0.036294       0.039064       0.053686      -0.000762       0.038723      -0.029437       0.183087      -0.181074      -0.093792      -0.036058       0.129850              6.884148       3.980801      -0.327513      -0.917132       8.341485       1.703529       8.330158          -0.006129
           45              C       2.088635      10.269985       6.562038       0.533601      21.704295 0.22710076E+03  0.45891253E+04                                 6.983531                            5.225828       0.404496       2.188978                    0.999793      22.338831      61.711821       0.672159       0.450944      -1.031836       0.073066      -0.034060      -0.008046       0.081015      -0.004363      -0.014058      -0.106838      -0.106596       0.080510      -0.083946      -0.056651       0.140597              7.980928       8.552057       0.750195       1.105757       7.603289       3.965676       7.787437          -0.008054
           46              C       6.213664       6.050418       4.539611       0.530389      20.296914 0.22259172E+03  0.44704926E+04                                 6.651475                            5.160129       0.502420       2.223325                    0.999741      22.120940      60.699688       0.679855       0.448584      -1.034352      -0.052281       0.032519       0.043114       0.075164       0.051725       0.078778       0.057926       0.106563      -0.078141      -0.093605      -0.048136       0.141740              7.410831       5.630439      -0.783026      -1.951400       8.444821      -2.635447       8.157231          -0.009851
           47              C       5.984003       8.369685       7.660050       0.542089      19.978390 0.21201554E+03  0.42372375E+04                                 6.744898                            5.142044       0.147123       2.111929                    0.999634      22.251905      62.371635       0.655324       0.467665      -1.016228      -0.049096      -0.026027      -0.039894       0.068405       0.007618      -0.089872      -0.003488       0.148336       0.106877      -0.092388      -0.044350       0.136738              7.627911       5.155823      -0.315336       1.436749      12.131202      -0.137237       5.596708          -0.006036
           48              C       2.190159       6.315780       6.508511       0.532589      21.133821 0.23013407E+03  0.46680634E+04                                 6.900704                            5.287823       0.223346       2.128913                    0.999738      22.379575      62.036615       0.662744       0.455622      -1.028695       0.025355       0.057016      -0.042356       0.075417      -0.000326      -0.032984       0.104084      -0.097488       0.134155      -0.093473      -0.049411       0.142885              7.745236       9.675096      -0.769302       1.641163       6.903845      -3.017097       6.656766          -0.009559
           49              C       1.687467       1.705573       9.688264       0.529039      21.556354 0.24308474E+03  0.49968898E+04                                 7.019999                            5.434224       0.322011       2.163195                    0.999725      22.558360      62.875434       0.654057       0.455563      -1.029102      -0.056824       0.020676       0.054571       0.081453       0.049795      -0.019571      -0.048823      -0.193053      -0.152229      -0.085727      -0.061936       0.147663              7.863306      10.573866      -1.050693       0.406617       4.350217       1.239847       8.665834          -0.004615
           50              C       9.725606       5.206190      11.405446       0.510051      17.981755 0.19577982E+03  0.38324426E+04                                 6.256809                            4.931837       0.245865       2.147592                    0.999639      21.938618      60.695700       0.671611       0.465887      -1.018034       0.006234      -0.036288       0.039071       0.053687       0.000756      -0.038719      -0.029446       0.183090      -0.181084      -0.093803      -0.036048       0.129851              6.884347       3.980902       0.327525       0.917157       8.341764       1.703606       8.330375          -0.006163
           51              C       2.839715       4.482855      13.795324       0.533564      21.704387 0.22710189E+03  0.45891516E+04                                 6.983553                            5.225841       0.404500       2.188977                    0.999793      22.338832      61.711757       0.672158       0.450944      -1.031837      -0.073068      -0.034065      -0.008033       0.081018       0.004364       0.014058      -0.106838      -0.106598       0.080503      -0.083947      -0.056650       0.140597              7.980956       8.552079      -0.750180      -1.105742       7.603322       3.965702       7.787469          -0.008075
           52              C       8.571386       0.263289      11.772897       0.530397      20.296074 0.22258081E+03  0.44702178E+04                                 6.651336                            5.160034       0.502437       2.223346                    0.999741      22.120193      60.697225       0.679855       0.448589      -1.034349       0.052278       0.032512       0.043120       0.075162      -0.051719      -0.078790       0.057932       0.106567      -0.078173      -0.093618      -0.048133       0.141751              7.410669       5.630328       0.783028       1.951345       8.444645      -2.635367       8.157036          -0.009820
           53              C       8.801047       2.878514       0.426764       0.542057      19.979087 0.21202407E+03  0.42374427E+04                                 6.744990                            5.142103       0.147200       2.111941                    0.999634      22.252350      62.372747       0.655330       0.467657      -1.016235       0.049095      -0.026030      -0.039892       0.068405      -0.007620       0.089866      -0.003484       0.148343       0.106892      -0.092394      -0.044341       0.136735              7.628020       5.155891       0.315354      -1.436786      12.131378      -0.137259       5.596792          -0.006050
           54              C       2.738191       0.528650      13.741798       0.532569      21.134525 0.23014319E+03  0.46682893E+04                                 6.900805                            5.287893       0.223335       2.128898                    0.999738      22.380109      62.038134       0.662747       0.455615      -1.028700      -0.025338       0.057028      -0.042348       0.075416       0.000315       0.032983       0.104073      -0.097480       0.134152      -0.093473      -0.049398       0.142870              7.745352       9.675262       0.769314      -1.641187       6.903939      -3.017141       6.656855          -0.009548
           55              C       6.615817       3.489638      12.011596       0.529045      21.556332 0.24308464E+03  0.49968878E+04                                 7.020008                            5.434234       0.321972       2.163183                    0.999725      22.558323      62.875351       0.654054       0.455565      -1.029101      -0.056818      -0.020679      -0.054573       0.081450      -0.049792       0.019563      -0.048825      -0.193055      -0.152250      -0.085720      -0.061946       0.147666              7.863312      10.573880       1.050690      -0.406621       4.350219       1.239847       8.665838          -0.004607
           56              C       4.797256      -0.010979      10.294413       0.510054      17.981656 0.19577847E+03  0.38324099E+04                                 6.256787                            4.931817       0.245865       2.147594                    0.999639      21.938548      60.695473       0.671613       0.465887      -1.018034       0.006233       0.036288      -0.039067       0.053683      -0.000759       0.038720      -0.029443       0.183081      -0.181071      -0.093796      -0.036050       0.129846              6.884323       3.980888      -0.327521      -0.917153       8.341724       1.703592       8.330356          -0.006132
           57              C       7.768065       0.712356       7.904535       0.533596      21.703976 0.22709688E+03  0.45890252E+04                                 6.983465                            5.225786       0.404543       2.188999                    0.999793      22.338548      61.710804       0.672161       0.450945      -1.031837      -0.073068       0.034063       0.008044       0.081019      -0.004364      -0.014058      -0.106838      -0.106593       0.080503      -0.083946      -0.056649       0.140596              7.980849       8.551985       0.750185       1.105739       7.603211       3.965625       7.787351          -0.008066
           58              C       3.643036       4.931923       9.926962       0.530387      20.296828 0.22259065E+03  0.44704654E+04                                 6.651466                            5.160123       0.502414       2.223326                    0.999741      22.120847      60.699377       0.679854       0.448585      -1.034351       0.052282      -0.032525      -0.043119       0.075170       0.051719       0.078774       0.057930       0.106559      -0.078148      -0.093609      -0.048126       0.141735              7.410822       5.630434      -0.783032      -1.951393       8.444822      -2.635444       8.157211          -0.009846
           59              C       3.872697       2.612656       6.806523       0.542067      19.978669 0.21201890E+03  0.42373173E+04                                 6.744939                            5.142071       0.147150       2.111933                    0.999634      22.252039      62.371900       0.655325       0.467663      -1.016231       0.049096       0.026029       0.039889       0.068404       0.007617      -0.089870      -0.003487       0.148337       0.106891      -0.092391      -0.044347       0.136738              7.627962       5.155856      -0.315349       1.436767      12.131283      -0.137264       5.596746          -0.006042
           60              C       7.666541       4.666561       7.958062       0.532588      21.134459 0.23014226E+03  0.46682713E+04                                 6.900837                            5.287917       0.223333       2.128900                    0.999738      22.379987      62.038041       0.662738       0.455622      -1.028695      -0.025346      -0.057019       0.042349       0.075412      -0.000323      -0.032986       0.104087      -0.097492       0.134145      -0.093478      -0.049409       0.142887              7.745390       9.675329      -0.769326       1.641208       6.903961      -3.017150       6.656880          -0.009567
           61              O       7.896202       9.044399       3.545178      -0.566218      41.133864 0.65357674E+03  0.16537402E+05                                 9.517899                            7.978634      -0.014693       2.019613                    0.999020      28.989197      78.792347       0.662741       0.365251      -1.131368       0.031756       0.015635       0.054478       0.064968       0.031887       0.030058      -0.006816      -0.115921       0.063468      -0.085621       0.030018       0.055603             10.529238      10.268388       0.487875       1.045805       6.147179       2.059605      15.172146           0.057639
           62              O       9.281069       9.103591       5.321240      -0.501603      34.205588 0.48815614E+03  0.11441370E+05                                 8.333937                            6.806135       0.508946       2.218179                    0.999115      26.791335      69.262486       0.734367       0.355855      -1.142879      -0.037926      -0.004858      -0.034706       0.051638       0.011376       0.041102      -0.041183      -0.020947      -0.188958      -0.093099       0.036576       0.056522              9.341955      15.514982      -1.367569       2.219801       5.413702       0.292887       7.097182           0.037362
           63              O       0.061112       7.033257       3.164563      -0.553688      42.751974 0.67723803E+03  0.17308360E+05                                 9.807547                            8.173435      -0.141482       1.984920                    0.997797      28.982423      79.456835       0.647877       0.369913      -1.126534      -0.005006      -0.074027      -0.015843       0.075869       0.001576      -0.030834       0.007011      -0.035914      -0.198809      -0.077025       0.025513       0.051511             10.870758       8.069930       0.408277       1.592175      15.916754       2.090623       8.625590           0.055873
           64              O       9.796574       5.123896       2.020691      -0.497694      34.294006 0.47716478E+03  0.11106493E+05                                 8.319857                            6.707404       0.491979       2.216223                    0.998749      26.522343      68.053822       0.744262       0.353567      -1.146143       0.008681       0.041753       0.046316       0.062959       0.016071      -0.004988       0.067615       0.098931       0.079628      -0.101106       0.037774       0.063332              9.409510       5.465826       0.972786       1.152058       9.472477       5.051130      13.290228           0.035974
           65              O       7.339299       7.335474       1.573384      -0.576061      46.670093 0.69992366E+03  0.17997655E+05                                10.351769                            8.254317      -0.041290       2.008387                    0.998088      29.318251      80.063220       0.652526       0.365042      -1.132687       0.004434      -0.045914      -0.046376       0.065410       0.003972       0.021789      -0.004468      -0.101781       0.160434      -0.081359       0.023925       0.057435             11.946132      10.038660       0.797017      -0.472713      12.702703       6.605862      13.097034           0.052976
           66              O       7.797635       5.844496      -0.037034      -0.512958      36.993310 0.51538938E+03  0.12248376E+05                                 8.808118                            7.023691       0.440611       2.193955                    0.998517      27.067473      70.532074       0.718020       0.358944      -1.140072      -0.019922       0.037481       0.028697       0.051237      -0.041788      -0.040315      -0.033561      -0.079516       0.033836      -0.088948       0.028975       0.059973             10.069320      10.716846      -3.543392      -3.213911       9.924566       4.600982       9.566549           0.032657
           67              O       0.833877       9.526528       2.823875      -0.579452      43.529052 0.71638525E+03  0.18525221E+05                                 9.846698                            8.361068      -0.068570       1.997430                    0.998337      29.434183      80.563067       0.647264       0.365938      -1.132182       0.020080       0.056869      -0.027210       0.066164      -0.004173      -0.057603       0.000185      -0.038678      -0.163726      -0.088882       0.040146       0.048736             10.797487       8.904200       2.757212       0.869231      14.650831      -2.969028       8.837430           0.053237
           68              O       1.037911       0.225773       1.781558      -0.497964      32.351323 0.44363199E+03  0.10145740E+05                                 7.960343                            6.437926       0.506860       2.215860                    0.999385      26.436387      67.372117       0.764443       0.350349      -1.148069      -0.005539      -0.034471       0.032408       0.047636      -0.058458      -0.044962      -0.037845       0.023672       0.053373      -0.097641       0.038907       0.058734              8.996441       5.735204      -1.058980       2.047157       9.241664      -5.057489      12.012454           0.032693
           69              O       0.275002       7.711664       0.341122      -0.578891      42.790592 0.70268837E+03  0.18118707E+05                                 9.831425                            8.309535      -0.136094       1.980433                    0.997671      29.479140      81.082735       0.644644       0.368487      -1.128026       0.030101       0.042941      -0.050677       0.072926       0.023007       0.019919      -0.043844       0.057105       0.040811      -0.070796       0.028807       0.041989             10.911278       8.853238       2.006498      -3.024497      13.477558      -0.628334      10.403038           0.062744
           70              O       1.138449       9.320664      13.989176      -0.495143      35.853562 0.47474698E+03  0.11049634E+05                                 8.608035                            6.710446       0.519499       2.227161                    0.999089      26.471402      68.191931       0.739858       0.355690      -1.143037      -0.013427      -0.054152       0.006671       0.056190       0.009686       0.080640      -0.005140      -0.038203      -0.065454      -0.096776       0.030479       0.066297              9.967493       5.864082       0.137349      -0.304017      18.417993      -1.212398       5.620405           0.035236
           71              O       8.344682      10.092571       0.873058      -0.562963      41.452784 0.65969772E+03  0.16715921E+05                                 9.551346                            8.003743      -0.097654       1.995770                    0.998330      28.926023      78.441457       0.663817       0.364144      -1.133264      -0.069889       0.007723      -0.001368       0.070328      -0.012155       0.009869       0.064016       0.033458       0.012138      -0.075105       0.017434       0.057671             10.547755      14.248677      -1.007158      -0.560000       9.745908      -2.944029       7.648680           0.059768
           72              O       6.139738       9.973916       1.319930      -0.491513      32.357247 0.44722127E+03  0.10237118E+05                                 7.953857                            6.453816       0.670274       2.277106                    0.999525      26.192970      66.541186       0.766141       0.349254      -1.150239       0.046260       0.005140      -0.020955       0.051044       0.052917      -0.040265       0.045478      -0.009274       0.057244      -0.094791       0.040662       0.054129              8.941706      10.655430       2.692321      -3.798352       7.353304      -3.151501       8.816384           0.041710
           73              O       2.967852       7.725072       3.688108      -0.566279      41.135336 0.65360631E+03  0.16538340E+05                                 9.518146                            7.978838      -0.014689       2.019607                    0.999020      28.989759      78.794384       0.662729       0.365253      -1.131366       0.031756      -0.015633      -0.054503       0.064988      -0.031878      -0.030064      -0.006811      -0.115924       0.063394      -0.085611       0.029998       0.055612             10.529522      10.268716      -0.487879      -1.045788       6.147326       2.059672      15.172525           0.057645
           74              O       4.352719       7.665879       1.912047      -0.501571      34.203812 0.48812533E+03  0.11440462E+05                                 8.333663                            6.805925       0.508990       2.218208                    0.999115      26.790534      69.259754       0.734378       0.355856      -1.142879      -0.037913       0.004871       0.034697       0.051624      -0.011372      -0.041103      -0.041187      -0.020943      -0.188916      -0.093091       0.036571       0.056520              9.341638      15.514429       1.367515      -2.219717       5.413541       0.292867       7.096945           0.037380
           75              O       4.989462       9.736213       4.068724      -0.553737      42.752857 0.67725641E+03  0.17308962E+05                                 9.807741                            8.173596      -0.141524       1.984901                    0.997798      28.982708      79.458145       0.647864       0.369917      -1.126529      -0.004996       0.074024       0.015816       0.075859      -0.001571       0.030843       0.007013      -0.035954      -0.198824      -0.077036       0.025502       0.051534             10.870982       8.070111      -0.408317      -1.592235      15.917035       2.090697       8.625801           0.055886
           76              O       4.868224       0.367274       5.212596      -0.497727      34.294274 0.47717017E+03  0.11106656E+05                                 8.319934                            6.707468       0.491991       2.216226                    0.998749      26.522387      68.054179       0.744253       0.353570      -1.146140       0.008680      -0.041751      -0.046307       0.062951      -0.016071       0.004989       0.067611       0.098916       0.079655      -0.101099       0.037763       0.063336              9.409596       5.465873      -0.972797      -1.152072       9.472572       5.051168      13.290342           0.035969
           77              O       2.410949       9.433997       5.659902      -0.576078      46.670979 0.69993933E+03  0.17998153E+05                                10.351896                            8.254414      -0.041348       2.008367                    0.998087      29.318535      80.064116       0.652522       0.365042      -1.132687       0.004436       0.045923       0.046375       0.065416      -0.003979      -0.021775      -0.004472      -0.101774       0.160462      -0.081357       0.023917       0.057440             11.946286      10.038801      -0.796996       0.472744      12.702864       6.605965      13.097192           0.052980
           78              O       2.869285      10.924974       7.270321      -0.512962      36.994136 0.51540273E+03  0.12248775E+05                                 8.808242                            7.023781       0.440669       2.193963                    0.998518      27.067844      70.533328       0.718015       0.358944      -1.140072      -0.019910      -0.037475      -0.028705       0.051232       0.041784       0.040316      -0.033566      -0.079519       0.033830      -0.088948       0.028971       0.059977             10.069469      10.717017       3.543447       3.213962       9.924712       4.601060       9.566679           0.032649
           79              O       5.762227       7.242942       4.409411      -0.579454      43.530494 0.71641050E+03  0.18526061E+05                                 9.846954                            8.361251      -0.068648       1.997398                    0.998337      29.434699      80.565223       0.647252       0.365942      -1.132178       0.020083      -0.056862       0.027187       0.066149       0.004157       0.057610       0.000170      -0.038699      -0.163729      -0.088891       0.040165       0.048726             10.797791       8.904414      -2.757293      -0.869261      14.651288      -2.969149       8.837669           0.053214
           80              O       5.966261       5.265397       5.451728      -0.497916      32.351808 0.44363702E+03  0.10145888E+05                                 7.960423                            6.437959       0.506786       2.215832                    0.999385      26.436530      67.372686       0.764441       0.350348      -1.148069      -0.005556       0.034476      -0.032405       0.047640       0.058458       0.044949      -0.037858       0.023643       0.053423      -0.097644       0.038933       0.058712              8.996552       5.735255       1.059013      -2.047207       9.241777      -5.057589      12.012623           0.032700
           81              O       5.203352       9.057806       6.892165      -0.578949      42.792434 0.70272598E+03  0.18119942E+05                                 9.831765                            8.309812      -0.136129       1.980411                    0.997671      29.479828      81.085551       0.644626       0.368492      -1.128021       0.030114      -0.042930       0.050691       0.072934      -0.022993      -0.019927      -0.043844       0.057119       0.040774      -0.070793       0.028801       0.041992             10.911673       8.853498      -2.006548       3.024567      13.478147      -0.628274      10.403375           0.062751
           82              O       6.066799       7.152848       7.710683      -0.495169      35.853579 0.47474832E+03  0.11049671E+05                                 8.608034                            6.710449       0.519609       2.227197                    0.999090      26.471427      68.191970       0.739859       0.355689      -1.143038      -0.013425       0.054154      -0.006678       0.056192      -0.009700      -0.080650      -0.005128      -0.038150      -0.065488      -0.096778       0.030455       0.066323              9.967490       5.864084      -0.137356       0.304013      18.417981      -1.212393       5.620405           0.035207
           83              O       3.416332       6.676900       6.360229      -0.562982      41.452739 0.65969776E+03  0.16715950E+05                                 9.551454                            8.003838      -0.097906       1.995700                    0.998329      28.925790      78.441313       0.663800       0.364152      -1.133255      -0.069890      -0.007746       0.001375       0.070331       0.012153      -0.009857       0.064034       0.033428       0.012140      -0.075111       0.017416       0.057695             10.547880      14.248841       1.007142       0.560034       9.746026      -2.944067       7.648772           0.059783
           84              O       1.211388       6.795554       5.913356      -0.491527      32.357331 0.44722446E+03  0.10237209E+05                                 7.953877                            6.453840       0.670276       2.277108                    0.999525      26.193013      66.541326       0.766140       0.349255      -1.150239       0.046249      -0.005156       0.020959       0.051038      -0.052918       0.040267       0.045494      -0.009266       0.057243      -0.094802       0.040659       0.054143              8.941722      10.655469      -2.692318       3.798359       7.353309      -3.151492       8.816389           0.041705
           85              O       1.960498       1.937942      10.921395      -0.566194      41.133068 0.65356142E+03  0.16536924E+05                                 9.517802                            7.978557      -0.014873       2.019568                    0.999019      28.988794      78.791138       0.662742       0.365253      -1.131366      -0.031782      -0.015622      -0.054482       0.064980       0.031891       0.030050      -0.006795      -0.115912       0.063445      -0.085609       0.030003       0.055606             10.529128      10.268269       0.487861       1.045785       6.147123       2.059589      15.171992           0.057657
           86              O       0.575631       1.878750       9.145333      -0.501608      34.206534 0.48817234E+03  0.11441841E+05                                 8.334054                            6.806221       0.509151       2.218229                    0.999116      26.791902      69.264165       0.734367       0.355853      -1.142882       0.037916       0.004852       0.034705       0.051629       0.011384       0.041107      -0.041179      -0.020946      -0.188944      -0.093098       0.036581       0.056517              9.342095      15.515245      -1.367609       2.219809       5.413774       0.292893       7.097264           0.037358
           87              O       9.795588       3.949084      11.302010      -0.553665      42.751595 0.67722878E+03  0.17308108E+05                                 9.807604                            8.173470      -0.141700       1.984857                    0.997797      28.982149      79.456697       0.647863       0.369921      -1.126525       0.005001       0.074009       0.015846       0.075852       0.001584      -0.030831       0.007018      -0.035937      -0.198820      -0.077028       0.025502       0.051526             10.870831       8.069969       0.408278       1.592184      15.916889       2.090647       8.625636           0.055854
           88              O       0.060126       5.858445      12.445882      -0.497695      34.294040 0.47716405E+03  0.11106478E+05                                 8.319890                            6.707422       0.491929       2.216210                    0.998749      26.522216      68.053628       0.744257       0.353570      -1.146141      -0.008679      -0.041755      -0.046313       0.062959       0.016072      -0.004989       0.067614       0.098931       0.079628      -0.101106       0.037774       0.063331              9.409556       5.465842       0.972793       1.152063       9.472534       5.051176      13.290293           0.035975
           89              O       2.517401       3.646867      12.893189      -0.576031      46.668522 0.69989535E+03  0.17996755E+05                                10.351585                            8.254183      -0.041507       2.008334                    0.998086      29.317587      80.061159       0.652527       0.365045      -1.132684      -0.004430       0.045908       0.046368       0.065400       0.003967       0.021769      -0.004452      -0.101767       0.160513      -0.081358       0.023908       0.057450             11.945910      10.038477       0.797036      -0.472655      12.702480       6.605726      13.096772           0.052962
           90              O       2.059065       5.433804       0.037034      -0.512954      36.993054 0.51538524E+03  0.12248250E+05                                 8.808066                            7.023656       0.440626       2.193961                    0.998517      27.067419      70.531792       0.718023       0.358943      -1.140073       0.019922      -0.037480      -0.028698       0.051236      -0.041787      -0.040315      -0.033563      -0.079520       0.033820      -0.088947       0.028971       0.059977             10.069256      10.716793      -3.543373      -3.213887       9.924498       4.600936       9.566476           0.032652
           91              O       9.022823       1.455813      11.642698      -0.579433      43.529199 0.71638623E+03  0.18525247E+05                                 9.846685                            8.361044      -0.068456       1.997462                    0.998338      29.434284      80.563258       0.647268       0.365936      -1.132184      -0.020070      -0.056863       0.027208       0.066155      -0.004164      -0.057608       0.000185      -0.038696      -0.163744      -0.088892       0.040154       0.048738             10.797481       8.904188       2.757241       0.869214      14.650862      -2.969020       8.837391           0.053237
           92              O       8.818789      10.756568      12.685015      -0.497947      32.351543 0.44363431E+03  0.10145805E+05                                 7.960366                            6.437933       0.506883       2.215866                    0.999385      26.436468      67.372341       0.764444       0.350348      -1.148070       0.005539       0.034472      -0.032409       0.047637      -0.058456      -0.044961      -0.037846       0.023666       0.053375      -0.097640       0.038908       0.058732              8.996475       5.735217      -1.058990       2.047169       9.241697      -5.057527      12.012511           0.032702
           93              O       9.581698       3.270677      14.125451      -0.578860      42.788901 0.70265414E+03  0.18117620E+05                                 9.831232                            8.309382      -0.136249       1.980401                    0.997670      29.478345      81.080317       0.644643       0.368491      -1.128022      -0.030089      -0.042946       0.050671       0.072920       0.022999       0.019912      -0.043845       0.057113       0.040815      -0.070793       0.028805       0.041988             10.911055       8.853076       2.006465      -3.024438      13.477251      -0.628339      10.402837           0.062747
           94              O       8.718251       1.661677       0.477397      -0.495141      35.853261 0.47474226E+03  0.11049495E+05                                 8.607986                            6.710413       0.519503       2.227165                    0.999089      26.471287      68.191519       0.739860       0.355690      -1.143037       0.013430       0.054151      -0.006665       0.056188       0.009688       0.080639      -0.005141      -0.038202      -0.065453      -0.096775       0.030479       0.066296              9.967433       5.864049       0.137352      -0.304015      18.417874      -1.212380       5.620376           0.035234
           95              O       1.512018       0.889770      13.593515      -0.562952      41.452064 0.65968353E+03  0.16715473E+05                                 9.551244                            8.003661      -0.097678       1.995767                    0.998330      28.925693      78.440367       0.663820       0.364144      -1.133264       0.069882      -0.007707       0.001376       0.070319      -0.012156       0.009865       0.064023       0.033443       0.012124      -0.075108       0.017428       0.057680             10.547638      14.248540      -1.007145      -0.559991       9.745787      -2.943976       7.648588           0.059762
           96              O       3.716962       1.008425      13.146643      -0.491542      32.357896 0.44723334E+03  0.10237456E+05                                 7.953913                            6.453865       0.670428       2.277148                    0.999525      26.193441      66.542410       0.766146       0.349250      -1.150243      -0.046244      -0.005176       0.020979       0.051044       0.052909      -0.040284       0.045490      -0.009243       0.057217      -0.094800       0.040670       0.054130              8.941765      10.655517       2.692327      -3.798373       7.353344      -3.151510       8.816435           0.041735
           97              O       6.888848       3.257269      10.778465      -0.566243      41.135376 0.65360674E+03  0.16538330E+05                                 9.518043                            7.978750      -0.014467       2.019667                    0.999020      28.989995      78.794605       0.662745       0.365245      -1.131374      -0.031760       0.015635       0.054498       0.064986      -0.031879      -0.030053      -0.006814      -0.115914       0.063393      -0.085602       0.029993       0.055609             10.529402      10.268581      -0.487872      -1.045781       6.147267       2.059655      15.172357           0.057627
           98              O       5.503981       3.316462      12.554526      -0.501561      34.204139 0.48813083E+03  0.11440613E+05                                 8.333651                            6.805914       0.509041       2.218219                    0.999115      26.790854      69.260436       0.734387       0.355851      -1.142884       0.037926      -0.004861      -0.034695       0.051631      -0.011374      -0.041115      -0.041170      -0.020962      -0.188980      -0.093104       0.036581       0.056523              9.341623      15.514400       1.367510      -2.219722       5.413536       0.292868       7.096934           0.037387
           99              O       4.867238       1.246128      10.397849      -0.553662      42.750977 0.67721715E+03  0.17307732E+05                                 9.807524                            8.173404      -0.141807       1.984832                    0.997796      28.981832      79.455572       0.647865       0.369921      -1.126525       0.004995      -0.074015      -0.015822       0.075852      -0.001575       0.030829       0.007025      -0.035968      -0.198751      -0.077009       0.025479       0.051531             10.870748       8.069904      -0.408277      -1.592158      15.916785       2.090645       8.625554           0.055860
          100              O       4.988476      10.615067       9.253977      -0.497726      34.295373 0.47718714E+03  0.11107155E+05                                 8.320108                            6.707586       0.492026       2.216228                    0.998750      26.522827      68.055726       0.744247       0.353570      -1.146140      -0.008680       0.041756       0.046310       0.062957      -0.016072       0.004988       0.067613       0.098929       0.079657      -0.101106       0.037768       0.063338              9.409810       5.465971      -0.972815      -1.152093       9.472788       5.051326      13.290672           0.035963
          101              O       7.445751       1.548344       8.806671      -0.576053      46.670191 0.69992559E+03  0.17997742E+05                                10.351855                            8.254393      -0.041523       2.008318                    0.998087      29.318196      80.063508       0.652515       0.365048      -1.132681      -0.004433      -0.045916      -0.046378       0.065413      -0.003965      -0.021765      -0.004468      -0.101752       0.160441      -0.081338       0.023908       0.057430             11.946228      10.038791      -0.797004       0.472730      12.702795       6.605902      13.097097           0.052949
          102              O       6.987415       0.057367       7.196252      -0.512956      36.993211 0.51538721E+03  0.12248311E+05                                 8.808098                            7.023679       0.440664       2.193969                    0.998517      27.067457      70.531984       0.718020       0.358944      -1.140072       0.019906       0.037475       0.028701       0.051229       0.041785       0.040316      -0.033565      -0.079523       0.033830      -0.088949       0.028971       0.059978             10.069295      10.716839       3.543391       3.213894       9.924540       4.600957       9.566505           0.032645
          103              O       4.094473       3.739399      10.057162      -0.579466      43.530550 0.71641264E+03  0.18526116E+05                                 9.846906                            8.361211      -0.068503       1.997442                    0.998337      29.434811      80.565326       0.647260       0.365937      -1.132182      -0.020079       0.056871      -0.027220       0.066170       0.004159       0.057594       0.000181      -0.038678      -0.163769      -0.088882       0.040154       0.048728             10.797739       8.904395      -2.757303      -0.869247      14.651226      -2.969116       8.837597           0.053220
          104              O       3.890439       5.716944       9.014845      -0.497902      32.351177 0.44362641E+03  0.10145583E+05                                 7.960326                            6.437887       0.506796       2.215843                    0.999385      26.436200      67.371606       0.764444       0.350349      -1.148069       0.005548      -0.034473       0.032398       0.047632       0.058454       0.044949      -0.037863       0.023627       0.053430      -0.097643       0.038939       0.058704              8.996442       5.735188       1.059001      -2.047173       9.241671      -5.057525      12.012465           0.032707
          105              O       4.653348       1.924535       7.574408      -0.578900      42.790416 0.70268431E+03  0.18118578E+05                                 9.831406                            8.309519      -0.136055       1.980447                    0.997671      29.479044      81.082426       0.644643       0.368488      -1.128025      -0.030107       0.042933      -0.050681       0.072926      -0.022996      -0.019917      -0.043851       0.057123       0.040774      -0.070798       0.028810       0.041988             10.911261       8.853220      -2.006488       3.024477      13.477567      -0.628326      10.402995           0.062733
          106              O       3.789901       3.829493       6.755890      -0.495166      35.853179 0.47474157E+03  0.11049471E+05                                 8.607958                            6.710395       0.519637       2.227208                    0.999090      26.471290      68.191410       0.739864       0.355689      -1.143038       0.013423      -0.054153       0.006673       0.056189      -0.009702      -0.080648      -0.005130      -0.038163      -0.065484      -0.096779       0.030461       0.066318              9.967402       5.864034      -0.137346       0.304007      18.417809      -1.212393       5.620364           0.035206
          107              O       6.440368       4.305441       8.106344      -0.562903      41.450495 0.65965287E+03  0.16714518E+05                                 9.551088                            8.003540      -0.097997       1.995689                    0.998328      28.924865      78.437953       0.663816       0.364150      -1.133258       0.069887       0.007729      -0.001369       0.070326       0.012159      -0.009869       0.064023       0.033427       0.012121      -0.075105       0.017422       0.057683             10.547462      14.248324       1.007130       0.559983       9.745604      -2.943901       7.648458           0.059763
          108              O       8.645312       4.186787       8.553217      -0.491505      32.358104 0.44723707E+03  0.10237561E+05                                 7.953935                            6.453881       0.670474       2.277154                    0.999525      26.193616      66.542903       0.766147       0.349249      -1.150244      -0.046254       0.005157      -0.020965       0.051045      -0.052907       0.040271       0.045501      -0.009283       0.057234      -0.094800       0.040648       0.054151              8.941791      10.655549      -2.692342       3.798390       7.353366      -3.151522       8.816456           0.041706

******************************************************
Auxiliary information for the entire system
The total spin magnetic moment of the unit cell is   35.998788
The total net atomic charge of the unit cell is   -0.000002
Accuracy of reproducing the electrostatic potential in the unit cell:
  The inner radius (bohr) =    5.0000
  The outer radius (bohr) =   12.0000
  Valid grid points have density less than (e/(bohr^3)) =    0.0001
  The number of valid grid points were=        28112
  The rms potential error without charges in kcal/mol is=      2.61585
  The rms potential error with partial charges in kcal/mol is=      0.81440
  The RRMSE value at monopole order=      0.31133
  The rms potential error with partial charges and cloud penetration in kcal/mol is=      0.79789
  The RRMSE value at monopole order with cloud penetration is=      0.30502
  The rms potential error with partial charges and atomic dipoles in kcal/mol is=      0.79012
  The RRMSE value at dipole order=      0.30205
  The rms potential error with partial charges, atomic dipoles and cloud penetration in kcal/mol is=      0.76974
  The RRMSE value at dipole order with cloud penetration=      0.29426

******************************************************
The electron densities and ab initio electrostatic potential were computed in VASP using the PBE functional and
projector augmented wave method. See the main text of the journal article for a description of computational details.
The atomic charges, dipoles, and quadrupoles were computed with the DDEC6 method as described in
(a) T. A. Manz and N. Gabaldon Limas, RSC Adv. 6 (2016) 47771-47801 DOI: 10.1039/c6ra04656h
(b) N. Gabaldon Limas and T. A. Manz, RSC Adv. 8 (2018) 2678-2707 DOI: 10.1039/c7ra11829e.
For each atom in the material, the electron cloud parameters were fit to the spherically averaged atom-in-material
electron density using radial positions for which this density was between 10^-4 and 10^-2 electrons per cubic bohr.
The polarizabilities, dispersion coefficients, and quantum Drude oscillator (QDO) parameters were fit using the MCLF method.
The magnetic structure of the system was optimized in VASP from the default ferromagnetic initial guess using spin polarization.
The atomic spin moments (ASMs) were computed on this optimized magnetic structure using the DDEC6 partition as inputs
to the method of T. A. Manz and D. S. Sholl, J. Chem. Theory Comput. 7 (2011) 4146-4164 DOI: 10.1021/ct200539n.
The RMSE and RRMSE were computed using a uniform grid with Ewald summation.
