# Supplementary material for: A collection of forcefield precursors for metal–organic frameworks
Source: RSC Adv. 2019 Nov 13;9(63):36492–507. doi: 10.1039/c9ra07327b (PMC9075174; doi:10.1039/c9ra07327b)
Supplement: RA-009-C9RA07327B-s5460 [file RA-009-C9RA07327B-s5460.xyz]

  108
jmolscript: load "" {1 1 1} spacegroup "x,y,z" unitcell [{      9.869000     0.000000     0.000000 }, {      0.000000    11.285800     0.000000 }, {      0.000000    -0.296147    14.481972 }]
Co     9.100402     8.485297     1.928275     0.994928
Co     8.760909     2.725627     9.989519     0.990033
Co     4.165902     8.295329     5.312711     0.994906
Co     3.826409     2.473052    11.733439     0.990356
Co     0.768598     2.504356    12.553697     0.994662
Co     1.108091     8.264026     4.492453     0.990131
Co     5.703098     2.694324     9.169261     0.995072
Co     6.042591     8.516601     2.748533     0.990574
Co     0.000000     5.642900     0.000000     1.021086
Co     4.934500    -0.148073     7.240986     1.020986
Co     0.000000     0.000000     0.000000     1.019061
Co     4.934500     5.494826     7.240986     1.019242
H      7.352405     9.586027     5.359778     0.040169
H      0.375022     5.339001     3.823241     0.037884
H      6.059566     6.342652     0.550315     0.037955
H      1.973800    10.979204     3.403263     0.030839
H      1.539564     7.601479    13.497198     0.034784
H      6.918169    11.194033     0.072410     0.045100
H      2.417905     7.194600     1.881208     0.040183
H      5.309522     0.155825     3.417745     0.037906
H      1.125066    10.437975     6.690671     0.037962
H      6.908300     5.801423     3.837723     0.030871
H      6.474064     8.883000     8.225760     0.034780
H      1.983669     5.586594     7.168576     0.045096
H      2.516595     1.403626     9.122194     0.040176
H      9.493978     5.650652    10.658731     0.037900
H      3.809434     4.647001    13.931657     0.037969
H      7.895200     0.010449    11.078709     0.030848
H      8.329436     3.388174     0.984774     0.034802
H      2.950831    -0.204380    14.409562     0.045091
H      7.451095     3.795053    12.600764     0.040172
H      4.559478    10.833828    11.064227     0.037913
H      8.743934     0.551678     7.791301     0.037979
H      2.960700     5.188230    10.644249     0.030872
H      3.394936     2.106653     6.256212     0.034779
H      7.885331     5.403059     7.313396     0.045098
C      8.184362     9.276287     4.777603     0.531437
C      0.143101     5.783528     3.057144     0.522796
C      7.033636     6.506987     0.682101     0.534954
C      1.285931    10.720658     2.690750     0.534129
C      1.047101     8.118342    14.050409     0.542166
C      7.130352    10.465068     0.729891     0.532506
C      3.249862     7.504340     2.463383     0.531462
C      5.077600    10.997099     4.183842     0.522814
C      2.099136    10.273640     6.558885     0.534927
C      6.220431     6.059969     4.550236     0.534079
C      5.981601     8.366137     7.672549     0.542199
C      2.195852     6.315558     6.511095     0.532520
C      1.684638     1.713366     9.704369     0.531374
C      9.725899     5.206125    11.424828     0.522771
C      2.835364     4.482666    13.799871     0.534974
C      8.583069     0.268995    11.791222     0.534145
C      8.821899     2.871311     0.431563     0.542163
C      2.738648     0.524585    13.752081     0.532449
C      6.619138     3.485313    12.018589     0.531399
C      4.791399    -0.007446    10.298130     0.522830
C      7.769864     0.716013     7.923087     0.534947
C      3.648569     4.929684     9.931736     0.534086
C      3.887399     2.623516     6.809423     0.542205
C      7.673147     4.674095     7.970877     0.532534
O      7.911977     9.048758     3.552717    -0.562846
O      9.299559     9.108418     5.320821    -0.505517
O      0.067109     7.036567     3.163152    -0.562263
O      9.822616     5.130281     2.020814    -0.505449
O      7.351912     7.345087     1.575349    -0.572519
O      7.814274     5.850771    -0.032440    -0.516294
O      0.833931     9.532294     2.821667    -0.583011
O      1.043153     0.216676     1.783165    -0.496544
O      0.271398     7.719270     0.341775    -0.579853
O      1.131974     9.324562    14.001026    -0.487845
O      8.356082    10.098974     0.878042    -0.563171
O      6.157269     9.978804     1.329445    -0.494951
O      2.977477     7.731868     3.688269    -0.562699
O      4.365059     7.672208     1.920165    -0.505648
O      5.001609     9.744060     4.077834    -0.562242
O      4.888116     0.364546     5.220172    -0.505415
O      2.417412     9.435540     5.665637    -0.572503
O      2.879774    10.929856     7.273426    -0.516289
O      5.768430     7.248332     4.419319    -0.583054
O      5.977653     5.278151     5.457821    -0.496279
O      5.205897     9.061357     6.899211    -0.579860
O      6.066474     7.159917     7.721932    -0.488071
O      3.421582     6.681652     6.362944    -0.563117
O      1.222769     6.801823     5.911541    -0.494760
O      1.957023     1.940895    10.929255    -0.562738
O      0.569441     1.881235     9.161151    -0.505506
O      9.801891     3.953086    11.318820    -0.562161
O      0.046384     5.859372    12.461158    -0.505425
O      2.517088     3.644566    12.906623    -0.572494
O      2.054726     5.435029     0.032440    -0.516277
O      9.035069     1.457359    11.660305    -0.582943
O      8.825847    10.772977    12.698807    -0.496538
O      9.597602     3.270383    14.140197    -0.579782
O      8.737026     1.665091     0.480946    -0.487850
O      1.512918     0.890679    13.603930    -0.563099
O      3.711731     1.010849    13.152527    -0.494896
O      6.891523     3.257785    10.793703    -0.562743
O      5.503941     3.317445    12.561807    -0.505623
O      4.867391     1.245593    10.404138    -0.562299
O      4.980884    10.625107     9.261800    -0.505417
O      7.451588     1.554113     8.816335    -0.572495
O      6.989226     0.059797     7.208546    -0.516266
O      4.100569     3.741321    10.062653    -0.583025
O      3.891347     5.711502     9.024151    -0.496302
O      4.663102     1.928296     7.582761    -0.579933
O      3.802526     3.829736     6.760040    -0.488102
O      6.447418     4.308001     8.119028    -0.563156
O      8.646231     4.187830     8.570431    -0.494758

The following XYZ coordinates are in angstroms. Other properties are in atomic units.
The sperically averaged electron density of each atom fit to a function of the form exp(a - br)
eigen_1, eigen_2 and eigen_3 are the three eigenvalues of traceless quadrupole moment tensor
  atom number  atomic symbol              X              Y              Z     net charge C6 coefficient C8 coefficient C10 coefficient fluctuating dipole atomic polarizability isotropic forcefield polarizability              a              b squared Pearson coefficient          <r^3>          <r^4>         wp_QDO          m_QDO          q_QDO       dipole_x       dipole_y       dipole_z         dipole            Qxy            Qxz            Qyz     Q(x^2-y^2)  Q(3z^2 - R^2)        eigen_1        eigen_2        eigen_3 static polarizability      alpha(xx)      alpha(xy)      alpha(xz)      alpha(yy)      alpha(yz)      alpha(zz) atomic spin moment
            1             Co       9.100402       8.485297       1.928275       0.994928      75.679005 0.15670506E+04  0.47508380E+05                                14.871573                           13.150270       0.610479       2.078494                    0.994882      44.668663     117.446656       0.488204       0.413826      -1.138879      -0.008031      -0.000693       0.010589       0.013308      -0.027166       0.051760       0.008364       0.062921       0.245090      -0.087035      -0.018138       0.105172             16.405593      17.749620      -0.717687      -0.352870      15.083742      -0.250208      16.383416           2.801344
            2             Co       8.760909       2.725627       9.989519       0.990033      93.392623 0.18340859E+04  0.57365096E+05                                16.458648                           13.791115       0.700797       2.111479                    0.994099      44.233686     115.023644       0.503579       0.388875      -1.166199       0.002019       0.006433       0.000525       0.006763       0.042792      -0.054892      -0.042614       0.089238      -0.081400      -0.072401      -0.036407       0.108808             19.128752      22.933332      -0.750545       5.050911      14.909112      -0.246244      19.543813           2.806088
            3             Co       4.165902       8.295329       5.312711       0.994906      75.671038 0.15668565E+04  0.47501749E+05                                14.871671                           13.150373       0.610286       2.078425                    0.994884      44.666097     117.444841       0.488143       0.413884      -1.138821      -0.007987       0.000721      -0.010595       0.013287       0.027118      -0.051698       0.008448       0.064072       0.245756      -0.087467      -0.017918       0.105385             16.405700      17.749871       0.717566       0.352781      15.083787      -0.250176      16.383441           2.800857
            4             Co       3.826409       2.473052      11.733439       0.990356      93.394953 0.18341318E+04  0.57365727E+05                                16.457215                           13.789935       0.700885       2.111554                    0.994096      44.233036     115.013519       0.503685       0.388799      -1.166280       0.002013      -0.006470      -0.000510       0.006795      -0.042495       0.054406      -0.042804       0.089119      -0.080719      -0.072461      -0.035801       0.108262             19.127035      22.930971       0.750626      -5.050229      14.907972      -0.246422      19.542162           2.807346
            5             Co       0.768598       2.504356      12.553697       0.994662      75.657289 0.15665304E+04  0.47491278E+05                                14.872527                           13.151112       0.609569       2.078155                    0.994890      44.666462     117.460320       0.487993       0.414016      -1.138685       0.008043       0.000687      -0.010553       0.013287      -0.027334       0.052002       0.008427       0.063205       0.245299      -0.087335      -0.018096       0.105432             16.406671      17.750927      -0.717693      -0.352879      15.084664      -0.250239      16.384421           2.800027
            6             Co       1.108091       8.264026       4.492453       0.990131      93.384577 0.18338922E+04  0.57357769E+05                                16.458133                           13.790719       0.700599       2.111440                    0.994100      44.230604     115.015980       0.503566       0.388894      -1.166180      -0.002022      -0.006440      -0.000527       0.006771       0.042806      -0.054879      -0.042690       0.089334      -0.081499      -0.072504      -0.036361       0.108865             19.128126      22.932383      -0.750418       5.050815      14.908705      -0.246202      19.543290           2.806363
            7             Co       5.703098       2.694324       9.169261       0.995072      75.683211 0.15671445E+04  0.47511091E+05                                14.870992                           13.149765       0.610776       2.078620                    0.994878      44.667136     117.435627       0.488272       0.413769      -1.138938       0.007992      -0.000728       0.010616       0.013308       0.026987      -0.051702       0.008496       0.063650       0.245012      -0.087142      -0.018022       0.105164             16.404953      17.749035       0.717642       0.352805      15.083043      -0.250165      16.382781           2.801761
            8             Co       6.042591       8.516601       2.748533       0.990574      93.393293 0.18340905E+04  0.57363533E+05                                16.456186                           13.789124       0.700952       2.111610                    0.994095      44.231123     115.003854       0.503741       0.388762      -1.166319      -0.002004       0.006460       0.000530       0.006785      -0.043362       0.054423      -0.042297       0.089106      -0.080551      -0.071842      -0.036783       0.108624             19.125780      22.929338       0.750527      -5.049775      14.907104      -0.246369      19.540897           2.807891
            9             Co       0.000000       5.642900       0.000000       1.021086      86.927202 0.17665731E+04  0.54761173E+05                                15.801095                           13.607670       0.769775       2.137918                    0.993750      43.780135     113.493839       0.502687       0.393068      -1.162581      -0.000004       0.000013       0.000002       0.000014      -0.021340       0.076134      -0.083296      -0.074562      -0.126447      -0.122743      -0.006548       0.129291             17.885563      15.926966      -0.548926      -0.993216      21.024128       4.348187      16.705594           2.864891
           10             Co       4.934500      -0.148073       7.240986       1.020986      86.920826 0.17664071E+04  0.54755480E+05                                15.801355                           13.607837       0.769467       2.137813                    0.993751      43.779517     113.496671       0.502633       0.393114      -1.162531      -0.000004       0.000012       0.000007       0.000014       0.021618      -0.076047      -0.083421      -0.074550      -0.126987      -0.122728      -0.006798       0.129527             17.885936      15.927324       0.548904       0.993244      21.024676       4.348391      16.705809           2.864509
           11             Co       0.000000       0.000000       0.000000       1.019061      95.246441 0.19110758E+04  0.60227713E+05                                16.456296                           13.920683       0.689922       2.111723                    0.994285      43.767993     113.240169       0.511109       0.380255      -1.175928      -0.000009      -0.000008       0.000010       0.000015       0.068159      -0.059372       0.089908       0.033233       0.019636      -0.148142       0.063934       0.084208             18.893048      16.466336       0.528894      -0.617650      22.228625      -5.828783      17.984182           2.853577
           12             Co       4.934500       5.494826       7.240986       1.019242      95.228959 0.19106503E+04  0.60211633E+05                                16.455363                           13.919978       0.689562       2.111652                    0.994286      43.761451     113.224926       0.511069       0.380301      -1.175879       0.000003      -0.000000      -0.000000       0.000003      -0.071226       0.055378       0.090857       0.029750       0.012603      -0.148238       0.061935       0.086303             18.891946      16.465195      -0.528679       0.617904      22.228064      -5.828315      17.982580           2.853611
           13              H       7.352405       9.586027       5.359778       0.040169       1.557829 0.11838419E+02  0.12886415E+03                                 2.240283                            2.013049      -1.447547       2.142473                    0.990754       4.552423      13.654035       0.438350       1.283650      -0.704647      -0.062098       0.019932       0.039094       0.076038      -0.006345      -0.003836      -0.004903       0.009597       0.005196      -0.011624       0.004091       0.007533              2.393288       2.919026      -0.405967      -0.802423       1.869760       0.378301       2.391078           0.003179
           14              H       0.375022       5.339001       3.823241       0.037884       1.212594 0.87240608E+01  0.85624839E+02                                 1.727982                            1.613746      -0.762093       2.494545                    0.999768       3.381318       8.811240       0.557497       1.119394      -0.749292       0.017238      -0.031926       0.049842       0.061649      -0.004417       0.001327      -0.007835      -0.011056      -0.001567      -0.007458      -0.004739       0.012197              1.760012       1.434093      -0.087808       0.255836       1.629433      -0.372555       2.216510           0.002658
           15              H       6.059566       6.342652       0.550315       0.037955       1.473358 0.11049883E+02  0.11584161E+03                                 2.014882                            1.844905      -1.060946       2.337270                    0.996943       3.836157      10.564501       0.505799       1.155105      -0.738372      -0.063563      -0.011647      -0.012109       0.065746       0.005779       0.004341       0.002037       0.005472      -0.004801      -0.005744      -0.003535       0.009279              2.087006       2.987218       0.173109       0.139896       1.619559       0.176866       1.654242           0.003440
           16              H       1.973800      10.979204       3.403263       0.030839       1.536224 0.11813232E+02  0.12586926E+03                                 2.074146                            1.909319      -0.855146       2.420651                    0.997889       3.898639      10.807016       0.496747       1.157229      -0.738388       0.050356       0.015235       0.045084       0.069285       0.003921       0.008248       0.002455      -0.000339      -0.004797      -0.008870      -0.001255       0.010125              2.152268       2.297898       0.204934       0.790872       1.694864       0.148495       2.464041           0.003598
           17              H       1.539564       7.601479      13.497198       0.034784       1.270303 0.90984232E+01  0.90921609E+02                                 1.831819                            1.684293      -0.922814       2.421751                    0.998836       3.541396       9.542842       0.524209       1.169231      -0.735637       0.032561      -0.032689      -0.039593       0.060798      -0.003420      -0.013320       0.000884       0.008802       0.005895      -0.011184      -0.005287       0.016470              1.894131       1.715322      -0.339768      -0.332329       2.130988       0.466960       1.836082           0.002271
           18              H       6.918169      11.194033       0.072410       0.045100       1.499583 0.11235178E+02  0.11854407E+03                                 2.054504                            1.871922      -1.133714       2.307121                    0.995836       3.894019      10.838583       0.496340       1.169572      -0.734407      -0.024637       0.051611      -0.046645       0.073800      -0.007146       0.004054      -0.011514      -0.003395      -0.001975      -0.011320      -0.004693       0.016013              2.150025       1.767944      -0.092996       0.106964       2.391594      -0.814092       2.290536           0.003271
           19              H       2.417905       7.194600       1.881208       0.040183       1.557722 0.11837445E+02  0.12885103E+03                                 2.240199                            2.012982      -1.447522       2.142500                    0.990754       4.552226      13.653358       0.438352       1.283669      -0.704644      -0.062099      -0.019935      -0.039099       0.076042       0.006348       0.003834      -0.004900       0.009603       0.005184      -0.011622       0.004086       0.007537              2.393192       2.918909       0.405946       0.802374       1.869696       0.378276       2.390971           0.003186
           20              H       5.309522       0.155825       3.417745       0.037906       1.212530 0.87234905E+01  0.85617676E+02                                 1.727905                            1.613679      -0.762090       2.494550                    0.999768       3.381224       8.810859       0.557516       1.119374      -0.749297       0.017234       0.031931      -0.049846       0.061654       0.004417      -0.001326      -0.007839      -0.011052      -0.001573      -0.007459      -0.004740       0.012199              1.759932       1.434037       0.087802      -0.255819       1.629357      -0.372527       2.216400           0.002670
           21              H       1.125066      10.437975       6.690671       0.037962       1.473495 0.11051140E+02  0.11585808E+03                                 2.014992                            1.844996      -1.061102       2.337184                    0.996941       3.836375      10.565250       0.505792       1.155088      -0.738375      -0.063557       0.011650       0.012107       0.065740      -0.005781      -0.004344       0.002037       0.005469      -0.004794      -0.005748      -0.003533       0.009281              2.087124       2.987407      -0.173120      -0.139906       1.619639       0.176882       1.654327           0.003428
           22              H       6.908300       5.801423       3.837723       0.030871       1.536173 0.11812796E+02  0.12586287E+03                                 2.074052                            1.909245      -0.855229       2.420611                    0.997889       3.898549      10.806529       0.496774       1.157183      -0.738399       0.050357      -0.015226      -0.045102       0.069296      -0.003921      -0.008252       0.002457      -0.000346      -0.004800      -0.008876      -0.001253       0.010128              2.152162       2.297785      -0.204924      -0.790806       1.694799       0.148489       2.463903           0.003606
           23              H       6.474064       8.883000       8.225760       0.034780       1.270341 0.90987438E+01  0.90925952E+02                                 1.831889                            1.684348      -0.922883       2.421728                    0.998835       3.541441       9.543139       0.524187       1.169267      -0.735629       0.032562       0.032678       0.039596       0.060794       0.003415       0.013316       0.000888       0.008810       0.005886      -0.011176      -0.005292       0.016468              1.894208       1.715385       0.339794       0.332353       2.131084       0.466994       1.836155           0.002261
           24              H       1.983669       5.586594       7.168576       0.045096       1.499542 0.11234794E+02  0.11853867E+03                                 2.054447                            1.871876      -1.133658       2.307150                    0.995837       3.893922      10.838151       0.496353       1.169554      -0.734412      -0.024639      -0.051631       0.046634       0.073808       0.007144      -0.004067      -0.011515      -0.003406      -0.001996      -0.011315      -0.004706       0.016020              2.149961       1.767899       0.092994      -0.106964       2.391521      -0.814054       2.290464           0.003252
           25              H       2.516595       1.403626       9.122194       0.040176       1.557846 0.11838599E+02  0.12886661E+03                                 2.240295                            2.013061      -1.447548       2.142470                    0.990753       4.552467      13.654194       0.438350       1.283644      -0.704648       0.062098      -0.019931      -0.039094       0.076037      -0.006347      -0.003837      -0.004902       0.009604       0.005189      -0.011625       0.004088       0.007537              2.393301       2.919045      -0.405969      -0.802425       1.869770       0.378301       2.391087           0.003174
           26              H       9.493978       5.650652      10.658731       0.037900       1.212633 0.87244297E+01  0.85629436E+02                                 1.728020                            1.613779      -0.762108       2.494534                    0.999767       3.381384       8.811486       0.557491       1.119393      -0.749292      -0.017240       0.031924      -0.049840       0.061648      -0.004416       0.001328      -0.007833      -0.011053      -0.001561      -0.007456      -0.004738       0.012194              1.760051       1.434122      -0.087810       0.255844       1.629468      -0.372564       2.216563           0.002664
           27              H       3.809434       4.647001      13.931657       0.037969       1.473414 0.11050392E+02  0.11584813E+03                                 2.014913                            1.844931      -1.061064       2.337210                    0.996942       3.836237      10.564732       0.505803       1.155084      -0.738377       0.063562       0.011650       0.012110       0.065745       0.005782       0.004343       0.002037       0.005471      -0.004800      -0.005748      -0.003535       0.009282              2.087040       2.987272       0.173111       0.139897       1.619581       0.176870       1.654265           0.003436
           28              H       7.895200       0.010449      11.078709       0.030848       1.536255 0.11813535E+02  0.12587331E+03                                 2.074171                            1.909340      -0.855152       2.420644                    0.997889       3.898684      10.807179       0.496746       1.157225      -0.738389      -0.050357      -0.015234      -0.045083       0.069284       0.003920       0.008248       0.002454      -0.000337      -0.004792      -0.008869      -0.001255       0.010124              2.152294       2.297927       0.204937       0.790887       1.694881       0.148496       2.464073           0.003597
           29              H       8.329436       3.388174       0.984774       0.034802       1.270345 0.90988025E+01  0.90926307E+02                                 1.831848                            1.684318      -0.922829       2.421738                    0.998836       3.541468       9.543070       0.524210       1.169217      -0.735640      -0.032560       0.032689       0.039591       0.060796      -0.003421      -0.013317       0.000885       0.008799       0.005896      -0.011182      -0.005286       0.016468              1.894162       1.715348      -0.339775      -0.332336       2.131028       0.466971       1.836110           0.002267
           30              H       2.950831      -0.204380      14.409562       0.045091       1.499713 0.11236344E+02  0.11855900E+03                                 2.054578                            1.871983      -1.133792       2.307065                    0.995836       3.894200      10.839067       0.496348       1.169527      -0.734417       0.024634      -0.051610       0.046640       0.073795      -0.007146       0.004055      -0.011512      -0.003397      -0.001972      -0.011316      -0.004696       0.016012              2.150105       1.768005      -0.092998       0.106967       2.391686      -0.814137       2.290624           0.003271
           31              H       7.451095       3.795053      12.600764       0.040172       1.557797 0.11838126E+02  0.12886025E+03                                 2.240261                            2.013032      -1.447533       2.142483                    0.990754       4.552370      13.653869       0.438349       1.283659      -0.704645       0.062095       0.019935       0.039094       0.076036       0.006347       0.003834      -0.004899       0.009600       0.005189      -0.011621       0.004086       0.007535              2.393263       2.919000       0.405963       0.802407       1.869746       0.378293       2.391045           0.003175
           32              H       4.559478      10.833828      11.064227       0.037913       1.212538 0.87235733E+01  0.85618755E+02                                 1.727914                            1.613688      -0.762106       2.494544                    0.999768       3.381243       8.810943       0.557514       1.119377      -0.749296      -0.017236      -0.031926       0.049845       0.061651       0.004417      -0.001325      -0.007839      -0.011054      -0.001578      -0.007459      -0.004740       0.012200              1.759941       1.434045       0.087802      -0.255819       1.629367      -0.372529       2.216412           0.002667
           33              H       8.743934       0.551678       7.791301       0.037979       1.473426 0.11050526E+02  0.11585024E+03                                 2.014946                            1.844959      -1.061086       2.337204                    0.996941       3.836275      10.564970       0.505790       1.155105      -0.738371       0.063559      -0.011652      -0.012107       0.065743      -0.005782      -0.004345       0.002036       0.005467      -0.004791      -0.005750      -0.003532       0.009282              2.087075       2.987325      -0.173115      -0.139902       1.619606       0.176875       1.654293           0.003426
           34              H       2.960700       5.188230      10.644249       0.030872       1.536175 0.11812810E+02  0.12586302E+03                                 2.074052                            1.909245      -0.855246       2.420605                    0.997889       3.898544      10.806507       0.496775       1.157181      -0.738399      -0.050357       0.015227       0.045101       0.069295      -0.003922      -0.008251       0.002459      -0.000344      -0.004800      -0.008874      -0.001255       0.010129              2.152162       2.297786      -0.204925      -0.790806       1.694799       0.148490       2.463901           0.003603
           35              H       3.394936       2.106653       6.256212       0.034779       1.270328 0.90986292E+01  0.90924604E+02                                 1.831884                            1.684344      -0.922853       2.421743                    0.998836       3.541432       9.543133       0.524184       1.169275      -0.735627      -0.032560      -0.032679      -0.039594       0.060793       0.003414       0.013316       0.000889       0.008807       0.005888      -0.011176      -0.005292       0.016467              1.894202       1.715380       0.339793       0.332351       2.131077       0.466992       1.836149           0.002252
           36              H       7.885331       5.403059       7.313396       0.045098       1.499598 0.11235300E+02  0.11854524E+03                                 2.054483                            1.871906      -1.133672       2.307133                    0.995837       3.894010      10.838419       0.496355       1.169539      -0.734415       0.024636       0.051629      -0.046630       0.073803       0.007144      -0.004067      -0.011516      -0.003402      -0.001998      -0.011316      -0.004704       0.016020              2.150001       1.767929       0.092997      -0.106966       2.391566      -0.814076       2.290508           0.003253
           37              C       8.184362       9.276287       4.777603       0.531437      21.430419 0.24103488E+03  0.49446502E+04                                 6.992128                            5.411928       0.324137       2.164844                    0.999711      22.501396      62.668266       0.655232       0.455675      -1.028961       0.055516      -0.017802      -0.054535       0.079831       0.047374      -0.020323      -0.048902      -0.193852      -0.158857      -0.085279      -0.062678       0.147958              7.831070      10.573432      -0.996554       0.395619       4.292086       1.192404       8.627691          -0.004059
           38              C       0.143101       5.783528       3.057144       0.522796      18.768501 0.20482256E+03  0.40495410E+04                                 6.400475                            5.017698       0.253865       2.146530                    0.999711      22.062439      61.074597       0.672072       0.460959      -1.022113      -0.013145       0.039220      -0.041540       0.058622       0.003242      -0.042103      -0.026399       0.175740      -0.172192      -0.088588      -0.038084       0.126672              7.059767       4.116528       0.253135       1.085194       8.503819       1.760139       8.558955          -0.005941
           39              C       7.033636       6.506987       0.682101       0.534954      20.983419 0.21789450E+03  0.43621289E+04                                 6.841320                            5.126039       0.401663       2.191633                    0.999826      22.135432      61.063821       0.676558       0.452219      -1.030079       0.070341       0.028831       0.009565       0.076620       0.007498       0.014204      -0.106988      -0.102736       0.076167      -0.086089      -0.053226       0.139315              7.809735       8.347098      -0.823747      -1.017439       7.422432       3.886583       7.659677          -0.007465
           40              C       1.285931      10.720658       2.690750       0.534129      20.323838 0.22083012E+03  0.44275519E+04                                 6.659353                            5.140080       0.491408       2.220403                    0.999770      22.083521      60.600751       0.680907       0.448655      -1.034021      -0.051541      -0.031615      -0.043090       0.074247      -0.054833      -0.078273       0.058641       0.107376      -0.076757      -0.093665      -0.049944       0.143609              7.440855       5.598211       0.668627       2.012503       8.390408      -2.742291       8.333947          -0.009447
           41              C       1.047101       8.118342      14.050409       0.542166      19.118216 0.20204284E+03  0.39950970E+04                                 6.577245                            5.040769       0.130523       2.110841                    0.999585      22.054188      61.766724       0.656812       0.471608      -1.012698      -0.047614       0.021322       0.036658       0.063762      -0.007044       0.088159      -0.002320       0.157755       0.115491      -0.098469      -0.039580       0.138050              7.409524       5.073503       0.348242      -1.432486      11.659986      -0.222903       5.495084          -0.005412
           42              C       7.130352      10.465068       0.729891       0.532506      21.114630 0.23065742E+03  0.46809255E+04                                 6.895824                            5.293818       0.231635       2.131492                    0.999727      22.384102      62.046249       0.662430       0.455619      -1.028787       0.026257      -0.056380       0.044216       0.076309      -0.000380       0.033837       0.103939      -0.095851       0.126349      -0.093979      -0.047623       0.141602              7.731690       9.689116       0.631191      -1.535059       6.796628      -2.992128       6.709327          -0.009487
           43              C       3.249862       7.504340       2.463383       0.531462      21.429933 0.24102879E+03  0.49444849E+04                                 6.991994                            5.411840       0.324256       2.164895                    0.999711      22.500952      62.666404       0.655242       0.455672      -1.028964       0.055522       0.017818       0.054505       0.079819      -0.047386       0.020302      -0.048881      -0.193852      -0.158814      -0.085273      -0.062672       0.147945              7.830906      10.573200       0.996518      -0.395661       4.292013       1.192372       8.627507          -0.004013
           44              C       5.077600      10.997099       4.183842       0.522814      18.768442 0.20482235E+03  0.40495302E+04                                 6.400432                            5.017681       0.253855       2.146527                    0.999711      22.062291      61.073865       0.672077       0.460957      -1.022116      -0.013168      -0.039227       0.041528       0.058623      -0.003247       0.042110      -0.026407       0.175759      -0.172217      -0.088603      -0.038085       0.126688              7.059718       4.116518      -0.253155      -1.085190       8.503707       1.760166       8.558930          -0.005873
           45              C       2.099136      10.273640       6.558885       0.534927      20.984724 0.21790948E+03  0.43625048E+04                                 6.841559                            5.126181       0.401557       2.191578                    0.999826      22.136464      61.067251       0.676555       0.452213      -1.030082       0.070344      -0.028807      -0.009573       0.076614      -0.007500      -0.014203      -0.106978      -0.102712       0.076179      -0.086083      -0.053217       0.139300              7.810036       8.347428       0.823787       1.017496       7.422676       3.886759       7.660002          -0.007522
           46              C       6.220431       6.059969       4.550236       0.534079      20.324537 0.22084150E+03  0.44278193E+04                                 6.659402                            5.140150       0.491575       2.220457                    0.999771      22.083897      60.601265       0.680918       0.448644      -1.034031      -0.051567       0.031637       0.043115       0.074290       0.054826       0.078209       0.058629       0.107350      -0.076659      -0.093627      -0.049912       0.143540              7.440894       5.598214      -0.668621      -2.012477       8.390507      -2.742338       8.333962          -0.009530
           47              C       5.981601       8.366137       7.672549       0.542199      19.117352 0.20203103E+03  0.39947990E+04                                 6.576994                            5.040573       0.130884       2.110970                    0.999585      22.053594      61.764250       0.656835       0.471599      -1.012704      -0.047608      -0.021318      -0.036624       0.063736       0.007032      -0.088183      -0.002337       0.157800       0.115455      -0.098484      -0.039599       0.138084              7.409243       5.073325      -0.348179       1.432450      11.659488      -0.222845       5.494917          -0.005401
           48              C       2.195852       6.315558       6.511095       0.532520      21.114628 0.23065838E+03  0.46809414E+04                                 6.895847                            5.293850       0.231363       2.131406                    0.999726      22.383775      62.044959       0.662425       0.455623      -1.028787       0.026299       0.056329      -0.044265       0.076316       0.000361      -0.033867       0.103965      -0.095901       0.126278      -0.094007      -0.047632       0.141639              7.731714       9.689165      -0.631190       1.535052       6.796656      -2.992132       6.709321          -0.009504
           49              C       1.684638       1.713366       9.704369       0.531374      21.431488 0.24104912E+03  0.49450094E+04                                 6.992309                            5.412052       0.324201       2.164849                    0.999711      22.502108      62.670433       0.655232       0.455669      -1.028965      -0.055521       0.017812       0.054521       0.079827       0.047373      -0.020324      -0.048891      -0.193841      -0.158850      -0.085277      -0.062669       0.147947              7.831284      10.573754      -0.996579       0.395658       4.292177       1.192437       8.627921          -0.004149
           50              C       9.725899       5.206125      11.424828       0.522771      18.769084 0.20482992E+03  0.40497183E+04                                 6.400568                            5.017759       0.253909       2.146535                    0.999711      22.062835      61.075703       0.672074       0.460954      -1.022118       0.013137      -0.039213       0.041548       0.058621       0.003240      -0.042100      -0.026399       0.175733      -0.172186      -0.088586      -0.038080       0.126666              7.059878       4.116580       0.253145       1.085218       8.503972       1.760186       8.559082          -0.005967
           51              C       2.835364       4.482666      13.799871       0.534974      20.983815 0.21789893E+03  0.43622346E+04                                 6.841374                            5.126069       0.401614       2.191612                    0.999826      22.135658      61.064331       0.676561       0.452215      -1.030082      -0.070350      -0.028825      -0.009567       0.076626       0.007508       0.014206      -0.106979      -0.102729       0.076158      -0.086091      -0.053212       0.139304              7.809806       8.347183      -0.823764      -1.017458       7.422494       3.886630       7.659742          -0.007499
           52              C       8.583069       0.268995      11.791222       0.534145      20.324108 0.22083341E+03  0.44276274E+04                                 6.659362                            5.140082       0.491453       2.220412                    0.999770      22.083667      60.600914       0.680916       0.448649      -1.034026       0.051537       0.031608       0.043091       0.074242      -0.054832      -0.078271       0.058635       0.107375      -0.076770      -0.093660      -0.049944       0.143605              7.440869       5.598217       0.668628       2.012512       8.390430      -2.742302       8.333959          -0.009465
           53              C       8.821899       2.871311       0.431563       0.542163      19.118703 0.20204830E+03  0.39952269E+04                                 6.577311                            5.040805       0.130575       2.110848                    0.999585      22.054493      61.767495       0.656816       0.471602      -1.012702       0.047608      -0.021328      -0.036662       0.063761      -0.007051       0.088161      -0.002319       0.157757       0.115501      -0.098473      -0.039580       0.138053              7.409610       5.073552       0.348253      -1.432510      11.660135      -0.222918       5.495144          -0.005432
           54              C       2.738648       0.524585      13.752081       0.532449      21.115529 0.23066801E+03  0.46811848E+04                                 6.895939                            5.293880       0.231830       2.131538                    0.999727      22.384717      62.047847       0.662438       0.455609      -1.028795      -0.026268       0.056366      -0.044232       0.076312      -0.000386       0.033841       0.103924      -0.095880       0.126378      -0.093984      -0.047612       0.141596              7.731838       9.689305       0.631206      -1.535099       6.796754      -2.992210       6.709454          -0.009525
           55              C       6.619138       3.485313      12.018589       0.531399      21.430590 0.24103684E+03  0.49447051E+04                                 6.992187                            5.411967       0.324192       2.164862                    0.999711      22.501546      62.668968       0.655226       0.455678      -1.028958      -0.055521      -0.017803      -0.054517       0.079822      -0.047384       0.020311      -0.048885      -0.193848      -0.158844      -0.085274      -0.062675       0.147949              7.831138      10.573534       0.996561      -0.395665       4.292127       1.192416       8.627753          -0.004120
           56              C       4.791399      -0.007446      10.298130       0.522830      18.768438 0.20482232E+03  0.40495419E+04                                 6.400522                            5.017749       0.253663       2.146468                    0.999710      22.062361      61.074758       0.672056       0.460969      -1.022106       0.013163       0.039234      -0.041533       0.058630      -0.003239       0.042110      -0.026407       0.175768      -0.172193      -0.088604      -0.038084       0.126689              7.059815       4.116572      -0.253160      -1.085201       8.503829       1.760197       8.559045          -0.005913
           57              C       7.769864       0.716013       7.923087       0.534947      20.984506 0.21790726E+03  0.43624544E+04                                 6.841564                            5.126193       0.401526       2.191574                    0.999826      22.136262      61.066888       0.676546       0.452220      -1.030077      -0.070340       0.028804       0.009585       0.076611      -0.007497      -0.014202      -0.106981      -0.102716       0.076202      -0.086082      -0.053223       0.139306              7.810034       8.347412       0.823794       1.017506       7.422679       3.886759       7.660011          -0.007538
           58              C       3.648569       4.929684       9.931736       0.534086      20.324229 0.22083772E+03  0.44277283E+04                                 6.659366                            5.140129       0.491588       2.220466                    0.999771      22.083668      60.600698       0.680914       0.448648      -1.034028       0.051566      -0.031635      -0.043107       0.074284       0.054829       0.078219       0.058622       0.107355      -0.076667      -0.093624      -0.049924       0.143548              7.440846       5.598191      -0.668620      -2.012465       8.390449      -2.742302       8.333898          -0.009550
           59              C       3.887399       2.623516       6.809423       0.542205      19.117302 0.20203074E+03  0.39948007E+04                                 6.577028                            5.040601       0.130747       2.110925                    0.999585      22.053729      61.765138       0.656825       0.471605      -1.012699       0.047604       0.021317       0.036629       0.063735       0.007036      -0.088186      -0.002336       0.157790       0.115455      -0.098479      -0.039605       0.138084              7.409276       5.073348      -0.348165       1.432448      11.659539      -0.222841       5.494940          -0.005399
           60              C       7.673147       4.674095       7.970877       0.532534      21.114935 0.23066214E+03  0.46810433E+04                                 6.895913                            5.293892       0.231296       2.131379                    0.999726      22.384163      62.046488       0.662422       0.455622      -1.028785      -0.026307      -0.056322       0.044273       0.076318       0.000358      -0.033868       0.103956      -0.095895       0.126302      -0.094002      -0.047631       0.141633              7.731789       9.689245      -0.631195       1.535069       6.796725      -2.992171       6.709398          -0.009521
           61              O       7.911977       9.048758       3.552717      -0.562846      40.847160 0.64729176E+03  0.16344938E+05                                 9.480292                            7.949602      -0.001121       2.025539                    0.998946      28.915652      78.607701       0.662523       0.366119      -1.130276       0.031799       0.015667       0.054323       0.064866       0.030743       0.029675      -0.007148      -0.117650       0.053089      -0.084352       0.026825       0.057526             10.478141      10.239758       0.460962       1.041754       6.104732       2.007231      15.089933           0.056720
           62              O       9.299559       9.108418       5.320821      -0.505517      34.162941 0.48694225E+03  0.11401661E+05                                 8.313822                            6.786143       0.525949       2.222801                    0.999206      26.807813      69.188487       0.737591       0.354650      -1.144266      -0.039282      -0.004115      -0.035219       0.052919       0.009970       0.044527      -0.039821      -0.016954      -0.192974      -0.095084       0.039662       0.055423              9.324560      15.517635      -1.347155       2.223483       5.389283       0.285220       7.066763           0.037423
           63              O       0.067109       7.036567       3.163152      -0.562263      43.124765 0.68259890E+03  0.17487757E+05                                 9.868924                            8.211807      -0.147490       1.980235                    0.997844      29.172476      80.194237       0.645349       0.370462      -1.125603      -0.003887      -0.066969      -0.018239       0.069517       0.003074      -0.035064       0.010978      -0.025249      -0.183106      -0.075449       0.031140       0.044309             10.945991       8.110665       0.283965       1.582948      16.054251       2.092158       8.673057           0.055897
           64              O       9.822616       5.130281       2.020814      -0.505449      34.754981 0.48255841E+03  0.11269238E+05                                 8.399762                            6.752470       0.467201       2.205361                    0.998716      26.696083      68.724387       0.740210       0.354329      -1.144958       0.009107       0.038518       0.040290       0.056479       0.019882      -0.009301       0.064943       0.096267       0.053961      -0.098077       0.042363       0.055714              9.513535       5.515172       0.990952       1.208698       9.563994       5.107699      13.461438           0.035570
           65              O       7.351912       7.345087       1.575349      -0.572519      46.207161 0.69131520E+03  0.17718675E+05                                10.278174                            8.201416      -0.033361       2.013313                    0.997997      29.165442      79.476981       0.654965       0.364866      -1.132997       0.002511      -0.045861      -0.050339       0.068144       0.006052       0.021396      -0.003987      -0.103190       0.158938      -0.081897       0.025228       0.056669             11.852108       9.950323       0.763324      -0.489350      12.558527       6.535257      13.047475           0.052760
           66              O       7.814274       5.850771      -0.032440      -0.516294      36.815632 0.51292067E+03  0.12165926E+05                                 8.760131                            6.988761       0.482213       2.207478                    0.998623      27.014621      70.153033       0.723152       0.357093      -1.142406      -0.020452       0.039834       0.027655       0.052629      -0.043678      -0.045167      -0.033051      -0.078169       0.027286      -0.092817       0.033425       0.059392             10.016416      10.639893      -3.553929      -3.213662       9.890298       4.591729       9.519057           0.033452
           67              O       0.833931       9.532294       2.821667      -0.583011      43.434073 0.71455848E+03  0.18466761E+05                                 9.828303                            8.346081      -0.065292       1.998346                    0.998280      29.446994      80.581774       0.648327       0.365560      -1.132440       0.019527       0.057820      -0.026837       0.066668      -0.005692      -0.058313      -0.000443      -0.038145      -0.163809      -0.089504       0.039792       0.049712             10.780905       8.913240       2.775192       0.877996      14.644508      -2.943974       8.784967           0.053446
           68              O       1.043153       0.216676       1.783165      -0.496544      32.440668 0.44113926E+03  0.10077133E+05                                 7.979188                            6.423802       0.496029       2.212641                    0.999409      26.414897      67.335442       0.764372       0.350784      -1.147416      -0.006779      -0.034813       0.031414       0.047379      -0.057298      -0.045817      -0.037091       0.024260       0.048667      -0.096457       0.037074       0.059383              9.037654       5.731089      -1.054343       2.027100       9.331868      -5.132924      12.050006           0.032183
           69              O       0.271398       7.719270       0.341775      -0.579853      42.852670 0.70363212E+03  0.18140012E+05                                 9.833209                            8.308959      -0.117293       1.987065                    0.997628      29.418724      80.777090       0.645707       0.367942      -1.129011       0.032692       0.043674      -0.052052       0.075403       0.025450       0.014761      -0.045767       0.057117       0.044834      -0.072206       0.030362       0.041845             10.918511       8.796521       2.022833      -2.981383      13.549569      -0.662214      10.409443           0.063163
           70              O       1.131974       9.324562      14.001026      -0.487845      35.124585 0.46407834E+03  0.10740847E+05                                 8.485751                            6.632527       0.531666       2.234667                    0.999066      26.271980      67.503334       0.744493       0.355466      -1.143140      -0.013688      -0.059174       0.006610       0.061095       0.005704       0.081477      -0.001846      -0.038039      -0.061321      -0.096523       0.029233       0.067289              9.800188       5.770856       0.116588      -0.304278      18.075706      -1.188244       5.554002           0.034592
           71              O       8.356082      10.098974       0.878042      -0.563171      41.620062 0.66077988E+03  0.16749756E+05                                 9.578022                            8.011211      -0.101760       1.994203                    0.998441      28.941265      78.490959       0.663412       0.364226      -1.133230      -0.070528       0.006483      -0.001135       0.070834      -0.011406       0.010275       0.063278       0.035117       0.006662      -0.074935       0.019019       0.055915             10.588960      14.355759      -1.009108      -0.575791       9.741384      -2.939825       7.669738           0.059120
           72              O       6.157269       9.978804       1.329445      -0.494951      32.621369 0.45279041E+03  0.10399587E+05                                 8.004902                            6.500429       0.655741       2.270803                    0.999501      26.294457      66.972019       0.762025       0.349960      -1.149342       0.046642       0.003805      -0.023062       0.052171       0.053052      -0.039970       0.044737      -0.013224       0.058674      -0.094464       0.040067       0.054398              8.999932      10.645677       2.672856      -3.847988       7.398208      -3.191787       8.955911           0.042061
           73              O       2.977477       7.731868       3.688269      -0.562699      40.840099 0.64715530E+03  0.16340617E+05                                 9.479264                            7.948802      -0.001795       2.025388                    0.998944      28.912500      78.596800       0.662552       0.366122      -1.130275       0.031727      -0.015610      -0.054324       0.064818      -0.030760      -0.029707      -0.007123      -0.117558       0.053140      -0.084342       0.026857       0.057485             10.476949      10.238535      -0.460931      -1.041754       6.104148       2.006970      15.088163           0.056718
           74              O       4.365059       7.672208       1.920165      -0.505648      34.167362 0.48702068E+03  0.11403948E+05                                 8.314444                            6.786630       0.526504       2.222927                    0.999207      26.810153      69.195718       0.737575       0.354644      -1.144272      -0.039307       0.004065       0.035165       0.052898      -0.010014      -0.044552      -0.039814      -0.017000      -0.192919      -0.095094       0.039681       0.055413              9.325277      15.518917       1.347320      -2.223581       5.389668       0.285261       7.067247           0.037413
           75              O       5.001609       9.744060       4.077834      -0.562242      43.124898 0.68260430E+03  0.17487994E+05                                 9.869127                            8.212003      -0.148043       1.980073                    0.997842      29.172357      80.195092       0.645319       0.370476      -1.125588      -0.003870       0.066965       0.018232       0.069510      -0.003127       0.035056       0.010988      -0.025286      -0.183181      -0.075472       0.031134       0.044338             10.946203       8.110881      -0.284016      -1.583028      16.054409       2.092204       8.673319           0.055880
           76              O       4.888116       0.364546       5.220172      -0.505415      34.753439 0.48253057E+03  0.11268416E+05                                 8.399488                            6.752255       0.467239       2.205383                    0.998715      26.695447      68.722038       0.740225       0.354327      -1.144960       0.009087      -0.038510      -0.040265       0.056452      -0.019883       0.009312       0.064970       0.096317       0.053996      -0.098121       0.042385       0.055736              9.513231       5.515020      -0.990924      -1.208657       9.563643       5.107532      13.461029           0.035547
           77              O       2.417412       9.435540       5.665637      -0.572503      46.206071 0.69129209E+03  0.17717891E+05                                10.277880                            8.201153      -0.032903       2.013457                    0.997997      29.165153      79.475121       0.654992       0.364854      -1.133009       0.002532       0.045890       0.050290       0.068127      -0.006107      -0.021388      -0.003986      -0.103211       0.159008      -0.081922       0.025235       0.056687             11.851794       9.950039      -0.763320       0.489321      12.558123       6.535087      13.047220           0.052705
           78              O       2.879774      10.929856       7.273426      -0.516289      36.816647 0.51293370E+03  0.12166330E+05                                 8.760337                            6.988883       0.481981       2.207404                    0.998622      27.014820      70.154145       0.723140       0.357096      -1.142402      -0.020461      -0.039836      -0.027682       0.052648       0.043667       0.045166      -0.033046      -0.078147       0.027256      -0.092802       0.033423       0.059379             10.016687      10.640227       3.554079       3.213816       9.890510       4.591872       9.519325           0.033434
           79              O       5.768430       7.248332       4.419319      -0.583054      43.436462 0.71461364E+03  0.18468607E+05                                 9.828798                            8.346527      -0.065137       1.998387                    0.998281      29.448038      80.586463       0.648293       0.365571      -1.132427       0.019487      -0.057795       0.026854       0.066642       0.005640       0.058315      -0.000429      -0.038220      -0.163816      -0.089516       0.039822       0.049693             10.781428       8.913736      -2.775315      -0.878126      14.645121      -2.944046       8.785428           0.053291
           80              O       5.977653       5.278151       5.457821      -0.496279      32.430524 0.44096948E+03  0.10072282E+05                                 7.977680                            6.422681       0.494494       2.212275                    0.999405      26.409771      67.319047       0.764419       0.350797      -1.147406      -0.006795       0.034764      -0.031477       0.047387       0.057202       0.045652      -0.037152       0.023837       0.048843      -0.096321       0.037253       0.059068              9.035881       5.730038       1.054140      -2.026591       9.330105      -5.131795      12.047501           0.032357
           81              O       5.205897       9.061357       6.899211      -0.579860      42.852492 0.70362815E+03  0.18139890E+05                                 9.833208                            8.308950      -0.117703       1.986941                    0.997627      29.418589      80.776766       0.645705       0.367943      -1.129009       0.032715      -0.043674       0.052061       0.075419      -0.025462      -0.014766      -0.045740       0.057140       0.044896      -0.072202       0.030372       0.041831             10.918531       8.796513      -2.022872       2.981367      13.549602      -0.662217      10.409477           0.063133
           82              O       6.066474       7.159917       7.721932      -0.488071      35.129368 0.46415639E+03  0.10743057E+05                                 8.486242                            6.632871       0.533062       2.235039                    0.999070      26.274885      67.511079       0.744513       0.355443      -1.143163      -0.013669       0.059167      -0.006698       0.061094      -0.005771      -0.081619      -0.001720      -0.037697      -0.061639      -0.096613       0.029092       0.067522              9.800798       5.771134      -0.116561       0.304310      18.076943      -1.188356       5.554316           0.034369
           83              O       3.421582       6.681652       6.362944      -0.563117      41.616980 0.66072406E+03  0.16747913E+05                                 9.577385                            8.010736      -0.101503       1.994297                    0.998441      28.940234      78.486016       0.663452       0.364213      -1.133245      -0.070568      -0.006556       0.001054       0.070880       0.011448      -0.010228       0.063334       0.035215       0.006834      -0.075009       0.019038       0.055970             10.588210      14.354696       1.009152       0.575620       9.740763      -2.939546       7.669171           0.059154
           84              O       1.222769       6.801823       5.911541      -0.494760      32.614180 0.45267087E+03  0.10396140E+05                                 8.003761                            6.499583       0.655602       2.270826                    0.999500      26.291136      66.960986       0.762073       0.349961      -1.149342       0.046596      -0.003801       0.023025       0.052113      -0.053108       0.039967       0.044755      -0.013215       0.058718      -0.094519       0.040097       0.054423              8.998595      10.644042      -2.672432       3.847330       7.397173      -3.191200       8.954570           0.042116
           85              O       1.957023       1.940895      10.929255      -0.562738      40.842215 0.64719536E+03  0.16341903E+05                                 9.479603                            7.949049      -0.001390       2.025498                    0.998945      28.913399      78.600255       0.662541       0.366122      -1.130273      -0.031775      -0.015683      -0.054297       0.064837       0.030741       0.029700      -0.007184      -0.117570       0.053218      -0.084353       0.026884       0.057468             10.477355      10.238930       0.460931       1.041756       6.104321       2.007061      15.088815           0.056651
           86              O       0.569441       1.881235       9.161151      -0.505506      34.163855 0.48695533E+03  0.11402049E+05                                 8.313956                            6.786230       0.526020       2.222810                    0.999207      26.808210      69.189846       0.737587       0.354649      -1.144266       0.039293       0.004123       0.035227       0.052933       0.009967       0.044524      -0.039820      -0.016951      -0.192997      -0.095087       0.039663       0.055424              9.324732      15.518001      -1.347214       2.223497       5.389362       0.285217       7.066832           0.037419
           87              O       9.801891       3.953086      11.318820      -0.562161      43.120580 0.68251641E+03  0.17485120E+05                                 9.868336                            8.211335      -0.147731       1.980194                    0.997842      29.170664      80.188126       0.645364       0.370464      -1.125601       0.003882       0.066951       0.018240       0.069500       0.003075      -0.035067       0.010976      -0.025280      -0.183106      -0.075453       0.031129       0.044324             10.945325       8.110181       0.283918       1.582807      16.053312       2.091994       8.672482           0.055873
           88              O       0.046384       5.859372      12.461158      -0.505425      34.754492 0.48254809E+03  0.11268934E+05                                 8.399673                            6.752395       0.467232       2.205376                    0.998715      26.695829      68.723483       0.740214       0.354329      -1.144958      -0.009117      -0.038518      -0.040297       0.056485       0.019883      -0.009302       0.064949       0.096263       0.053958      -0.098081       0.042362       0.055719              9.513437       5.515124       0.990941       1.208691       9.563851       5.107652      13.461336           0.035585
           89              O       2.517088       3.644566      12.906623      -0.572494      46.204569 0.69126987E+03  0.17717162E+05                                10.277620                            8.200998      -0.032936       2.013460                    0.997996      29.164665      79.473173       0.655002       0.364852      -1.133012      -0.002530       0.045860       0.050372       0.068168       0.006080       0.021391      -0.004025      -0.103274       0.158859      -0.081928       0.025280       0.056648             11.851444       9.949778       0.763306      -0.489267      12.557828       6.534845      13.046724           0.052773
           90              O       2.054726       5.435029       0.032440      -0.516277      36.815119 0.51291079E+03  0.12165618E+05                                 8.759984                            6.988647       0.482314       2.207508                    0.998624      27.014563      70.152375       0.723166       0.357088      -1.142411       0.020459      -0.039836      -0.027662       0.052637      -0.043681      -0.045169      -0.033044      -0.078173       0.027290      -0.092819       0.033430       0.059389             10.016243      10.639770      -3.553908      -3.213640       9.890099       4.591605       9.518859           0.033454
           91              O       9.035069       1.457359      11.660305      -0.582943      43.430671 0.71448996E+03  0.18464540E+05                                 9.827801                            8.345677      -0.065453       1.998325                    0.998278      29.445556      80.576754       0.648344       0.365560      -1.132440      -0.019536      -0.057801       0.026823       0.066649      -0.005689      -0.058322      -0.000442      -0.038169      -0.163843      -0.089522       0.039800       0.049722             10.780338       8.912778       2.775045       0.877913      14.643752      -2.943785       8.784484           0.053425
           92              O       8.825847      10.772977      12.698807      -0.496538      32.440749 0.44113918E+03  0.10077127E+05                                 7.979173                            6.423788       0.496085       2.212656                    0.999410      26.414975      67.335544       0.764376       0.350783      -1.147418       0.006780       0.034811      -0.031418       0.047380      -0.057302      -0.045820      -0.037097       0.024267       0.048679      -0.096467       0.037079       0.059388              9.037639       5.731076      -1.054354       2.027112       9.331832      -5.132917      12.050008           0.032186
           93              O       9.597602       3.270383      14.140197      -0.579782      42.848467 0.70354562E+03  0.18137219E+05                                 9.832598                            8.308457      -0.117452       1.987054                    0.997625      29.416851      80.770607       0.645725       0.367942      -1.129010      -0.032686      -0.043679       0.052024       0.075384       0.025447       0.014749      -0.045780       0.057134       0.044828      -0.072216       0.030364       0.041853             10.917818       8.796038       2.022756      -2.981207      13.548613      -0.662275      10.408804           0.063090
           94              O       8.737026       1.665091       0.480946      -0.487850      35.125273 0.46408738E+03  0.10741108E+05                                 8.485840                            6.632585       0.531674       2.234663                    0.999066      26.272265      67.504230       0.744491       0.355465      -1.143140       0.013691       0.059179      -0.006618       0.061101       0.005703       0.081484      -0.001847      -0.038047      -0.061343      -0.096534       0.029241       0.067292              9.800305       5.770898       0.116560      -0.304274      18.075959      -1.188260       5.554058           0.034570
           95              O       1.512918       0.890679      13.603930      -0.563099      41.615805 0.66069587E+03  0.16747096E+05                                 9.577427                            8.010731      -0.101938       1.994189                    0.998439      28.939323      78.484469       0.663429       0.364229      -1.133228       0.070539      -0.006459       0.001120       0.070843      -0.011407       0.010256       0.063260       0.035076       0.006614      -0.074904       0.019005       0.055900             10.588283      14.354959      -1.009108      -0.575703       9.740673      -2.939538       7.669218           0.059062
           96              O       3.711731       1.010849      13.152527      -0.494896      32.620972 0.45278016E+03  0.10399315E+05                                 8.004937                            6.500440       0.655287       2.270668                    0.999500      26.293830      66.970793       0.762008       0.349969      -1.149332      -0.046668      -0.003766       0.023019       0.052172       0.053075      -0.039949       0.044695      -0.013241       0.058722      -0.094450       0.040081       0.054369              8.999989      10.645713       2.672904      -3.848042       7.398263      -3.191837       8.955993           0.042017
           97              O       6.891523       3.257785      10.793703      -0.562743      40.842750 0.64720266E+03  0.16342128E+05                                 9.479678                            7.949103      -0.001433       2.025475                    0.998946      28.913590      78.600775       0.662538       0.366123      -1.130273      -0.031733       0.015623       0.054321       0.064821      -0.030768      -0.029699      -0.007136      -0.117569       0.053109      -0.084344       0.026845       0.057499             10.477440      10.239036      -0.460949      -1.041843       6.104382       2.007083      15.088900           0.056698
           98              O       5.503941       3.317445      12.561807      -0.505623      34.167701 0.48702516E+03  0.11404108E+05                                 8.314613                            6.786742       0.526150       2.222820                    0.999207      26.809896      69.195790       0.737554       0.354652      -1.144262       0.039308      -0.004097      -0.035201       0.052925      -0.009982      -0.044516      -0.039833      -0.016967      -0.192863      -0.095061       0.039643       0.055418              9.325489      15.519304       1.347365      -2.223655       5.389767       0.285272       7.067395           0.037389
           99              O       4.867391       1.245593      10.404138      -0.562299      43.127163 0.68264881E+03  0.17489358E+05                                 9.869261                            8.212106      -0.147336       1.980262                    0.997845      29.173549      80.197965       0.645337       0.370461      -1.125603       0.003903      -0.066979      -0.018265       0.069534      -0.003093       0.035064       0.010965      -0.025253      -0.183178      -0.075468       0.031150       0.044318             10.946352       8.110982      -0.284005      -1.583045      16.054624       2.092241       8.673451           0.055906
          100              O       4.980884      10.625107       9.261800      -0.505417      34.753589 0.48253416E+03  0.11268517E+05                                 8.399495                            6.752261       0.467272       2.205393                    0.998715      26.695558      68.722302       0.740228       0.354325      -1.144962      -0.009106       0.038530       0.040265       0.056469      -0.019873       0.009309       0.064967       0.096278       0.054011      -0.098101       0.042362       0.055740              9.513234       5.515025      -0.990926      -1.208651       9.563651       5.107519      13.461025           0.035554
          101              O       7.451588       1.554113       8.816335      -0.572495      46.207314 0.69131587E+03  0.17718665E+05                                10.278083                            8.201318      -0.033029       2.013409                    0.997998      29.165646      79.477018       0.654982       0.364856      -1.133007      -0.002520      -0.045914      -0.050275       0.068132      -0.006104      -0.021400      -0.003983      -0.103173       0.159002      -0.081906       0.025217       0.056689             11.852022       9.950257      -0.763314       0.489356      12.558346       6.535202      13.047463           0.052786
          102              O       6.989226       0.059797       7.208546      -0.516266      36.815795 0.51292108E+03  0.12165942E+05                                 8.760163                            6.988758       0.482026       2.207420                    0.998622      27.014623      70.153129       0.723153       0.357092      -1.142406       0.020457       0.039835       0.027685       0.052648       0.043662       0.045166      -0.033047      -0.078136       0.027256      -0.092796       0.033422       0.059374             10.016475      10.639992       3.553972       3.213736       9.890289       4.591757       9.519143           0.033443
          103              O       4.100569       3.741321      10.062653      -0.583025      43.436101 0.71460607E+03  0.18468404E+05                                 9.828863                            8.346586      -0.065567       1.998261                    0.998280      29.447750      80.586254       0.648278       0.365580      -1.132418      -0.019502       0.057806      -0.026802       0.066635       0.005652       0.058325      -0.000455      -0.038198      -0.163734      -0.089506       0.039828       0.049679             10.781495       8.913789      -2.775317      -0.878122      14.645202      -2.944067       8.785493           0.053322
          104              O       3.891347       5.711502       9.024151      -0.496302      32.430661 0.44097403E+03  0.10072409E+05                                 7.977692                            6.422701       0.494547       2.212287                    0.999405      26.409956      67.319544       0.764420       0.350795      -1.147408       0.006795      -0.034765       0.031478       0.047388       0.057204       0.045656      -0.037150       0.023863       0.048846      -0.096325       0.037246       0.059080              9.035880       5.730057       1.054135      -2.026599       9.330105      -5.131766      12.047479           0.032359
          105              O       4.663102       1.928296       7.582761      -0.579933      42.856082 0.70370019E+03  0.18142223E+05                                 9.833735                            8.309368      -0.117449       1.986987                    0.997629      29.420156      80.782291       0.645690       0.367942      -1.129009      -0.032729       0.043669      -0.052043       0.075410      -0.025468      -0.014765      -0.045749       0.057129       0.044944      -0.072212       0.030362       0.041850             10.919142       8.796943      -2.022935       2.981531      13.550452      -0.662193      10.410030           0.063120
          106              O       3.802526       3.829736       6.760040      -0.488102      35.130649 0.46417732E+03  0.10743672E+05                                 8.486466                            6.633033       0.533006       2.235012                    0.999069      26.275388      67.512978       0.744502       0.355444      -1.143161       0.013672      -0.059175       0.006703       0.061103      -0.005768      -0.081617      -0.001718      -0.037690      -0.061647      -0.096610       0.029089       0.067520              9.801061       5.771287      -0.116555       0.304327      18.077442      -1.188406       5.554453           0.034360
          107              O       6.447418       4.308001       8.119028      -0.563156      41.619855 0.66077825E+03  0.16749652E+05                                 9.577848                            8.011090      -0.101382       1.994309                    0.998442      28.941438      78.490476       0.663433       0.364216      -1.133242       0.070575       0.006563      -0.001020       0.070887       0.011447      -0.010233       0.063324       0.035223       0.006917      -0.075000       0.019030       0.055970             10.588746      14.355426       1.009181       0.575699       9.741249      -2.939746       7.669562           0.059139
          108              O       8.646231       4.187830       8.570431      -0.494758      32.615717 0.45269664E+03  0.10396889E+05                                 8.004023                            6.499775       0.655622       2.270814                    0.999500      26.291804      66.963402       0.762060       0.349962      -1.149341      -0.046601       0.003798      -0.023003       0.052108      -0.053117       0.039960       0.044765      -0.013208       0.058741      -0.094529       0.040094       0.054435              8.998901      10.644432      -2.672536       3.847482       7.397406      -3.191325       8.954866           0.042083

******************************************************
Auxiliary information for the entire system
The total spin magnetic moment of the unit cell is   35.998904
The total net atomic charge of the unit cell is   0.000003
Accuracy of reproducing the electrostatic potential in the unit cell:
  The inner radius (bohr) =    5.0000
  The outer radius (bohr) =   12.0000
  Valid grid points have density less than (e/(bohr^3)) =    0.0001
  The number of valid grid points were=        28032
  The rms potential error without charges in kcal/mol is=      2.66057
  The rms potential error with partial charges in kcal/mol is=      0.78371
  The RRMSE value at monopole order=      0.29456
  The rms potential error with partial charges and cloud penetration in kcal/mol is=      0.76667
  The RRMSE value at monopole order with cloud penetration is=      0.28816
  The rms potential error with partial charges and atomic dipoles in kcal/mol is=      0.76989
  The RRMSE value at dipole order=      0.28937
  The rms potential error with partial charges, atomic dipoles and cloud penetration in kcal/mol is=      0.74956
  The RRMSE value at dipole order with cloud penetration=      0.28173

******************************************************
The electron densities and ab initio electrostatic potential were computed in VASP using the PBE functional and
projector augmented wave method. See the main text of the journal article for a description of computational details.
The atomic charges, dipoles, and quadrupoles were computed with the DDEC6 method as described in
(a) T. A. Manz and N. Gabaldon Limas, RSC Adv. 6 (2016) 47771-47801 DOI: 10.1039/c6ra04656h
(b) N. Gabaldon Limas and T. A. Manz, RSC Adv. 8 (2018) 2678-2707 DOI: 10.1039/c7ra11829e.
For each atom in the material, the electron cloud parameters were fit to the spherically averaged atom-in-material
electron density using radial positions for which this density was between 10^-4 and 10^-2 electrons per cubic bohr.
The polarizabilities, dispersion coefficients, and quantum Drude oscillator (QDO) parameters were fit using the MCLF method.
The magnetic structure of the system was optimized in VASP from the default ferromagnetic initial guess using spin polarization.
The atomic spin moments (ASMs) were computed on this optimized magnetic structure using the DDEC6 partition as inputs
to the method of T. A. Manz and D. S. Sholl, J. Chem. Theory Comput. 7 (2011) 4146-4164 DOI: 10.1021/ct200539n.
The RMSE and RRMSE were computed using a uniform grid with Ewald summation.
