# Supplementary material for: A collection of forcefield precursors for metal–organic frameworks
Source: RSC Adv. 2019 Nov 13;9(63):36492–507. doi: 10.1039/c9ra07327b (PMC9075174; doi:10.1039/c9ra07327b)
Supplement: RA-009-C9RA07327B-s5461 [file RA-009-C9RA07327B-s5461.xyz]

   84
jmolscript: load "" {1 1 1} spacegroup "x,y,z" unitcell [{      6.848300     0.000000     0.000000 }, {     -2.282740    20.931996     0.000000 }, {      2.282740    10.465993    18.127643 }]
Mg     1.043615    21.051410    11.215391     1.539770
Mg     5.609144    20.119099    12.416529     1.539630
Mg     3.326379    21.625470    12.623365     1.539614
Mg     5.804685    10.346579     6.912252     1.539770
Mg     1.239156    11.278890     5.711114     1.539630
Mg     3.521921     9.772519     5.504278     1.539614
H      1.125595    24.572695    10.448411     0.120998
H      5.835105    24.216642     9.031917     0.110345
H      6.783184     5.030061     8.106138     0.111933
H      5.691121    17.694232     9.750497     0.120193
H      3.552325    16.645539    10.767095     0.110449
H      2.217660    14.971084     9.718411     0.111779
H      3.408344    20.529051    16.056379     0.120704
H      1.269552    21.933797    16.456274     0.110675
H      4.500443    11.396844     0.303094     0.112949
H      5.722705     6.825294     7.679232     0.120998
H      1.013195     7.181347     9.095726     0.110345
H      0.065116    26.367928    10.021505     0.111933
H      1.157179    13.703757     8.377146     0.120193
H      3.295975    14.752450     7.360548     0.110449
H      4.630640    16.426905     8.409232     0.111779
H      3.439956    10.868938     2.071264     0.120704
H      5.578748     9.464192     1.671369     0.110675
H      2.347857    20.001145    17.824549     0.112949
C      5.234708    22.253953    11.044992     0.643851
C      4.320120    23.299193    10.495543    -0.250787
C      2.931147    23.386165    10.820934     0.273066
C      2.152430    24.539727    10.124832    -0.231196
C      2.679546    25.522171     9.240747     0.100556
C      4.020307    25.330015     8.842302    -0.155477
C      4.805531    24.302673     9.378155    -0.071432
C      2.951936    19.370257    11.460296     0.643147
C      2.037346    18.371801    10.829816    -0.249299
C      0.648375    18.610111    10.591801     0.272877
C      6.717954    17.430489     9.940837    -0.231150
C      0.396767    16.173627     9.532059     0.099915
C      1.737526    15.924641     9.897693    -0.152830
C      2.522752    16.902375    10.519471    -0.073535
C      0.669167    21.171768    13.749998     0.641612
C      6.602874    21.124985    14.929927    -0.249119
C      5.213901    20.799702    14.842552     0.273001
C      4.435178    20.825762    16.189617    -0.232203
C      4.962289    21.100180    17.482480     0.101203
C      6.303050    21.541322    17.515291    -0.155908
C      7.088279    21.590931    16.357660    -0.072981
C      1.613592     9.144036     7.082651     0.643851
C      2.528180     8.098796     7.632100    -0.250787
C      3.917153     8.011824     7.306709     0.273066
C      4.695870     6.858262     8.002811    -0.231196
C      4.168754     5.875818     8.886896     0.100556
C      2.827993     6.067974     9.285341    -0.155477
C      2.042769     7.095316     8.749488    -0.071432
C      3.896364    12.027732     6.667347     0.643147
C      4.810954    13.026188     7.297827    -0.249299
C      6.199925    12.787878     7.535842     0.272877
C      0.130346    13.967500     8.186806    -0.231150
C      6.451533    15.224362     8.595584     0.099915
C      5.110774    15.473348     8.229950    -0.152829
C      4.325548    14.495614     7.608172    -0.073535
C      6.179133    10.226221     4.377645     0.641612
C      0.245426    10.273004     3.197716    -0.249119
C      1.634399    10.598287     3.285091     0.273001
C      2.413122    10.572227     1.938026    -0.232203
C      1.886011    10.297809     0.645163     0.101203
C      0.545250     9.856667     0.612352    -0.155908
C     -0.239979     9.807058     1.769983    -0.072981
O     -0.370899    22.265257    10.682439    -0.626712
O      4.811617    21.360366    11.834269    -0.805349
O      2.276378    22.541559    11.744356    -0.760353
O      4.194628    19.050625    11.631783    -0.626237
O      2.528849    20.500584    11.839526    -0.804303
O     -0.006390    19.832121    10.861540    -0.760206
O      1.911859    21.480096    13.941064    -0.625624
O      0.246081    20.935028    12.581491    -0.803607
O      4.559137    20.422298    13.649390    -0.759956
O      7.219199     9.132732     7.445204    -0.626712
O      2.036683    10.037623     6.293374    -0.805349
O      4.571922     8.856430     6.383287    -0.760353
O      2.653672    12.347364     6.495860    -0.626237
O      4.319451    10.897405     6.288117    -0.804303
O      6.854690    11.565868     7.266103    -0.760206
O      4.936441     9.917893     4.186579    -0.625624
O      6.602219    10.462961     5.546152    -0.803608
O      2.289163    10.975691     4.478253    -0.759956

The following XYZ coordinates are in angstroms. Other properties are in atomic units.
The sperically averaged electron density of each atom fit to a function of the form exp(a - br)
eigen_1, eigen_2 and eigen_3 are the three eigenvalues of traceless quadrupole moment tensor
  atom number  atomic symbol              X              Y              Z     net charge C6 coefficient C8 coefficient C10 coefficient fluctuating dipole atomic polarizability isotropic forcefield polarizability              a              b squared Pearson coefficient          <r^3>          <r^4>         wp_QDO          m_QDO          q_QDO       dipole_x       dipole_y       dipole_z         dipole            Qxy            Qxz            Qyz     Q(x^2-y^2)  Q(3z^2 - R^2)        eigen_1        eigen_2        eigen_3 static polarizability      alpha(xx)      alpha(xy)      alpha(xz)      alpha(yy)      alpha(yz)      alpha(zz) atomic spin moment
            1             Mg       1.043615      21.051410      11.215391       1.539770      16.865832 0.19575665E+03  0.38412286E+04                                 7.698455                            6.183611      -1.138608       1.862417                    0.999378      14.990168      41.853951       0.426141       0.732486      -0.906931       0.011936       0.002302      -0.027038       0.029645       0.000903      -0.043757      -0.006192       0.006849       0.179609      -0.045015      -0.033475       0.078490             10.318402      14.825226       0.616862      -0.039073       9.606660       0.087987       6.523321          -0.000000
            2             Mg       5.609144      20.119099      12.416529       1.539630      16.913486 0.19637991E+03  0.38567516E+04                                 7.713393                            6.193878      -1.139277       1.861532                    0.999410      15.011833      41.940502       0.425718       0.732587      -0.906845       0.012059      -0.023823       0.011705       0.029154      -0.038601       0.020677      -0.037430      -0.069543      -0.046315      -0.045304      -0.033624       0.078928             10.341583      14.860970      -0.343467      -0.514494       7.232526       1.295832       8.931253          -0.000000
            3             Mg       3.326379      21.625470      12.623365       1.539614      16.939460 0.19673240E+03  0.38656494E+04                                 7.722478                            6.200370      -1.137794       1.861629                    0.999403      15.024414      41.994987       0.425372       0.732809      -0.906720       0.012112       0.022687       0.014685       0.029615       0.037484       0.023151       0.043270      -0.057680      -0.013661      -0.045198      -0.033334       0.078532             10.355135      14.881606      -0.275487       0.555573       7.394172      -1.385927       8.789629          -0.000000
            4             Mg       5.804685      10.346579       6.912252       1.539770      16.865832 0.19575665E+03  0.38412286E+04                                 7.698456                            6.183611      -1.138608       1.862417                    0.999378      14.990168      41.853953       0.426141       0.732486      -0.906930      -0.011936      -0.002302       0.027038       0.029645       0.000903      -0.043757      -0.006192       0.006849       0.179609      -0.045015      -0.033475       0.078490             10.318403      14.825227       0.616862      -0.039073       9.606660       0.087987       6.523321          -0.000000
            5             Mg       1.239156      11.278890       5.711114       1.539630      16.913485 0.19637990E+03  0.38567513E+04                                 7.713392                            6.193877      -1.139277       1.861532                    0.999410      15.011833      41.940499       0.425718       0.732587      -0.906845      -0.012059       0.023823      -0.011705       0.029154      -0.038601       0.020677      -0.037430      -0.069543      -0.046315      -0.045304      -0.033624       0.078928             10.341581      14.860967      -0.343467      -0.514494       7.232525       1.295832       8.931252          -0.000000
            6             Mg       3.521921       9.772519       5.504278       1.539614      16.939460 0.19673240E+03  0.38656494E+04                                 7.722479                            6.200370      -1.137794       1.861629                    0.999403      15.024414      41.994988       0.425372       0.732809      -0.906720      -0.012112      -0.022687      -0.014685       0.029615       0.037484       0.023151       0.043270      -0.057680      -0.013661      -0.045198      -0.033334       0.078532             10.355136      14.881606      -0.275487       0.555573       7.394172      -1.385927       8.789629          -0.000000
            7              H       1.125595      24.572695      10.448411       0.120998       1.800404 0.14820687E+02  0.16860820E+03                                 2.362077                            2.178225      -1.734369       2.034678                    0.991731       4.291717      12.652574       0.448464       1.200518      -0.725208      -0.040898      -0.003835       0.019615       0.045521      -0.005361      -0.011402      -0.008869       0.016515       0.001815      -0.018476       0.002178       0.016299              2.537913       3.305685      -0.048113      -0.203124       2.394275      -0.394410       1.913778           0.000000
            8              H       5.835105      24.216642       9.031917       0.110345       2.097889 0.17797445E+02  0.21014459E+03                                 2.561410                            2.352515      -1.554599       2.111545                    0.992458       4.235121      12.368881       0.444843       1.166107      -0.736788       0.051521      -0.002690      -0.024099       0.056942      -0.001343      -0.017366      -0.009279       0.020788       0.003627      -0.020090      -0.003951       0.024042              2.729458       3.788649      -0.105863      -0.293766       2.361892      -0.242149       2.037835          -0.000000
            9              H       6.783184       5.030061       8.106138       0.111933       2.003867 0.16378633E+02  0.18942942E+03                                 2.485559                            2.256733      -1.509295       2.132633                    0.993375       4.131664      11.945099       0.454174       1.166041      -0.736749       0.024659       0.022462      -0.035047       0.048383      -0.004342      -0.014873      -0.012890       0.010858       0.013967      -0.021959       0.001477       0.020482              2.724160       2.523100       0.369128      -0.366988       3.122432      -0.974097       2.526947          -0.000000
           10              H       5.691121      17.694232       9.750497       0.120193       1.804506 0.14862897E+02  0.16922848E+03                                 2.366887                            2.182286      -1.734540       2.034503                    0.991966       4.297982      12.681137       0.447698       1.201576      -0.724964      -0.041077       0.018981      -0.006451       0.045708      -0.007283       0.010470       0.000365       0.002019      -0.042287      -0.018656       0.002130       0.016525              2.543445       3.313595      -0.152418       0.143651       2.380609       0.406688       1.936131           0.000000
           11              H       3.552325      16.645539      10.767095       0.110449       2.097550 0.17796850E+02  0.21012400E+03                                 2.559985                            2.351557      -1.548434       2.113404                    0.992501       4.237166      12.372184       0.445220       1.165196      -0.736973       0.051298      -0.019805       0.014364       0.056833      -0.014221       0.009960      -0.000658       0.003797      -0.048295      -0.020216      -0.003796       0.024012              2.727746       3.785279      -0.200940       0.238054       2.327576       0.261369       2.070382          -0.000000
           12              H       2.217660      14.971084       9.718411       0.111779       2.013454 0.16469397E+02  0.19074574E+03                                 2.493738                            2.263140      -1.515237       2.129692                    0.993448       4.139101      11.975632       0.453474       1.166209      -0.736710       0.024501      -0.041619      -0.001962       0.048335      -0.010788       0.011130       0.001062      -0.009602      -0.047525      -0.021929       0.001375       0.020555              2.734049       2.531443      -0.505893      -0.137142       3.534439       0.749194       2.136266          -0.000000
           13              H       3.408344      20.529051      16.056379       0.120704       1.798257 0.14800377E+02  0.16831375E+03                                 2.359884                            2.176519      -1.636198       2.067119                    0.991331       4.290017      12.643789       0.448720       1.200282      -0.725268      -0.041072      -0.015167      -0.013029       0.045680       0.012523       0.001180       0.008613       0.017214       0.004058      -0.018494       0.002084       0.016410              2.535333       3.301325       0.199518       0.059771       1.691185      -0.010820       2.613490           0.000000
           14              H       1.269552      21.933797      16.456274       0.110675       2.092955 0.17748514E+02  0.20943011E+03                                 2.557764                            2.349573      -1.551615       2.113050                    0.992560       4.231065      12.354443       0.445022       1.166399      -0.736716       0.051326       0.022257       0.009950       0.056822       0.015654       0.007362       0.009797       0.019989       0.000481      -0.020148      -0.003735       0.023883              2.725263       3.781565       0.306481       0.054958       1.906978      -0.019212       2.487247          -0.000000
           15              H       4.500443      11.396844       0.303094       0.112949       1.999838 0.16339512E+02  0.18888453E+03                                 2.483518                            2.255027      -1.509061       2.133230                    0.993528       4.126564      11.931668       0.453997       1.167067      -0.736507       0.024436       0.018918       0.036478       0.047809       0.015030       0.003708       0.011834       0.012609       0.019702      -0.021937       0.001436       0.020501              2.721753       2.520943       0.133117       0.502544       1.831001       0.228980       3.813315          -0.000000
           16              H       5.722705       6.825294       7.679232       0.120998       1.800404 0.14820687E+02  0.16860820E+03                                 2.362077                            2.178225      -1.734369       2.034678                    0.991731       4.291717      12.652573       0.448464       1.200518      -0.725208       0.040898       0.003835      -0.019615       0.045521      -0.005361      -0.011402      -0.008869       0.016515       0.001815      -0.018476       0.002178       0.016299              2.537912       3.305685      -0.048113      -0.203124       2.394274      -0.394410       1.913778           0.000000
           17              H       1.013195       7.181347       9.095726       0.110345       2.097890 0.17797454E+02  0.21014471E+03                                 2.561411                            2.352516      -1.554599       2.111545                    0.992458       4.235122      12.368885       0.444843       1.166107      -0.736788      -0.051521       0.002690       0.024099       0.056942      -0.001343      -0.017366      -0.009279       0.020788       0.003627      -0.020090      -0.003951       0.024042              2.729459       3.788650      -0.105863      -0.293766       2.361893      -0.242150       2.037835          -0.000000
           18              H       0.065116      26.367928      10.021505       0.111933       2.003869 0.16378647E+02  0.18942964E+03                                 2.485561                            2.256734      -1.509296       2.132633                    0.993375       4.131665      11.945106       0.454174       1.166042      -0.736749      -0.024659      -0.022462       0.035047       0.048383      -0.004342      -0.014873      -0.012890       0.010858       0.013967      -0.021959       0.001477       0.020482              2.724162       2.523102       0.369128      -0.366989       3.122435      -0.974099       2.526949          -0.000000
           19              H       1.157179      13.703757       8.377146       0.120193       1.804506 0.14862899E+02  0.16922851E+03                                 2.366888                            2.182286      -1.734540       2.034503                    0.991966       4.297982      12.681139       0.447698       1.201576      -0.724964       0.041077      -0.018981       0.006451       0.045708      -0.007283       0.010470       0.000365       0.002019      -0.042287      -0.018656       0.002130       0.016525              2.543446       3.313596      -0.152418       0.143651       2.380610       0.406688       1.936132           0.000000
           20              H       3.295975      14.752450       7.360548       0.110449       2.097550 0.17796843E+02  0.21012388E+03                                 2.559984                            2.351556      -1.548434       2.113405                    0.992501       4.237165      12.372179       0.445220       1.165196      -0.736973      -0.051298       0.019805      -0.014364       0.056833      -0.014221       0.009960      -0.000658       0.003797      -0.048295      -0.020216      -0.003796       0.024012              2.727745       3.785277      -0.200940       0.238054       2.327576       0.261369       2.070381          -0.000000
           21              H       4.630640      16.426905       8.409232       0.111779       2.013454 0.16469399E+02  0.19074577E+03                                 2.493738                            2.263140      -1.515237       2.129692                    0.993448       4.139101      11.975632       0.453474       1.166209      -0.736710      -0.024501       0.041619       0.001962       0.048335      -0.010788       0.011130       0.001062      -0.009602      -0.047525      -0.021929       0.001375       0.020555              2.734049       2.531443      -0.505893      -0.137142       3.534439       0.749194       2.136266          -0.000000
           22              H       3.439956      10.868938       2.071264       0.120704       1.798257 0.14800371E+02  0.16831368E+03                                 2.359885                            2.176519      -1.636198       2.067119                    0.991331       4.290016      12.643789       0.448720       1.200283      -0.725268       0.041072       0.015167       0.013029       0.045680       0.012523       0.001180       0.008613       0.017214       0.004058      -0.018494       0.002084       0.016410              2.535334       3.301326       0.199518       0.059771       1.691185      -0.010820       2.613490           0.000000
           23              H       5.578748       9.464192       1.671369       0.110675       2.092953 0.17748491E+02  0.20942976E+03                                 2.557762                            2.349571      -1.551615       2.113050                    0.992560       4.231063      12.354433       0.445023       1.166398      -0.736716      -0.051326      -0.022257      -0.009950       0.056822       0.015654       0.007362       0.009797       0.019989       0.000481      -0.020148      -0.003735       0.023883              2.725261       3.781561       0.306481       0.054958       1.906976      -0.019212       2.487245          -0.000000
           24              H       2.347857      20.001145      17.824549       0.112949       1.999836 0.16339494E+02  0.18888425E+03                                 2.483515                            2.255025      -1.509060       2.133230                    0.993528       4.126563      11.931659       0.453998       1.167066      -0.736507      -0.024436      -0.018918      -0.036478       0.047809       0.015030       0.003708       0.011834       0.012609       0.019702      -0.021937       0.001436       0.020501              2.721750       2.520940       0.133117       0.502544       1.831000       0.228980       3.813310          -0.000000
           25              C       5.234708      22.253953      11.044992       0.643851      25.858774 0.24309643E+03  0.49986169E+04                                 8.127783                            5.556237       0.145627       2.117564                    0.999715      21.755033      60.701969       0.625490       0.476227      -1.017462       0.039634      -0.060451       0.015616       0.073953       0.041077       0.025988       0.056602      -0.054617       0.133589      -0.071781      -0.026839       0.098620             11.214172      13.955417      -2.894012       0.297783      11.737464      -4.984961       7.949636           0.000001
           26              C       4.320120      23.299193      10.495543      -0.250787      57.018894 0.63737231E+03  0.16295450E+05                                12.560038                            8.239598       0.035926       1.958666                    0.999579      31.938582      92.135250       0.599767       0.399439      -1.088080       0.030265       0.049570      -0.062589       0.085385       0.000936      -0.012622      -0.026278      -0.036223      -0.025342      -0.030456      -0.007937       0.038392             18.741214      20.085198      -5.802128       1.591310      22.496167     -10.713684      13.642277          -0.000000
           27              C       2.931147      23.386165      10.820934       0.273066      40.750554 0.42104187E+03  0.97815852E+04                                10.412918                            6.919562       0.162647       2.043625                    0.999720      26.544894      74.901983       0.618243       0.426445      -1.062013      -0.065106      -0.028210       0.058328       0.091852       0.020452      -0.036866      -0.012791      -0.023071       0.022410      -0.044200      -0.003407       0.047608             15.408066      14.703437      -0.590591      -1.152274      19.803002      -9.431443      11.717758           0.000000
           28              C       2.152430      24.539727      10.124832      -0.231196      56.726878 0.63057143E+03  0.16216478E+05                                12.777881                            8.341390      -0.138033       1.898935                    0.998891      33.009034      98.208397       0.575586       0.413784      -1.069341       0.029598      -0.006933      -0.004160       0.030682      -0.002301      -0.025743       0.016819       0.061722       0.003537      -0.039660      -0.007088       0.046748             19.853379      15.507211      -2.467730       0.047272      28.749595     -13.801421      15.303330          -0.000000
           29              C       2.679546      25.522171       9.240747       0.100556      46.920203 0.45290016E+03  0.10721850E+05                                11.465374                            7.169451      -0.274960       1.910606                    0.998675      27.512137      78.521862       0.607909       0.425599      -1.061895       0.005656      -0.001384      -0.005511       0.008017      -0.010809       0.012846      -0.005475       0.014299       0.012233      -0.015133      -0.006704       0.021838             18.363427      16.880711      -6.714286       1.132211      26.245455     -10.535710      11.964114          -0.000000
           30              C       4.020307      25.330015       8.842302      -0.155477      44.295722 0.51671444E+03  0.12701036E+05                                10.874146                            7.562902      -0.087054       1.928602                    0.999472      31.418196      92.762285       0.600288       0.415105      -1.063611      -0.023525      -0.007786       0.013225       0.028089       0.020074      -0.009684      -0.001769      -0.033760       0.054533      -0.036510       0.012517       0.023993             14.682723      16.956809      -4.453914       0.122170      17.213132      -6.797088       9.878227          -0.000001
           31              C       4.805531      24.302673       9.378155      -0.071432      46.716847 0.55163612E+03  0.13737487E+05                                11.257790                            7.810553      -0.141800       1.906355                    0.999558      31.206138      91.743966       0.593075       0.414708      -1.067386      -0.051020      -0.031574       0.039146       0.071641       0.009610      -0.026953      -0.001617       0.028455      -0.000158      -0.023420      -0.013038       0.036458             15.524873      15.274581      -3.703191       0.414625      19.643844      -8.841533      11.656193          -0.000001
           32              C       2.951936      19.370257      11.460296       0.643147      25.890567 0.24343477E+03  0.50071303E+04                                 8.132131                            5.558564       0.149542       2.118685                    0.999697      21.772331      60.752365       0.625642       0.475964      -1.017640       0.039974       0.043869       0.044743       0.074326       0.001596      -0.048335      -0.045729      -0.037420       0.191059      -0.072556      -0.025961       0.098517             11.221488      13.964749       1.709267       2.359833      13.222789       4.136002       6.476927           0.000001
           33              C       2.037346      18.371801      10.829816      -0.249299      56.904608 0.63587196E+03  0.16246657E+05                                12.542336                            8.228650       0.037340       1.959451                    0.999589      31.901322      91.982352       0.600334       0.399318      -1.088220       0.029473      -0.079006      -0.012684       0.085273      -0.011652       0.005483       0.026353      -0.035639      -0.024730      -0.030515      -0.007774       0.038289             18.712846      20.065027       4.273675       4.224153      25.086795       9.171656      10.986716          -0.000000
           34              C       0.648375      18.610111      10.591801       0.272877      40.772083 0.42124888E+03  0.97873694E+04                                10.415525                            6.920495       0.159685       2.042792                    0.999694      26.551417      74.918424       0.618318       0.426351      -1.062097      -0.066079       0.064739      -0.004737       0.092628      -0.041942       0.000951       0.007088      -0.035252      -0.008997      -0.044535      -0.003034       0.047569             15.413047      14.712993      -0.703825       1.087948      21.909819       8.218501       9.616328           0.000000
           35              C       6.717954      17.430489       9.940837      -0.231150      56.711264 0.63026205E+03  0.16207525E+05                                12.777753                            8.340652      -0.135208       1.900042                    0.998901      33.002618      98.205921       0.575441       0.413914      -1.069192       0.027831       0.000048       0.007979       0.028952      -0.021830       0.015258      -0.022959       0.054809      -0.026109      -0.041150      -0.007251       0.048401             19.853017      15.508983       1.271080       2.112119      30.615073      12.722254      13.434995          -0.000001
           36              C       0.396767      16.173627       9.532059       0.099915      47.012619 0.45383013E+03  0.10750004E+05                                11.481651                            7.178188      -0.278562       1.909158                    0.998658      27.540653      78.640691       0.607328       0.425763      -1.061731       0.004914      -0.003382       0.003906       0.007130       0.016023       0.002404      -0.002363      -0.002888      -0.032160      -0.014093      -0.007355       0.021448             18.391926      16.904019       4.340735       5.254550      24.700671      11.472087      13.571088          -0.000000
           37              C       1.737526      15.924641       9.897693      -0.152830      44.097083 0.51398645E+03  0.12615683E+05                                10.836193                            7.537966      -0.080040       1.931561                    0.999511      31.340417      92.427567       0.601948       0.414561      -1.064094      -0.023496       0.016419      -0.000160       0.028665      -0.018293      -0.012099      -0.003665      -0.041905       0.024029      -0.035480       0.011619       0.023861             14.626441      16.891680       2.313016       3.776682      17.532303       6.544599       9.455341          -0.000001
           38              C       2.522752      16.902375      10.519471      -0.073535      46.839680 0.55333352E+03  0.13790651E+05                                11.278580                            7.824036      -0.144104       1.905137                    0.999525      31.251699      91.920882       0.592383       0.414864      -1.067261      -0.050200       0.050420       0.008929       0.071707      -0.028146       0.004368      -0.005695       0.017220      -0.034831      -0.023968      -0.012267       0.036234             15.556507      15.301317       2.217963       3.005559      21.358030       7.899710      10.010174          -0.000001
           39              C       0.669167      21.171768      13.749998       0.641612      25.929643 0.24383513E+03  0.50172273E+04                                 8.138677                            5.562222       0.145752       2.117033                    0.999695      21.790405      60.806226       0.625615       0.475808      -1.017764       0.040259       0.017070      -0.059578       0.073904      -0.043122       0.021538      -0.011250      -0.135225      -0.100561      -0.071819      -0.027301       0.099120             11.231733      13.978909       1.190700      -2.662828       4.584916       0.854131      15.131376           0.000001
           40              C       6.602874      21.124985      14.929927      -0.249119      56.901915 0.63585751E+03  0.16246621E+05                                12.543426                            8.229719       0.036633       1.959147                    0.999609      31.899220      91.985112       0.600152       0.399431      -1.088115       0.029372       0.029212       0.074334       0.085097       0.009863       0.008002      -0.000102       0.009924       0.112929      -0.030142      -0.008747       0.038889             18.714627      20.060554       1.520473      -5.815827       6.569483       1.520648      29.513845          -0.000000
           41              C       5.213901      20.799702      14.842552       0.273001      40.737559 0.42087879E+03  0.97764798E+04                                10.409699                            6.917384       0.164657       2.044420                    0.999690      26.538504      74.869658       0.618476       0.426342      -1.062117      -0.066344      -0.036686      -0.052754       0.092360       0.021316       0.036544       0.005771      -0.011666       0.060196      -0.044661      -0.003421       0.048082             15.403349      14.699563       1.292923       0.067995       5.569681       1.214569      25.940804           0.000000
           42              C       4.435178      20.825762      16.189617      -0.232203      56.851352 0.63209900E+03  0.16266655E+05                                12.799071                            8.353857      -0.138454       1.898351                    0.998880      33.045797      98.371560       0.574874       0.414019      -1.069120       0.028102       0.007136      -0.003805       0.029243       0.023588       0.011047       0.005272       0.022319      -0.114808      -0.040065      -0.006898       0.046963             19.890782      15.528914       1.194095      -2.164491       6.723150       1.080219      37.420283          -0.000001
           43              C       4.962289      21.100180      17.482480       0.101203      46.888594 0.45251109E+03  0.10710642E+05                                11.462080                            7.167331      -0.275629       1.910574                    0.998659      27.498745      78.483613       0.607859       0.425713      -1.061794       0.006277       0.005596       0.001011       0.008470      -0.005482      -0.015438       0.008528       0.008957      -0.002455      -0.014841      -0.006596       0.021437             18.358556      16.874430       2.375593      -6.380027       6.408687      -0.915943      31.792552          -0.000000
           44              C       6.303050      21.541322      17.515291      -0.155908      44.298045 0.51679064E+03  0.12703350E+05                                10.874264                            7.563271      -0.088174       1.928186                    0.999511      31.419178      92.766134       0.600298       0.415084      -1.063627      -0.023648      -0.008231      -0.014650       0.029011      -0.001356       0.021221       0.005282      -0.038717       0.033013      -0.034958       0.012081       0.022877             14.682284      16.956558       2.121102      -3.918061       5.825620       0.222584      21.264673          -0.000001
           45              C       7.088279      21.590931      16.357660      -0.072981      46.802131 0.55286979E+03  0.13776241E+05                                11.272141                            7.820286      -0.141710       1.905946                    0.999575      31.238936      91.874592       0.592577       0.414814      -1.067291      -0.051018      -0.017816      -0.047790       0.072140       0.018168       0.021835       0.006700       0.018855      -0.029795      -0.023731      -0.012470       0.036201             15.545869      15.291876       1.493352      -3.421480       6.003064       0.963509      25.342667          -0.000001
           46              C       1.613592       9.144036       7.082651       0.643851      25.858776 0.24309645E+03  0.49986174E+04                                 8.127784                            5.556237       0.145627       2.117564                    0.999715      21.755034      60.701974       0.625490       0.476227      -1.017462      -0.039634       0.060451      -0.015616       0.073953       0.041077       0.025988       0.056602      -0.054617       0.133589      -0.071781      -0.026839       0.098620             11.214173      13.955418      -2.894012       0.297783      11.737465      -4.984961       7.949637           0.000001
           47              C       2.528180       8.098796       7.632100      -0.250787      57.018895 0.63737232E+03  0.16295450E+05                                12.560037                            8.239598       0.035926       1.958666                    0.999579      31.938583      92.135250       0.599767       0.399439      -1.088080      -0.030265      -0.049570       0.062589       0.085385       0.000936      -0.012622      -0.026278      -0.036223      -0.025342      -0.030456      -0.007937       0.038392             18.741214      20.085197      -5.802127       1.591309      22.496167     -10.713684      13.642277          -0.000000
           48              C       3.917153       8.011824       7.306709       0.273066      40.750552 0.42104184E+03  0.97815845E+04                                10.412918                            6.919562       0.162647       2.043625                    0.999720      26.544893      74.901980       0.618243       0.426445      -1.062013       0.065106       0.028210      -0.058328       0.091852       0.020452      -0.036866      -0.012791      -0.023071       0.022410      -0.044200      -0.003407       0.047608             15.408065      14.703437      -0.590590      -1.152274      19.803001      -9.431443      11.717758           0.000001
           49              C       4.695870       6.858262       8.002811      -0.231196      56.726871 0.63057134E+03  0.16216475E+05                                12.777880                            8.341389      -0.138033       1.898935                    0.998891      33.009031      98.208387       0.575586       0.413784      -1.069341      -0.029598       0.006933       0.004160       0.030682      -0.002301      -0.025743       0.016819       0.061721       0.003538      -0.039660      -0.007088       0.046748             19.853377      15.507210      -2.467729       0.047272      28.749593     -13.801419      15.303329          -0.000001
           50              C       4.168754       5.875818       8.886896       0.100556      46.920203 0.45290016E+03  0.10721850E+05                                11.465374                            7.169451      -0.274960       1.910606                    0.998675      27.512137      78.521862       0.607909       0.425599      -1.061895      -0.005656       0.001383       0.005511       0.008017      -0.010809       0.012846      -0.005475       0.014299       0.012233      -0.015133      -0.006704       0.021838             18.363427      16.880711      -6.714286       1.132210      26.245455     -10.535710      11.964114          -0.000000
           51              C       2.827993       6.067974       9.285341      -0.155477      44.295728 0.51671449E+03  0.12701038E+05                                10.874148                            7.562903      -0.087055       1.928602                    0.999472      31.418198      92.762300       0.600288       0.415105      -1.063611       0.023525       0.007786      -0.013225       0.028089       0.020074      -0.009683      -0.001769      -0.033760       0.054533      -0.036510       0.012517       0.023993             14.682726      16.956811      -4.453915       0.122170      17.213136      -6.797091       9.878230          -0.000001
           52              C       2.042769       7.095316       8.749488      -0.071432      46.716853 0.55163618E+03  0.13737489E+05                                11.257791                            7.810554      -0.141800       1.906355                    0.999558      31.206140      91.743977       0.593075       0.414708      -1.067386       0.051020       0.031574      -0.039146       0.071641       0.009610      -0.026953      -0.001617       0.028455      -0.000158      -0.023420      -0.013038       0.036458             15.524875      15.274583      -3.703192       0.414625      19.643848      -8.841535      11.656196          -0.000001
           53              C       3.896364      12.027732       6.667347       0.643147      25.890567 0.24343478E+03  0.50071304E+04                                 8.132131                            5.558564       0.149542       2.118685                    0.999697      21.772331      60.752363       0.625642       0.475964      -1.017640      -0.039974      -0.043869      -0.044743       0.074326       0.001596      -0.048335      -0.045729      -0.037420       0.191059      -0.072556      -0.025961       0.098517             11.221488      13.964748       1.709267       2.359833      13.222788       4.136001       6.476927           0.000001
           54              C       4.810954      13.026188       7.297827      -0.249299      56.904596 0.63587185E+03  0.16246653E+05                                12.542334                            8.228649       0.037340       1.959451                    0.999589      31.901319      91.982338       0.600334       0.399318      -1.088220      -0.029473       0.079006       0.012684       0.085273      -0.011652       0.005483       0.026353      -0.035639      -0.024730      -0.030515      -0.007774       0.038289             18.712842      20.065024       4.273674       4.224152      25.086789       9.171654      10.986714          -0.000000
           55              C       6.199925      12.787878       7.535842       0.272877      40.772084 0.42124888E+03  0.97873696E+04                                10.415525                            6.920495       0.159685       2.042792                    0.999694      26.551417      74.918426       0.618318       0.426351      -1.062097       0.066079      -0.064739       0.004737       0.092628      -0.041942       0.000951       0.007088      -0.035252      -0.008997      -0.044535      -0.003034       0.047569             15.413048      14.712994      -0.703824       1.087949      21.909821       8.218502       9.616329           0.000000
           56              C       0.130346      13.967500       8.186806      -0.231150      56.711267 0.63026208E+03  0.16207526E+05                                12.777754                            8.340652      -0.135208       1.900042                    0.998901      33.002619      98.205924       0.575441       0.413914      -1.069192      -0.027831      -0.000048      -0.007979       0.028952      -0.021830       0.015258      -0.022959       0.054809      -0.026109      -0.041150      -0.007251       0.048401             19.853018      15.508983       1.271081       2.112120      30.615075      12.722255      13.434996          -0.000000
           57              C       6.451533      15.224362       8.595584       0.099915      47.012613 0.45383007E+03  0.10750002E+05                                11.481649                            7.178188      -0.278562       1.909158                    0.998658      27.540651      78.640681       0.607328       0.425763      -1.061731      -0.004914       0.003382      -0.003906       0.007130       0.016023       0.002404      -0.002363      -0.002888      -0.032159      -0.014093      -0.007355       0.021448             18.391924      16.904017       4.340734       5.254549      24.700668      11.472086      13.571086          -0.000000
           58              C       5.110774      15.473348       8.229950      -0.152829      44.097068 0.51398627E+03  0.12615678E+05                                10.836190                            7.537964      -0.080040       1.931561                    0.999511      31.340411      92.427540       0.601948       0.414561      -1.064094       0.023496      -0.016419       0.000160       0.028665      -0.018293      -0.012099      -0.003665      -0.041905       0.024029      -0.035480       0.011619       0.023861             14.626437      16.891675       2.313014       3.776680      17.532297       6.544596       9.455338          -0.000001
           59              C       4.325548      14.495614       7.608172      -0.073535      46.839662 0.55333330E+03  0.13790644E+05                                11.278576                            7.824034      -0.144103       1.905137                    0.999525      31.251692      91.920850       0.592383       0.414864      -1.067261       0.050200      -0.050420      -0.008930       0.071707      -0.028146       0.004368      -0.005695       0.017220      -0.034830      -0.023968      -0.012267       0.036234             15.556502      15.301312       2.217962       3.005558      21.358022       7.899706      10.010171          -0.000001
           60              C       6.179133      10.226221       4.377645       0.641612      25.929643 0.24383512E+03  0.50172273E+04                                 8.138677                            5.562223       0.145752       2.117033                    0.999695      21.790405      60.806229       0.625615       0.475808      -1.017764      -0.040259      -0.017070       0.059578       0.073904      -0.043122       0.021538      -0.011250      -0.135225      -0.100561      -0.071819      -0.027301       0.099120             11.231734      13.978910       1.190700      -2.662829       4.584916       0.854131      15.131377           0.000001
           61              C       0.245426      10.273004       3.197716      -0.249119      56.901920 0.63585757E+03  0.16246623E+05                                12.543426                            8.229719       0.036633       1.959147                    0.999609      31.899222      91.985118       0.600152       0.399431      -1.088115      -0.029372      -0.029212      -0.074334       0.085097       0.009863       0.008002      -0.000102       0.009924       0.112929      -0.030142      -0.008747       0.038889             18.714628      20.060555       1.520473      -5.815828       6.569483       1.520647      29.513845          -0.000000
           62              C       1.634399      10.598287       3.285091       0.273001      40.737559 0.42087879E+03  0.97764798E+04                                10.409699                            6.917384       0.164657       2.044420                    0.999690      26.538504      74.869658       0.618476       0.426342      -1.062117       0.066344       0.036686       0.052754       0.092360       0.021316       0.036544       0.005771      -0.011666       0.060196      -0.044661      -0.003421       0.048082             15.403349      14.699563       1.292923       0.067994       5.569681       1.214568      25.940804           0.000000
           63              C       2.413122      10.572227       1.938026      -0.232203      56.851348 0.63209897E+03  0.16266654E+05                                12.799070                            8.353857      -0.138454       1.898351                    0.998880      33.045796      98.371555       0.574874       0.414019      -1.069120      -0.028102      -0.007136       0.003805       0.029243       0.023588       0.011047       0.005272       0.022319      -0.114808      -0.040065      -0.006898       0.046963             19.890781      15.528913       1.194095      -2.164492       6.723149       1.080218      37.420280          -0.000001
           64              C       1.886011      10.297809       0.645163       0.101203      46.888594 0.45251109E+03  0.10710642E+05                                11.462080                            7.167331      -0.275629       1.910574                    0.998659      27.498745      78.483615       0.607859       0.425713      -1.061793      -0.006277      -0.005596      -0.001011       0.008470      -0.005482      -0.015438       0.008528       0.008957      -0.002455      -0.014841      -0.006596       0.021437             18.358557      16.874430       2.375593      -6.380029       6.408687      -0.915943      31.792554          -0.000000
           65              C       0.545250       9.856667       0.612352      -0.155908      44.298042 0.51679063E+03  0.12703349E+05                                10.874262                            7.563270      -0.088174       1.928186                    0.999511      31.419177      92.766123       0.600298       0.415084      -1.063627       0.023648       0.008231       0.014650       0.029011      -0.001356       0.021221       0.005282      -0.038717       0.033013      -0.034958       0.012081       0.022877             14.682281      16.956556       2.121102      -3.918061       5.825619       0.222583      21.264669          -0.000001
           66              C      -0.239979       9.807058       1.769983      -0.072981      46.802132 0.55286983E+03  0.13776242E+05                                11.272141                            7.820286      -0.141711       1.905946                    0.999575      31.238936      91.874589       0.592577       0.414814      -1.067291       0.051018       0.017816       0.047790       0.072140       0.018168       0.021835       0.006700       0.018855      -0.029795      -0.023731      -0.012470       0.036201             15.545868      15.291875       1.493352      -3.421480       6.003064       0.963509      25.342666          -0.000001
           67              O      -0.370899      22.265257      10.682439      -0.626712      40.073546 0.53262137E+03  0.12740663E+05                                 9.332308                            7.076387       0.408872       2.180873                    0.997835      27.721144      72.068734       0.726268       0.352562      -1.147151      -0.060829       0.017285       0.012041       0.064373       0.028455       0.000623       0.058943       0.059750       0.015953      -0.080377       0.021408       0.058969             12.497069      20.614030      -3.166558      -0.293058      10.011686      -2.369772       6.865491          -0.000000
           68              O       4.811617      21.360366      11.834269      -0.805349      51.456318 0.66736022E+03  0.17057409E+05                                11.010200                            7.886039      -0.265656       1.930368                    0.999204      30.241733      83.937840       0.685748       0.349453      -1.138383       0.032189       0.019905      -0.073749       0.082893       0.055602       0.008690       0.025704      -0.036741       0.159567      -0.085635       0.014764       0.070872             15.443956      18.690156      -0.080661      -1.709584      14.455687      -6.892888      13.186023           0.000000
           69              O       2.276378      22.541559      11.744356      -0.760353      52.041121 0.65515838E+03  0.16539426E+05                                11.098664                            7.783547       0.014879       2.020787                    0.998638      29.875626      80.344123       0.699668       0.346769      -1.149478      -0.015609       0.096816      -0.055517       0.112690       0.028870      -0.062177      -0.056875      -0.085722       0.028770      -0.087901      -0.019652       0.107554             16.152642      13.984907       4.551770      -2.752198      21.673918      -9.491151      12.799102          -0.000000
           70              O       4.194628      19.050625      11.631783      -0.626237      40.121320 0.53327267E+03  0.12761242E+05                                 9.343354                            7.083625       0.406751       2.180267                    0.997771      27.725059      72.113350       0.725386       0.352852      -1.146816      -0.060683       0.001779      -0.021153       0.064289      -0.013533      -0.024768      -0.046017       0.082440       0.083841      -0.080408       0.021498       0.058910             12.514083      20.641762       1.334293       2.893911       9.718870       2.552456       7.181618           0.000000
           71              O       2.528849      20.500584      11.839526      -0.804303      51.397733 0.66647329E+03  0.17029589E+05                                11.004502                            7.882911      -0.270617       1.929279                    0.999203      30.219050      83.870446       0.685588       0.349641      -1.138196       0.032275      -0.073561       0.020014       0.082786      -0.019515      -0.052144      -0.039136      -0.060204       0.085543      -0.084617       0.014428       0.070189             15.434223      18.676263      -1.438233       0.922698      19.462984       3.993433       8.163422           0.000000
           72              O      -0.006390      19.832121      10.861540      -0.760206      52.066654 0.65547091E+03  0.16549564E+05                                11.103689                            7.786587       0.012141       2.019869                    0.998590      29.877790      80.359777       0.699360       0.346874      -1.149372      -0.015444      -0.095724      -0.055766       0.111855      -0.067247       0.007046       0.041139      -0.113108      -0.054962      -0.087666      -0.019018       0.106684             16.161668      13.994892      -4.667476      -2.571066      23.248301       8.593661      11.241810          -0.000000
           73              O       1.911859      21.480096      13.941064      -0.625624      40.040408 0.53201835E+03  0.12722716E+05                                 9.327757                            7.072677       0.409192       2.181421                    0.997737      27.706298      72.021659       0.726408       0.352592      -1.147119      -0.061152      -0.019165       0.009080       0.064725      -0.015025       0.024103      -0.013327      -0.019546      -0.223736      -0.080737       0.021332       0.059405             12.491355      20.605599       1.836469      -2.597850       5.597322      -0.177264      11.271142           0.000000
           74              O       0.246081      20.935028      12.581491      -0.803607      51.368144 0.66603735E+03  0.17014004E+05                                10.996621                            7.877532      -0.271571       1.928967                    0.999203      30.209768      83.806978       0.686254       0.349392      -1.138510       0.032074       0.053499       0.054862       0.083070      -0.035205       0.042462       0.013924      -0.104424      -0.044808      -0.084288       0.013837       0.070451             15.422429      18.662387       1.519091       0.787817       7.525281       2.894608      20.079620           0.000000
           75              O       4.559137      20.422298      13.649390      -0.759956      52.020297 0.65483150E+03  0.16528470E+05                                11.094740                            7.780570       0.028825       2.025140                    0.998414      29.869294      80.310353       0.699968       0.346677      -1.149599      -0.015245      -0.000626       0.111244       0.112286       0.039589       0.055266       0.015902      -0.015073       0.241966      -0.087986      -0.019286       0.107271             16.148093      13.978441       0.106537       5.320606       6.796613       0.902486      27.669226          -0.000000
           76              O       7.219199       9.132732       7.445204      -0.626712      40.073547 0.53262139E+03  0.12740664E+05                                 9.332308                            7.076387       0.408872       2.180873                    0.997835      27.721145      72.068736       0.726268       0.352562      -1.147151       0.060829      -0.017285      -0.012041       0.064373       0.028455       0.000623       0.058943       0.059750       0.015953      -0.080377       0.021408       0.058969             12.497069      20.614030      -3.166558      -0.293058      10.011686      -2.369772       6.865491           0.000000
           77              O       2.036683      10.037623       6.293374      -0.805349      51.456319 0.66736022E+03  0.17057409E+05                                11.010200                            7.886039      -0.265656       1.930368                    0.999204      30.241733      83.937842       0.685748       0.349453      -1.138383      -0.032189      -0.019905       0.073749       0.082893       0.055602       0.008690       0.025704      -0.036741       0.159567      -0.085635       0.014764       0.070872             15.443956      18.690157      -0.080661      -1.709584      14.455687      -6.892889      13.186024           0.000000
           78              O       4.571922       8.856430       6.383287      -0.760353      52.041120 0.65515837E+03  0.16539425E+05                                11.098663                            7.783547       0.014879       2.020787                    0.998638      29.875626      80.344122       0.699668       0.346769      -1.149478       0.015609      -0.096816       0.055517       0.112690       0.028870      -0.062177      -0.056875      -0.085722       0.028770      -0.087901      -0.019652       0.107554             16.152642      13.984907       4.551770      -2.752198      21.673917      -9.491150      12.799101          -0.000000
           79              O       2.653672      12.347364       6.495860      -0.626237      40.121314 0.53327259E+03  0.12761239E+05                                 9.343353                            7.083625       0.406751       2.180267                    0.997771      27.725058      72.113345       0.725386       0.352852      -1.146816       0.060683      -0.001779       0.021153       0.064289      -0.013533      -0.024768      -0.046017       0.082440       0.083841      -0.080408       0.021498       0.058910             12.514081      20.641759       1.334292       2.893911       9.718868       2.552455       7.181617          -0.000000
           80              O       4.319451      10.897405       6.288117      -0.804303      51.397733 0.66647329E+03  0.17029589E+05                                11.004502                            7.882911      -0.270617       1.929279                    0.999203      30.219050      83.870446       0.685588       0.349641      -1.138196      -0.032275       0.073561      -0.020014       0.082786      -0.019515      -0.052144      -0.039136      -0.060204       0.085543      -0.084617       0.014428       0.070189             15.434223      18.676264      -1.438233       0.922698      19.462983       3.993433       8.163422           0.000000
           81              O       6.854690      11.565868       7.266103      -0.760206      52.066660 0.65547098E+03  0.16549567E+05                                11.103690                            7.786587       0.012141       2.019869                    0.998590      29.877791      80.359783       0.699360       0.346874      -1.149372       0.015444       0.095724       0.055766       0.111855      -0.067247       0.007046       0.041139      -0.113108      -0.054962      -0.087666      -0.019018       0.106684             16.161670      13.994893      -4.667476      -2.571066      23.248304       8.593662      11.241812          -0.000000
           82              O       4.936441       9.917893       4.186579      -0.625624      40.040406 0.53201833E+03  0.12722715E+05                                 9.327756                            7.072676       0.409192       2.181420                    0.997737      27.706299      72.021660       0.726408       0.352592      -1.147119       0.061152       0.019165      -0.009080       0.064725      -0.015025       0.024103      -0.013327      -0.019546      -0.223736      -0.080737       0.021332       0.059405             12.491354      20.605598       1.836469      -2.597849       5.597322      -0.177264      11.271141           0.000000
           83              O       6.602219      10.462961       5.546152      -0.803608      51.368147 0.66603738E+03  0.17014005E+05                                10.996622                            7.877533      -0.271572       1.928967                    0.999203      30.209769      83.806981       0.686254       0.349392      -1.138510      -0.032074      -0.053499      -0.054862       0.083070      -0.035205       0.042462       0.013924      -0.104424      -0.044808      -0.084288       0.013837       0.070451             15.422430      18.662387       1.519091       0.787817       7.525281       2.894608      20.079621           0.000000
           84              O       2.289163      10.975691       4.478253      -0.759956      52.020297 0.65483151E+03  0.16528470E+05                                11.094739                            7.780570       0.028825       2.025140                    0.998414      29.869295      80.310354       0.699969       0.346677      -1.149599       0.015245       0.000626      -0.111244       0.112286       0.039589       0.055266       0.015902      -0.015073       0.241966      -0.087986      -0.019286       0.107271             16.148092      13.978440       0.106537       5.320606       6.796613       0.902485      27.669224          -0.000000

******************************************************
Auxiliary information for the entire system
The total spin magnetic moment of the unit cell is   -0.000015
The total net atomic charge of the unit cell is   0.000006
Accuracy of reproducing the electrostatic potential in the unit cell:
  The inner radius (bohr) =    5.0000
  The outer radius (bohr) =   12.0000
  Valid grid points have density less than (e/(bohr^3)) =    0.0001
  The number of valid grid points were=       393868
  The rms potential error without charges in kcal/mol is=      2.07506
  The rms potential error with partial charges in kcal/mol is=      0.43928
  The RRMSE value at monopole order=      0.21169
  The rms potential error with partial charges and cloud penetration in kcal/mol is=      0.43518
  The RRMSE value at monopole order with cloud penetration is=      0.20972
  The rms potential error with partial charges and atomic dipoles in kcal/mol is=      0.28098
  The RRMSE value at dipole order=      0.13541
  The rms potential error with partial charges, atomic dipoles and cloud penetration in kcal/mol is=      0.26917
  The RRMSE value at dipole order with cloud penetration=      0.12972

******************************************************
The electron densities and ab initio electrostatic potential were computed in VASP using the PBE functional and
projector augmented wave method. See the main text of the journal article for a description of computational details.
The atomic charges, dipoles, and quadrupoles were computed with the DDEC6 method as described in
(a) T. A. Manz and N. Gabaldon Limas, RSC Adv. 6 (2016) 47771-47801 DOI: 10.1039/c6ra04656h
(b) N. Gabaldon Limas and T. A. Manz, RSC Adv. 8 (2018) 2678-2707 DOI: 10.1039/c7ra11829e.
For each atom in the material, the electron cloud parameters were fit to the spherically averaged atom-in-material
electron density using radial positions for which this density was between 10^-4 and 10^-2 electrons per cubic bohr.
The polarizabilities, dispersion coefficients, and quantum Drude oscillator (QDO) parameters were fit using the MCLF method.
The magnetic structure of the system was optimized in VASP from the default ferromagnetic initial guess using spin polarization.
The atomic spin moments (ASMs) were computed on this optimized magnetic structure using the DDEC6 partition as inputs
to the method of T. A. Manz and D. S. Sholl, J. Chem. Theory Comput. 7 (2011) 4146-4164 DOI: 10.1021/ct200539n.
The RMSE and RRMSE were computed using a uniform grid with Ewald summation.
