# Supplementary material for: A collection of forcefield precursors for metal–organic frameworks
Source: RSC Adv. 2019 Nov 13;9(63):36492–507. doi: 10.1039/c9ra07327b (PMC9075174; doi:10.1039/c9ra07327b)
Supplement: RA-009-C9RA07327B-s5462 [file RA-009-C9RA07327B-s5462.xyz]

  132
jmolscript: load "" {1 1 1} spacegroup "x,y,z" unitcell [{      6.473900     0.000000     0.000000 }, {     -2.157955    26.465468     0.000000 }, {      2.157955    13.232734    22.919767 }]
Mg     5.758470    26.746664    14.295746     1.452508
Mg     3.600502    25.472616    15.528371     1.453840
Mg     1.442536    27.177124    16.015416     1.453266
Mg     0.715430    12.951538     8.624021     1.452508
Mg     2.873398    14.225586     7.391396     1.453840
Mg     5.031364    12.521078     6.904351     1.453266
H      5.578303    30.232166    13.819474     0.132733
H      3.802837    29.801837    12.213256     0.108629
H      2.358188    31.548558    11.337721     0.104311
H     -0.223281    33.156335    13.767675     0.107452
H     -0.763073    29.911007    10.226342     0.128600
H     -0.943758    30.929663     8.776896     0.121417
H      0.677888    30.792704     9.560981     0.123830
H      3.420335    23.317401    12.747974     0.132788
H      1.644866    22.141540    13.923758     0.107776
H      0.200215    20.509944    12.848821     0.103871
H      4.092650    21.810457    10.241469     0.106611
H      3.552852    20.366236    14.822672     0.129845
H      3.372165    18.601651    14.665213     0.122680
H      4.993813    19.349168    14.391780     0.124778
H      1.262364    25.846838    19.272086     0.133009
H      5.960797    27.453027    19.702519     0.108870
H      4.516145    27.337902    21.652991     0.103805
H      1.934676    24.429612    21.830390     0.106833
H      1.394885    29.119160    20.790521     0.129139
H      1.214198    29.865090    22.397426     0.120783
H      2.835845    29.254531    21.886773     0.124316
H      0.895597     9.466036     9.100293     0.132733
H      2.671063     9.896365    10.706511     0.108629
H      4.115712     8.149644    11.582046     0.104311
H      6.697181     6.541867     9.152092     0.107452
H      7.236973     9.787195    12.693425     0.128600
H      7.417658     8.768539    14.142871     0.121417
H      5.796012     8.905498    13.358786     0.123830
H      3.053565    16.380801    10.171793     0.132788
H      4.829034    17.556662     8.996009     0.107776
H      6.273685    19.188258    10.070946     0.103871
H      2.381250    17.887745    12.678298     0.106611
H      2.921048    19.331966     8.097095     0.129845
H      3.101735    21.096551     8.254554     0.122680
H      1.480087    20.349034     8.527987     0.124778
H      5.211536    13.851364     3.647681     0.133009
H      0.513103    12.245175     3.217248     0.108870
H      1.957755    12.360300     1.266776     0.103805
H      4.539224    15.268590     1.089377     0.106833
H      5.079015    10.579042     2.129246     0.129139
H      5.259702     9.833112     0.522341     0.120783
H      3.638055    10.443671     1.032994     0.124316
C      3.231125    27.934434    14.052797     0.686540
C      2.292410    28.974130    13.549708    -0.228506
C      0.929136    29.097591    13.967535     0.330231
C      0.126115    30.121408    13.458029    -0.251909
C      0.620204    30.995562    12.497691     0.117185
C      1.953439    30.868131    12.068403    -0.178984
C      2.777501    29.872500    12.582264    -0.061158
C     -0.255520    32.051534    11.950825     0.004711
C     -0.739572    32.003103    10.635689     0.121954
C     -0.604075    33.125371    12.761497    -0.199856
C     -0.424682    30.844312     9.748464    -0.401567
C      1.073157    24.668330    14.621207     0.682552
C      0.134441    23.712795    13.972348    -0.231202
C      5.245068    24.012913    13.656514     0.333788
C      4.442045    23.059759    13.024616    -0.252521
C      4.936133    21.791005    12.747745     0.116191
C      6.269367    21.482947    13.072748    -0.179875
C      0.619530    22.425779    13.678059    -0.057372
C      4.060408    20.789419    12.106679     0.005859
C      3.576354    19.674694    12.806191     0.119949
C      3.711855    20.954564    10.771374    -0.197570
C      3.891243    19.485730    14.253345    -0.405029
C      5.389089    26.793640    17.165530     0.686072
C      4.450372    26.709480    18.317478    -0.230333
C      3.087098    26.285900    18.215485     0.331150
C      2.284075    26.215237    19.356889    -0.250960
C      2.778162    26.609837    20.594098     0.113528
C      4.111397    27.045326    20.698383    -0.177881
C      4.935461    27.098125    19.579211    -0.060321
C      1.902437    26.555451    21.782030     0.007319
C      1.418383    27.718608    22.397655     0.121178
C      1.553881    25.316470    22.306663    -0.199816
C      1.733275    29.066362    21.837725    -0.401791
C      3.242775    11.763768     8.866970     0.686540
C      4.181490    10.724072     9.370059    -0.228506
C      5.544764    10.600611     8.952232     0.330231
C      6.347785     9.576794     9.461738    -0.251909
C      5.853696     8.702640    10.422076     0.117185
C      4.520461     8.830071    10.851364    -0.178985
C      3.696399     9.825702    10.337503    -0.061158
C      6.729420     7.646668    10.968942     0.004711
C      7.213472     7.695099    12.284078     0.121954
C      7.077975     6.572831    10.158270    -0.199856
C      6.898582     8.853890    13.171303    -0.401567
C      5.400743    15.029872     8.298560     0.682552
C      6.339459    15.985407     8.947419    -0.231202
C      1.228832    15.685289     9.263253     0.333788
C      2.031855    16.638443     9.895151    -0.252521
C      1.537767    17.907197    10.172022     0.116191
C      0.204533    18.215255     9.847019    -0.179875
C      5.854370    17.272423     9.241708    -0.057372
C      2.413492    18.908783    10.813088     0.005859
C      2.897546    20.023508    10.113576     0.119949
C      2.762045    18.743638    12.148393    -0.197570
C      2.582657    20.212472     8.666422    -0.405029
C      1.084811    12.904562     5.754237     0.686072
C      2.023528    12.988722     4.602289    -0.230333
C      3.386802    13.412302     4.704282     0.331150
C      4.189825    13.482965     3.562878    -0.250960
C      3.695738    13.088365     2.325669     0.113528
C      2.362503    12.652876     2.221384    -0.177881
C      1.538439    12.600077     3.340556    -0.060321
C      4.571463    13.142751     1.137737     0.007319
C      5.055517    11.979594     0.522112     0.121178
C      4.920019    14.381732     0.613104    -0.199815
C      4.740625    10.631840     1.082042    -0.401791
O      4.430610    27.911409    13.614112    -0.653180
O      2.870139    27.093626    14.902203    -0.778532
O      0.328228    28.280205    14.907475    -0.787122
O      2.272640    24.299931    14.860489    -0.652021
O      0.712172    25.824342    14.924665    -0.775166
O      4.644161    25.235618    13.894421    -0.788580
O      6.588573    27.185064    17.364932    -0.652366
O      5.028105    26.478436    16.012666    -0.778313
O      2.486192    25.880581    17.037638    -0.787964
O      2.043290    11.786793     9.305655    -0.653180
O      3.603761    12.604576     8.017564    -0.778532
O      6.145672    11.417997     8.012292    -0.787122
O      4.201260    15.398271     8.059278    -0.652021
O      5.761728    13.873860     7.995102    -0.775166
O      1.829739    14.462584     9.025346    -0.788580
O     -0.114673    12.513138     5.554835    -0.652366
O      1.445795    13.219766     6.907101    -0.778313
O      3.987708    13.817621     5.882129    -0.787964

The following XYZ coordinates are in angstroms. Other properties are in atomic units.
The sperically averaged electron density of each atom fit to a function of the form exp(a - br)
eigen_1, eigen_2 and eigen_3 are the three eigenvalues of traceless quadrupole moment tensor
  atom number  atomic symbol              X              Y              Z     net charge C6 coefficient C8 coefficient C10 coefficient fluctuating dipole atomic polarizability isotropic forcefield polarizability              a              b squared Pearson coefficient          <r^3>          <r^4>         wp_QDO          m_QDO          q_QDO       dipole_x       dipole_y       dipole_z         dipole            Qxy            Qxz            Qyz     Q(x^2-y^2)  Q(3z^2 - R^2)        eigen_1        eigen_2        eigen_3 static polarizability      alpha(xx)      alpha(xy)      alpha(xz)      alpha(yy)      alpha(yz)      alpha(zz) atomic spin moment
            1             Mg       5.758470      26.746664      14.295746       1.452508      22.330845 0.29383686E+03  0.63330463E+04                                 9.046902                            7.445016      -0.932619       1.872658                    0.999676      16.942101      48.344635       0.401738       0.707386      -0.921944       0.026626       0.010874      -0.050104       0.057772      -0.004708      -0.064629       0.002428       0.020697       0.243573      -0.060940      -0.049971       0.110911             11.987114      15.373544      -0.617387       0.813345      13.372709      -0.988094       7.215090           0.000000
            2             Mg       3.600502      25.472616      15.528371       1.453840      22.251074 0.29259374E+03  0.62992894E+04                                 9.025344                            7.429015      -0.931875       1.873472                    0.999677      16.911250      48.222861       0.402208       0.707341      -0.922000       0.027139      -0.048323       0.015505       0.057550      -0.052778       0.036326      -0.058391      -0.075560      -0.048552      -0.060345      -0.049873       0.110218             11.955156      15.330332       1.012454       0.127944       9.586405       3.150010      10.948730           0.000000
            3             Mg       1.442536      27.177124      16.015416       1.453266      22.293460 0.29323761E+03  0.63164776E+04                                 9.034885                            7.435859      -0.930900       1.873244                    0.999686      16.927746      48.279019       0.402140       0.707089      -0.922103       0.026974       0.037838       0.034468       0.057856       0.058176       0.028291       0.056069      -0.079525      -0.060970      -0.060414      -0.050304       0.110718             11.969584      15.350705      -0.395921      -0.940921       7.887782      -2.168107      12.670264           0.000000
            4             Mg       0.715430      12.951538       8.624021       1.452508      22.330845 0.29383686E+03  0.63330463E+04                                 9.046902                            7.445016      -0.932619       1.872658                    0.999676      16.942101      48.344635       0.401738       0.707386      -0.921944      -0.026626      -0.010874       0.050104       0.057772      -0.004708      -0.064629       0.002428       0.020697       0.243573      -0.060940      -0.049971       0.110911             11.987115      15.373545      -0.617387       0.813345      13.372709      -0.988094       7.215090           0.000000
            5             Mg       2.873398      14.225586       7.391396       1.453840      22.251075 0.29259376E+03  0.62992900E+04                                 9.025344                            7.429015      -0.931875       1.873472                    0.999677      16.911251      48.222864       0.402208       0.707341      -0.922000      -0.027139       0.048323      -0.015505       0.057550      -0.052778       0.036326      -0.058391      -0.075560      -0.048552      -0.060345      -0.049873       0.110218             11.955156      15.330333       1.012454       0.127944       9.586405       3.150010      10.948730           0.000000
            6             Mg       5.031364      12.521078       6.904351       1.453266      22.293459 0.29323760E+03  0.63164773E+04                                 9.034884                            7.435859      -0.930900       1.873244                    0.999686      16.927746      48.279018       0.402140       0.707089      -0.922103      -0.026974      -0.037838      -0.034468       0.057856       0.058176       0.028291       0.056069      -0.079525      -0.060970      -0.060414      -0.050304       0.110718             11.969583      15.350705      -0.395921      -0.940921       7.887782      -2.168107      12.670263           0.000000
            7              H       5.578303      30.232166      13.819474       0.132733       1.913737 0.16341435E+02  0.18992153E+03                                 2.458947                            2.291276      -1.560487       2.112530                    0.991072       4.177989      12.325417       0.437448       1.204747      -0.726796      -0.040128       0.000284       0.019153       0.044465      -0.007202      -0.013064      -0.009505       0.021702      -0.001581      -0.021728       0.002102       0.019625              2.628910       3.583732       0.008336      -0.316700       2.298524      -0.308477       2.004472           0.000000
            8              H       3.802837      29.801837      12.213256       0.108629       1.727550 0.13765162E+02  0.15455980E+03                                 2.345580                            2.133335      -1.558813       2.110696                    0.991031       4.356326      12.984358       0.439970       1.239847      -0.715544       0.046975      -0.000908      -0.020512       0.051266       0.000073      -0.013603      -0.007653       0.017593      -0.004829      -0.016035      -0.003388       0.019423              2.547214       3.666363      -0.014109      -0.398017       2.045707      -0.278669       1.929571           0.000000
            9              H       2.358188      31.548558      11.337721       0.104311       1.601160 0.12842999E+02  0.14198120E+03                                 2.242847                            2.072477      -1.467887       2.146368                    0.993591       4.311212      12.825225       0.441771       1.254135      -0.712220       0.018622       0.027098      -0.028716       0.043654      -0.004701      -0.007516      -0.016226       0.005436      -0.006732      -0.021160       0.006430       0.014730              2.439186       2.352967       0.450942      -0.366331       2.694761      -0.848240       2.269832           0.000000
           10              H      -0.223281      33.156335      13.767675       0.107452       1.890091 0.16728263E+02  0.19282580E+03                                 2.320002                            2.232821      -1.381713       2.182222                    0.996151       3.985630      11.183782       0.475449       1.117605      -0.751060       0.015939      -0.002007       0.038585       0.041796      -0.008942       0.010705       0.002103      -0.002078       0.035670      -0.018046       0.001158       0.016888              2.330403       2.087029      -0.161517       0.408462       2.191188      -0.211637       2.712992          -0.000000
           11              H      -0.763073      29.911007      10.226342       0.128600       1.755786 0.15141592E+02  0.17019163E+03                                 2.207896                            2.115629      -1.203027       2.255740                    0.998842       3.872328      10.719449       0.491588       1.108507      -0.752818      -0.014144      -0.019818       0.018154       0.030371       0.004014      -0.006656      -0.004446      -0.011412      -0.005834      -0.010146      -0.001121       0.011267              2.300061       1.967689       0.368110      -0.198342       2.907739      -0.509009       2.024755          -0.000000
           12              H      -0.943758      30.929663       8.776896       0.121417       1.670138 0.13988624E+02  0.15274733E+03                                 2.051785                            1.968228      -1.173915       2.260615                    0.999152       3.741343       9.907853       0.540133       1.038501      -0.772221      -0.015358       0.006583      -0.020899       0.026758      -0.002505       0.005015       0.002231      -0.002219       0.015221      -0.007610       0.000131       0.007479              2.037935       1.870079      -0.064825       0.384797       1.763013      -0.053515       2.480715          -0.000001
           13              H       0.677888      30.792704       9.560981       0.123830       1.799168 0.15676153E+02  0.17702586E+03                                 2.196145                            2.112647      -1.252656       2.216322                    0.998898       3.962702      10.852634       0.507999       1.067691      -0.762956       0.030543       0.008014      -0.001689       0.031622       0.002695      -0.006284       0.003003       0.012708      -0.028751      -0.012545      -0.000583       0.013127              2.237351       3.084732      -0.131984      -0.168932       1.776040       0.002147       1.851282          -0.000000
           14              H       3.420335      23.317401      12.747974       0.132788       1.922209 0.16430753E+02  0.19124039E+03                                 2.467003                            2.298103      -1.561169       2.111330                    0.991037       4.187660      12.367333       0.436587       1.205349      -0.726628      -0.039905       0.016408      -0.009668       0.044217      -0.007906       0.012732       0.000313       0.006119      -0.048705      -0.021636       0.001837       0.019799              2.638229       3.598297      -0.279919       0.151847       2.352906       0.283162       1.963485           0.000000
           15              H       1.644866      22.141540      13.923758       0.107776       1.733280 0.13817479E+02  0.15530957E+03                                 2.352083                            2.138379      -1.562385       2.109032                    0.991012       4.362215      13.012848       0.439102       1.241000      -0.715308       0.047596      -0.017232       0.011434       0.051894      -0.011866       0.006500       0.001035       0.005851      -0.037966      -0.015631      -0.003566       0.019198              2.555066       3.680402      -0.339560       0.212304       2.205547       0.190286       1.779249           0.000000
           16              H       0.200215      20.509944      12.848821       0.103871       1.599422 0.12827171E+02  0.14175560E+03                                 2.240901                            2.071012      -1.466479       2.147162                    0.993602       4.308846      12.813857       0.442009       1.253908      -0.712287       0.019317      -0.038661      -0.009156       0.044177      -0.003693       0.008268       0.008422      -0.008337      -0.047498      -0.021376       0.006734       0.014642              2.436763       2.350977      -0.541536      -0.206890       3.106759       0.607071       1.852554           0.000000
           17              H       4.092650      21.810457      10.241469       0.106611       1.894075 0.16768990E+02  0.19338682E+03                                 2.321705                            2.234246      -1.376061       2.183684                    0.996227       3.990821      11.196086       0.475773       1.116314      -0.751378       0.015779       0.034892      -0.017885       0.042265       0.013880       0.002410      -0.008168      -0.012671       0.003280      -0.018082       0.001231       0.016851              2.332162       2.088330       0.435246      -0.064619       2.768451      -0.120539       2.139704           0.000000
           18              H       3.552852      20.366236      14.822672       0.129845       1.753791 0.15123018E+02  0.16995312E+03                                 2.207425                            2.115298      -1.205239       2.255079                    0.998875       3.869410      10.715052       0.491224       1.109522      -0.752546      -0.013899       0.025402       0.007672       0.029955      -0.007837      -0.000200       0.005923      -0.008511       0.002158      -0.010144      -0.001082       0.011226              2.299524       1.967420      -0.355431      -0.219388       2.685282       0.636387       2.245871          -0.000000
           19              H       3.372165      18.601651      14.665213       0.122680       1.664196 0.13928403E+02  0.15194268E+03                                 2.048014                            1.964901      -1.167875       2.263421                    0.999126       3.733654       9.886297       0.540152       1.039468      -0.771956      -0.014839      -0.020846       0.004309       0.025948       0.005702      -0.000621      -0.003912      -0.005253       0.006803      -0.007693       0.000030       0.007663              2.034160       1.866739       0.364284      -0.135729       2.342897      -0.283018       1.892844          -0.000001
           20              H       4.993813      19.349168      14.391780       0.124778       1.791200 0.15591374E+02  0.17584945E+03                                 2.191046                            2.108116      -1.258710       2.215339                    0.998945       3.952512      10.821910       0.508059       1.068897      -0.762656       0.030171      -0.005601      -0.006137       0.031295      -0.006741       0.000883       0.002004       0.021145      -0.001977      -0.012604      -0.000270       0.012874              2.231988       3.075783      -0.080098       0.197899       1.827038      -0.033524       1.793144          -0.000000
           21              H       1.262364      25.846838      19.272086       0.133009       1.919329 0.16401633E+02  0.19084073E+03                                 2.466350                            2.297537      -1.560842       2.112275                    0.991011       4.183020      12.356721       0.436167       1.206895      -0.726305      -0.039943      -0.016657      -0.009240       0.044252       0.014831       0.000387       0.009166       0.022633      -0.000028      -0.021701       0.001963       0.019737              2.637488       3.597237       0.271372       0.166436       1.815241       0.027047       2.499987           0.000000
           22              H       5.960797      27.453027      19.702519       0.108870       1.732225 0.13810512E+02  0.15524464E+03                                 2.353070                            2.139313      -1.634410       2.078619                    0.990818       4.362351      13.022841       0.438459       1.242711      -0.714910       0.046668       0.018585       0.009394       0.051104       0.011706       0.006983       0.006277       0.019479       0.000986      -0.015933      -0.003423       0.019356              2.556159       3.681888       0.353706       0.187922       1.721661       0.089494       2.264929           0.000000
           23              H       4.516145      27.337902      21.652991       0.103805       1.605211 0.12882928E+02  0.14253844E+03                                 2.246818                            2.075846      -1.476953       2.142475                    0.993562       4.317616      12.851043       0.441348       1.254317      -0.712168       0.019127       0.011135       0.038012       0.043985       0.009080      -0.000582       0.007959       0.019850       0.036870      -0.021338       0.006614       0.014724              2.443835       2.357408       0.092064       0.575434       1.643781       0.240737       3.330316           0.000000
           24              H       1.934676      24.429612      21.830390       0.106833       1.889029 0.16715429E+02  0.19262466E+03                                 2.318166                            2.231186      -1.373119       2.185278                    0.996193       3.985884      11.179872       0.475912       1.116825      -0.751254       0.015866      -0.032882      -0.020845       0.042041      -0.004877      -0.013176       0.006243      -0.016288      -0.007049      -0.018040       0.001097       0.016943              2.328539       2.085470      -0.272588      -0.343643       2.397273       0.331238       2.502875          -0.000000
           25              H       1.394885      29.119160      20.790521       0.129139       1.758236 0.15168905E+02  0.17058755E+03                                 2.210605                            2.118045      -1.196395       2.257659                    0.998853       3.874129      10.729714       0.491095       1.109040      -0.752674      -0.014171      -0.006073      -0.025854       0.030102       0.003537       0.006771      -0.001561      -0.001251       0.025468      -0.010032      -0.001289       0.011321              2.303043       1.969891      -0.012276       0.418719       1.806645      -0.128055       3.132593          -0.000000
           26              H       1.214198      29.865090      22.397426       0.120783       1.673486 0.14023903E+02  0.15323169E+03                                 2.054842                            1.970980      -1.169037       2.261841                    0.999114       3.744706       9.920536       0.539634       1.038788      -0.772154      -0.015410       0.014831       0.016445       0.026979      -0.003236      -0.004498       0.001730      -0.008835      -0.005686      -0.007410      -0.000132       0.007542              2.040985       1.872554      -0.301494      -0.249102       2.258615       0.338441       1.991784          -0.000001
           27              H       2.835845      29.254531      21.886773       0.124316       1.796022 0.15641236E+02  0.17653323E+03                                 2.193639                            2.110333      -1.251986       2.216635                    0.998863       3.958774      10.838880       0.508263       1.067732      -0.762948       0.030094      -0.002440       0.007644       0.031146       0.004083       0.005522      -0.005145       0.016179      -0.019085      -0.012782      -0.000457       0.013239              2.234775       3.080948       0.211741      -0.029695       1.832309       0.031470       1.791068          -0.000000
           28              H       0.895597       9.466036       9.100293       0.132733       1.913737 0.16341432E+02  0.18992148E+03                                 2.458946                            2.291276      -1.560487       2.112530                    0.991072       4.177989      12.325415       0.437448       1.204747      -0.726797       0.040128      -0.000284      -0.019153       0.044465      -0.007202      -0.013064      -0.009505       0.021702      -0.001581      -0.021728       0.002102       0.019625              2.628909       3.583731       0.008336      -0.316700       2.298524      -0.308477       2.004472           0.000000
           29              H       2.671063       9.896365      10.706511       0.108629       1.727550 0.13765162E+02  0.15455980E+03                                 2.345580                            2.133335      -1.558813       2.110696                    0.991031       4.356326      12.984358       0.439970       1.239847      -0.715544      -0.046975       0.000908       0.020512       0.051266       0.000073      -0.013603      -0.007653       0.017593      -0.004829      -0.016035      -0.003388       0.019423              2.547214       3.666363      -0.014109      -0.398017       2.045707      -0.278669       1.929571           0.000000
           30              H       4.115712       8.149644      11.582046       0.104311       1.601160 0.12842998E+02  0.14198120E+03                                 2.242848                            2.072477      -1.467887       2.146368                    0.993591       4.311212      12.825226       0.441771       1.254135      -0.712220      -0.018622      -0.027098       0.028716       0.043654      -0.004701      -0.007516      -0.016226       0.005436      -0.006732      -0.021160       0.006430       0.014730              2.439187       2.352967       0.450942      -0.366331       2.694761      -0.848240       2.269832           0.000000
           31              H       6.697181       6.541867       9.152092       0.107452       1.890091 0.16728257E+02  0.19282571E+03                                 2.320001                            2.232820      -1.381713       2.182222                    0.996151       3.985630      11.183780       0.475449       1.117604      -0.751060      -0.015939       0.002007      -0.038585       0.041796      -0.008942       0.010705       0.002103      -0.002078       0.035670      -0.018046       0.001158       0.016888              2.330402       2.087028      -0.161516       0.408462       2.191188      -0.211637       2.712991          -0.000000
           32              H       7.236973       9.787195      12.693425       0.128600       1.755785 0.15141584E+02  0.17019150E+03                                 2.207895                            2.115627      -1.203027       2.255740                    0.998842       3.872328      10.719446       0.491588       1.108507      -0.752818       0.014144       0.019818      -0.018154       0.030371       0.004014      -0.006656      -0.004446      -0.011412      -0.005834      -0.010146      -0.001121       0.011267              2.300060       1.967688       0.368110      -0.198342       2.907737      -0.509009       2.024754          -0.000000
           33              H       7.417658       8.768539      14.142871       0.121417       1.670138 0.13988630E+02  0.15274742E+03                                 2.051785                            1.968229      -1.173915       2.260615                    0.999152       3.741343       9.907855       0.540132       1.038502      -0.772221       0.015358      -0.006583       0.020899       0.026758      -0.002505       0.005015       0.002231      -0.002219       0.015221      -0.007610       0.000131       0.007479              2.037936       1.870080      -0.064825       0.384798       1.763014      -0.053515       2.480716          -0.000001
           34              H       5.796012       8.905498      13.358786       0.123830       1.799168 0.15676149E+02  0.17702581E+03                                 2.196145                            2.112647      -1.252656       2.216322                    0.998898       3.962702      10.852633       0.507999       1.067691      -0.762956      -0.030543      -0.008014       0.001689       0.031622       0.002695      -0.006284       0.003003       0.012708      -0.028751      -0.012545      -0.000583       0.013127              2.237351       3.084732      -0.131984      -0.168932       1.776039       0.002147       1.851282          -0.000000
           35              H       3.053565      16.380801      10.171793       0.132788       1.922209 0.16430753E+02  0.19124038E+03                                 2.467002                            2.298103      -1.561169       2.111330                    0.991037       4.187660      12.367332       0.436588       1.205349      -0.726628       0.039905      -0.016408       0.009668       0.044217      -0.007906       0.012732       0.000313       0.006119      -0.048705      -0.021636       0.001837       0.019799              2.638229       3.598296      -0.279919       0.151847       2.352906       0.283162       1.963485           0.000000
           36              H       4.829034      17.556662       8.996009       0.107776       1.733280 0.13817481E+02  0.15530959E+03                                 2.352083                            2.138379      -1.562385       2.109032                    0.991012       4.362215      13.012849       0.439101       1.241000      -0.715308      -0.047596       0.017232      -0.011434       0.051894      -0.011866       0.006500       0.001035       0.005851      -0.037966      -0.015631      -0.003566       0.019198              2.555066       3.680402      -0.339560       0.212304       2.205547       0.190286       1.779249           0.000000
           37              H       6.273685      19.188258      10.070946       0.103871       1.599422 0.12827171E+02  0.14175560E+03                                 2.240902                            2.071013      -1.466479       2.147162                    0.993602       4.308846      12.813858       0.442009       1.253909      -0.712287      -0.019317       0.038661       0.009156       0.044177      -0.003693       0.008268       0.008422      -0.008337      -0.047498      -0.021376       0.006734       0.014642              2.436764       2.350977      -0.541536      -0.206890       3.106760       0.607071       1.852554           0.000000
           38              H       2.381250      17.887745      12.678298       0.106611       1.894075 0.16768987E+02  0.19338678E+03                                 2.321705                            2.234247      -1.376061       2.183684                    0.996227       3.990820      11.196085       0.475773       1.116315      -0.751378      -0.015779      -0.034892       0.017885       0.042265       0.013880       0.002410      -0.008168      -0.012671       0.003280      -0.018082       0.001231       0.016851              2.332162       2.088330       0.435246      -0.064619       2.768451      -0.120539       2.139705          -0.000000
           39              H       2.921048      19.331966       8.097095       0.129845       1.753791 0.15123016E+02  0.16995310E+03                                 2.207425                            2.115298      -1.205240       2.255079                    0.998875       3.869410      10.715051       0.491224       1.109522      -0.752546       0.013899      -0.025402      -0.007672       0.029955      -0.007837      -0.000200       0.005923      -0.008511       0.002158      -0.010144      -0.001082       0.011226              2.299524       1.967420      -0.355431      -0.219388       2.685281       0.636387       2.245871          -0.000000
           40              H       3.101735      21.096551       8.254554       0.122680       1.664194 0.13928384E+02  0.15194240E+03                                 2.048012                            1.964899      -1.167875       2.263421                    0.999126       3.733653       9.886290       0.540153       1.039468      -0.771956       0.014839       0.020846      -0.004309       0.025948       0.005702      -0.000621      -0.003912      -0.005253       0.006803      -0.007693       0.000030       0.007663              2.034158       1.866737       0.364283      -0.135729       2.342894      -0.283017       1.892842          -0.000001
           41              H       1.480087      20.349034       8.527987       0.124778       1.791200 0.15591376E+02  0.17584947E+03                                 2.191046                            2.108116      -1.258710       2.215339                    0.998945       3.952512      10.821910       0.508059       1.068897      -0.762656      -0.030171       0.005601       0.006137       0.031295      -0.006741       0.000883       0.002004       0.021145      -0.001977      -0.012604      -0.000270       0.012874              2.231988       3.075783      -0.080098       0.197899       1.827038      -0.033524       1.793144          -0.000000
           42              H       5.211536      13.851364       3.647681       0.133009       1.919329 0.16401636E+02  0.19084077E+03                                 2.466351                            2.297538      -1.560842       2.112275                    0.991011       4.183020      12.356722       0.436167       1.206895      -0.726304       0.039943       0.016657       0.009240       0.044252       0.014831       0.000387       0.009166       0.022633      -0.000028      -0.021701       0.001963       0.019737              2.637489       3.597237       0.271372       0.166436       1.815242       0.027047       2.499987           0.000000
           43              H       0.513103      12.245175       3.217248       0.108870       1.732225 0.13810512E+02  0.15524464E+03                                 2.353070                            2.139313      -1.634410       2.078619                    0.990818       4.362351      13.022841       0.438459       1.242711      -0.714910      -0.046668      -0.018585      -0.009394       0.051104       0.011706       0.006983       0.006277       0.019479       0.000986      -0.015933      -0.003423       0.019356              2.556159       3.681888       0.353706       0.187922       1.721661       0.089494       2.264929           0.000000
           44              H       1.957755      12.360300       1.266776       0.103805       1.605211 0.12882928E+02  0.14253844E+03                                 2.246818                            2.075846      -1.476953       2.142475                    0.993562       4.317616      12.851043       0.441348       1.254317      -0.712168      -0.019127      -0.011135      -0.038012       0.043985       0.009080      -0.000582       0.007959       0.019850       0.036870      -0.021338       0.006614       0.014724              2.443835       2.357408       0.092064       0.575434       1.643781       0.240737       3.330316           0.000000
           45              H       4.539224      15.268590       1.089377       0.106833       1.889029 0.16715431E+02  0.19262469E+03                                 2.318167                            2.231186      -1.373120       2.185278                    0.996193       3.985884      11.179872       0.475912       1.116825      -0.751254      -0.015866       0.032882       0.020845       0.042041      -0.004877      -0.013176       0.006243      -0.016288      -0.007049      -0.018040       0.001097       0.016943              2.328539       2.085470      -0.272588      -0.343643       2.397273       0.331238       2.502875           0.000000
           46              H       5.079015      10.579042       2.129246       0.129139       1.758236 0.15168907E+02  0.17058758E+03                                 2.210605                            2.118046      -1.196395       2.257659                    0.998853       3.874128      10.729714       0.491095       1.109041      -0.752674       0.014171       0.006073       0.025854       0.030102       0.003537       0.006771      -0.001561      -0.001251       0.025468      -0.010032      -0.001289       0.011321              2.303044       1.969892      -0.012276       0.418719       1.806646      -0.128055       3.132595          -0.000000
           47              H       5.259702       9.833112       0.522341       0.120783       1.673486 0.14023903E+02  0.15323169E+03                                 2.054842                            1.970980      -1.169037       2.261841                    0.999114       3.744706       9.920536       0.539634       1.038788      -0.772154       0.015410      -0.014831      -0.016445       0.026979      -0.003236      -0.004498       0.001730      -0.008835      -0.005686      -0.007410      -0.000132       0.007542              2.040985       1.872554      -0.301494      -0.249102       2.258615       0.338441       1.991784          -0.000001
           48              H       3.638055      10.443671       1.032994       0.124316       1.796021 0.15641233E+02  0.17653318E+03                                 2.193638                            2.110333      -1.251986       2.216635                    0.998863       3.958774      10.838879       0.508263       1.067732      -0.762948      -0.030094       0.002440      -0.007644       0.031146       0.004083       0.005522      -0.005145       0.016179      -0.019085      -0.012782      -0.000457       0.013239              2.234775       3.080948       0.211741      -0.029695       1.832308       0.031470       1.791068          -0.000000
           49              C       3.231125      27.934434      14.052797       0.686540      24.554242 0.22785315E+03  0.46194566E+04                                 7.903873                            5.408459       0.056914       2.093244                    0.999726      21.333504      59.506244       0.627548       0.481419      -1.012617       0.041819      -0.061845       0.021535       0.077700       0.050260       0.025181       0.062083      -0.062712       0.110071      -0.078424      -0.027078       0.105503             10.951857      13.367005      -3.055861       0.123871      11.639325      -4.895792       7.849240           0.000000
           50              C       2.292410      28.974130      13.549708      -0.228506      51.727575 0.54805122E+03  0.13528321E+05                                11.811956                            7.655245       0.024496       1.970475                    0.999202      30.518472      87.252934       0.618807       0.400985      -1.084173       0.004263       0.043396      -0.037662       0.057618      -0.003183       0.000466      -0.014826      -0.044999       0.008438      -0.024145      -0.005395       0.029540             17.719677      20.490997      -5.910880       1.044585      20.299188      -9.381521      12.368846          -0.000000
           51              C       0.929136      29.097591      13.967535       0.330231      36.672139 0.35932358E+03  0.80665713E+04                                 9.812105                            6.462105      -0.037570       1.994305                    0.999106      25.451194      71.843645       0.626050       0.435806      -1.050614      -0.044302      -0.032906       0.071712       0.090488       0.027906      -0.031888      -0.011563      -0.004659       0.084693      -0.046236      -0.007363       0.053599             14.442181      15.044551      -1.498465      -1.023679      17.394983      -8.293024      10.887009           0.000000
           52              C       0.126115      30.121408      13.458029      -0.251909      49.631354 0.54083092E+03  0.13425246E+05                                11.663968                            7.686418      -0.077900       1.931338                    0.999014      31.952782      94.321781       0.602321       0.409654      -1.068805      -0.009229       0.000657       0.008508       0.012570       0.025935      -0.017152       0.003393       0.020523       0.068147      -0.041753       0.008105       0.033649             17.783564      15.058733      -3.315969       0.348662      24.183441     -12.006689      14.108519           0.000000
           53              C       0.620204      30.995562      12.497691       0.117185      45.003996 0.43031366E+03  0.10114851E+05                                11.315905                            7.089726      -0.452632       1.860890                    0.998377      27.328640      79.173179       0.594876       0.438031      -1.048320      -0.005799       0.004767      -0.002263       0.007841      -0.015430       0.026614       0.018951      -0.032876       0.035291      -0.046111       0.013844       0.032267             18.368851      18.322857      -7.846468       2.439234      23.780239     -10.701195      13.003457           0.000000
           54              C       1.953439      30.868131      12.068403      -0.178984      44.555938 0.53228894E+03  0.13168340E+05                                10.910191                            7.667079       0.042860       1.969056                    0.999580      31.476401      92.933189       0.597832       0.414137      -1.065285      -0.003110      -0.017927       0.020366       0.027310       0.013354      -0.008231      -0.015265      -0.012249       0.020404      -0.018209      -0.008293       0.026501             14.947526      18.617371      -4.732989       0.625396      16.242681      -6.790395       9.982526          -0.000000
           55              C       2.777501      29.872500      12.582264      -0.061158      43.300932 0.49099158E+03  0.11914005E+05                                10.743387                            7.392429      -0.056710       1.938707                    0.999561      30.394748      89.122635       0.604771       0.417380      -1.062307      -0.037030      -0.011229       0.027121       0.047253       0.007680      -0.005061       0.022286       0.012463       0.009111      -0.027865       0.007250       0.020615             14.882147      16.462749      -3.705503       0.273040      17.329583      -7.969245      10.854111          -0.000000
           56              C      -0.255520      32.051534      11.950825       0.004711      42.579919 0.46335225E+03  0.11061013E+05                                10.812438                            7.271123      -0.310424       1.900907                    0.998692      28.114973      81.270559       0.599652       0.427881      -1.057698       0.013563      -0.006869       0.027396       0.031332      -0.005193      -0.012225      -0.011105       0.002465      -0.068487      -0.030284       0.013081       0.017204             16.681772      13.650441     -10.223639       5.344272      23.778008      -6.845083      12.616866          -0.000000
           57              C      -0.739572      32.003103      10.635689       0.121954      34.496664 0.42312221E+03  0.98733141E+04                                 9.420169                            6.994620      -0.067312       1.986450                    0.999497      26.804959      76.592345       0.605362       0.433604      -1.054251       0.005047      -0.042767      -0.048097       0.064558      -0.003440      -0.019108       0.028805      -0.023427      -0.012723      -0.033778      -0.005507       0.039286             12.203817       9.729413      -6.251000       2.921825      16.820429      -2.422074      10.061609           0.000000
           58              C      -0.604075      33.125371      12.761497      -0.199856      40.775701 0.51886915E+03  0.12735615E+05                                10.198740                            7.503236       0.165119       2.001232                    0.999860      31.490996      92.159723       0.613301       0.406884      -1.071601      -0.002493      -0.008891      -0.006151       0.011095       0.008596      -0.001672       0.004815      -0.004159       0.033558      -0.015148       0.002479       0.012668             13.721107      10.852082      -7.731118       2.940864      20.677427      -3.565843       9.633812           0.000000
           59              C      -0.424682      30.844312       9.748464      -0.401567      32.068527 0.53274004E+03  0.13108516E+05                                 8.355183                            7.326919       0.242822       2.011023                    0.999623      33.180252      95.924871       0.658733       0.377884      -1.096098      -0.013836       0.055259       0.034544       0.066621       0.003462      -0.004189       0.002351      -0.011365      -0.011993      -0.009040       0.000272       0.008768              8.702187       8.204703      -0.794572      -0.279560      10.055632       0.385024       7.846226           0.000000
           60              C       1.073157      24.668330      14.621207       0.682552      24.620692 0.22852736E+03  0.46362516E+04                                 7.914190                            5.414164       0.057143       2.092749                    0.999680      21.369559      59.614433       0.627656       0.481012      -1.012896       0.041190       0.047951       0.042925       0.076410      -0.002444      -0.057297      -0.041830      -0.024624       0.221424      -0.078544      -0.028913       0.107457             10.967610      13.385565       1.636655       2.587785      13.056916       4.096389       6.460350           0.000000
           61              C       0.134441      23.712795      13.972348      -0.231202      51.899546 0.54996297E+03  0.13588294E+05                                11.839238                            7.670147       0.026160       1.970580                    0.999294      30.574194      87.473549       0.617973       0.401148      -1.083986       0.005091      -0.051855      -0.018589       0.055321       0.004709       0.002132       0.014685      -0.042150       0.012638      -0.023713      -0.004821       0.028533             17.765572      20.545927       3.872834       4.610411      22.533700       8.147982      10.217089          -0.000000
           62              C       5.245068      24.012913      13.656514       0.333788      36.596989 0.35851062E+03  0.80439426E+04                                 9.800702                            6.455822      -0.037790       1.994538                    0.999135      25.418631      71.737387       0.626191       0.435946      -1.050507      -0.044605       0.078492      -0.006816       0.090537      -0.041702      -0.007837      -0.011090      -0.045597      -0.038338      -0.045831      -0.008554       0.054385             14.422673      15.030336      -0.133167       1.810325      19.663045       6.951767       8.574636           0.000000
           63              C       4.442045      23.059759      13.024616      -0.252521      49.641516 0.54089450E+03  0.13427798E+05                                11.666543                            7.687371      -0.078824       1.931216                    0.998971      31.958615      94.355711       0.602198       0.409708      -1.068724      -0.009473       0.004969      -0.006309       0.012419      -0.028883      -0.015400      -0.021882      -0.010988      -0.022212      -0.044155       0.009458       0.034697             17.786385      15.072695       1.958472       2.699354      27.020655      10.362783      11.265803           0.000000
           64              C       4.936133      21.791005      12.747745       0.116191      44.995260 0.43035946E+03  0.10115028E+05                                11.308485                            7.086113      -0.447397       1.862456                    0.998368      27.331082      79.146865       0.595599       0.437538      -1.048736      -0.005506      -0.005405      -0.002426       0.008088       0.032121       0.001423      -0.010178      -0.015985       0.082126      -0.047525       0.015434       0.032091             18.353402      18.311905       6.025067       5.568524      24.941464      10.004964      11.806836           0.000000
           65              C       6.269367      21.482947      13.072748      -0.179875      44.663266 0.53376959E+03  0.13214538E+05                                10.928927                            7.679105       0.037432       1.966856                    0.999569      31.519802      93.104134       0.597186       0.414284      -1.065158      -0.004107       0.025474       0.004036       0.026117      -0.013791      -0.008307       0.005051      -0.033088      -0.027796      -0.020583      -0.007175       0.027757             14.976397      18.658160       2.918670       3.796364      17.457922       6.118490       8.813109          -0.000000
           66              C       0.619530      22.425779      13.678059      -0.057372      43.147332 0.48894674E+03  0.11850871E+05                                10.713377                            7.372658      -0.048687       1.941766                    0.999582      30.335731      88.870910       0.606177       0.416887      -1.062724      -0.036188       0.029686      -0.003114       0.046910      -0.009135      -0.005434      -0.015347       0.021706       0.040435      -0.027408       0.007445       0.019962             14.837142      16.423332       2.078481       3.063898      19.306349       6.761244       8.781746           0.000000
           67              C       4.060408      20.789419      12.106679       0.005859      42.544751 0.46289260E+03  0.11048117E+05                                10.811170                            7.270898      -0.309697       1.901236                    0.998741      28.098663      81.235973       0.599199       0.428279      -1.057374       0.013410       0.026535      -0.006665       0.030469      -0.007604       0.012105       0.019748       0.018649      -0.027470      -0.031234       0.012085       0.019149             16.678476      13.648026       9.737163       6.179958      21.329667       8.252650      15.057735          -0.000000
           68              C       3.576354      19.674694      12.806191       0.119949      34.534847 0.42367654E+03  0.98894197E+04                                 9.425916                            6.998531      -0.073521       1.984378                    0.999463      26.825215      76.660848       0.605284       0.433521      -1.054309       0.005450      -0.019831       0.062135       0.065450      -0.016455       0.013127      -0.006623       0.016131       0.101876      -0.035332      -0.004257       0.039589             12.211915       9.735441       5.660356       3.954879      13.859246       4.142415      13.041056           0.000000
           69              C       3.711855      20.954564      10.771374      -0.197570      40.685606 0.51748984E+03  0.12692306E+05                                10.181011                            7.491018       0.177165       2.005290                    0.999869      31.447979      91.975796       0.614124       0.406641      -1.071846      -0.001349      -0.000420       0.009853       0.009954      -0.004747      -0.004552      -0.008629      -0.009126       0.012501      -0.012604       0.000608       0.011996             13.694317      10.830877       6.398603       5.212185      15.452376       6.547442      14.799699           0.000000
           70              C       3.891243      19.485730      14.253345      -0.405029      32.143454 0.53451594E+03  0.13163059E+05                                 8.367674                            7.338989       0.236328       2.008442                    0.999645      33.235043      96.120457       0.658214       0.377871      -1.096116      -0.014577       0.002457      -0.066597       0.068218      -0.004189      -0.000032       0.003165       0.001506       0.023286      -0.008504      -0.000116       0.008620              8.714620       8.212767       0.154902       0.829733       8.076163       0.766465       9.854931          -0.000000
           71              C       5.389089      26.793640      17.165530       0.686072      24.542384 0.22773323E+03  0.46162725E+04                                 7.900138                            5.406288       0.053096       2.092336                    0.999678      21.328215      59.480523       0.627824       0.481286      -1.012719       0.040809       0.012277      -0.063298       0.076307      -0.049051       0.031041      -0.021611      -0.134157      -0.104965      -0.078965      -0.028176       0.107141             10.945765      13.358965       1.419830      -2.704853       4.554771       0.806062      14.923560           0.000000
           72              C       4.450372      26.709480      18.317478      -0.230333      51.842832 0.54933268E+03  0.13568504E+05                                11.830577                            7.665379       0.019392       1.968589                    0.999183      30.555365      87.399232       0.618225       0.401110      -1.084039       0.003027       0.009862       0.056109       0.057050       0.001053      -0.002762      -0.000435      -0.018476       0.083032      -0.023283      -0.004551       0.027835             17.750870      20.529837       2.055187      -5.650241       6.235698       1.258413      26.487075          -0.000000
           73              C       3.087098      26.285900      18.215485       0.331150      36.650434 0.35906817E+03  0.80594988E+04                                 9.808856                            6.460043      -0.039068       1.993774                    0.999159      25.442262      71.815204       0.626109       0.435838      -1.050582      -0.043933      -0.045357      -0.064678       0.090392       0.013578       0.040478       0.022716      -0.025001       0.027423      -0.046634      -0.007126       0.053759             14.436807      15.043083       1.635726      -0.788800       5.330333       1.326779      22.937007           0.000000
           74              C       2.284075      26.215237      19.356889      -0.250960      49.620977 0.54060676E+03  0.13419280E+05                                11.664576                            7.685997      -0.077666       1.931597                    0.998991      31.950187      94.335406       0.602155       0.409779      -1.068645      -0.008553      -0.006765      -0.001775       0.011048       0.002054       0.032233       0.017925      -0.017645      -0.041151      -0.043346       0.008472       0.034874             17.783290      15.068903       1.358126      -3.044866       6.229169       1.639781      32.051800           0.000000
           75              C       2.778162      26.609837      20.594098       0.113528      45.113682 0.43162799E+03  0.10151700E+05                                11.323643                            7.093896      -0.449777       1.861175                    0.998412      27.373648      79.281324       0.595642       0.437211      -1.048996      -0.005572      -0.000044       0.006293       0.008405      -0.015230      -0.027036      -0.009128      -0.050621      -0.019681      -0.046567       0.013653       0.032915             18.381570      18.338943       1.813078      -8.016623       6.433979       0.684776      30.371788           0.000000
           76              C       4.111397      27.045326      20.698383      -0.177881      44.542529 0.53200883E+03  0.13160051E+05                                10.909729                            7.665987       0.042439       1.969076                    0.999539      31.470051      92.918237       0.597749       0.414237      -1.065190      -0.004237      -0.009513      -0.025462       0.027509      -0.000267       0.015981       0.011451      -0.005150       0.053161      -0.020491      -0.007469       0.027960             14.947506      18.619358       1.825656      -4.409010       5.666501       0.684506      20.556660          -0.000000
           77              C       4.935461      27.098125      19.579211      -0.060321      43.235875 0.49013759E+03  0.11886976E+05                                10.727149                            7.381134      -0.055756       1.939129                    0.999579      30.373816      89.009955       0.605889       0.416830      -1.062758      -0.037285      -0.017747      -0.024073       0.047797      -0.000787       0.009788      -0.005770      -0.014073      -0.072591      -0.027769       0.007558       0.020211             14.857944      16.445816       1.616250      -3.336863       5.563725       1.178077      22.564290          -0.000000
           78              C       1.902437      26.555451      21.782030       0.007319      42.481380 0.46208882E+03  0.11024165E+05                                10.800926                            7.264863      -0.312549       1.900831                    0.998721      28.073511      81.146275       0.599412       0.428312      -1.057351       0.013198      -0.019690      -0.019681       0.030809       0.014068       0.000200      -0.007961       0.038700       0.034482      -0.031043       0.012049       0.018994             16.659762      13.633670       0.482618     -11.508117       9.469860      -1.409008      26.875756          -0.000000
           79              C       1.418383      27.718608      22.397655       0.121178      34.518892 0.42347712E+03  0.98833122E+04                                 9.422084                            6.996221      -0.063175       1.987351                    0.999450      26.816304      76.622427       0.605487       0.433439      -1.054390       0.004676       0.063436      -0.012838       0.064890       0.019524       0.005742      -0.021569      -0.034335      -0.045176      -0.033136      -0.006251       0.039387             12.205873       9.730400       0.594589      -6.874621       9.656077      -1.716802      17.231143           0.000000
           80              C       1.553881      25.316470      22.306663      -0.199816      40.775050 0.51885860E+03  0.12735380E+05                                10.199576                            7.504159       0.171397       2.003034                    0.999870      31.486655      92.149201       0.613136       0.406992      -1.071522      -0.001230       0.008120      -0.005435       0.009848      -0.002009       0.006729       0.004469      -0.016393      -0.012739      -0.012819       0.001237       0.011582             13.722184      10.852360       1.319703      -8.165684       9.307233      -3.001656      21.006959           0.000000
           81              C       1.733275      29.066362      21.837725      -0.401791      32.053074 0.53238402E+03  0.13097612E+05                                 8.352406                            7.324171       0.244041       2.011464                    0.999620      33.170930      95.891149       0.658894       0.377853      -1.096116      -0.014883      -0.057018       0.031449       0.066795       0.001208       0.003849      -0.005587      -0.005743       0.005066      -0.007439      -0.000326       0.007765              8.699600       8.200589       0.637466      -0.547637       8.729166      -1.147569       9.169046          -0.000000
           82              C       3.242775      11.763768       8.866970       0.686540      24.554243 0.22785317E+03  0.46194570E+04                                 7.903874                            5.408459       0.056914       2.093244                    0.999726      21.333505      59.506247       0.627548       0.481419      -1.012617      -0.041819       0.061845      -0.021535       0.077700       0.050260       0.025181       0.062083      -0.062712       0.110071      -0.078424      -0.027078       0.105503             10.951857      13.367005      -3.055861       0.123871      11.639326      -4.895793       7.849240           0.000000
           83              C       4.181490      10.724072       9.370059      -0.228506      51.727579 0.54805126E+03  0.13528322E+05                                11.811957                            7.655246       0.024496       1.970475                    0.999202      30.518473      87.252940       0.618807       0.400985      -1.084173      -0.004263      -0.043396       0.037662       0.057618      -0.003183       0.000466      -0.014826      -0.044999       0.008438      -0.024145      -0.005395       0.029540             17.719679      20.490999      -5.910881       1.044586      20.299191      -9.381522      12.368847          -0.000000
           84              C       5.544764      10.600611       8.952232       0.330231      36.672139 0.35932358E+03  0.80665713E+04                                 9.812104                            6.462105      -0.037570       1.994305                    0.999106      25.451194      71.843644       0.626050       0.435806      -1.050614       0.044302       0.032906      -0.071712       0.090488       0.027906      -0.031888      -0.011563      -0.004659       0.084693      -0.046236      -0.007363       0.053599             14.442181      15.044551      -1.498464      -1.023679      17.394983      -8.293024      10.887009           0.000000
           85              C       6.347785       9.576794       9.461738      -0.251909      49.631353 0.54083092E+03  0.13425246E+05                                11.663968                            7.686417      -0.077900       1.931338                    0.999014      31.952782      94.321777       0.602321       0.409654      -1.068805       0.009229      -0.000657      -0.008508       0.012570       0.025935      -0.017152       0.003393       0.020523       0.068147      -0.041753       0.008105       0.033649             17.783563      15.058732      -3.315969       0.348662      24.183439     -12.006689      14.108518           0.000000
           86              C       5.853696       8.702640      10.422076       0.117185      45.003996 0.43031366E+03  0.10114851E+05                                11.315905                            7.089726      -0.452632       1.860890                    0.998377      27.328640      79.173178       0.594876       0.438031      -1.048320       0.005799      -0.004767       0.002263       0.007841      -0.015430       0.026614       0.018951      -0.032876       0.035291      -0.046111       0.013844       0.032267             18.368851      18.322857      -7.846469       2.439234      23.780239     -10.701195      13.003457           0.000000
           87              C       4.520461       8.830071      10.851364      -0.178985      44.555940 0.53228897E+03  0.13168341E+05                                10.910192                            7.667079       0.042860       1.969056                    0.999580      31.476402      92.933194       0.597832       0.414137      -1.065285       0.003110       0.017927      -0.020366       0.027310       0.013354      -0.008231      -0.015265      -0.012249       0.020404      -0.018209      -0.008293       0.026501             14.947527      18.617372      -4.732990       0.625397      16.242683      -6.790396       9.982527          -0.000000
           88              C       3.696399       9.825702      10.337503      -0.061158      43.300935 0.49099161E+03  0.11914006E+05                                10.743388                            7.392429      -0.056710       1.938707                    0.999561      30.394749      89.122640       0.604771       0.417380      -1.062307       0.037030       0.011229      -0.027121       0.047253       0.007680      -0.005061       0.022286       0.012463       0.009111      -0.027865       0.007250       0.020615             14.882148      16.462749      -3.705503       0.273040      17.329584      -7.969246      10.854112          -0.000000
           89              C       6.729420       7.646668      10.968942       0.004711      42.579918 0.46335222E+03  0.11061012E+05                                10.812439                            7.271123      -0.310424       1.900907                    0.998692      28.114972      81.270558       0.599652       0.427881      -1.057698      -0.013563       0.006869      -0.027396       0.031332      -0.005193      -0.012225      -0.011105       0.002465      -0.068487      -0.030284       0.013081       0.017204             16.681772      13.650442     -10.223640       5.344272      23.778009      -6.845084      12.616866          -0.000000
           90              C       7.213472       7.695099      12.284078       0.121954      34.496664 0.42312221E+03  0.98733142E+04                                 9.420169                            6.994620      -0.067312       1.986450                    0.999497      26.804959      76.592346       0.605362       0.433604      -1.054251      -0.005047       0.042767       0.048097       0.064558      -0.003440      -0.019108       0.028805      -0.023427      -0.012723      -0.033778      -0.005507       0.039286             12.203817       9.729413      -6.251000       2.921825      16.820428      -2.422074      10.061610           0.000000
           91              C       7.077975       6.572831      10.158270      -0.199856      40.775698 0.51886911E+03  0.12735614E+05                                10.198740                            7.503236       0.165119       2.001232                    0.999860      31.490994      92.159717       0.613301       0.406884      -1.071601       0.002493       0.008891       0.006151       0.011095       0.008596      -0.001672       0.004815      -0.004159       0.033558      -0.015148       0.002479       0.012668             13.721108      10.852083      -7.731118       2.940864      20.677428      -3.565843       9.633812           0.000000
           92              C       6.898582       8.853890      13.171303      -0.401567      32.068526 0.53274002E+03  0.13108516E+05                                 8.355183                            7.326919       0.242823       2.011023                    0.999623      33.180251      95.924865       0.658733       0.377884      -1.096098       0.013836      -0.055259      -0.034544       0.066621       0.003462      -0.004189       0.002351      -0.011365      -0.011994      -0.009040       0.000272       0.008768              8.702187       8.204702      -0.794572      -0.279560      10.055631       0.385025       7.846227          -0.000000
           93              C       5.400743      15.029872       8.298560       0.682552      24.620692 0.22852736E+03  0.46362515E+04                                 7.914190                            5.414164       0.057143       2.092749                    0.999680      21.369559      59.614433       0.627656       0.481012      -1.012896      -0.041190      -0.047951      -0.042925       0.076410      -0.002444      -0.057297      -0.041830      -0.024624       0.221424      -0.078544      -0.028913       0.107457             10.967610      13.385564       1.636655       2.587785      13.056916       4.096389       6.460350           0.000000
           94              C       6.339459      15.985407       8.947419      -0.231202      51.899546 0.54996297E+03  0.13588293E+05                                11.839238                            7.670147       0.026160       1.970580                    0.999294      30.574194      87.473549       0.617973       0.401148      -1.083986      -0.005091       0.051855       0.018589       0.055321       0.004709       0.002132       0.014685      -0.042150       0.012638      -0.023713      -0.004821       0.028533             17.765572      20.545927       3.872834       4.610411      22.533700       8.147982      10.217089          -0.000000
           95              C       1.228832      15.685289       9.263253       0.333788      36.596990 0.35851062E+03  0.80439426E+04                                 9.800702                            6.455822      -0.037790       1.994538                    0.999135      25.418631      71.737389       0.626191       0.435946      -1.050507       0.044605      -0.078492       0.006816       0.090537      -0.041702      -0.007837      -0.011090      -0.045597      -0.038338      -0.045831      -0.008554       0.054385             14.422673      15.030337      -0.133168       1.810325      19.663046       6.951768       8.574637           0.000000
           96              C       2.031855      16.638443       9.895151      -0.252521      49.641518 0.54089453E+03  0.13427799E+05                                11.666543                            7.687371      -0.078824       1.931216                    0.998971      31.958616      94.355714       0.602198       0.409708      -1.068724       0.009473      -0.004969       0.006309       0.012419      -0.028883      -0.015400      -0.021882      -0.010988      -0.022211      -0.044155       0.009458       0.034697             17.786385      15.072696       1.958472       2.699354      27.020656      10.362783      11.265804           0.000000
           97              C       1.537767      17.907197      10.172022       0.116191      44.995260 0.43035946E+03  0.10115028E+05                                11.308484                            7.086113      -0.447397       1.862456                    0.998368      27.331082      79.146864       0.595599       0.437538      -1.048736       0.005506       0.005405       0.002426       0.008088       0.032121       0.001423      -0.010178      -0.015985       0.082126      -0.047525       0.015434       0.032091             18.353401      18.311904       6.025067       5.568524      24.941463      10.004964      11.806836           0.000000
           98              C       0.204533      18.215255       9.847019      -0.179875      44.663265 0.53376959E+03  0.13214538E+05                                10.928927                            7.679105       0.037432       1.966856                    0.999569      31.519802      93.104132       0.597186       0.414284      -1.065158       0.004107      -0.025474      -0.004036       0.026117      -0.013791      -0.008307       0.005051      -0.033088      -0.027796      -0.020583      -0.007175       0.027757             14.976396      18.658159       2.918670       3.796364      17.457921       6.118490       8.813109          -0.000000
           99              C       5.854370      17.272423       9.241708      -0.057372      43.147333 0.48894674E+03  0.11850871E+05                                10.713377                            7.372658      -0.048687       1.941766                    0.999582      30.335731      88.870913       0.606177       0.416887      -1.062724       0.036188      -0.029686       0.003114       0.046910      -0.009135      -0.005434      -0.015347       0.021706       0.040435      -0.027408       0.007445       0.019962             14.837143      16.423333       2.078481       3.063899      19.306349       6.761245       8.781747          -0.000000
          100              C       2.413492      18.908783      10.813088       0.005859      42.544748 0.46289257E+03  0.11048116E+05                                10.811170                            7.270898      -0.309697       1.901236                    0.998741      28.098662      81.235972       0.599199       0.428279      -1.057374      -0.013410      -0.026535       0.006665       0.030469      -0.007604       0.012105       0.019748       0.018649      -0.027470      -0.031234       0.012085       0.019149             16.678476      13.648026       9.737163       6.179958      21.329667       8.252651      15.057735          -0.000000
          101              C       2.897546      20.023508      10.113576       0.119949      34.534845 0.42367651E+03  0.98894190E+04                                 9.425916                            6.998531      -0.073521       1.984378                    0.999463      26.825214      76.660847       0.605284       0.433522      -1.054309      -0.005450       0.019831      -0.062135       0.065450      -0.016455       0.013127      -0.006623       0.016131       0.101876      -0.035332      -0.004257       0.039589             12.211915       9.735442       5.660356       3.954880      13.859247       4.142416      13.041056           0.000000
          102              C       2.762045      18.743638      12.148393      -0.197570      40.685604 0.51748982E+03  0.12692305E+05                                10.181010                            7.491018       0.177165       2.005290                    0.999869      31.447978      91.975794       0.614124       0.406641      -1.071846       0.001349       0.000420      -0.009853       0.009954      -0.004747      -0.004552      -0.008629      -0.009126       0.012501      -0.012604       0.000608       0.011996             13.694317      10.830876       6.398603       5.212185      15.452376       6.547442      14.799699           0.000000
          103              C       2.582657      20.212472       8.666422      -0.405029      32.143455 0.53451595E+03  0.13163060E+05                                 8.367674                            7.338989       0.236328       2.008442                    0.999645      33.235042      96.120448       0.658214       0.377871      -1.096116       0.014577      -0.002457       0.066597       0.068218      -0.004189      -0.000032       0.003165       0.001506       0.023286      -0.008504      -0.000116       0.008620              8.714620       8.212767       0.154901       0.829734       8.076162       0.766465       9.854931          -0.000000
          104              C       1.084811      12.904562       5.754237       0.686072      24.542384 0.22773323E+03  0.46162724E+04                                 7.900139                            5.406289       0.053096       2.092336                    0.999678      21.328215      59.480524       0.627824       0.481286      -1.012719      -0.040809      -0.012277       0.063298       0.076307      -0.049051       0.031041      -0.021611      -0.134157      -0.104965      -0.078965      -0.028176       0.107141             10.945766      13.358966       1.419830      -2.704853       4.554771       0.806062      14.923560           0.000000
          105              C       2.023528      12.988722       4.602289      -0.230333      51.842836 0.54933272E+03  0.13568505E+05                                11.830578                            7.665380       0.019392       1.968589                    0.999183      30.555366      87.399238       0.618225       0.401110      -1.084039      -0.003027      -0.009862      -0.056109       0.057050       0.001053      -0.002762      -0.000435      -0.018476       0.083032      -0.023283      -0.004551       0.027835             17.750872      20.529839       2.055188      -5.650241       6.235698       1.258413      26.487077          -0.000000
          106              C       3.386802      13.412302       4.704282       0.331150      36.650436 0.35906819E+03  0.80594994E+04                                 9.808857                            6.460043      -0.039068       1.993774                    0.999159      25.442263      71.815207       0.626109       0.435838      -1.050582       0.043933       0.045357       0.064678       0.090392       0.013578       0.040478       0.022716      -0.025001       0.027423      -0.046634      -0.007126       0.053759             14.436808      15.043083       1.635726      -0.788800       5.330333       1.326779      22.937007           0.000000
          107              C       4.189825      13.482965       3.562878      -0.250960      49.620979 0.54060678E+03  0.13419280E+05                                11.664577                            7.685997      -0.077666       1.931597                    0.998991      31.950188      94.335410       0.602155       0.409779      -1.068645       0.008553       0.006765       0.001775       0.011048       0.002054       0.032233       0.017925      -0.017645      -0.041151      -0.043346       0.008472       0.034874             17.783291      15.068903       1.358126      -3.044866       6.229169       1.639781      32.051800           0.000000
          108              C       3.695738      13.088365       2.325669       0.113528      45.113682 0.43162799E+03  0.10151700E+05                                11.323643                            7.093896      -0.449777       1.861175                    0.998412      27.373648      79.281324       0.595642       0.437211      -1.048996       0.005572       0.000044      -0.006293       0.008405      -0.015231      -0.027036      -0.009128      -0.050621      -0.019681      -0.046567       0.013653       0.032915             18.381570      18.338943       1.813078      -8.016622       6.433979       0.684776      30.371788           0.000000
          109              C       2.362503      12.652876       2.221384      -0.177881      44.542531 0.53200886E+03  0.13160052E+05                                10.909729                            7.665988       0.042439       1.969076                    0.999539      31.470052      92.918241       0.597749       0.414237      -1.065190       0.004237       0.009513       0.025462       0.027509      -0.000267       0.015981       0.011451      -0.005150       0.053161      -0.020491      -0.007469       0.027960             14.947507      18.619359       1.825656      -4.409011       5.666501       0.684506      20.556661          -0.000000
          110              C       1.538439      12.600077       3.340556      -0.060321      43.235876 0.49013761E+03  0.11886976E+05                                10.727150                            7.381134      -0.055756       1.939129                    0.999579      30.373817      89.009958       0.605889       0.416830      -1.062758       0.037285       0.017747       0.024073       0.047797      -0.000787       0.009788      -0.005770      -0.014073      -0.072591      -0.027769       0.007558       0.020211             14.857944      16.445816       1.616250      -3.336863       5.563725       1.178077      22.564291           0.000000
          111              C       4.571463      13.142751       1.137737       0.007319      42.481378 0.46208878E+03  0.11024164E+05                                10.800926                            7.264863      -0.312549       1.900831                    0.998721      28.073510      81.146274       0.599412       0.428312      -1.057351      -0.013198       0.019690       0.019681       0.030809       0.014068       0.000200      -0.007961       0.038700       0.034482      -0.031043       0.012049       0.018994             16.659762      13.633671       0.482618     -11.508117       9.469860      -1.409009      26.875756          -0.000000
          112              C       5.055517      11.979594       0.522112       0.121178      34.518890 0.42347709E+03  0.98833115E+04                                 9.422084                            6.996221      -0.063175       1.987351                    0.999450      26.816303      76.622424       0.605487       0.433439      -1.054390      -0.004676      -0.063436       0.012838       0.064890       0.019524       0.005742      -0.021569      -0.034335      -0.045176      -0.033136      -0.006251       0.039387             12.205873       9.730400       0.594589      -6.874621       9.656077      -1.716802      17.231142           0.000000
          113              C       4.920019      14.381732       0.613104      -0.199815      40.775050 0.51885860E+03  0.12735380E+05                                10.199576                            7.504159       0.171397       2.003034                    0.999870      31.486655      92.149202       0.613136       0.406992      -1.071522       0.001230      -0.008120       0.005435       0.009848      -0.002009       0.006729       0.004469      -0.016393      -0.012739      -0.012819       0.001237       0.011582             13.722184      10.852360       1.319703      -8.165684       9.307233      -3.001656      21.006959           0.000000
          114              C       4.740625      10.631840       1.082042      -0.401791      32.053071 0.53238396E+03  0.13097610E+05                                 8.352405                            7.324171       0.244041       2.011464                    0.999620      33.170928      95.891140       0.658894       0.377853      -1.096116       0.014883       0.057018      -0.031449       0.066795       0.001208       0.003849      -0.005587      -0.005743       0.005066      -0.007439      -0.000326       0.007765              8.699599       8.200588       0.637466      -0.547637       8.729165      -1.147569       9.169046          -0.000000
          115              O       4.430610      27.911409      13.614112      -0.653180      39.924440 0.53778312E+03  0.12912870E+05                                 9.315005                            7.110822       0.237749       2.122438                    0.996981      28.057614      73.409317       0.723480       0.352585      -1.145562      -0.053118       0.039744      -0.004836       0.066516       0.032125      -0.008970       0.065161       0.066726      -0.032617      -0.092100       0.031967       0.060133             12.544775      20.796325      -2.971262      -0.663308      10.086150      -2.281250       6.751851           0.000000
          116              O       2.870139      27.093626      14.902203      -0.778532      52.052763 0.71240029E+03  0.18428946E+05                                11.066153                            8.198132      -0.165040       1.957992                    0.998659      30.528741      84.056723       0.669257       0.353783      -1.139774       0.044205       0.030360      -0.087746       0.102836       0.058330       0.026975       0.055947      -0.053823       0.137955      -0.087761      -0.017713       0.105474             15.039457      16.026050       0.794410      -3.038988      15.272815      -7.468530      13.819505           0.000000
          117              O       0.328228      28.280205      14.907475      -0.787122      52.612047 0.69814598E+03  0.17863102E+05                                11.119992                            8.017850       0.097289       2.032841                    0.998388      30.684105      82.412873       0.693258       0.345303      -1.153517      -0.011409       0.143483      -0.048766       0.151972       0.041628      -0.059360      -0.039266      -0.044506       0.061264      -0.073925      -0.022263       0.096187             16.050534      12.973599       4.471727      -2.693306      20.995444     -10.184569      14.182560           0.000000
          118              O       2.272640      24.299931      14.860489      -0.652021      39.916581 0.53763503E+03  0.12908797E+05                                 9.315078                            7.111051       0.234333       2.121382                    0.996995      28.052244      73.400692       0.723263       0.352705      -1.145431      -0.054568      -0.023669      -0.032174       0.067624      -0.023945      -0.023777      -0.040150       0.111454       0.096397      -0.092545       0.031879       0.060666             12.545005      20.797768       0.911104       2.904357       9.559873       2.584440       7.277374           0.000000
          119              O       0.712172      25.824342      14.924665      -0.775166      51.869518 0.70930603E+03  0.18327502E+05                                11.038815                            8.178824      -0.161512       1.959943                    0.998666      30.464261      83.808720       0.670281       0.353655      -1.139967       0.044304      -0.092652       0.016472       0.104012      -0.006512      -0.064272      -0.045322      -0.036783       0.187200      -0.087961      -0.016708       0.104669             14.999251      15.974101      -3.024441       0.826943      20.601881       4.353887       8.421772           0.000000
          120              O       4.644161      25.235618      13.894421      -0.788580      52.621176 0.69843202E+03  0.17871427E+05                                11.118679                            8.017593       0.099831       2.033149                    0.998442      30.696115      82.435026       0.693547       0.345140      -1.153707      -0.011700      -0.112926      -0.100513       0.151631      -0.071557      -0.005944       0.015981      -0.085212      -0.058788      -0.073625      -0.021915       0.095540             16.046830      12.970622      -4.565030      -2.523669      24.699969       8.040362      10.469898           0.000000
          121              O       6.588573      27.185064      17.364932      -0.652366      39.943568 0.53807453E+03  0.12921876E+05                                 9.318744                            7.113514       0.233822       2.121136                    0.997117      28.062071      73.431489       0.723212       0.352661      -1.145477      -0.054233      -0.015684       0.036093       0.067007      -0.008482       0.032579      -0.024814      -0.000903      -0.241493      -0.092420       0.031960       0.060460             12.550575      20.805957       2.060536      -2.241971       5.611589      -0.303930      11.234179           0.000000
          122              O       5.028105      26.478436      16.012666      -0.778313      52.042099 0.71222004E+03  0.18422916E+05                                11.064259                            8.196719      -0.165218       1.957957                    0.998561      30.525347      84.041251       0.669368       0.353751      -1.139812       0.043827       0.060675       0.070564       0.102867      -0.052564       0.036551      -0.010817      -0.133804      -0.101239      -0.087138      -0.018489       0.105626             15.036727      16.019831       2.233351       2.206396       7.712642       3.103495      21.377707           0.000000
          123              O       2.486192      25.880581      17.037638      -0.787964      52.625511 0.69841999E+03  0.17871381E+05                                11.120198                            8.018315       0.093617       2.031484                    0.998373      30.694200      82.435594       0.693400       0.345208      -1.153628      -0.011353      -0.030375       0.148671       0.152167       0.030541       0.065021       0.023344      -0.017379       0.145827      -0.073692      -0.022146       0.095839             16.050124      12.972748       0.097310       5.218311       7.065556       2.141676      28.112068           0.000000
          124              O       2.043290      11.786793       9.305655      -0.653180      39.924441 0.53778313E+03  0.12912871E+05                                 9.315005                            7.110822       0.237749       2.122438                    0.996981      28.057614      73.409318       0.723480       0.352585      -1.145562       0.053118      -0.039744       0.004836       0.066516       0.032125      -0.008970       0.065161       0.066726      -0.032617      -0.092100       0.031967       0.060133             12.544776      20.796326      -2.971263      -0.663308      10.086150      -2.281251       6.751851           0.000000
          125              O       3.603761      12.604576       8.017564      -0.778532      52.052764 0.71240030E+03  0.18428946E+05                                11.066153                            8.198132      -0.165040       1.957992                    0.998659      30.528741      84.056725       0.669257       0.353783      -1.139774      -0.044205      -0.030360       0.087746       0.102836       0.058330       0.026975       0.055947      -0.053823       0.137955      -0.087761      -0.017713       0.105474             15.039457      16.026050       0.794410      -3.038988      15.272816      -7.468530      13.819506           0.000000
          126              O       6.145672      11.417997       8.012292      -0.787122      52.612043 0.69814593E+03  0.17863101E+05                                11.119991                            8.017849       0.097289       2.032841                    0.998388      30.684105      82.412870       0.693258       0.345303      -1.153517       0.011409      -0.143483       0.048766       0.151972       0.041628      -0.059360      -0.039266      -0.044506       0.061264      -0.073925      -0.022263       0.096187             16.050533      12.973598       4.471727      -2.693306      20.995441     -10.184567      14.182559          -0.000000
          127              O       4.201260      15.398271       8.059278      -0.652021      39.916584 0.53763506E+03  0.12908798E+05                                 9.315079                            7.111052       0.234333       2.121382                    0.996995      28.052244      73.400694       0.723263       0.352705      -1.145431       0.054568       0.023669       0.032174       0.067624      -0.023945      -0.023778      -0.040150       0.111454       0.096397      -0.092545       0.031879       0.060666             12.545006      20.797770       0.911105       2.904357       9.559874       2.584440       7.277375           0.000000
          128              O       5.761728      13.873860       7.995102      -0.775166      51.869518 0.70930603E+03  0.18327502E+05                                11.038815                            8.178824      -0.161512       1.959943                    0.998666      30.464261      83.808720       0.670281       0.353655      -1.139967      -0.044304       0.092652      -0.016472       0.104012      -0.006512      -0.064272      -0.045322      -0.036783       0.187200      -0.087961      -0.016708       0.104669             14.999251      15.974101      -3.024441       0.826943      20.601880       4.353887       8.421772           0.000000
          129              O       1.829739      14.462584       9.025346      -0.788580      52.621176 0.69843203E+03  0.17871427E+05                                11.118679                            8.017593       0.099830       2.033149                    0.998442      30.696116      82.435027       0.693547       0.345140      -1.153707       0.011700       0.112926       0.100513       0.151631      -0.071557      -0.005944       0.015981      -0.085212      -0.058788      -0.073625      -0.021915       0.095540             16.046829      12.970622      -4.565031      -2.523669      24.699969       8.040362      10.469898           0.000000
          130              O      -0.114673      12.513138       5.554835      -0.652366      39.943568 0.53807453E+03  0.12921876E+05                                 9.318744                            7.113514       0.233822       2.121136                    0.997117      28.062071      73.431489       0.723212       0.352661      -1.145477       0.054233       0.015684      -0.036093       0.067007      -0.008482       0.032579      -0.024814      -0.000903      -0.241493      -0.092420       0.031960       0.060460             12.550575      20.805958       2.060536      -2.241971       5.611589      -0.303930      11.234179           0.000000
          131              O       1.445795      13.219766       6.907101      -0.778313      52.042102 0.71222008E+03  0.18422917E+05                                11.064259                            8.196719      -0.165218       1.957957                    0.998561      30.525348      84.041252       0.669368       0.353751      -1.139812      -0.043827      -0.060675      -0.070564       0.102867      -0.052564       0.036551      -0.010817      -0.133804      -0.101239      -0.087138      -0.018489       0.105626             15.036727      16.019831       2.233351       2.206396       7.712642       3.103495      21.377707           0.000000
          132              O       3.987708      13.817621       5.882129      -0.787964      52.625516 0.69842006E+03  0.17871383E+05                                11.120199                            8.018315       0.093617       2.031484                    0.998373      30.694201      82.435598       0.693400       0.345208      -1.153628       0.011353       0.030375      -0.148671       0.152167       0.030541       0.065021       0.023344      -0.017379       0.145827      -0.073692      -0.022146       0.095839             16.050125      12.972749       0.097310       5.218312       7.065557       2.141676      28.112070           0.000000

******************************************************
Auxiliary information for the entire system
The total spin magnetic moment of the unit cell is   -0.000006
The total net atomic charge of the unit cell is   0.000004
Accuracy of reproducing the electrostatic potential in the unit cell:
  The inner radius (bohr) =    5.0000
  The outer radius (bohr) =   12.0000
  Valid grid points have density less than (e/(bohr^3)) =    0.0001
  The number of valid grid points were=       553464
  The rms potential error without charges in kcal/mol is=      1.64545
  The rms potential error with partial charges in kcal/mol is=      0.58841
  The RRMSE value at monopole order=      0.35760
  The rms potential error with partial charges and cloud penetration in kcal/mol is=      0.58072
  The RRMSE value at monopole order with cloud penetration is=      0.35292
  The rms potential error with partial charges and atomic dipoles in kcal/mol is=      0.27855
  The RRMSE value at dipole order=      0.16929
  The rms potential error with partial charges, atomic dipoles and cloud penetration in kcal/mol is=      0.26357
  The RRMSE value at dipole order with cloud penetration=      0.16018

******************************************************
The electron densities and ab initio electrostatic potential were computed in VASP using the PBE functional and
projector augmented wave method. See the main text of the journal article for a description of computational details.
The atomic charges, dipoles, and quadrupoles were computed with the DDEC6 method as described in
(a) T. A. Manz and N. Gabaldon Limas, RSC Adv. 6 (2016) 47771-47801 DOI: 10.1039/c6ra04656h
(b) N. Gabaldon Limas and T. A. Manz, RSC Adv. 8 (2018) 2678-2707 DOI: 10.1039/c7ra11829e.
For each atom in the material, the electron cloud parameters were fit to the spherically averaged atom-in-material
electron density using radial positions for which this density was between 10^-4 and 10^-2 electrons per cubic bohr.
The polarizabilities, dispersion coefficients, and quantum Drude oscillator (QDO) parameters were fit using the MCLF method.
The magnetic structure of the system was optimized in VASP from the default ferromagnetic initial guess using spin polarization.
The atomic spin moments (ASMs) were computed on this optimized magnetic structure using the DDEC6 partition as inputs
to the method of T. A. Manz and D. S. Sholl, J. Chem. Theory Comput. 7 (2011) 4146-4164 DOI: 10.1021/ct200539n.
The RMSE and RRMSE were computed using a uniform grid with Ewald summation.
