# Supplementary material for: A collection of forcefield precursors for metal–organic frameworks
Source: RSC Adv. 2019 Nov 13;9(63):36492–507. doi: 10.1039/c9ra07327b (PMC9075174; doi:10.1039/c9ra07327b)
Supplement: RA-009-C9RA07327B-s5463 [file RA-009-C9RA07327B-s5463.xyz]

  180
jmolscript: load "" {1 1 1} spacegroup "x,y,z" unitcell [{      6.694000     0.000000     0.000000 }, {     -2.231297    32.119290     0.000000 }, {      2.231297    16.059640    27.816124 }]
Mg     1.801134    17.133712     9.075845     1.446859
Mg     4.880371    31.041524    18.707178     1.447365
Mg     4.032466    15.352698     8.439968     1.446928
Mg     2.649038    32.799412    19.395905     1.447417
Mg     6.263797    15.692520    10.300311     1.446694
Mg     0.417708    32.516924    17.529165     1.448259
H      3.986057    23.471651    11.760935     0.104027
H      6.672487    21.897645    14.267446     0.096170
H      1.415624    26.303608    15.667432     0.093514
H      2.895667    28.022150    16.706364     0.102589
H      4.787863    29.021382    16.038221     0.122883
H      1.891902    19.282492    11.684997     0.127393
H      3.759329    20.168503    11.044392     0.111931
H      5.216211    21.916435    12.059124     0.091682
H      4.648697    27.931574    13.804030     0.102242
H      4.581548    23.241837    15.560896     0.096174
H      1.759700    20.968755    10.064986     0.120098
H      3.532338    21.073785    10.438835     0.141723
H      2.676379    22.507109     9.694197     0.120811
H      2.150754    23.443706    16.347258     0.126219
H      0.387555    23.297724    15.942533     0.125221
H      1.281609    24.847641    15.562843     0.118072
H      3.375501    27.040746    11.862186     0.121068
H      2.030273    27.071099    13.091381     0.126734
H      2.353459    25.549126    12.123658     0.119364
H      5.694959    25.292813    17.875476     0.116748
H      0.516616    25.185375    16.874373     0.123173
H      6.146870    23.713026    17.065748     0.121159
H     -0.476600    14.509086     1.608606     0.103817
H      2.209840    17.466791     1.718480     0.096268
H      5.878279    32.535873    25.018935     0.092271
H      0.664327    32.576343    23.011167     0.102190
H      2.556519    31.498099    22.479879     0.122612
H      4.123245    16.537900     5.274493     0.127170
H      5.990670    15.540115     4.827488     0.112534
H      0.753556    15.544933     2.806369     0.090745
H      2.417346    30.108136    24.540775     0.102365
H      2.350203    33.974495    27.723774     0.095413
H      3.991037    14.291798     4.624152     0.120851
H      5.763676    14.563046     4.346269     0.141284
H      4.907714    13.201509     3.477294     0.120181
H      6.613412    34.554570    27.155769     0.124237
H      4.850212    34.277059    27.484556     0.125748
H      5.744264    33.173280    26.332134     0.118384
H      1.144142    28.871864    26.283177     0.121176
H      6.492918    29.921202    25.642294     0.126070
H      6.816101    29.844115    27.444222     0.119081
H      3.463623    34.953492    24.790286     0.115986
H      4.979276    34.140231    25.383882     0.122962
H      3.915531    35.042141    26.563286     0.121107
H      1.754704    10.198193    14.446582     0.104114
H      4.441143     8.814495    11.830198     0.094745
H      3.646971    37.518379    14.945882     0.092561
H      5.127011    35.759366    15.914717     0.101810
H      0.325202    35.838380    17.114148     0.122967
H      6.354562    12.358537    10.856633     0.127708
H      1.527985    12.470312    11.944244     0.112516
H      2.984864    10.717562    12.950631     0.091833
H      0.186036    38.318149    17.287443     0.102242
H      0.118906    39.141528    12.347577     0.095829
H      6.222352    12.918376    13.126985     0.120290
H      1.300990    12.542099    13.031020     0.141269
H      7.139025    12.470312    14.644633     0.119991
H      4.382113    38.359584    12.129221     0.123057
H      2.618914    38.783077    12.205159     0.124463
H      3.512961    38.336940    13.737271     0.117870
H      5.606839    40.445249    17.486885     0.120565
H      4.261613    39.365559    16.898573     0.127292
H      4.584802    40.964618    16.064368     0.118767
H      1.232314    36.111555    12.966486     0.117001
H      2.747970    37.032254    13.373992     0.123365
H      1.684229    37.602693    12.003214     0.121713
C      2.267304    22.160220    11.760379     0.125410
C      3.089595    23.116090    12.321152    -0.192796
C      2.821298    23.647504    13.578719     0.019488
C      1.704871    23.199439    14.276904     0.113072
C      0.881375    22.245978    13.712515    -0.184400
C      1.160182    21.713120    12.463571     0.008925
C      1.814252    28.238956    16.568396    -0.058261
C      0.996915    27.289349    15.998444    -0.166458
C      6.353923    27.544215    15.832381     0.124492
C      5.859839    28.779523    16.206230    -0.263424
C      0.018653    18.487540    10.960666     0.329614
C      5.345538    18.729880    10.772350    -0.218851
C      4.420227    17.802918    10.089186     0.685664
C      2.256391    30.392072    17.685770     0.687784
C      1.326729    29.481008    16.985638    -0.216752
C     -0.035433    29.742138    16.789812     0.331692
C      0.809014    19.472317    11.521995    -0.250188
C      0.291435    20.697508    11.891115     0.115835
C      5.649982    20.935512    11.734232    -0.160637
C      4.844426    19.969042    11.179022    -0.079025
C      5.465026    26.531013    15.257978     0.005298
C      4.624062    26.888019    14.215708    -0.185650
C      3.748152    25.971174    13.671347     0.120117
C      3.724319    24.656370    14.145612     0.020090
C      4.570706    24.298401    15.182319    -0.185460
C      5.408326    25.229218    15.762007     0.123675
C      2.577707    21.646151    10.407681    -0.439980
C      1.360462    23.728926    15.612356    -0.405688
C      2.820768    26.436101    12.623513    -0.401995
C      6.160595    24.831259    16.967001    -0.413247
C      4.498648    15.164319     2.744617     0.128625
C      5.320941    15.172028     1.636423    -0.193349
C      5.052648    15.995406     0.547421     0.019239
C      3.936224    16.824084     0.586364     0.113429
C      3.112726    16.812039     1.694280    -0.185127
C      3.391528    15.996851     2.780222     0.006528
C      6.276911    32.348457    22.892392    -0.057770
C      5.459571    32.329667    23.999752    -0.163949
C      4.122579    32.058420    23.862062     0.121240
C      3.628497    31.764528    22.605329    -0.261264
C      2.249993    16.308087     6.325108     0.329787
C      0.882878    16.023831     6.209393    -0.217483
C     -0.042436    15.895675     7.353749     0.686677
C      6.719054    32.239573    20.469051     0.686137
C      5.789389    32.088773    21.608121    -0.220962
C      4.427227    31.788618    21.479889     0.335245
C      3.040356    16.301824     5.191601    -0.248893
C      2.522778    16.008896     3.945995     0.117959
C      1.187325    15.754029     3.818319    -0.161605
C      0.381767    15.756438     4.932911    -0.080309
C      3.233680    32.067573    25.026723     0.007242
C      2.392711    30.986438    25.238682    -0.184443
C      1.516799    30.973430    26.304874     0.116725
C      1.492968    32.041556    27.206395     0.021351
C      2.339359    33.118356    26.998052    -0.183730
C      3.176981    33.154972    25.902097     0.118984
C      4.809045    14.249883     3.866163    -0.441499
C      5.823118    33.775516    27.276213    -0.404132
C      7.283411    29.833516    26.426152    -0.399484
C      3.929255    34.397507    25.644241    -0.410204
C      6.729955    10.854390    13.311128     0.123306
C      7.552244     9.890812    13.858549    -0.192497
C      7.283947     8.536020    13.689984     0.016870
C      6.167523     8.155407    12.952856     0.114811
C      5.344029     9.120913    12.409329    -0.183455
C      5.622836    10.468959    12.572332     0.008355
C      4.045595    35.770447    16.171460    -0.055541
C      3.228259    36.738844    15.634052    -0.164709
C      1.891266    36.755225    15.937805     0.120748
C      1.397179    35.813808    16.820688    -0.261256
C      4.481315    13.383303    10.530350     0.330836
C      3.114199    13.425219    10.834380    -0.217523
C      2.188889    14.480338    10.373189     0.684711
C      4.487728    33.726215    17.477427     0.686783
C      3.558068    34.788079    17.038489    -0.223197
C      2.195905    34.827104    17.362546     0.333679
C      5.271673    12.404789    11.102528    -0.251731
C      4.754091    11.472526    11.979014     0.119308
C      3.418637    11.489389    12.263573    -0.162748
C      2.613083    12.453450    11.704190    -0.079021
C      1.002372    37.759274    15.347546     0.007848
C      0.161404    38.483403    16.177858    -0.184518
C     -0.714504    39.413257    15.656027     0.116760
C     -0.738331    39.659933    14.280242     0.021601
C      0.108059    38.941104    13.451878    -0.183517
C      0.945677    37.973670    13.968145     0.120102
C      7.040357    12.282896    13.542280    -0.438897
C      3.591819    38.853418    12.743679    -0.400850
C      5.052109    40.088243    16.582582    -0.399925
C      1.697950    37.129094    13.021006    -0.413436
O      0.630417    17.279213    10.690849    -0.792054
O      4.804663    16.682757     9.655533    -0.768748
O      3.225483    18.156069     9.938701    -0.641459
O      3.452139    30.036030    17.823460    -0.650299
O      1.873561    31.502115    18.147517    -0.769512
O      6.052292    30.945166    17.089948    -0.790177
O      2.861756    16.678582     7.506459    -0.793473
O      0.341998    16.080200     8.540663    -0.769882
O      5.456819    15.588775     7.123153    -0.640844
O      1.220803    32.536837    20.708548    -0.649286
O      6.336227    32.084437    19.276852    -0.766814
O      3.820953    31.447030    20.287968    -0.790768
O      5.093083    14.221135     9.618816    -0.792808
O      2.573328    15.415973     9.619928    -0.769383
O      0.994144    14.434086    10.754270    -0.641034
O      5.683478    33.784993    17.100240    -0.647772
O      4.104896    32.771308    18.207878    -0.768062
O      1.589627    33.965664    18.254331    -0.790766

The following XYZ coordinates are in angstroms. Other properties are in atomic units.
The sperically averaged electron density of each atom fit to a function of the form exp(a - br)
eigen_1, eigen_2 and eigen_3 are the three eigenvalues of traceless quadrupole moment tensor
  atom number  atomic symbol              X              Y              Z     net charge C6 coefficient C8 coefficient C10 coefficient fluctuating dipole atomic polarizability isotropic forcefield polarizability              a              b squared Pearson coefficient          <r^3>          <r^4>         wp_QDO          m_QDO          q_QDO       dipole_x       dipole_y       dipole_z         dipole            Qxy            Qxz            Qyz     Q(x^2-y^2)  Q(3z^2 - R^2)        eigen_1        eigen_2        eigen_3 static polarizability      alpha(xx)      alpha(xy)      alpha(xz)      alpha(yy)      alpha(yz)      alpha(zz) atomic spin moment
            1             Mg       1.801134      17.133712       9.075845       1.446859      23.865649 0.32330681E+03  0.71192550E+04                                 9.418896                            7.798165      -0.920771       1.868207                    0.999665      17.218384      49.266885       0.394353       0.705344      -0.924873      -0.027910       0.059341      -0.016431       0.067604      -0.057255       0.031027      -0.061049      -0.101286      -0.083962      -0.064184      -0.057520       0.121704             12.587570      15.469027       0.784883       0.450171      10.285442       3.732814      12.008242           0.000001
            2             Mg       4.880371      31.041524      18.707178       1.447365      24.171026 0.32915841E+03  0.72815475E+04                                 9.513349                            7.877871      -0.927450       1.865903                    0.999679      17.265090      49.533537       0.391601       0.707040      -0.924208       0.028077      -0.060541       0.014421       0.068275      -0.059233       0.028622      -0.057787      -0.104151      -0.092766      -0.064139      -0.057434       0.121572             12.671560      15.746573       0.598069       0.343236       9.974531       3.610008      12.293575           0.000001
            3             Mg       4.032466      15.352698       8.439968       1.446928      23.867863 0.32335408E+03  0.71203802E+04                                 9.418523                            7.797986      -0.916795       1.869463                    0.999675      17.219360      49.265994       0.394424       0.705209      -0.924940      -0.028015      -0.044188      -0.042475       0.067391       0.055292       0.034291       0.070222      -0.084635      -0.034128      -0.063954      -0.057379       0.121333             12.586853      15.469348      -0.002881      -0.902599       8.344054      -2.612497      13.947157           0.000001
            4             Mg       2.649038      32.799412      19.395905       1.447417      24.226195 0.33002147E+03  0.73062506E+04                                 9.531783                            7.891325      -0.926757       1.865770                    0.999663      17.280969      49.616546       0.390989       0.707602      -0.923920       0.027737       0.042867       0.044964       0.068034       0.054590       0.036751       0.071034      -0.081140      -0.022442      -0.064362      -0.057025       0.121386             12.699467      15.783725      -0.002154      -0.691906       8.605107      -2.817054      13.709568           0.000001
            5             Mg       6.263797      15.692520      10.300311       1.446694      23.899406 0.32386240E+03  0.71346687E+04                                 9.428085                            7.805211      -0.925608       1.866506                    0.999677      17.229012      49.310940       0.394142       0.705407      -0.924837      -0.027580      -0.015238       0.059518       0.067344       0.001892      -0.065128      -0.009722       0.020825       0.282914      -0.064225      -0.057468       0.121692             12.601325      15.487393      -0.781729       0.453832      14.826757      -1.121734       7.489824           0.000001
            6             Mg       0.417708      32.516924      17.529165       1.448259      24.133704 0.32854524E+03  0.72645989E+04                                 9.504540                            7.871176      -0.928088       1.865826                    0.999671      17.250453      49.480082       0.391719       0.707156      -0.924170       0.028537       0.017079      -0.059319       0.068006       0.003518      -0.065647      -0.013776       0.020508       0.276766      -0.064196      -0.056837       0.121032             12.658656      15.731349      -0.595833       0.348098      14.823665      -0.798330       7.420954           0.000001
            7              H       3.986057      23.471651      11.760935       0.104027       2.008298 0.17823988E+02  0.20978800E+03                                 2.469861                            2.343176      -1.247486       2.242637                    0.994327       4.128283      11.898434       0.450499       1.155144      -0.741165       0.037183       0.013627      -0.023031       0.045812       0.014044      -0.011254       0.003037       0.010927       0.002463      -0.019654       0.001240       0.018414              2.563211       3.062498       0.119872      -0.449000       2.473877       0.199093       2.153259          -0.000001
            8              H       6.672487      21.897645      14.267446       0.096170       2.120396 0.19016918E+02  0.22661572E+03                                 2.501499                            2.373136      -1.422363       2.141484                    0.995693       4.289908      12.286667       0.462828       1.110546      -0.751362      -0.035467      -0.015492       0.020995       0.044031       0.015375      -0.011157       0.002109       0.010336       0.008786      -0.020764       0.001716       0.019048              2.579134       3.099251       0.329776      -0.448690       2.298911       0.276596       2.339239          -0.000001
            9              H       1.415624      26.303608      15.667432       0.093514       1.625760 0.11672515E+02  0.12669924E+03                                 2.312965                            1.994916      -1.613974       2.070732                    0.990078       4.513411      13.548776       0.441348       1.278545      -0.704857       0.018053      -0.034523      -0.010655       0.040389      -0.004222       0.007135       0.009735       0.006438      -0.023028      -0.016965       0.007002       0.009963              2.692415       2.162981      -0.394854      -0.288384       4.075267       0.763872       1.838995          -0.000000
           10              H       2.895667      28.022150      16.706364       0.102589       1.932689 0.15554389E+02  0.17840902E+03                                 2.448177                            2.208056      -1.483900       2.128546                    0.993960       4.329376      12.653793       0.454301       1.175435      -0.731894       0.050754      -0.013033       0.008198       0.053038      -0.011362       0.004581       0.001247       0.006933      -0.047984      -0.017266      -0.002854       0.020119              2.707879       4.036888      -0.153384       0.089766       2.240540       0.314174       1.846211           0.000000
           11              H       4.787863      29.021382      16.038221       0.122883       1.947817 0.16068069E+02  0.18604112E+03                                 2.463775                            2.245606      -1.748560       2.014586                    0.992912       4.402106      12.980918       0.449496       1.176887      -0.730736      -0.039901       0.017514      -0.005495       0.043921      -0.006587       0.009184      -0.001298       0.006821      -0.057472      -0.021603       0.002660       0.018943              2.704537       3.837846      -0.254079       0.057712       2.334392       0.362148       1.941374           0.000000
           12              H       1.891902      19.282492      11.684997       0.127393       2.020953 0.16892060E+02  0.19817737E+03                                 2.556543                            2.330520      -1.701461       2.052227                    0.990895       4.304730      12.806260       0.432993       1.205741      -0.725828       0.042575      -0.008822       0.006169       0.043914      -0.001469       0.009620      -0.000768       0.008026      -0.048417      -0.019110       0.003824       0.015287              2.829262       4.089648      -0.158981      -0.002633       2.492327       0.244698       1.905810           0.000000
           13              H       3.759329      20.168503      11.044392       0.111931       1.483896 0.10170906E+02  0.10669861E+03                                 2.138977                            1.831284      -1.740224       2.021446                    0.991339       4.418071      13.052163       0.472198       1.236469      -0.710548      -0.045822       0.009877      -0.007182       0.047421       0.000255      -0.005813       0.004274       0.013071      -0.018485      -0.010517      -0.001094       0.011611              2.418673       3.264057      -0.719200       0.259856       2.470166      -0.105079       1.521797          -0.000000
           14              H       5.216211      21.916435      12.059124       0.091682       1.828799 0.14538197E+02  0.16461159E+03                                 2.365415                            2.134051      -1.551539       2.074099                    0.994274       4.585598      13.489880       0.460496       1.174709      -0.729111      -0.014889       0.037718       0.013919       0.042873      -0.000206       0.003642       0.010170      -0.009266      -0.040398      -0.017718       0.002634       0.015084              2.635184       2.772943      -0.830934      -0.194143       3.216311       0.737225       1.916299          -0.000000
           15              H       4.648697      27.931574      13.804030       0.102242       2.097492 0.19038040E+02  0.22617974E+03                                 2.466481                            2.364307      -1.368323       2.173516                    0.995747       4.157535      11.761495       0.468228       1.101075      -0.755472      -0.000876       0.042533      -0.018094       0.046230       0.004938       0.009713      -0.012040      -0.020761      -0.027068      -0.021564       0.001630       0.019934              2.509783       2.145564       0.214606       0.132984       3.269632      -0.082439       2.114152           0.000000
           16              H       4.581548      23.241837      15.560896       0.096174       2.057808 0.18896605E+02  0.22465320E+03                                 2.451531                            2.366946      -1.324283       2.187356                    0.996060       4.232032      12.076470       0.463397       1.111794      -0.751726      -0.000177      -0.042227       0.012784       0.044120       0.004380       0.010917      -0.008247      -0.029375      -0.024905      -0.022286       0.001079       0.021207              2.495215       2.491726       0.037845       0.105272       3.044481      -0.058101       1.949439          -0.000001
           17              H       1.759700      20.968755      10.064986       0.120098       1.836382 0.15754232E+02  0.17964406E+03                                 2.284809                            2.159684      -1.351304       2.169643                    0.998763       4.175914      11.814673       0.483811       1.110234      -0.749166      -0.022890      -0.015246      -0.003387       0.027710       0.002398       0.006973       0.011221       0.009687       0.005789      -0.014085      -0.000556       0.014641              2.444974       2.784907       0.642012       0.284219       2.464387       0.395951       2.085628           0.000000
           18              H       3.532338      21.073785      10.438835       0.141723       1.544658 0.10899668E+02  0.11565588E+03                                 2.168023                            1.873324      -1.547897       2.113675                    0.992848       4.147887      12.089226       0.478088       1.207379      -0.719012       0.023269      -0.013524       0.003978       0.027206       0.001561      -0.007007       0.007204       0.002833       0.021265      -0.010951      -0.001816       0.012767              2.411784       2.970073      -1.138378       0.193864       2.649407      -0.167222       1.615872           0.000000
           19              H       2.676379      22.507109       9.694197       0.120811       1.693635 0.14400832E+02  0.15822871E+03                                 2.062600                            1.986912      -1.014164       2.314141                    0.999636       3.788445      10.029502       0.542260       1.028019      -0.774992       0.000308       0.025035      -0.008941       0.026585      -0.000088      -0.002492      -0.004266      -0.020199       0.003244      -0.011193      -0.000177       0.011370              2.043937       1.685702       0.011131      -0.009403       2.273400      -0.400867       2.172708          -0.000000
           20              H       2.150754      23.443706      16.347258       0.126219       1.636250 0.14182862E+02  0.15632514E+03                                 2.072603                            2.019449      -1.086360       2.298360                    0.999297       3.809070      10.332279       0.515357       1.078284      -0.760486       0.021095      -0.012887       0.012998       0.027928      -0.006631       0.007519      -0.000234      -0.000929       0.010227      -0.010673       0.000432       0.010241              2.107985       2.580002      -0.215025       0.396922       1.740181      -0.068607       2.003770          -0.000001
           21              H       0.387555      23.297724      15.942533       0.125221       1.667501 0.13528416E+02  0.14988768E+03                                 2.210814                            2.046004      -1.728754       2.028942                    0.992969       4.213235      12.112589       0.476420       1.160372      -0.734077      -0.028152      -0.008731       0.005908       0.030061       0.003234      -0.006157      -0.004910      -0.004272      -0.011375      -0.008797      -0.001059       0.009856              2.355760       2.977870      -0.096654      -0.627923       2.019545       0.313565       2.069865          -0.000000
           22              H       1.281609      24.847641      15.562843       0.118072       1.449332 0.10907916E+02  0.11679896E+03                                 2.169049                            1.941391      -1.784432       2.000415                    0.992398       4.519844      13.623130       0.441462       1.295733      -0.700177      -0.008361       0.026760      -0.007175       0.028940       0.000645       0.000685      -0.001099      -0.013624       0.007198      -0.008094       0.002130       0.005965              2.478029       1.989932      -0.375219      -0.345730       3.653495       0.597496       1.790659          -0.000000
           23              H       3.375501      27.040746      11.862186       0.121068       1.735730 0.14937758E+02  0.16560983E+03                                 2.095258                            2.025570      -1.133726       2.268568                    0.999291       3.816387      10.143524       0.536370       1.030008      -0.774745       0.023077       0.010885      -0.015224       0.029712       0.004302      -0.004997      -0.006856       0.010736       0.003176      -0.010197      -0.001394       0.011592              2.064914       1.928835       0.264520      -0.283769       2.028826      -0.378241       2.237081          -0.000001
           24              H       2.030273      27.071099      13.091381       0.126734       1.771696 0.15378856E+02  0.17382244E+03                                 2.222260                            2.130405      -1.199925       2.245472                    0.998990       3.998471      11.160322       0.489658       1.106704      -0.751865      -0.016779       0.013773       0.020473       0.029840      -0.007353      -0.002323       0.004267       0.004229      -0.011456      -0.007405      -0.003506       0.010911              2.313119       2.678960      -0.654705      -0.419706       2.265287       0.368326       1.995109          -0.000000
           25              H       2.353459      25.549126      12.123658       0.119364       1.810321 0.15562595E+02  0.17609423E+03                                 2.225943                            2.117544      -1.287455       2.192116                    0.999095       4.089240      11.350789       0.500990       1.080474      -0.757796      -0.009143      -0.028294      -0.009277       0.031148       0.007095       0.008615       0.007285       0.008273       0.005925      -0.010041      -0.006028       0.016068              2.351177       2.032814       0.400614       0.312564       2.940984       0.598246       2.079733          -0.000001
           26              H       5.694959      25.292813      17.875476       0.116748       1.782053 0.14985823E+02  0.16655441E+03                                 2.156381                            2.045037      -1.004717       2.325094                    0.999582       3.811224      10.197880       0.526596       1.046533      -0.770379      -0.013860       0.014898       0.016670       0.026305      -0.006159      -0.001713       0.003220       0.003564       0.002572      -0.007172      -0.000463       0.007635              2.237916       2.015610      -0.268788      -0.462258       1.991073       0.531109       2.707067           0.000000
           27              H       0.516616      25.185375      16.874373       0.123173       1.717515 0.14473953E+02  0.16263494E+03                                 2.223991                            2.093859      -1.644886       2.048164                    0.996315       4.283921      12.288748       0.479889       1.135897      -0.740088       0.031649       0.005687      -0.005469       0.032618      -0.000245       0.011097      -0.004205       0.021168      -0.011843      -0.012807      -0.005495       0.018303              2.369760       3.008277       0.185266      -0.336257       2.167519       0.208992       1.933483          -0.000000
           28              H       6.146870      23.713026      17.065748       0.121159       1.680978 0.14171737E+02  0.15623600E+03                                 2.108938                            2.014359      -1.349074       2.192333                    0.997566       3.851647      10.462910       0.517447       1.073698      -0.760984       0.004405      -0.031954      -0.003448       0.032440      -0.003610       0.007113      -0.004786      -0.018917      -0.021963      -0.013767      -0.001722       0.015489              2.158452       2.002634      -0.175035      -0.225662       2.539977       0.042270       1.932746          -0.000001
           29              H      -0.476600      14.509086       1.608606       0.103817       2.008189 0.17819963E+02  0.20968164E+03                                 2.466719                            2.340394      -1.293293       2.221203                    0.994014       4.130618      11.894751       0.451596       1.152664      -0.741730       0.037298      -0.026996      -0.000153       0.046043      -0.016592      -0.006699      -0.004275       0.008744      -0.005267      -0.019470       0.001042       0.018427              2.559813       3.057981      -0.447756       0.120563       2.058639       0.039227       2.562818          -0.000001
           30              H       2.209840      17.466791       1.718480       0.096268       2.122435 0.19040562E+02  0.22697754E+03                                 2.503559                            2.374972      -1.437741       2.135677                    0.995672       4.291713      12.295701       0.462524       1.110883      -0.751273      -0.035576       0.025547       0.002752       0.043885      -0.017334      -0.008037      -0.004980       0.004893      -0.007321      -0.020780       0.001648       0.019133              2.581335       3.102051      -0.554095      -0.061277       2.091161      -0.156011       2.550794          -0.000001
           31              H       5.878279      32.535873      25.018935       0.092271       1.631032 0.11716452E+02  0.12722494E+03                                 2.312259                            1.994494      -1.612247       2.070356                    0.990097       4.516314      13.535500       0.443026       1.273212      -0.705986       0.018299       0.008025       0.035774       0.040976       0.008290      -0.000070      -0.001235       0.020750       0.020615      -0.016771       0.006852       0.009919              2.691336       2.162353      -0.052341       0.485935       1.736029       0.585880       4.175626          -0.000000
           32              H       0.664327      32.576343      23.011167       0.102190       1.935837 0.15583289E+02  0.17878048E+03                                 2.448079                            2.207988      -1.480600       2.129129                    0.993765       4.332042      12.653061       0.455071       1.173183      -0.732421       0.050687       0.014127       0.007010       0.053084       0.009617       0.007591       0.008632       0.023719       0.001141      -0.017569      -0.002786       0.020355              2.707644       4.036429       0.154603       0.088284       1.672629       0.013683       2.413874           0.000000
           33              H       2.556519      31.498099      22.479879       0.122612       1.942312 0.16010140E+02  0.18512805E+03                                 2.454794                            2.238254      -1.742555       2.016860                    0.992889       4.394480      12.932824       0.451413       1.173423      -0.731571      -0.040417      -0.013698      -0.012489       0.044465       0.011132       0.000886       0.011508       0.024472      -0.003404      -0.021479       0.002877       0.018602              2.693710       3.820332       0.176007       0.190069       1.721027      -0.010847       2.539771           0.000000
           34              H       4.123245      16.537900       5.274493       0.127170       2.013899 0.16818588E+02  0.19701456E+03                                 2.545174                            2.321214      -1.704056       2.050870                    0.991012       4.299772      12.763560       0.435236       1.201357      -0.726807       0.042716       0.009716       0.004572       0.044045       0.009133      -0.003512       0.009395       0.022191      -0.005594      -0.019230       0.003926       0.015304              2.815321       4.066542       0.076658       0.137836       1.833949       0.130754       2.545473           0.000000
           35              H       5.990670      15.540115       4.827488       0.112534       1.479555 0.10138157E+02  0.10628789E+03                                 2.136521                            1.829676      -1.733394       2.024675                    0.991215       4.413606      13.042285       0.471803       1.238284      -0.710163      -0.045299      -0.010723      -0.005271       0.046848      -0.005103       0.002466      -0.001006       0.018723      -0.001066      -0.010498      -0.000932       0.011430              2.415363       3.258324       0.583481       0.491853       1.848080       0.462453       2.139685          -0.000000
           36              H       0.753556      15.544933       2.806369       0.090745       1.830555 0.14553275E+02  0.16480883E+03                                 2.366039                            2.134495      -1.547644       2.075227                    0.994183       4.587586      13.492481       0.460708       1.173980      -0.729296      -0.015160      -0.007381      -0.040337       0.043719       0.003101      -0.001782       0.005289       0.018122       0.040899      -0.017373       0.002697       0.014676              2.636001       2.773476       0.247395       0.817067       1.603178       0.194435       3.531350          -0.000000
           37              H       2.417346      30.108136      24.540775       0.102365       2.094802 0.19006284E+02  0.22569753E+03                                 2.463854                            2.361918      -1.364502       2.175561                    0.995699       4.154799      11.749202       0.468611       1.100687      -0.755574      -0.001350      -0.036651      -0.027821       0.046034       0.006173      -0.009418       0.016272      -0.013611      -0.004684      -0.021866       0.001924       0.019942              2.507053       2.143505       0.007838      -0.251867       2.471800       0.540710       2.905853           0.000000
           38              H       2.350203      33.974495      27.723774       0.095413       2.061250 0.18932619E+02  0.22515505E+03                                 2.452338                            2.367590      -1.317645       2.189223                    0.996050       4.237174      12.087255       0.463876       1.110282      -0.752093       0.000003       0.032545       0.030574       0.044654       0.007143      -0.009635       0.015853      -0.016370       0.014884      -0.022509       0.001223       0.021286              2.496064       2.492255       0.072278      -0.085397       2.274377       0.503760       2.721558          -0.000001
           39              H       3.991037      14.291798       4.624152       0.120851       1.834498 0.15735506E+02  0.17938943E+03                                 2.283891                            2.158910      -1.356316       2.167698                    0.998789       4.173400      11.808838       0.483693       1.110759      -0.749027      -0.022410       0.004909       0.014713       0.027254       0.004673      -0.005581      -0.008894       0.013508       0.017512      -0.013958      -0.000581       0.014539              2.443831       2.783418      -0.074876      -0.697496       1.836765      -0.033912       2.711311           0.000000
           40              H       5.763676      14.563046       4.346269       0.141284       1.543977 0.10894997E+02  0.11556521E+03                                 2.165103                            1.871211      -1.529473       2.120910                    0.993050       4.146496      12.073220       0.479134       1.205173      -0.719520       0.023328       0.009656       0.010549       0.027363      -0.006749       0.001735      -0.008820       0.000247       0.013145      -0.011096      -0.001410       0.012506              2.408111       2.964934       0.735488       0.886805       2.016557       0.530091       2.242844          -0.000000
           41              H       4.907714      13.201509       3.477294       0.120181       1.694405 0.14408897E+02  0.15832908E+03                                 2.062447                            1.986827      -1.008836       2.316009                    0.999625       3.790956      10.034367       0.542570       1.027355      -0.775168       0.000549      -0.020736      -0.017060       0.026858      -0.002020       0.001177       0.006016      -0.017563       0.011861      -0.011244      -0.000351       0.011595              2.043762       1.685663      -0.013799      -0.004976       2.544669       0.243883       1.900954          -0.000000
           42              H       6.613412      34.554570      27.155769       0.124237       1.639702 0.14219523E+02  0.15681356E+03                                 2.074598                            2.021328      -1.087762       2.297417                    0.999280       3.814843      10.347092       0.515451       1.077506      -0.760705       0.022088       0.018700       0.004928       0.029357       0.009406       0.002082      -0.001964      -0.004758      -0.000505      -0.010411       0.000617       0.009794              2.110024       2.582635       0.451832      -0.012381       1.999154      -0.080110       1.748283          -0.000001
           43              H       4.850212      34.277059      27.484556       0.125748       1.663433 0.13488695E+02  0.14935867E+03                                 2.208812                            2.044278      -1.722589       2.031926                    0.992906       4.207621      12.098379       0.476107       1.161826      -0.733745      -0.027954       0.009607       0.004568       0.029910      -0.006760       0.000420       0.005954      -0.002153      -0.006297      -0.008871      -0.000737       0.009608              2.353548       2.974856      -0.494733       0.397225       1.784182      -0.178491       2.301606          -0.000000
           44              H       5.744264      33.173280      26.332134       0.118384       1.446921 0.10885476E+02  0.11648407E+03                                 2.165520                            1.938646      -1.784172       2.000968                    0.992461       4.513731      13.594780       0.442085       1.294735      -0.700399      -0.008572      -0.019478      -0.019892       0.029130       0.000333      -0.000613       0.001913      -0.011974       0.011685      -0.007982       0.002098       0.005884              2.473418       1.986669      -0.111554       0.496305       1.736502       0.506710       3.697083          -0.000000
           45              H       1.144142      28.871864      26.283177       0.121176       1.736639 0.14947876E+02  0.16575565E+03                                 2.096374                            2.026575      -1.130038       2.269693                    0.999255       3.816702      10.146509       0.536093       1.030331      -0.774658       0.022991      -0.018407      -0.001947       0.029516      -0.006522      -0.000873       0.000425      -0.000170      -0.031266      -0.010471      -0.001300       0.011772              2.066023       1.929825      -0.378347      -0.087227       2.514110       0.098998       1.754135          -0.000002
           46              H       6.492918      29.921202      25.642294       0.126070       1.773903 0.15402296E+02  0.17415068E+03                                 2.224059                            2.132001      -1.196153       2.247077                    0.999016       4.000871      11.168424       0.489492       1.106677      -0.751882      -0.017446       0.010884      -0.022039       0.030142       0.001576       0.007312      -0.000595       0.009757       0.008037      -0.007056      -0.003411       0.010467              2.315099       2.681440      -0.036137       0.777901       1.744899      -0.067245       2.518958          -0.000000
           47              H       6.816101      29.844115      27.444222       0.119081       1.810853 0.15567652E+02  0.17615941E+03                                 2.226009                            2.117584      -1.292109       2.190170                    0.999129       4.090135      11.352195       0.501111       1.080163      -0.757877      -0.009330       0.006176       0.029356       0.031416       0.003995      -0.010182      -0.006541       0.009129       0.009412      -0.009747      -0.006052       0.015799              2.351277       2.032843       0.070372      -0.503262       1.777011       0.073830       3.243975          -0.000001
           48              H       3.463623      34.953492      24.790286       0.115986       1.789020 0.15056851E+02  0.16752438E+03                                 2.160813                            2.048872      -1.006655       2.323411                    0.999590       3.819344      10.221656       0.526545       1.045507      -0.770648      -0.014201       0.007364      -0.021526       0.026819       0.001718       0.005951      -0.002929       0.004094       0.004706      -0.007089      -0.000366       0.007455              2.242757       2.019419      -0.266837       0.465581       2.072314      -0.577762       2.636537           0.000000
           49              H       4.979276      34.140231      25.383882       0.122962       1.716071 0.14456588E+02  0.16237280E+03                                 2.221656                            2.091727      -1.639637       2.050658                    0.996276       4.282228      12.276844       0.480489       1.134946      -0.740327       0.031187      -0.007781      -0.002154       0.032215       0.009761      -0.005574       0.000023       0.014276      -0.032930      -0.012826      -0.005600       0.018425              2.367133       3.005101      -0.383558       0.007405       1.809220      -0.002990       2.287077          -0.000000
           50              H       3.915531      35.042141      26.563286       0.121107       1.683544 0.14199013E+02  0.15661469E+03                                 2.111402                            2.016556      -1.350472       2.191150                    0.997586       3.853296      10.470593       0.517057       1.073974      -0.760922       0.004459       0.012808       0.029404       0.032380       0.007959      -0.000425       0.011297      -0.007772       0.011215      -0.013759      -0.001767       0.015526              2.161052       2.004629      -0.107873       0.264981       2.050175       0.242600       2.428352          -0.000001
           51              H       1.754704      10.198193      14.446582       0.104114       2.007745 0.17817842E+02  0.20969173E+03                                 2.468990                            2.342429      -1.305445       2.217070                    0.994244       4.128072      11.896063       0.450683       1.154806      -0.741240       0.036912       0.013051       0.023397       0.045609       0.003049       0.017670       0.001423       0.003586      -0.020694      -0.019530       0.001024       0.018506              2.562272       3.061205       0.328722       0.328010       2.405050      -0.238288       2.220562          -0.000001
           52              H       4.441143       8.814495      11.830198       0.094745       2.127302 0.19090535E+02  0.22768526E+03                                 2.505589                            2.376663      -1.427400       2.138981                    0.995483       4.297497      12.308735       0.462851       1.109554      -0.751621      -0.036235      -0.010874      -0.024038       0.044823       0.001750       0.018780       0.002871       0.001350      -0.017970      -0.020614       0.001784       0.018830              2.583531       3.105280       0.224403       0.511431       2.572831      -0.121094       2.072481          -0.000001
           53              H       3.646971      37.518379      14.945882       0.092561       1.630459 0.11709806E+02  0.12712943E+03                                 2.311260                            1.993524      -1.605562       2.072865                    0.990166       4.515152      13.528932       0.443287       1.272696      -0.706087       0.018347       0.026667      -0.024632       0.040676      -0.004149      -0.007043      -0.008281       0.004442      -0.029795      -0.016795       0.006736       0.010059              2.690237       2.161214       0.446503      -0.197439       3.056899      -1.348879       2.852598          -0.000000
           54              H       5.127011      35.759366      15.914717       0.101810       1.935770 0.15581654E+02  0.17876743E+03                                 2.448848                            2.208494      -1.481329       2.129194                    0.993898       4.332118      12.655891       0.454801       1.173844      -0.732275       0.051260      -0.000597      -0.015205       0.053471       0.001551      -0.012317      -0.009620       0.021441      -0.003980      -0.017494      -0.002801       0.020296              2.708731       4.038716      -0.000896      -0.178011       2.217256      -0.327916       1.870220           0.000000
           55              H       0.325202      35.838380      17.114148       0.122967       1.947719 0.16066342E+02  0.18601923E+03                                 2.463857                            2.245625      -1.739282       2.017929                    0.992561       4.401785      12.980615       0.449445       1.177033      -0.730701      -0.039831      -0.003660       0.018220       0.043953      -0.004765      -0.010016      -0.010396       0.027232       0.002052      -0.021696       0.002859       0.018836              2.704670       3.838206       0.077044      -0.248920       2.353261      -0.351241       1.922543           0.000000
           56              H       6.354562      12.358537      10.856633       0.127708       2.018710 0.16871950E+02  0.19789997E+03                                 2.555552                            2.329786      -1.705930       2.050723                    0.990818       4.303804      12.805857       0.432840       1.206419      -0.725662       0.042671      -0.000866      -0.011070       0.044092      -0.007366      -0.005783      -0.008338       0.023757      -0.000114      -0.018927       0.004017       0.014910              2.828095       4.087310       0.081669      -0.135982       2.263778      -0.376200       2.133196           0.000000
           57              H       1.527985      12.470312      11.944244       0.112516       1.483376 0.10167692E+02  0.10674062E+03                                 2.145557                            1.836227      -1.742921       2.021276                    0.991193       4.426285      13.114813       0.469178       1.243545      -0.708975      -0.045338       0.001373       0.011564       0.046809       0.005211       0.002770      -0.003378       0.011092      -0.023884      -0.010545      -0.001142       0.011687              2.426971       3.277505       0.135544      -0.756288       1.672721      -0.359846       2.330686          -0.000000
           58              H       2.984864      10.717562      12.950631       0.091833       1.828302 0.14533961E+02  0.16456233E+03                                 2.365651                            2.134260      -1.557267       2.071749                    0.994194       4.585499      13.492397       0.460275       1.175282      -0.728975      -0.015297      -0.030827       0.025688       0.042944      -0.003155      -0.001854      -0.015654       0.000683      -0.011847      -0.017655       0.002788       0.014867              2.635446       2.773165       0.583741      -0.622628       2.880115      -0.931705       2.253059          -0.000000
           59              H       0.186036      38.318149      17.287443       0.102242       2.093295 0.18989827E+02  0.22545584E+03                                 2.462774                            2.360977      -1.361581       2.176729                    0.995783       4.154006      11.746190       0.468675       1.100763      -0.755552      -0.000707      -0.005788       0.045872       0.046241      -0.011008      -0.000857      -0.004199       0.007706       0.057452      -0.021617       0.001920       0.019696              2.505963       2.142705      -0.221965       0.119133       2.328319      -0.458010       3.046863           0.000000
           60              H       0.118906      39.141528      12.347577       0.095829       2.058059 0.18898714E+02  0.22467785E+03                                 2.451464                            2.366878      -1.325782       2.186822                    0.996159       4.232315      12.076093       0.463476       1.111606      -0.751780      -0.000473       0.010150      -0.043176       0.044356      -0.011597      -0.001832      -0.007695      -0.001895       0.057494      -0.022277       0.001079       0.021198              2.495134       2.491732      -0.109997      -0.019911       2.172785      -0.445084       2.820884          -0.000001
           61              H       6.222352      12.918376      13.126985       0.120290       1.836046 0.15751075E+02  0.17960730E+03                                 2.284978                            2.159833      -1.356290       2.167474                    0.998800       4.175390      11.814933       0.483650       1.110610      -0.749069      -0.022827       0.010226      -0.011828       0.027669      -0.007440      -0.001417      -0.002308      -0.006063      -0.041121      -0.014216      -0.000716       0.014932              2.445190       2.785002      -0.567181       0.413937       2.523491      -0.362107       2.027076           0.000000
           62              H       1.300990      12.542099      13.031020       0.141269       1.542039 0.10878181E+02  0.11533941E+03                                 2.163074                            1.869532      -1.526341       2.122087                    0.992906       4.143983      12.062439       0.479451       1.204872      -0.719583       0.023259       0.003712      -0.013736       0.027266       0.005389       0.004925       0.001683      -0.012361      -0.024813      -0.011052      -0.001824       0.012876              2.405753       2.961409       0.399558      -1.079295       1.725520      -0.362553       2.530330           0.000000
           63              H       7.139025      12.470312      14.644633       0.119991       1.696005 0.14425325E+02  0.15854941E+03                                 2.063308                            1.987577      -1.002870       2.317991                    0.999605       3.793302      10.040733       0.542642       1.026960      -0.775269       0.000174      -0.004453       0.026639       0.027009       0.002493       0.001335      -0.001782      -0.010326       0.034109      -0.011545      -0.000128       0.011673              2.044624       1.686227       0.002594       0.014480       1.851399       0.156942       2.596246          -0.000000
           64              H       4.382113      38.359584      12.129221       0.123057       1.645416 0.14279739E+02  0.15762792E+03                                 2.078548                            2.024872      -1.080285       2.299807                    0.999276       3.821549      10.366752       0.515332       1.076728      -0.760920       0.022642      -0.005561      -0.018516       0.029773      -0.002779      -0.009327       0.002011      -0.004346       0.000428      -0.010501       0.000692       0.009809              2.114171       2.588471      -0.237566      -0.386824       1.883470       0.149325       1.870572          -0.000001
           65              H       2.618914      38.783077      12.205159       0.124463       1.668301 0.13534160E+02  0.14994995E+03                                 2.210681                            2.045804      -1.725157       2.030018                    0.992940       4.212759      12.106608       0.476720       1.159653      -0.734276      -0.028183      -0.001005      -0.010409       0.030061       0.003515       0.005845      -0.001060       0.006022       0.018560      -0.008649      -0.001089       0.009738              2.355616       2.978418       0.591727       0.230724       2.328021      -0.134913       1.760410          -0.000000
           66              H       3.512961      38.336940      13.737271       0.117870       1.454299 0.10951104E+02  0.11737973E+03                                 2.173748                            1.945057      -1.786439       1.998824                    0.992547       4.528645      13.657465       0.441096       1.295502      -0.700193      -0.008263      -0.007040       0.027163       0.029251      -0.000776       0.000129      -0.001009      -0.010537       0.017496      -0.008242       0.002131       0.006111              2.484015       1.993988       0.488767      -0.153057       2.780726      -1.109561       2.677330          -0.000000
           67              H       5.606839      40.445249      17.486885       0.120565       1.735783 0.14937666E+02  0.16560865E+03                                 2.095556                            2.025791      -1.137731       2.267011                    0.999291       3.815971      10.142434       0.536251       1.030239      -0.774701       0.023107       0.007995       0.017115       0.029846       0.001893       0.006337       0.006535       0.012086       0.004723      -0.010541      -0.001170       0.011711              2.065229       1.929113       0.113551       0.371197       1.857574       0.279388       2.409001          -0.000001
           68              H       4.261613      39.365559      16.898573       0.127292       1.772356 0.15386123E+02  0.17393428E+03                                 2.223437                            2.131402      -1.200187       2.245575                    0.998993       3.997732      11.161132       0.489347       1.107218      -0.751738      -0.016691      -0.024096       0.001910       0.029374       0.005923      -0.004943      -0.003573       0.002722      -0.014482      -0.007213      -0.003644       0.010858              2.314456       2.680544       0.691577      -0.357570       2.383107      -0.301539       1.879716          -0.000000
           69              H       4.584802      40.964618      16.064368       0.118767       1.814093 0.15602722E+02  0.17666191E+03                                 2.229083                            2.120303      -1.293850       2.188907                    0.999067       4.093550      11.366395       0.500653       1.080505      -0.757790      -0.009352       0.022304      -0.019927       0.031338      -0.010911       0.002086      -0.000652      -0.003216      -0.028227      -0.009914      -0.005956       0.015870              2.354719       2.035552      -0.472172       0.191111       2.817857      -0.673651       2.210747          -0.000001
           70              H       1.232314      36.111555      12.966486       0.117001       1.782402 0.14990370E+02  0.16662014E+03                                 2.156712                            2.045380      -1.008786       2.323622                    0.999577       3.811660      10.200025       0.526531       1.046567      -0.770361      -0.013665      -0.022133       0.004800       0.026451       0.004539      -0.004586      -0.000068      -0.001101      -0.012316      -0.007231      -0.000304       0.007536              2.238238       2.015833       0.534646      -0.001660       2.988495       0.044493       1.710386           0.000000
           71              H       2.747970      37.032254      13.373992       0.123365       1.714716 0.14444737E+02  0.16221688E+03                                 2.221012                            2.091282      -1.651165       2.046180                    0.996257       4.281303      12.275907       0.480367       1.135394      -0.740206       0.031492       0.002412       0.007700       0.032509      -0.009646      -0.005886       0.003930       0.021282      -0.011992      -0.012703      -0.005786       0.018489              2.366403       3.003672       0.198417       0.327832       2.170138      -0.205316       1.925399          -0.000000
           72              H       1.684229      37.602693      12.003214       0.121713       1.679020 0.14152075E+02  0.15597351E+03                                 2.107927                            2.013501      -1.348638       2.192755                    0.997596       3.848265      10.454032       0.517321       1.074274      -0.760841       0.004224       0.019340      -0.025558       0.032328      -0.004340      -0.006839      -0.006270       0.000590       0.036077      -0.013695      -0.001684       0.015380              2.157358       2.001796       0.282765      -0.038784       2.120094      -0.283787       2.350184          -0.000001
           73              C       2.267304      22.160220      11.760379       0.125410      36.308047 0.40222951E+03  0.92804524E+04                                 9.758702                            6.814418      -0.187862       1.950835                    0.999412      26.616255      75.964944       0.613191       0.432927      -1.053217       0.023048      -0.013531      -0.060718       0.066340      -0.024292      -0.003484       0.018959      -0.008903       0.069066      -0.037826       0.001422       0.036403             13.846563      13.438006       4.654696      -0.117357      15.131339       7.668404      12.970342          -0.000001
           74              C       3.089595      23.116090      12.321152      -0.192796      45.919685 0.53322502E+03  0.13176522E+05                                11.061393                            7.631087       0.036400       1.970230                    0.999066      31.311463      91.919556       0.605233       0.409537      -1.069947       0.002621       0.000950       0.000650       0.002863      -0.012424      -0.014069      -0.006936       0.006058       0.005426      -0.022429       0.005324       0.017105             16.261169      13.112780       5.036673       1.200854      20.032494      10.921328      15.638232          -0.000001
           75              C       2.821298      23.647504      13.578719       0.019488      44.045742 0.44514499E+03  0.10515512E+05                                10.993775                            7.110113      -0.256759       1.918410                    0.998869      27.735365      79.632697       0.608828       0.425876      -1.059434       0.025673       0.024318      -0.003320       0.035518      -0.005745       0.028741       0.005334      -0.029571      -0.021370      -0.039058       0.019417       0.019641             17.559696      17.127862       8.768912       2.541391      20.466161      10.034432      15.085066          -0.000001
           76              C       1.704871      23.199439      14.276904       0.113072      37.412611 0.40257243E+03  0.92804013E+04                                 9.936321                            6.789133      -0.066722       1.987102                    0.999457      26.610489      75.650865       0.618825       0.429354      -1.056532      -0.027326       0.018310       0.053244       0.062585      -0.024653      -0.003109       0.009062      -0.024959       0.074875      -0.040180       0.009523       0.030657             14.188747      13.491040       3.992995      -1.066428      15.121417       8.092263      13.953784          -0.000001
           77              C       0.881375      22.245978      13.712515      -0.184400      44.661922 0.50872856E+03  0.12417515E+05                                10.811688                            7.417495       0.103277       1.983781                    0.999840      31.194993      90.855040       0.618725       0.405564      -1.073140       0.000485      -0.002973      -0.010080       0.010521      -0.007871      -0.005375      -0.006184      -0.002736       0.011457      -0.013664       0.005463       0.008201             15.821706      12.680826       5.453917       1.403208      18.898733      10.795251      15.885558          -0.000001
           78              C       1.160182      21.713120      12.463571       0.008925      45.005052 0.43183900E+03  0.10109285E+05                                11.090522                            6.960110      -0.198319       1.937532                    0.998970      27.494594      78.210310       0.621965       0.420670      -1.064253      -0.026055      -0.012256       0.011797       0.031117      -0.008618       0.021927       0.006942      -0.020169      -0.036067      -0.032748       0.013371       0.019377             18.087912      17.227792       9.219555       2.941731      21.530735      10.995309      15.505210          -0.000000
           79              C       1.814252      28.238956      16.568396      -0.058261      44.153522 0.47140220E+03  0.11301455E+05                                10.826865                            7.191119       0.045407       1.972781                    0.999424      29.883980      86.562095       0.621056       0.411370      -1.068182      -0.041506       0.023684       0.003476       0.047914      -0.007489      -0.001923      -0.020060       0.023828       0.036357      -0.029617       0.007295       0.022322             15.758689      16.886260       2.994898       2.686461      20.839041       8.086015       9.550765           0.000000
           80              C       0.996915      27.289349      15.998444      -0.166458      47.320374 0.52427552E+03  0.12911512E+05                                11.419254                            7.632248       0.048320       1.980962                    0.999297      30.862083      90.695483       0.596914       0.416655      -1.064453       0.000174       0.015194       0.014835       0.021236      -0.014842      -0.007369      -0.004824      -0.040753      -0.003248      -0.027421       0.001463       0.025958             16.777952      19.005355       3.260804       2.970008      21.855999       7.758485       9.472502          -0.000000
           81              C       6.353923      27.544215      15.832381       0.124492      43.347368 0.40481801E+03  0.93783381E+04                                11.012877                            6.871502      -0.402844       1.879858                    0.998656      26.924433      77.626078       0.604457       0.437396      -1.047921      -0.007086       0.000406       0.002480       0.007519       0.025977       0.012219      -0.022546      -0.033189       0.063958      -0.048423       0.010423       0.038000             17.901468      18.862486       5.424623       4.614737      24.199907       9.316252      10.642010          -0.000000
           82              C       5.859839      28.779523      16.206230      -0.263424      52.838747 0.54769654E+03  0.13632826E+05                                12.135848                            7.739396      -0.062587       1.932523                    0.999405      32.085349      94.710935       0.600005       0.410115      -1.068959      -0.001633       0.000639      -0.013000       0.013118      -0.027808      -0.015804      -0.026891      -0.006519      -0.021420      -0.047125       0.012183       0.034942             18.813054      16.662240       2.126011       2.524489      27.949907      11.125770      11.827014           0.000000
           83              C       0.018653      18.487540      10.960666       0.329614      36.780581 0.34583937E+03  0.76910808E+04                                 9.816407                            6.327897       0.015131       2.012504                    0.998757      25.230060      70.918168       0.634333       0.434186      -1.051441       0.043141      -0.084020       0.007375       0.094736      -0.040657      -0.007909      -0.001684      -0.043381      -0.002555      -0.046927       0.000273       0.046654             14.791021      16.114606      -0.024830       1.363953      19.994074       6.813290       8.264384           0.000001
           84              C       5.345538      18.729880      10.772350      -0.218851      51.015006 0.51148290E+03  0.12408369E+05                                11.682653                            7.373927       0.068572       1.991448                    0.999258      29.845132      84.563904       0.633322       0.398656      -1.085858      -0.006671       0.047912       0.020397       0.052498      -0.003241       0.004911       0.006656      -0.045557       0.023717      -0.027788       0.005798       0.021989             18.014137      21.487559       2.996761       3.871014      22.373091       8.271404      10.181761           0.000001
           85              C       4.420227      17.802918      10.089186       0.685664      24.480251 0.22241584E+03  0.44782267E+04                                 7.835654                            5.315540       0.089799       2.102874                    0.999376      21.194412      58.749622       0.638565       0.476387      -1.016153      -0.041109      -0.043504      -0.045593       0.075241       0.003251      -0.056473      -0.051198      -0.034059       0.188325      -0.077799      -0.028384       0.106183             11.002820      13.208717       1.232049       2.124965      13.205074       4.432825       6.594668           0.000001
           86              C       2.256391      30.392072      17.685770       0.687784      24.749705 0.22424243E+03  0.45281228E+04                                 7.931937                            5.356148       0.054825       2.091303                    0.999443      21.273368      59.219556       0.632247       0.479754      -1.013497       0.043069       0.041130       0.048295       0.076674       0.005112      -0.054879      -0.050525      -0.037149       0.191767      -0.076683      -0.029408       0.106091             11.205285      13.521085       1.655448       2.415115      13.075201       4.738682       7.019569           0.000000
           87              C       1.326729      29.481008      16.985638      -0.216752      51.167353 0.51836839E+03  0.12626354E+05                                11.760031                            7.451475      -0.005117       1.967671                    0.999204      29.988901      85.338123       0.626022       0.401677      -1.083052       0.005932      -0.049047      -0.020379       0.053442      -0.000891       0.002899       0.010506      -0.037076       0.025637      -0.023177       0.000858       0.022319             18.249339      20.802571       4.125101       4.410943      22.843404       9.221384      11.102041           0.000001
           88              C      -0.035433      29.742138      16.789812       0.331692      36.150540 0.34491515E+03  0.76708138E+04                                 9.717841                            6.327671      -0.030697       1.997921                    0.998975      25.266457      71.185853       0.632660       0.435318      -1.050015      -0.045333       0.084068      -0.004890       0.095637      -0.040657      -0.007037      -0.003016      -0.044259       0.006613      -0.048527       0.003316       0.045211             14.481941      15.195683      -0.134843       1.313345      19.554209       7.236027       8.695930           0.000000
           89              C       0.809014      19.472317      11.521995      -0.250188      50.057660 0.52923924E+03  0.13064127E+05                                11.732295                            7.609603      -0.074271       1.937366                    0.999040      31.617258      93.014353       0.604748       0.410302      -1.068580       0.007111       0.002599       0.013517       0.015493      -0.022231      -0.017580      -0.032081      -0.000627      -0.025338      -0.049233       0.016360       0.032873             18.242221      17.220124       3.005212       2.247717      26.777548       9.907441      10.728990           0.000001
           90              C       0.291435      20.697508      11.891115       0.115835      44.250424 0.39987435E+03  0.92177909E+04                                11.085859                            6.776379      -0.335738       1.898689                    0.998588      26.780301      76.539966       0.617021       0.430629      -1.054023       0.008007      -0.000941       0.001189       0.008150       0.028375      -0.012375      -0.011669      -0.013529       0.099102      -0.045770       0.003202       0.042568             18.269426      20.898447       6.208862       4.594223      22.931531       9.391452      10.978300          -0.000000
           91              C       5.649982      20.935512      11.734232      -0.160637      45.783001 0.50176059E+03  0.12231957E+05                                11.102323                            7.453830      -0.029170       1.955061                    0.999349      30.806191      90.307723       0.605080       0.415235      -1.064510      -0.003351      -0.027429      -0.010602       0.029597      -0.005316      -0.003388      -0.001069      -0.029368       0.021538      -0.019668       0.007593       0.012075             15.789631      22.235861       2.165693       3.326287      16.446621       6.010506       8.686410          -0.000000
           92              C       4.844426      19.969042      11.179022      -0.079025      47.573900 0.49905852E+03  0.12156542E+05                                11.512251                            7.501874      -0.228284       1.890780                    0.999038      30.290954      88.926504       0.594605       0.422882      -1.059065       0.051721      -0.019156      -0.011244       0.056288      -0.017015       0.007953      -0.033205       0.006284       0.104310      -0.041808      -0.011669       0.053477             16.780221      20.516297      -0.289618       2.674669      20.650059       6.980932       9.174308           0.000000
           93              C       5.465026      26.531013      15.257978       0.005298      41.678532 0.44448244E+03  0.10489886E+05                                10.582902                            7.092024      -0.199176       1.938621                    0.998997      27.694111      79.326553       0.611608       0.424343      -1.061003       0.004469       0.022477      -0.003067       0.023121       0.000206      -0.001418       0.021617       0.034986      -0.004100      -0.032062       0.013629       0.018433             16.259893      16.285114       8.224080       7.435762      21.134769       6.189441      11.359795          -0.000000
           94              C       4.624062      26.888019      14.215708      -0.185650      41.380917 0.51690601E+03  0.12674455E+05                                10.292584                            7.501897       0.031024       1.963188                    0.999704      31.278907      91.469656       0.611824       0.408283      -1.070762       0.000106       0.003087       0.007297       0.007924      -0.017727      -0.003593      -0.010433       0.005597       0.005706      -0.023170       0.004959       0.018211             13.932239      15.358037       6.264729       7.149136      15.199739       4.414731      11.238940          -0.000001
           95              C       3.748152      25.971174      13.671347       0.120117      33.719661 0.40811190E+03  0.94443925E+04                                 9.252795                            6.858415      -0.124921       1.968489                    0.999553      26.707804      76.181606       0.612367       0.432215      -1.054322      -0.038386       0.032859      -0.046038       0.068357      -0.013245       0.018633      -0.003461       0.035803       0.066707      -0.033522      -0.002811       0.036333             12.130074      12.356566       4.251429       5.420875      14.788770       2.725106       9.244887          -0.000000
           96              C       3.724319      24.656370      14.145612       0.020090      41.112516 0.44632341E+03  0.10557190E+05                                10.531778                            7.139319      -0.291055       1.909608                    0.998660      27.768437      79.949774       0.604661       0.428248      -1.057276      -0.013598      -0.032897       0.005007       0.035947       0.012220      -0.009092       0.021896       0.040126       0.020797      -0.039044       0.016941       0.022103             16.195734      16.527447       8.530225       7.336754      20.396623       6.191301      11.663130          -0.000001
           97              C       4.570706      24.298401      15.182319      -0.185460      41.858905 0.52814652E+03  0.13017790E+05                                10.366186                            7.584811       0.083932       1.982952                    0.999397      31.253620      91.585700       0.608355       0.408476      -1.070810      -0.010169      -0.002294      -0.006465       0.012266      -0.006166      -0.011697      -0.002955       0.002209       0.020686      -0.014783      -0.000129       0.014912             14.006906      17.182049       5.644054       7.384197      14.115619       3.979338      10.723050          -0.000001
           98              C       5.408326      25.229218      15.762007       0.123675      33.703240 0.41232877E+03  0.95782356E+04                                 9.285808                            6.917324      -0.187913       1.946678                    0.998900      26.831720      76.987209       0.605899       0.435175      -1.051239       0.027198      -0.022174       0.048704       0.060030      -0.021652       0.014326      -0.005541       0.048369       0.052349      -0.041186       0.004914       0.036271             12.214005      12.941562       3.891480       5.526968      14.477291       2.614712       9.223162          -0.000001
           99              C       2.577707      21.646151      10.407681      -0.439980      37.381416 0.58473149E+03  0.14778096E+05                                 9.511543                            7.822438      -0.103813       1.905369                    0.998236      34.217223     101.403286       0.617568       0.392427      -1.082021      -0.017896       0.020055       0.057254       0.063250      -0.006517      -0.005999       0.015205      -0.007147       0.030344      -0.013435      -0.009524       0.022959             11.280400      11.307483      -1.522503      -0.611904      11.861427       3.405618      10.672290           0.000001
          100              C       1.360462      23.728926      15.612356      -0.405688      39.797977 0.59741150E+03  0.15178259E+05                                 9.976958                            7.903884      -0.132503       1.896865                    0.998714      34.018801     101.048379       0.614779       0.392138      -1.082327       0.004133      -0.014919      -0.046956       0.049442      -0.019720      -0.011598       0.001532      -0.017387       0.023233      -0.027729       0.005520       0.022209             12.597838      12.916009      -3.222821      -3.573542      12.776633       5.561482      12.100873          -0.000001
          101              C       2.820768      26.436101      12.623513      -0.401995      32.358312 0.53875227E+03  0.13298323E+05                                 8.424638                            7.381168       0.194147       1.997406                    0.999423      33.248340      96.382889       0.654344       0.379221      -1.094749       0.038495      -0.020262       0.044743       0.062404       0.004566       0.002706      -0.002904       0.019546       0.001876      -0.012038       0.001147       0.010891              8.957919       9.447886      -0.362552       1.457154       8.959923       0.744285       8.465948          -0.000001
          102              C       6.160595      24.831259      16.967001      -0.413247      34.414635 0.57009293E+03  0.14308221E+05                                 8.893732                            7.668159       0.002385       1.929703                    0.999437      34.105076     100.516103       0.630955       0.386783      -1.086620      -0.027402       0.008708      -0.042516       0.051325      -0.021548       0.019091      -0.009536      -0.000212      -0.022225      -0.023691      -0.011392       0.035083              9.811328      11.096003      -1.197622       0.151175       8.930110       1.339448       9.407871          -0.000000
          103              C       4.498648      15.164319       2.744617       0.128625      36.210073 0.40100262E+03  0.92454406E+04                                 9.744865                            6.806406      -0.186485       1.951623                    0.999472      26.570735      75.817160       0.613205       0.433231      -1.052991       0.023484      -0.046533       0.043970       0.068192       0.009099       0.021964      -0.022736      -0.013744       0.048443      -0.037071       0.001382       0.035688             13.823107      13.416781      -2.425759      -3.963944       6.861158      -2.893920      21.191381          -0.000001
          104              C       5.320941      15.172028       1.636423      -0.193349      45.940993 0.53358149E+03  0.13187297E+05                                11.065047                            7.634121       0.041136       1.971329                    0.999097      31.319555      91.944772       0.605066       0.409589      -1.069932       0.001899       0.000032      -0.001326       0.002316      -0.006019       0.017769       0.001040      -0.002481      -0.030216      -0.022844       0.005156       0.017689             16.266569      13.115876      -1.477848      -4.963818       7.280619      -3.559237      28.403213          -0.000001
          105              C       5.052648      15.995406       0.547421       0.019239      44.038615 0.44516151E+03  0.10515323E+05                                10.989786                            7.108366      -0.259014       1.917634                    0.998869      27.734466      79.611191       0.609183       0.425651      -1.059643       0.025304      -0.015038      -0.019369       0.035236       0.026307      -0.008747       0.008282      -0.006519       0.049108      -0.037389       0.018147       0.019242             17.551224      17.120266      -2.183446      -8.860355       7.737564      -2.684413      27.795844          -0.000001
          106              C       3.936224      16.824084       0.586364       0.113429      37.387449 0.40229391E+03  0.92720119E+04                                 9.930572                            6.785966      -0.070062       1.986134                    0.999511      26.599989      75.603292       0.619105       0.429251      -1.056637      -0.027607       0.037931      -0.041589       0.062694       0.008477       0.023060      -0.015638      -0.037183       0.039375      -0.040056       0.009089       0.030967             14.179078      13.482488      -2.917821      -2.925916       7.234057      -3.537660      21.820688          -0.000000
          107              C       3.112726      16.812039       1.694280      -0.185127      44.692164 0.50913314E+03  0.12429815E+05                                10.815096                            7.419556       0.106489       1.984477                    0.999840      31.213007      90.915287       0.618753       0.405467      -1.073208       0.000832      -0.007409       0.007766       0.010766      -0.001363       0.009251       0.002745      -0.013363      -0.019087      -0.014653       0.004336       0.010317             15.826986      12.685895      -1.512195      -5.427935       7.292215      -4.094159      27.502848          -0.000001
          108              C       3.391528      15.996851       2.780222       0.006528      45.067691 0.43255429E+03  0.10129520E+05                                11.096636                            6.963305      -0.191401       1.939299                    0.998958      27.519554      78.277136       0.622209       0.420360      -1.064522      -0.025476       0.016421       0.003062       0.030464       0.024030      -0.002861       0.008798       0.007897       0.041279      -0.032813       0.012788       0.020025             18.098713      17.237341      -2.063239      -9.462011       7.493491      -2.890521      29.565307          -0.000000
          109              C       6.276911      32.348457      22.892392      -0.057770      44.099659 0.47072764E+03  0.11280719E+05                                10.815963                            7.184700       0.050243       1.974478                    0.999452      29.864556      86.475208       0.621527       0.411224      -1.068326      -0.041040      -0.008368      -0.023070       0.047817       0.000769       0.009029      -0.002788      -0.014478      -0.085778      -0.030908       0.009213       0.021696             15.741366      16.864299       0.828215      -3.931891       5.365368       0.843888      24.994430           0.000000
          110              C       5.459571      32.329667      23.999752      -0.163949      47.270702 0.52350081E+03  0.12888672E+05                                11.416268                            7.630981       0.046981       1.980695                    0.999266      30.837895      90.634236       0.596404       0.417133      -1.064065       0.000293       0.004765      -0.020565       0.021111       0.000128       0.018864       0.013482      -0.027993       0.035343      -0.029580       0.001321       0.028259             16.773110      18.997084       0.940849      -4.310089       5.847871       1.481550      25.474375          -0.000000
          111              C       4.122579      32.058420      23.862062       0.121240      43.408224 0.40560460E+03  0.93992929E+04                                11.012976                            6.871791      -0.399404       1.880739                    0.998602      26.950719      77.663774       0.605404       0.436584      -1.048612      -0.006169       0.001639       0.000044       0.006383      -0.003101      -0.028368       0.003743      -0.064312      -0.029762      -0.048213       0.010220       0.037993             17.901737      18.861754       1.283270      -7.011558       5.963412       1.211598      28.880045          -0.000000
          112              C       3.628497      31.764528      22.605329      -0.261264      52.798809 0.54730853E+03  0.13620066E+05                                12.130237                            7.737489      -0.061811       1.933036                    0.999488      32.065656      94.626405       0.600012       0.410203      -1.068955      -0.002226      -0.011836       0.007278       0.014072      -0.001253       0.031392       0.020514      -0.020099      -0.051790      -0.046279       0.011910       0.034369             18.803323      16.646304       1.121466      -3.104648       6.220080       1.417193      33.543584           0.000000
          113              C       2.249993      16.308087       6.325108       0.329787      36.838901 0.34644438E+03  0.77082011E+04                                 9.826385                            6.333432       0.029107       2.015751                    0.998883      25.255145      71.014539       0.634031       0.434186      -1.051400       0.042869       0.049384       0.070867       0.096430       0.014036       0.038826       0.010324      -0.028354       0.046398      -0.047120       0.000620       0.046500             14.807513      16.126037       1.194776      -0.655734       5.301292       1.674805      22.995212           0.000001
          114              C       0.882878      16.023831       6.209393      -0.217483      50.935871 0.51056816E+03  0.12381401E+05                                11.674503                            7.369863       0.064931       1.990702                    0.999289      29.813656      84.475480       0.633131       0.398930      -1.085604      -0.007021      -0.006474      -0.054654       0.055482       0.006249       0.003264       0.001565      -0.030208       0.066264      -0.027559       0.005029       0.022529             17.999005      21.464111       1.852178      -4.524451       6.062322       1.142241      26.470581           0.000001
          115              C      -0.042436      15.895675       7.353749       0.686677      24.475360 0.22237411E+03  0.44772455E+04                                 7.835351                            5.315548       0.089057       2.102617                    0.999407      21.190861      58.741808       0.638464       0.476478      -1.016089      -0.040154      -0.018023       0.059559       0.074057      -0.049399       0.024937      -0.008509      -0.135051      -0.113950      -0.076594      -0.027856       0.104450             11.001969      13.207105       1.224175      -2.130794       4.408102       0.645385      15.390701           0.000001
          116              C       6.719054      32.239573      20.469051       0.686137      24.776706 0.22449820E+03  0.45345133E+04                                 7.936556                            5.358609       0.051639       2.090254                    0.999498      21.286905      59.262420       0.632216       0.479648      -1.013568       0.042366       0.020594      -0.057866       0.074616      -0.049861       0.022230      -0.007705      -0.139272      -0.115011      -0.076123      -0.030093       0.106216             11.212577      13.530014       1.264985      -2.643195       4.432028       0.253176      15.675690           0.000000
          117              C       5.789389      32.088773      21.608121      -0.220962      51.341991 0.52030902E+03  0.12685757E+05                                11.784340                            7.464708      -0.005957       1.966980                    0.999212      30.052695      85.566953       0.625541       0.401602      -1.083078       0.008470       0.007153       0.052715       0.053868       0.001567      -0.000800      -0.002462      -0.025558       0.064514      -0.023636       0.001804       0.021833             18.291578      20.845132       1.760549      -5.793841       6.063014       0.474466      27.966588           0.000001
          118              C       4.427227      31.788618      21.479889       0.335245      36.039652 0.34372792E+03  0.76383269E+04                                 9.702902                            6.319810      -0.007666       2.004748                    0.998984      25.215818      71.030200       0.632555       0.435737      -1.049693      -0.042168      -0.044974      -0.070951       0.093994       0.014726       0.041391       0.009827      -0.031149       0.042674      -0.050426       0.002544       0.047882             14.456685      15.168184       1.202589      -0.535495       5.136990       1.081912      23.064880           0.000001
          119              C       3.040356      16.301824       5.191601      -0.248893      50.012036 0.52869904E+03  0.13047322E+05                                11.727919                            7.608132      -0.074069       1.937905                    0.999084      31.592868      92.927007       0.604525       0.410562      -1.068422       0.007649       0.010107      -0.009301       0.015722      -0.003670       0.026526       0.021393      -0.019021      -0.074473      -0.046904       0.014651       0.032252             18.234860      17.198965       0.442370      -3.726719       6.159353       1.995179      31.346261           0.000000
          120              C       2.522778      16.008896       3.945995       0.117959      44.215906 0.39951424E+03  0.92076759E+04                                11.082013                            6.774563      -0.337742       1.898222                    0.998579      26.765437      76.497015       0.616917       0.430786      -1.053897       0.006889       0.001305      -0.000300       0.007018      -0.024331      -0.021592      -0.013083      -0.056248      -0.026322      -0.048415       0.006317       0.042098             18.262453      20.884175       0.873339      -7.674880       5.831623       0.479385      28.071561          -0.000000
          121              C       1.187325      15.754029       3.818319      -0.161605      45.763456 0.50156867E+03  0.12225574E+05                                11.096419                            7.450709      -0.034668       1.953670                    0.999365      30.803482      90.280591       0.605440       0.415046      -1.064677      -0.004574       0.004485       0.025874       0.026655       0.000120       0.006499       0.001472      -0.028619       0.031443      -0.020898       0.008437       0.012461             15.779281      22.213273       1.796005      -3.535526       5.418504       0.355255      19.706065          -0.000000
          122              C       0.381767      15.756438       4.932911      -0.080309      47.651634 0.50003832E+03  0.12187134E+05                                11.526458                            7.511056      -0.229972       1.890027                    0.999007      30.319310      89.052231       0.593988       0.423087      -1.058872       0.053230      -0.000768       0.019440       0.056674       0.016413       0.009359      -0.007781      -0.063769      -0.105568      -0.040795      -0.012990       0.053785             16.801482      20.531748       2.462095      -1.088086       6.003967       1.480798      23.868731           0.000000
          123              C       3.233680      32.067573      25.026723       0.007242      41.625578 0.44380523E+03  0.10470424E+05                                10.577570                            7.088848      -0.202833       1.937792                    0.998922      27.673075      79.265797       0.611426       0.424610      -1.060784       0.004643      -0.012584      -0.016731       0.021444      -0.001655      -0.000673      -0.018107       0.042262       0.016723      -0.032586       0.014178       0.018409             16.250461      16.276991       2.326471     -10.833922       8.439584       1.136423      24.034808          -0.000000
          124              C       2.392711      30.986438      25.238682      -0.184443      41.362209 0.51659331E+03  0.12665347E+05                                10.292398                            7.501782       0.027816       1.962507                    0.999703      31.264516      91.433569       0.611542       0.408518      -1.070568      -0.000645       0.005086      -0.005761       0.007712       0.005347       0.015047       0.002452      -0.008317      -0.034204      -0.021336       0.004804       0.016532             13.932036      15.359443       3.060133      -9.000000       8.405963      -0.493812      18.030702          -0.000001
          125              C       1.516799      30.973430      26.304874       0.116725      33.765950 0.40880671E+03  0.94637541E+04                                 9.257022                            6.861193      -0.124638       1.968303                    0.999602      26.733747      76.249320       0.612700       0.431830      -1.054640      -0.036748      -0.054838      -0.005019       0.066203       0.021507       0.003553      -0.020838      -0.005464      -0.056731      -0.034021      -0.000793       0.034815             12.135780      12.363040       2.571280      -6.394939       8.275104       1.038023      15.769195          -0.000000
          126              C       1.492968      32.041556      27.206395       0.021351      41.103433 0.44621926E+03  0.10554437E+05                                10.532264                            7.139887      -0.285804       1.911056                    0.998703      27.762818      79.940586       0.604441       0.428416      -1.057139      -0.013587       0.020437       0.026604       0.036195      -0.012014      -0.006046      -0.023028       0.036829       0.007297      -0.037417       0.016541       0.020876             16.195881      16.526738       2.089068     -11.055045       8.485571       0.686317      23.575333          -0.000001
          127              C       2.339359      33.118356      26.998052      -0.183730      41.765484 0.52674812E+03  0.12974452E+05                                10.351342                            7.575284       0.092235       1.985784                    0.999386      31.209868      91.420106       0.608687       0.408532      -1.070795      -0.009659      -0.003567       0.004182       0.011113      -0.007383       0.011549      -0.002661      -0.008193      -0.012682      -0.015176       0.000347       0.014829             13.983624      17.149555       3.566833      -8.561654       8.115392      -0.518086      16.685926          -0.000001
          128              C       3.176981      33.154972      25.902097       0.118984      33.805947 0.41390947E+03  0.96222118E+04                                 9.294610                            6.923680      -0.185909       1.946845                    0.998930      26.884807      77.117714       0.606648       0.434310      -1.051974       0.027365       0.052526      -0.004590       0.059404       0.021574       0.011285      -0.018676       0.007990      -0.072409      -0.039823       0.005591       0.034232             12.226036      12.952618       2.843619      -6.140408       8.280332       0.968076      15.445158          -0.000001
          129              C       4.809045      14.249883       3.866163      -0.441499      37.403257 0.58524894E+03  0.14793839E+05                                 9.514091                            7.825373      -0.104860       1.905170                    0.998166      34.230941     101.439515       0.617540       0.392374      -1.082101      -0.016699       0.037807      -0.045798       0.061690      -0.001158       0.008394      -0.010716      -0.003341       0.036094      -0.012434      -0.007275       0.019709             11.282523      11.308586       0.230196       1.624259       8.022413      -1.189829      14.516570           0.000001
          130              C       5.823118      33.775516      27.276213      -0.404132      39.781185 0.59715591E+03  0.15170926E+05                                 9.977348                            7.905145      -0.134955       1.896238                    0.998705      34.006049     101.024754       0.614354       0.392431      -1.082069       0.006380      -0.032790       0.035244       0.048559       0.002068       0.022170      -0.003667      -0.018337       0.017676      -0.027462       0.006399       0.021062             12.597377      12.915259      -1.482352       4.575606       7.454422      -2.489976      17.422449          -0.000001
          131              C       7.283411      29.833516      26.426152      -0.399484      32.345836 0.53845031E+03  0.13290041E+05                                 8.425416                            7.381366       0.196843       1.998194                    0.999458      33.238917      96.377068       0.653983       0.379454      -1.094496       0.039388       0.050643      -0.005298       0.064376       0.000883      -0.004865      -0.003774       0.007218      -0.027643      -0.011438       0.001564       0.009875              8.959014       9.449122       1.443257      -0.413626       7.946039      -0.158060       9.481883          -0.000001
          132              C       3.929255      34.397507      25.644241      -0.410204      34.325085 0.56808718E+03  0.14245155E+05                                 8.878640                            7.654748       0.007182       1.931630                    0.999349      34.044454     100.288768       0.631504       0.386793      -1.086627      -0.028940      -0.042570       0.013262       0.053156       0.028925       0.009581       0.009135       0.002020      -0.023471      -0.025031      -0.011752       0.036783              9.794382      11.072791       0.725932       0.962075       8.114820      -0.875254      10.195534          -0.000000
          133              C       6.729955      10.854390      13.311128       0.123306      36.312734 0.40230275E+03  0.92817981E+04                                 9.755883                            6.812488      -0.184817       1.951877                    0.999394      26.620685      75.955681       0.613673       0.432603      -1.053501       0.024902       0.060370       0.019531       0.068163       0.014604      -0.020615       0.004106      -0.047479      -0.048735      -0.039041       0.002984       0.036057             13.843110      13.433736      -2.227728       4.089166      20.146778      -4.769402       7.948814          -0.000001
          134              C       7.552244       9.890812      13.858549      -0.192497      45.932746 0.53333059E+03  0.13180091E+05                                11.064986                            7.633001       0.044501       1.972049                    0.999029      31.316342      91.944253       0.605005       0.409662      -1.069841       0.001300      -0.000422       0.000383       0.001420       0.017171      -0.002996       0.005997       0.013222       0.009308      -0.021728       0.004812       0.016916             16.268728      13.116918      -3.562386       3.763105      26.209091      -7.368859       9.480173          -0.000001
          135              C       7.283947       8.536020      13.689984       0.016870      44.137312 0.44632987E+03  0.10548462E+05                                10.997275                            7.111947      -0.251482       1.919504                    0.998848      27.776064      79.717717       0.609847       0.424964      -1.060208       0.026405      -0.008341       0.022852       0.035902      -0.021234      -0.020570      -0.013270      -0.016028       0.025427      -0.039431       0.018279       0.021152             17.566941      17.133194      -6.590731       6.326181      25.132249      -7.352236      10.435381          -0.000001
          136              C       6.167523       8.155407      12.952856       0.114811      37.397944 0.40242806E+03  0.92763893E+04                                 9.935721                            6.789292      -0.070162       1.985796                    0.999476      26.601992      75.627863       0.618619       0.429529      -1.056408      -0.026597      -0.054326      -0.011009       0.061481       0.014895      -0.018884       0.005881      -0.053198      -0.003351      -0.039975       0.008898       0.031077             14.188160      13.490573      -1.076037       3.992062      21.252459      -4.552083       7.821448          -0.000001
          137              C       5.344029       9.120913      12.409329      -0.183455      44.596682 0.50791186E+03  0.12392121E+05                                10.799577                            7.410147       0.109893       1.986064                    0.999849      31.172528      90.758138       0.619230       0.405412      -1.073282      -0.002034       0.011242       0.000920       0.011461       0.008505      -0.002814       0.005198       0.000765       0.021054      -0.013609       0.004468       0.009141             15.801055      12.670236      -3.935830       4.018506      25.946937      -6.689945       8.785992          -0.000001
          138              C       5.622836      10.468959      12.572332       0.008355      45.023077 0.43203717E+03  0.10115079E+05                                11.093882                            6.961915      -0.194051       1.938518                    0.998985      27.499628      78.228964       0.621857       0.420695      -1.064237      -0.022173      -0.003960      -0.013286       0.026150      -0.014455      -0.019180      -0.014892      -0.004566       0.005242      -0.032635       0.013606       0.019029             18.095375      17.233719      -7.161320       6.516421      26.545779      -8.111426      10.506625          -0.000000
          139              C       4.045595      35.770447      16.171460      -0.055541      44.061075 0.47019482E+03  0.11265243E+05                                10.812117                            7.182026       0.045930       1.973342                    0.999425      29.844983      86.420232       0.621435       0.411384      -1.068177      -0.041278      -0.015623       0.019254       0.048152       0.006383      -0.006907       0.022744       0.018050       0.023206      -0.029924       0.007183       0.022741             15.735534      16.861548      -3.816967       1.247551      19.346142      -8.916722      10.998913           0.000000
          140              C       3.228259      36.738844      15.634052      -0.164709      47.330359 0.52419493E+03  0.12910715E+05                                11.428107                            7.637695       0.039373       1.978181                    0.999308      30.859901      90.731902       0.595917       0.417314      -1.063894      -0.001229      -0.020595       0.006317       0.021577       0.014474      -0.009789      -0.008696      -0.021015       0.060055      -0.028409       0.000543       0.027865             16.793288      19.020235      -4.208151       1.341933      19.307555      -9.251734      12.052074          -0.000000
          141              C       1.891266      36.755225      15.937805       0.120748      43.426534 0.40582167E+03  0.94050136E+04                                11.012589                            6.871309      -0.396381       1.881399                    0.998638      26.959097      77.675462       0.605769       0.436290      -1.048852      -0.006872      -0.002066      -0.001670       0.007368      -0.021901       0.016332       0.019357      -0.025902       0.085773      -0.047317       0.008735       0.038582             17.901398      18.862180      -6.710290       2.391642      22.099978     -10.528808      12.742035          -0.000000
          142              C       1.397179      35.813808      16.820688      -0.261256      52.791992 0.54706682E+03  0.13613768E+05                                12.132147                            7.737303      -0.069115       1.930898                    0.999458      32.061446      94.640685       0.599788       0.410365      -1.068754      -0.000205       0.011371       0.006698       0.013199       0.027797      -0.015081       0.005435       0.025939       0.077842      -0.045934       0.011997       0.033937             18.806931      16.659679      -3.250228       0.579545      25.482760     -12.538456      14.278355           0.000001
          143              C       4.481315      13.383303      10.530350       0.330836      36.745896 0.34546532E+03  0.76808415E+04                                 9.811561                            6.325011       0.018184       2.013590                    0.998795      25.215607      70.873426       0.634384       0.434260      -1.051375       0.042779       0.036423      -0.075820       0.094368       0.027369      -0.031627      -0.008025      -0.023603       0.052544      -0.047185       0.000937       0.046248             14.783096      16.107104      -1.168953      -0.702659      17.087519      -8.480018      11.154665           0.000001
          144              C       3.114199      13.425219      10.834380      -0.217523      51.005823 0.51132043E+03  0.12404210E+05                                11.685130                            7.375233       0.064877       1.990356                    0.999275      29.835209      84.552163       0.632908       0.398923      -1.085608      -0.008653      -0.042262       0.031696       0.053531      -0.003722      -0.006576      -0.009762      -0.043799       0.028288      -0.028437       0.004618       0.023819             18.018398      21.493293      -4.851547       0.659637      20.397596      -9.416891      12.164306           0.000001
          145              C       2.188889      14.480338      10.373189       0.684711      24.495814 0.22257504E+03  0.44822552E+04                                 7.838678                            5.317399       0.088554       2.102189                    0.999464      21.203125      58.780083       0.638458       0.476380      -1.016153      -0.041126       0.061704      -0.015377       0.075731       0.048062       0.030329       0.059963      -0.047481       0.147134      -0.078531      -0.028318       0.106849             11.007267      13.214591      -2.457965       0.004896      12.091068      -5.080848       7.716141           0.000001
          146              C       4.487728      33.726215      17.477427       0.686783      24.772904 0.22445105E+03  0.45333988E+04                                 7.936117                            5.358244       0.053258       2.090630                    0.999511      21.285992      59.262059       0.632192       0.479683      -1.013533       0.038176      -0.059952       0.011488       0.071998       0.044710       0.032935       0.058596      -0.049963       0.148962      -0.076062      -0.030170       0.106232             11.211987      13.529178      -2.920090       0.225265      12.645054      -4.994901       7.461728           0.000000
          147              C       3.558068      34.788079      17.038489      -0.223197      51.383559 0.52081681E+03  0.12700276E+05                                11.786090                            7.465294      -0.000693       1.968386                    0.999126      30.072668      85.609929       0.625947       0.401273      -1.083381       0.006037       0.042489      -0.032716       0.053963       0.001655      -0.001523      -0.005822      -0.039815       0.017253      -0.022910       0.003307       0.019604             18.295128      20.849263      -5.899670       1.372703      22.084129      -9.723909      11.951992           0.000001
          148              C       2.195905      34.827104      17.362546       0.333679      36.080529 0.34415977E+03  0.76501075E+04                                 9.708033                            6.322413      -0.010255       2.003639                    0.999089      25.235815      71.090100       0.632647       0.435549      -1.049836      -0.042607      -0.038030       0.075102       0.094350       0.027504      -0.032031      -0.007040      -0.026395       0.058310      -0.049166       0.002753       0.046413             14.465536      15.178684      -1.070685      -0.771425      17.656306      -8.309108      10.561619           0.000000
          149              C       5.271673      12.404789      11.102528      -0.251731      50.193682 0.53084056E+03  0.13114134E+05                                11.753522                            7.621436      -0.071771       1.937548                    0.999048      31.667008      93.211379       0.604213       0.410337      -1.068510       0.007714      -0.012929      -0.005070       0.015886       0.024961      -0.008801       0.010124       0.036544       0.087335      -0.047699       0.015718       0.031981             18.280190      17.251603      -3.458405       1.483829      23.374513     -11.931374      14.214453           0.000000
          150              C       4.754091      11.472526      11.979014       0.119308      44.186515 0.39916765E+03  0.91986423E+04                                11.082118                            6.774510      -0.341834       1.896988                    0.998621      26.755946      76.491355       0.616462       0.431153      -1.053564       0.008475      -0.002122      -0.001938       0.008949      -0.006703       0.031797       0.023412      -0.037321       0.030073      -0.048250       0.007343       0.040907             18.262434      20.891497      -7.079026       3.077743      22.090440      -9.866980      11.805365          -0.000000
          151              C       3.418637      11.489389      12.263573      -0.162748      45.789518 0.50193646E+03  0.12236299E+05                                11.099610                            7.452284      -0.033596       1.954045                    0.999389      30.812608      90.302205       0.605541       0.414917      -1.064802      -0.003182       0.021080      -0.017591       0.027639       0.005542      -0.001427      -0.000951      -0.025009       0.033538      -0.019315       0.007666       0.011648             15.785176      22.231198      -3.961503       0.211811      15.826139      -6.362900       9.298192          -0.000000
          152              C       2.613083      12.453450      11.704190      -0.079021      47.532144 0.49863604E+03  0.12143545E+05                                11.504785                            7.497153      -0.224398       1.892078                    0.999022      30.277317      88.873341       0.594982       0.422708      -1.059186       0.054063       0.017556      -0.008639       0.057495       0.000841      -0.018186       0.040269      -0.005098       0.068482      -0.041108      -0.012354       0.053462             16.767859      20.508783      -2.168955      -1.588640      18.070614      -8.449308      11.724178           0.000000
          153              C       1.002372      37.759274      15.347546       0.007848      41.601144 0.44350417E+03  0.10461302E+05                                10.572798                            7.086057      -0.196268       1.939789                    0.998912      27.661249      79.218214       0.611611       0.424564      -1.060838       0.004644      -0.007760       0.020612       0.022508      -0.000477       0.001278      -0.003699       0.004674      -0.096514      -0.032498       0.013970       0.018527             16.242963      16.269392     -10.540481       3.400480      19.142965      -7.317679      13.316533          -0.000000
          154              C       0.161404      38.483403      16.177858      -0.184518      41.411411 0.51729403E+03  0.12687112E+05                                10.300799                            7.507219       0.026887       1.961946                    0.999694      31.286027      91.519776       0.611264       0.408556      -1.070519      -0.001756      -0.006623      -0.001369       0.006987       0.009800      -0.012780       0.006746       0.009496       0.018384      -0.020314       0.003369       0.016945             13.945974      15.374563      -9.335653       1.853849      16.070890      -3.926952      10.392468          -0.000001
          155              C      -0.714504      39.413257      15.656027       0.116760      33.764355 0.40875007E+03  0.94625795E+04                                 9.258422                            6.861985      -0.123509       1.968625                    0.999609      26.732880      76.259623       0.612465       0.431989      -1.054491      -0.037244       0.023703       0.049433       0.066277      -0.006344      -0.019152       0.024742      -0.001620      -0.036286      -0.033456      -0.000304       0.033760             12.138528      12.365686      -6.826314       0.971805      13.001000      -3.765657      11.048898          -0.000000
          156              C      -0.738331      39.659933      14.280242       0.021601      41.102389 0.44606886E+03  0.10551422E+05                                10.537293                            7.142442      -0.289949       1.909943                    0.998627      27.763815      79.980953       0.603774       0.428867      -1.056718      -0.013977       0.013192      -0.031106       0.036565       0.000165       0.012990       0.002373      -0.001025      -0.104490      -0.038001       0.017791       0.020210             16.206345      16.537356     -10.627239       3.722004      19.223492      -6.882953      12.858188          -0.000001
          157              C       0.108059      38.941104      13.451878      -0.183517      41.825930 0.52760848E+03  0.13001768E+05                                10.362667                            7.582504       0.085535       1.983462                    0.999474      31.236921      91.539775       0.608234       0.408644      -1.070655      -0.009114       0.004982       0.001567       0.010505       0.012299       0.000165       0.006004      -0.004345       0.003039      -0.013981       0.000191       0.013790             14.001644      17.174929      -9.213567       1.194390      15.012878      -3.456272       9.817123          -0.000001
          158              C       0.945677      37.973670      13.968145       0.120102      33.768408 0.41331980E+03  0.96053723E+04                                 9.289241                            6.919650      -0.182140       1.948184                    0.998856      26.865986      77.058840       0.606687       0.434424      -1.051873       0.028821      -0.031713      -0.043073       0.060759       0.000423      -0.026402       0.024052       0.015734      -0.048801      -0.042125       0.006739       0.035387             12.218972      12.947369      -6.736499       0.606929      12.807574      -3.583048      10.901972          -0.000001
          159              C       7.040357      12.282896      13.542280      -0.438897      37.367469 0.58446651E+03  0.14770091E+05                                 9.511577                            7.822961      -0.104674       1.905239                    0.998207      34.204832     101.370278       0.617261       0.392658      -1.081835      -0.016655      -0.059607      -0.009939       0.062683       0.006679      -0.003018      -0.002305      -0.028320      -0.033706      -0.013305      -0.008229       0.021533             11.280214      11.304826       1.289177      -1.011279      13.919772      -2.217684       8.616043           0.000001
          160              C       3.591819      38.853418      12.743679      -0.400850      39.645628 0.59458871E+03  0.15089279E+05                                 9.953611                            7.886536      -0.125322       1.899595                    0.998704      33.937821     100.763623       0.615272       0.392272      -1.082191       0.005391       0.046417       0.007936       0.047398       0.017411      -0.012492       0.001651      -0.018836       0.009836      -0.026086       0.006093       0.019993             12.564775      12.883457       4.685597      -1.002726      17.033378      -3.063963       7.777489          -0.000001
          161              C       5.052109      40.088243      16.582582      -0.399925      32.334924 0.53817980E+03  0.13280877E+05                                 8.420710                            7.376923       0.197579       1.998711                    0.999425      33.232635      96.330419       0.654564       0.379188      -1.094756       0.039877      -0.028540      -0.041309       0.064118      -0.005321       0.004036       0.006531       0.010902      -0.013124      -0.012526       0.002568       0.009958              8.954354       9.443506      -1.080126      -1.041424       9.231187      -0.586763       8.188367          -0.000001
          162              C       1.697950      37.129094      13.021006      -0.413436      34.427003 0.57041909E+03  0.14318537E+05                                 8.896494                            7.671111       0.010290       1.931749                    0.999414      34.114191     100.552332       0.630736       0.386860      -1.086560      -0.028352       0.032244       0.029175       0.051911      -0.007180      -0.028797       0.000130       0.020750       0.026840      -0.024311      -0.012446       0.036757              9.813986      11.098485       0.466952      -1.113846      10.452172      -0.462120       7.891301          -0.000000
          163              O       0.630417      17.279213      10.690849      -0.792054      52.200025 0.68824475E+03  0.17537926E+05                                11.026018                            7.938221       0.132512       2.038897                    0.998302      30.825646      82.484598       0.700061       0.343348      -1.155753      -0.006958       0.118346       0.090529       0.149163      -0.076524      -0.004281       0.026347      -0.083122      -0.042483      -0.081502      -0.018105       0.099607             16.096723      13.053656      -4.554837      -2.634378      24.663218       8.028631      10.573294           0.000001
          164              O       4.804663      16.682757       9.655533      -0.768748      53.675807 0.73310072E+03  0.19062580E+05                                11.277332                            8.313623      -0.126883       1.967698                    0.998325      30.613410      83.957586       0.666254       0.353548      -1.142245      -0.042686       0.087019      -0.016926       0.098391      -0.005435      -0.066337      -0.045147      -0.053078       0.131136      -0.090707      -0.003991       0.094698             15.626915      15.610409      -3.222066       0.229568      21.845008       5.566833       9.425328           0.000001
          165              O       3.225483      18.156069       9.938701      -0.641459      41.871910 0.54577939E+03  0.13134334E+05                                 9.592275                            7.164412       0.267040       2.140714                    0.995554      27.730397      72.292877       0.721672       0.352675      -1.147144       0.060136       0.018318       0.043345       0.076358      -0.021226      -0.031696      -0.048532       0.058658       0.053409      -0.078390       0.021883       0.056506             13.268029      21.889199       0.338820       2.638465      10.506033       2.962243       7.408854           0.000001
          166              O       3.452139      30.036030      17.823460      -0.650299      40.844979 0.53192233E+03  0.12737779E+05                                 9.459320                            7.073749       0.267750       2.132828                    0.996640      28.003775      73.180606       0.725067       0.352762      -1.145366      -0.057726      -0.010840      -0.044119       0.073459      -0.018900      -0.031824      -0.048687       0.072870       0.071511      -0.082246       0.020612       0.061634             13.017806      22.025919       0.719055       2.878716       9.503104       2.805680       7.524396           0.000001
          167              O       1.873561      31.502115      18.147517      -0.769512      53.170070 0.73438538E+03  0.19106554E+05                                11.210948                            8.319691      -0.119199       1.969935                    0.998391      30.632162      84.063997       0.666080       0.353445      -1.142196       0.042763      -0.089035       0.013895       0.099744      -0.001137      -0.068876      -0.044400      -0.058999       0.134069      -0.092752      -0.004930       0.097683             15.439054      15.453828      -2.893761       0.268348      21.245785       5.785900       9.617548           0.000001
          168              O       6.052292      30.945166      17.089948      -0.790177      52.567726 0.68995026E+03  0.17599857E+05                                11.107460                            7.959352       0.127251       2.038332                    0.998254      30.823066      82.637342       0.697342       0.344325      -1.154434       0.005575      -0.116543      -0.093621       0.149594      -0.074690      -0.006172       0.026905      -0.083698      -0.043654      -0.079464      -0.019553       0.099018             16.227815      13.076945      -4.598409      -2.838864      24.432481       8.610410      11.174020           0.000001
          169              O       2.861756      16.678582       7.506459      -0.793473      52.250758 0.68897698E+03  0.17561102E+05                                11.031986                            7.941427       0.130302       2.038170                    0.998344      30.845712      82.546590       0.700060       0.343260      -1.155837      -0.005757       0.019559      -0.146021       0.147437       0.033399       0.066061       0.013972      -0.014605       0.163692      -0.079319      -0.017284       0.096602             16.107101      13.061294      -0.003426       5.268789       7.146595       2.087477      28.113415           0.000001
          170              O       0.341998      16.080200       8.540663      -0.769882      53.735859 0.73416305E+03  0.19097136E+05                                11.284658                            8.319064      -0.124565       1.968221                    0.998371      30.635677      84.034190       0.666105       0.353499      -1.142283      -0.041945      -0.058210      -0.066879       0.098085      -0.056302       0.036710       0.005246      -0.123271      -0.074687      -0.090910      -0.005636       0.096546             15.637264      15.620863       1.810304       2.673550       7.713762       2.595064      23.577166           0.000001
          171              O       5.456819      15.588775       7.123153      -0.640844      41.815640 0.54497627E+03  0.13109688E+05                                 9.582395                            7.158152       0.270739       2.142016                    0.995542      27.714838      72.228827       0.722164       0.352578      -1.147266       0.059836       0.029112      -0.036525       0.075907      -0.016542       0.034816       0.000488      -0.026578      -0.199164      -0.078972       0.022436       0.056536             13.251627      21.862392       2.113612      -1.610525       5.612635      -0.139722      12.279854           0.000001
          172              O       1.220803      32.536837      20.708548      -0.649286      40.809603 0.53134352E+03  0.12720373E+05                                 9.453876                            7.069643       0.270543       2.133832                    0.996664      27.991279      73.136209       0.725322       0.352737      -1.145394      -0.058801      -0.032532       0.031161       0.074073      -0.018216       0.032789      -0.006906      -0.021806      -0.218267      -0.082708       0.021031       0.061677             13.010169      22.014583       2.133479      -2.066087       5.586799      -0.546136      11.429126           0.000001
          173              O       6.336227      32.084437      19.276852      -0.766814      53.056696 0.73243239E+03  0.19042862E+05                                11.196516                            8.309665      -0.114471       1.971741                    0.998401      30.589138      83.914679       0.666363       0.353534      -1.142136       0.041737       0.056665       0.070976       0.099952      -0.057690       0.036633       0.006755      -0.124945      -0.066199      -0.092947      -0.003570       0.096517             15.417661      15.430866       1.677204       2.372601       7.505225       2.140231      23.316891           0.000001
          174              O       3.820953      31.447030      20.287968      -0.790768      52.579840 0.69017841E+03  0.17607288E+05                                11.109787                            7.960964       0.125672       2.038033                    0.998258      30.823944      82.645870       0.697226       0.344351      -1.154402       0.005297      -0.023291       0.146627       0.148560       0.031624       0.068050       0.013612      -0.011910       0.173364      -0.079705      -0.020077       0.099782             16.231369      13.081925      -0.160012       5.407040       7.033705       1.435086      28.578478           0.000001
          175              O       5.093083      14.221135       9.618816      -0.792808      52.226395 0.68864307E+03  0.17550311E+05                                11.028987                            7.939855       0.129724       2.038200                    0.998259      30.833717      82.506782       0.700089       0.343291      -1.155821      -0.006740      -0.136939       0.056335       0.148228       0.041447      -0.063401      -0.039631      -0.059115       0.029648      -0.080918      -0.017369       0.098288             16.102332      13.057569       4.560840      -2.628482      21.057406     -10.119549      14.192020           0.000001
          176              O       2.573328      15.415973       9.619928      -0.769383      53.739102 0.73414586E+03  0.19097135E+05                                11.286550                            8.320058      -0.125671       1.967768                    0.998382      30.634943      84.041189       0.665915       0.353591      -1.142175      -0.043374      -0.028685       0.084073       0.098855       0.060424       0.029710       0.039353      -0.044951       0.161108      -0.091350      -0.004244       0.095595             15.640424      15.623083       1.411025      -2.905134      17.367496      -8.169238      13.930694           0.000001
          177              O       0.994144      14.434086      10.754270      -0.641034      41.808345 0.54484703E+03  0.13105546E+05                                 9.580255                            7.156453       0.267071       2.141004                    0.995476      27.714552      72.220626       0.722392       0.352495      -1.147356       0.059794      -0.046443      -0.006007       0.075950       0.038178      -0.001697       0.048168       0.059912       0.054142      -0.078380       0.021453       0.056927             13.249188      21.858166      -2.449067      -1.025707      10.732356      -2.816982       7.157043           0.000001
          178              O       5.683478      33.784993      17.100240      -0.647772      40.809279 0.53132282E+03  0.12720084E+05                                 9.455191                            7.070633       0.265942       2.132365                    0.996703      27.987157      73.132236       0.725079       0.352849      -1.145273      -0.060949       0.043390       0.012951       0.075929       0.038024      -0.001224       0.055903       0.063785       0.032195      -0.083887       0.021987       0.061899             13.012131      22.018544      -2.851467      -0.816723      10.442616      -2.257071       6.575232           0.000001
          179              O       4.104896      32.771308      18.207878      -0.768062      53.122679 0.73346211E+03  0.19076719E+05                                11.205459                            8.315124      -0.122309       1.969224                    0.998423      30.611561      83.997349       0.666176       0.353501      -1.142139       0.042282       0.033082      -0.084232       0.099886       0.060614       0.030161       0.039078      -0.048134       0.166993      -0.093118      -0.003547       0.096666             15.431918      15.444919       1.216527      -2.641767      17.528518      -7.924767      13.322318           0.000001
          180              O       1.589627      33.965664      18.254331      -0.790766      52.592749 0.69038696E+03  0.17613635E+05                                11.109973                            7.961171       0.129538       2.039008                    0.998318      30.832290      82.666004       0.697360       0.344265      -1.154495       0.004860       0.139029      -0.054160       0.149285       0.043754      -0.061492      -0.040546      -0.060785       0.028313      -0.080199      -0.019115       0.099313             16.231102      13.079457       4.756457      -2.561862      21.950086     -10.048318      13.663763           0.000001

******************************************************
Auxiliary information for the entire system
The total spin magnetic moment of the unit cell is   -0.000015
The total net atomic charge of the unit cell is   0.000002
Accuracy of reproducing the electrostatic potential in the unit cell:
  The inner radius (bohr) =    5.0000
  The outer radius (bohr) =   12.0000
  Valid grid points have density less than (e/(bohr^3)) =    0.0001
  The number of valid grid points were=       794879
  The rms potential error without charges in kcal/mol is=      1.89330
  The rms potential error with partial charges in kcal/mol is=      0.46323
  The RRMSE value at monopole order=      0.24467
  The rms potential error with partial charges and cloud penetration in kcal/mol is=      0.45848
  The RRMSE value at monopole order with cloud penetration is=      0.24216
  The rms potential error with partial charges and atomic dipoles in kcal/mol is=      0.26523
  The RRMSE value at dipole order=      0.14009
  The rms potential error with partial charges, atomic dipoles and cloud penetration in kcal/mol is=      0.25272
  The RRMSE value at dipole order with cloud penetration=      0.13348

******************************************************
The electron densities and ab initio electrostatic potential were computed in VASP using the PBE functional and
projector augmented wave method. See the main text of the journal article for a description of computational details.
The atomic charges, dipoles, and quadrupoles were computed with the DDEC6 method as described in
(a) T. A. Manz and N. Gabaldon Limas, RSC Adv. 6 (2016) 47771-47801 DOI: 10.1039/c6ra04656h
(b) N. Gabaldon Limas and T. A. Manz, RSC Adv. 8 (2018) 2678-2707 DOI: 10.1039/c7ra11829e.
For each atom in the material, the electron cloud parameters were fit to the spherically averaged atom-in-material
electron density using radial positions for which this density was between 10^-4 and 10^-2 electrons per cubic bohr.
The polarizabilities, dispersion coefficients, and quantum Drude oscillator (QDO) parameters were fit using the MCLF method.
The magnetic structure of the system was optimized in VASP from the default ferromagnetic initial guess using spin polarization.
The atomic spin moments (ASMs) were computed on this optimized magnetic structure using the DDEC6 partition as inputs
to the method of T. A. Manz and D. S. Sholl, J. Chem. Theory Comput. 7 (2011) 4146-4164 DOI: 10.1021/ct200539n.
The RMSE and RRMSE were computed using a uniform grid with Ewald summation.
