# Supplementary material for: A collection of forcefield precursors for metal–organic frameworks
Source: RSC Adv. 2019 Nov 13;9(63):36492–507. doi: 10.1039/c9ra07327b (PMC9075174; doi:10.1039/c9ra07327b)
Supplement: RA-009-C9RA07327B-s5464 [file RA-009-C9RA07327B-s5464.xyz]

  228
jmolscript: load "" {1 1 1} spacegroup "x,y,z" unitcell [{      6.818100     0.000000     0.000000 }, {     -2.272734    38.344906     0.000000 }, {      2.272734    19.172456    33.207660 }]
Mg     1.050645    20.228089    10.901411     1.453767
Mg     5.789841    37.315922    22.310566     1.468310
Mg     3.323346    18.499309    10.238918     1.452362
Mg     3.517140    39.008467    22.943504     1.468375
Mg     5.596048    18.789964    12.067332     1.454409
Mg     1.244438    38.710335    21.161249     1.469458
H      0.288181    27.272816    17.293221     0.132350
H      1.089582    27.542573    18.839702     0.127181
H      0.258863    28.851092    17.999216     0.133403
H      2.171468    27.879048    12.520616     0.127387
H      0.519443    28.384051    13.013418     0.118363
H      1.937745    28.896531    13.930281     0.128279
H      1.260785    22.440782    15.850348     0.131802
H      1.234196    23.364511    17.328753     0.123813
H      6.519586    23.102807    16.456388     0.128499
H      4.265379    27.723177    14.684095     0.108140
H      2.218863    25.401776    17.040511     0.105476
H      0.182085    25.943014    12.677356     0.106930
H      2.250019    32.690951    19.414526     0.100286
H      3.731797    34.277855    20.387179     0.104836
H      5.746339    35.281533    19.860173     0.129561
H      1.098306    22.251550    13.533450     0.131912
H      3.140598    23.265006    12.812179     0.109092
H      4.589376    24.866289    13.814387     0.102353
H      6.654447    31.606174    20.667119     0.107526
H      4.562169    32.154889    16.329535     0.106110
H      2.534540    29.830038    18.684622     0.108651
H      0.265879    34.449257    16.879122     0.127021
H      5.527951    34.201357    16.041292     0.120100
H      5.544520    35.115308    17.526671     0.129407
H      4.862787    28.661860    19.440096     0.128231
H      6.293430    29.168013    20.343345     0.117968
H      4.649518    29.683369    20.849429     0.127551
H      6.540238    28.703848    15.364520     0.132910
H      5.706927    30.013518    14.528019     0.127041
H      6.510511    30.281549    16.073504     0.131896
H      2.560862    20.512416     0.942101     0.131304
H      5.634992    40.889285    33.142905     0.127772
H      4.804275    39.507143    32.429937     0.134388
H      4.444164    16.076102     2.803391     0.126815
H      2.792137    16.250380     2.119645     0.117896
H      4.210436    16.788167     1.217393     0.127998
H      3.533470    21.678868     5.848201     0.129313
H      3.506876    22.497340     4.309026     0.122065
H      1.974169    21.872702     4.971851     0.129087
H     -0.280033    18.027666     1.856640     0.108985
H      4.491545    21.229082     2.688824     0.106069
H      2.454780    17.179860     4.401675     0.106872
H      6.795428    38.812908    28.396866     0.101144
H      1.459102    38.861798    26.536241     0.104633
H      3.473646    37.903558    25.930533     0.131011
H      3.370998    19.766991     7.170530     0.131309
H      5.413292    18.635625     6.653487     0.109659
H      0.043967    18.702920     4.765631     0.100742
H      4.381751    40.440074    28.710015     0.106915
H      2.289487    36.409258    30.403605     0.107556
H      7.079951    39.611249    31.239442     0.109383
H      4.811295    35.738030    28.141831     0.126530
H      3.255269    35.136399    28.775434     0.122014
H      3.271834    35.965799    27.241240     0.130521
H      2.590095    40.849598    31.873376     0.128121
H      4.020735    41.378758    30.983411     0.119113
H      2.376822    41.559362    30.284058     0.125950
H      1.994825    18.126596     0.667142     0.132977
H      3.434251    35.919785    33.158845     0.126651
H      4.237829    37.124199    32.153981     0.129820
H      4.833593     9.732130    14.972338     0.131417
H      3.362259    46.602866    14.432713     0.127174
H      2.531544    46.676489    15.986168     0.133798
H      6.716889    13.562211    17.883653     0.127568
H      5.064865    12.882931    18.074597     0.119633
H      6.483167    11.832664    18.059986     0.129161
H      5.806186    13.397711    11.509111     0.129456
H      5.779597    11.655510    11.569881     0.121286
H      4.246888    12.541853    11.779421     0.128056
H      1.992696    11.766519    16.666925     0.109239
H      6.764271    10.886503    13.478325     0.107063
H      4.727501    14.394487    16.128628     0.106835
H      4.522708    43.530864    18.603927     0.101088
H      6.004489    41.895071    19.491900     0.105507
H      1.200935    41.849632    20.624613     0.131405
H      5.643710    15.498820    12.503680     0.131928
H      0.867906    15.616731    13.741994     0.109372
H      2.316687    13.948153    14.627642     0.103069
H      2.109031    42.988476    17.038186     0.105849
H      0.016762    46.470577    19.682180     0.107710
H      4.807223    45.593437    16.491256     0.109186
H      2.538576    44.847437    21.394367     0.127950
H      0.982549    45.696969    21.598594     0.121306
H      0.999119    43.953617    21.647409     0.129543
H      0.317365    45.523265    15.101848     0.127475
H      1.748008    44.487953    15.088564     0.118565
H      0.104097    43.791993    15.281833     0.127124
H      4.267557    10.686919    17.175998     0.133087
H      1.161517    49.101421    18.728456     0.127026
H      1.965098    47.628976    18.187835     0.128802
C      0.883197    27.973377    17.870370    -0.427685
C      1.517205    28.072307    13.371396    -0.420432
C      0.789790    23.283987    16.341822    -0.417678
C      4.619648    29.193320    16.134606     0.118789
C      3.884861    28.186767    15.556128    -0.201383
C      2.666264    27.767465    16.083798     0.015632
C      0.628468    25.825679    13.631080    -0.203304
C      1.377572    26.846037    14.165059     0.119788
C      1.933795    26.699943    15.423630     0.011223
C      1.774117    25.515661    16.085458    -0.196253
C      1.010217    24.501629    15.555796     0.124836
C      0.419359    24.666704    14.318811     0.014915
C      2.691900    34.543010    20.273276    -0.049059
C      1.842637    33.616406    19.727675    -0.202512
C      0.479358    33.875234    19.592187     0.133285
C     -0.027023    35.069294    20.007947    -0.301468
C      6.063314    21.518779    12.778308     0.336350
C      4.674330    21.777607    12.573748    -0.231254
C      3.723887    20.878035    11.896312     0.680633
C      3.088304    36.609609    21.369461     0.695734
C      2.203110    35.760078    20.706304    -0.256562
C      0.809081    36.018906    20.547572     0.396372
C      0.055477    22.464364    13.360106    -0.264529
C      6.357856    23.668203    13.737677     0.122662
C      5.005485    23.934508    13.532786    -0.189927
C      4.177086    23.003877    12.964270    -0.053614
C      6.400128    32.882484    19.028321     0.007335
C      5.790179    33.051585    17.801630     0.128164
C      5.017892    32.039855    17.279274    -0.199956
C      4.865237    30.854997    17.942099     0.012546
C      5.433392    30.708328    19.195024     0.120600
C      6.194701    31.725235    19.719041    -0.200823
C      4.133178    29.785749    17.284255     0.015984
C      2.914989    29.366448    17.811925    -0.202406
C      2.179862    28.359894    17.233447     0.119891
C      5.997787    34.273254    17.017265    -0.410407
C      5.294236    29.484934    19.993004    -0.421082
C      5.915290    29.580987    15.496355    -0.426115
C      3.155876    20.661961     0.046823    -0.427914
C      3.789898    16.716270     2.210634    -0.419427
C      3.062474    21.682894     4.872228    -0.413265
C      2.346966    37.721229    33.065863     0.119142
C     -0.660552    18.551074     1.019143    -0.201355
C      4.938948    19.217700     1.118434     0.015164
C      2.901160    18.064477     4.026429    -0.199839
C      3.650263    18.016738     2.875783     0.117139
C      4.206482    19.179739     2.373019     0.015615
C      4.046802    20.345041     3.067724    -0.198579
C      3.282904    20.393355     4.210731     0.127001
C      2.692049    19.239557     4.686265     0.007808
C      0.419206    38.630578    26.363561    -0.048276
C      6.388045    38.621375    27.438825    -0.204155
C      5.024766    38.374626    27.282417     0.133133
C      4.518384    38.137654    26.040451    -0.301874
C      1.517909    19.479405     8.182700     0.333408
C      0.128926    19.172837     8.060827    -0.226834
C      5.996584    19.035946     9.178597     0.687224
C      0.815607    38.546602    24.025742     0.699099
C      6.748514    38.397057    25.093036    -0.255713
C      5.354486    38.130177    24.948251     0.393802
C      2.328170    19.510464     7.072900    -0.263751
C      1.812447    19.235531     5.841559     0.124819
C      0.460077    18.924937     5.713378    -0.186520
C     -0.368320    18.897904     6.803585    -0.059143
C      4.127437    38.382678    28.424097     0.007641
C      3.517492    37.235782    28.890996     0.129082
C      2.745207    37.289273    30.028359    -0.200707
C      2.592550    38.455726    30.723063     0.014603
C      3.160701    39.614125    30.223620     0.118335
C      3.922008    39.559484    29.080944    -0.200992
C      1.860493    38.420640    31.977980     0.015042
C      7.460402    39.087266    32.077271    -0.202808
C      4.452543    19.917111     0.030551     0.118052
C      3.725103    35.945668    28.225183    -0.413915
C      3.021543    40.916893    30.884120    -0.419720
C      3.642611    36.974654    33.049259    -0.423023
C      5.428610     8.882024    15.290467    -0.427268
C      6.062625    12.728785    17.625630    -0.423318
C      5.335193    12.550481    11.993611    -0.410851
C      0.074233    48.120174    17.214851     0.117934
C      1.612178    10.779521    16.632389    -0.202962
C      7.211679    10.532197    16.005428     0.014797
C      5.173882    13.627206    15.550151    -0.202926
C      5.922988    12.654587    16.166817     0.119185
C      6.479208    11.637680    15.411011     0.016225
C      6.319526    11.656661    14.054478    -0.199151
C      5.555625    12.622377    13.441132     0.126377
C      4.964768    13.611101    14.202584     0.007995
C      4.964593    41.861136    19.778482    -0.051252
C      4.115329    42.796943    19.248820    -0.202256
C      2.752050    42.784864    19.540715     0.134331
C      2.245672    41.827776    20.366922    -0.305563
C      3.790618    16.519178    12.246653     0.335826
C      2.401635    16.566918    12.573084    -0.228117
C      1.451190    17.603381    12.132751     0.687405
C      5.361001    39.878512    21.020117     0.697255
C      4.475805    40.877589    20.615979    -0.255604
C      3.081777    40.885641    20.919497     0.395238
C      4.600882    15.542534    12.774655    -0.267301
C      4.085163    14.613628    13.628424     0.125776
C      2.732794    14.657917    13.961496    -0.189960
C      1.904393    15.615581    13.439804    -0.057212
C      1.854718    43.769562    18.962902     0.008581
C      1.244771    44.747357    19.722693     0.126132
C      0.472483    45.705596    19.107688    -0.202586
C      0.319824    45.724001    17.750158     0.017965
C      0.887976    44.712271    16.996677     0.114776
C      1.649287    43.750006    17.615335    -0.197665
C     -0.412238    46.828335    17.153085     0.015239
C      5.187672    46.581010    16.526124    -0.204425
C      6.725276     9.240357    15.943662     0.121601
C      1.452384    44.815803    21.172872    -0.412030
C      0.748816    44.632897    15.538196    -0.418694
C      1.369877    48.479083    17.869706    -0.422654
O      6.681853    20.333346    12.495046    -0.788269
O      4.109451    19.779454    11.460628    -0.759044
O      2.505901    21.230617    11.753187    -0.661108
O      4.319381    36.297865    21.489673    -0.690688
O      2.667764    37.671955    21.857946    -0.774183
O      0.282518    37.104258    20.863377    -0.761385
O      2.136448    19.826810     9.350945    -0.786933
O      6.382150    19.207923    10.347839    -0.763071
O      4.778599    18.735705     8.944815    -0.663820
O      2.046683    38.806581    24.235614    -0.691388
O      0.395064    38.438470    22.861481    -0.776430
O      4.827922    37.860995    23.850406    -0.761888
O      4.409154    17.357206    11.361669    -0.787429
O      1.836752    18.529985    11.399193    -0.761371
O      0.233205    17.551040    12.509658    -0.664434
O     -0.226024    39.930278    20.690033    -0.690981
O      4.940462    38.924299    21.695893    -0.774756
O      2.555217    40.069470    21.701538    -0.760296

The following XYZ coordinates are in angstroms. Other properties are in atomic units.
The sperically averaged electron density of each atom fit to a function of the form exp(a - br)
eigen_1, eigen_2 and eigen_3 are the three eigenvalues of traceless quadrupole moment tensor
  atom number  atomic symbol              X              Y              Z     net charge C6 coefficient C8 coefficient C10 coefficient fluctuating dipole atomic polarizability isotropic forcefield polarizability              a              b squared Pearson coefficient          <r^3>          <r^4>         wp_QDO          m_QDO          q_QDO       dipole_x       dipole_y       dipole_z         dipole            Qxy            Qxz            Qyz     Q(x^2-y^2)  Q(3z^2 - R^2)        eigen_1        eigen_2        eigen_3 static polarizability      alpha(xx)      alpha(xy)      alpha(xz)      alpha(yy)      alpha(yz)      alpha(zz) atomic spin moment
            1             Mg       1.050645      20.228089      10.901411       1.453767      23.646825 0.32021643E+03  0.70374506E+04                                 9.395275                            7.782702      -0.939997       1.867071                    0.999624      17.081817      48.900049       0.392903       0.709330      -0.923156      -0.029559       0.061126      -0.013696       0.069266      -0.055334       0.030642      -0.056811      -0.105269      -0.077940      -0.065883      -0.052203       0.118085             12.480322      16.038830       0.325398       0.008608       9.561941       3.260239      11.840194          -0.000003
            2             Mg       5.789841      37.315922      22.310566       1.468310      22.767476 0.29743763E+03  0.64147559E+04                                 9.155979                            7.501228      -0.932213       1.881281                    0.999582      16.594092      46.996051       0.400333       0.709415      -0.923502       0.032356      -0.061400       0.021811       0.072750      -0.056110       0.031382      -0.061647      -0.100432      -0.051988      -0.067296      -0.051697       0.118993             12.282617      15.405977      -0.213076      -0.193023       9.612406       3.496256      11.829468          -0.000003
            3             Mg       3.323346      18.499309      10.238918       1.452362      23.788904 0.32245687E+03  0.70994645E+04                                 9.431683                            7.809265      -0.941370       1.865254                    0.999639      17.135061      49.105972       0.392258       0.709218      -0.923139      -0.029396      -0.043123      -0.045423       0.069188       0.054512       0.033068       0.068696      -0.086175      -0.018127      -0.066465      -0.052528       0.118993             12.535430      16.113751      -0.154986      -0.287346       8.480405      -2.630611      13.012135          -0.000003
            4             Mg       3.517140      39.008467      22.943504       1.468375      22.760396 0.29731438E+03  0.64113464E+04                                 9.154031                            7.499616      -0.932101       1.881275                    0.999613      16.590067      46.979815       0.400386       0.709404      -0.923518       0.032318       0.048992       0.043203       0.072877       0.055242       0.032003       0.063408      -0.095564      -0.041621      -0.066514      -0.051630       0.118144             12.280167      15.403226      -0.060161       0.281140       8.245987      -2.707774      13.191289          -0.000003
            5             Mg       5.596048      18.789964      12.067332       1.454409      23.665360 0.32053529E+03  0.70465575E+04                                 9.401935                            7.787978      -0.945523       1.865102                    0.999628      17.087464      48.931360       0.392645       0.709586      -0.923028      -0.029319      -0.017891       0.059330       0.068555       0.001233      -0.062943      -0.011620       0.012957       0.276922      -0.065695      -0.052558       0.118252             12.489866      16.050071      -0.171898       0.278087      14.106301      -0.643436       7.313225          -0.000003
            6             Mg       1.244438      38.710335      21.161249       1.469458      22.713234 0.29661059E+03  0.63925096E+04                                 9.143636                            7.492318      -0.939612       1.879395                    0.999587      16.570435      46.913876       0.400446       0.709704      -0.923402       0.032260       0.011491      -0.063842       0.072447       0.000802      -0.063725      -0.001633       0.010624       0.278330      -0.066564      -0.051718       0.118282             12.263932      15.380903       0.272200      -0.089170      14.280974      -0.787370       7.129919          -0.000003
            7              H       0.288181      27.272816      17.293221       0.132350       1.607478 0.13770445E+02  0.15349581E+03                                 2.192648                            2.102980      -1.270333       2.229331                    0.998071       4.049431      11.738990       0.456251       1.204352      -0.726103      -0.017251      -0.014894      -0.017088       0.028485       0.012929       0.004031       0.003759       0.010534      -0.010396      -0.012325      -0.004808       0.017134              2.327931       2.356460       0.361253       0.291983       2.550316       0.637511       2.077016           0.000000
            8              H       1.089582      27.542573      18.839702       0.127181       1.586565 0.13919423E+02  0.15276776E+03                                 2.042482                            2.015210      -1.022761       2.339246                    0.999685       3.715623      10.071017       0.510088       1.094084      -0.757409       0.014767      -0.009366       0.020098       0.026641      -0.000158       0.006083      -0.007459       0.007878       0.013654      -0.010673      -0.000851       0.011524              2.001625       1.822200      -0.075113       0.060406       1.856262      -0.215065       2.326413           0.000002
            9              H       0.258863      28.851092      17.999216       0.133403       1.247298 0.97880518E+01  0.10268568E+03                                 2.016688                            1.894517      -1.561781       2.112133                    0.990307       4.337662      13.224149       0.424581       1.375093      -0.685292      -0.016685       0.023753      -0.002324       0.029120      -0.004695      -0.002635       0.000230       0.001898      -0.026432      -0.009317      -0.000143       0.009460              2.173521       2.502878      -0.768039      -0.241894       2.344242       0.331917       1.673444          -0.000000
           10              H       2.171468      27.879048      12.520616       0.127387       1.643321 0.13754918E+02  0.14994124E+03                                 2.060458                            1.976043      -1.033503       2.331068                    0.999583       3.682618       9.824572       0.527809       1.064550      -0.765523       0.018410      -0.014605      -0.015134       0.027951      -0.004173      -0.008328       0.003611      -0.004318      -0.003502      -0.009722      -0.001021       0.010743              2.085909       2.151985      -0.106126      -0.562102       1.727381       0.158993       2.378360           0.000001
           11              H       0.519443      28.384051      13.013418       0.118363       1.822306 0.15779416E+02  0.17854461E+03                                 2.218905                            2.123403      -1.273886       2.210177                    0.998469       3.973716      10.905507       0.505179       1.071532      -0.762016      -0.028851       0.001616      -0.001237       0.028923       0.000374       0.004874      -0.005367       0.012460      -0.035789      -0.014836       0.001659       0.013177              2.261378       2.846534      -0.417417       0.244731       2.011115      -0.057449       1.926485           0.000001
           12              H       1.937745      28.896531      13.930281       0.128279       1.675162 0.14204800E+02  0.15783423E+03                                 2.164100                            2.066901      -1.266514       2.226454                    0.998452       3.916325      10.936908       0.488770       1.127809      -0.746246       0.009274       0.022057       0.017994       0.029939       0.005075      -0.000863       0.004045      -0.026982      -0.013086      -0.012555      -0.004719       0.017274              2.268532       2.155346       0.393667       0.303933       2.559704       0.541289       2.090546           0.000001
           13              H       1.260785      22.440782      15.850348       0.131802       1.625837 0.13633455E+02  0.14914809E+03                                 2.087799                            1.999149      -1.134015       2.288162                    0.998986       3.746548      10.203919       0.509306       1.099299      -0.755021       0.017940      -0.014455      -0.017724       0.029068      -0.004916      -0.008130       0.005076      -0.009214      -0.010880      -0.011356      -0.001420       0.012777              2.179630       1.872133      -0.406946      -0.180022       2.670058       0.518984       1.996699          -0.000001
           14              H       1.234196      23.364511      17.328753       0.123813       1.594134 0.13175757E+02  0.14184884E+03                                 1.994726                            1.914882      -1.184111       2.263734                    0.999199       3.672146       9.681569       0.545150       1.043614      -0.770650       0.012257       0.006937       0.018364       0.023143       0.001293       0.004049      -0.001495      -0.003710       0.013954      -0.006287      -0.000069       0.006356              1.982231       1.752511       0.064468       0.343443       1.770433       0.051137       2.423749           0.000000
           15              H       6.519586      23.102807      16.456388       0.128499       1.699908 0.14762568E+02  0.16392943E+03                                 2.106495                            2.046242      -1.197702       2.251632                    0.998991       3.811378      10.290052       0.518594       1.063612      -0.765064      -0.028916       0.006615      -0.001592       0.029706      -0.001207      -0.001090      -0.002583       0.012251      -0.030223      -0.010849      -0.000465       0.011314              2.143116       2.855547       0.306398      -0.123851       1.825082      -0.009555       1.748719          -0.000000
           16              H       4.265379      27.723177      14.684095       0.108140       1.521963 0.12530078E+02  0.13714316E+03                                 2.158461                            2.044918      -1.258108       2.259496                    0.994632       4.011605      11.726552       0.447153       1.251495      -0.715334       0.014967      -0.014876      -0.032485       0.038738       0.006842      -0.007492       0.010316       0.007070       0.014948      -0.017417       0.005108       0.012309              2.270645       2.280225      -0.124670      -0.287925       2.196454       0.678459       2.335258           0.000000
           17              H       2.218863      25.401776      17.040511       0.105476       1.765044 0.15444293E+02  0.17496298E+03                                 2.240389                            2.164402      -1.335304       2.214261                    0.995864       3.907739      10.963650       0.475323       1.137467      -0.745809       0.017419      -0.000260       0.035612       0.039644       0.005105       0.012766      -0.000459      -0.007144       0.026722      -0.016329       0.000320       0.016009              2.255466       2.091833       0.091331       0.448928       2.185585       0.168442       2.488981           0.000001
           18              H       0.182085      25.943014      12.677356       0.106930       1.877088 0.16493041E+02  0.18993129E+03                                 2.340045                            2.242525      -1.360549       2.202414                    0.995265       3.953973      11.183336       0.465163       1.143418      -0.744863      -0.013467       0.003791      -0.035187       0.037867       0.006355       0.010880      -0.004137      -0.012681       0.033073      -0.018999       0.003457       0.015542              2.365037       2.224264       0.162879       0.513440       2.163912       0.149039       2.706934          -0.000000
           19              H       2.250019      32.690951      19.414526       0.100286       1.635064 0.12790216E+02  0.14077472E+03                                 2.246463                            2.047184      -1.463989       2.148388                    0.994320       4.237334      12.439311       0.452889       1.228760      -0.718297       0.021388      -0.034037      -0.012426       0.042076      -0.007662       0.006810       0.012270       0.003550      -0.050848      -0.024661       0.008075       0.016586              2.471036       2.345912      -0.550224      -0.220739       3.211437       0.723967       1.855761           0.000000
           20              H       3.731797      34.277855      20.387179       0.104836       1.836853 0.14419621E+02  0.16309031E+03                                 2.418629                            2.165927      -1.484089       2.147754                    0.992563       4.243774      12.516350       0.443881       1.220015      -0.721558       0.047453      -0.015911       0.005616       0.050363      -0.010399       0.002336       0.003114       0.007119      -0.037792      -0.014192      -0.003098       0.017290              2.684475       4.040933      -0.307429       0.055767       2.204531       0.278967       1.807961          -0.000000
           21              H       5.746339      35.281533      19.860173       0.129561       1.551315 0.12289103E+02  0.13455787E+03                                 2.204751                            2.030242      -1.659339       2.062835                    0.991304       4.277189      12.721327       0.444744       1.257786      -0.710702      -0.037036       0.009633      -0.008073       0.039110      -0.002186       0.010640       0.002366       0.007139      -0.050300      -0.020617       0.004984       0.015633              2.405308       3.359115      -0.223024       0.012195       2.040537       0.318405       1.816272          -0.000000
           22              H       1.098306      22.251550      13.533450       0.131912       1.564866 0.12513029E+02  0.13749747E+03                                 2.214554                            2.048248      -1.589133       2.099449                    0.990686       4.222961      12.542951       0.443343       1.257286      -0.711456       0.037045      -0.011328       0.007574       0.039472      -0.003743       0.011079       0.002629       0.008888      -0.049850      -0.020879       0.003841       0.017038              2.398817       3.299349      -0.225907       0.046086       2.052339       0.313281       1.844764          -0.000000
           23              H       3.140598      23.265006      12.812179       0.109092       1.846767 0.14582303E+02  0.16503263E+03                                 2.410446                            2.167084      -1.475821       2.152261                    0.993356       4.183146      12.253618       0.448132       1.207693      -0.724973      -0.046450       0.017154      -0.007338       0.050057      -0.011270       0.003452       0.002158       0.007462      -0.038462      -0.014471      -0.003888       0.018359              2.659311       3.964307      -0.269135       0.132810       2.190126       0.265026       1.823500          -0.000000
           24              H       4.589376      24.866289      13.814387       0.102353       1.631984 0.12797559E+02  0.14071213E+03                                 2.238465                            2.044670      -1.438301       2.163566                    0.994819       4.175143      12.204080       0.454727       1.225041      -0.719678      -0.021865       0.034004       0.010210       0.041696      -0.008446       0.007648       0.011688       0.002776      -0.049234      -0.024455       0.007554       0.016901              2.451149       2.333668      -0.547324      -0.199718       3.187428       0.686848       1.832351           0.000000
           25              H       6.654447      31.606174      20.667119       0.107526       1.895908 0.16716056E+02  0.19322222E+03                                 2.361445                            2.262567      -1.362507       2.202427                    0.995403       3.962282      11.242151       0.461405       1.148419      -0.743761       0.014054      -0.004093       0.034169       0.037173       0.006890       0.011409      -0.004280      -0.011653       0.031611      -0.019254       0.003698       0.015555              2.385427       2.257726       0.157999       0.528429       2.184332       0.138918       2.714224          -0.000000
           26              H       4.562169      32.154889      16.329535       0.106110       1.760535 0.15405246E+02  0.17443622E+03                                 2.238069                            2.162976      -1.327409       2.217962                    0.995900       3.903520      10.954495       0.474976       1.138849      -0.745471      -0.017013       0.000377      -0.034893       0.038821       0.005241       0.013312      -0.000751      -0.006532       0.026654      -0.016686       0.000202       0.016485              2.253309       2.103649       0.088429       0.451575       2.183374       0.169461       2.472905           0.000001
           27              H       2.534540      29.830038      18.684622       0.108651       1.522799 0.12539509E+02  0.13729195E+03                                 2.161144                            2.047246      -1.260040       2.259130                    0.994587       4.009039      11.726503       0.446325       1.253403      -0.714959      -0.014840       0.014407       0.032385       0.038426       0.006572      -0.007473       0.010685       0.007235       0.014758      -0.017511       0.004954       0.012557              2.274120       2.282658      -0.126267      -0.289348       2.205994       0.677631       2.333706           0.000000
           28              H       0.265879      34.449257      16.879122       0.127021       1.720434 0.14990259E+02  0.16710872E+03                                 2.123651                            2.062068      -1.207754       2.245605                    0.998957       3.836110      10.379642       0.516521       1.063722      -0.764986       0.029357      -0.007328       0.001530       0.030296      -0.001346      -0.001845      -0.002506       0.012396      -0.029882      -0.010835      -0.000606       0.011441              2.161249       2.885951       0.302141      -0.145061       1.833878      -0.014295       1.763918          -0.000000
           29              H       5.527951      34.201357      16.041292       0.120100       1.608582 0.13337232E+02  0.14402373E+03                                 2.006993                            1.926903      -1.179952       2.264010                    0.999220       3.690741       9.745051       0.543316       1.043964      -0.770593      -0.013436      -0.007236      -0.019575       0.024821       0.001155       0.004459      -0.001902      -0.003604       0.013278      -0.006487      -0.000105       0.006592              1.993536       1.782959       0.061808       0.364051       1.778588       0.045841       2.419061           0.000000
           30              H       5.544520      35.115308      17.526671       0.129407       1.642645 0.13813669E+02  0.15165974E+03                                 2.103058                            2.012791      -1.156178       2.276193                    0.999083       3.778146      10.317946       0.507254       1.099815      -0.754717      -0.017141       0.014642       0.018592       0.029221      -0.005071      -0.008206       0.005303      -0.009792      -0.008029      -0.011335      -0.001691       0.013027              2.198158       1.882908      -0.400631      -0.185853       2.691168       0.541313       2.020397          -0.000001
           31              H       4.862787      28.661860      19.440096       0.128231       1.677752 0.14235065E+02  0.15823617E+03                                 2.165069                            2.068071      -1.263809       2.227146                    0.998422       3.919429      10.943664       0.489054       1.126686      -0.746519      -0.009063      -0.022267      -0.017822       0.029926       0.005462      -0.000740       0.003894      -0.026431      -0.013447      -0.012356      -0.004811       0.017167              2.268707       2.167107       0.403145       0.307473       2.556835       0.530600       2.082181           0.000001
           32              H       6.293430      29.168013      20.343345       0.117968       1.827483 0.15829370E+02  0.17925725E+03                                 2.222717                            2.126271      -1.284772       2.204741                    0.998458       3.983284      10.937424       0.504996       1.071038      -0.762079       0.028577      -0.001424       0.000953       0.028629       0.000017       0.005138      -0.005492       0.012856      -0.036344      -0.015119       0.001515       0.013603              2.267074       2.856043      -0.426588       0.235933       2.020470      -0.058508       1.924710           0.000001
           33              H       4.649518      29.683369      20.849429       0.127551       1.644735 0.13774769E+02  0.15023932E+03                                 2.063799                            1.979308      -1.028246       2.333611                    0.999545       3.681716       9.830720       0.526542       1.066532      -0.765027      -0.017836       0.014096       0.015294       0.027399      -0.004174      -0.007986       0.003692      -0.004302      -0.002932      -0.009335      -0.001234       0.010568              2.088712       2.142935      -0.107268      -0.560045       1.731897       0.161033       2.391302           0.000000
           34              H       6.540238      28.703848      15.364520       0.132910       1.251917 0.98302591E+01  0.10320583E+03                                 2.019009                            1.896512      -1.569218       2.108996                    0.990317       4.338370      13.217187       0.425196       1.372074      -0.685892       0.016414      -0.024417       0.002307       0.029512      -0.004653      -0.002733       0.000423       0.001882      -0.026301      -0.009296      -0.000151       0.009447              2.176147       2.508202      -0.769414      -0.244786       2.344088       0.334480       1.676151           0.000000
           35              H       5.706927      30.013518      14.528019       0.127041       1.587503 0.13934797E+02  0.15296518E+03                                 2.042613                            2.015797      -1.021113       2.339751                    0.999678       3.716126      10.070418       0.510258       1.093514      -0.757575      -0.014498       0.009129      -0.019968       0.026311      -0.000409       0.006209      -0.007481       0.007593       0.013090      -0.010512      -0.001107       0.011620              2.000817       1.822695      -0.075182       0.062708       1.854947      -0.213521       2.324809           0.000002
           36              H       6.510511      30.281549      16.073504       0.131896       1.609687 0.13789778E+02  0.15376697E+03                                 2.194727                            2.104480      -1.270233       2.229092                    0.998040       4.052780      11.751261       0.456076       1.204380      -0.726091       0.017498       0.015258       0.017413       0.029021       0.012835       0.004030       0.003746       0.009990      -0.010304      -0.012143      -0.004802       0.016945              2.331219       2.359783       0.363627       0.294209       2.553663       0.640808       2.080211           0.000000
           37              H       2.560862      20.512416       0.942101       0.131304       1.611972 0.13818545E+02  0.15416800E+03                                 2.196947                            2.106812      -1.275646       2.226818                    0.997968       4.055628      11.762570       0.455778       1.204539      -0.726067      -0.017445      -0.007365       0.022597       0.029483      -0.003088      -0.012826      -0.001823       0.013599      -0.001092      -0.012072      -0.004660       0.016732              2.332827       2.361537       0.072413      -0.460488       1.645899      -0.114172       2.991044           0.000000
           38              H       5.634992      40.889285      33.142905       0.127772       1.587019 0.13924861E+02  0.15284789E+03                                 2.043176                            2.015835      -1.020826       2.339785                    0.999684       3.715536      10.072645       0.509902       1.094335      -0.757338       0.014171       0.021972      -0.002206       0.026238       0.005670      -0.002995      -0.000759      -0.006395      -0.030119      -0.010773      -0.000975       0.011748              2.002309       1.822745       0.089966       0.034796       2.396115      -0.096247       1.788065           0.000002
           39              H       4.804275      39.507143      32.429937       0.134388       1.246192 0.97777438E+01  0.10255587E+03                                 2.015818                            1.893738      -1.562286       2.111934                    0.990290       4.335840      13.219450       0.424573       1.375410      -0.685217      -0.016507      -0.013622      -0.019263       0.028794       0.000023       0.005130       0.005190       0.010965       0.001523      -0.009161       0.000047       0.009114              2.172532       2.501466       0.174444       0.785571       1.553132       0.124490       2.463000          -0.000000
           40              H       4.444164      16.076102       2.803391       0.126815       1.644159 0.13763340E+02  0.15005640E+03                                 2.061318                            1.976798      -1.032596       2.331511                    0.999582       3.683566       9.827947       0.527647       1.064711      -0.765492       0.018376      -0.005711       0.020548       0.028151      -0.005137       0.007778      -0.000066       0.001626       0.014053      -0.009706      -0.000923       0.010629              2.086813       2.152952      -0.434057       0.373320       2.078756      -0.361679       2.028730           0.000001
           41              H       2.792137      16.250380       2.119645       0.117896       1.823617 0.15793626E+02  0.17874634E+03                                 2.220146                            2.124513      -1.276384       2.209372                    0.998443       3.975021      10.910482       0.504990       1.071688      -0.761985      -0.028943      -0.001422      -0.000442       0.028981       0.004328      -0.002816       0.007842       0.016182      -0.024353      -0.015057       0.001784       0.013273              2.262685       2.848497       0.421090       0.239332       1.998396       0.065425       1.941162           0.000001
           42              H       4.210436      16.788167       1.217393       0.127998       1.676119 0.14214462E+02  0.15796552E+03                                 2.164796                            2.067505      -1.269511       2.225318                    0.998421       3.917351      10.939942       0.488743       1.127701      -0.746278       0.009281       0.004771      -0.028364       0.030223      -0.003321      -0.004067       0.006916      -0.008652       0.042332      -0.012634      -0.004806       0.017441              2.269298       2.156005       0.066469      -0.493217       1.739508      -0.067631       2.912381           0.000001
           43              H       3.533470      21.678868       5.848201       0.129313       1.631976 0.13693853E+02  0.14994269E+03                                 2.091261                            2.002117      -1.178118       2.271560                    0.999242       3.754802      10.223885       0.509591       1.097702      -0.755455       0.018040      -0.007913       0.022956       0.030249      -0.004733       0.008319       0.001800       0.002811       0.023470      -0.011327      -0.001154       0.012482              2.183495       1.874963       0.047640       0.444022       1.717872       0.032016       2.957651          -0.000001
           44              H       3.506876      22.497340       4.309026       0.122065       1.600603 0.13239919E+02  0.14269331E+03                                 1.998941                            1.918566      -1.181949       2.263785                    0.999202       3.680488       9.704461       0.545115       1.042556      -0.770950       0.012514       0.012840      -0.015932       0.023985       0.002944      -0.003324      -0.001191      -0.009337      -0.001572      -0.006669       0.000209       0.006460              1.986476       1.755844       0.266369      -0.228557       2.221304      -0.309917       1.982279           0.000000
           45              H       1.974169      21.872702       4.971851       0.129087       1.703535 0.14802148E+02  0.16449026E+03                                 2.110420                            2.049741      -1.206241       2.248088                    0.999002       3.812474      10.299111       0.517829       1.064399      -0.764871      -0.028344      -0.004982      -0.005023       0.029214      -0.000408       0.001626       0.005179       0.016934      -0.015792      -0.010828      -0.000432       0.011259              2.147276       2.862482      -0.261321      -0.204131       1.778846       0.037983       1.800500          -0.000000
           46              H      -0.280033      18.027666       1.856640       0.108985       1.518079 0.12492576E+02  0.13666016E+03                                 2.157092                            2.043710      -1.268504       2.256012                    0.994649       4.006219      11.716066       0.446579       1.253770      -0.714853       0.014842      -0.020413       0.028448       0.038030      -0.009738      -0.001915      -0.009890       0.008118       0.017326      -0.017283       0.004930       0.012353              2.269158       2.278791      -0.186774       0.251640       1.712042      -0.398855       2.816640           0.000000
           47              H       4.491545      21.229082       2.688824       0.106069       1.760320 0.15391608E+02  0.17420267E+03                                 2.235292                            2.159803      -1.329299       2.216911                    0.995754       3.903418      10.943402       0.476167       1.136516      -0.746027       0.017062       0.030643      -0.017737       0.039303       0.008487      -0.011025      -0.003784      -0.014940       0.002561      -0.016521       0.000545       0.015976              2.250267       2.087276       0.341677      -0.302305       2.261887      -0.214569       2.401639           0.000001
           48              H       2.454780      17.179860       4.401675       0.106872       1.880753 0.16532800E+02  0.19050639E+03                                 2.343354                            2.245443      -1.365504       2.200086                    0.995325       3.956525      11.194499       0.464787       1.143639      -0.744817      -0.013650      -0.032529       0.014206       0.038030       0.005958      -0.010907      -0.002343      -0.024265      -0.000008      -0.019062       0.003647       0.015415              2.368398       2.227201       0.364317      -0.398761       2.445930      -0.310621       2.432065          -0.000000
           49              H       6.795428      38.812908      28.396866       0.101144       1.633070 0.12773503E+02  0.14057453E+03                                 2.246726                            2.047434      -1.470174       2.146485                    0.994442       4.235600      12.442087       0.452240       1.230668      -0.717867       0.021697       0.006550       0.035159       0.041830       0.009552       0.003111       0.003989       0.032048       0.034378      -0.024641       0.008230       0.016411              2.471342       2.346213       0.083947       0.586898       1.567886       0.225034       3.499927           0.000000
           50              H       1.459102      38.861798      26.536241       0.104633       1.837037 0.14421836E+02  0.16310834E+03                                 2.417763                            2.165350      -1.482818       2.147973                    0.992568       4.244442      12.514720       0.444205       1.219177      -0.721740       0.047548       0.013490       0.011708       0.050792       0.006999       0.007520       0.005127       0.021700       0.004210      -0.014224      -0.002853       0.017077              2.683249       4.038379       0.201931       0.238058       1.665094       0.032195       2.346273          -0.000000
           51              H       3.473646      37.903558      25.930533       0.131011       1.542907 0.12207963E+02  0.13341367E+03                                 2.194438                            2.021783      -1.662969       2.061930                    0.991340       4.261537      12.651930       0.446367       1.255617      -0.711193      -0.036546      -0.011568      -0.004253       0.038568       0.010369      -0.003337       0.007982       0.025674       0.004410      -0.020616       0.004830       0.015786              2.393011       3.338671       0.120920       0.185425       1.590764      -0.061722       2.249598          -0.000000
           52              H       3.370998      19.766991       7.170530       0.131309       1.567206 0.12538020E+02  0.13785399E+03                                 2.217631                            2.050982      -1.594626       2.096759                    0.990561       4.227875      12.565201       0.442782       1.258131      -0.711269       0.037890       0.012638       0.006138       0.040411       0.011154      -0.002342       0.007732       0.026008       0.002958      -0.020634       0.003978       0.016656              2.402356       3.304205       0.153125       0.172873       1.627298      -0.066954       2.275564          -0.000000
           53              H       5.413292      18.635625       6.653487       0.109659       1.834042 0.14469278E+02  0.16346346E+03                                 2.401441                            2.160355      -1.471293       2.155656                    0.993375       4.171232      12.214778       0.448227       1.209580      -0.724565      -0.046530      -0.014121      -0.010944       0.049842       0.009015       0.008266       0.005487       0.020717       0.002205      -0.014522      -0.004108       0.018630              2.648175       3.943375       0.247474       0.165002       1.680896       0.026007       2.320255          -0.000000
           54              H       0.043967      18.702920       4.765631       0.100742       1.639487 0.12863908E+02  0.14160887E+03                                 2.244281                            2.049118      -1.438511       2.162432                    0.994890       4.184155      12.233208       0.454565       1.224030      -0.719906      -0.022303      -0.008218      -0.035322       0.042574       0.010999       0.003288       0.004188       0.030381       0.032921      -0.024494       0.007726       0.016768              2.458385       2.339778       0.101240       0.576957       1.579410       0.244594       3.455968           0.000000
           55              H       4.381751      40.440074      28.710015       0.106915       1.895197 0.16708098E+02  0.19309899E+03                                 2.360386                            2.261658      -1.355599       2.204963                    0.995331       3.962715      11.240903       0.461631       1.148043      -0.743854       0.014640       0.032104      -0.014239       0.038050       0.006041      -0.011291      -0.001990      -0.022482      -0.002365      -0.018718       0.003703       0.015015              2.384342       2.256788       0.378228      -0.400725       2.460170      -0.298577       2.436067          -0.000000
           56              H       2.289487      36.409258      30.403605       0.107556       1.755287 0.15350658E+02  0.17369134E+03                                 2.235310                            2.160538      -1.326932       2.219227                    0.995969       3.896302      10.935890       0.474708       1.140323      -0.745112      -0.017389      -0.029703       0.017095       0.038430       0.008525      -0.010872      -0.003980      -0.014680       0.002407      -0.016274       0.000235       0.016039              2.250486       2.101186       0.345977      -0.301561       2.250826      -0.209474       2.399448           0.000001
           57              H       7.079951      39.611249      31.239442       0.109383       1.521605 0.12529686E+02  0.13718253E+03                                 2.161781                            2.047847      -1.266677       2.256847                    0.994614       4.007618      11.729251       0.445719       1.255123      -0.714584      -0.015638       0.020012      -0.028498       0.038173      -0.009549      -0.002396      -0.010349       0.007736       0.017366      -0.017526       0.005056       0.012471              2.274836       2.283446      -0.187479       0.253980       1.715367      -0.394189       2.825695           0.000000
           58              H       4.811295      35.738030      28.141831       0.126530       1.720098 0.14987178E+02  0.16706368E+03                                 2.123287                            2.061799      -1.208666       2.245770                    0.998956       3.836492      10.379916       0.516583       1.063663      -0.765006       0.029589       0.005101       0.005542       0.030532      -0.000985       0.002070       0.004998       0.016956      -0.016476      -0.010822      -0.000663       0.011485              2.160826       2.884854      -0.276634      -0.188980       1.793713       0.037404       1.803912          -0.000000
           59              H       3.255269      35.136399      28.775434       0.122014       1.602230 0.13272538E+02  0.14316267E+03                                 2.002349                            1.922740      -1.177967       2.265474                    0.999205       3.682365       9.720010       0.543640       1.044524      -0.770427      -0.013050      -0.012791       0.015734       0.024113       0.003115      -0.003197      -0.001272      -0.008915      -0.002439      -0.006400      -0.000145       0.006545              1.988921       1.779235       0.283227      -0.234629       2.213625      -0.298987       1.973904           0.000000
           60              H       3.271834      35.965799      27.241240       0.130521       1.639974 0.13787515E+02  0.15131510E+03                                 2.101682                            2.011632      -1.157331       2.276232                    0.999039       3.773945      10.307676       0.507070       1.100632      -0.754506      -0.017181       0.008922      -0.021426       0.028877      -0.004451       0.008413       0.001275       0.001725       0.026234      -0.011245      -0.001825       0.013070              2.196599       1.881991       0.039379       0.439293       1.718410       0.019960       2.989395          -0.000001
           61              H       2.590095      40.849598      31.873376       0.128121       1.677903 0.14236731E+02  0.15826070E+03                                 2.165269                            2.068258      -1.266198       2.226038                    0.998439       3.919764      10.945118       0.489004       1.126758      -0.746501      -0.009238      -0.004718       0.028236       0.030081      -0.003472      -0.004187       0.006882      -0.008216       0.041791      -0.012462      -0.004854       0.017316              2.268932       2.167304       0.064715      -0.502881       1.741491      -0.059771       2.898001           0.000001
           62              H       4.020735      41.378758      30.983411       0.119113       1.825427 0.15808241E+02  0.17897334E+03                                 2.221846                            2.125490      -1.289917       2.202868                    0.998437       3.979849      10.929647       0.504819       1.071682      -0.761900       0.027953       0.001146       0.001131       0.028000       0.004493      -0.002671       0.007681       0.016865      -0.024491      -0.015039       0.001374       0.013665              2.266172       2.854773       0.417323       0.251309       1.998559       0.070655       1.945183           0.000001
           63              H       2.376822      41.559362      30.284058       0.125950       1.646500 0.13791872E+02  0.15045427E+03                                 2.064107                            1.979597      -1.028206       2.333470                    0.999604       3.685784       9.838612       0.526942       1.065520      -0.765301      -0.018299       0.006520      -0.020670       0.028365      -0.004823       0.007511      -0.000168       0.001621       0.015121      -0.009353      -0.001137       0.010490              2.089023       2.143227      -0.431449       0.372952       2.087331      -0.366113       2.036510           0.000000
           64              H       1.994825      18.126596       0.667142       0.132977       1.257113 0.98765314E+01  0.10376147E+03                                 2.019755                            1.897096      -1.628186       2.082251                    0.990137       4.342050      13.211227       0.426648       1.366486      -0.686936       0.016638       0.013883       0.019988       0.029480       0.000300       0.005542       0.004978       0.011408       0.001876      -0.009123      -0.000538       0.009660              2.177043       2.509146       0.172869       0.789362       1.553913       0.122152       2.468069           0.000000
           65              H       3.434251      35.919785      33.158845       0.126651       1.589253 0.13952704E+02  0.15320127E+03                                 2.043445                            2.016531      -1.012740       2.342300                    0.999599       3.718529      10.076154       0.510410       1.092906      -0.757728      -0.014916      -0.021911       0.001668       0.026559       0.005371      -0.003063      -0.000832      -0.006636      -0.030109      -0.010801      -0.000763       0.011564              2.001631       1.823325       0.092122       0.033739       2.393503      -0.096895       1.788066           0.000003
           66              H       4.237829      37.124199      32.153981       0.129820       1.616064 0.13854839E+02  0.15463804E+03                                 2.198170                            2.107541      -1.258563       2.233271                    0.998076       4.061883      11.774169       0.456467       1.202214      -0.726588       0.018667       0.007702      -0.022419       0.030173      -0.003135      -0.013099      -0.001864       0.013585      -0.000254      -0.012276      -0.004725       0.017001              2.335114       2.363683       0.073148      -0.463280       1.645691      -0.115766       2.995967           0.000000
           67              H       4.833593       9.732130      14.972338       0.131417       1.615766 0.13858153E+02  0.15470709E+03                                 2.199368                            2.108974      -1.271001       2.228205                    0.998057       4.059502      11.774158       0.455862       1.203561      -0.726278      -0.017536       0.022565      -0.004701       0.028962      -0.009923       0.009379      -0.002040       0.007426      -0.020635      -0.012413      -0.004943       0.017356              2.335568       2.364163      -0.435791       0.167892       2.757290      -0.526521       1.885252           0.000000
           68              H       3.362259      46.602866      14.432713       0.127174       1.588552 0.13940245E+02  0.15304373E+03                                 2.043423                            2.016036      -1.012391       2.342624                    0.999664       3.718565      10.078461       0.510274       1.093346      -0.757585       0.014731      -0.012869      -0.018038       0.026608      -0.005244      -0.003071       0.008479       0.006433       0.009065      -0.010861      -0.000698       0.011559              2.002540       1.822859      -0.014990      -0.095495       2.023650       0.311579       2.161111           0.000002
           69              H       2.531544      46.676489      15.986168       0.133798       1.245663 0.97747948E+01  0.10255596E+03                                 2.018734                            1.896212      -1.560027       2.112795                    0.990425       4.339806      13.249889       0.423210       1.379423      -0.684459      -0.016168      -0.009873       0.021910       0.028964       0.004771      -0.002701      -0.005364       0.010774       0.000124      -0.009250      -0.000241       0.009491              2.175968       2.505649       0.594671      -0.545272       2.131072      -0.457512       1.891185          -0.000000
           70              H       6.716889      13.562211      17.883653       0.127568       1.641078 0.13733409E+02  0.14965944E+03                                 2.059369                            1.975176      -1.034222       2.331231                    0.999609       3.679915       9.818213       0.527614       1.065281      -0.765334       0.018741       0.020237      -0.004834       0.028002       0.009061       0.000587      -0.003601      -0.004886      -0.004048      -0.009599      -0.001000       0.010599              2.084712       2.150583       0.538952       0.188963       2.351723       0.202196       1.751828           0.000001
           71              H       5.064865      12.882931      18.074597       0.119633       1.814514 0.15697280E+02  0.17739717E+03                                 2.213342                            2.118507      -1.276592       2.209953                    0.998424       3.964767      10.876973       0.505495       1.072177      -0.761843      -0.028204       0.000200       0.001512       0.028245      -0.004674      -0.002320      -0.002155       0.025878       0.004511      -0.014900       0.001579       0.013322              2.255523       2.837954      -0.003083      -0.481696       1.893811      -0.007941       2.034803           0.000001
           72              H       6.483167      11.832664      18.059986       0.129161       1.670280 0.14155156E+02  0.15715966E+03                                 2.160840                            2.064076      -1.268045       2.226552                    0.998362       3.910293      10.919115       0.488778       1.128673      -0.746034       0.009518      -0.026410       0.010027       0.029810      -0.001758       0.004741      -0.010763      -0.015388       0.021425      -0.012477      -0.004811       0.017288              2.264888       2.152025      -0.458486       0.188344       2.671762      -0.472486       1.970877           0.000001
           73              H       5.806186      13.397711      11.509111       0.129456       1.635598 0.13731190E+02  0.15045752E+03                                 2.094578                            2.005007      -1.141339       2.283530                    0.999065       3.758001      10.237003       0.509150       1.097880      -0.755407       0.017912       0.023446      -0.004265       0.029812       0.009699      -0.000255      -0.006979      -0.005889      -0.002080      -0.011474      -0.001552       0.013026              2.187192       1.877733       0.361916      -0.264039       2.625039      -0.554535       2.058804          -0.000001
           74              H       5.779597      11.655510      11.569881       0.121286       1.604409 0.13278267E+02  0.14320263E+03                                 2.001627                            1.920942      -1.181305       2.263584                    0.999143       3.685287       9.718712       0.544977       1.042122      -0.771071       0.012430      -0.020364      -0.003527       0.024118      -0.004160      -0.001092       0.002939      -0.006440       0.006610      -0.006375      -0.000077       0.006453              1.989162       1.757954      -0.332010      -0.116693       2.314043       0.259101       1.895489           0.000000
           75              H       4.246888      12.541853      11.779421       0.128056       1.708411 0.14853271E+02  0.16518144E+03                                 2.113154                            2.052181      -1.203840       2.248217                    0.999054       3.819448      10.317865       0.517996       1.063262      -0.765164      -0.028927      -0.001500       0.006638       0.029716       0.001893      -0.000592      -0.002751       0.021203      -0.003577      -0.010918      -0.000503       0.011422              2.150177       2.867337      -0.046219       0.329121       1.764039      -0.028442       1.819155          -0.000000
           76              H       1.992696      11.766519      16.666925       0.109239       1.517378 0.12484635E+02  0.13653738E+03                                 2.155390                            2.042231      -1.262060       2.258487                    0.994703       4.004567      11.705716       0.447060       1.252752      -0.715073       0.014701       0.034776       0.003072       0.037881       0.003081       0.009538      -0.000329      -0.009858      -0.037244      -0.017411       0.005086       0.012325              2.267192       2.276777       0.310957       0.035904       2.883213      -0.278403       1.641587           0.000000
           77              H       6.764271      10.886503      13.478325       0.107063       1.763376 0.15427909E+02  0.17474741E+03                                 2.239843                            2.163935      -1.338089       2.213632                    0.995824       3.904406      10.956719       0.475105       1.138185      -0.745621       0.016929      -0.030022      -0.017294       0.038561      -0.013762      -0.002078       0.004677      -0.013656       0.006665      -0.016501       0.000396       0.016105              2.254930       2.091387      -0.434222      -0.145212       2.558250       0.046908       2.115153           0.000001
           78              H       4.727501      14.394487      16.128628       0.106835       1.878754 0.16511205E+02  0.19019457E+03                                 2.341561                            2.243857      -1.365110       2.200372                    0.995344       3.955451      11.189450       0.464990       1.143517      -0.744840      -0.013866       0.028368       0.021179       0.038020      -0.012505       0.000110       0.006357      -0.017000       0.020458      -0.018912       0.003482       0.015430              2.366581       2.225621      -0.526692      -0.115902       2.702194       0.160946       2.171928          -0.000000
           79              H       4.522708      43.530864      18.603927       0.101088       1.632746 0.12769320E+02  0.14050808E+03                                 2.245876                            2.046692      -1.470594       2.146194                    0.994441       4.234150      12.434351       0.452485       1.230179      -0.717984       0.021493       0.026927      -0.023288       0.041586      -0.002003      -0.009930      -0.016444       0.010459      -0.030259      -0.024743       0.008187       0.016556              2.470325       2.345127       0.466126      -0.366014       2.820870      -0.948685       2.244978           0.000000
           80              H       6.004489      41.895071      19.491900       0.105507       1.836561 0.14418961E+02  0.16308912E+03                                 2.418738                            2.166184      -1.485777       2.146973                    0.992618       4.243261      12.517118       0.443739       1.220360      -0.721471       0.047067       0.003203      -0.017228       0.050224       0.003038      -0.009731      -0.008160       0.016357      -0.012295      -0.014229      -0.002794       0.017022              2.684345       4.040159       0.105367      -0.294208       2.148932      -0.311262       1.863944          -0.000000
           81              H       1.200935      41.849632      20.624613       0.131405       1.540173 0.12180519E+02  0.13299747E+03                                 2.188844                            2.017195      -1.657924       2.064086                    0.991313       4.255150      12.614612       0.447783       1.252740      -0.711823      -0.035951       0.002538       0.012063       0.038006      -0.008184      -0.007294      -0.010533       0.021697      -0.007985      -0.020781       0.004892       0.015889              2.386341       3.327598       0.099636      -0.196401       2.133075      -0.253373       1.698349          -0.000000
           82              H       5.643710      15.498820      12.503680       0.131928       1.568602 0.12551597E+02  0.13805249E+03                                 2.219672                            2.052604      -1.602458       2.093743                    0.990445       4.229692      12.576382       0.442403       1.258759      -0.711119       0.037516      -0.001161      -0.013699       0.039956      -0.007557      -0.008623      -0.010298       0.021697      -0.009561      -0.020770       0.004119       0.016651              2.404805       3.308375       0.073296      -0.219445       2.173394      -0.247560       1.732646          -0.000000
           83              H       0.867906      15.616731      13.741994       0.109372       1.841989 0.14537633E+02  0.16440130E+03                                 2.406320                            2.163773      -1.478507       2.151805                    0.993279       4.178835      12.236396       0.448470       1.207705      -0.724970      -0.046411      -0.002481       0.018164       0.049900       0.002551      -0.011766      -0.007858       0.016810      -0.009378      -0.014619      -0.003842       0.018462              2.654411       3.955735       0.019362      -0.298451       2.141286      -0.290491       1.866211          -0.000000
           84              H       2.316687      13.948153      14.627642       0.103069       1.626730 0.12749122E+02  0.14005021E+03                                 2.234024                            2.041097      -1.439208       2.163862                    0.994791       4.168200      12.179156       0.455013       1.225401      -0.719607      -0.021990      -0.025459       0.024327       0.041516      -0.002447      -0.011043      -0.015892       0.010274      -0.027223      -0.024422       0.007598       0.016825              2.445805       2.328967       0.444898      -0.372758       2.759350      -0.926957       2.249098           0.000000
           85              H       2.109031      42.988476      17.038186       0.105849       1.900530 0.16761982E+02  0.19383877E+03                                 2.362237                            2.263173      -1.352657       2.205159                    0.995394       3.970407      11.258727       0.462221       1.145886      -0.744353       0.015081      -0.028586      -0.020884       0.038481      -0.013029       0.000241       0.006455      -0.015149       0.020935      -0.019030       0.003702       0.015328              2.386234       2.258427      -0.537088      -0.127624       2.703187       0.160328       2.197088          -0.000000
           86              H       0.016762      46.470577      19.682180       0.107710       1.755743 0.15356200E+02  0.17377267E+03                                 2.235865                            2.161064      -1.330387       2.217592                    0.995884       3.896592      10.937895       0.474598       1.140467      -0.745076      -0.016625       0.029699       0.017484       0.038264      -0.013963      -0.002110       0.004665      -0.012873       0.006000      -0.016406       0.000219       0.016187              2.251083       2.101719      -0.434315      -0.148812       2.544392       0.040255       2.107137           0.000001
           87              H       4.807223      45.593437      16.491256       0.109186       1.522296 0.12536516E+02  0.13727205E+03                                 2.162162                            2.048193      -1.265515       2.256968                    0.994662       4.008529      11.731442       0.445764       1.254862      -0.714641      -0.015133      -0.034635      -0.003218       0.037933       0.002989       0.009537      -0.000339      -0.010543      -0.038048      -0.017660       0.005016       0.012643              2.275239       2.283883       0.313740       0.035419       2.890016      -0.283781       1.651816           0.000000
           88              H       2.538576      44.847437      21.394367       0.127950       1.715763 0.14940447E+02  0.16643049E+03                                 2.120798                            2.059477      -1.210295       2.245501                    0.998976       3.829876      10.362121       0.516482       1.064588      -0.764759       0.028670       0.002363      -0.006644       0.029525       0.002175      -0.000679      -0.002577       0.020955      -0.003821      -0.010725      -0.000684       0.011408              2.158245       2.881081      -0.025340       0.333374       1.767067      -0.023084       1.826588          -0.000000
           89              H       0.982549      45.696969      21.598594       0.121306       1.604291 0.13293707E+02  0.14344492E+03                                 2.003881                            1.924131      -1.181202       2.263912                    0.999173       3.685223       9.728667       0.543516       1.044370      -0.770473      -0.013549       0.020147       0.003336       0.024508      -0.004278      -0.001167       0.003041      -0.005398       0.007084      -0.006265      -0.000175       0.006440              1.990433       1.780398      -0.345150      -0.128100       2.294666       0.253649       1.896236           0.000001
           90              H       0.999119      43.953617      21.647409       0.129543       1.641747 0.13804905E+02  0.15154023E+03                                 2.102273                            2.012147      -1.197069       2.262614                    0.999177       3.777388      10.315250       0.507334       1.099809      -0.754715      -0.017082      -0.023545       0.003497       0.029298       0.009587      -0.000397      -0.006377      -0.007727      -0.001856      -0.011172      -0.001785       0.012958              2.197255       1.882409       0.360842      -0.253823       2.655291      -0.560678       2.054064          -0.000001
           91              H       0.317365      45.523265      15.101848       0.127475       1.673635 0.14191212E+02  0.15762466E+03                                 2.161699                            2.065096      -1.262044       2.228565                    0.998383       3.914815      10.925933       0.489338       1.126918      -0.746492      -0.009806       0.026836      -0.010456       0.030425      -0.001606       0.004824      -0.010499      -0.015333       0.022006      -0.012582      -0.004501       0.017083              2.264990       2.163767      -0.466487       0.194818       2.655550      -0.469563       1.975653           0.000001
           92              H       1.748008      44.487953      15.088564       0.118565       1.824450 0.15797512E+02  0.17881267E+03                                 2.220547                            2.124374      -1.284413       2.205314                    0.998412       3.979774      10.926476       0.505117       1.071284      -0.762008       0.028264       0.000496      -0.001898       0.028332      -0.004840      -0.002492      -0.002325       0.026030       0.004152      -0.015036       0.001492       0.013544              2.264780       2.852612       0.009103      -0.486568       1.896428      -0.012229       2.045301           0.000001
           93              H       0.104097      43.791993      15.281833       0.127124       1.643642 0.13763524E+02  0.15008350E+03                                 2.062776                            1.978436      -1.034189       2.331423                    0.999564       3.680934       9.827006       0.526692       1.066463      -0.765052      -0.017974      -0.020456       0.004745       0.027641       0.009149       0.000332      -0.003403      -0.005137      -0.004637      -0.009440      -0.001358       0.010798              2.087624       2.141823       0.538029       0.186975       2.364457       0.204835       1.756591           0.000000
           94              H       4.267557      10.686919      17.175998       0.133087       1.255626 0.98625424E+01  0.10358675E+03                                 2.019044                            1.896465      -1.571652       2.107478                    0.990094       4.339896      13.206632       0.426441       1.367515      -0.686748       0.016498       0.009931      -0.022089       0.029304       0.004584      -0.002927      -0.005464       0.010769      -0.000186      -0.009206      -0.000384       0.009591              2.176211       2.508025       0.596797      -0.544150       2.132934      -0.456720       1.887673           0.000000
           95              H       1.161517      49.101421      18.728456       0.127026       1.589180 0.13951990E+02  0.15319432E+03                                 2.043517                            2.016578      -1.011481       2.342899                    0.999639       3.718128      10.075711       0.510358       1.093012      -0.757695      -0.014485       0.012579       0.017919       0.026251      -0.005323      -0.003178       0.008366       0.006508       0.009959      -0.010861      -0.000798       0.011659              2.001695       1.823309      -0.016907      -0.096655       2.023456       0.310723       2.158321           0.000002
           96              H       1.965098      47.628976      18.187835       0.128802       1.617609 0.13870749E+02  0.15485583E+03                                 2.199580                            2.108799      -1.261207       2.232164                    0.997994       4.063517      11.779389       0.456328       1.202269      -0.726600       0.018586      -0.023967       0.004916       0.030725      -0.009597       0.009210      -0.001896       0.007006      -0.019193      -0.012070      -0.004653       0.016723              2.336724       2.365411      -0.438335       0.168528       2.760599      -0.527350       1.884161           0.000000
           97              C       0.883197      27.973377      17.870370      -0.427685      34.417503 0.55821489E+03  0.13941838E+05                                 8.903524                            7.552198       0.013112       1.943601                    0.998675      33.702127      99.209024       0.640046       0.383157      -1.088769       0.060420       0.015001      -0.032378       0.070171       0.006942      -0.002644      -0.001242       0.030491      -0.029638      -0.012035      -0.009911       0.021946             10.377997      14.487083       0.170309      -1.570433       9.001766       1.606840       7.645141           0.000001
           98              C       1.517205      28.072307      13.371396      -0.420432      32.117988 0.52688413E+03  0.12968161E+05                                 8.419856                            7.321184       0.093570       1.960339                    0.999495      33.637813      98.235922       0.652325       0.381486      -1.090170      -0.002819      -0.054363       0.036578       0.065584       0.003790       0.004116       0.000414      -0.031597      -0.041915      -0.016307      -0.006948       0.023255              8.933694       8.566516       0.488452      -0.126639      10.553741      -0.016283       7.680824           0.000002
           99              C       0.789790      23.283987      16.341822      -0.417678      31.325520 0.51325658E+03  0.12516443E+05                                 8.224435                            7.190728       0.248498       2.012368                    0.999718      33.038305      95.197261       0.664840       0.377783      -1.095784       0.009363       0.059616      -0.033376       0.068961      -0.005872      -0.002399      -0.000969      -0.000059      -0.022969      -0.008581      -0.001179       0.009760              8.716999       7.559062       0.884120       0.025170      10.955909      -0.157690       7.636026          -0.000001
          100              C       4.619648      29.193320      16.134606       0.118789      36.713167 0.40625820E+03  0.93890572E+04                                 9.808906                            6.836599      -0.152760       1.959439                    0.999523      26.647470      75.913160       0.614295       0.431429      -1.054998       0.059118       0.008301      -0.038803       0.071200       0.013560      -0.017869      -0.018940       0.036317      -0.043757      -0.032136      -0.007945       0.040081             14.007049      17.276116       5.632480      -0.342232      14.035722       6.019549      10.709308           0.000000
          101              C       3.884861      28.186767      15.556128      -0.201383      44.648422 0.51327062E+03  0.12569522E+05                                10.859316                            7.478607       0.081409       1.979991                    0.999816      31.225159      91.406932       0.612079       0.408626      -1.069993      -0.006321      -0.005912       0.001676       0.008816      -0.009485      -0.009193      -0.005658       0.016473       0.036003      -0.021090       0.003562       0.017528             15.919482      20.875458       9.194317       1.893049      16.473471       6.191594      10.409517           0.000001
          102              C       2.666264      27.767465      16.083798       0.015632      44.159842 0.43935094E+03  0.10345370E+05                                10.995733                            7.050394      -0.242575       1.921347                    0.999015      27.738323      79.530205       0.613091       0.424274      -1.060364       0.002997      -0.021216      -0.029801       0.036704       0.015773       0.020822      -0.013675      -0.019826      -0.029407      -0.036709       0.012968       0.023742             18.071654      19.167235      10.077353       2.832275      21.639811       9.559317      13.407916           0.000000
          103              C       0.628468      25.825679      13.631080      -0.203304      40.091563 0.48643507E+03  0.11770837E+05                                10.111521                            7.275150       0.098168       1.984908                    0.999867      31.113431      90.974453       0.620345       0.408028      -1.068807       0.002517      -0.002554      -0.000315       0.003599      -0.010288      -0.009069      -0.012482       0.003343       0.030077      -0.022682       0.005323       0.017359             14.002165      10.651053       7.461069       3.733321      21.534979       4.331048       9.820464           0.000000
          104              C       1.377572      26.846037      14.165059       0.119788      33.882579 0.40503187E+03  0.93602671E+04                                 9.301070                            6.837487      -0.121466       1.969015                    0.999470      26.657405      76.115438       0.612311       0.432848      -1.053386       0.002909       0.045029      -0.046663       0.064912       0.006736      -0.014498      -0.024722      -0.037778      -0.024645      -0.029288      -0.010472       0.039760             12.287079       9.398664       5.387987       3.716370      17.221878       2.967431      10.240695          -0.000001
          105              C       1.933795      26.699943      15.423630       0.011223      40.717532 0.43875325E+03  0.10340250E+05                                10.467131                            7.062481      -0.249648       1.919403                    0.999018      27.821647      80.118817       0.609635       0.426310      -1.057819       0.020599       0.008779       0.033064       0.039932       0.014305      -0.018626       0.014256       0.010095      -0.044648      -0.034482       0.009848       0.024634             16.641290      13.115502       9.486295       5.917988      23.808631       7.508339      12.999737           0.000000
          106              C       1.774117      25.515661      16.085458      -0.196253      39.949869 0.49019757E+03  0.11877629E+05                                10.097826                            7.312364       0.116325       1.992494                    0.999838      31.006519      90.544488       0.617976       0.409049      -1.068781       0.001842       0.010691       0.001247       0.010920      -0.007230      -0.003710      -0.001497       0.006786       0.026750      -0.012937       0.002740       0.010197             14.276742      10.421595       7.448680       3.610818      22.596154       4.777655       9.812479           0.000000
          107              C       1.010217      24.501629      15.555796       0.124836      33.827308 0.39372856E+03  0.90210654E+04                                 9.271135                            6.718190      -0.035837       2.000629                    0.999226      26.248756      74.254389       0.621880       0.429872      -1.056822      -0.002307      -0.048849       0.045063       0.066500      -0.004933      -0.017911      -0.024963      -0.032609      -0.041771      -0.038080       0.001954       0.036127             12.527391       9.431792       6.164485       3.655871      18.102155       3.075375      10.048228           0.000000
          108              C       0.419359      24.666704      14.318811       0.014915      41.501460 0.42470508E+03  0.99210064E+04                                10.620541                            6.946236      -0.267754       1.919868                    0.999032      27.382080      78.322574       0.615453       0.426033      -1.058744      -0.013684      -0.006045      -0.020503       0.025381      -0.000088      -0.015071       0.015814      -0.010641      -0.068998      -0.033639       0.009500       0.024139             16.941315      13.966836      10.200839       6.485299      24.117439       7.335411      12.739671          -0.000000
          109              C       2.691900      34.543010      20.273276      -0.049059      42.258111 0.45590275E+03  0.10866223E+05                                10.555195                            7.107280       0.002329       1.961371                    0.999525      29.811709      86.812025       0.618492       0.415495      -1.062841      -0.029507       0.025716       0.007909       0.039931      -0.009509      -0.006312      -0.014826       0.024535       0.051364      -0.029613       0.006886       0.022726             14.874030      17.167688       2.405979       2.553501      18.479125       7.125782       8.975276          -0.000001
          110              C       1.842637      33.616406      19.727675      -0.202512      45.537724 0.51734979E+03  0.12715886E+05                                11.034845                            7.539998       0.028544       1.958964                    0.999755      31.659264      93.359060       0.604720       0.412088      -1.065945      -0.004975       0.025226       0.006821       0.026602      -0.019648      -0.002349       0.017112      -0.023724      -0.044134      -0.024169      -0.011352       0.035521             15.486658      20.234596       3.402135       3.435867      17.373586       6.423962       8.851793          -0.000000
          111              C       0.479358      33.875234      19.592187       0.133285      44.937716 0.40521003E+03  0.93945715E+04                                11.308144                            6.885818      -0.463038       1.860184                    0.998645      26.946254      77.850582       0.602070       0.438795      -1.046540      -0.004467      -0.003407      -0.004899       0.007454       0.026952       0.011379      -0.018255      -0.022958       0.078983      -0.047714       0.012313       0.035402             18.862854      19.775582       7.188209       5.324636      25.327907      10.128738      11.485073          -0.000001
          112              C      -0.027023      35.069294      20.007947      -0.301468      53.076984 0.54707534E+03  0.13624256E+05                                12.205987                            7.752336      -0.078883       1.929278                    0.998975      32.228507      95.403357       0.597023       0.411955      -1.066921      -0.018816       0.003463      -0.016661       0.025369      -0.022776      -0.008692      -0.013227      -0.021558      -0.022647      -0.030692       0.000458       0.030234             19.212783      16.699731       3.082708       2.896097      28.333988      11.835401      12.604629          -0.000001
          113              C       6.063314      21.518779      12.778308       0.336350      36.133258 0.34479072E+03  0.76675701E+04                                 9.725114                            6.332955       0.028969       2.017149                    0.998950      25.200307      71.003789       0.631416       0.436203      -1.049453       0.036414      -0.078346       0.004767       0.086527      -0.043035      -0.006494      -0.001005      -0.040531      -0.002988      -0.047845      -0.000363       0.048208             14.473693      15.507715       0.171186       1.621392      19.005544       7.263154       8.907821          -0.000001
          114              C       4.674330      21.777607      12.573748      -0.231254      51.205503 0.52864752E+03  0.12942382E+05                                11.750330                            7.526285      -0.002789       1.965877                    0.999264      30.264509      86.391461       0.622632       0.401815      -1.082768       0.003196       0.043952       0.016998       0.047233       0.000106       0.002854       0.014180      -0.043988       0.031660      -0.027508      -0.000702       0.028210             17.908911      21.543658       4.327469       4.701787      21.384355       8.561595      10.798720          -0.000001
          115              C       3.723887      20.878035      11.896312       0.680633      24.780886 0.22581844E+03  0.45679964E+04                                 7.926276                            5.369748       0.056382       2.089853                    0.999522      21.383190      59.580272       0.632354       0.478828      -1.013974      -0.042543      -0.039357      -0.045362       0.073597       0.004357      -0.053581      -0.052598      -0.037759       0.197885      -0.077260      -0.030647       0.107907             11.103228      13.884414       1.711892       2.504426      12.553245       4.459913       6.872027          -0.000000
          116              C       3.088304      36.609609      21.369461       0.695734      24.043460 0.21157915E+03  0.42154081E+04                                 7.751229                            5.187564       0.050242       2.088777                    0.999247      21.070838      58.472808       0.644546       0.476964      -1.013861       0.043819       0.035981       0.049087       0.074996      -0.000218      -0.053660      -0.053271      -0.035114       0.164793      -0.077224      -0.023161       0.100385             10.906215      13.808091       1.922376       2.430702      12.181775       4.432607       6.728779          -0.000000
          117              C       2.203110      35.760078      20.706304      -0.256562      51.471089 0.50642249E+03  0.12284583E+05                                11.789838                            7.376779      -0.032887       1.960281                    0.999293      30.045444      85.798625       0.626624       0.402951      -1.080354      -0.004648      -0.051516      -0.016501       0.054293      -0.008928      -0.003062       0.017937      -0.043502       0.011518      -0.025441      -0.007516       0.032958             18.148156      21.768384       4.254126       4.442993      21.819165       8.830768      10.856919          -0.000001
          118              C       0.809081      36.018906      20.547572       0.396372      32.320622 0.28932044E+03  0.61807185E+04                                 9.111141                            5.849980       0.034541       2.038506                    0.998615      23.950056      66.941159       0.646376       0.443569      -1.041221      -0.031556       0.071157       0.003259       0.077908      -0.029614      -0.003124      -0.008630      -0.028366       0.066004      -0.044629       0.016690       0.027939             13.575186      14.552501       0.369024       1.377114      17.958749       6.784474       8.214309          -0.000001
          119              C       0.055477      22.464364      13.360106      -0.264529      50.664730 0.53288268E+03  0.13195419E+05                                11.886477                            7.675889      -0.125766       1.920116                    0.998798      31.836136      94.242631       0.596565       0.414626      -1.064266       0.011708      -0.007276       0.015646       0.020852      -0.023067      -0.013866      -0.024402      -0.018832      -0.007611      -0.041073       0.008369       0.032705             18.471650      15.906216       2.609739       2.874016      27.159161      11.371425      12.349574          -0.000001
          120              C       6.357856      23.668203      13.737677       0.122662      44.573314 0.40617211E+03  0.94190160E+04                                11.248654                            6.889171      -0.447061       1.866256                    0.998555      26.934563      77.732736       0.602775       0.438183      -1.047289       0.002917      -0.000985       0.002700       0.004095       0.026207       0.009275      -0.016727      -0.024807       0.082016      -0.046547       0.011356       0.035192             18.707908      19.194513       7.007062       5.566921      25.240670      10.225601      11.688541          -0.000001
          121              C       5.005485      23.934508      13.532786      -0.189927      44.357101 0.50684972E+03  0.12390166E+05                                10.846170                            7.459580       0.050974       1.969466                    0.999796      31.320323      92.012812       0.608594       0.411700      -1.066535       0.003720      -0.027340      -0.005883       0.028213      -0.019130      -0.004277       0.012418      -0.021547      -0.030396      -0.018344      -0.012717       0.031061             15.137390      19.454032       3.340221       3.747463      17.082177       6.353089       8.875961           0.000000
          122              C       4.177086      23.003877      12.964270      -0.053614      41.522997 0.45538125E+03  0.10851255E+05                                10.432926                            7.101068      -0.010728       1.956993                    0.999548      29.870533      86.987988       0.619010       0.415244      -1.062946       0.035314      -0.025753      -0.002352       0.043770      -0.009066      -0.007344      -0.018216       0.024132       0.047653      -0.031203       0.007084       0.024119             14.591250      16.811552       2.455743       2.865654      18.037958       6.924358       8.924241          -0.000001
          123              C       6.400128      32.882484      19.028321       0.007335      41.791997 0.42714629E+03  0.99932972E+04                                10.666369                            6.964966      -0.263969       1.920985                    0.998828      27.472244      78.665165       0.614726       0.425885      -1.058735       0.014278       0.003727       0.019872       0.024752      -0.002645      -0.016762       0.016688      -0.009990      -0.070132      -0.034883       0.008025       0.026858             17.044492      14.423433      10.421645       6.501979      24.236868       7.123957      12.473175          -0.000000
          124              C       5.790179      33.051585      17.801630       0.128164      33.722465 0.39343311E+03  0.90158048E+04                                 9.266044                            6.725447      -0.036526       2.001118                    0.999305      26.233592      74.303825       0.619969       0.431124      -1.055679       0.003174       0.047182      -0.042084       0.063303      -0.003676      -0.016653      -0.022849      -0.029820      -0.034118      -0.034242       0.001220       0.033022             12.520520       9.580693       6.155757       3.680614      18.096721       2.999383       9.884147           0.000000
          125              C       5.017892      32.039855      17.279274      -0.199956      40.068821 0.49292816E+03  0.11961059E+05                                10.119010                            7.334547       0.117843       1.992759                    0.999829      31.061495      90.787146       0.616774       0.409255      -1.068586      -0.003778      -0.010323      -0.001913       0.011158      -0.008363      -0.003621       0.000450       0.008134       0.027317      -0.013958       0.002996       0.010962             14.308777      10.528527       7.440875       3.611168      22.663356       4.737142       9.734448           0.000000
          126              C       4.865237      30.854997      17.942099       0.012546      40.698402 0.43867850E+03  0.10339596E+05                                10.469551                            7.065277      -0.250176       1.919564                    0.999075      27.809523      80.127370       0.608984       0.426720      -1.057406      -0.020416      -0.007474      -0.033930       0.040298       0.016100      -0.018879       0.014298       0.009314      -0.043062      -0.035263       0.009651       0.025611             16.649347      13.178503       9.465528       5.921143      23.866681       7.461065      12.902858           0.000000
          127              C       5.433392      30.708328      19.195024       0.120600      33.833853 0.40462580E+03  0.93496820E+04                                 9.297797                            6.838034      -0.109081       1.973123                    0.999498      26.643237      76.100504       0.611678       0.433351      -1.052951      -0.002580      -0.046453       0.047238       0.066302       0.004289      -0.013512      -0.025446      -0.036836      -0.023704      -0.029361      -0.009567       0.038928             12.274653       9.510605       5.407883       3.715028      17.182799       2.829391      10.130554          -0.000001
          128              C       6.194701      31.725235      19.719041      -0.200823      39.983219 0.48505243E+03  0.11731005E+05                                10.095419                            7.265839       0.092013       1.984255                    0.999845      31.082004      90.907878       0.620505       0.408145      -1.068551      -0.003686       0.005020      -0.000961       0.006301      -0.009576      -0.007739      -0.011794       0.005160       0.025407      -0.020900       0.005600       0.015300             13.965114      10.768795       7.476651       3.708753      21.467409       4.131768       9.659138           0.000000
          129              C       4.133178      29.785749      17.284255       0.015984      44.142025 0.43904267E+03  0.10337446E+05                                10.997010                            7.050721      -0.241143       1.922127                    0.999032      27.731658      79.537381       0.612644       0.424611      -1.060036      -0.003176       0.020646       0.028277       0.035156       0.014485       0.020688      -0.012861      -0.018820      -0.029470      -0.035460       0.013139       0.022321             18.077048      19.183120      10.082849       2.812452      21.677316       9.540984      13.370709           0.000000
          130              C       2.914989      29.366448      17.811925      -0.202406      44.697025 0.51365920E+03  0.12580926E+05                                10.865259                            7.480233       0.078121       1.979203                    0.999824      31.227351      91.408532       0.612184       0.408495      -1.070121       0.006690       0.005664      -0.000721       0.008795      -0.009618      -0.009691      -0.005179       0.016177       0.031351      -0.020426       0.003309       0.017117             15.936152      20.889325       9.198723       1.877557      16.513563       6.191458      10.405569           0.000001
          131              C       2.179862      28.359894      17.233447       0.119891      36.705631 0.40590824E+03  0.93782146E+04                                 9.804859                            6.831590      -0.145520       1.961628                    0.999542      26.634750      75.846390       0.614847       0.431168      -1.055240      -0.059227      -0.006605       0.038963       0.071201       0.013780      -0.017971      -0.019540       0.035269      -0.048489      -0.033176      -0.007415       0.040590             14.004069      17.274423       5.631583      -0.348501      14.027493       6.012604      10.710291           0.000000
          132              C       5.997787      34.273254      17.017265      -0.410407      31.163330 0.51053211E+03  0.12437118E+05                                 8.201329                            7.174410       0.241168       2.010996                    0.999748      32.972670      95.050528       0.665011       0.378077      -1.095247      -0.012697      -0.060528       0.029847       0.068671      -0.006110      -0.001783      -0.001364       0.004386      -0.011110      -0.006376      -0.002006       0.008382              8.694478       7.600130       0.840602       0.032421      10.909844      -0.136706       7.573461          -0.000002
          133              C       5.294236      29.484934      19.993004      -0.421082      32.127491 0.52666256E+03  0.12961418E+05                                 8.420932                            7.318823       0.093659       1.960740                    0.999508      33.632841      98.218327       0.652536       0.381401      -1.090225       0.001521       0.054339      -0.036431       0.065439       0.001840       0.004664      -0.000088      -0.029934      -0.044032      -0.017020      -0.005400       0.022420              8.939755       8.577200       0.487639      -0.134749      10.559452      -0.063782       7.682612           0.000001
          134              C       5.915290      29.580987      15.496355      -0.426115      34.353814 0.55711791E+03  0.13906386E+05                                 8.888767                            7.541629       0.022808       1.946653                    0.998691      33.667936      99.051462       0.640950       0.382837      -1.089091      -0.060022      -0.014779       0.032806       0.069980       0.006652      -0.001715      -0.002331       0.031842      -0.031486      -0.013383      -0.009258       0.022641             10.358151      14.461698       0.171114      -1.559746       8.982334       1.613109       7.630420           0.000001
          135              C       3.155876      20.661961       0.046823      -0.427914      34.427037 0.55835423E+03  0.13945244E+05                                 8.900847                            7.549350       0.019397       1.945252                    0.998694      33.711206      99.213537       0.640692       0.382772      -1.089116       0.061006      -0.036709       0.006909       0.071533      -0.005304      -0.004872      -0.000392       0.030914      -0.039239      -0.014024      -0.009473       0.023497             10.375127      14.482074      -1.444188       0.633097       6.591082      -0.215720      10.052226           0.000001
          136              C       3.789898      16.716270       2.210634      -0.419427      32.099324 0.52648329E+03  0.12955884E+05                                 8.416333                            7.318136       0.093149       1.960473                    0.999496      33.626273      98.194408       0.652493       0.381459      -1.090185      -0.002321       0.056876       0.028493       0.063656       0.001959      -0.004093       0.016179      -0.003950       0.040726      -0.016171      -0.007026       0.023197              8.929920       8.563981      -0.353184      -0.358895       8.408498       1.250062       9.817282           0.000002
          137              C       3.062474      21.682894       4.872228      -0.413265      31.220926 0.51089395E+03  0.12444414E+05                                 8.206109                            7.173488       0.248082       2.012909                    0.999742      32.962455      94.922492       0.665735       0.377712      -1.095840       0.013626      -0.058100      -0.033766       0.068567       0.001958       0.007484       0.004689       0.006733       0.000925      -0.007724      -0.003102       0.010826              8.698185       7.545702      -0.418328      -0.774813       8.581668       1.508755       9.967185          -0.000001
          138              C       2.346966      37.721229      33.065863       0.119142      36.695202 0.40609090E+03  0.93833132E+04                                 9.802198                            6.832681      -0.146030       1.961724                    0.999492      26.639528      75.858876       0.614869       0.431112      -1.055294       0.057337      -0.036773       0.010938       0.068988      -0.021229      -0.002942       0.010887       0.024096      -0.081866      -0.031280      -0.007762       0.039043             13.995968      17.263113      -3.110649      -4.701590       6.323895      -1.568117      18.400897           0.000000
          139              C      -0.660552      18.551074       1.019143      -0.201355      44.664020 0.51351991E+03  0.12577581E+05                                10.863685                            7.481887       0.080143       1.979621                    0.999799      31.228827      91.434917       0.611744       0.408786      -1.069852      -0.007343       0.005583       0.003695       0.009937      -0.003700       0.011893      -0.008978      -0.007112      -0.040161      -0.020933       0.003108       0.017825             15.925428      20.883693      -2.958576      -8.911667       6.565680      -0.470238      20.326910           0.000001
          140              C       4.938948      19.217700       1.118434       0.015164      44.171113 0.43956637E+03  0.10351161E+05                                10.994830                            7.050220      -0.238512       1.922620                    0.999037      27.745363      79.539319       0.613380       0.424045      -1.060564       0.003200      -0.013140       0.032339       0.035053       0.009888      -0.023250       0.017277      -0.015814      -0.004224      -0.035860       0.011898       0.023962             18.069164      19.163360      -2.585053     -10.140471       7.186618      -1.215786      27.857513           0.000000
          141              C       2.901160      18.064477       4.026429      -0.199839      39.983877 0.48496211E+03  0.11726523E+05                                10.094333                            7.264872       0.096061       1.984954                    0.999882      31.067372      90.811873       0.620676       0.408112      -1.068732       0.004887       0.003276       0.003353       0.006771      -0.002251       0.013333       0.000281      -0.019081      -0.038150      -0.022171       0.005930       0.016241             13.972040      10.628362      -0.493529      -8.305519       8.985538       2.898195      22.302221           0.000000
          142              C       3.650263      18.016738       2.875783       0.117139      33.898872 0.40529637E+03  0.93675435E+04                                 9.303096                            6.839319      -0.118473       1.969952                    0.999412      26.662110      76.123917       0.612306       0.432797      -1.053458       0.002617      -0.065068      -0.015901       0.067034      -0.015224       0.001863       0.027836      -0.033799      -0.022565      -0.030585      -0.009936       0.040522             12.289318       9.399893       0.525025      -6.525151       9.417959       1.539244      18.050102          -0.000001
          143              C       4.206482      19.179739       2.373019       0.015615      40.601097 0.43731508E+03  0.10298521E+05                                10.452046                            7.053913      -0.247669       1.920510                    0.999063      27.771038      79.958427       0.609577       0.426675      -1.057529       0.016487       0.023449      -0.023878       0.037307      -0.022801      -0.004578       0.000874       0.032177       0.027103      -0.032466       0.007799       0.024667             16.612752      13.093045       0.382040     -11.151591       9.187112       0.923923      27.558100           0.000000
          144              C       4.046802      20.345041       3.067724      -0.198579      40.016900 0.49120318E+03  0.11908063E+05                                10.109614                            7.320716       0.112134       1.990803                    0.999832      31.035008      90.649993       0.617517       0.409145      -1.068721       0.002560      -0.003516      -0.007348       0.008538      -0.001266       0.006765      -0.007141      -0.004914      -0.015763      -0.011620       0.000927       0.010692             14.295875      10.433897      -0.600095      -8.267503       8.879210       3.153530      23.574520           0.000000
          145              C       3.282904      20.393355       4.210731       0.127001      33.775773 0.39307087E+03  0.90025029E+04                                 9.263935                            6.714252      -0.036481       2.000582                    0.999226      26.225360      74.181080       0.621810       0.430086      -1.056658      -0.003874       0.060509       0.021229       0.064242      -0.012344       0.012752       0.027645      -0.027936      -0.023047      -0.036797       0.000989       0.035808             12.515135       9.421185       0.082892      -7.156278       9.392527       1.949632      18.731693           0.000000
          146              C       2.692049      19.239557       4.686265       0.007808      41.673508 0.42688884E+03  0.99826311E+04                                10.636820                            6.956654      -0.258857       1.921715                    0.998923      27.457361      78.523625       0.616110       0.425126      -1.059540      -0.015896      -0.015480       0.015645       0.027149      -0.011700       0.009102       0.009504       0.034925       0.062947      -0.034052       0.008335       0.025717             16.968340      13.985019       0.515850     -12.095682       9.244108       1.262703      27.675894          -0.000000
          147              C       0.419206      38.630578      26.363561      -0.048276      42.278747 0.45616751E+03  0.10874566E+05                                10.560485                            7.111059       0.000882       1.960660                    0.999605      29.819914      86.855874       0.618078       0.415696      -1.062669      -0.029498      -0.007949      -0.026985       0.040762      -0.000534       0.009933      -0.009956      -0.016151      -0.073267      -0.029308       0.006506       0.022803             14.880914      17.173983       1.008819      -3.362482       5.182381       0.552674      22.286378          -0.000001
          148              C       6.388045      38.621375      27.438825      -0.204155      45.584765 0.51806026E+03  0.12737603E+05                                11.040345                            7.543808       0.028098       1.958624                    0.999752      31.683271      93.442696       0.604737       0.411938      -1.066051      -0.005631      -0.006342      -0.025867       0.027222       0.007924       0.016888       0.004576       0.015173       0.073334      -0.023364      -0.009888       0.033251             15.493879      20.243847       1.274989      -4.664390       5.421276       0.478429      20.816515           0.000000
          149              C       5.024766      38.374626      27.282417       0.133133      44.892718 0.40467567E+03  0.93797027E+04                                11.304024                            6.883311      -0.467148       1.859299                    0.998599      26.930688      77.811987       0.601873       0.439055      -1.046317      -0.002858      -0.003556       0.005396       0.007066      -0.002352      -0.028489      -0.003070      -0.059632      -0.036808      -0.047201       0.011049       0.036152             18.855954      19.765682       1.015928      -8.885968       6.172205       0.929753      30.629976          -0.000001
          150              C       4.518384      38.137654      26.040451      -0.301874      53.210162 0.54849362E+03  0.13669739E+05                                12.232039                            7.767255      -0.089577       1.925858                    0.998966      32.264362      95.575112       0.595830       0.412472      -1.066483      -0.016135      -0.015064       0.004482       0.022524       0.003514       0.022884       0.018028      -0.019244      -0.005895      -0.030738      -0.000375       0.031113             19.260433      16.720960       0.966317      -4.127943       6.300470       0.896251      34.759869          -0.000001
          151              C       1.517909      19.479405       8.182700       0.333408      36.229655 0.34581591E+03  0.76958684E+04                                 9.739176                            6.340722       0.025083       2.015409                    0.999015      25.242232      71.140989       0.631291       0.435977      -1.049617       0.037209       0.043704       0.065287       0.086930       0.016942       0.040197       0.009981      -0.026217       0.044014      -0.048252      -0.000154       0.048405             14.495772      15.534333       1.320920      -0.954358       5.148481       0.741876      22.804502          -0.000001
          152              C       0.128926      19.172837       8.060827      -0.226834      50.924370 0.52559564E+03  0.12847413E+05                                11.704857                            7.501624       0.007791       1.969832                    0.999148      30.172357      86.024722       0.624097       0.401504      -1.083115       0.004761      -0.006421      -0.049605       0.050244       0.001896       0.000249      -0.003397      -0.024413       0.085909      -0.026676      -0.002332       0.029007             17.829197      21.455854       1.901035      -6.061226       6.008906       0.302339      26.022831          -0.000001
          153              C       5.996584      19.035946       9.178597       0.687224      24.688934 0.22485556E+03  0.45444681E+04                                 7.915608                            5.363777       0.061084       2.091687                    0.999487      21.330265      59.440765       0.631622       0.479810      -1.013275      -0.044694      -0.020649       0.058950       0.076806      -0.049339       0.024161      -0.008589      -0.139323      -0.114267      -0.077318      -0.028788       0.106106             11.087031      13.866213       1.311097      -2.730097       4.424899       0.229833      14.969981          -0.000000
          154              C       0.815607      38.546602      24.025742       0.699099      23.984122 0.21100548E+03  0.42014909E+04                                 7.742615                            5.183069       0.048357       2.088529                    0.999274      21.039447      58.384974       0.644295       0.477432      -1.013524       0.043162       0.024487      -0.058879       0.077002      -0.046869       0.026474      -0.000555      -0.131595      -0.116786      -0.077683      -0.023109       0.100791             10.892118      13.790358       1.142560      -2.875404       4.249280       0.144552      14.636717          -0.000000
          155              C       6.748514      38.397057      25.093036      -0.255713      51.393554 0.50579729E+03  0.12263520E+05                                11.770541                            7.366871      -0.024295       1.962775                    0.999269      30.028337      85.681040       0.627836       0.402366      -1.080932      -0.008713       0.011370       0.053547       0.055430       0.002072       0.009753      -0.001161      -0.014543       0.088325      -0.024084      -0.007161       0.031244             18.113833      21.725556       1.717775      -5.891824       5.940629       0.331012      26.675315          -0.000001
          156              C       5.354486      38.130177      24.948251       0.393802      32.357749 0.28972291E+03  0.61908791E+04                                 9.112750                            5.850722       0.043096       2.040896                    0.998644      23.972574      66.991741       0.646948       0.443065      -1.041616      -0.034509      -0.033058      -0.065196       0.080834       0.011642       0.027072      -0.004915      -0.051330       0.001847      -0.045053       0.017119       0.027934             13.577661      14.549260       1.007936      -1.004336       4.775842       0.828403      21.407883          -0.000001
          157              C       2.328170      19.510464       7.072900      -0.263751      50.737277 0.53363075E+03  0.13220257E+05                                11.902629                            7.685189      -0.135315       1.917237                    0.998816      31.861629      94.379797       0.595672       0.415049      -1.063860       0.012661       0.016095      -0.000741       0.020492       0.000039       0.025315       0.017575      -0.031475      -0.043961      -0.039896       0.007115       0.032781             18.498451      15.926636       1.185705      -3.699679       6.211731       0.728074      33.356986          -0.000001
          158              C       1.812447      19.235531       5.841559       0.124819      44.472716 0.40542987E+03  0.93942029E+04                                11.217223                            6.873474      -0.437763       1.868754                    0.998633      26.899183      77.510195       0.604914       0.436987      -1.048373       0.003249       0.004159      -0.002807       0.005978      -0.006309      -0.028541      -0.004378      -0.058750      -0.024879      -0.047261       0.013007       0.034254             18.644246      19.133810       1.314483      -8.807142       6.203838       0.754882      30.595089          -0.000001
          159              C       0.460077      18.924937       5.713378      -0.186520      44.195244 0.50459789E+03  0.12321041E+05                                10.819573                            7.442245       0.060073       1.972938                    0.999796      31.252345      91.752099       0.609411       0.411617      -1.066619       0.000989       0.006256       0.026738       0.027478       0.005034       0.019685       0.005811       0.009084       0.063020      -0.018004      -0.014558       0.032562             15.095425      19.393721       1.571487      -4.738705       5.413183       0.378781      20.479372           0.000000
          160              C      -0.368320      18.897904       6.803585      -0.059143      41.813613 0.45917368E+03  0.10965885E+05                                10.485668                            7.135143      -0.019354       1.953026                    0.999539      29.991966      87.478800       0.616850       0.415776      -1.062456       0.033642       0.010334       0.022690       0.041874       0.000008       0.011087      -0.007090      -0.019891      -0.087842      -0.033378       0.007767       0.025610             14.670373      16.888576       1.257610      -3.583607       5.229594       0.486823      21.892949          -0.000001
          161              C       4.127437      38.382678      28.424097       0.007641      41.806145 0.42728885E+03  0.99966944E+04                                10.665709                            6.963852      -0.256999       1.922695                    0.998934      27.473945      78.650437       0.615124       0.425607      -1.058989       0.016188       0.016577      -0.013965       0.027053      -0.013020       0.010478       0.009551       0.036412       0.066529      -0.036112       0.008423       0.027688             17.045672      14.424031       0.419683     -12.278441       9.243608       1.531784      27.469378          -0.000000
          162              C       3.517492      37.235782      28.890996       0.129082      33.660144 0.39257434E+03  0.89905744E+04                                 9.253100                            6.716727      -0.029388       2.003738                    0.999317      26.202631      74.176037       0.620606       0.430948      -1.055862       0.003809      -0.060769      -0.020701       0.064311      -0.013806       0.013059       0.025829      -0.027319      -0.024064      -0.036671       0.002381       0.034290             12.501527       9.566566       0.109245      -7.158841       9.327157       2.053212      18.610860           0.000000
          163              C       2.745207      37.289273      30.028359      -0.200707      40.145348 0.49404565E+03  0.11995726E+05                                10.134235                            7.344829       0.112198       1.991106                    0.999841      31.094229      90.930296       0.616054       0.409475      -1.068375      -0.001270       0.005178       0.008246       0.009819       0.000200       0.008543      -0.006245      -0.007525      -0.006945      -0.012267       0.001971       0.010296             14.333386      10.545668      -0.596086      -8.265145       8.875639       3.237652      23.578852           0.000000
          164              C       2.592550      38.455726      30.723063       0.014603      40.655342 0.43808357E+03  0.10323026E+05                                10.466805                            7.063664      -0.259409       1.917027                    0.999046      27.791983      80.091157       0.608586       0.427105      -1.057070      -0.019543      -0.023612       0.022903       0.038262      -0.023125      -0.002950       0.001297       0.033937       0.029847      -0.033658       0.009235       0.024424             16.644522      13.176124       0.395085     -11.154984       9.179818       1.016017      27.577624           0.000000
          165              C       3.160701      39.614125      30.223620       0.118335      33.866823 0.40511717E+03  0.93623755E+04                                 9.296174                            6.836765      -0.108584       1.973339                    0.999438      26.660281      76.114761       0.612560       0.432665      -1.053538      -0.002578       0.065621       0.014572       0.067269      -0.015642       0.003509       0.026299      -0.033765      -0.020412      -0.030885      -0.008072       0.038957             12.272438       9.509277       0.513117      -6.539831       9.441701       1.638734      17.866336          -0.000001
          166              C       3.922008      39.559484      29.080944      -0.200992      40.028927 0.48566952E+03  0.11749672E+05                                10.102613                            7.270398       0.092963       1.983916                    0.999837      31.105533      90.991406       0.620318       0.408138      -1.068555      -0.003504      -0.002506      -0.004443       0.006188      -0.000956       0.014204      -0.000873      -0.017719      -0.038094      -0.022694       0.007277       0.015417             13.977217      10.778168      -0.527855      -8.338234       9.037866       3.050567      22.115619           0.000000
          167              C       1.860493      38.420640      31.977980       0.015042      44.165965 0.43937573E+03  0.10346026E+05                                10.995087                            7.049463      -0.238513       1.922830                    0.999005      27.742068      79.539379       0.613284       0.424138      -1.060457      -0.004050       0.015282      -0.033565       0.037101       0.009837      -0.023063       0.018180      -0.011836      -0.008432      -0.035874       0.012025       0.023848             18.073767      19.180513      -2.605661     -10.137073       7.183503      -1.172665      27.857285           0.000000
          168              C       7.460402      39.087266      32.077271      -0.202808      44.737465 0.51414579E+03  0.12596447E+05                                10.873252                            7.484862       0.084734       1.980890                    0.999800      31.243450      91.483483       0.611831       0.408613      -1.069990       0.006686      -0.003940      -0.003017       0.008326      -0.001970       0.010813      -0.007812      -0.009183      -0.036614      -0.019353       0.003869       0.015484             15.949777      20.906986      -2.975385      -8.915185       6.575053      -0.450675      20.367292           0.000001
          169              C       4.452543      19.917111       0.030551       0.118052      36.723305 0.40611142E+03  0.93841477E+04                                 9.808127                            6.833394      -0.150505       1.960133                    0.999524      26.644597      75.881158       0.614748       0.431180      -1.055225      -0.059438       0.037569      -0.014779       0.071852      -0.021933      -0.001762       0.011064       0.021379      -0.087685      -0.033048      -0.006767       0.039814             14.009425      17.282124      -3.119089      -4.706430       6.334589      -1.569652      18.411562           0.000000
          170              C       3.725103      35.945668      28.225183      -0.413915      31.228821 0.51198037E+03  0.12480589E+05                                 8.210985                            7.183316       0.241617       2.010260                    0.999754      33.019859      95.201711       0.664808       0.377944      -1.095400      -0.009515       0.057036       0.036482       0.068371      -0.000229       0.005958       0.003957       0.007448      -0.010916      -0.008603      -0.000115       0.008718              8.704994       7.608433      -0.394306      -0.746157       8.536422       1.518200       9.970128          -0.000002
          171              C       3.021543      40.916893      30.884120      -0.419720      32.121038 0.52651064E+03  0.12957451E+05                                 8.422497                            7.320104       0.096641       1.961595                    0.999508      33.625760      98.214273       0.652131       0.381644      -1.089991      -0.000382      -0.058006      -0.030493       0.065534      -0.000331      -0.004646       0.015018      -0.003566       0.036960      -0.013984      -0.007759       0.021743              8.941630       8.578461      -0.361012      -0.355480       8.458753       1.278260       9.787677           0.000001
          172              C       3.642611      36.974654      33.049259      -0.423023      34.297534 0.55580483E+03  0.13866303E+05                                 8.882205                            7.535692       0.021845       1.946821                    0.998662      33.633632      98.944882       0.640785       0.383138      -1.088809      -0.059852       0.035885      -0.005957       0.070039      -0.005269      -0.006910       0.000306       0.028405      -0.032536      -0.012562      -0.009441       0.022003             10.350331      14.447957      -1.433440       0.629409       6.567210      -0.221039      10.035827           0.000001
          173              C       5.428610       8.882024      15.290467      -0.427268      34.387161 0.55752716E+03  0.13919791E+05                                 8.894943                            7.544054       0.017236       1.945003                    0.998648      33.686968      99.133559       0.640862       0.382803      -1.089067       0.059411       0.022149       0.027719       0.069200      -0.001602       0.005619       0.001376       0.032512      -0.029261      -0.012756      -0.009421       0.022177             10.368109      14.469701       1.268838       0.931608       9.368874      -1.391278       7.265752           0.000001
          174              C       6.062625      12.728785      17.625630      -0.423318      32.195517 0.52867290E+03  0.13022974E+05                                 8.432689                            7.333465       0.087098       1.958025                    0.999537      33.693283      98.432660       0.651809       0.381472      -1.090200      -0.001638      -0.003704      -0.066186       0.066309      -0.003886      -0.000729      -0.016156      -0.007246       0.044127      -0.015938      -0.008203       0.024141              8.946649       8.575334      -0.134270       0.488562       8.396640      -1.237967       9.867972           0.000002
          175              C       5.335193      12.550481      11.993611      -0.410851      31.161840 0.50954049E+03  0.12403456E+05                                 8.195770                            7.163680       0.250056       2.013850                    0.999744      32.921473      94.779884       0.666219       0.377681      -1.095841       0.013171      -0.001127       0.067459       0.068742       0.004950      -0.004917      -0.002894       0.009040       0.003955      -0.007432      -0.002397       0.009828              8.687470       7.538886      -0.460476       0.747253       8.305538      -1.352391      10.217986          -0.000001
          176              C       0.074233      48.120174      17.214851       0.117934      36.718485 0.40638546E+03  0.93918910E+04                                 9.806350                            6.835326      -0.151708       1.959803                    0.999531      26.651053      75.900683       0.614723       0.431133      -1.055274       0.058566       0.028943       0.025449       0.070109       0.008408       0.020744       0.008906       0.055905       0.013854      -0.032645      -0.007727       0.040372             14.002591      17.273432      -2.519183       5.048521      16.745047      -4.447943       7.989295           0.000000
          177              C       1.612178      10.779521      16.632389      -0.202962      44.659212 0.51351494E+03  0.12576251E+05                                10.858542                            7.478771       0.078514       1.979381                    0.999798      31.231826      91.411324       0.612307       0.408450      -1.070172      -0.004647       0.000001      -0.003955       0.006102       0.011506      -0.004967       0.014439       0.002508      -0.008129      -0.021413       0.005344       0.016069             15.917378      20.873723      -6.236709       7.015445      17.283605      -5.720804       9.594807           0.000001
          178              C       7.211679      10.532197      16.005428       0.014797      44.216707 0.44004295E+03  0.10365629E+05                                11.003563                            7.054978      -0.241194       1.921568                    0.999085      27.761817      79.609929       0.613025       0.424158      -1.060449       0.006909       0.037307      -0.003236       0.038080      -0.024670       0.002829      -0.004587       0.008763       0.060959      -0.035269       0.011835       0.023433             18.086893      19.182285      -7.501181       7.318075      23.765346      -8.353639      11.313049           0.000000
          179              C       5.173882      13.627206      15.550151      -0.202926      40.058469 0.48596261E+03  0.11756580E+05                                10.105957                            7.271641       0.096530       1.984879                    0.999868      31.102144      90.931354       0.620490       0.408031      -1.068803       0.000765       0.002928      -0.004202       0.005179       0.014443      -0.003237       0.014294       0.001793       0.022795      -0.023653       0.004906       0.018747             13.992258      10.643623      -6.957799       4.590134      16.487277      -7.230326      14.845874           0.000000
          180              C       5.922988      12.654587      16.166817       0.119185      33.880215 0.40497164E+03  0.93584920E+04                                 9.300511                            6.836915      -0.121740       1.969192                    0.999398      26.654158      76.103675       0.612347       0.432840      -1.053395       0.000184       0.021085       0.063694       0.067093       0.010198       0.011457      -0.002280       0.006651       0.112346      -0.030577      -0.009249       0.039826             12.286512       9.398136      -5.912452       2.808582      14.555800      -4.506522      12.905600          -0.000001
          181              C       6.479208      11.637680      15.411011       0.016225      40.603285 0.43726308E+03  0.10297812E+05                                10.456057                            7.055927      -0.253901       1.918476                    0.999074      27.770520      79.979769       0.609126       0.426969      -1.057262       0.017275      -0.032070      -0.008197       0.037338       0.007574       0.022655      -0.013153       0.009061      -0.037958      -0.033032       0.008400       0.024632             16.621294      13.099678      -9.854692       5.249018      22.176292      -8.422254      14.587913           0.000000
          182              C       6.319526      11.656661      14.054478      -0.199151      39.994698 0.49090029E+03  0.11898284E+05                                10.102186                            7.315279       0.118650       1.993019                    0.999822      31.029606      90.609986       0.618180       0.408790      -1.069007       0.001343      -0.004671       0.007659       0.009071       0.007204      -0.002858       0.006697      -0.003640      -0.008137      -0.011220       0.001213       0.010007             14.284552      10.426655      -6.855409       4.648319      17.156498      -7.930434      15.270503           0.000000
          183              C       5.555625      12.622377      13.441132       0.126377      33.809401 0.39347208E+03  0.90148888E+04                                 9.274423                            6.720785      -0.035988       2.000637                    0.999212      26.237439      74.252569       0.621015       0.430484      -1.056309      -0.004467      -0.011299      -0.061532       0.062720       0.017650       0.004737      -0.001889       0.015804       0.102386      -0.036648       0.002007       0.034641             12.532247       9.434155      -6.249966       3.512338      14.730328      -5.028111      13.432259           0.000000
          184              C       4.964768      13.611101      14.202584       0.007995      41.654057 0.42659525E+03  0.99741876E+04                                10.633960                            6.953978      -0.256154       1.922487                    0.998900      27.450390      78.501016       0.616258       0.425091      -1.059547      -0.013765       0.022519       0.006774       0.027249       0.013576       0.007728      -0.024875       0.008305      -0.024892      -0.034465       0.010841       0.023623             16.965879      13.985272     -10.733334       5.601198      21.970754      -8.610891      14.941611          -0.000000
          185              C       4.964593      41.861136      19.778482      -0.051252      42.296287 0.45650311E+03  0.10883617E+05                                10.558921                            7.110518       0.001849       1.960967                    0.999578      29.833349      86.874443       0.618567       0.415327      -1.062997      -0.030052      -0.020559       0.020271       0.041674       0.011156      -0.004871       0.025082       0.008552       0.002237      -0.031030       0.006921       0.024109             14.877549      17.171062      -3.415023       0.806755      17.526659      -7.680283       9.934927          -0.000001
          186              C       4.115329      42.796943      19.248820      -0.202256      45.524386 0.51730610E+03  0.12714326E+05                                11.031298                            7.538751       0.029794       1.959322                    0.999772      31.655765      93.341740       0.604892       0.411986      -1.066029      -0.004548      -0.020423       0.020124       0.029030       0.010085      -0.016099      -0.023078      -0.013129      -0.018670      -0.025871      -0.008597       0.034468             15.478962      20.224822      -4.670435       1.225219      16.536252      -6.897984       9.675813          -0.000000
          187              C       2.752050      42.784864      19.540715       0.134331      44.861574 0.40431920E+03  0.93705523E+04                                11.305181                            6.884047      -0.472798       1.858019                    0.998553      26.919784      77.808706       0.601272       0.439536      -1.045899      -0.004022       0.005790       0.000211       0.007053      -0.022295       0.015996       0.021903      -0.026772       0.064754      -0.046098       0.010107       0.035991             18.858235      19.767605      -8.207107       3.565100      23.714475     -11.056594      13.092626          -0.000001
          188              C       2.245672      41.827776      20.366922      -0.305563      53.336097 0.55000717E+03  0.13716912E+05                                12.250581                            7.778091      -0.113010       1.918205                    0.998964      32.313096      95.752598       0.595400       0.412486      -1.066474      -0.017310       0.012286       0.011305       0.024050       0.020588      -0.015611      -0.002293       0.006779       0.069958      -0.033841       0.001649       0.032192             19.293247      16.741384      -4.068024       1.232704      26.921811     -12.797811      14.216546          -0.000001
          189              C       3.790618      16.519178      12.246653       0.335826      36.152575 0.34501650E+03  0.76736593E+04                                 9.727249                            6.334326       0.031235       2.017580                    0.998978      25.209192      71.028094       0.631468       0.436106      -1.049536       0.040335       0.033380      -0.070003       0.087416       0.025526      -0.032805      -0.009328      -0.025831       0.046695      -0.046487      -0.000048       0.046535             14.476809      15.511061      -1.490736      -0.662142      17.725987      -8.006041      10.193380          -0.000001
          190              C       2.401635      16.566918      12.573084      -0.228117      51.073432 0.52722839E+03  0.12899039E+05                                11.733395                            7.517780      -0.004726       1.965675                    0.999197      30.214679      86.222045       0.622782       0.401987      -1.082646       0.006057      -0.039851       0.031126       0.050928      -0.000187      -0.003175      -0.011277      -0.051453       0.008077      -0.027447      -0.001755       0.029201             17.878780      21.509437      -6.221646       1.391946      20.821300      -8.847283      11.305602          -0.000001
          191              C       1.451190      17.603381      12.132751       0.687405      24.679873 0.22478123E+03  0.45424987E+04                                 7.912729                            5.362233       0.059639       2.091331                    0.999521      21.326663      59.423752       0.631842       0.479692      -1.013358      -0.044432       0.058720      -0.010583       0.074392       0.043760       0.030355       0.059158      -0.052559       0.148068      -0.075813      -0.029496       0.105308             11.082110      13.860022      -3.016007       0.227607      12.128678      -4.678578       7.257630          -0.000000
          192              C       5.361001      39.878512      21.020117       0.697255      24.036844 0.21151888E+03  0.42141310E+04                                 7.751528                            5.188019       0.049872       2.088560                    0.999267      21.067833      58.474082       0.644261       0.477183      -1.013690       0.043236      -0.060377       0.006268       0.074526       0.045187       0.027768       0.053900      -0.038588       0.162606      -0.076688      -0.023969       0.100657             10.905961      13.806584      -3.066998       0.450044      11.931096      -4.577872       6.980205          -0.000000
          193              C       4.475805      40.877589      20.615979      -0.255604      51.341753 0.50515979E+03  0.12244902E+05                                11.766616                            7.364828      -0.029842       1.961559                    0.999294      30.006017      85.622279       0.627555       0.402650      -1.080680      -0.006426       0.042229      -0.035668       0.055649       0.006617      -0.006837      -0.014946      -0.043639       0.001502      -0.024134      -0.006731       0.030865             18.106929      21.719328      -5.962074       1.459295      21.195280      -9.139047      11.406179          -0.000001
          194              C       3.081777      40.885641      20.919497       0.395238      32.359134 0.28968651E+03  0.61905655E+04                                 9.117226                            5.853024       0.032003       2.037539                    0.998567      23.970089      67.010600       0.646309       0.443469      -1.041268      -0.034500      -0.039012       0.058527       0.078343       0.016351      -0.023416       0.012831      -0.035735       0.044945      -0.043695       0.015855       0.027840             13.585218      14.555958      -1.373820      -0.371395      16.542490      -7.621603       9.657207          -0.000001
          195              C       4.600882      15.542534      12.774655      -0.267301      50.733291 0.53374400E+03  0.13221181E+05                                11.891207                            7.678249      -0.123743       1.920533                    0.998856      31.870013      94.337674       0.596961       0.414212      -1.064605       0.012853      -0.010393      -0.012935       0.020989       0.024002      -0.013780       0.008859       0.013515       0.087708      -0.042862       0.009049       0.033813             18.479734      15.915565      -3.794838       0.822448      25.909149     -12.103386      13.614488          -0.000001
          196              C       4.085163      14.613628      13.628424       0.125776      44.470446 0.40517211E+03  0.93892223E+04                                11.228662                            6.878798      -0.443249       1.867627                    0.998552      26.898429      77.579147       0.603530       0.437942      -1.047524       0.005039      -0.005128      -0.002519       0.007618      -0.022103       0.018866       0.019686      -0.031362       0.054695      -0.046665       0.013639       0.033027             18.669129      19.156720      -8.302091       3.274634      23.878586     -10.956026      12.972082          -0.000001
          197              C       2.732794      14.657917      13.961496      -0.189960      44.411024 0.50759400E+03  0.12413421E+05                                10.856999                            7.466970       0.054738       1.970121                    0.999810      31.339930      92.101497       0.608033       0.411911      -1.066354       0.003029       0.020798      -0.021338       0.029951       0.013568      -0.013087      -0.017220      -0.011076      -0.005159      -0.016723      -0.013434       0.030157             15.153418      19.478900      -4.924419       1.022090      16.444668      -6.735328       9.536687           0.000000
          198              C       1.904393      15.615581      13.439804      -0.057212      41.592216 0.45635436E+03  0.10879996E+05                                10.442813                            7.107914      -0.007354       1.957516                    0.999570      29.905036      87.104128       0.618823       0.415158      -1.063026       0.034598       0.014577      -0.020092       0.042582       0.010123      -0.004417       0.026782       0.014557       0.014718      -0.033211       0.007493       0.025719             14.605342      16.827911      -3.713837       0.695429      17.216096      -7.416016       9.772020          -0.000001
          199              C       1.854718      43.769562      18.962902       0.008581      41.784030 0.42697914E+03  0.99885151E+04                                10.667583                            6.964680      -0.267151       1.920101                    0.998898      27.462367      78.636173       0.614589       0.426017      -1.058642       0.014412      -0.019744      -0.006355       0.025257       0.015270       0.005021      -0.025662       0.005584      -0.022982      -0.034088       0.007184       0.026904             17.050187      14.427091     -10.846581       5.777642      21.593015      -8.661166      15.130454          -0.000000
          200              C       1.244771      44.747357      19.722693       0.126132      33.723649 0.39346640E+03  0.90149322E+04                                 9.257581                            6.719270      -0.028689       2.003745                    0.999294      26.238033      74.260507       0.621274       0.430296      -1.056400       0.002774       0.013085       0.061810       0.063241       0.018105       0.005016      -0.002080       0.014506       0.099751      -0.036425       0.002592       0.033833             12.508956       9.571800      -6.258940       3.487031      14.521724      -5.050956      13.433346           0.000000
          201              C       0.472483      45.705596      19.107688      -0.202586      40.185180 0.49456540E+03  0.12011382E+05                                10.139806                            7.347974       0.110141       1.990198                    0.999846      31.113516      90.995204       0.616019       0.409395      -1.068438      -0.002332       0.004817      -0.007399       0.009131       0.007340      -0.004358       0.005844      -0.005239      -0.013529      -0.012080       0.001604       0.010477             14.343113      10.551913      -6.864867       4.652809      17.111021      -7.992822      15.366405           0.000000
          202              C       0.319824      45.724001      17.750158       0.017965      40.553835 0.43676759E+03  0.10285731E+05                                10.457454                            7.058333      -0.254888       1.918894                    0.999078      27.749444      79.981050       0.608046       0.427745      -1.056525      -0.018983       0.032338       0.009801       0.038758       0.007466       0.023214      -0.014326       0.010935      -0.037659      -0.034062       0.008213       0.025849             16.626574      13.162093      -9.845268       5.228432      22.071642      -8.463112      14.645987           0.000000
          203              C       0.887976      44.712271      16.996677       0.114776      33.928658 0.40605402E+03  0.93891539E+04                                 9.305253                            6.843237      -0.109995       1.972706                    0.999401      26.692737      76.220472       0.612481       0.432485      -1.053680      -0.002730      -0.018445      -0.063641       0.066316       0.010077       0.011171      -0.001354       0.010468       0.108414      -0.030192      -0.008385       0.038577             12.284995       9.518822      -5.926906       2.828221      14.356663      -4.472712      12.979501          -0.000001
          204              C       1.649287      43.750006      17.615335      -0.197665      39.892456 0.48374158E+03  0.11690986E+05                                10.080306                            7.255987       0.102326       1.987681                    0.999831      31.038299      90.737536       0.620951       0.408142      -1.068590      -0.004539      -0.001774       0.002537       0.005494       0.012381      -0.003952       0.013335       0.004001       0.024511      -0.022148       0.005340       0.016808             13.941942      10.751614      -6.937633       4.610982      16.161877      -7.163604      14.912336           0.000000
          205              C      -0.412238      46.828335      17.153085       0.015239      44.177197 0.43956596E+03  0.10351431E+05                                10.995703                            7.050108      -0.237229       1.923032                    0.999061      27.748255      79.555776       0.613382       0.424032      -1.060543      -0.004738      -0.034650       0.003965       0.035197      -0.025579       0.003142      -0.004250       0.011145       0.064600      -0.036977       0.012523       0.024454             18.074856      19.182411      -7.476870       7.325916      23.704801      -8.366407      11.337357           0.000000
          206              C       5.187672      46.581010      16.526124      -0.204425      44.770442 0.51466033E+03  0.12611328E+05                                10.874686                            7.485912       0.083365       1.980384                    0.999805      31.262532      91.526772       0.612161       0.408319      -1.070258       0.006498      -0.003102       0.005226       0.008897       0.012196      -0.005395       0.014103       0.000018      -0.005494      -0.021511       0.005080       0.016431             15.951779      20.909559      -6.233365       7.035075      17.311949      -5.747691       9.633829           0.000001
          207              C       6.725276       9.240357      15.943662       0.121601      36.670604 0.40547225E+03  0.93657120E+04                                 9.799835                            6.828575      -0.149364       1.960728                    0.999528      26.619800      75.796298       0.614888       0.431251      -1.055179      -0.059359      -0.029309      -0.025199       0.070834       0.009293       0.020131       0.007785       0.054179       0.014030      -0.031644      -0.007661       0.039305             13.996373      17.265984      -2.513543       5.049134      16.735729      -4.440150       7.987407           0.000000
          208              C       1.452384      44.815803      21.172872      -0.412030      31.210272 0.51156122E+03  0.12468364E+05                                 8.209871                            7.182227       0.239705       2.010104                    0.999754      33.003389      95.160186       0.664572       0.378139      -1.095211      -0.012573       0.002780      -0.070095       0.071267       0.005941      -0.004668      -0.001006       0.008643       0.004686      -0.008304      -0.001033       0.009337              8.703851       7.606038      -0.449402       0.713721       8.297150      -1.379830      10.208365          -0.000002
          209              C       0.748816      44.632897      15.538196      -0.418694      32.132500 0.52686221E+03  0.12968656E+05                                 8.426214                            7.324233       0.095138       1.960997                    0.999551      33.632347      98.252800       0.651703       0.381820      -1.089833       0.000794       0.004711       0.067061       0.067231      -0.005657       0.000866      -0.015563      -0.003837       0.039728      -0.016357      -0.006295       0.022653              8.944777       8.581379      -0.126372       0.489738       8.350261      -1.213869       9.902691           0.000001
          210              C       1.369877      48.479083      17.869706      -0.422654      34.288326 0.55560472E+03  0.13860053E+05                                 8.880294                            7.533991       0.024611       1.947610                    0.998620      33.627590      98.922392       0.640902       0.383103      -1.088835      -0.058946      -0.024891      -0.027580       0.069676      -0.003474       0.007318      -0.000174       0.031295      -0.032510      -0.012596      -0.010423       0.023019             10.347925      14.444120       1.259960       0.926895       9.357857      -1.391095       7.241797           0.000001
          211              O       6.681853      20.333346      12.495046      -0.788269      52.413595 0.68527486E+03  0.17455539E+05                                11.083992                            7.932729       0.131130       2.041150                    0.998495      30.714361      82.358302       0.698274       0.344359      -1.154099      -0.003219       0.112507       0.093590       0.146381      -0.073972      -0.005134       0.022811      -0.075554      -0.025139      -0.079700      -0.012441       0.092141             16.071790      13.205395      -4.560781      -2.864323      23.759378       8.612193      11.250598          -0.000002
          212              O       4.109451      19.779454      11.460628      -0.759044      51.713335 0.71181719E+03  0.18394499E+05                                11.023532                            8.210416      -0.142743       1.966866                    0.998291      30.393946      83.410386       0.667411       0.355135      -1.139653      -0.044415       0.089790      -0.011467       0.100829      -0.003440      -0.066566      -0.052327      -0.050670       0.140700      -0.091773      -0.010291       0.102064             14.965850      15.397968      -2.704335       0.409192      20.313997       5.362679       9.185583          -0.000001
          213              O       2.505901      21.230617      11.753187      -0.661108      41.439679 0.54432181E+03  0.13095176E+05                                 9.527392                            7.133235       0.324070       2.145281                    0.997148      28.218138      73.638771       0.726276       0.350549      -1.148469       0.066571       0.008946       0.039879       0.078116      -0.021395      -0.026998      -0.044692       0.092175       0.054098      -0.084272       0.027114       0.057158             13.162527      22.765422       0.705162       2.943221       9.203305       2.593415       7.518853          -0.000002
          214              O       4.319381      36.297865      21.489673      -0.690688      42.469692 0.54942625E+03  0.13235887E+05                                 9.636246                            7.132989       0.360246       2.149639                    0.997487      28.488442      74.156874       0.732146       0.347268      -1.152300      -0.074193      -0.013406      -0.045739       0.088184      -0.015997      -0.029993      -0.044386       0.085814       0.022322      -0.078703       0.020313       0.058390             13.456910      23.654823       1.003527       2.921641       9.324792       2.573222       7.391115          -0.000002
          215              O       2.667764      37.671955      21.857946      -0.774183      52.066112 0.70972067E+03  0.18302143E+05                                11.021133                            8.158068      -0.142876       1.963096                    0.998536      30.411223      83.005016       0.675419       0.351656      -1.144000       0.028756      -0.099601       0.013805       0.104584      -0.000435      -0.070433      -0.052332      -0.055497       0.133119      -0.094642      -0.009499       0.104141             15.075458      15.171569      -2.122052       0.308176      20.547849       5.764371       9.506955          -0.000001
          216              O       0.282518      37.104258      20.863377      -0.761385      51.604601 0.61165904E+03  0.15186350E+05                                10.991446                            7.518391       0.108120       2.047731                    0.998566      29.744809      79.466048       0.711853       0.346555      -1.149049       0.024500      -0.125335      -0.081565       0.151532      -0.038116       0.002291      -0.004016      -0.043644       0.118770      -0.063716       0.022849       0.040867             16.264969      13.244194      -4.555335      -2.959951      24.403392       9.093445      11.147322          -0.000002
          217              O       2.136448      19.826810       9.350945      -0.786933      52.386889 0.68469636E+03  0.17437587E+05                                11.081557                            7.930311       0.122163       2.038710                    0.998479      30.699436      82.317869       0.698239       0.344440      -1.154001      -0.002944       0.024160      -0.144156       0.146196       0.031362       0.066175       0.010651      -0.018898       0.148033      -0.078916      -0.012702       0.091619             16.069402      13.202527      -0.201384       5.381331       6.918614       1.109401      28.087067          -0.000002
          218              O       6.382150      19.207923      10.347839      -0.763071      51.854760 0.71437605E+03  0.18476451E+05                                11.039913                            8.222620      -0.136527       1.967852                    0.998261      30.449205      83.586881       0.667252       0.354915      -1.139875      -0.042175      -0.053658      -0.070072       0.097816      -0.055160       0.035018       0.006394      -0.131033      -0.101704      -0.090513      -0.012359       0.102873             14.988841      15.433767       1.710386       2.144688       7.334430       2.141995      22.198326          -0.000001
          219              O       4.778599      18.735705       8.944815      -0.663820      41.530469 0.54567071E+03  0.13135751E+05                                 9.540722                            7.141347       0.325504       2.145184                    0.997099      28.246560      73.735694       0.725974       0.350478      -1.148528       0.062956       0.028782      -0.027918       0.074642      -0.013682       0.031801      -0.008412      -0.003074      -0.224965      -0.083633       0.026221       0.057412             13.184395      22.803804       2.200149      -2.088392       5.701260      -0.568424      11.048123          -0.000002
          220              O       2.046683      38.806581      24.235614      -0.691388      42.535418 0.55043623E+03  0.13266678E+05                                 9.646511                            7.139963       0.362359       2.150005                    0.997442      28.510206      74.238373       0.731703       0.347309      -1.152234      -0.074815      -0.033505       0.036144       0.089589      -0.016226       0.027479      -0.001251       0.006880      -0.217645      -0.078968       0.022098       0.056870             13.472066      23.682087       2.031222      -2.332178       5.651522      -0.449328      11.082588          -0.000002
          221              O       0.395064      38.438470      22.861481      -0.776430      52.178326 0.71159425E+03  0.18364189E+05                                11.039488                            8.171063      -0.145930       1.961615                    0.998483      30.447735      83.159894       0.674545       0.351849      -1.143742       0.025930       0.061548       0.077327       0.102176      -0.060075       0.034774       0.010047      -0.128629      -0.094955      -0.093274      -0.010650       0.103924             15.102046      15.205753       1.331113       1.686868       7.286813       1.901439      22.813572          -0.000001
          222              O       4.827922      37.860995      23.850406      -0.761888      51.661426 0.61222786E+03  0.15204717E+05                                11.001297                            7.523170       0.098153       2.044761                    0.998664      29.757044      79.521985       0.711412       0.346673      -1.148898       0.025148      -0.009144       0.149045       0.151428       0.019355       0.031350      -0.014091      -0.075794       0.024122      -0.062776       0.022162       0.040613             16.283307      13.256760      -0.286029       5.427998       6.591773       1.195500      29.001387          -0.000002
          223              O       4.409154      17.357206      11.361669      -0.787429      52.376497 0.68460457E+03  0.17434718E+05                                11.080597                            7.930337       0.119433       2.038311                    0.998409      30.693746      82.302172       0.698162       0.344489      -1.153956      -0.003540      -0.137698       0.050516       0.146714       0.041820      -0.061058      -0.033627      -0.057694       0.029595      -0.079436      -0.013011       0.092447             16.066842      13.199134       4.754549      -2.512580      21.830284      -9.720543      13.171107          -0.000002
          224              O       1.836752      18.529985      11.399193      -0.761371      51.827332 0.71376748E+03  0.18457571E+05                                11.038699                            8.220814      -0.136616       1.967987                    0.998240      30.432803      83.546475       0.667090       0.355062      -1.139708      -0.043239      -0.034313       0.081800       0.098682       0.058717       0.030073       0.046435      -0.039411       0.175165      -0.091188      -0.011125       0.102313             14.988796      15.433282       1.002233      -2.555255      16.627620      -7.507471      12.905485          -0.000001
          225              O       0.233205      17.551040      12.509658      -0.664434      41.515037 0.54551939E+03  0.13130869E+05                                 9.537434                            7.139603       0.319963       2.143724                    0.997156      28.248726      73.731854       0.726196       0.350404      -1.148617       0.062792      -0.038564      -0.011186       0.074533       0.034970      -0.004036       0.053466       0.072896       0.009666      -0.083099       0.025581       0.057518             13.178797      22.794064      -2.904404      -0.862516      10.198814      -2.029673       6.543515          -0.000002
          226              O      -0.226024      39.930278      20.690033      -0.690981      42.520997 0.55025732E+03  0.13261391E+05                                 9.644530                            7.139221       0.361569       2.149558                    0.997494      28.505051      74.224106       0.731671       0.347350      -1.152192      -0.074103       0.046906       0.011529       0.088455       0.033256       0.000260       0.045323       0.083841       0.015595      -0.078405       0.021111       0.057293             13.467640      23.673262      -3.034211      -0.592965      10.110732      -2.126461       6.618927          -0.000002
          227              O       4.940462      38.924299      21.695893      -0.774756      52.096076 0.71022189E+03  0.18318563E+05                                11.024841                            8.160746      -0.145249       1.962235                    0.998565      30.423688      83.050842       0.675323       0.351639      -1.143998       0.026240       0.037203      -0.092729       0.103302       0.060798       0.034062       0.043195      -0.037328       0.184081      -0.094301      -0.009640       0.103940             15.080279      15.177971       0.794793      -1.993023      17.262728      -7.665064      12.800137          -0.000001
          228              O       2.555217      40.069470      21.701538      -0.760296      51.568209 0.61096874E+03  0.15165021E+05                                10.988297                            7.514833       0.102980       2.046648                    0.998607      29.725727      79.405675       0.711920       0.346618      -1.148990       0.026033       0.133801      -0.066585       0.151704       0.018025      -0.033026       0.017232      -0.068468       0.045579      -0.063180       0.023599       0.039581             16.262700      13.237944       4.837883      -2.463978      22.335243     -10.288906      13.214913          -0.000002

******************************************************
Auxiliary information for the entire system
The total spin magnetic moment of the unit cell is   -0.000026
The total net atomic charge of the unit cell is   0.000005
Accuracy of reproducing the electrostatic potential in the unit cell:
  The inner radius (bohr) =    5.0000
  The outer radius (bohr) =   12.0000
  Valid grid points have density less than (e/(bohr^3)) =    0.0001
  The number of valid grid points were=      1008215
  The rms potential error without charges in kcal/mol is=      1.43098
  The rms potential error with partial charges in kcal/mol is=      0.32605
  The RRMSE value at monopole order=      0.22785
  The rms potential error with partial charges and cloud penetration in kcal/mol is=      0.31804
  The RRMSE value at monopole order with cloud penetration is=      0.22225
  The rms potential error with partial charges and atomic dipoles in kcal/mol is=      0.26010
  The RRMSE value at dipole order=      0.18176
  The rms potential error with partial charges, atomic dipoles and cloud penetration in kcal/mol is=      0.24775
  The RRMSE value at dipole order with cloud penetration=      0.17313

******************************************************
The electron densities and ab initio electrostatic potential were computed in VASP using the PBE functional and
projector augmented wave method. See the main text of the journal article for a description of computational details.
The atomic charges, dipoles, and quadrupoles were computed with the DDEC6 method as described in
(a) T. A. Manz and N. Gabaldon Limas, RSC Adv. 6 (2016) 47771-47801 DOI: 10.1039/c6ra04656h
(b) N. Gabaldon Limas and T. A. Manz, RSC Adv. 8 (2018) 2678-2707 DOI: 10.1039/c7ra11829e.
For each atom in the material, the electron cloud parameters were fit to the spherically averaged atom-in-material
electron density using radial positions for which this density was between 10^-4 and 10^-2 electrons per cubic bohr.
The polarizabilities, dispersion coefficients, and quantum Drude oscillator (QDO) parameters were fit using the MCLF method.
The magnetic structure of the system was optimized in VASP from the default ferromagnetic initial guess using spin polarization.
The atomic spin moments (ASMs) were computed on this optimized magnetic structure using the DDEC6 partition as inputs
to the method of T. A. Manz and D. S. Sholl, J. Chem. Theory Comput. 7 (2011) 4146-4164 DOI: 10.1021/ct200539n.
The RMSE and RRMSE were computed using a uniform grid with Ewald summation.
