# Supplementary material for: A collection of forcefield precursors for metal–organic frameworks
Source: RSC Adv. 2019 Nov 13;9(63):36492–507. doi: 10.1039/c9ra07327b (PMC9075174; doi:10.1039/c9ra07327b)
Supplement: RA-009-C9RA07327B-s5465 [file RA-009-C9RA07327B-s5465.xyz]

  276
jmolscript: load "" {1 1 1} spacegroup "x,y,z" unitcell [{      6.815200     0.000000     0.000000 }, {     -2.271741    45.404704     0.000000 }, {      2.271741    22.702351    39.321628 }]
Zn     0.300459    23.739849    12.792112     0.998690
Zn     6.802978    44.317715    26.306169     0.998194
Zn     2.572193    21.910721    12.366259     0.998763
Zn     4.531245    46.027656    27.109903     0.998346
Zn     4.843926    22.456485    14.163257     0.997092
Zn     2.259511    45.868739    25.227184     0.996965
H      6.418873    34.317556    19.672217     0.124335
H      0.997791    34.666264    20.707163     0.132647
H      0.684223    35.673567    19.278608     0.135149
H      3.981826    30.266548    16.810389     0.130473
H      3.570051    31.241160    15.376329     0.121573
H      5.009217    31.637543    16.342855     0.124114
H      1.380533    28.580217    19.364722     0.126745
H      1.559159    30.321034    19.491338     0.126747
H      6.744368    29.591607    19.667892     0.125187
H      5.603706    29.714200    13.295429     0.123952
H      0.377606    30.489939    13.015066     0.121844
H      0.273947    28.728691    13.049669     0.130201
H      4.695854    33.494823    17.637716     0.098350
H      6.217620    37.261143    18.991953     0.097374
H      1.208175    31.456379    14.939859     0.103715
H      6.333956    27.801073    17.694339     0.109480
H      3.362256    40.052170    22.758965     0.102275
H      4.769322    41.545077    23.953556     0.101846
H     -0.047934    42.486997    23.506469     0.133978
H      0.325608    26.104526    15.249714     0.132545
H      2.394429    27.032825    14.238755     0.108075
H      3.823100    28.761382    15.054285     0.100836
H      0.939111    40.849022    20.985560     0.107223
H      5.180416    37.416427    23.268573     0.111979
H     -0.045957    32.388764    18.484704     0.107279
H      2.319599    35.091252    20.958035     0.106142
H      5.821454    40.223119    25.238194     0.131456
H      5.302749    38.544961    25.265719     0.126741
H      7.004232    38.922955    25.577539     0.125625
H      0.117675    38.730893    18.740295     0.129183
H      5.255041    39.350667    18.899154     0.132595
H     -0.186011    40.449915    18.969147     0.121229
H      2.068118    37.105859    22.378332     0.126861
H      3.409554    36.268823    23.235936     0.125314
H      3.530865    37.991931    22.829351     0.119436
H      5.558658    34.513704    17.315279     0.128612
H      4.265065    35.561191    16.616927     0.133887
H      5.888990    36.207527    16.975147     0.121075
H      4.147144    45.282564    39.087271     0.125325
H      5.541261    46.004499    38.267808     0.131900
H      5.227694    44.263683    38.109735     0.135787
H     -0.561643    22.127301     4.704833     0.131217
H      5.841783    20.398063     4.577824     0.122136
H      0.465748    21.036907     3.751283     0.125148
H      3.652263    25.182584     4.888072     0.126577
H      3.830889    24.421828     3.317173     0.127161
H      2.200898    24.939442     3.860597     0.124501
H      1.060239    19.359430     6.940661     0.124095
H      2.649340    18.728759     6.409032     0.121931
H      2.545681    19.639350     7.917017     0.129977
H      0.152385    21.229650     1.495402     0.098263
H      3.945891    43.221645    36.878182     0.098297
H      3.479907    19.912460     4.609674     0.103879
H      1.790487    24.125562     6.398022     0.108851
H      1.090525    45.088459    32.577576     0.103129
H      2.497590    45.376552    30.687385     0.102451
H      4.495534    44.518403    30.095201     0.133369
H      2.597340    22.856728     9.089588     0.134358
H      4.666162    21.517062     8.791136     0.109784
H      6.094832    21.359054     6.886397     0.101007
H      5.482581    43.154219    32.774184     0.107956
H      2.908684    46.847665    34.605392     0.112105
H      2.225773    22.516193     2.029782     0.107989
H      6.863069    46.009267    37.774322     0.108657
H      3.549721    47.150060    31.189915     0.132997
H      3.031016    48.012976    32.629480     0.127834
H      4.732499    48.094024    32.146217     0.125237
H      4.661146    42.268827    35.731170     0.128016
H      2.983312    42.096516    35.115000     0.131891
H      4.357460    41.607508    34.128027     0.120948
H      6.611587    46.231977    35.319473     0.127848
H      1.137823    47.393202    35.615565     0.125687
H      1.259133    46.179534    34.326602     0.121017
H      1.015189    20.440971     0.774243     0.127946
H     -0.278404    19.312437     0.216269     0.133277
H      3.617263    42.001847    38.799044     0.119529
H      1.875403    56.613990    19.883768     0.125579
H      3.269520    55.543347    19.668285     0.132071
H      2.955953    56.276860    21.254913     0.135690
H      1.710095    15.713205    17.806406     0.130134
H      1.298321    16.467832    19.367475     0.121493
H      2.737487    15.432604    19.227490     0.123423
H      5.924001    14.344254    15.068834     0.125872
H      6.102628    13.364193    16.513118     0.125513
H      4.472636    13.576006    15.793139     0.126125
H      3.331976    19.033424    19.085539     0.125285
H      4.921077    18.888356    19.897530     0.121685
H      4.817417    19.739014    18.354943     0.129955
H      2.424125    13.382582    20.188510     0.098563
H      1.674151    55.731322    22.773121     0.097530
H      5.751646    16.738217    19.772094     0.102817
H      4.062224    16.180420    15.229267     0.108675
H      5.633988    51.073481    23.306715     0.103260
H      0.225854    49.292481    24.002315     0.101722
H      2.223799    49.208709    25.041586     0.133417
H      4.869075    19.145801    14.982327     0.134998
H      6.937898    19.557168    16.291737     0.108227
H      1.551369    17.986619    17.380946     0.101442
H      3.210844    52.210868    24.883513     0.108134
H      0.636946    51.950019    20.769291     0.112283
H      4.497513    13.202098    18.807141     0.106880
H      4.591329    55.113591    19.910900     0.106733
H      1.277985    48.840931    22.215147     0.132241
H      0.759279    49.656173    20.748057     0.128452
H      2.460762    49.197131    20.919499     0.124950
H      2.389407    55.214390    24.171791     0.127541
H      0.711573    54.766926    24.629102     0.131697
H      2.085722    54.156687    25.546082     0.121687
H      4.339848    52.876275    20.945452     0.127099
H      5.681284    52.552085    19.791755     0.125492
H      5.802595    52.042644    21.487304     0.119530
H      3.286930    13.152380    21.232106     0.128278
H      1.993337    13.233427    22.488432     0.134272
H      1.345522    58.004736    22.869066     0.121128
C      0.656962    34.658772    19.674183    -0.414309
C      3.965128    31.271808    16.391221    -0.411045
C      0.892974    29.530992    19.130365    -0.412650
C     -0.122902    29.643369    13.495183    -0.409320
C      3.655446    33.262578    17.806406    -0.204834
C      2.891598    34.087354    18.613679     0.012537
C      1.534079    33.781553    18.852361     0.118600
C      5.324965    36.838198    19.395000    -0.200821
C      3.099257    32.140854    17.227985     0.114837
C      1.747803    31.830286    17.473352     0.017104
C      0.120469    29.627704    14.952835     0.123381
C      0.853717    30.647267    15.535975    -0.206789
C      1.099269    30.659526    16.891785     0.019951
C      0.634609    29.609315    17.675858     0.122206
C      6.712881    28.595201    17.091146    -0.200166
C      6.433935    28.605417    15.744380     0.008435
C      3.722712    41.790262    23.870194    -0.057811
C      2.908432    40.904870    23.206445    -0.173497
C      1.529308    41.107829    23.128588     0.129652
C      0.999971    42.274503    23.633085    -0.268430
C      5.309836    25.279750    14.510074     0.315782
C      3.926282    25.511995    14.243080    -0.207312
C      2.979446    24.518994    13.688645     0.638670
C      4.141234    43.778307    25.222465     0.630190
C      3.200736    42.944677    24.437605    -0.210355
C      1.803211    43.189862    24.288970     0.318552
C      6.107282    26.298631    15.000808    -0.259582
C      5.586260    27.553844    15.197023     0.124902
C      4.244211    27.794943    14.912334    -0.180927
C      3.426796    26.791726    14.448732    -0.059884
C      0.377744    40.061705    22.875357    -0.001168
C      0.356821    40.113466    21.485731    -0.208947
C      6.394406    39.245782    20.729969     0.123528
C      5.687534    38.238479    21.377596     0.019288
C      5.726177    38.179226    22.766829    -0.211413
C      6.391477    39.128638    23.520232     0.134106
C      4.888247    37.245478    20.638350     0.011466
C      3.756856    36.631834    21.185314     0.124289
C      0.983138    32.648252    18.286130    -0.207015
C      4.655440    35.858137    18.682885     0.112530
C      3.562555    35.216569    19.256194     0.015751
C      3.140353    35.602055    20.505049    -0.202216
C      6.121118    39.206280    24.980637    -0.412106
C      6.297426    39.450785    19.251869    -0.413625
C      3.168228    37.027536    22.481748    -0.415603
C      5.118805    35.514197    17.321964    -0.410413
C      5.200433    45.113659    38.790786    -0.416613
C     -0.578340    21.261661     4.043836    -0.414006
C      3.164703    24.504238     4.181855    -0.412998
C      2.148831    19.567838     6.902125    -0.409070
C     -0.888024    21.491863     1.612187    -0.206866
C      5.163328    21.778593     0.494273     0.013405
C      3.805809    22.138199     0.639763     0.119539
C      3.053236    43.782166    37.042940    -0.197153
C      5.370988    21.551797     2.872838     0.116995
C      4.019534    21.919575     3.019115     0.014584
C      2.392202    20.838035     6.186865     0.123712
C      3.125449    20.833267     5.012328    -0.207438
C      3.371000    22.001303     4.323806     0.020619
C      2.906340    23.205436     4.841279     0.122283
C      2.169412    23.206117     6.011884    -0.200556
C      1.890467    22.034676     6.676419     0.009633
C      1.450980    45.181766    30.516729    -0.057753
C      0.636700    45.049638    31.615375    -0.174755
C      6.072776    44.880733    31.478536     0.129277
C      5.543440    44.734303    30.215919    -0.268747
C      0.766368    22.628569    10.173685     0.315790
C      6.198015    22.281223    10.106052    -0.207992
C      5.251179    22.297569    11.243233     0.637466
C      1.869501    45.358845    28.118896     0.636426
C      0.929004    45.095951    29.233271    -0.212397
C      6.346679    44.844636    29.095252     0.319575
C      1.563815    22.544116     9.045941    -0.258886
C      1.042792    22.086437     7.860787     0.124047
C     -0.299257    21.719340     7.794333    -0.181302
C      5.698528    21.819457     8.894945    -0.063010
C      4.921212    45.184490    32.511122    -0.000973
C      4.900290    43.955158    33.161109    -0.209106
C      4.122676    43.734491    34.290426     0.122416
C      3.415804    44.799004    34.838962     0.017951
C      3.454445    46.031742    34.195661    -0.211192
C      4.119745    46.209502    32.996744     0.133819
C      2.616517    44.655298    36.068550     0.010348
C      1.485126    45.435805    36.326500     0.124263
C      3.254868    22.214478     1.904346    -0.206341
C      2.383711    43.655487    38.247754     0.106525
C      1.290825    44.472771    38.516714     0.019164
C      7.683823    45.361569    37.558446    -0.206085
C      3.849385    47.435429    32.199302    -0.413969
C      4.025696    42.351918    34.851939    -0.410539
C      0.896497    46.360699    35.335595    -0.418018
C      2.847077    42.648864    39.226076    -0.405613
C      2.928692    56.441679    20.178287    -0.415940
C      1.693398    15.573586    18.886571    -0.409110
C      5.436442    14.071825    16.009408    -0.412403
C      4.420568    18.895848    18.924320    -0.409332
C      1.383716    13.352615    19.903035    -0.203905
C      7.435069    12.241108    20.213676     0.013360
C      6.077549    12.187303    19.829504     0.118695
C      0.781496    55.593746    22.205317    -0.198814
C      7.642727    14.414404    19.220805     0.111971
C      6.291273    14.357194    18.829162     0.018201
C      4.663939    17.641316    18.181928     0.121764
C      5.397187    16.626521    18.773325    -0.205076
C      5.642738    15.446226    18.106037     0.018129
C      5.178078    15.292304    16.804491     0.123025
C      4.441150    16.305737    16.218599    -0.197704
C      4.162204    17.466962    16.900829     0.006352
C      5.994444    49.242082    24.256333    -0.056590
C      5.180164    50.259601    23.821435    -0.174335
C      3.801040    50.225548    24.036132     0.126975
C      3.271704    49.205304    24.794253    -0.266895
C      3.038103    20.198736    14.637869     0.315961
C      1.654550    20.313837    14.972496    -0.210875
C      0.707714    21.290492    14.389750     0.637175
C      6.412966    47.076959    25.301895     0.636043
C      5.472468    48.173482    24.972380    -0.212709
C      4.074944    48.179612    25.259034     0.318832
C      3.835550    19.264307    15.274880    -0.260178
C      3.314529    18.466774    16.263819     0.128194
C      1.972480    18.592772    16.614961    -0.183420
C      1.155064    19.495871    15.977950    -0.058541
C      2.649475    50.967915    23.256777     0.001045
C      2.628553    52.145486    23.996417    -0.211352
C      1.850938    53.233837    23.622861     0.125576
C      1.144065    53.176627    22.426697     0.015256
C      1.182707    52.003142    21.680766    -0.208926
C      1.848008    50.875970    22.126280     0.131085
C      0.344778    54.313333    21.936357     0.016072
C     -0.786613    54.146471    21.131443     0.121841
C      5.526608    13.244325    19.131152    -0.206705
C      0.111971    56.700486    21.712617     0.107161
C     -0.980915    56.524770    20.870347     0.017061
C      5.412083    55.250487    20.579760    -0.202139
C      1.577649    49.572401    21.463317    -0.413920
C      1.753958    54.411407    24.539448    -0.411272
C      5.439958    52.825875    20.825914    -0.415896
C      0.575336    58.051049    22.095216    -0.409903
O      5.931246    24.059952    14.375201    -0.594782
O      3.368254    23.363898    13.396879    -0.572294
O      1.758912    24.848632    13.508552    -0.555203
O      5.353590    43.401675    25.348687    -0.550620
O      3.754266    44.842139    25.760385    -0.566675
O      1.171305    44.343595    24.693982    -0.596190
O      1.387779    23.121664    11.297497    -0.595093
O      5.639987    22.622439    12.389459    -0.571203
O      4.030645    21.976785    11.047805    -0.554772
O      3.081857    45.656472    28.381958    -0.553917
O      1.482533    45.292781    26.928631    -0.569955
O      5.714773    44.618521    27.893583    -0.595708
O      3.659513    20.925439    13.648930    -0.595081
O      1.096520    22.120717    13.535291    -0.572270
O      6.302380    21.281638    14.765271    -0.554601
O      0.810122    47.155963    24.912611    -0.552745
O      6.026000    46.079190    25.954241    -0.570124
O      3.443039    47.251994    26.055690    -0.596655

The following XYZ coordinates are in angstroms. Other properties are in atomic units.
The sperically averaged electron density of each atom fit to a function of the form exp(a - br)
eigen_1, eigen_2 and eigen_3 are the three eigenvalues of traceless quadrupole moment tensor
  atom number  atomic symbol              X              Y              Z     net charge C6 coefficient C8 coefficient C10 coefficient fluctuating dipole atomic polarizability isotropic forcefield polarizability              a              b squared Pearson coefficient          <r^3>          <r^4>         wp_QDO          m_QDO          q_QDO       dipole_x       dipole_y       dipole_z         dipole            Qxy            Qxz            Qyz     Q(x^2-y^2)  Q(3z^2 - R^2)        eigen_1        eigen_2        eigen_3 static polarizability      alpha(xx)      alpha(xy)      alpha(xz)      alpha(yy)      alpha(yz)      alpha(zz) atomic spin moment
            1             Zn       0.300459      23.739849      12.792112       0.998690      79.988739 0.13566816E+04  0.40054303E+05                                15.428877                           12.156219       0.119507       1.941203                    0.997093      43.093429     115.344979       0.507907       0.408461      -1.131772       0.004877       0.010579       0.026061       0.028546      -0.023649       0.021985      -0.040589      -0.058328      -0.042451      -0.042366      -0.027239       0.069605             21.971854      30.163527       0.290194      -0.407440      17.404793       6.308409      18.347242           0.000000
            2             Zn       6.802978      44.317715      26.306169       0.998194      79.934197 0.13577089E+04  0.40087249E+05                                15.405131                           12.157293       0.105307       1.937197                    0.997119      43.073156     115.247809       0.508169       0.408224      -1.132076      -0.004191      -0.003838      -0.028319       0.028884      -0.027044       0.015478      -0.026692      -0.074703      -0.084896      -0.041607      -0.027989       0.069597             21.807746      29.897871       0.695105       0.171411      15.140797       5.742754      20.384570           0.000000
            3             Zn       2.572193      21.910721      12.366259       0.998763      80.056038 0.13578971E+04  0.40100772E+05                                15.439914                           12.163681       0.109668       1.938391                    0.997167      43.104716     115.405492       0.507605       0.408596      -1.131633       0.004642       0.017389      -0.022541       0.028844       0.031649       0.007220       0.042470      -0.054138      -0.030575      -0.044645      -0.024295       0.068941             21.989989      30.194127      -0.497451      -0.053198      12.656482      -3.564531      23.119358           0.000000
            4             Zn       4.531245      46.027656      27.109903       0.998346      79.826134 0.13554560E+04  0.40001418E+05                                15.387739                           12.144185       0.111736       1.939305                    0.997145      43.049430     115.131109       0.508667       0.408021      -1.132294      -0.005696      -0.020655       0.017737       0.027815       0.026906       0.014632       0.046729      -0.034878       0.021220      -0.041391      -0.025977       0.067368             21.781805      29.862381      -0.200053      -0.688788      14.085189      -5.136525      21.397843           0.000000
            5             Zn       4.843926      22.456485      14.163257       0.997092      80.012780 0.13573286E+04  0.40077218E+05                                15.429934                           12.157877       0.113063       1.939469                    0.997047      43.105766     115.374428       0.507963       0.408377      -1.131857       0.004706      -0.030154      -0.002051       0.030588      -0.010268      -0.029969      -0.001921       0.017122       0.176195      -0.045330      -0.023449       0.068779             21.971889      30.163023       0.207214       0.455059      23.574539      -2.745103      12.178104           0.000000
            6             Zn       2.259511      45.868739      25.227184       0.996965      79.856640 0.13562025E+04  0.40028632E+05                                15.390256                           12.146421       0.106763       1.937973                    0.997164      43.065200     115.177700       0.508694       0.407947      -1.132354      -0.004557       0.026444       0.010329       0.028753       0.001219      -0.031501      -0.020923       0.007011       0.164369      -0.040611      -0.029276       0.069887             21.785041      29.866434      -0.494963       0.514327      24.021584      -0.600353      11.467105           0.000000
            7              H       6.418873      34.317556      19.672217       0.124335       1.795491 0.14771374E+02  0.16730910E+03                                 2.346952                            2.162414      -1.449528       2.151444                    0.996633       4.172823      12.132755       0.455532       1.187102      -0.729849      -0.026693      -0.009772       0.000167       0.028426       0.005574      -0.003274       0.000153       0.012174      -0.012266      -0.006960      -0.003941       0.010901              2.581018       3.871704       0.103615       0.092250       2.096689       0.224454       1.774661          -0.000000
            8              H       0.997791      34.666264      20.707163       0.132647       1.434993 0.11373850E+02  0.11965791E+03                                 1.975771                            1.860224      -1.081930       2.333082                    0.999169       3.599824       9.811532       0.510291       1.140918      -0.743409       0.016992      -0.004338       0.026733       0.031971      -0.004320       0.006509      -0.000428      -0.002901       0.027067      -0.010486      -0.001230       0.011716              2.083283       2.429125       0.304840       0.452276       1.666785       0.308258       2.153939           0.000000
            9              H       0.684223      35.673567      19.278608       0.135149       1.396654 0.12029045E+02  0.13109981E+03                                 2.078814                            2.028206      -1.372735       2.194743                    0.995661       4.139531      12.311469       0.438239       1.282402      -0.706772       0.002337       0.022934      -0.017554       0.028975       0.001223      -0.002047      -0.006474      -0.017401       0.008856      -0.010492      -0.001629       0.012122              2.171585       2.223444      -0.352583       0.075855       2.729885       0.031715       1.561427          -0.000000
           10              H       3.981826      30.266548      16.810389       0.130473       1.535127 0.13467570E+02  0.15006496E+03                                 2.167260                            2.109377      -1.279026       2.225632                    0.997212       4.147398      12.226526       0.443676       1.238941      -0.717246      -0.002065      -0.022143       0.021717       0.031084      -0.000262      -0.004376      -0.009595      -0.018129       0.011875      -0.012731      -0.002781       0.015512              2.281022       2.071769      -0.258296      -0.062477       3.080452       0.109764       1.690845          -0.000000
           11              H       3.570051      31.241160      15.376329       0.121573       1.682464 0.14910803E+02  0.16767340E+03                                 2.172247                            2.118818      -1.196750       2.252271                    0.999154       3.977353      11.168165       0.482420       1.129061      -0.746158      -0.013461       0.008618      -0.022886       0.027915      -0.003774       0.004436      -0.001546      -0.002437       0.031236      -0.009566      -0.002322       0.011888              2.228538       2.215409       0.029569       0.299492       1.939580       0.388846       2.530625           0.000000
           12              H       5.009217      31.637543      16.342855       0.124114       1.619914 0.13227783E+02  0.14614662E+03                                 2.203866                            2.056255      -1.407446       2.166213                    0.997037       4.149979      12.024100       0.462494       1.198666      -0.726096       0.025067       0.012746       0.001561       0.028165       0.005624      -0.002203      -0.002062       0.004485      -0.014140      -0.005478      -0.003579       0.009057              2.371073       3.382389       0.174801      -0.092822       2.044643       0.255010       1.686186          -0.000000
           13              H       1.380533      28.580217      19.364722       0.126745       1.658088 0.13981638E+02  0.15280838E+03                                 2.057226                            1.980283      -1.091855       2.300878                    0.999384       3.703430       9.844740       0.532831       1.051787      -0.768983       0.015975      -0.021341      -0.005623       0.027245      -0.008283       0.000988       0.002878      -0.008515      -0.004864      -0.009241      -0.001202       0.010444              2.069237       1.910546      -0.442731       0.164356       2.543588      -0.220417       1.753579           0.000000
           14              H       1.559159      30.321034      19.491338       0.126747       1.713003 0.14511786E+02  0.16108784E+03                                 2.143047                            2.046661      -1.279785       2.215627                    0.999090       3.878359      10.604333       0.509756       1.082436      -0.758728       0.021026       0.020541       0.004637       0.029757       0.008412       0.005598       0.008246       0.007212       0.010216      -0.012144      -0.002938       0.015082              2.233697       2.186219       0.598392       0.305842       2.610792       0.339662       1.904079           0.000000
           15              H       6.744368      29.591607      19.667892       0.125187       1.693099 0.14646878E+02  0.16194995E+03                                 2.083726                            2.025846      -1.092235       2.295971                    0.999434       3.769748      10.079414       0.527195       1.050749      -0.769173      -0.029333       0.004773       0.001213       0.029744      -0.002595      -0.001003       0.002128       0.023696      -0.008273      -0.011229      -0.002371       0.013601              2.087866       2.500122      -0.059682      -0.480310       1.738309       0.072848       2.025167           0.000001
           16              H       5.603706      29.714200      13.295429       0.123952       1.821076 0.15902228E+02  0.18045411E+03                                 2.229188                            2.140548      -1.254003       2.220974                    0.998740       3.969337      10.943010       0.499545       1.080496      -0.759711      -0.028807       0.003765       0.004851       0.029454      -0.004479       0.001335       0.002125       0.019907       0.000003      -0.011404       0.000421       0.010983              2.297688       3.145838      -0.022769       0.255399       1.826745       0.006316       1.920480           0.000000
           17              H       0.377606      30.489939      13.015066       0.121844       1.632748 0.13564998E+02  0.14701878E+03                                 2.021807                            1.938773      -1.182926       2.259388                    0.999153       3.709932       9.794898       0.543861       1.039119      -0.771940       0.014178       0.019811      -0.005008       0.024871       0.005222      -0.001456      -0.003622      -0.005070       0.008412      -0.007260      -0.000281       0.007541              2.019044       1.864606       0.343534      -0.174704       2.216089      -0.300333       1.976436           0.000000
           18              H       0.273947      28.728691      13.049669       0.130201       1.699044 0.14394447E+02  0.15974814E+03                                 2.160459                            2.062665      -1.186131       2.266994                    0.999022       3.803995      10.461015       0.497934       1.108392      -0.752892       0.015446      -0.024779      -0.002602       0.029315      -0.008563       0.000698       0.004189      -0.008529      -0.002250      -0.010079      -0.000772       0.010851              2.265918       1.976437      -0.420226      -0.230177       2.716052       0.583344       2.105264           0.000000
           19              H       4.695854      33.494823      17.637716       0.098350       1.434603 0.10454807E+02  0.11033589E+03                                 2.108266                            1.875625      -1.708489       2.036087                    0.990604       4.392947      12.978994       0.459937       1.261848      -0.707579       0.033468       0.012684      -0.008420       0.036768       0.001889      -0.005196       0.009950       0.009888      -0.004635      -0.014100       0.004461       0.009639              2.348688       3.083849       0.732337      -0.078939       2.467666       0.171815       1.494548          -0.000000
           20              H       6.217620      37.261143      18.991953       0.097374       1.451418 0.11529926E+02  0.12395484E+03                                 2.081303                            1.943874      -1.676300       2.053308                    0.991164       4.304763      12.588894       0.463584       1.228969      -0.716527       0.032104       0.017367      -0.010050       0.037859       0.008505      -0.005801       0.006798       0.015567       0.007369      -0.016643       0.005228       0.011414              2.221622       2.404694       0.454616      -0.156694       2.585351       0.146186       1.674821          -0.000000
           21              H       1.208175      31.456379      14.939859       0.103715       1.813919 0.15888016E+02  0.18099610E+03                                 2.262679                            2.179136      -1.364791       2.191007                    0.995996       3.964646      11.099629       0.479707       1.120805      -0.749693       0.013232       0.032154      -0.019776       0.040001       0.013429       0.000955      -0.007482      -0.017794       0.008035      -0.018410       0.000985       0.017425              2.291603       2.228663       0.433162      -0.049984       2.541213      -0.157335       2.104933           0.000000
           22              H       6.333956      27.801073      17.694339       0.109480       1.829715 0.16024783E+02  0.18291908E+03                                 2.287359                            2.200375      -1.315751       2.224804                    0.995757       3.888912      10.893288       0.473594       1.133007      -0.747776      -0.014451      -0.029103       0.023349       0.040012       0.014042       0.000640      -0.006962      -0.013164       0.016249      -0.018996       0.003113       0.015882              2.307098       2.055700       0.454995      -0.091176       2.740055      -0.206702       2.125541          -0.000000
           23              H       3.362256      40.052170      22.758965       0.102275       1.582197 0.11852015E+02  0.12861533E+03                                 2.240648                            1.998482      -1.458167       2.153986                    0.993620       4.262735      12.625849       0.446649       1.263687      -0.709800       0.021924      -0.029947      -0.021045       0.042666      -0.002368       0.001640       0.016085       0.005938      -0.023200      -0.020348       0.006989       0.013359              2.530261       2.369918      -0.702803      -0.309441       3.239450       0.877109       1.981416           0.000000
           24              H       4.769322      41.545077      23.953556       0.101846       1.517908 0.11413537E+02  0.12334993E+03                                 2.205254                            1.976877      -1.717204       2.031258                    0.991040       4.520894      13.597368       0.441385       1.284015      -0.703221       0.043596      -0.014187       0.001645       0.045876      -0.006717       0.000131       0.004021       0.010943      -0.032500      -0.012415      -0.001772       0.014187              2.457614       3.618279      -0.390160       0.090267       2.091398       0.216549       1.663166           0.000000
           25              H      -0.047934      42.486997      23.506469       0.133978       1.814902 0.14696879E+02  0.16690875E+03                                 2.395247                            2.184583      -1.572708       2.105878                    0.992762       4.171752      12.302473       0.442903       1.217708      -0.722378      -0.036809       0.015112      -0.008762       0.040744      -0.006453       0.011109      -0.000402       0.007340      -0.037871      -0.017397       0.000259       0.017137              2.637846       3.797800      -0.196354       0.024918       2.253047       0.301926       1.862691           0.000000
           26              H       0.325608      26.104526      15.249714       0.132545       1.852450 0.15419363E+02  0.17678231E+03                                 2.411706                            2.228373      -1.537693       2.122028                    0.992439       4.141207      12.170078       0.442378       1.207648      -0.725700       0.039161      -0.012042       0.010685       0.042341      -0.003883       0.013554      -0.002166       0.008576      -0.045101      -0.020699       0.001980       0.018719              2.609475       3.634248      -0.272477       0.135732       2.353024       0.243618       1.841153           0.000000
           27              H       2.394429      27.032825      14.238755       0.108075       1.627296 0.12607726E+02  0.13831967E+03                                 2.249389                            2.038533      -1.456772       2.161455                    0.993117       4.186236      12.284353       0.451678       1.236033      -0.716973      -0.047258       0.016683      -0.008951       0.050909      -0.011698       0.005147       0.000295       0.007210      -0.041251      -0.015300      -0.004294       0.019594              2.465568       3.603047      -0.242811       0.211507       2.127803       0.168890       1.665855           0.000000
           28              H       3.823100      28.761382      15.054285       0.100836       1.617973 0.12492687E+02  0.13718334E+03                                 2.257470                            2.039649      -1.529268       2.117750                    0.993492       4.334659      12.859815       0.446657       1.248781      -0.712845      -0.021471       0.034829       0.003299       0.041048      -0.003699       0.006799       0.003290       0.003092      -0.057318      -0.021118       0.007035       0.014083              2.520731       2.278352      -0.562879      -0.148440       3.502448       0.640545       1.781393           0.000000
           29              H       0.939111      40.849022      20.985560       0.107223       1.814568 0.15701902E+02  0.17861143E+03                                 2.275874                            2.174096      -1.418900       2.170998                    0.995730       3.970933      11.162342       0.476994       1.128850      -0.747257       0.021793       0.026879      -0.019384       0.039663       0.012439      -0.006081      -0.006211      -0.007790       0.007666      -0.014418      -0.002509       0.016927              2.350660       2.373728       0.653079      -0.032999       2.527013       0.013703       2.151240          -0.000000
           30              H       5.180416      37.416427      23.268573       0.111979       1.665348 0.13947402E+02  0.15531068E+03                                 2.197621                            2.080848      -1.570252       2.106542                    0.993712       4.069657      11.630725       0.472476       1.164176      -0.735375      -0.023664      -0.031746       0.014981       0.042335       0.009513       0.001075      -0.002842      -0.019798       0.019432      -0.017149       0.005636       0.011512              2.282247       2.570533       0.599881       0.037389       2.339697       0.004311       1.936510           0.000000
           31              H      -0.045957      32.388764      18.484704       0.107279       1.664344 0.13705825E+02  0.15312409E+03                                 2.266397                            2.116158      -1.436827       2.168425                    0.993619       4.173667      12.250413       0.447451       1.225243      -0.720495      -0.037844      -0.014068       0.010114       0.041622       0.009251      -0.008035       0.005894       0.012357      -0.026491      -0.017139       0.000746       0.016393              2.438408       3.352035       0.192350      -0.073429       2.258432       0.238349       1.704759          -0.000000
           32              H       2.319599      35.091252      20.958035       0.106142       1.595000 0.12077476E+02  0.12983314E+03                                 2.143827                            1.932769      -1.487027       2.150690                    0.992574       3.959640      11.146424       0.491226       1.159886      -0.735494      -0.029779      -0.019638       0.014342       0.038446       0.009261      -0.010202       0.000198      -0.009180       0.015858      -0.016672       0.003493       0.013179              2.345977       3.177686       0.807548       0.116184       2.060613       0.237195       1.799631           0.000000
           33              H       5.821454      40.223119      25.238194       0.131456       1.654134 0.13789906E+02  0.15300456E+03                                 2.189584                            2.066753      -1.343096       2.195442                    0.997035       4.014128      11.422826       0.475243       1.161575      -0.736349      -0.008719       0.028033       0.000803       0.029369      -0.004326      -0.006798       0.004173      -0.013362       0.003615      -0.011255      -0.000121       0.011376              2.320914       1.979197      -0.477523      -0.107319       3.040667       0.483083       1.942879           0.000000
           34              H       5.302749      38.544961      25.265719       0.126741       1.622598 0.13709320E+02  0.14967935E+03                                 2.058875                            1.987362      -1.117010       2.298825                    0.999261       3.703713       9.966531       0.519267       1.080362      -0.760876      -0.020699      -0.014713      -0.000319       0.025397       0.008088      -0.003792       0.001952       0.005488       0.002240      -0.010250       0.001552       0.008698              2.066883       2.258534       0.435798      -0.177176       2.044496      -0.068265       1.897620           0.000000
           35              H       7.004232      38.922955      25.577539       0.125625       1.656563 0.13815375E+02  0.15035460E+03                                 2.045080                            1.957576      -1.005540       2.331377                    0.999728       3.700512       9.776710       0.541061       1.040173      -0.772073       0.024443      -0.008738       0.004115       0.026282      -0.005482       0.001495      -0.000810       0.014426      -0.005770      -0.008112      -0.002140       0.010252              2.084289       2.452206      -0.230726       0.535675       1.699618      -0.100362       2.101043          -0.000000
           36              H       0.117675      38.730893      18.740295       0.129183       1.565610 0.12904063E+02  0.13949831E+03                                 2.053522                            1.956766      -1.132813       2.300808                    0.999031       3.699910      10.077601       0.509191       1.112712      -0.751349       0.019363      -0.023241      -0.003138       0.030413      -0.009425       0.000804       0.004536      -0.002009      -0.005793      -0.010188      -0.000906       0.011095              2.144328       2.011995      -0.231527      -0.306936       2.548940       0.410929       1.872050           0.000000
           37              H       5.255041      39.350667      18.899154       0.132595       1.677309 0.14502606E+02  0.16057579E+03                                 2.100957                            2.039075      -1.271745       2.225579                    0.998762       3.789767      10.268322       0.514542       1.075106      -0.761838      -0.030240      -0.000349      -0.000580       0.030247      -0.002652       0.002916       0.002746       0.021297       0.003927      -0.012339       0.001315       0.011024              2.147341       2.674256       0.139139       0.394797       1.935356       0.060200       1.832411           0.000000
           38              H      -0.186011      40.449915      18.969147       0.121229       1.620976 0.13174279E+02  0.14170640E+03                                 2.013131                            1.909607      -1.151640       2.276729                    0.999109       3.667643       9.638130       0.548594       1.037988      -0.772359       0.005604       0.023702      -0.000301       0.024357       0.001821       0.000956      -0.001771      -0.011230       0.004958      -0.006908       0.001183       0.005724              2.043586       1.720154       0.333289      -0.048625       2.647446      -0.234355       1.763159           0.000000
           39              H       2.068118      37.105859      22.378332       0.126861       1.591810 0.12921576E+02  0.14155585E+03                                 2.159170                            2.017833      -1.256024       2.234184                    0.998054       4.049282      11.582305       0.473160       1.181642      -0.730623      -0.025450       0.006298      -0.014125       0.029781      -0.001225       0.004922       0.002593       0.014956       0.000741      -0.008851      -0.001021       0.009872              2.299563       3.345186      -0.210426      -0.010697       1.839308       0.227019       1.714195          -0.000000
           40              H       3.409554      36.268823      23.235936       0.125314       1.596888 0.13892733E+02  0.15185192E+03                                 2.020773                            1.986576      -1.022224       2.333338                    0.999555       3.703496       9.900063       0.526041       1.065256      -0.765243       0.011765      -0.023523       0.008884       0.027761      -0.006311       0.002400      -0.003390      -0.011906      -0.004282      -0.008091      -0.002658       0.010750              1.991584       1.814009      -0.042822       0.130021       2.085686      -0.299017       2.075057           0.000001
           41              H       3.530865      37.991931      22.829351       0.119436       1.515997 0.11985004E+02  0.13004612E+03                                 2.148621                            1.982174      -1.480327       2.128479                    0.997606       4.290739      12.589001       0.459167       1.229353      -0.716769       0.011371       0.025181       0.003915       0.027905       0.001633      -0.000191       0.004545      -0.009848       0.022451      -0.008987      -0.000895       0.009883              2.365672       2.283001       0.321544       0.178308       2.965083       0.699432       1.848931          -0.000000
           42              H       5.558658      34.513704      17.315279       0.128612       1.513628 0.12042857E+02  0.13020246E+03                                 2.117972                            1.965433      -1.445127       2.156834                    0.995372       4.062782      11.712867       0.470975       1.202869      -0.724163       0.008349      -0.028726       0.005947       0.030500      -0.002554      -0.001054       0.004457      -0.013301       0.004690      -0.007912      -0.001203       0.009115              2.271697       2.243170      -0.049502      -0.054363       3.003405       0.152831       1.568516          -0.000000
           43              H       4.265065      35.561191      16.616927       0.133887       1.636765 0.13978735E+02  0.15303318E+03                                 2.051646                            1.990144      -1.220018       2.251263                    0.998767       3.712309       9.932578       0.526570       1.062508      -0.765710      -0.028576       0.005411      -0.010170       0.030811      -0.007317       0.005955       0.002083       0.011534      -0.000068      -0.011254       0.000004       0.011249              2.084823       2.320104       0.060307       0.528854       1.765951       0.016673       2.168413           0.000000
           44              H       5.888990      36.207527      16.975147       0.121075       1.610944 0.13228431E+02  0.14295722E+03                                 2.037759                            1.940712      -1.072362       2.315081                    0.999345       3.678421       9.805680       0.530840       1.067689      -0.764128       0.017948       0.016798      -0.002079       0.024671       0.004979      -0.004307       0.001433       0.002083      -0.003932      -0.007154       0.000515       0.006640              2.079350       2.244399       0.492013      -0.227227       2.151690      -0.123555       1.841960           0.000000
           45              H       4.147144      45.282564      39.087271       0.125325       1.783885 0.14659711E+02  0.16576638E+03                                 2.339487                            2.156390      -1.456426       2.150201                    0.996727       4.159817      12.093563       0.455381       1.189489      -0.729321      -0.026425       0.005036       0.008399       0.028181      -0.005520      -0.002889      -0.000092       0.011972      -0.010914      -0.006796      -0.003669       0.010466              2.571863       3.854970       0.028175      -0.135132       1.656832       0.027008       2.203787          -0.000000
           46              H       5.541261      46.004499      38.267808       0.131900       1.434380 0.11371523E+02  0.11961513E+03                                 1.974156                            1.859249      -1.075322       2.335939                    0.999124       3.601282       9.811493       0.510800       1.139955      -0.743641       0.016432       0.025624      -0.009906       0.032011       0.007583       0.000362      -0.005075      -0.012256      -0.001081      -0.010276      -0.001331       0.011607              2.081103       2.425548       0.238574      -0.488497       1.764008      -0.364426       2.053754           0.000000
           47              H       5.227694      44.263683      38.109735       0.135787       1.392767 0.11988969E+02  0.13057537E+03                                 2.076564                            2.026186      -1.378115       2.193077                    0.995584       4.134194      12.298021       0.437944       1.284127      -0.706419       0.002256      -0.026706      -0.010889       0.028928      -0.002565      -0.000193       0.004883      -0.019531       0.002247      -0.010490      -0.001367       0.011857              2.169122       2.221211       0.241675       0.266831       1.824088       0.488830       2.462067          -0.000000
           48              H      -0.561643      22.127301       4.704833       0.131217       1.530877 0.13421110E+02  0.14942495E+03                                 2.163797                            2.106202      -1.339518       2.205584                    0.997163       4.141004      12.204501       0.443842       1.239489      -0.717133      -0.002301       0.029566       0.008211       0.030771      -0.003465       0.002008       0.005963      -0.024176      -0.006192      -0.012412      -0.003033       0.015445              2.277241       2.068684       0.074867       0.254200       1.940143       0.545227       2.822895          -0.000000
           49              H       5.841783      20.398063       4.577824       0.122136       1.679501 0.14879310E+02  0.16724297E+03                                 2.170412                            2.117173      -1.201040       2.251015                    0.999108       3.973851      11.158429       0.482369       1.129695      -0.746000      -0.013862      -0.024079       0.004040       0.028076       0.005500       0.001281      -0.005207      -0.014619      -0.005093      -0.009513      -0.002079       0.011592              2.226650       2.213636       0.243993      -0.174976       2.044187      -0.449573       2.422128           0.000000
           50              H       0.465748      21.036907       3.751283       0.125148       1.614275 0.13173961E+02  0.14543256E+03                                 2.200874                            2.053785      -1.416384       2.163497                    0.997035       4.142494      12.005273       0.462100       1.200673      -0.725648       0.024596      -0.005145      -0.011622       0.027686      -0.004336      -0.003490       0.003165       0.006362      -0.007912      -0.005452      -0.003109       0.008561              2.367595       3.376114      -0.167274      -0.104487       1.553364       0.027635       2.173308          -0.000000
           51              H       3.652263      25.182584       4.888072       0.126577       1.657856 0.13979278E+02  0.15277615E+03                                 2.057225                            1.980299      -1.094931       2.300026                    0.999457       3.702449       9.841924       0.532754       1.051982      -0.768947       0.015765       0.005930       0.021507       0.027317       0.004840       0.006794       0.001163      -0.001141       0.017508      -0.009271      -0.001052       0.010323              2.069228       1.910644       0.363750       0.301278       2.141922       0.452220       2.155118           0.000000
           52              H       3.830889      24.421828       3.317173       0.127161       1.710255 0.14482628E+02  0.16068213E+03                                 2.140713                            2.044574      -1.278077       2.216908                    0.999037       3.874908      10.591929       0.510031       1.082404      -0.758739       0.020657      -0.006022      -0.020301       0.029582       0.000636      -0.009995      -0.007555       0.007882       0.011506      -0.011837      -0.002962       0.014798              2.231139       2.183817      -0.034296      -0.669926       1.784846       0.136002       2.724754           0.000000
           53              H       2.200898      24.939442       3.860597       0.124501       1.694199 0.14659090E+02  0.16211801E+03                                 2.084724                            2.026788      -1.093614       2.295539                    0.999437       3.771181      10.084124       0.527037       1.050850      -0.769158      -0.029594      -0.001963      -0.005099       0.030094       0.000079       0.002630      -0.004278       0.019297      -0.019211      -0.010860      -0.002356       0.013216              2.088865       2.501319      -0.386376       0.292120       1.891249      -0.160788       1.874026           0.000001
           54              H       1.060239      19.359430       6.940661       0.124095       1.822499 0.15917569E+02  0.18067598E+03                                 2.230526                            2.141705      -1.254593       2.220393                    0.998724       3.970774      10.949256       0.499354       1.080622      -0.759671      -0.028315       0.002163      -0.005685       0.028960       0.003471       0.003328      -0.005156       0.015093      -0.017479      -0.011469      -0.000051       0.011520              2.299143       3.148331       0.232876      -0.108078       1.892532      -0.043787       1.856565           0.000000
           55              H       2.649340      18.728759       6.409032       0.121931       1.632655 0.13563520E+02  0.14699706E+03                                 2.021660                            1.938608      -1.178830       2.260819                    0.999231       3.709493       9.793181       0.543915       1.039056      -0.771961       0.014074      -0.014350      -0.014687       0.024894      -0.003809      -0.003952       0.000810      -0.009180      -0.005534      -0.007331      -0.000088       0.007419              2.018907       1.864459      -0.323163      -0.210256       2.296289       0.254050       1.895973           0.000000
           56              H       2.545681      19.639350       7.917017       0.129977       1.700189 0.14406224E+02  0.15991417E+03                                 2.161800                            2.063830      -1.184408       2.267547                    0.998991       3.804298      10.463569       0.497669       1.108738      -0.752821       0.014942       0.010277       0.022732       0.029080       0.004415       0.007428       0.000197      -0.000404       0.020474      -0.009785      -0.001262       0.011046              2.267407       1.977519       0.010760       0.479650       1.753636      -0.027245       3.071066           0.000000
           57              H       0.152385      21.229650       1.495402       0.098263       1.437454 0.10477718E+02  0.11063222E+03                                 2.110228                            1.876986      -1.712081       2.034138                    0.990693       4.398052      12.994979       0.460049       1.260918      -0.707748       0.033550      -0.013864      -0.006606       0.036898      -0.005516       0.001078      -0.006169       0.016639       0.015442      -0.014205       0.004382       0.009823              2.351208       3.087027      -0.435627      -0.596349       1.590595       0.336410       2.376003          -0.000000
           58              H       3.945891      43.221645      36.878182       0.098297       1.448619 0.11502371E+02  0.12360018E+03                                 2.079522                            1.942203      -1.676520       2.053551                    0.991223       4.303054      12.586082       0.463491       1.229796      -0.716317       0.031430      -0.017593      -0.009619       0.037281      -0.009557      -0.004958      -0.008414       0.012658      -0.000352      -0.017035       0.005493       0.011541              2.219600       2.402777      -0.363036      -0.315317       1.774517       0.321078       2.481504          -0.000000
           59              H       3.479907      19.912460       4.609674       0.103879       1.819379 0.15948209E+02  0.18186230E+03                                 2.267668                            2.183592      -1.374662       2.186789                    0.996159       3.969710      11.121051       0.479086       1.121146      -0.749601       0.013513      -0.032965      -0.017886       0.039865      -0.005795      -0.012095       0.005987      -0.021387       0.000866      -0.018689       0.001089       0.017601              2.296784       2.233429      -0.260996      -0.351560       2.355751       0.268778       2.301171           0.000000
           60              H       1.790487      24.125562       6.398022       0.108851       1.837530 0.16107593E+02  0.18407805E+03                                 2.292266                            2.204695      -1.313725       2.224356                    0.995755       3.898016      10.920603       0.473628       1.131612      -0.748101      -0.014652       0.034917       0.014238       0.040455      -0.006432      -0.012546       0.002723      -0.020688      -0.004884      -0.019174       0.003306       0.015868              2.312122       2.059682      -0.307788      -0.349753       2.464030       0.371043       2.412653          -0.000000
           61              H       1.090525      45.088459      32.577576       0.103129       1.579500 0.11829699E+02  0.12831558E+03                                 2.238180                            1.996665      -1.458248       2.154200                    0.993723       4.259427      12.614148       0.446820       1.263770      -0.709772       0.021785      -0.003223       0.035794       0.042026       0.002379       0.001181      -0.004609       0.025906       0.038359      -0.020232       0.006694       0.013538              2.527051       2.367296       0.083275       0.761672       1.535083       0.105883       3.678775           0.000000
           62              H       2.497590      45.376552      30.687385       0.102451       1.514901 0.11386224E+02  0.12298592E+03                                 2.202755                            1.974811      -1.729131       2.026892                    0.990956       4.516734      13.582806       0.441497       1.284407      -0.703140       0.043447       0.008097       0.011039       0.045553       0.003347       0.005884       0.002345       0.022448       0.003366      -0.012454      -0.001642       0.014096              2.454629       3.613429       0.272751       0.292186       1.581202       0.076999       2.169254           0.000000
           63              H       4.495534      44.518403      30.095201       0.133369       1.818224 0.14728442E+02  0.16736077E+03                                 2.398440                            2.187124      -1.570018       2.106370                    0.992471       4.175935      12.319176       0.442576       1.217927      -0.722329      -0.036963      -0.015405      -0.008411       0.040919       0.013007       0.000141       0.006966       0.018281      -0.004948      -0.017485       0.000139       0.017346              2.641722       3.804503       0.120124       0.157948       1.700549       0.018057       2.420114           0.000000
           64              H       2.597340      22.856728       9.089588       0.134358       1.849272 0.15389752E+02  0.17638951E+03                                 2.410774                            2.227637      -1.551674       2.116726                    0.992387       4.136358      12.161076       0.441954       1.209173      -0.725342       0.038593       0.015826       0.004812       0.041988       0.013199      -0.003078       0.008853       0.019875      -0.009163      -0.020081       0.001955       0.018126              2.608315       3.632306       0.253711       0.168034       1.757607       0.099794       2.435033           0.000000
           65              H       4.666162      21.517062       8.791136       0.109784       1.614613 0.12494545E+02  0.13681009E+03                                 2.240875                            2.031862      -1.458335       2.162406                    0.993061       4.171715      12.241700       0.451449       1.239080      -0.716318      -0.046513      -0.015664      -0.009866       0.050061       0.010457       0.007586       0.006705       0.019938      -0.002892      -0.014897      -0.004613       0.019510              2.455302       3.584661       0.302343       0.103512       1.630205       0.114933       2.151039           0.000000
           66              H       6.094832      21.359054       6.886397       0.101007       1.615178 0.12466665E+02  0.13683879E+03                                 2.255933                            2.038349      -1.535363       2.115254                    0.993636       4.331426      12.851310       0.446487       1.249793      -0.712635      -0.021693      -0.014005      -0.031926       0.041061       0.007861      -0.000252       0.010098       0.026088       0.011473      -0.021031       0.006878       0.014152              2.518951       2.276817       0.152704       0.560992       1.656060       0.424529       3.623977           0.000000
           67              H       5.482581      43.154219      32.774184       0.107956       1.808515 0.15638540E+02  0.17772608E+03                                 2.271822                            2.170559      -1.416946       2.172761                    0.995728       3.963746      11.140081       0.477060       1.129740      -0.747047       0.021978      -0.030260      -0.013261       0.039681      -0.010947      -0.007874       0.003086      -0.012881      -0.007511      -0.014214      -0.002167       0.016381              2.346303       2.369269      -0.353792      -0.547331       2.229243       0.155085       2.440398          -0.000000
           68              H       2.908684      46.847665      34.605392       0.112105       1.667520 0.13967964E+02  0.15557286E+03                                 2.197719                            2.080894      -1.576220       2.103862                    0.993572       4.072256      11.633514       0.473050       1.162514      -0.735752      -0.023639       0.028661       0.019823       0.042109      -0.003932      -0.008961       0.001433      -0.021960       0.012680      -0.017258       0.005732       0.011526              2.282307       2.570270      -0.267813      -0.538342       2.033787       0.172625       2.242864           0.000000
           69              H       2.225773      22.516193       2.029782       0.107989       1.666848 0.13729779E+02  0.15345220E+03                                 2.267997                            2.117424      -1.437259       2.167544                    0.993461       4.175717      12.257153       0.447521       1.224569      -0.720624      -0.037502       0.016356       0.006861       0.041485      -0.011080      -0.004131       0.000087       0.023380       0.004232      -0.016929       0.000525       0.016404              2.440304       3.355462      -0.160009      -0.130045       1.637711       0.120784       2.327739          -0.000000
           70              H       6.863069      46.009267      37.774322       0.108657       1.579209 0.11938829E+02  0.12799892E+03                                 2.131754                            1.923331      -1.488911       2.151827                    0.992607       3.940817      11.085972       0.491681       1.161924      -0.735021      -0.029359       0.021601       0.009578       0.037687      -0.013730      -0.003482      -0.001493      -0.011455       0.009144      -0.017090       0.003690       0.013401              2.331485       3.155195      -0.299934      -0.750024       1.651429      -0.005899       2.187830           0.000000
           71              H       3.549721      47.150060      31.189915       0.132997       1.648383 0.13733313E+02  0.15224770E+03                                 2.186316                            2.063965      -1.347464       2.193884                    0.997043       4.006473      11.402976       0.474974       1.163216      -0.735956      -0.008125      -0.013159      -0.023886       0.028456      -0.003461       0.007251      -0.000056      -0.005776       0.025174      -0.011012      -0.000389       0.011401              2.317210       1.976398       0.145416       0.465870       1.796638       0.233170       3.178595           0.000000
           72              H       3.031016      48.012976      32.629480       0.127834       1.619748 0.13681639E+02  0.14932796E+03                                 2.058449                            1.987022      -1.128056       2.295049                    0.999269       3.697801       9.954707       0.518567       1.082177      -0.760423      -0.020101       0.006607       0.012618       0.024635      -0.007322      -0.005169      -0.002725       0.004144      -0.002138      -0.010285       0.001523       0.008762              2.066431       2.257920      -0.371130      -0.288490       1.993136       0.097586       1.948236           0.000000
           73              H       4.732499      48.094024      32.146217       0.125237       1.653963 0.13788677E+02  0.14998858E+03                                 2.042912                            1.955696      -1.002147       2.333074                    0.999671       3.697895       9.766721       0.541326       1.040187      -0.772086       0.024707       0.007810       0.005681       0.026528       0.003799       0.004132      -0.001702       0.010353      -0.017650      -0.008290      -0.001823       0.010113              2.081980       2.449096       0.578052      -0.067959       2.085280      -0.123460       1.711565          -0.000000
           74              H       4.661146      42.268827      35.731170       0.128016       1.573579 0.12983500E+02  0.14055221E+03                                 2.059048                            1.961574      -1.134029       2.298973                    0.999042       3.709554      10.106108       0.509110       1.111345      -0.751689       0.019198       0.008811       0.021729       0.030304       0.005170       0.008368      -0.000572       0.005484       0.014669      -0.010269      -0.001456       0.011725              2.150420       2.017514      -0.150547       0.356250       1.689114       0.087834       2.744632           0.000000
           75              H       2.983312      42.096516      35.115000       0.131891       1.686665 0.14602181E+02  0.16193401E+03                                 2.107149                            2.044658      -1.272770       2.224146                    0.998846       3.801459      10.303755       0.514435       1.073631      -0.762199      -0.030473      -0.000906       0.000621       0.030493       0.003643       0.000710      -0.006770       0.013934      -0.018153      -0.012235       0.001287       0.010948              2.153896       2.684011       0.273793      -0.319713       1.810656       0.014368       1.967021           0.000000
           76              H       4.357460      41.607508      34.128027       0.120948       1.627640 0.13239310E+02  0.14256461E+03                                 2.017189                            1.913058      -1.151567       2.275453                    0.999201       3.676226       9.662372       0.548703       1.036626      -0.772703       0.005344      -0.012045      -0.020288       0.024192      -0.000172      -0.002368       0.002345      -0.010804       0.007565      -0.007251       0.001248       0.006003              2.047871       1.723137      -0.209666      -0.265466       2.191877       0.502201       2.228600           0.000000
           77              H       6.611587      46.231977      35.319473       0.127848       1.587120 0.12875896E+02  0.14093835E+03                                 2.155536                            2.014776      -1.256203       2.234422                    0.997903       4.042401      11.559901       0.473312       1.182244      -0.730490      -0.024868      -0.015134       0.001070       0.029131       0.004922      -0.001764      -0.004936       0.011590      -0.010455      -0.009100      -0.001133       0.010233              2.295391       3.337753       0.095712       0.187416       1.546904      -0.059158       2.001516          -0.000000
           78              H       1.137823      47.393202      35.615565       0.125687       1.596721 0.13891965E+02  0.15184834E+03                                 2.021056                            1.986883      -1.020682       2.334238                    0.999587       3.702767       9.899742       0.525833       1.065644      -0.765138       0.011810       0.019259       0.015762       0.027547       0.005370       0.004073       0.005244      -0.009110       0.005596      -0.008282      -0.002555       0.010838              1.991854       1.814367       0.133854      -0.028005       2.336903       0.153790       1.824293           0.000001
           79              H       1.259133      46.179534      34.326602       0.121017       1.508348 0.11912637E+02  0.12907281E+03                                 2.142058                            1.976729      -1.474456       2.131767                    0.997584       4.278947      12.547649       0.459581       1.230035      -0.716628       0.011705      -0.008949      -0.023097       0.027396      -0.001538      -0.000870      -0.004861      -0.010084       0.020243      -0.008829      -0.000864       0.009693              2.357769       2.275663      -0.006221      -0.365528       1.518581       0.132997       3.279062          -0.000000
           80              H       1.015189      20.440971       0.774243       0.127946       1.527036 0.12172225E+02  0.13195326E+03                                 2.130011                            1.975536      -1.458181       2.150297                    0.995465       4.079897      11.777970       0.469921       1.202351      -0.724241       0.008324       0.019415       0.021923       0.030444       0.000794       0.002634      -0.000138      -0.006490       0.025477      -0.008007      -0.000909       0.008915              2.285467       2.256157      -0.022277       0.071250       1.804265       0.550143       2.795979          -0.000000
           81              H      -0.278404      19.312437       0.216269       0.133277       1.641664 0.14030007E+02  0.15373371E+03                                 2.055976                            1.993990      -1.216663       2.252196                    0.998848       3.716250       9.947328       0.525988       1.062721      -0.765679      -0.028890      -0.011210      -0.000026       0.030988       0.008935       0.003345      -0.003565       0.009062      -0.007294      -0.011378       0.000067       0.011311              2.089377       2.326156       0.429958      -0.317857       2.057672      -0.183315       1.884302           0.000000
           82              H       3.617263      42.001847      38.799044       0.119529       1.620541 0.13323707E+02  0.14423028E+03                                 2.044851                            1.946831      -1.071506       2.314112                    0.999336       3.689902       9.841221       0.530410       1.066751      -0.764377       0.018913      -0.010358      -0.013615       0.025502      -0.006225      -0.002184      -0.000330       0.003769       0.001660      -0.007109       0.000471       0.006639              2.086864       2.252881      -0.445888      -0.314860       2.033591       0.197649       1.974121           0.000000
           83              H       1.875403      56.613990      19.883768       0.125579       1.786346 0.14682991E+02  0.16609624E+03                                 2.341439                            2.157882      -1.454796       2.150444                    0.996720       4.163082      12.105661       0.455291       1.189247      -0.729354      -0.026323       0.005137      -0.008532       0.028144       0.000343       0.006308       0.000239       0.011334      -0.012280      -0.006832      -0.003630       0.010462              2.574334       3.859679      -0.131359       0.043248       2.045164      -0.250724       1.818157          -0.000000
           84              H       3.269520      55.543347      19.668285       0.132071       1.437237 0.11397631E+02  0.11996392E+03                                 1.977113                            1.861601      -1.087305       2.330745                    0.999135       3.604184       9.823879       0.510364       1.140223      -0.743564       0.017094      -0.021230      -0.016863       0.032051      -0.003279      -0.006739       0.005550      -0.011927       0.001554      -0.010388      -0.001271       0.011658              2.084601       2.430332      -0.544095       0.037922       2.300859       0.056733       1.522613           0.000000
           85              H       2.955953      56.276860      21.254913       0.135690       1.392933 0.11988148E+02  0.13054216E+03                                 2.075204                            2.024864      -1.371042       2.196116                    0.995508       4.132932      12.286348       0.438568       1.282539      -0.706757       0.002386       0.004143       0.028422       0.028821       0.000700       0.002059       0.001301      -0.008735       0.034405      -0.010333      -0.001470       0.011804              2.167640       2.219368       0.110174      -0.342426       1.877883      -0.520230       2.405670          -0.000000
           86              H       1.710095      15.713205      17.806406       0.130134       1.537982 0.13496339E+02  0.15043877E+03                                 2.168114                            2.110098      -1.335412       2.205749                    0.997340       4.150384      12.230319       0.444162       1.237145      -0.717635      -0.002027      -0.007448      -0.029851       0.030833       0.003741       0.002225       0.003616      -0.007668       0.044627      -0.012813      -0.003057       0.015870              2.281972       2.072316       0.183369      -0.192620       2.133947      -0.657100       2.639654          -0.000000
           87              H       1.298321      16.467832      19.367475       0.121493       1.687851 0.14970050E+02  0.16849690E+03                                 2.176025                            2.122253      -1.197923       2.250608                    0.999178       3.984116      11.190273       0.482320       1.128242      -0.746337      -0.014171       0.015158       0.018739       0.027959      -0.001518      -0.005149       0.007262      -0.012454       0.003237      -0.009621      -0.002386       0.012007              2.232568       2.219339      -0.275121      -0.124533       2.725323       0.061781       1.753042           0.000000
           88              H       2.737487      15.432604      19.227490       0.123423       1.622319 0.13249452E+02  0.14642848E+03                                 2.204938                            2.057053      -1.411712       2.164305                    0.996985       4.152503      12.028472       0.462758       1.197634      -0.726339       0.025202      -0.007562       0.010472       0.028319      -0.000873       0.005606      -0.001074       0.009711       0.002057      -0.005391      -0.003261       0.008652              2.372389       3.385015      -0.007259       0.198127       1.997388      -0.282918       1.734763          -0.000000
           89              H       5.924001      14.344254      15.068834       0.125872       1.658718 0.13987555E+02  0.15287881E+03                                 2.057137                            1.980215      -1.092938       2.300418                    0.999433       3.705131       9.847256       0.533073       1.051270      -0.769130       0.016145       0.015974      -0.016156       0.027872       0.003242      -0.007353      -0.004071      -0.005934       0.002188      -0.008930      -0.001061       0.009991              2.069136       1.910441       0.079013      -0.465524       1.760111      -0.231834       2.536857           0.000000
           90              H       6.102628      13.364193      16.513118       0.125513       1.713110 0.14511857E+02  0.16107264E+03                                 2.142337                            2.046047      -1.279232       2.215624                    0.999038       3.879351      10.603036       0.510115       1.081781      -0.758919       0.021322      -0.014909       0.015693       0.030384      -0.008666       0.004295      -0.000310      -0.006205      -0.029445      -0.011621      -0.002805       0.014426              2.232898       2.185401      -0.563689       0.365031       2.374073      -0.475557       2.139221           0.000000
           91              H       4.472636      13.576006      15.793139       0.126125       1.689922 0.14613801E+02  0.16151261E+03                                 2.082540                            2.024759      -1.102756       2.292846                    0.999459       3.764007      10.065842       0.526803       1.051997      -0.768851      -0.028556      -0.003046       0.003531       0.028934       0.002458      -0.001678       0.002064       0.015813      -0.030813      -0.011013      -0.002480       0.013493              2.086656       2.498536       0.445396       0.188278       2.015374       0.087692       1.746057           0.000001
           92              H       3.331976      19.033424      19.085539       0.125285       1.816823 0.15857615E+02  0.17985372E+03                                 2.227744                            2.139214      -1.258832       2.219595                    0.998757       3.962395      10.927403       0.499025       1.082186      -0.759278      -0.027706      -0.006570       0.000914       0.028489       0.000680      -0.004641       0.003016       0.011003      -0.028028      -0.011303       0.000082       0.011220              2.296176       3.143628      -0.209454      -0.147388       1.901336       0.037361       1.843563           0.000000
           93              H       4.921077      18.888356      19.897530       0.121685       1.632233 0.13558969E+02  0.14692711E+03                                 2.020653                            1.937744      -1.179367       2.260489                    0.999197       3.710083       9.792245       0.544294       1.038479      -0.772112       0.013577      -0.005556       0.019681       0.024546      -0.001163       0.005506       0.002655      -0.002604       0.014163      -0.007223      -0.000632       0.007854              2.017883       1.863492      -0.020538       0.384492       1.775335       0.046211       2.414820           0.000000
           94              H       4.817417      19.739014      18.354943       0.129955       1.702738 0.14433342E+02  0.16028592E+03                                 2.163271                            2.065165      -1.189215       2.265595                    0.999039       3.808782      10.477228       0.497741       1.108087      -0.752953       0.015184       0.014862      -0.019986       0.029170       0.003943      -0.008115      -0.004381      -0.008241      -0.001345      -0.010476      -0.000713       0.011189              2.269040       1.978826       0.410309      -0.249327       2.767545      -0.557354       2.060749           0.000000
           95              H       2.424125      13.382582      20.188510       0.098563       1.435117 0.10457976E+02  0.11035085E+03                                 2.106492                            1.874179      -1.707883       2.035856                    0.990580       4.390498      12.960368       0.460863       1.259522      -0.708077       0.033268       0.001062       0.015308       0.036637       0.003102       0.004557      -0.003976      -0.000125      -0.036632      -0.014320       0.005104       0.009216              2.346523       3.080605      -0.297443       0.672968       1.884994      -0.506661       2.073971          -0.000000
           96              H       1.674151      55.731322      22.773121       0.097530       1.452941 0.11542977E+02  0.12411938E+03                                 2.081835                            1.944218      -1.673535       2.054481                    0.991335       4.305916      12.589894       0.463854       1.228014      -0.716729       0.031829       0.000050       0.020151       0.037672       0.000654       0.010095       0.001734       0.001041      -0.035902      -0.016494       0.005249       0.011245              2.222257       2.405566      -0.091820       0.472793       2.029242      -0.467604       2.231963          -0.000000
           97              H       5.751646      16.738217      19.772094       0.102817       1.823702 0.15994733E+02  0.18251703E+03                                 2.270817                            2.186438      -1.376546       2.185536                    0.996154       3.974830      11.137458       0.478907       1.120801      -0.749694       0.013599       0.000538       0.038045       0.040406      -0.007327       0.010961       0.001779      -0.008107       0.038920      -0.018365       0.001016       0.017349              2.299994       2.236512      -0.174349       0.402742       2.084684      -0.110964       2.578785           0.000000
           98              H       4.062224      16.180420      15.229267       0.108675       1.835287 0.16080742E+02  0.18367914E+03                                 2.289456                            2.202106      -1.310842       2.225574                    0.995752       3.896079      10.909449       0.474188       1.130841      -0.748291      -0.014981      -0.005524      -0.036894       0.040201      -0.007499       0.011694       0.004297      -0.008750       0.031614      -0.019078       0.003142       0.015936              2.309258       2.057338      -0.148652       0.440607       2.101578      -0.162959       2.768858          -0.000000
           99              H       5.633988      51.073481      23.306715       0.103260       1.582976 0.11859326E+02  0.12873430E+03                                 2.242641                            2.000014      -1.467317       2.150472                    0.993775       4.264227      12.638558       0.446103       1.264845      -0.709528       0.020920       0.032583      -0.015121       0.041569       0.000189      -0.003094      -0.011873      -0.002055      -0.046035      -0.020507       0.006671       0.013836              2.532771       2.372140       0.620505      -0.454683       3.058881      -0.984787       2.167290           0.000000
          100              H       0.225854      49.292481      24.002315       0.101722       1.519286 0.11426185E+02  0.12354593E+03                                 2.208435                            1.979360      -1.729760       2.026488                    0.991080       4.525685      13.624088       0.440554       1.285819      -0.702832       0.043771       0.005231      -0.013233       0.046026       0.003427      -0.005528      -0.006792       0.015087      -0.018419      -0.012323      -0.001566       0.013890              2.461557       3.625271       0.117306      -0.383995       1.960432      -0.294347       1.798968           0.000000
          101              H       2.223799      49.208709      25.041586       0.133417       1.812748 0.14674342E+02  0.16657132E+03                                 2.392164                            2.181973      -1.565750       2.108373                    0.992557       4.170928      12.292804       0.443499       1.216666      -0.722609      -0.036935       0.000046       0.017571       0.040901      -0.006395      -0.011505      -0.006688       0.018957      -0.003477      -0.017741       0.000340       0.017401              2.634190       3.792153       0.076434      -0.182150       2.218721      -0.319224       1.891696           0.000000
          102              H       4.869075      19.145801      14.982327       0.134998       1.847376 0.15371993E+02  0.17615352E+03                                 2.410277                            2.227252      -1.553088       2.116679                    0.992286       4.133882      12.156827       0.441677       1.210151      -0.725120       0.038115      -0.003288      -0.015792       0.041388      -0.009649      -0.010145      -0.006874       0.023818       0.000842      -0.020510       0.001907       0.018602              2.607797       3.631271       0.018569      -0.303366       2.179026      -0.343218       2.013094           0.000000
          103              H       6.937898      19.557168      16.291737       0.108227       1.624633 0.12583896E+02  0.13800353E+03                                 2.247770                            2.037270      -1.454679       2.162723                    0.993117       4.183416      12.276721       0.451562       1.236840      -0.716801      -0.047021      -0.000465       0.019102       0.050755       0.001487      -0.012806      -0.007353       0.019553      -0.004159      -0.015126      -0.004507       0.019633              2.463608       3.599472      -0.061676      -0.315620       1.926418      -0.284228       1.864935           0.000000
          104              H       1.551369      17.986619      17.380946       0.101442       1.614187 0.12459530E+02  0.13675136E+03                                 2.255769                            2.038339      -1.536435       2.115309                    0.993642       4.330362      12.850933       0.446266       1.250497      -0.712481      -0.020536      -0.020481       0.028369       0.040571      -0.003975      -0.007296      -0.013115       0.020715      -0.005581      -0.021083       0.006354       0.014729              2.518663       2.276643       0.409251      -0.412520       2.764058      -1.064159       2.515289           0.000000
          105              H       3.210844      52.210868      24.883513       0.108134       1.809445 0.15649756E+02  0.17788973E+03                                 2.272610                            2.171299      -1.447450       2.159138                    0.996006       3.965972      11.148353       0.476980       1.129700      -0.747035       0.022214       0.003105       0.032790       0.039727      -0.000861       0.013305       0.003307      -0.002252       0.023782      -0.013956      -0.002563       0.016519              2.347171       2.370191      -0.297375       0.580261       2.254251      -0.169083       2.417071          -0.000000
          106              H       0.636946      51.950019      20.769291       0.112283       1.664892 0.13940118E+02  0.15518373E+03                                 2.195358                            2.078785      -1.574787       2.104513                    0.993548       4.068953      11.620740       0.473307       1.162475      -0.735765      -0.023117       0.002717      -0.034367       0.041508      -0.005527       0.008368       0.001132      -0.017020       0.027429      -0.017354       0.005346       0.012008              2.279777       2.567553      -0.331679       0.500193       2.038620      -0.176445       2.233157           0.000000
          107              H       4.497513      13.202098      18.807141       0.106880       1.666748 0.13728413E+02  0.15341707E+03                                 2.266994                            2.116638      -1.428109       2.171222                    0.993505       4.176392      12.254156       0.447867       1.223782      -0.720815      -0.038202      -0.001910      -0.017648       0.042125       0.002222       0.011427      -0.005926       0.013291      -0.025827      -0.016654       0.000432       0.016223              2.439119       3.353223      -0.032737       0.203473       2.050067      -0.359063       1.914066          -0.000000
          108              H       4.591329      55.113591      19.910900       0.106733       1.589150 0.12024363E+02  0.12912169E+03                                 2.138853                            1.928744      -1.488059       2.150517                    0.992516       3.952407      11.120539       0.491644       1.160161      -0.735440      -0.029606      -0.002706      -0.023911       0.038152       0.003802       0.013778       0.001247      -0.011073       0.008169      -0.016954       0.003329       0.013625              2.340097       3.168799      -0.502567       0.638937       2.065336      -0.230747       1.786155           0.000000
          109              H       1.277985      48.840931      22.215147       0.132241       1.646784 0.13716391E+02  0.15200151E+03                                 2.184183                            2.062140      -1.414081       2.172152                    0.997254       4.005825      11.396065       0.475412       1.162593      -0.736111      -0.008488      -0.014647       0.023553       0.029006       0.007761      -0.000815      -0.004060      -0.013399       0.003582      -0.010929      -0.000345       0.011274              2.314789       1.974799       0.330233      -0.358481       2.628072      -0.713550       2.341495           0.000000
          110              H       0.759279      49.656173      20.748057       0.128452       1.616269 0.13644174E+02  0.14880731E+03                                 2.054382                            1.983334      -1.120673       2.298026                    0.999289       3.696076       9.944214       0.519462       1.081124      -0.760658      -0.020258       0.007674      -0.012116       0.024821      -0.000775       0.008930       0.000984       0.001294      -0.010953      -0.010167       0.001316       0.008851              2.062295       2.253282      -0.064090       0.464028       1.871430      -0.029207       2.062174           0.000000
          111              H       2.460762      49.197131      20.919499       0.124950       1.655015 0.13800403E+02  0.15015218E+03                                 2.044045                            1.956760      -1.002891       2.332545                    0.999684       3.699202       9.772225       0.541067       1.040435      -0.772018       0.024739       0.000625      -0.009818       0.026624       0.001592      -0.005349       0.002256       0.012357      -0.012816      -0.008033      -0.002285       0.010318              2.083135       2.450242      -0.348111      -0.466917       1.913117       0.223801       1.886047          -0.000000
          112              H       2.389407      55.214390      24.171791       0.127541       1.573151 0.12979302E+02  0.14050092E+03                                 2.059255                            1.961755      -1.130185       2.300602                    0.999049       3.708952      10.105553       0.508872       1.111910      -0.751564       0.019260       0.015301      -0.018769       0.030941       0.004106      -0.008319      -0.004239      -0.002002      -0.007955      -0.009653      -0.001532       0.011185              2.150646       2.017757       0.383817      -0.047660       2.404884      -0.500997       2.029297           0.000000
          113              H       0.711573      54.766926      24.629102       0.131697       1.686691 0.14603539E+02  0.16196450E+03                                 2.108175                            2.045611      -1.273994       2.223530                    0.998846       3.800403      10.303808       0.513955       1.074532      -0.761985      -0.030638       0.001365      -0.000027       0.030669      -0.000796      -0.003823       0.004002       0.009217      -0.031872      -0.012420       0.001576       0.010844              2.154979       2.685453      -0.414104      -0.077384       1.916423      -0.074897       1.863062           0.000000
          114              H       2.085722      54.156687      25.546082       0.121687       1.625698 0.13220396E+02  0.14231969E+03                                 2.016212                            1.912194      -1.153750       2.274984                    0.999265       3.673424       9.655741       0.548574       1.037172      -0.772549       0.005672      -0.011273       0.020194       0.023813      -0.001574       0.001313      -0.000596      -0.007416       0.017092      -0.006985       0.001032       0.005953              2.046846       1.722405      -0.124987       0.314081       1.783679      -0.266773       2.634455           0.000000
          115              H       4.339848      52.876275      20.945452       0.127099       1.587365 0.12878479E+02  0.14097555E+03                                 2.155962                            2.015156      -1.261185       2.232528                    0.997962       4.043775      11.564695       0.473198       1.182454      -0.730448      -0.025299       0.008904       0.012118       0.029431      -0.003913      -0.003796       0.002134       0.006896      -0.024113      -0.009083      -0.001180       0.010263              2.295872       3.338622       0.114280      -0.176334       1.939449      -0.167329       1.609546          -0.000000
          116              H       5.681284      52.552085      19.791755       0.125492       1.593185 0.13852026E+02  0.15129987E+03                                 2.017945                            1.983938      -1.021018       2.334489                    0.999542       3.699171       9.885843       0.526268       1.065551      -0.765170       0.011578       0.003831      -0.024748       0.027590       0.001092      -0.006717      -0.001814      -0.002801       0.022737      -0.008088      -0.002707       0.010796              1.988805       1.811651      -0.090924      -0.101709       1.816441       0.144540       2.338323           0.000001
          117              H       5.802595      52.042644      21.487304       0.119530       1.516331 0.11988532E+02  0.13008856E+03                                 2.148365                            1.981998      -1.472604       2.131532                    0.997619       4.291883      12.590849       0.459369       1.228773      -0.716884       0.011497      -0.016117       0.019614       0.027869      -0.000239       0.001812       0.000455      -0.018439      -0.002382      -0.009218      -0.000420       0.009638              2.365359       2.282587      -0.314825       0.189041       2.733460      -0.832764       2.080031          -0.000000
          118              H       3.286930      13.152380      21.232106       0.128278       1.515831 0.12064470E+02  0.13050498E+03                                 2.120863                            1.967902      -1.447390       2.155779                    0.995360       4.065267      11.726168       0.470389       1.203733      -0.723976       0.008110       0.009337      -0.028140       0.030738       0.001947      -0.002135      -0.004123      -0.013963       0.002286      -0.007955      -0.001224       0.009179              2.274969       2.246220       0.072192      -0.016040       2.062545      -0.699356       2.516142          -0.000000
          119              H       1.993337      13.233427      22.488432       0.134272       1.636498 0.13976546E+02  0.15301525E+03                                 2.052488                            1.990888      -1.223506       2.250349                    0.998764       3.709870       9.928800       0.526073       1.063470      -0.765477      -0.028217       0.005845       0.009819       0.030443      -0.001450      -0.009354       0.001342       0.005608      -0.017592      -0.011090      -0.000183       0.011273              2.085712       2.321325      -0.488579      -0.212446       2.083050       0.166070       1.852762           0.000000
          120              H       1.345522      58.004736      22.869066       0.121128       1.611766 0.13236863E+02  0.14307884E+03                                 2.039290                            1.942039      -1.074276       2.314396                    0.999374       3.677366       9.805637       0.530339       1.068470      -0.763948       0.017684      -0.006525       0.014801       0.023965       0.001046       0.007003      -0.001185       0.001298      -0.005529      -0.007658       0.000585       0.007073              2.080970       2.246211      -0.049337       0.540552       1.813577      -0.072539       2.183122           0.000000
          121              C       0.656962      34.658772      19.674183      -0.414309      37.384881 0.56015556E+03  0.14002082E+05                                 9.466931                            7.584764       0.046289       1.954369                    0.999107      33.583119      98.891758       0.636232       0.385130      -1.087401       0.033841      -0.037554      -0.034406       0.061150      -0.005397       0.003828      -0.005125      -0.004283       0.005733      -0.006778      -0.003162       0.009940             12.090985      15.876598      -2.798295      -1.043756      12.026911       4.057077       8.369447           0.000000
          122              C       3.965128      31.271808      16.391221      -0.411045      36.471571 0.55118579E+03  0.13716832E+05                                 9.245141                            7.474334       0.096643       1.968206                    0.999026      33.548596      98.441007       0.647548       0.380083      -1.091434      -0.030993       0.049397       0.040374       0.070927      -0.001537       0.000009      -0.013835      -0.008964       0.029813      -0.011060      -0.008477       0.019537             11.751384      13.307689      -3.236940      -2.316938      13.187858       4.641118       8.758606           0.000000
          123              C       0.892974      29.530992      19.130365      -0.412650      31.450989 0.52013973E+03  0.12723194E+05                                 8.241308                            7.238435       0.222964       2.004598                    0.999634      33.084593      95.392957       0.662872       0.377747      -1.096105      -0.008410       0.009550      -0.071538       0.072661      -0.001724       0.006843       0.009632       0.027374      -0.000275      -0.019330       0.002616       0.016714              8.580745       7.698121       0.548734       1.092776       8.440290       0.900111       9.603823          -0.000001
          124              C      -0.122902      29.643369      13.495183      -0.409320      31.712019 0.51723140E+03  0.12640564E+05                                 8.291157                            7.208671       0.273304       2.020981                    0.999708      33.063146      95.441488       0.665224       0.376753      -1.096286       0.011166       0.005420       0.065033       0.066207      -0.005274      -0.002964       0.002900       0.002599       0.012754      -0.007577      -0.000358       0.007935              8.866713       8.233482       0.226712       0.615291       8.063180       1.195680      10.303478           0.000000
          125              C       3.655446      33.262578      17.806406      -0.204834      50.795245 0.54002350E+03  0.13409718E+05                                11.955118                            7.760964      -0.059589       1.930663                    0.999357      31.718069      93.862202       0.589724       0.418264      -1.062507      -0.003084       0.017727       0.004474       0.018541       0.005488      -0.008410      -0.014181      -0.014971       0.032868      -0.015717      -0.008351       0.024068             18.734180      16.989519       5.373122       0.636871      26.428022      11.399230      12.784998           0.000000
          126              C       2.891598      34.087354      18.613679       0.012537      45.548625 0.43860447E+03  0.10299398E+05                                11.135111                            6.997797      -0.200056       1.933715                    0.999093      27.642807      78.547712       0.622998       0.418679      -1.066369       0.025705       0.007747       0.000967       0.026864       0.009142      -0.006849       0.012478      -0.031205       0.037110      -0.026935       0.003453       0.023482             18.523373      19.564513       7.059775       1.909741      23.371060      10.705854      12.634547           0.000000
          127              C       1.534079      33.781553      18.852361       0.118600      40.344439 0.40994815E+03  0.94705899E+04                                10.358779                            6.817153      -0.103651       1.972200                    0.999011      26.554197      74.979181       0.623662       0.425117      -1.061708      -0.042304       0.030299       0.036831       0.063751      -0.027640      -0.015846       0.016178      -0.016006       0.045287      -0.036526      -0.004346       0.040872             15.676243      17.385415       1.742952      -0.867065      19.445405       8.366469      10.197909          -0.000000
          128              C       5.324965      36.838198      19.395000      -0.200821      46.473352 0.54679535E+03  0.13646713E+05                                11.325221                            7.853601      -0.207583       1.888531                    0.999520      31.952166      95.397441       0.580175       0.423004      -1.057463       0.004398       0.007029       0.019150       0.020868      -0.000481       0.004951      -0.019442      -0.011752      -0.005120      -0.018351      -0.004495       0.022846             16.897432      13.392126       6.167926       1.867261      21.209840      10.997638      16.090331           0.000001
          129              C       3.099257      32.140854      17.227985       0.114837      40.726465 0.40368770E+03  0.92879704E+04                                10.421986                            6.746686       0.012623       2.010486                    0.999165      26.438193      74.442316       0.629599       0.422831      -1.063390       0.050153      -0.032682      -0.035203       0.069446      -0.026333      -0.017570       0.011002      -0.014138       0.030265      -0.033726      -0.003047       0.036773             15.925447      17.277852       2.378287      -1.061093      20.013397       8.545552      10.485092           0.000000
          130              C       1.747803      31.830286      17.473352       0.017104      46.866446 0.44758105E+03  0.10579696E+05                                11.423982                            7.109677      -0.299758       1.901584                    0.998773      27.828330      79.732575       0.611850       0.423506      -1.061695      -0.028148      -0.017274      -0.000739       0.033034       0.005868       0.009198       0.004706      -0.046998       0.052524      -0.034403       0.011234       0.023169             19.229729      19.191363       7.487843       1.844677      25.888407      10.936585      12.609418           0.000000
          131              C       0.120469      29.627704      14.952835       0.123381      34.282929 0.40964556E+03  0.94907019E+04                                 9.393582                            6.889946      -0.042206       1.998914                    0.999621      26.560319      75.854358       0.608361       0.434565      -1.052681      -0.006630       0.012853      -0.064688       0.066285      -0.014753       0.008365       0.001096       0.019595       0.097043      -0.034255       0.000111       0.034144             12.588547       9.741371       6.052922       3.308012      15.001598       4.589027      13.022671           0.000001
          132              C       0.853717      30.647267      15.535975      -0.206789      40.914839 0.51324232E+03  0.12577041E+05                                10.253507                            7.486288       0.105986       1.984941                    0.999739      31.463316      92.335096       0.610391       0.409489      -1.068716       0.004686       0.000935       0.008747       0.009967      -0.005122      -0.002849      -0.006999      -0.006052       0.005982      -0.010222       0.000975       0.009247             14.363407      11.756152       7.360022       4.894789      16.993736       7.052228      14.340333          -0.000000
          133              C       1.099269      30.659526      16.891785       0.019951      41.087259 0.44455616E+03  0.10509370E+05                                10.556575                            7.121172      -0.310197       1.902739                    0.999064      27.788658      80.094765       0.605687       0.427767      -1.057129       0.020117       0.031593      -0.009450       0.038628       0.000255       0.002757       0.023830       0.028479      -0.023086      -0.032969       0.013746       0.019223             16.899622      12.763725       9.904118       4.870618      23.816150       8.438065      14.118991           0.000000
          134              C       0.634609      29.609315      17.675858       0.122206      33.728666 0.40575259E+03  0.93659029E+04                                 9.242541                            6.823008      -0.075324       1.985348                    0.999435      26.492695      75.201589       0.616731       0.430251      -1.056683       0.004391      -0.016055       0.065867       0.067938      -0.011563       0.013040       0.006226       0.016592       0.102910      -0.033409      -0.004667       0.038076             12.192823       9.214390       5.999623       3.449182      15.129594       3.908892      12.234485          -0.000001
          135              C       6.712881      28.595201      17.091146      -0.200166      40.084222 0.50168289E+03  0.12226047E+05                                10.112668                            7.398622       0.030782       1.963408                    0.999630      31.283604      91.605471       0.614251       0.409170      -1.068742       0.000233      -0.001733      -0.003246       0.003687      -0.005616      -0.006651      -0.010144       0.006802       0.033913      -0.017338       0.000883       0.016456             13.942870      10.706155       7.049712       4.861683      17.161938       6.647819      13.960516           0.000001
          136              C       6.433935      28.605417      15.744380       0.008435      41.884323 0.44328812E+03  0.10475721E+05                                10.702653                            7.115991      -0.343024       1.895022                    0.998446      27.803955      80.220028       0.605051       0.428367      -1.056375      -0.016409      -0.021682       0.008031       0.028352      -0.009593       0.012102       0.020981       0.007661      -0.036220      -0.032688       0.015209       0.017479             17.039672      13.587058      10.433962       5.361158      23.630520       8.033831      13.901436          -0.000000
          137              C       3.722712      41.790262      23.870194      -0.057811      43.640523 0.47806633E+03  0.11534806E+05                                10.844509                            7.326555      -0.099433       1.930010                    0.999601      30.145824      88.431391       0.602894       0.421059      -1.058918      -0.039692       0.019883       0.007332       0.044995      -0.002621      -0.009691      -0.026384       0.014776       0.039285      -0.031736       0.000878       0.030858             15.432843      17.770277       1.042961       2.296996      18.238495       7.982715      10.289758          -0.000000
          138              C       2.908432      40.904870      23.206445      -0.173497      44.538413 0.49728764E+03  0.12084342E+05                                10.853756                            7.372512       0.150598       2.006908                    0.999789      30.848701      90.009114       0.614945       0.409878      -1.068984      -0.005603       0.031274       0.008746       0.032954      -0.019645      -0.009261       0.010216      -0.036282      -0.010807      -0.025942      -0.007282       0.033224             15.323429      20.421286       1.374333       2.300147      16.054376       6.768184       9.494624           0.000000
          139              C       1.529308      41.107829      23.128588       0.129652      45.534652 0.43290640E+03  0.10139794E+05                                11.273122                            7.027204      -0.182783       1.945394                    0.999128      26.857702      76.401360       0.611320       0.427762      -1.059891      -0.005221      -0.006497      -0.026846       0.028110       0.023508       0.030944       0.016431      -0.012941       0.137530      -0.050118      -0.013856       0.063974             18.299635      22.921557       6.607528       4.841946      20.837684       8.816115      11.139664          -0.000000
          140              C       0.999971      42.274503      23.633085      -0.268430      49.179028 0.52604815E+03  0.12977839E+05                                11.600011                            7.588251      -0.062061       1.937604                    0.998742      31.892677      94.083708       0.604839       0.410477      -1.067469      -0.009275       0.007093      -0.009644       0.015144      -0.020676      -0.019495      -0.034856      -0.008064       0.014128      -0.050149       0.012065       0.038084             17.689997      16.707803       2.621279       2.623156      24.171459      10.757291      12.190728          -0.000000
          141              C       5.309836      25.279750      14.510074       0.315782      37.664482 0.36116758E+03  0.81290068E+04                                10.028086                            6.510936      -0.103183       1.975455                    0.999454      25.565424      72.569956       0.618255       0.440159      -1.046633       0.039045      -0.070829       0.008003       0.081273      -0.037799      -0.007234      -0.006380      -0.048281      -0.004161      -0.046137       0.000496       0.045641             15.088371      15.621338       0.008278       1.513321      21.994405       6.267171       7.649369           0.000000
          142              C       3.926282      25.511995      14.243080      -0.207312      51.360848 0.52958879E+03  0.12981735E+05                                11.822318                            7.568443      -0.016395       1.964058                    0.999167      30.161673      86.380952       0.616037       0.405607      -1.079351       0.002623       0.043582       0.014768       0.046091       0.004379      -0.004076       0.014503      -0.046766       0.020816      -0.028198      -0.001155       0.029352             18.165106      21.336326       4.841235       4.239207      24.130841       7.208540       9.028151           0.000000
          143              C       2.979446      24.518994      13.688645       0.638670      26.150497 0.23793955E+03  0.48692541E+04                                 8.180093                            5.497901       0.123459       2.109291                    0.999726      21.689459      60.489339       0.628278       0.476385      -1.016786      -0.042836      -0.043806      -0.036058       0.071092      -0.002821      -0.048558      -0.038382      -0.021740       0.229906      -0.071901      -0.031017       0.102917             11.619274      14.571750       2.070665       2.397754      14.232559       3.798294       6.053514           0.000001
          144              C       4.141234      43.778307      25.222465       0.630190      25.977491 0.23798145E+03  0.48676570E+04                                 8.114994                            5.483511       0.142104       2.114988                    0.999747      21.712316      60.429531       0.632009       0.473812      -1.018722       0.043065       0.033949       0.046588       0.071956       0.013097      -0.051704      -0.056083      -0.039853       0.169596      -0.071452      -0.034666       0.106118             11.423599      14.259169       1.088177       2.554201      12.288970       4.982399       7.722659           0.000001
          145              C       3.200736      42.944677      24.437605      -0.210355      51.508384 0.52867799E+03  0.12951416E+05                                11.816131                            7.549421      -0.000878       1.968403                    0.999184      30.171220      86.329009       0.618462       0.404266      -1.080446      -0.000421      -0.038127      -0.023548       0.044814       0.004754       0.000968       0.012624      -0.043820       0.030168      -0.027452       0.000551       0.026901             18.049646      21.884846       3.005197       4.224182      20.219728       9.274008      12.044365          -0.000000
          146              C       1.803211      43.189862      24.288970       0.318552      37.291384 0.35796985E+03  0.80364050E+04                                 9.951632                            6.477388      -0.079443       1.984618                    0.999478      25.435525      72.028628       0.620735       0.439526      -1.047366      -0.038956       0.068597       0.011780       0.079761      -0.035683      -0.017714       0.003216      -0.039356      -0.003444      -0.044607       0.000093       0.044514             14.812737      16.333522      -0.205197       1.173427      18.392362       7.783716       9.712329           0.000000
          147              C       6.107282      26.298631      15.000808      -0.259582      49.910455 0.52420886E+03  0.12919477E+05                                11.702171                            7.569652      -0.066632       1.938041                    0.998830      31.754414      93.589355       0.606299       0.409901      -1.067982       0.012598      -0.004805       0.007936       0.015645      -0.026927      -0.010236      -0.022704       0.007126       0.024337      -0.042590       0.014444       0.028146             18.174080      15.298155       2.189286       2.278034      29.513417       9.198326       9.710669          -0.000000
          148              C       5.586260      27.553844      15.197023       0.124902      44.597379 0.41185321E+03  0.95836242E+04                                11.254094                            6.942356      -0.454006       1.864343                    0.998511      27.005892      78.063058       0.599814       0.438836      -1.046938       0.004901       0.001233       0.003463       0.006127       0.032384      -0.005672      -0.012144      -0.020015       0.088526      -0.048742       0.010237       0.038505             18.780167      18.241965       6.717138       4.872433      27.672040       9.314014      10.426497          -0.000000
          149              C       4.244211      27.794943      14.912334      -0.180927      44.645840 0.50982673E+03  0.12484961E+05                                10.940733                            7.508222       0.048708       1.974604                    0.999499      31.160751      91.715056       0.603196       0.414651      -1.064311       0.004012      -0.027089      -0.003877       0.027658      -0.014818      -0.006171       0.003147      -0.023748      -0.022537      -0.017207      -0.006523       0.023730             15.525510      18.709959       3.634142       3.419540      19.883350       5.828238       7.983222           0.000000
          150              C       3.426796      26.791726      14.448732      -0.059884      42.624876 0.46477007E+03  0.11114843E+05                                10.583332                            7.156227      -0.006120       1.957188                    0.999505      29.887734      86.765817       0.619840       0.413201      -1.065865       0.033323      -0.024492       0.004203       0.041568      -0.011245      -0.007197      -0.012593       0.032878       0.063074      -0.034082       0.008829       0.025252             15.010092      16.517696       2.916621       2.815087      20.801093       6.015884       7.711487          -0.000001
          151              C       0.377744      40.061705      22.875357      -0.001168      42.585863 0.47793474E+03  0.11454027E+05                                10.737000                            7.352232      -0.148375       1.954703                    0.998571      27.918285      79.858351       0.602581       0.424132      -1.064083       0.013016       0.029148       0.010860       0.033719      -0.014490       0.011056       0.034134      -0.018196       0.040974      -0.040263      -0.002323       0.042586             16.158271      17.327392      11.073226       3.508509      18.803767       5.609238      12.343654          -0.000000
          152              C       0.356821      40.113466      21.485731      -0.208947      41.313383 0.50510386E+03  0.12319085E+05                                10.310899                            7.393287       0.122007       1.989533                    0.999825      31.357762      91.584899       0.618846       0.405813      -1.071925       0.003597       0.002371       0.006470       0.007773      -0.014091      -0.007595      -0.009352       0.018409      -0.027191      -0.022680       0.001130       0.021550             14.884342      12.714700       8.054241       5.518550      16.120705       7.904258      15.817620           0.000000
          153              C       6.394406      39.245782      20.729969       0.123528      34.480085 0.40641657E+03  0.93708669E+04                                 9.352511                            6.810008      -0.093795       1.978923                    0.998837      26.361835      74.419845       0.620787       0.427913      -1.059727       0.005644       0.018028      -0.067939       0.070516      -0.017061      -0.001068       0.002477       0.010329       0.122082      -0.038196      -0.002647       0.040843             12.688016      10.418158       6.565582       3.673856      13.972593       5.025972      13.673296          -0.000000
          154              C       5.687534      38.238479      21.377596       0.019288      40.281334 0.44227928E+03  0.10415621E+05                                10.341486                            7.060798      -0.085274       1.971832                    0.999233      27.569983      78.656787       0.615283       0.422710      -1.062976      -0.017570      -0.025530       0.010977       0.032878       0.001826      -0.001400       0.021382       0.010044       0.036901      -0.024055      -0.000903       0.024958             16.199745      13.009294       9.291903       4.573263      19.881615       8.756558      15.708327           0.000000
          155              C       5.726177      38.179226      22.766829      -0.211413      41.778579 0.52317928E+03  0.12896124E+05                                10.469150                            7.612187      -0.043033       1.939892                    0.999581      31.658393      93.511455       0.598271       0.415336      -1.063781      -0.003292      -0.001679      -0.015235       0.015677       0.001133      -0.008222      -0.003348      -0.003728      -0.027257      -0.013620       0.004289       0.009331             14.515953      12.052289       6.897058       4.044253      15.793197       7.608471      15.702372          -0.000000
          156              C       6.391477      39.128638      23.520232       0.134106      34.721800 0.40518486E+03  0.93532256E+04                                 9.396392                            6.825749      -0.015710       2.005559                    0.999303      26.484710      75.277890       0.615346       0.431200      -1.055683      -0.024382       0.003148       0.055533       0.060731      -0.003795       0.006788      -0.010777       0.006242       0.145608      -0.029876      -0.020891       0.050767             12.201803      10.261483       5.017282       0.823310      12.529051       4.763710      13.814876           0.000001
          157              C       4.888247      37.245478      20.638350       0.011466      42.366456 0.43367204E+03  0.10158896E+05                                10.644844                            6.969778      -0.058378       1.982942                    0.999442      27.468746      78.060707       0.622463       0.420057      -1.065066       0.028000       0.013648      -0.005369       0.031608       0.000321       0.007117       0.007597      -0.029803       0.033745      -0.022102       0.003366       0.018736             17.120644      15.552008       8.526235       2.673253      20.205296      10.365654      15.604627          -0.000000
          158              C       3.756856      36.631834      21.185314       0.124289      36.977627 0.39826159E+03  0.91356220E+04                                 9.774188                            6.716574      -0.060264       1.988744                    0.998734      26.288195      73.999827       0.628605       0.424775      -1.061771      -0.032928       0.015317       0.055826       0.066598      -0.019214      -0.007486       0.014885       0.004759       0.093696      -0.035608      -0.003006       0.038614             14.082790      13.146138       5.118046       0.106985      15.451321       8.055749      13.650913           0.000000
          159              C       0.983138      32.648252      18.286130      -0.207015      46.915115 0.52804836E+03  0.13015357E+05                                11.190396                            7.574698       0.098622       1.982113                    0.999744      31.502624      92.329041       0.609867       0.407463      -1.071426       0.001480      -0.012469       0.000221       0.012558       0.001671      -0.013014      -0.010508       0.007328       0.013719      -0.015103      -0.004306       0.019409             16.913959      14.729355       2.352282      -0.161175      24.204111      10.522799      11.808412           0.000001
          160              C       4.655440      35.858137      18.682885       0.112530      36.549411 0.41114453E+03  0.95325189E+04                                 9.759993                            6.870328      -0.232495       1.930889                    0.998917      26.860952      76.699077       0.613622       0.430518      -1.055324       0.028869      -0.010093      -0.056963       0.064654      -0.014055      -0.011380       0.014785      -0.007531       0.109707      -0.032835      -0.011045       0.043880             13.884918      13.111754       5.852693       0.874292      15.434196       7.253411      13.108805          -0.000000
          161              C       3.562555      35.216569      19.256194       0.015751      42.249255 0.43007333E+03  0.10059879E+05                                10.626304                            6.941259      -0.199363       1.936028                    0.999163      27.545206      78.379751       0.623291       0.420112      -1.064369      -0.021833      -0.020075       0.005827       0.030227      -0.009957       0.002911       0.021772       0.002016      -0.006111      -0.025772       0.003525       0.022247             17.156739      16.074696       8.879195       2.175959      21.186412       9.885466      14.209108           0.000000
          162              C       3.140353      35.602055      20.505049      -0.202216      44.945422 0.50542931E+03  0.12338777E+05                                10.987654                            7.477792      -0.043587       1.939829                    0.999364      31.169383      91.314047       0.604751       0.414875      -1.065178      -0.004885      -0.005614      -0.012895       0.014888      -0.005645      -0.000007      -0.006174       0.021847      -0.024141      -0.014195      -0.002215       0.016411             16.466916      14.200889       7.011603       2.440406      19.472446      10.717366      15.727414          -0.000000
          163              C       6.121118      39.206280      24.980637      -0.412106      32.229670 0.52035726E+03  0.12734169E+05                                 8.408494                            7.248914       0.290558       2.030979                    0.999451      32.957727      95.153754       0.660939       0.378683      -1.095055       0.012134      -0.005305      -0.067350       0.068640       0.007620      -0.010261       0.007790       0.001111      -0.005777      -0.017291       0.006948       0.010344              9.126243       8.082534      -0.520992      -0.246040       8.325117       1.719924      10.971079          -0.000001
          164              C       6.297426      39.450785      19.251869      -0.413625      32.077105 0.52633678E+03  0.12904291E+05                                 8.364279                            7.284384       0.260867       2.015773                    0.999709      33.067205      95.242918       0.660819       0.378053      -1.096618       0.002165      -0.006641       0.069810       0.070159      -0.008016       0.004773       0.001948       0.003454      -0.000981      -0.010178       0.001063       0.009115              8.936300       7.509334       0.825299       0.628916       9.599310       1.077911       9.700256           0.000001
          165              C       3.168228      37.027536      22.481748      -0.415603      35.129723 0.54938040E+03  0.13649797E+05                                 9.026511                            7.494311       0.194987       1.999320                    0.999400      33.425573      97.745585       0.643030       0.383373      -1.089954       0.027408      -0.014001      -0.062115       0.069321      -0.004182       0.002578       0.000623      -0.017540       0.005831      -0.011222       0.002478       0.008744             10.654322      11.046057      -0.125194      -0.955007      10.487544       4.108183      10.429365          -0.000001
          166              C       5.118805      35.514197      17.321964      -0.410413      33.226312 0.53988537E+03  0.13357475E+05                                 8.670108                            7.447507       0.115760       1.973117                    0.999448      33.390917      97.484671       0.642587       0.385258      -1.088461      -0.022565       0.014062       0.060000       0.065627       0.002745      -0.004552       0.005863      -0.004399      -0.012867      -0.010064       0.002727       0.007337              9.685986       9.085004       0.601283      -0.474403      10.229189       2.257291       9.743766          -0.000000
          167              C       5.200433      45.113659      38.790786      -0.416613      37.501278 0.56248065E+03  0.14075129E+05                                 9.487434                            7.601786       0.041182       1.952169                    0.999098      33.650156      99.150028       0.635340       0.385261      -1.087281       0.034615      -0.009478       0.048412       0.060264       0.007646       0.001552       0.001798      -0.011231      -0.009662      -0.007949      -0.003510       0.011459             12.118393      15.911275       0.495266       2.959785       5.780476      -0.446946      14.663427           0.000000
          168              C      -0.578340      21.261661       4.043836      -0.414006      36.565242 0.55297038E+03  0.13771941E+05                                 9.259693                            7.485571       0.097171       1.967882                    0.999031      33.600622      98.621987       0.647193       0.379996      -1.091530      -0.030968       0.010632      -0.063291       0.071259      -0.000088       0.001554       0.002275      -0.030184      -0.031007      -0.011797      -0.008631       0.020428             11.773074      13.329416      -0.389290       3.973930       5.853272      -0.404390      16.136533           0.000000
          169              C       3.164703      24.504238       4.181855      -0.412998      31.458262 0.52035558E+03  0.12729682E+05                                 8.242000                            7.239539       0.220031       2.003719                    0.999650      33.092545      95.417669       0.662882       0.377705      -1.096144      -0.008236      -0.064856       0.027625       0.070974       0.004165      -0.001319      -0.010214       0.025894      -0.012958      -0.018469       0.002220       0.016249              8.580808       7.698552       0.671640      -1.019731       8.534502      -0.953722       9.509371          -0.000002
          170              C       2.148831      19.567838       6.902125      -0.409070      31.673124 0.51639266E+03  0.12614749E+05                                 8.283640                            7.202068       0.269868       2.020301                    0.999739      33.036753      95.340321       0.665644       0.376674      -1.096360       0.012336       0.054277      -0.037414       0.067067       0.000797       0.006735      -0.006064       0.002031       0.005782      -0.009179      -0.000247       0.009426              8.858557       8.227478       0.418717      -0.502469       8.698472      -1.564935       9.649720           0.000000
          171              C      -0.888024      21.491863       1.612187      -0.206866      50.867227 0.54077128E+03  0.13433216E+05                                11.966120                            7.766298      -0.115385       1.916071                    0.999592      31.744766      93.964919       0.589514       0.418259      -1.062488      -0.001474      -0.004819      -0.016989       0.017720      -0.010389      -0.000279       0.004749      -0.035412      -0.026200      -0.016298      -0.009231       0.025529             18.754692      17.008133      -2.138806      -4.978467       6.329948       0.208659      32.925995           0.000000
          172              C       5.163328      21.778593       0.494273       0.013405      45.528330 0.43831385E+03  0.10291356E+05                                11.134803                            6.997220      -0.202841       1.932811                    0.999151      27.630708      78.520853       0.622761       0.418887      -1.066186       0.025822      -0.003234      -0.005967       0.026699      -0.009448      -0.002990      -0.007766      -0.021044       0.062633      -0.025272       0.001814       0.023459             18.523002      19.564750      -1.876178      -7.064660       6.047218      -0.705919      29.957039           0.000000
          173              C       3.805809      22.138199       0.639763       0.119539      40.358620 0.41010599E+03  0.94752001E+04                                10.360306                            6.817972      -0.097676       1.973663                    0.998986      26.561764      75.005702       0.623689       0.425055      -1.061741      -0.042756       0.017532      -0.045143       0.064602      -0.000794       0.032316      -0.015012      -0.009968       0.055125      -0.035849      -0.006253       0.042102             15.677853      17.389829      -1.622606      -1.076038       5.264930      -0.179656      24.378800          -0.000000
          174              C       3.053236      43.782166      37.042940      -0.197153      46.248877 0.54382213E+03  0.13552990E+05                                11.288961                            7.832071      -0.152714       1.903111                    0.999108      31.852449      95.007718       0.581032       0.422988      -1.057554       0.001776       0.015417      -0.015092       0.021647       0.007045      -0.001281       0.013610      -0.022551      -0.031422      -0.017572      -0.005855       0.023427             16.834680      13.346629      -1.464104      -6.247833       7.822756      -3.269072      29.334654           0.000001
          175              C       5.370988      21.551797       2.872838       0.116995      40.720502 0.40352053E+03  0.92837309E+04                                10.423457                            6.746880       0.010042       2.009457                    0.999154      26.434120      74.444149       0.629329       0.423030      -1.063200       0.049316      -0.015538       0.046254       0.069375      -0.001250       0.031491      -0.007880      -0.010228       0.046011      -0.033558      -0.003552       0.037110             15.929209      17.280858      -2.108863      -1.532237       5.467596      -0.146230      25.039173           0.000000
          176              C       4.019534      21.919575       3.019115       0.014584      46.882775 0.44792089E+03  0.10587369E+05                                11.416190                            7.105592      -0.292320       1.903488                    0.998863      27.837362      79.698841       0.613040       0.422698      -1.062440      -0.028174       0.008733       0.016239       0.033671       0.006610      -0.010785      -0.002913      -0.046422       0.055929      -0.035423       0.012534       0.022889             19.213859      19.179717      -2.145719      -7.398499       6.453555       0.281810      32.008306           0.000000
          177              C       2.392202      20.838035       6.186865       0.123712      34.314264 0.41005086E+03  0.95031838E+04                                 9.401803                            6.895219      -0.037531       1.999994                    0.999579      26.573839      75.924709       0.607834       0.434800      -1.052456      -0.005838      -0.061546       0.021129       0.065333       0.016289       0.007043      -0.026066      -0.025923      -0.030457      -0.034101      -0.002121       0.036221             12.601429       9.751545      -0.162485      -6.905279       9.550230      -1.437341      18.502511           0.000001
          178              C       3.125449      20.833267       5.012328      -0.207438      40.868560 0.51253311E+03  0.12554806E+05                                10.243240                            7.478905       0.106944       1.985789                    0.999750      31.445139      92.251577       0.610988       0.409247      -1.068918       0.005344       0.007421      -0.005531       0.010687       0.001827       0.005753       0.003440      -0.011894      -0.015057      -0.010147       0.000042       0.010105             14.346763      11.742996       0.555628      -8.810051       8.889670      -2.370160      22.407625          -0.000000
          179              C       3.371000      22.001303       4.323806       0.020619      41.080523 0.44444175E+03  0.10506632E+05                                10.558521                            7.122712      -0.318113       1.900401                    0.998983      27.785153      80.100523       0.605272       0.428062      -1.056882       0.017655      -0.023912      -0.023041       0.037608       0.001224      -0.001294      -0.013120       0.049104       0.030588      -0.033594       0.013690       0.019904             16.901672      12.766073      -0.734510     -11.013804       9.238620      -0.019776      28.700324           0.000000
          180              C       2.906340      23.205436       4.841279       0.122283      33.740109 0.40591373E+03  0.93708171E+04                                 9.245906                            6.825502      -0.083751       1.983141                    0.999425      26.496656      75.224560       0.616447       0.430395      -1.056565       0.004777       0.067175      -0.019232       0.070036       0.014783       0.003033      -0.029608      -0.022201      -0.016507      -0.032464      -0.005213       0.037677             12.196977       9.217561      -0.013838      -6.922802       9.576622      -0.699592      17.796748          -0.000001
          181              C       2.169412      23.206117       6.011884      -0.200556      40.010357 0.50064791E+03  0.12192618E+05                                10.092319                            7.384940       0.043080       1.967167                    0.999628      31.257478      91.451392       0.615671       0.408501      -1.069347      -0.000407      -0.000265       0.001504       0.001580      -0.001363       0.007649      -0.003479      -0.019416      -0.040844      -0.017774       0.000593       0.017181             13.909589      10.680936       0.681069      -8.511952       8.989473      -1.929227      22.058358           0.000001
          182              C       1.890467      22.034676       6.676419       0.009633      41.851869 0.44275209E+03  0.10462317E+05                                10.709027                            7.119808      -0.361901       1.889524                    0.998813      27.787519      80.230573       0.603715       0.429346      -1.055527      -0.015606       0.019587       0.014053       0.028717       0.016466       0.002764      -0.004143       0.035427       0.050701      -0.033109       0.015221       0.017888             17.051051      13.595680      -0.574764     -11.725262       9.382178       0.196687      28.175296          -0.000000
          183              C       1.450980      45.181766      30.516729      -0.057753      43.620942 0.47784767E+03  0.11528106E+05                                10.840634                            7.324303      -0.102697       1.929160                    0.999592      30.140168      88.406684       0.603064       0.420993      -1.058970      -0.041620      -0.002991      -0.020684       0.046573      -0.007661       0.008106       0.002389      -0.029064      -0.089789      -0.032247       0.000852       0.031395             15.426578      17.763374       1.467117      -2.050588       5.362114      -0.549405      23.154246          -0.000000
          184              C       0.636700      45.049638      31.615375      -0.174755      44.598433 0.49806305E+03  0.12108480E+05                                10.865676                            7.380196       0.145903       2.005146                    0.999778      30.871960      90.110777       0.614353       0.410093      -1.068792      -0.006164      -0.008336      -0.032760       0.034361       0.001167       0.021381       0.004207      -0.011685       0.065128      -0.026253      -0.005499       0.031752             15.341996      20.445611       1.306268      -2.347642       5.278678      -0.545027      20.301700           0.000000
          185              C       6.072776      44.880733      31.478536       0.129277      45.542666 0.43304197E+03  0.10142524E+05                                11.268492                            7.024323      -0.173452       1.948029                    0.999122      26.862090      76.381644       0.612040       0.427278      -1.060321      -0.005975      -0.020377       0.018816       0.028372       0.015302      -0.033359      -0.035080      -0.044053       0.040645      -0.047412      -0.015210       0.062622             18.292143      22.910493       0.889095      -8.141311       5.927039      -0.208738      26.038897          -0.000000
          186              C       5.543440      44.734303      30.215919      -0.268747      49.129023 0.52541648E+03  0.12957818E+05                                11.590333                            7.582149      -0.064836       1.937061                    0.998790      31.877182      94.009002       0.605293       0.410310      -1.067623      -0.009998      -0.012758      -0.001631       0.016291      -0.006387       0.028938       0.015950      -0.040133      -0.090301      -0.052346       0.013534       0.038811             17.673538      16.698740       0.961164      -3.578796       5.865126      -0.190826      30.456748          -0.000000
          187              C       0.766368      22.628569      10.173685       0.315790      37.690945 0.36145962E+03  0.81373788E+04                                10.033318                            6.514079      -0.095959       1.977145                    0.999504      25.576872      72.614993       0.618022       0.440228      -1.046572       0.036999       0.041576       0.056872       0.079573       0.014049       0.036199       0.014346      -0.034421       0.031691      -0.046068       0.000635       0.045433             15.096556      15.628284       1.307475      -0.759979       5.810998       3.080945      23.850386           0.000000
          188              C       6.198015      22.281223      10.106052      -0.207992      51.249917 0.52846052E+03  0.12944987E+05                                11.797519                            7.554612      -0.011459       1.965840                    0.999141      30.136774      86.231797       0.617410       0.404989      -1.079945       0.000475      -0.010372      -0.045808       0.046970      -0.004849      -0.000246      -0.000189      -0.025593       0.086190      -0.028051      -0.000681       0.028732             18.122538      21.285912       1.247406      -6.296138       6.548327       2.928860      26.533374           0.000000
          189              C       5.251179      22.297569      11.243233       0.637466      26.150127 0.23792832E+03  0.48686711E+04                                 8.177986                            5.496405       0.124722       2.109820                    0.999720      21.689333      60.474797       0.628636       0.476149      -1.016974      -0.042180      -0.009794       0.056081       0.070853      -0.040449       0.023215      -0.028145      -0.135694      -0.101199      -0.069712      -0.034275       0.103987             11.616646      14.568433       1.040679      -2.991733       4.807977       1.642536      15.473527           0.000001
          190              C       1.869501      45.358845      28.118896       0.636426      25.851147 0.23664779E+03  0.48345186E+04                                 8.098245                            5.473891       0.140416       2.115340                    0.999739      21.645259      60.244508       0.631443       0.474811      -1.017988       0.043935       0.021426      -0.051623       0.071093      -0.051535       0.016941      -0.001191      -0.132308      -0.118925      -0.071718      -0.032270       0.103988             11.397368      14.227215       1.664058      -2.211907       4.541352      -0.512761      15.423537           0.000001
          191              C       0.929004      45.095951      29.233271      -0.212397      51.629520 0.53002309E+03  0.12993625E+05                                11.836518                            7.560564      -0.004186       1.966862                    0.999160      30.211584      86.497198       0.617768       0.404431      -1.080252       0.000727      -0.002109       0.046297       0.046351      -0.000383      -0.004278      -0.004136      -0.028008       0.076010      -0.027040       0.000685       0.026355             18.084654      21.927603       2.159887      -4.725330       6.066442      -1.099663      26.259916           0.000000
          192              C       6.346679      44.844636      29.095252       0.319575      37.338417 0.35849131E+03  0.80510272E+04                                 9.957644                            6.480693      -0.066817       1.987742                    0.999475      25.458811      72.107225       0.620780       0.439335      -1.047482      -0.038310      -0.022375      -0.064747       0.078489       0.001847       0.037442       0.007279      -0.021591       0.054367      -0.042962       0.000581       0.042381             14.822532      16.344924       1.119533      -0.410372       5.144225      -0.133805      22.978447           0.000000
          193              C       1.563815      22.544116       9.045941      -0.258886      49.904857 0.52426398E+03  0.12920804E+05                                11.699594                            7.568805      -0.064706       1.938567                    0.998848      31.754586      93.580963       0.606500       0.409766      -1.068101       0.007290       0.006490      -0.000871       0.009799       0.002698       0.030343       0.005808      -0.025545      -0.066265      -0.044060       0.016129       0.027931             18.168242      15.291647       0.878281      -3.029906       6.694187       3.976034      32.518890          -0.000000
          194              C       1.042792      22.086437       7.860787       0.124047      44.573191 0.41168524E+03  0.95783401E+04                                11.248508                            6.939639      -0.457113       1.863215                    0.998534      26.999546      78.028496       0.600125       0.438672      -1.047080       0.003847       0.000933      -0.005162       0.006505      -0.020105      -0.026955      -0.008792      -0.056762      -0.021195      -0.049980       0.011665       0.038315             18.768748      18.231643       0.860196      -8.247728       6.668558       2.809729      31.406042          -0.000000
          195              C      -0.299257      21.719340       7.794333      -0.181302      44.686379 0.51037155E+03  0.12502182E+05                                10.947740                            7.512437       0.049817       1.974715                    0.999498      31.182464      91.806202       0.602976       0.414674      -1.064251       0.003229       0.010376       0.026063       0.028238       0.002453       0.014808       0.009496      -0.006075       0.035463      -0.017066      -0.005995       0.023061             15.536345      18.720634       1.144349      -4.861102       5.914587       2.240913      21.973815           0.000000
          196              C       5.698528      21.819457       8.894945      -0.063010      42.813386 0.46715999E+03  0.11187786E+05                                10.619117                            7.178689      -0.015412       1.953550                    0.999523      29.961559      87.078562       0.618261       0.413672      -1.065423       0.034919       0.016450       0.018671       0.042878      -0.000531       0.012886      -0.013513      -0.018289      -0.078444      -0.033734       0.007281       0.026452             15.066136      16.567835       0.979528      -3.955063       5.792191       2.671643      22.838382          -0.000001
          197              C       4.921212      45.184490      32.511122      -0.000973      42.582250 0.47786443E+03  0.11452108E+05                                10.736287                            7.351769      -0.142948       1.956378                    0.998621      27.918939      79.863677       0.602580       0.424141      -1.064060       0.014027      -0.004721      -0.030089       0.033532       0.018328       0.005903      -0.022069       0.002494       0.105065      -0.041395      -0.001530       0.042925             16.156508      17.325206      -2.497970     -11.342233       9.100503      -0.007387      22.043814          -0.000000
          198              C       4.900290      43.955158      33.161109      -0.209106      41.387473 0.50611762E+03  0.12351317E+05                                10.327761                            7.404430       0.111186       1.986083                    0.999795      31.386086      91.727471       0.617847       0.406222      -1.071540       0.003186       0.006640      -0.005222       0.009028       0.000828       0.015835       0.005949       0.013039      -0.036699      -0.021148       0.000271       0.020877             14.911916      12.736641       0.756752      -9.754060       9.061754      -3.831954      22.937354           0.000000
          199              C       4.122676      43.734491      34.290426       0.122416      34.486253 0.40651362E+03  0.93730660E+04                                 9.351337                            6.809247      -0.093150       1.979292                    0.998774      26.364401      74.411420       0.621077       0.427715      -1.059917       0.004632      -0.066989       0.017701       0.069443       0.007593       0.015126      -0.029976      -0.035511      -0.017666      -0.037745      -0.002521       0.040267             12.685827      10.415550      -0.100063      -7.520579       9.395705      -2.385049      18.246226          -0.000000
          200              C       3.415804      44.799004      34.838962       0.017951      40.293096 0.44250872E+03  0.10421128E+05                                10.337926                            7.058946      -0.079740       1.973518                    0.999237      27.578739      78.651399       0.615920       0.422269      -1.063380      -0.018629       0.021781       0.016404       0.033024      -0.004052       0.000820      -0.021335       0.012225       0.043074      -0.025306      -0.000910       0.026216             16.192744      13.004246      -0.684924     -10.329642       9.164811      -2.569095      26.409174           0.000000
          201              C       3.454445      46.031742      34.195661      -0.211192      41.736020 0.52256811E+03  0.12876559E+05                                10.460209                            7.606544      -0.038091       1.941588                    0.999597      31.640199      93.423949       0.598668       0.415206      -1.063926      -0.002145      -0.013408       0.009843       0.016771      -0.009905       0.004434       0.008699       0.004722       0.000917      -0.016004       0.005363       0.010641             14.501559      12.038561       0.053159      -7.985709       9.129082      -3.760345      22.337035          -0.000000
          202              C       4.119745      46.209502      32.996744       0.133819      34.730090 0.40530963E+03  0.93569814E+04                                 9.398022                            6.827103      -0.012937       2.006375                    0.999283      26.490377      75.301605       0.615234       0.431238      -1.055642      -0.024860       0.046726      -0.030702       0.061188       0.008205       0.000558      -0.025340      -0.059783      -0.047087      -0.028152      -0.020473       0.048625             12.203010      10.262255      -1.796685      -4.756336       9.369940      -2.938492      16.976834           0.000001
          203              C       2.616517      44.655298      36.068550       0.010348      42.421386 0.43428691E+03  0.10176898E+05                                10.654007                            6.975050      -0.057003       1.982817                    0.999424      27.486871      78.125891       0.622183       0.420097      -1.065041       0.028060      -0.010250      -0.010170       0.031558       0.005626      -0.006148      -0.003981      -0.024007       0.053227      -0.022795       0.002693       0.020102             17.138197      15.565797      -1.948516      -8.733372       7.784023      -3.193602      28.064770          -0.000000
          204              C       1.485126      45.435805      36.326500       0.124263      36.937500 0.39776654E+03  0.91214240E+04                                 9.766591                            6.711912      -0.060270       1.988874                    0.998787      26.275474      73.952356       0.628892       0.424713      -1.061811      -0.032890       0.039978      -0.041500       0.066349       0.003162       0.021050      -0.027216      -0.018733       0.022888      -0.035194      -0.002308       0.037502             14.069596      13.131405      -2.463672      -4.478603       7.120593      -3.247538      21.956789           0.000000
          205              C       3.254868      22.214478       1.904346      -0.206341      46.855785 0.52731231E+03  0.12991507E+05                                11.177557                            7.566902       0.108178       1.985037                    0.999703      31.480874      92.217760       0.610541       0.407192      -1.071701       0.004331       0.004809       0.012362       0.013953      -0.010892       0.006573       0.000590      -0.009992      -0.038421      -0.016276      -0.002420       0.018697             16.891161      14.715593      -1.314661      -1.952623       5.787973       0.105752      30.169917           0.000001
          206              C       2.383711      43.655487      38.247754       0.106525      36.683605 0.41309082E+03  0.95868287E+04                                 9.772429                            6.879114      -0.226713       1.931704                    0.998925      26.930447      76.878564       0.614364       0.429587      -1.056130       0.028567      -0.043879       0.038708       0.065113      -0.003259       0.018395      -0.027945      -0.031798       0.036531      -0.032366      -0.010429       0.042795             13.903573      13.126862      -2.172285      -5.510342       7.417141      -2.625656      21.166717          -0.000000
          207              C       1.290825      44.472771      38.516714       0.019164      42.139229 0.42881148E+03  0.10023872E+05                                10.612827                            6.934037      -0.198625       1.936465                    0.999199      27.504901      78.262016       0.623160       0.420472      -1.064049      -0.020122       0.015277       0.013427       0.028611       0.007965       0.005998      -0.009943       0.021616       0.057341      -0.025847       0.003539       0.022307             17.131317      16.048977      -2.550096      -8.761433       7.383157      -1.920546      27.961815           0.000000
          208              C       7.683823      45.361569      37.558446      -0.206085      45.169728 0.50837560E+03  0.12429501E+05                                11.026060                            7.501863      -0.099945       1.924502                    0.999633      31.253223      91.647067       0.603465       0.415131      -1.064950      -0.004642      -0.009482       0.010113       0.014619       0.004987       0.005148       0.004127       0.014328      -0.032554      -0.012852      -0.002748       0.015600             16.533180      14.244041      -1.389459      -7.324228       7.406152      -3.759018      27.949347          -0.000000
          209              C       3.849385      47.435429      32.199302      -0.413969      32.277632 0.52146354E+03  0.12767862E+05                                 8.416091                            7.256116       0.287781       2.029805                    0.999467      32.991005      95.270712       0.660688       0.378631      -1.095106       0.014362      -0.055250       0.040094       0.069759      -0.012789      -0.001254      -0.004734       0.009821       0.016489      -0.017381       0.005909       0.011472              9.134076       8.088479       0.045697       0.574838       8.829249      -2.009588      10.484499          -0.000001
          210              C       4.025696      42.351918      34.851939      -0.410539      31.959798 0.52361548E+03  0.12820847E+05                                 8.343558                            7.264756       0.262976       2.017494                    0.999721      32.985642      94.943667       0.661822       0.377973      -1.096685       0.003492       0.065126      -0.029001       0.071376       0.008013       0.006205      -0.002492       0.006559       0.002234      -0.011647       0.001538       0.010109              8.914923       7.496024       0.132457      -1.024613       8.716846      -0.579304      10.531897           0.000001
          211              C       0.896497      46.360699      35.335595      -0.418018      35.177139 0.55040736E+03  0.13681027E+05                                 9.033599                            7.500861       0.189783       1.997473                    0.999383      33.451080      97.824933       0.642839       0.383327      -1.090040       0.028428      -0.047069       0.046173       0.071802       0.003747       0.003991       0.002247      -0.011890       0.018595      -0.010762       0.001872       0.008890             10.662977      11.052189      -0.766521       0.591235       6.893246      -2.034333      14.043496          -0.000001
          212              C       2.847077      42.648864      39.226076      -0.405613      33.084712 0.53667473E+03  0.13258634E+05                                 8.644752                            7.423852       0.125503       1.977035                    0.999433      33.302558      97.164710       0.643783       0.385105      -1.088538      -0.023001       0.044239      -0.043897       0.066431      -0.006022       0.000356       0.000048       0.006796       0.023136      -0.010773       0.003041       0.007732              9.657198       9.060441      -0.707311      -0.282608       7.887854      -0.905533      12.023298          -0.000000
          213              C       2.928692      56.441679      20.178287      -0.415940      37.444072 0.56135721E+03  0.14039571E+05                                 9.477009                            7.593227       0.040607       1.952577                    0.999078      33.615598      99.012125       0.635839       0.385163      -1.087383       0.035612       0.047492      -0.016221       0.061537       0.001858      -0.007498       0.003114      -0.003234       0.019675      -0.009775      -0.000820       0.010595             12.104398      15.891465       2.309454      -1.905673      12.815792      -3.617576       7.605938           0.000000
          214              C       1.693398      15.573586      18.886571      -0.409110      36.377457 0.54939493E+03  0.13661255E+05                                 9.229986                            7.462574       0.095482       1.968670                    0.999029      33.497191      98.253182       0.648002       0.380123      -1.091396      -0.029703      -0.060879       0.022194       0.071282       0.001214      -0.000375       0.011648      -0.004822       0.043040      -0.011233      -0.008625       0.019859             11.729876      13.281508       3.612564      -1.639780      13.859622      -4.228017       8.048498           0.000000
          215              C       5.436442      14.071825      16.009408      -0.412403      31.453756 0.52025138E+03  0.12726817E+05                                 8.242452                            7.239838       0.223731       2.004987                    0.999650      33.088018      95.411298       0.662710       0.377812      -1.096039      -0.004541       0.055379       0.044219       0.071012      -0.005627      -0.004091       0.000075       0.011064      -0.051613      -0.017750       0.000832       0.016918              8.581291       7.698093      -1.220079      -0.071788      10.092677       0.054429       7.953103          -0.000002
          216              C       4.420568      18.895848      18.924320      -0.409332      31.687587 0.51673762E+03  0.12625821E+05                                 8.288283                            7.206410       0.266050       2.019167                    0.999733      33.046017      95.390310       0.665147       0.376877      -1.096166       0.015154      -0.060347      -0.028664       0.068506       0.004099      -0.001754       0.002015      -0.007032      -0.013625      -0.006426      -0.001348       0.007774              8.863603       8.229979      -0.644562      -0.112061      10.776214       0.370337       7.584615           0.000000
          217              C       1.383716      13.352615      19.903035      -0.203905      50.777279 0.53977482E+03  0.13402428E+05                                11.954411                            7.760914      -0.061656       1.930225                    0.999346      31.709736      93.843433       0.589510       0.418451      -1.062355      -0.003041      -0.011915       0.012700       0.017678       0.004262       0.008915       0.009112      -0.009950       0.050198      -0.016078      -0.006845       0.022923             18.731898      16.985548      -3.235430       4.332910      26.066434     -11.605936      13.143712           0.000000
          218              C       7.435069      12.241108      20.213676       0.013360      45.505758 0.43810090E+03  0.10285311E+05                                11.132292                            6.996276      -0.204953       1.932490                    0.999173      27.623173      78.500555       0.622690       0.418978      -1.066107       0.026738      -0.005487       0.006614       0.028085       0.000521       0.012568      -0.005611      -0.041875      -0.001551      -0.026887       0.004163       0.022723             18.517312      19.558286      -5.180131       5.156728      24.582070      -9.997988      11.411581           0.000000
          219              C       6.077549      12.187303      19.829504       0.118695      40.373480 0.41024345E+03  0.94798665E+04                                10.365949                            6.821382      -0.107369       1.971025                    0.999001      26.565748      75.040852       0.623177       0.425338      -1.061487      -0.041946      -0.046747       0.007581       0.063263       0.029231      -0.016432      -0.001981      -0.042846      -0.033784      -0.037988      -0.005504       0.043492             15.687308      17.397828      -0.121221       1.945059      19.769986      -8.193118       9.894111          -0.000000
          220              C       0.781496      55.593746      22.205317      -0.198814      46.346638 0.54507373E+03  0.13591943E+05                                11.303160                            7.840000      -0.202937       1.890254                    0.999450      31.893714      95.156895       0.580860       0.422871      -1.057630       0.001855      -0.017127      -0.005735       0.018157      -0.005494      -0.002989       0.005041       0.013311       0.063534      -0.019571      -0.002782       0.022353             16.859599      13.365576      -4.687958       4.399488      26.829173      -7.693658      10.384048           0.000001
          221              C       7.642727      14.414404      19.220805       0.111971      40.821627 0.40479690E+03  0.93193551E+04                                10.434226                            6.753812       0.010721       2.009291                    0.999126      26.477283      74.562087       0.629601       0.422564      -1.063618       0.049337       0.046727      -0.010717       0.068793       0.029421      -0.014057      -0.001307      -0.031891      -0.012515      -0.035646      -0.001651       0.037298             15.945989      17.296770      -0.270076       2.593100      20.297695      -8.411667      10.243501           0.000000
          222              C       6.291273      14.357194      18.829162       0.018201      46.751899 0.44653395E+03  0.10547069E+05                                11.399706                            7.097445      -0.290294       1.904633                    0.998804      27.792118      79.557286       0.612982       0.423039      -1.062159      -0.026750       0.010850      -0.013268       0.031770      -0.010994       0.001133      -0.001311      -0.051864       0.039679      -0.034795       0.012975       0.021819             19.180865      19.145223      -5.321510       5.545398      25.333266     -11.185473      13.064106           0.000000
          223              C       4.663939      17.641316      18.181928       0.121764      34.325241 0.41027707E+03  0.95084308E+04                                 9.398043                            6.893102      -0.036562       2.000425                    0.999601      26.582427      75.915180       0.608543       0.434294      -1.052907      -0.006867       0.048221       0.043172       0.065087      -0.000648      -0.018958       0.025613      -0.026292      -0.039734      -0.036516       0.000366       0.036151             12.595043       9.746133      -5.894609       3.590784      17.501326      -3.155496      10.537670           0.000001
          224              C       5.397187      16.626521      18.773325      -0.205076      40.813121 0.51169562E+03  0.12529786E+05                                10.236247                            7.474502       0.111664       1.987372                    0.999730      31.421317      92.179984       0.610928       0.409434      -1.068743       0.005913      -0.008270      -0.002935       0.010582       0.004984      -0.003507       0.005233       0.000983       0.027384      -0.011465       0.000378       0.011087             14.334217      11.731972      -7.897789       3.920278      21.060565      -4.662487      10.210114          -0.000000
          225              C       5.642738      15.446226      18.106037       0.018129      41.168457 0.44563397E+03  0.10540887E+05                                10.567610                            7.128433      -0.317803       1.900140                    0.999074      27.823174      80.208712       0.605572       0.427603      -1.057265       0.019884      -0.007937       0.032533       0.038946      -0.002177      -0.002589      -0.010940       0.005671      -0.090982      -0.033149       0.014374       0.018774             16.917886      12.776216      -9.180036       6.148337      23.878293      -8.427127      14.099149           0.000000
          226              C       5.178078      15.292304      16.804491       0.123025      33.743572 0.40599516E+03  0.93733984E+04                                 9.246842                            6.826350      -0.081073       1.983693                    0.999477      26.501251      75.246486       0.616371       0.430415      -1.056526       0.004811      -0.050171      -0.047287       0.069111      -0.004524      -0.016080       0.023730      -0.035893      -0.044439      -0.033414      -0.005461       0.038875             12.197575       9.217723      -5.988652       3.472429      16.349550      -3.209107      11.025452          -0.000001
          227              C       4.441150      16.305737      16.218599      -0.197704      39.960356 0.49986807E+03  0.12170364E+05                                10.091679                            7.385009       0.034615       1.965264                    0.999626      31.225961      91.383266       0.614865       0.409146      -1.068795      -0.000838       0.003185       0.000371       0.003314       0.007727      -0.003364       0.014827      -0.000755       0.020015      -0.018379       0.000760       0.017619             13.908087      10.679857      -7.710656       3.665235      20.459932      -4.693978      10.584471           0.000001
          228              C       4.162204      17.466962      16.900829       0.006352      41.964603 0.44434894E+03  0.10506299E+05                                10.712363                            7.122364      -0.343431       1.894392                    0.998494      27.835007      80.311501       0.605097       0.428110      -1.056610      -0.014123       0.003925      -0.021659       0.026153      -0.003908      -0.014223      -0.015780       0.002430      -0.051193      -0.030104       0.012457       0.017648             17.056336      13.599869      -9.869978       6.362328      23.314507      -8.239371      14.254630          -0.000000
          229              C       5.994444      49.242082      24.256333      -0.056590      43.588268 0.47737257E+03  0.11513838E+05                                10.835976                            7.320648      -0.104219       1.928897                    0.999611      30.122944      88.346848       0.603213       0.420991      -1.058965      -0.041233      -0.014798       0.013306       0.045784       0.009913       0.002883       0.023491       0.017637       0.043718      -0.030552       0.001299       0.029254             15.420283      17.760489      -2.507635      -0.246423      19.170579      -7.424941       9.329781          -0.000000
          230              C       5.180164      50.259601      23.821435      -0.174335      44.489112 0.49662195E+03  0.12063829E+05                                10.845697                            7.367020       0.157206       2.008930                    0.999770      30.827694      89.924465       0.615259       0.409816      -1.069051      -0.007032      -0.023126       0.022469       0.033002       0.017292      -0.011503      -0.014223      -0.026182       0.014340      -0.024784      -0.006621       0.031405             15.311835      20.403777      -2.677058       0.039934      16.984528      -6.220362       8.547199           0.000000
          231              C       3.801040      50.225548      24.036132       0.126975      45.661921 0.43421912E+03  0.10177685E+05                                11.289353                            7.034963      -0.181911       1.945067                    0.999074      26.902644      76.542354       0.611392       0.427411      -1.060166      -0.005669       0.026621       0.009751       0.028912      -0.038210       0.004422       0.019358      -0.073753      -0.046800      -0.049583      -0.014615       0.064198             18.332497      22.958981      -7.518647       3.311675      21.242426      -8.625724      10.796084          -0.000000
          232              C       3.271704      49.205304      24.794253      -0.266895      49.106503 0.52506972E+03  0.12948061E+05                                11.592318                            7.583478      -0.072250       1.935434                    0.998725      31.858774      93.972424       0.604738       0.410725      -1.067277      -0.009414       0.005408       0.010177       0.014881       0.028342      -0.010306       0.019138       0.022033       0.099855      -0.052501       0.013572       0.038929             17.678485      16.695210      -3.582757       0.959522      24.487592     -10.559624      11.852654          -0.000000
          233              C       3.038103      20.198736      14.637869       0.315961      37.661846 0.36114847E+03  0.81288445E+04                                10.029899                            6.512484      -0.109475       1.973585                    0.999439      25.564759      72.580208       0.617909       0.440391      -1.046446       0.036688       0.030854      -0.066233       0.081760       0.023864      -0.030565      -0.006973      -0.021128       0.067585      -0.045362       0.000293       0.045070             15.089714      15.623030      -1.312906      -0.751146      16.663266      -9.345918      12.982847           0.000000
          234              C       1.654550      20.313837      14.972496      -0.210875      51.364396 0.52986585E+03  0.12987441E+05                                11.810978                            7.562566      -0.011816       1.965245                    0.999106      30.180605      86.371083       0.617369       0.404766      -1.080143       0.000559      -0.034679       0.030702       0.046320       0.000907       0.005939      -0.011292      -0.048884       0.017149      -0.028508       0.000988       0.027520             18.143129      21.307720      -6.080364       2.067837      19.023247     -10.131939      14.098420           0.000000
          235              C       0.707714      21.290492      14.389750       0.637175      26.141084 0.23787336E+03  0.48670300E+04                                 8.174266                            5.494675       0.129224       2.111374                    0.999688      21.687357      60.456529       0.628953       0.475959      -1.017125      -0.042119       0.053421      -0.020297       0.070991       0.040582       0.024401       0.064769      -0.069199       0.089066      -0.068635      -0.034693       0.103328             11.609372      14.558701      -3.107349       0.592407      11.377401      -5.435617       8.892015           0.000001
          236              C       6.412966      47.076959      25.301895       0.636043      25.873924 0.23690647E+03  0.48408645E+04                                 8.100254                            5.475218       0.136271       2.113972                    0.999752      21.658565      60.277543       0.631688       0.474523      -1.018198       0.043564      -0.055056       0.006256       0.070485       0.038796       0.036031       0.056258      -0.042477       0.165395      -0.071865      -0.033534       0.105399             11.400250      14.229705      -2.748907      -0.334584      13.151284      -4.457695       6.819762           0.000001
          237              C       5.472468      48.173482      24.972380      -0.212709      51.623043 0.52993241E+03  0.12990820E+05                                11.835920                            7.560158      -0.006759       1.966429                    0.999124      30.208476      86.485789       0.617757       0.404457      -1.080237      -0.000896       0.040980      -0.021828       0.046440      -0.001495       0.000424      -0.008558      -0.050389       0.015612      -0.027842       0.001700       0.026142             18.084279      21.927670      -5.170796       0.491497      22.162686      -8.194202      10.162480          -0.000000
          238              C       4.074944      48.179612      25.259034       0.318832      37.340585 0.35847780E+03  0.80507188E+04                                 9.958662                            6.480834      -0.077392       1.984830                    0.999470      25.458231      72.107626       0.620730       0.439370      -1.047451      -0.038562      -0.044790       0.052421       0.079001       0.033905      -0.022156      -0.010570      -0.027613       0.036132      -0.045639       0.000697       0.044941             14.825431      16.345017      -0.914209      -0.764870      18.641752      -7.658777       9.489524           0.000000
          239              C       3.835550      19.264307      15.274880      -0.260178      49.976066 0.52508730E+03  0.12946408E+05                                11.711321                            7.575573      -0.057832       1.940105                    0.998787      31.775844      93.668378       0.606119       0.409855      -1.068023       0.006471      -0.001550      -0.007074       0.009712       0.020903      -0.015259       0.017235       0.012654       0.050338      -0.039574       0.013200       0.026375             18.188828      15.308217      -3.069041       0.757675      22.646226     -13.186775      16.612041          -0.000000
          240              C       3.314529      18.466774      16.263819       0.128194      44.402565 0.40997644E+03  0.95281726E+04                                11.221078                            6.925763      -0.445098       1.867643                    0.998496      26.934535      77.784882       0.600686       0.438740      -1.047093       0.004083      -0.004060       0.001289       0.005901      -0.012915       0.030743       0.020497      -0.034777       0.044972      -0.049354       0.011406       0.037948             18.714846      18.183488      -7.544802       3.363765      22.717494     -12.076985      15.243555          -0.000000
          241              C       1.972480      18.592772      16.614961      -0.183420      44.734233 0.51110357E+03  0.12523431E+05                                10.951725                            7.515448       0.049229       1.974306                    0.999520      31.199885      91.841646       0.603198       0.414412      -1.064518       0.003083       0.016345      -0.022343       0.027855       0.012828      -0.009862      -0.010797      -0.006770       0.025229      -0.017555      -0.005774       0.023329             15.542144      18.729469      -4.784204       1.440098      16.023532      -8.076864      11.873430           0.000000
          242              C       1.155064      19.495871      15.977950      -0.058541      42.634365 0.46485946E+03  0.11118672E+05                                10.590045                            7.160845      -0.006746       1.956997                    0.999477      29.886873      86.799406       0.619066       0.413655      -1.065462       0.034118       0.008651      -0.023627       0.042392       0.012965      -0.005956       0.026751       0.008238      -0.006589      -0.034000       0.008472       0.025528             15.019392      16.524328      -3.896194       1.118004      16.205300      -8.683567      12.328548          -0.000001
          243              C       2.649475      50.967915      23.256777       0.001045      42.521503 0.47702638E+03  0.11427669E+05                                10.729348                            7.347138      -0.148027       1.955060                    0.998581      27.895503      79.796483       0.602512       0.424351      -1.063867       0.012317      -0.024868       0.018098       0.033130      -0.003711      -0.017401      -0.012071      -0.056121      -0.073722      -0.039871      -0.002654       0.042525             16.145283      17.314595      -8.566829       7.828909      18.799600      -5.595221      12.321653          -0.000000
          244              C       2.628553      52.145486      23.996417      -0.211352      41.459280 0.50712834E+03  0.12381468E+05                                10.335504                            7.408625       0.116911       1.987433                    0.999817      31.422872      91.838652       0.618106       0.405872      -1.071831       0.004464      -0.008499      -0.002612       0.009949       0.014960      -0.009778       0.002299       0.026511       0.008513      -0.022946       0.000910       0.022036             14.926188      12.749597      -8.836975       4.226443      22.809684      -4.097813       9.219283           0.000000
          245              C       1.850938      53.233837      23.622861       0.125576      34.450810 0.40593643E+03  0.93581620E+04                                 9.352973                            6.810077      -0.096683       1.978346                    0.998818      26.344715      74.394397       0.620149       0.428427      -1.059280       0.005312       0.048515       0.049760       0.069699       0.009522      -0.014505       0.027346      -0.042712      -0.028369      -0.038185      -0.002781       0.040967             12.688851      10.418384      -6.465394       3.847582      18.104469      -2.640410       9.543700          -0.000000
          246              C       1.144065      53.176627      22.426697       0.015256      40.372622 0.44354793E+03  0.10451707E+05                                10.350068                            7.066230      -0.085404       1.971450                    0.999209      27.612265      78.769494       0.615734       0.422149      -1.063458      -0.018065       0.002773      -0.027202       0.032772       0.002444       0.001303      -0.001161      -0.027725      -0.070639      -0.023660      -0.002212       0.025871             16.215702      13.023952      -8.618540       5.767363      24.358376      -6.193848      11.264779           0.000000
          247              C       1.182707      52.003142      21.680766      -0.208926      41.689144 0.52187173E+03  0.12856011E+05                                10.456598                            7.604324      -0.040501       1.941125                    0.999600      31.615302      93.359440       0.598377       0.415517      -1.063652      -0.002378       0.013681       0.007692       0.015874       0.006084       0.006514      -0.005471       0.007631       0.013439      -0.013114       0.003392       0.009722             14.495716      12.036527      -6.940299       3.945039      22.280288      -3.836313       9.170332          -0.000000
          248              C       1.848008      50.875970      22.126280       0.131085      34.777158 0.40594230E+03  0.93756944E+04                                 9.407429                            6.833109      -0.017718       2.004705                    0.999317      26.514246      75.397847       0.614842       0.431324      -1.055539      -0.023637      -0.051164      -0.025773       0.061974      -0.002472      -0.008574       0.038057      -0.041713       0.004809      -0.031336      -0.019380       0.050716             12.216268      10.273468      -3.225952       3.938031      17.640463      -1.826593       8.734874           0.000001
          249              C       0.344778      54.313333      21.936357       0.016072      42.250862 0.43230973E+03  0.10119844E+05                                10.631844                            6.962760      -0.058586       1.983372                    0.999423      27.417449      77.908150       0.622197       0.420532      -1.064678       0.028132      -0.003157       0.014815       0.031951      -0.007260       0.000216      -0.003653      -0.037189       0.008871      -0.021449       0.002159       0.019290             17.095967      15.532078      -6.566404       6.038694      25.691333      -7.161429      10.064489          -0.000000
          250              C      -0.786613      54.146471      21.131443       0.121841      37.063014 0.39925876E+03  0.91649547E+04                                 9.790497                            6.725975      -0.063239       1.987482                    0.998700      26.324963      74.148781       0.627976       0.424901      -1.061608      -0.035372      -0.056782      -0.015986       0.068782       0.015735      -0.013315       0.012644      -0.044193      -0.055110      -0.035148      -0.002415       0.037563             14.109531      13.167212      -2.657523       4.386081      21.122792      -4.819520       8.038590           0.000000
          251              C       5.526608      13.244325      19.131152      -0.206705      46.917608 0.52808822E+03  0.13015737E+05                                11.187601                            7.572890       0.101669       1.982957                    0.999745      31.505756      92.316444       0.610233       0.407238      -1.071644      -0.000154       0.006693      -0.012204       0.013919       0.010625       0.006104       0.009317       0.008766       0.017481      -0.015520      -0.002289       0.017809             16.909066      14.726024      -1.036465       2.117421      24.012982     -10.624992      11.988191           0.000001
          252              C       0.111971      56.700486      21.712617       0.107161      36.642404 0.41245618E+03  0.95692641E+04                                 9.769132                            6.876480      -0.232184       1.930378                    0.998923      26.911190      76.834302       0.614072       0.429918      -1.055834       0.029595       0.056470       0.019957       0.066806       0.018109      -0.007489       0.014576      -0.057135      -0.040522      -0.033916      -0.009247       0.043163             13.898316      13.123900      -3.686350       4.636048      19.992199      -4.638849       8.578848          -0.000000
          253              C      -0.980915      56.524770      20.870347       0.017061      42.206792 0.42956711E+03  0.10045626E+05                                10.622650                            6.939228      -0.195200       1.937142                    0.999223      27.527178      78.332940       0.623071       0.420361      -1.064154      -0.021456       0.005333      -0.018994       0.029148       0.002065      -0.008192      -0.011559      -0.012157      -0.056058      -0.024169       0.003978       0.020191             17.149587      16.066317      -6.320276       6.597768      24.506063      -7.960236      10.876381           0.000000
          254              C       5.412083      55.250487      20.579760      -0.202139      44.947038 0.50539678E+03  0.12338214E+05                                10.990765                            7.479426      -0.094455       1.927076                    0.999660      31.162458      91.305019       0.604437       0.415083      -1.065008      -0.004236       0.014823       0.002047       0.015552       0.003823      -0.003896       0.002411       0.029172      -0.005443      -0.014834      -0.001846       0.016680             16.473348      14.200261      -5.622023       4.851312      25.962516      -6.985060       9.257268          -0.000000
          255              C       1.577649      49.572401      21.463317      -0.413920      32.305708 0.52206940E+03  0.12787130E+05                                 8.423692                            7.262846       0.285787       2.029008                    0.999479      33.008755      95.356094       0.660001       0.378893      -1.094854       0.015138       0.061422       0.029215       0.069680       0.004955       0.009408      -0.004160      -0.006323      -0.024585      -0.015746       0.005690       0.010057              9.142262       8.094805       0.475245      -0.328864      11.824024       0.290884       7.507959          -0.000001
          256              C       1.753958      54.411407      24.539448      -0.411272      31.979371 0.52404092E+03  0.12833347E+05                                 8.344323                            7.265271       0.264333       2.017747                    0.999735      33.002230      94.986475       0.662158       0.377720      -1.096914       0.002924      -0.056708      -0.042404       0.070870       0.002067      -0.012234      -0.000228       0.001933      -0.013336      -0.013518       0.001041       0.012477              8.915930       7.497035      -0.954344       0.397275      10.582010      -0.495869       8.668746           0.000001
          257              C       5.439958      52.825875      20.825914      -0.415896      35.165467 0.55010854E+03  0.13673502E+05                                 9.036357                            7.502470       0.190176       1.997454                    0.999441      33.446059      97.850999       0.642219       0.383700      -1.089635       0.028312       0.061649       0.019537       0.070597       0.000390      -0.006250      -0.003413      -0.010956       0.017764      -0.010832       0.001038       0.009794             10.666910      11.055241       0.893879       0.369887      14.023854      -2.083230       6.921635          -0.000001
          258              C       0.575336      58.051049      22.095216      -0.409903      33.202196 0.53935786E+03  0.13341044E+05                                 8.664518                            7.442426       0.118636       1.974159                    0.999446      33.378489      97.433212       0.642999       0.385109      -1.088576      -0.021646      -0.060014      -0.017463       0.066145       0.003473       0.004761      -0.007082      -0.002896      -0.010278      -0.011013       0.003308       0.007704              9.679292       9.079763       0.110640       0.756710      11.808878      -1.338450       8.149235          -0.000000
          259              O       5.931246      24.059952      14.375201      -0.594782      47.083509 0.59606042E+03  0.14699429E+05                                10.427890                            7.473782      -0.078873       2.004378                    0.997843      28.646633      76.200109       0.706763       0.351416      -1.145395      -0.018389       0.078133       0.029511       0.085520      -0.053799      -0.014658       0.026250      -0.090548      -0.096700      -0.054506      -0.039073       0.093579             15.186878      12.584389      -4.565199      -2.302607      24.156640       6.309843       8.819604          -0.000001
          260              O       3.368254      23.363898      13.396879      -0.572294      45.177948 0.60155180E+03  0.14933760E+05                                10.161218                            7.603276      -0.226104       1.973228                    0.998077      28.100527      76.070102       0.684621       0.360379      -1.133262      -0.024284       0.037345      -0.021885       0.049632      -0.017418      -0.035918      -0.024620      -0.030357       0.091597      -0.059090       0.006952       0.052138             13.857127      14.572170      -2.632205       0.752784      19.457135       3.541112       7.542075          -0.000001
          261              O       1.758912      24.848632      13.508552      -0.555203      40.337399 0.51357660E+03  0.12189678E+05                                 9.372796                            6.970238       0.250201       2.138524                    0.997227      27.152033      70.614941       0.727441       0.354749      -1.143885       0.026583      -0.026207       0.010553       0.038793      -0.002192      -0.013400      -0.024051       0.103066       0.066687      -0.069273       0.020850       0.048423             13.087184      22.737786       1.319647       2.950729       9.763355       2.237735       6.760410          -0.000001
          262              O       5.353590      43.401675      25.348687      -0.550620      41.171536 0.52681461E+03  0.12575089E+05                                 9.488768                            7.060870       0.255499       2.141958                    0.997001      27.099646      70.521440       0.723041       0.354887      -1.144556      -0.030187       0.029604      -0.009350       0.043302      -0.001609      -0.011636      -0.040334       0.089512       0.020308      -0.069904       0.023232       0.046672             13.252003      22.707958       0.336098       3.148965       9.248902       2.770449       7.799148          -0.000001
          263              O       3.754266      44.842139      25.760385      -0.566675      45.175986 0.59747279E+03  0.14806446E+05                                10.161071                            7.580022      -0.221351       1.976015                    0.998202      28.008665      75.740722       0.685361       0.360624      -1.133135       0.024936      -0.040915       0.011927       0.049377      -0.007518      -0.039147      -0.027206      -0.042657       0.047757      -0.057908       0.007526       0.050382             13.840923      14.564335      -2.995541       0.091122      17.617764       5.580914       9.340671          -0.000001
          264              O       1.171305      44.343595      24.693982      -0.596190      46.333396 0.59239227E+03  0.14581837E+05                                10.289597                            7.440621      -0.070966       2.007064                    0.997833      28.604446      75.938856       0.710008       0.350461      -1.146536       0.018693      -0.071099      -0.045572       0.086494      -0.051481      -0.023111       0.042513      -0.074066      -0.052042      -0.054816      -0.038434       0.093251             14.731138      12.459285      -3.785554      -3.014618      20.395037       8.216286      11.339091          -0.000001
          265              O       1.387779      23.121664      11.297497      -0.595093      47.118678 0.59653097E+03  0.14714270E+05                                10.433150                            7.476860      -0.079298       2.004163                    0.997942      28.658509      76.245739       0.706584       0.351428      -1.145359      -0.017638      -0.014658      -0.083179       0.086282       0.014895       0.054816       0.026644       0.000816       0.180587      -0.055858      -0.037753       0.093612             15.195657      12.590903       0.288568       5.107003       7.193100       3.489150      25.802967          -0.000001
          266              O       5.639987      22.622439      12.389459      -0.571203      45.197594 0.60179505E+03  0.14942761E+05                                10.168503                            7.608192      -0.238938       1.969266                    0.998104      28.102923      76.108278       0.683877       0.360700      -1.132901      -0.024184      -0.037600      -0.021176       0.049468      -0.023604       0.031426      -0.001204      -0.076040      -0.032975      -0.058440       0.006399       0.052042             13.868275      14.588124       1.970721       1.906951       7.459684       3.392549      19.557016          -0.000001
          267              O       4.030645      21.976785      11.047805      -0.554772      40.400620 0.51442449E+03  0.12215188E+05                                 9.383040                            6.976417       0.199849       2.121801                    0.997150      27.170911      70.686223       0.727031       0.354793      -1.143817       0.028142       0.023363       0.016451       0.040105      -0.009917       0.008240      -0.023819       0.018532      -0.189267      -0.069560       0.021528       0.048032             13.104192      22.769375       1.897962      -2.623307       5.578835       0.182108      10.964367          -0.000001
          268              O       3.081857      45.656472      28.381958      -0.553917      41.264554 0.52820796E+03  0.12616519E+05                                 9.502082                            7.069257       0.202902       2.124551                    0.996802      27.133191      70.628737       0.722766       0.354792      -1.144647      -0.028023      -0.020238      -0.021213       0.040557      -0.012305       0.010013      -0.003609       0.012604      -0.202496      -0.068487       0.019975       0.048512             13.274046      22.748912       2.563612      -1.870518       5.769775      -0.759512      11.303450          -0.000001
          269              O       1.482533      45.292781      26.928631      -0.569955      45.285669 0.59926530E+03  0.14861903E+05                                10.175717                            7.589874      -0.223766       1.974852                    0.998179      28.049520      75.877865       0.685125       0.360480      -1.133254       0.023041       0.030787       0.028479       0.047852      -0.032719       0.026570       0.012402      -0.069718      -0.028455      -0.060025       0.007416       0.052609             13.863310      14.592372       1.580193       2.550612       6.585679       0.793584      20.411879          -0.000001
          270              O       5.714773      44.618521      27.893583      -0.595708      46.349339 0.59256860E+03  0.14587741E+05                                10.293185                            7.442968      -0.070447       2.007345                    0.997903      28.603060      75.947386       0.709695       0.350578      -1.146403       0.016916      -0.003696       0.083791       0.085561       0.004421       0.054774       0.004648       0.007407       0.198936      -0.054576      -0.036892       0.091468             14.736309      12.465811      -0.718376       4.787486       6.489575      -0.187186      25.253542          -0.000001
          271              O       3.659513      20.925439      13.648930      -0.595081      47.054892 0.59568913E+03  0.14687394E+05                                10.421750                            7.469930      -0.076636       2.005024                    0.997753      28.642791      76.172420       0.707190       0.351273      -1.145558      -0.017300      -0.064710       0.052891       0.085347       0.041180      -0.039173      -0.052604      -0.042330       0.044631      -0.055209      -0.038164       0.093373             15.176732      12.575243       4.272526      -2.799824      18.104951      -9.789173      14.850002          -0.000001
          272              O       1.096520      22.120717      13.535291      -0.572270      45.253064 0.60262405E+03  0.14969027E+05                                10.177368                            7.613985      -0.235269       1.970194                    0.998079      28.123505      76.187309       0.683518       0.360752      -1.132819      -0.024350      -0.000544       0.044443       0.050679       0.040912       0.004814       0.025237      -0.035330       0.088014      -0.060392       0.006615       0.053777             13.881907      14.602753       0.664501      -2.661706      13.608088      -6.941871      13.434881          -0.000001
          273              O       6.302380      21.281638      14.765271      -0.554601      40.331242 0.51348757E+03  0.12186785E+05                                 9.370780                            6.969012       0.200872       2.122474                    0.997047      27.152769      70.609841       0.727618       0.354686      -1.143959       0.029349       0.002372      -0.026938       0.039908       0.012428       0.005267       0.049493       0.063193      -0.060924      -0.070610       0.021159       0.049451             13.083347      22.730211      -3.211895      -0.334551       9.446046      -2.418606       7.073783          -0.000001
          274              O       0.810122      47.155963      24.912611      -0.552745      41.239708 0.52784410E+03  0.12606049E+05                                 9.499822                            7.068224       0.253022       2.141181                    0.996933      27.120765      70.598578       0.722581       0.354933      -1.144497      -0.026399      -0.008841       0.029354       0.040457       0.011592       0.005440       0.043183       0.079400       0.000427      -0.067826       0.021479       0.046347             13.269656      22.739946      -2.901410      -1.283978      10.574967      -2.016126       6.494054          -0.000001
          275              O       6.026000      46.079190      25.954241      -0.570124      45.284378 0.59927123E+03  0.14861243E+05                                10.172704                            7.587883      -0.216401       1.976910                    0.998233      28.053354      75.872101       0.685528       0.360287      -1.133470       0.023222       0.010977      -0.041532       0.048833       0.038602       0.014606       0.014623      -0.022679       0.113806      -0.059295       0.007549       0.051746             13.858693      14.585689       1.417606      -2.641893      16.263489      -6.382436      10.726902          -0.000001
          276              O       3.443039      47.251994      26.055690      -0.596655      46.365466 0.59280519E+03  0.14594702E+05                                10.294718                            7.443563      -0.068621       2.007642                    0.997932      28.611840      75.968211       0.709810       0.350494      -1.146497       0.017432       0.075106      -0.039109       0.086454       0.046140      -0.033084      -0.047501      -0.064755      -0.021801      -0.055538      -0.037457       0.092995             14.739809      12.468585       4.507811      -1.773101      20.729848      -8.034376      11.020994          -0.000001

******************************************************
Auxiliary information for the entire system
The total spin magnetic moment of the unit cell is   0.000006
The total net atomic charge of the unit cell is   0.000002
Accuracy of reproducing the electrostatic potential in the unit cell:
  The inner radius (bohr) =    5.0000
  The outer radius (bohr) =   12.0000
  Valid grid points have density less than (e/(bohr^3)) =    0.0001
  The number of valid grid points were=      1302474
  The rms potential error without charges in kcal/mol is=      1.52374
  The rms potential error with partial charges in kcal/mol is=      0.48754
  The RRMSE value at monopole order=      0.31996
  The rms potential error with partial charges and cloud penetration in kcal/mol is=      0.48127
  The RRMSE value at monopole order with cloud penetration is=      0.31585
  The rms potential error with partial charges and atomic dipoles in kcal/mol is=      0.18292
  The RRMSE value at dipole order=      0.12005
  The rms potential error with partial charges, atomic dipoles and cloud penetration in kcal/mol is=      0.17304
  The RRMSE value at dipole order with cloud penetration=      0.11356

******************************************************
The electron densities and ab initio electrostatic potential were computed in VASP using the PBE functional and
projector augmented wave method. See the main text of the journal article for a description of computational details.
The atomic charges, dipoles, and quadrupoles were computed with the DDEC6 method as described in
(a) T. A. Manz and N. Gabaldon Limas, RSC Adv. 6 (2016) 47771-47801 DOI: 10.1039/c6ra04656h
(b) N. Gabaldon Limas and T. A. Manz, RSC Adv. 8 (2018) 2678-2707 DOI: 10.1039/c7ra11829e.
For each atom in the material, the electron cloud parameters were fit to the spherically averaged atom-in-material
electron density using radial positions for which this density was between 10^-4 and 10^-2 electrons per cubic bohr.
The polarizabilities, dispersion coefficients, and quantum Drude oscillator (QDO) parameters were fit using the MCLF method.
The magnetic structure of the system was optimized in VASP from the default ferromagnetic initial guess using spin polarization.
The atomic spin moments (ASMs) were computed on this optimized magnetic structure using the DDEC6 partition as inputs
to the method of T. A. Manz and D. S. Sholl, J. Chem. Theory Comput. 7 (2011) 4146-4164 DOI: 10.1021/ct200539n.
The RMSE and RRMSE were computed using a uniform grid with Ewald summation.
