# Supplementary material for: A collection of forcefield precursors for metal–organic frameworks
Source: RSC Adv. 2019 Nov 13;9(63):36492–507. doi: 10.1039/c9ra07327b (PMC9075174; doi:10.1039/c9ra07327b)
Supplement: RA-009-C9RA07327B-s5466 [file RA-009-C9RA07327B-s5466.xyz]

  414
jmolscript: load "" {1 1 1} spacegroup "x,y,z" unitcell [{      6.988600     0.000000     0.000000 }, {     -2.329515    53.093120     0.000000 }, {      2.329515    26.546557    45.979992 }]
Mg     6.288948    27.642666    15.442380     1.444905
Mg     6.253725    52.036299    30.949592     1.444571
Mg     1.629882    26.098719    14.319549     1.445568
Mg     3.924192    53.878100    31.420428     1.445782
Mg     3.959414    25.898292    16.218063     1.446277
Mg     1.594659    53.364955    29.589964     1.445457
H      5.638312    36.806008    16.425433     0.107686
H     -0.129310    37.693194    17.382736     0.110841
H      5.966635    36.305074    18.116117     0.106123
H      3.878792    37.607183    17.977717     0.072626
H      4.733009    38.949112    17.168929     0.068101
H      4.442492    39.598971    19.436662     0.069681
H      6.154559    39.239796    19.250443     0.076580
H      6.007028    37.193853    20.504318     0.082120
H      4.259040    37.075986    20.281774     0.074695
H      4.045538    39.219886    21.663013     0.068959
H      5.762427    39.106002    22.028554     0.081526
H      5.497977    37.326055    23.508650     0.084609
H      4.224445    36.563903    22.592269     0.091850
H      0.805060    34.369033    25.750175     0.119681
H      2.133523    35.542126    25.816846     0.132276
H      0.447034    36.116328    25.876160     0.121377
H      1.103477    34.704317    19.087214     0.129426
H      1.046940    36.505766    19.193888     0.123071
H      2.563466    35.630526    19.427926     0.121612
H      0.940849    31.678009    23.124258     0.123128
H      1.457656    30.509695    21.871303     0.122422
H      2.135481    32.166996    21.876361     0.129806
H      4.321029    34.489290    18.145544     0.120085
H      4.338501    32.864640    17.394231     0.129986
H      3.154491    33.266024    18.685349     0.128579
H      1.189507    46.638322    26.587011     0.106445
H      4.483860    45.065438    29.407883     0.105749
H      5.011221    39.649144    24.545499     0.105514
H      2.194886    37.462239    21.353568     0.113891
H      6.974527    33.711210    23.664522     0.105607
H      2.777176    46.967234    28.628063     0.099346
H      4.181465    48.845934    29.140740     0.102577
H      6.378262    49.492608    28.885091     0.129045
H      6.143025    29.367662    18.166235     0.124458
H      1.323547    29.756303    18.478899     0.101773
H      2.699113    31.286978    19.694610     0.103563
H      3.921490    44.605918    25.495446     0.103784
H      4.411318    40.237681    27.787548     0.103394
H      0.378408    38.198109    24.870118     0.100652
H      5.644739    34.896248    20.012792     0.099932
H      6.540536    30.066102    20.618348     0.108763
H      5.674788    48.065465    30.654401     0.120928
H      5.093895    46.459929    31.178573     0.124630
H      6.820359    46.824679    31.235588     0.129758
H      6.240028    44.595565    24.755628     0.124477
H      0.956157    44.863950    25.108294     0.121869
H      0.162671    43.391413    25.742358     0.129087
H      5.600707    41.198932    29.560997     0.111441
H      6.675205    42.507412    28.979350     0.135143
H      5.201169    42.888886    29.920560     0.124016
H      2.705894    43.645463    23.750045     0.118491
H      3.215851    41.966659    23.371170     0.126640
H      1.703797    42.253362    24.261343     0.130391
H      1.231995    41.182208    26.955311     0.089309
H      6.949439    40.491732    25.967200     0.084731
H      6.623070    39.684982    28.234474     0.075054
H      7.127227    38.307215    27.256939     0.069444
H      1.322495    38.089002    29.260747     0.074947
H      2.514821    38.734084    28.118604     0.078716
H      2.101306    41.066730    29.055217     0.072553
H      0.939800    40.381829    30.209315     0.078038
H      3.848455    39.484290    30.058040     0.068960
H      3.278255    40.835775    31.083854     0.070299
H      1.721053    39.253334    32.256804     0.108791
H      2.411667    37.886717    31.294902     0.104472
H      3.426691    38.809741    32.439344     0.107540
H      0.979247    22.368397     5.892336     0.107788
H      2.200226    22.753853     4.645359     0.110872
H      1.307572    24.083039     5.480815     0.105739
H      6.208328    23.312127     4.422356     0.072127
H      0.073945    21.940732     3.664605     0.068017
H     -0.216570    23.579716     1.967944     0.072200
H      1.495497    23.598033     2.372108     0.077575
H      1.347968    25.706892     3.517010     0.081111
H     -0.400021    25.573097     3.730357     0.074106
H     -0.613521    25.697335     1.183065     0.068867
H      1.103369    26.070846     1.098922     0.080593
H      0.838920    28.242620     1.900353     0.087170
H     -0.434613    27.830086     3.018586     0.092174
H      3.134606    31.662347     3.340446     0.120054
H      4.463069    31.133540     2.291183     0.133489
H      2.776580    30.897807     1.764252     0.122118
H      3.433015    25.724413     6.381563     0.128199
H      3.376478    24.916070     4.768125     0.121471
H      4.893004    25.556373     5.409086     0.121555
H      3.270392    30.733748     6.983901     0.124440
H      3.787198    30.232815     8.622168     0.123548
H      4.465022    29.408544     7.184374     0.129336
H     -0.338034    25.016416     7.038617     0.120661
H     -0.320564    25.178084     8.821261     0.130410
H      5.484029    26.095533     7.828094     0.128923
H      5.848568    52.798982    38.276504     0.106253
H      2.154326    56.028371    38.228225     0.103682
H      2.681681    54.525569    45.350066     0.106456
H      4.524427    26.308172     2.859956     0.114532
H      2.315470    30.185031     4.952965     0.105969
H      0.447640    54.402128    36.971132     0.100503
H      1.851930    53.906770    35.087792     0.100648
H      4.048727    53.362034    34.655580     0.129203
H      1.483962    27.595148    11.463732     0.125314
H      3.653084    27.671602    10.970826     0.100899
H      5.028651    27.959102     9.037367     0.103534
H      1.591950    52.869861    40.582401     0.104335
H      2.081781    57.038998    43.219353     0.103147
H      2.707952    28.985658     0.464398     0.100164
H      0.985678    26.430020     5.752557     0.102222
H      1.881475    29.369521     9.632808     0.109543
H      3.345255    55.607873    35.006867     0.120737
H      2.764362    56.864587    36.135216     0.123273
H      4.490826    56.731589    35.790826     0.130360
H      3.910488    52.234336    40.961276     0.123483
H      5.615217    52.405561    40.552514     0.120389
H      4.821732    53.690946    41.510737     0.129317
H      3.271173    58.094224    41.500161     0.111509
H      4.345670    56.936263    40.657808     0.134694
H      2.871635    57.560638    39.856836     0.122325
H      7.364952    51.838527    42.286879     0.118190
H      7.874909    52.349813    43.930204     0.128141
H      6.362856    52.977374    43.236826     0.129630
H      5.891057    55.845995    42.817488     0.089484
H      4.619900    55.335505    43.909513     0.083823
H      4.293534    57.702396    43.474542     0.071965
H      4.797690    57.544710    45.156490     0.069364
H      5.981560    59.389165    44.343564     0.075162
H      7.173885    58.077499    44.355979     0.076484
H      6.760371    57.722306    41.867542     0.073065
H      5.598866    59.064235    41.883635     0.079297
H      1.518921    59.381997    42.736563     0.068271
H      0.948722    59.594635    41.053236     0.069585
H      6.380122    61.401660    41.837195     0.109363
H      7.070734    61.251937    43.501670     0.105096
H      1.097160    61.781541    42.130087     0.106911
H      3.308769    20.465272    23.662223     0.107937
H      4.529747    19.192630    23.951897     0.110755
H      3.637094    19.251564    22.383060     0.105255
H      1.549249    18.720367    23.579919     0.069388
H      2.403464    18.749834    25.146458     0.067392
H      2.112948    16.460989    24.575386     0.070338
H      3.825015    16.801847    24.357441     0.076952
H      3.677487    16.738932    21.958665     0.081570
H      1.929499    16.990593    21.967861     0.074058
H      1.715995    14.722455    23.133913     0.068199
H      3.432885    14.462830    22.852516     0.080360
H      3.168437    14.071003    20.570989     0.087255
H      1.894905    15.245688    20.369136     0.093270
H      5.464125    13.608296    16.889371     0.118698
H      6.792587    12.964011    17.871963     0.134401
H      5.106098    12.625543    18.339580     0.121511
H      5.762538    19.210948    20.511215     0.130079
H      5.705999    18.217841    22.017979     0.122988
H      7.222525    18.452778    21.142980     0.122025
H      5.599915    17.227920    15.871833     0.124082
H      6.116723    18.897168    15.486521     0.123578
H      6.794546    18.064137    16.919258     0.126929
H      1.991489    20.133972    20.795831     0.120122
H      2.008962    21.596953    19.764500     0.130270
H      0.824953    20.278120    19.466549     0.128752
H      3.519044    59.842050    27.096469     0.107789
H     -0.175199    58.185545    24.323876     0.105028
H      0.352165    65.104641    22.064419     0.104494
H      6.853945    15.869267    21.766468     0.113802
H      4.644991    15.743436    17.362505     0.107454
H      5.106714    57.909992    26.360789     0.099600
H      6.511002    56.526650    27.731453     0.101076
H      1.719198    56.424711    28.419313     0.128539
H      3.813491    22.676867    16.350025     0.124905
H      5.982612    22.211771    16.530267     0.101223
H      7.358177    20.393597    17.248015     0.102957
H     -0.737571    61.803576    25.882137     0.103245
H     -0.247737    62.002675    20.953082     0.102414
H      5.037468    12.455910    20.645476     0.101930
H      3.315200    18.313409    20.214644     0.099867
H      4.211002    20.204055    15.728836     0.110182
H      1.015727    55.606016    26.298716     0.120465
H      0.434835    55.954838    24.646195     0.124524
H      2.161299    55.723086    24.933570     0.130190
H      1.580967    62.449453    26.243080     0.123542
H      3.285696    62.009842    26.299176     0.122556
H      2.492211    62.196996    24.706889     0.129268
H      0.941652    59.986198    20.898826     0.112171
H      2.016149    59.835679    22.322826     0.133995
H      0.542113    58.829830    22.182587     0.122813
H      5.035433    63.795364    25.923060     0.117949
H      5.545392    64.962882    24.658610     0.126164
H      4.033338    64.048618    24.461816     0.130333
H      3.561539    62.251151    22.187185     0.090981
H      2.290383    63.452117    22.083271     0.083920
H      1.964016    61.891976    20.250968     0.073754
H      2.468174    63.427429    19.546554     0.068621
H      3.652043    61.801187    18.355673     0.073672
H      4.844368    62.467771    19.485401     0.077640
H      4.430851    60.490318    21.037226     0.073567
H      3.269346    59.833290    19.867035     0.078389
H     -0.810598    60.413067    19.165380     0.069939
H      5.607801    58.848944    19.822894     0.071356
H      4.050602    58.624360    17.865986     0.109724
H      4.741217    60.140700    17.163411     0.106363
H     -1.232360    58.688072    17.390553     0.106336
C      5.895702    37.177129    17.437912    -0.359676
C      4.835951    38.139176    17.922541    -0.102184
C      5.162527    38.777886    19.280790    -0.144378
C      5.084184    37.779205    20.452360    -0.153507
C      4.874316    38.507111    21.786700    -0.137592
C      4.575342    37.546657    22.958270    -0.193227
C      1.126955    35.378864    25.424637    -0.403315
C      1.492812    35.590706    19.619203    -0.422540
C      1.228151    31.579255    22.060281    -0.410068
C      4.180208    33.407783    18.349695    -0.408682
C      0.386795    46.288704    27.207281    -0.194814
C      6.627545    45.192066    26.790242     0.117087
C      6.091169    46.463115    29.251092     0.121864
C      5.293490    45.410278    28.795890    -0.206084
C      5.559197    44.759622    27.580638     0.019567
C      0.129265    46.936174    28.422532     0.004302
C      4.007239    39.304304    24.641597    -0.200926
C      3.593933    38.183774    23.907297     0.070796
C      2.268126    37.756905    24.015810     0.022774
C      1.258064    35.554868    21.105736     0.111001
C      1.758518    36.617262    21.862567    -0.195904
C      1.726858    36.597352    23.263577     0.014314
C      1.125139    35.503899    23.921551     0.113240
C      0.523910    34.497253    23.160122    -0.194611
C      0.588555    34.498846    21.758652     0.017544
C      3.137438    49.015566    29.130164    -0.059021
C      2.334029    47.930078    28.833593    -0.175951
C      0.972719    48.080597    28.803706     0.123731
C      0.430963    49.347664    29.019352    -0.271915
C      4.316275    28.509942    17.534010     0.334478
C      2.917018    28.639755    17.562058    -0.218753
C      1.998227    27.911848    16.649815     0.678600
C      3.541799    51.313171    29.969299     0.678947
C      2.611966    50.284227    29.433172    -0.211232
C      1.218020    50.449877    29.341212     0.331047
C      5.090612    29.455265    18.207617    -0.278399
C      4.523138    30.495360    18.945136     0.122657
C      3.160430    30.535976    19.078018    -0.175888
C      2.372116    29.636047    18.388318    -0.059455
C      4.768996    43.578566    27.177394     0.013617
C      4.015276    43.654223    26.005364    -0.199450
C      3.448780    42.505819    25.444408     0.114866
C      3.611404    41.263440    26.090887     0.014083
C      4.299082    41.197339    27.300620    -0.198472
C      4.873754    42.344947    27.861116     0.118576
C      3.138346    40.013894    25.464179     0.026018
C      1.827634    39.578265    25.590624     0.074729
C      1.403216    38.484015    24.830115    -0.196572
C      5.347093    31.526693    19.606788     0.004813
C      6.853975    33.445213    21.007799     0.016349
C      5.852440    33.843412    20.131420    -0.196882
C      5.126953    32.908442    19.396660     0.120858
C      7.123665    32.065854    21.166889     0.110328
C      6.359322    31.123717    20.471212    -0.193838
C      5.905621    46.984755    30.653941    -0.410500
C      0.023738    44.470530    25.526712    -0.405265
C      5.633834    42.227877    29.149016    -0.411834
C      2.727977    42.602980    24.133059    -0.407987
C      0.860062    40.228921    26.538272    -0.197930
C      0.480720    39.271652    27.683174    -0.139000
C      1.602739    38.984949    28.670824    -0.145851
C      1.848248    40.157245    29.635484    -0.150679
C      2.983196    39.876913    30.608421    -0.093371
C      2.605181    38.894956    31.714240    -0.360016
C      1.236638    23.059669     5.064696    -0.358915
C      0.176887    22.998347     3.989224    -0.100515
C      0.503465    23.855270     2.756960    -0.149761
C      0.425123    25.369220     3.036059    -0.153496
C      0.215257    26.160838     1.738503    -0.134073
C     -0.083715    27.655675     1.984496    -0.196159
C      3.456501    30.875507     2.628676    -0.405209
C      3.822351    25.741933     5.347933    -0.418823
C      3.557692    29.861694     7.601412    -0.412162
C     -0.478855    25.733969     7.873154    -0.410133
C      5.045858    53.510960    38.269147    -0.198491
C      4.298007    53.698114    39.427383     0.119113
C      3.761634    55.193747    37.096198     0.119833
C      2.963955    55.325949    38.235582    -0.200791
C      3.229660    54.598838    39.406692     0.019041
C      4.788329    54.239664    37.100796     0.009495
C      1.677698    54.781213    45.600657    -0.201893
C     -1.065123    28.158998     0.958223     0.069414
C      4.597669    28.466407     1.273646     0.019606
C      3.587604    27.047228     4.635703     0.109607
C      4.088059    27.171466     3.337228    -0.197885
C      4.056401    28.394731     2.653965     0.019049
C      3.454683    29.511280     3.271936     0.110603
C      2.853453    29.355186     4.524431    -0.194457
C      2.918097    28.140681     5.223787     0.018030
C      0.807903    53.812795    34.946173    -0.057524
C      6.993093    54.098701    36.034520    -0.178347
C      5.631784    53.997559    35.919110     0.122959
C      5.090028    53.550780    34.713974    -0.271799
C      6.645811    27.476485    12.522651     0.333120
C      5.246554    27.435869    12.396206    -0.213898
C      4.327762    27.009797    13.482713     0.677586
C      1.212265    53.390705    32.536822     0.679759
C      0.282431    53.440878    33.695977    -0.212016
C      5.877085    53.278413    33.598500     0.330013
C      0.431549    27.587184    11.367174    -0.276479
C     -0.135925    27.705848    10.097666     0.118634
C      5.489968    27.800619     9.996050    -0.173466
C      4.701653    27.653285    11.120261    -0.059953
C      2.439459    54.840146    40.631140     0.013540
C      1.685737    53.787310    41.151633    -0.199652
C      1.119241    53.875710    42.426658     0.113908
C      1.281865    55.056766    43.179351     0.013470
C      1.969544    56.137477    42.631729    -0.198848
C      2.544218    56.049077    41.357623     0.117948
C      7.797406    55.138795    44.574843     0.027258
C      6.486694    55.466114    44.888887     0.070472
C      3.732761    28.808061     0.236797    -0.192233
C      0.688032    27.763188     8.873679     0.006015
C      2.194915    28.017239     6.511686     0.016922
C      1.193379    27.059174     6.605026    -0.199891
C      0.467891    26.890337     7.782114     0.119940
C      2.464605    28.844695     7.626701     0.112619
C      1.700261    28.713290     8.790455    -0.196835
C      3.576088    56.147830    35.943020    -0.410553
C      4.682799    52.964632    40.684017    -0.404002
C      3.304299    57.222966    40.815059    -0.409041
C      7.387036    52.691468    42.998190    -0.407309
C      5.519123    55.961473    43.851578    -0.194571
C      5.139783    57.431621    44.108147    -0.136103
C      6.261803    58.430303    43.862613    -0.143816
C      6.507313    58.679575    42.365045    -0.152613
C      0.653662    59.662329    42.121351    -0.091788
C      7.264249    61.110975    42.418842    -0.361275
C      3.566159    19.402879    23.477384    -0.359066
C      2.506407    18.502154    24.068227    -0.096776
C      2.832984    17.006521    23.942242    -0.146461
C      2.754642    16.491253    22.491573    -0.153443
C      2.544774    14.971727    22.454789    -0.134064
C      2.245802    14.437345    21.037226    -0.199535
C      5.786019    13.385305    17.926679    -0.405062
C      6.151872    18.307037    21.012856    -0.424020
C      5.887216    18.198728    16.318299    -0.409198
C      1.850670    20.497925    19.757143    -0.407144
C      2.716334    59.479690    26.483556    -0.198427
C      1.968484    60.389175    25.742358     0.115912
C      1.432108    57.622492    25.612695     0.120510
C      0.634430    58.543127    24.928512    -0.204878
C      0.900137    59.920894    24.972653     0.020785
C      2.458803    58.103516    26.436656     0.008164
C     -0.651817    65.193837    21.717730    -0.197764
C      1.264393    13.296905    21.114472     0.073240
C      6.927186    13.416365    20.690537     0.016109
C      5.917125    17.037581    20.238553     0.113330
C      6.417578    15.850950    20.780198    -0.197044
C      6.385919    14.647594    20.062450     0.018487
C      5.784202    14.624499    18.786505     0.115296
C      5.182973    15.787238    18.295439    -0.200081
C      5.247618    17.000150    18.997553     0.019144
C      5.466975    56.450993    27.883647    -0.056987
C      4.663566    57.250575    27.091871    -0.177596
C      3.302257    57.201198    27.237168     0.124114
C      2.760500    56.380910    28.226657    -0.270983
C      1.986741    23.653249    15.923331     0.337295
C      0.587484    23.564053    16.021728    -0.210701
C      6.657293    24.718032    15.847464     0.675199
C      5.871334    54.575478    29.453863     0.673939
C      4.941501    55.554250    28.830834    -0.209672
C      3.547555    55.551064    29.020272     0.330724
C      2.761077    22.597227    16.405201    -0.282422
C      2.193602    21.438470    16.937190     0.123226
C      0.830895    21.303082    16.905923    -0.172756
C      7.031182    22.350344    16.471413    -0.062881
C      0.109937    60.860642    24.151451     0.012290
C     -0.643783    61.837821    24.802987    -0.198483
C      5.778322    62.897825    24.088918     0.114286
C     -1.047653    62.959148    22.689747     0.011896
C     -0.359975    61.944538    22.027635    -0.194990
C      0.214697    60.885330    22.741244     0.116826
C      5.467890    64.126665    21.920961     0.025151
C      4.157178    64.234975    21.480473     0.071933
C      6.062276    12.347600    20.913080    -0.194215
C      3.017558    20.349795    17.499525     0.004197
C      4.524438    18.177225    18.460507     0.015880
C      3.522902    18.737092    19.243546    -0.197747
C      2.797416    19.840898    18.801219     0.118013
C      4.794129    18.729128    17.186401     0.111841
C      4.029787    19.802671    16.718325    -0.195861
C      1.246561    56.146769    25.363023    -0.410796
C      2.353277    61.844192    25.749255    -0.404760
C      0.974777    59.828512    21.995909    -0.409833
C      5.057517    63.984906    24.828736    -0.405423
C      3.189606    63.088960    21.570134    -0.197914
C      2.810265    62.576081    20.168664    -0.136379
C      3.932285    61.864102    19.426547    -0.142543
C      4.177794    60.442534    19.959455    -0.153198
C      5.312743    59.740112    19.230212    -0.095491
C      4.934730    59.273423    17.826903    -0.361823
O      4.973763    27.408526    16.980871    -0.781220
O      2.429214    27.004753    15.871374    -0.757589
O      0.779345    28.247132    16.630963    -0.652157
O      4.763406    51.011337    30.104020    -0.653698
O      3.117451    52.455204    30.331621    -0.759277
O      0.575279    51.686681    29.427195    -0.787487
O      0.314698    27.548161    13.753075    -0.782004
O      4.758748    26.789195    14.657502    -0.759507
O      3.108880    26.825829    13.201775    -0.652127
O      2.433872    53.658294    32.730857    -0.653734
O      0.787918    53.133469    31.366631    -0.760840
O      5.234344    52.734474    32.484405    -0.785316
O      2.644229    24.682990    15.246046    -0.783794
O      0.099680    25.845730    15.451117    -0.758030
O      5.438411    24.566717    16.147254    -0.652181
O      0.104341    54.609723    29.125106    -0.652262
O      5.446985    53.690681    30.261732    -0.758263
O      2.904813    54.858199    30.048385    -0.786876

The following XYZ coordinates are in angstroms. Other properties are in atomic units.
The sperically averaged electron density of each atom fit to a function of the form exp(a - br)
eigen_1, eigen_2 and eigen_3 are the three eigenvalues of traceless quadrupole moment tensor
  atom number  atomic symbol              X              Y              Z     net charge C6 coefficient C8 coefficient C10 coefficient fluctuating dipole atomic polarizability isotropic forcefield polarizability              a              b squared Pearson coefficient          <r^3>          <r^4>         wp_QDO          m_QDO          q_QDO       dipole_x       dipole_y       dipole_z         dipole            Qxy            Qxz            Qyz     Q(x^2-y^2)  Q(3z^2 - R^2)        eigen_1        eigen_2        eigen_3 static polarizability      alpha(xx)      alpha(xy)      alpha(xz)      alpha(yy)      alpha(yz)      alpha(zz) atomic spin moment
            1             Mg       6.288948      27.642666      15.442380       1.444905      25.486649 0.35339033E+03  0.79586284E+04                                 9.887172                            8.194262      -0.953856       1.851686                    0.999600      17.560373      50.853146       0.381704       0.712519      -0.922315      -0.024576       0.065710       0.000541       0.070158      -0.053932       0.010869      -0.028263      -0.141217      -0.159990      -0.062561      -0.058212       0.120773             13.037691      16.523605      -0.066560       0.627877       9.002024       2.924104      13.587444          -0.000000
            2             Mg       6.253725      52.036299      30.949592       1.444571      25.030255 0.34662242E+03  0.77684861E+04                                 9.757703                            8.103264      -0.960186       1.848073                    0.999625      17.550244      50.699216       0.384708       0.710386      -0.923016       0.026381      -0.060799       0.023550       0.070335      -0.047125       0.031515      -0.071778      -0.099517      -0.039908      -0.063206      -0.057719       0.120925             12.900403      16.233818       0.276470       0.505327      11.548644       3.672394      10.918749           0.000000
            3             Mg       1.629882      26.098719      14.319549       1.445568      25.400984 0.35197273E+03  0.79179034E+04                                 9.862229                            8.175444      -0.950289       1.853244                    0.999623      17.531568      50.723998       0.382349       0.712107      -0.922546      -0.024026      -0.033165      -0.056827       0.070046       0.036103       0.040793       0.079606      -0.052940       0.106128      -0.062474      -0.058299       0.120773             13.001224      16.476936       0.574899      -0.256983       9.883145      -3.435944      12.643590          -0.000000
            4             Mg       3.924192      53.878100      31.420428       1.445782      24.931762 0.34503640E+03  0.77247152E+04                                 9.738671                            8.089561      -0.952097       1.852295                    0.999641      17.510520      50.571149       0.384656       0.711240      -0.922663       0.025428       0.049925       0.040370       0.069057       0.050710       0.024121       0.066173      -0.109810      -0.070623      -0.063369      -0.057482       0.120851             12.871566      16.195309       0.298837      -0.491921       7.880813      -1.559180      14.538576           0.000000
            5             Mg       3.959414      25.898292      16.218063       1.446277      25.333783 0.35093437E+03  0.78887217E+04                                 9.846484                            8.164483      -0.951412       1.853569                    0.999604      17.508582      50.638934       0.382527       0.712300      -0.922483      -0.024942      -0.032906       0.056186       0.069727       0.017182      -0.051963      -0.051193      -0.003673       0.252416      -0.062523      -0.058165       0.120688             12.977048      16.441796      -0.508317      -0.370143      14.903300       0.520617       7.586047          -0.000000
            6             Mg       1.594659      53.364955      29.589964       1.445457      24.977748 0.34576802E+03  0.77447253E+04                                 9.746404                            8.094967      -0.950623       1.852041                    0.999633      17.529410      50.627538       0.384776       0.710684      -0.922899       0.024587       0.010862      -0.064179       0.069581      -0.004636      -0.056150       0.005568       0.015391       0.304850      -0.063691      -0.057410       0.121101             12.883444      16.210886      -0.574451      -0.013101      14.237948      -2.105788       8.201498           0.000000
            7              H       5.638312      36.806008      16.425433       0.107686       1.709948 0.14238294E+02  0.15566687E+03                                 2.056753                            1.961054      -1.044217       2.303250                    0.999576       3.784083       9.923643       0.553115       1.012867      -0.779537      -0.015607      -0.002577      -0.024553       0.029208      -0.002728       0.006001       0.004026       0.003766       0.011105      -0.008743       0.000353       0.008391              2.102715       1.704434       0.042159       0.169233       1.780458       0.388697       2.823253           0.000001
            8              H      -0.129310      37.693194      17.382736       0.110841       1.692630 0.14633049E+02  0.16234063E+03                                 2.104679                            2.039704      -1.159032       2.264015                    0.999008       3.876066      10.503536       0.517825       1.066180      -0.763628       0.015586       0.021687       0.000532       0.026712       0.001494      -0.003914      -0.000748       0.000813      -0.027314      -0.010129       0.003195       0.006934              2.127686       2.738889       0.329084      -0.120498       1.843154      -0.064782       1.801016           0.000000
            9              H       5.966635      36.305074      18.116117       0.106123       1.565118 0.13274916E+02  0.14715360E+03                                 2.152578                            2.057700      -1.483557       2.121044                    0.995033       4.391786      12.846958       0.461959       1.196089      -0.724730      -0.004135      -0.017909       0.021278       0.028117      -0.007622      -0.004060      -0.004659      -0.013781      -0.008014      -0.012298       0.000175       0.012123              2.164051       1.852455      -0.131881       0.093296       2.484930      -0.517196       2.154768           0.000000
           10              H       3.878792      37.607183      17.977717       0.072626       1.704934 0.14892190E+02  0.16714545E+03                                 2.165734                            2.097029      -1.023899       2.317037                    0.997681       4.106800      11.460902       0.492820       1.107342      -0.750985      -0.024593      -0.026080       0.005858       0.036322       0.005491      -0.005034       0.011920       0.009034      -0.013437      -0.017610       0.008134       0.009475              2.198838       2.801221       0.467658      -0.079464       1.956405      -0.040420       1.838889           0.000000
           11              H       4.733009      38.949112      17.168929       0.068101       1.884642 0.16128500E+02  0.18180771E+03                                 2.198329                            2.090041      -0.945521       2.339979                    0.998746       3.956230      10.514838       0.534984       1.015656      -0.779456       0.011220       0.027229      -0.022483       0.037051      -0.002162      -0.005556      -0.000541      -0.013400       0.007057      -0.010612       0.004671       0.005941              2.229135       1.782217      -0.151317       0.107440       2.382554      -0.674605       2.522634           0.000002
           12              H       4.442492      39.598971      19.436662       0.069681       1.933056 0.17575653E+02  0.20359156E+03                                 2.279948                            2.222657      -1.024067       2.304434                    0.998571       4.118083      11.305748       0.501641       1.054058      -0.767824      -0.029453       0.018265       0.002250       0.034730      -0.007277       0.001307      -0.003518       0.000078      -0.004640      -0.007028      -0.002123       0.009151              2.290813       2.308610      -0.594900      -0.172703       2.502983       0.158200       2.060847           0.000001
           13              H       6.154559      39.239796      19.250443       0.076580       1.844127 0.16777080E+02  0.19247089E+03                                 2.235243                            2.194553      -0.953311       2.349841                    0.998417       4.009195      11.023903       0.495964       1.076483      -0.762302       0.032820       0.004782      -0.000450       0.033170       0.006191       0.002605      -0.003360       0.011322       0.013256      -0.011661       0.004773       0.006888              2.245614       2.811416       0.426126      -0.084339       2.028887      -0.000170       1.896538           0.000000
           14              H       6.007028      37.193853      20.504318       0.082120       1.310199 0.10795062E+02  0.11505345E+03                                 2.013304                            1.935992      -1.309583       2.206241                    0.992287       4.396719      13.132646       0.441386       1.302007      -0.700772       0.036139      -0.010939       0.006069       0.038243      -0.006867      -0.003017      -0.002428       0.008916       0.003769      -0.009967       0.002031       0.007935              2.115655       2.637634      -0.624918      -0.075353       1.998138       0.135491       1.711194           0.000000
           15              H       4.259040      37.075986      20.281774       0.074695       1.355407 0.11585649E+02  0.12544014E+03                                 2.035968                            1.987834      -1.317801       2.188093                    0.994113       4.517558      13.515431       0.442302       1.279002      -0.705252      -0.028736      -0.015049      -0.004502       0.032749       0.008806       0.000790      -0.000939      -0.002236      -0.006712      -0.008013      -0.001985       0.009999              2.100313       2.445594       0.502657       0.030906       2.021139       0.197552       1.834205           0.000000
           16              H       4.045538      39.219886      21.663013       0.068959       1.887475 0.17921946E+02  0.21142537E+03                                 2.341144                            2.319780      -1.270833       2.195892                    0.996902       4.450133      12.879578       0.461099       1.126004      -0.745225      -0.031027       0.015529      -0.005323       0.035102      -0.010382       0.001233      -0.000452       0.007230      -0.006788      -0.009878      -0.002358       0.012236              2.375827       2.663544      -0.513071      -0.166340       2.297186       0.179241       2.166751           0.000000
           17              H       5.762427      39.106002      22.028554       0.081526       1.759126 0.15933736E+02  0.18254018E+03                                 2.262713                            2.215500      -0.944220       2.365660                    0.997363       4.084240      11.651754       0.462816       1.155200      -0.740410       0.036077       0.011706       0.008840       0.038945       0.008494       0.002109       0.002504       0.011430       0.002837      -0.010842       0.000125       0.010716              2.329575       2.819412       0.512862       0.261631       2.087728       0.310541       2.081586           0.000000
           18              H       5.497977      37.326055      23.508650       0.084609       1.488378 0.12298431E+02  0.13407452E+03                                 2.116202                            2.007896      -1.067463       2.303617                    0.996537       4.275568      12.501755       0.457031       1.229317      -0.718039       0.031800      -0.004074       0.019328       0.037436      -0.001854       0.004785      -0.006013       0.012871       0.017326      -0.011427       0.000148       0.011280              2.248446       3.093693      -0.262457       0.474246       1.747778       0.089716       1.903866           0.000000
           19              H       4.224445      36.563903      22.592269       0.091850       1.672867 0.14905982E+02  0.16978326E+03                                 2.254415                            2.188719      -1.222677       2.232554                    0.997696       4.351960      12.828351       0.446191       1.205176      -0.724672      -0.009494      -0.034317      -0.013616       0.038121       0.003184      -0.006612       0.003710      -0.028678      -0.003499      -0.017195       0.001351       0.015844              2.375171       2.344887       0.305748       0.095830       2.668398       0.592645       2.112229           0.000000
           20              H       0.805060      34.369033      25.750175       0.119681       1.688780 0.14104494E+02  0.15416227E+03                                 2.055875                            1.966250      -1.157984       2.263160                    0.999206       3.763515       9.935952       0.545173       1.027901      -0.775049      -0.006787      -0.024963       0.002025       0.025948       0.003030      -0.000622      -0.003089      -0.012212       0.006233      -0.007857       0.000276       0.007580              2.060400       1.718319       0.290129      -0.060512       2.592745      -0.235166       1.870137          -0.000001
           21              H       2.133523      35.542126      25.816846       0.132276       1.605079 0.13766367E+02  0.15049850E+03                                 2.046458                            1.993096      -1.173975       2.272644                    0.999197       3.701557       9.975929       0.517756       1.082102      -0.760367       0.029164       0.004207       0.001653       0.029512       0.001143       0.001211       0.002755       0.021846       0.002418      -0.011956       0.001186       0.010770              2.084680       2.579790       0.197711       0.431886       1.769305       0.115860       1.904946          -0.000000
           22              H       0.447034      36.116328      25.876160       0.121377       1.688140 0.14343953E+02  0.15952020E+03                                 2.152686                            2.056250      -1.216607       2.234942                    0.999247       3.995063      11.104943       0.498247       1.105387      -0.751173      -0.020049       0.019217       0.003720       0.028020      -0.008585      -0.000658       0.004324       0.008068       0.003414      -0.010983       0.001064       0.009919              2.234524       2.107458      -0.464078      -0.344173       2.527007       0.518408       2.069108          -0.000000
           23              H       1.103477      34.704317      19.087214       0.129426       1.673511 0.14437448E+02  0.16196247E+03                                 2.203195                            2.115159      -1.325766       2.198765                    0.998478       4.049414      11.569300       0.469846       1.162055      -0.736614      -0.009889      -0.025496      -0.013349       0.030431       0.003940       0.004101       0.008841      -0.014544       0.035472      -0.014340      -0.003508       0.017847              2.310220       2.277006       0.323405       0.158987       2.615604       0.570561       2.038052          -0.000000
           24              H       1.046940      36.505766      19.193888       0.123071       1.527158 0.12963563E+02  0.14263868E+03                                 2.114131                            2.031699      -1.357916       2.178000                    0.998105       4.220945      12.241504       0.466195       1.194059      -0.726123      -0.012045       0.024825      -0.002546       0.027710      -0.009229       0.000690       0.000860      -0.020949      -0.001229      -0.013823      -0.000364       0.014187              2.143948       2.332800      -0.507746       0.275029       2.239267      -0.268394       1.859777           0.000000
           25              H       2.563466      35.630526      19.427926       0.121612       1.383388 0.10823038E+02  0.11456231E+03                                 2.028602                            1.890779      -1.321621       2.199769                    0.997927       4.165727      12.099436       0.467143       1.238692      -0.714911       0.025724      -0.005778       0.002980       0.026533      -0.003258       0.001376      -0.001747       0.018205       0.005699      -0.010793       0.001689       0.009104              2.167335       3.158864      -0.029536      -0.307773       1.704048       0.140693       1.639092           0.000000
           26              H       0.940849      31.678009      23.124258       0.123128       1.675017 0.14271768E+02  0.15705302E+03                                 2.075647                            2.001397      -1.132220       2.274348                    0.999396       3.814899      10.233421       0.528832       1.052495      -0.767528      -0.014516       0.002581       0.024986       0.029012      -0.000715      -0.003819       0.000012       0.014461       0.025542      -0.011524       0.001058       0.010467              2.093084       1.714302      -0.098167      -0.220052       1.891244       0.240950       2.673705          -0.000000
           27              H       1.457656      30.509695      21.871303       0.122422       1.824026 0.15459508E+02  0.17395495E+03                                 2.225790                            2.107294      -1.253895       2.228167                    0.998435       3.884984      10.617137       0.505335       1.077174      -0.761350       0.002392      -0.027926      -0.008457       0.029277      -0.005506       0.006158       0.002045      -0.009606      -0.017081      -0.011570       0.001380       0.010190              2.311016       2.015692      -0.387571      -0.061748       3.029976       0.279681       1.887379           0.000000
           28              H       2.135481      32.166996      21.876361       0.129806       1.667287 0.14464074E+02  0.16208179E+03                                 2.189270                            2.110451      -1.286203       2.220797                    0.998443       3.998571      11.359444       0.473338       1.154759      -0.738932       0.021470       0.019026      -0.010934       0.030700       0.007939       0.000717      -0.009656       0.014182      -0.012092      -0.015867       0.002418       0.013450              2.266466       2.847237       0.411029      -0.154819       2.166661       0.104449       1.785501          -0.000000
           29              H       4.321029      34.489290      18.145544       0.120085       1.540156 0.12587616E+02  0.13651851E+03                                 2.077131                            1.966040      -1.223695       2.242706                    0.998388       4.008784      11.279203       0.490440       1.151523      -0.737935       0.005740       0.026190      -0.004677       0.027216      -0.001242       0.006077      -0.007341      -0.013746      -0.008545      -0.011181      -0.001616       0.012797              2.117882       1.810106       0.126261      -0.001135       2.899909      -0.028309       1.643630          -0.000000
           30              H       4.338501      32.864640      17.394231       0.129986       1.726501 0.14959332E+02  0.16676260E+03                                 2.140130                            2.069758      -1.172085       2.264800                    0.999035       3.794772      10.284809       0.511636       1.073886      -0.762782       0.011841      -0.017439      -0.021445       0.030070      -0.005664      -0.000181       0.006732       0.002893       0.018038      -0.010625       0.000625       0.009999              2.212592       1.761642      -0.078856      -0.078102       2.256664       0.669478       2.619470           0.000000
           31              H       3.154491      33.266024      18.685349       0.128579       1.482415 0.12298960E+02  0.13321184E+03                                 2.062489                            1.972938      -1.221696       2.245737                    0.998330       4.007557      11.434373       0.476477       1.186834      -0.729111      -0.024821      -0.003620       0.018166       0.030971       0.001277      -0.004036      -0.002039       0.024867       0.012828      -0.014819       0.002342       0.012477              2.158303       2.946225       0.001376      -0.313381       1.921441       0.086209       1.607243          -0.000000
           32              H       1.189507      46.638322      26.587011       0.106445       1.923177 0.16878331E+02  0.19551808E+03                                 2.368646                            2.258566      -1.442310       2.156557                    0.995958       4.047814      11.487270       0.466532       1.133359      -0.746417       0.030404       0.014943      -0.024382       0.041739       0.011209      -0.013526       0.000994       0.001157       0.009242      -0.018252       0.000928       0.017324              2.415427       2.739099       0.433115      -0.413279       2.345342       0.109196       2.161841           0.000000
           33              H       4.483860      45.065438      29.407883       0.105749       1.822628 0.15887009E+02  0.18220324E+03                                 2.324950                            2.220317      -1.368143       2.192690                    0.995576       4.075837      11.703625       0.458958       1.163641      -0.737718      -0.032237      -0.013713       0.020968       0.040828       0.013927      -0.011629       0.003398       0.010531      -0.002501      -0.019636       0.000885       0.018751              2.390633       2.693880       0.255656      -0.396706       2.454751       0.073314       2.023267           0.000000
           34              H       5.011221      39.649144      24.545499       0.105514       1.568739 0.12806335E+02  0.14159453E+03                                 2.232146                            2.086332      -1.452091       2.164958                    0.993135       4.217300      12.581418       0.434621       1.274598      -0.708744       0.037338       0.013250      -0.005327       0.039976       0.006572      -0.005693       0.008173       0.013110      -0.029079      -0.017235       0.002869       0.014366              2.412048       3.358847       0.314439       0.035002       1.984508       0.332627       1.892789           0.000000
           35              H       2.194886      37.462239      21.353568       0.113891       1.553042 0.13343093E+02  0.14875702E+03                                 2.209697                            2.127752      -1.477782       2.164023                    0.991086       4.127603      12.285364       0.431786       1.272380      -0.710456       0.019222       0.034142      -0.019961       0.043973       0.012756      -0.000507      -0.006857      -0.017668       0.018442      -0.018904       0.002498       0.016405              2.260940       2.478024       0.559552      -0.138739       2.311541      -0.051486       1.993255           0.000000
           36              H       6.974527      33.711210      23.664522       0.105607       1.839615 0.16148728E+02  0.18479933E+03                                 2.285944                            2.197794      -1.416209       2.169167                    0.995696       4.000141      11.240838       0.477174       1.121675      -0.749211      -0.024236      -0.029549       0.017157       0.041892       0.016305      -0.005485      -0.001586      -0.008755       0.009311      -0.018969       0.002070       0.016899              2.310871       2.116247       0.447904      -0.150695       2.702147      -0.009553       2.114218          -0.000000
           37              H       2.777176      46.967234      28.628063       0.099346       1.713968 0.13553361E+02  0.15105109E+03                                 2.292004                            2.085812      -1.562372       2.092476                    0.994085       4.356724      12.786811       0.456556       1.203746      -0.723435       0.017694      -0.037848      -0.007830       0.042508      -0.001481      -0.001167       0.006041      -0.009568      -0.056485      -0.019931       0.004408       0.015522              2.527145       2.531333      -0.680301      -0.079570       3.345101       0.495814       1.705000           0.000000
           38              H       4.181465      48.845934      29.140740       0.102577       1.620703 0.12126763E+02  0.13241663E+03                                 2.276786                            2.020340      -1.606293       2.094403                    0.990828       4.325358      12.871383       0.444399       1.262220      -0.709665       0.044268      -0.012670      -0.002729       0.046126      -0.005516      -0.005311       0.001488       0.010336      -0.038646      -0.013992      -0.001077       0.015070              2.536469       3.847107      -0.289027       0.086602       2.168584       0.132634       1.593715           0.000000
           39              H       6.378262      49.492608      28.885091       0.129045       1.735741 0.13763788E+02  0.15418615E+03                                 2.341374                            2.125083      -1.613899       2.088360                    0.991244       4.192023      12.386912       0.444379       1.230397      -0.718562      -0.036347       0.009474      -0.012174       0.039485       0.000900       0.010401      -0.001971       0.006445      -0.038364      -0.017103       0.003401       0.013702              2.565381       3.682636      -0.171733       0.009503       2.333404       0.129911       1.680102           0.000000
           40              H       6.143025      29.367662      18.166235       0.124458       1.551172 0.11840587E+02  0.12840116E+03                                 2.194452                            1.983557      -1.693455       2.043024                    0.991725       4.291589      12.687742       0.453276       1.246084      -0.712622       0.036111      -0.008367       0.001559       0.037100       0.002085       0.001955       0.004899       0.004381      -0.044929      -0.016179       0.005112       0.011066              2.407871       3.476016      -0.143038      -0.091057       1.939597       0.359928       1.808000          -0.000000
           41              H       1.323547      29.756303      18.478899       0.101773       1.584816 0.11951369E+02  0.12947042E+03                                 2.206196                            1.979294      -1.548897       2.117040                    0.992301       4.226008      12.351681       0.459959       1.229233      -0.717449      -0.044764       0.009080       0.004403       0.045888      -0.003880      -0.003394       0.005321       0.013280      -0.032927      -0.013406      -0.000681       0.014088              2.430625       3.633411      -0.101852      -0.139646       1.871791       0.328680       1.786674          -0.000000
           42              H       2.699113      31.286978      19.694610       0.103563       1.441329 0.11041899E+02  0.11846625E+03                                 2.147838                            1.961441      -1.586005       2.100246                    0.990108       4.382590      13.175587       0.436935       1.306586      -0.699478      -0.020104       0.030795       0.024773       0.044342      -0.002911      -0.004759       0.017253       0.004920      -0.025311      -0.021486       0.004263       0.017223              2.364551       2.285212      -0.421139      -0.515548       2.600008       0.800846       2.208433          -0.000000
           43              H       3.921490      44.605918      25.495446       0.103784       1.955653 0.17463528E+02  0.20439155E+03                                 2.413027                            2.311256      -1.390503       2.177000                    0.995916       4.115855      11.809128       0.456226       1.147085      -0.742851      -0.000598       0.037828      -0.017998       0.041896       0.002933       0.008194      -0.007963      -0.029116      -0.008283      -0.018909       0.000039       0.018870              2.450135       2.313392      -0.039199       0.167601       3.055781      -0.201696       1.981231           0.000000
           44              H       4.411318      40.237681      27.787548       0.103394       1.561234 0.13617460E+02  0.15340549E+03                                 2.233339                            2.157899      -1.654631       2.063170                    0.991323       4.509311      13.728425       0.423998       1.282322      -0.705307       0.001046      -0.034981       0.014698       0.037958       0.000783       0.004759      -0.003440      -0.023198      -0.005701      -0.012916      -0.000414       0.013330              2.277476       2.294952       0.052979       0.015544       2.503377      -0.253534       2.034100          -0.000000
           45              H       0.378408      38.198109      24.870118       0.100652       1.416835 0.11399677E+02  0.12343887E+03                                 2.134331                            2.003034      -1.588973       2.098702                    0.990781       4.417859      13.397995       0.428580       1.319822      -0.696840      -0.037695      -0.008993       0.000300       0.038754       0.003857      -0.004115       0.009471       0.016978      -0.030700      -0.017867       0.003217       0.014650              2.300045       3.117365       0.283473       0.088608       1.962849       0.296461       1.819921           0.000000
           46              H       5.644739      34.896248      20.012792       0.099932       1.446523 0.11585459E+02  0.12602303E+03                                 2.158082                            2.012056      -1.713677       2.031141                    0.991487       4.576191      13.933050       0.429706       1.310383      -0.697735      -0.007074       0.036914      -0.000278       0.037587      -0.001265       0.007591       0.000806      -0.007842      -0.017627      -0.011511       0.004428       0.007083              2.281895       1.997303      -0.191952       0.107007       3.162882       0.152041       1.685500           0.000000
           47              H       6.540536      30.066102      20.618348       0.108763       1.943097 0.16797029E+02  0.19417107E+03                                 2.383063                            2.250848      -1.356589       2.196937                    0.995707       4.005283      11.322230       0.468450       1.131074      -0.747449       0.005090      -0.043352       0.006237       0.044093      -0.001061       0.009640      -0.002787      -0.024074      -0.029159      -0.018228       0.000845       0.017383              2.483185       2.176722      -0.112132       0.146183       3.297105       0.182425       1.975727          -0.000000
           48              H       5.674788      48.065465      30.654401       0.120928       1.823301 0.15362762E+02  0.17485736E+03                                 2.303976                            2.152800      -1.505321       2.103726                    0.997830       4.283743      12.285715       0.475688       1.131278      -0.742350      -0.008665       0.026296      -0.005142       0.028161      -0.006211      -0.001428       0.004568      -0.018360       0.009864      -0.012727       0.000675       0.012053              2.474870       2.092004      -0.396223      -0.042807       3.515401       0.206538       1.817206           0.000000
           49              H       5.093895      46.459929      31.178573       0.124630       1.673433 0.14183208E+02  0.15590135E+03                                 2.084553                            2.007434      -1.125557       2.287862                    0.999266       3.748367      10.063064       0.522988       1.065465      -0.764859      -0.019261      -0.014090       0.009005       0.025506       0.005153      -0.005822       0.000896       0.002368       0.011142      -0.008813       0.000566       0.008247              2.089933       2.291248       0.327450      -0.349624       2.006315      -0.098465       1.972235           0.000000
           50              H       6.820359      46.824679      31.235588       0.129758       1.622887 0.13912908E+02  0.15213080E+03                                 2.040762                            1.986126      -1.128537       2.288372                    0.999310       3.707939       9.914519       0.526842       1.063229      -0.765591       0.025421      -0.008619       0.008542       0.028169      -0.006643       0.004430       0.002333       0.012637       0.000591      -0.010720       0.000568       0.010152              2.057035       2.454800      -0.074081       0.474611       1.720698       0.004100       1.995607           0.000001
           51              H       6.240028      44.595565      24.755628       0.124477       1.636122 0.14138761E+02  0.15567061E+03                                 2.066151                            2.011491      -1.152450       2.266936                    0.999389       3.821881      10.351176       0.518388       1.073139      -0.761626      -0.022760       0.009201      -0.016929       0.029821      -0.005544       0.010084       0.001093       0.001925       0.013155      -0.011918      -0.000554       0.012472              2.086200       2.479280       0.015200       0.478269       1.689886       0.025202       2.089434           0.000000
           52              H       0.956157      44.863950      25.108294       0.121869       1.718130 0.14474953E+02  0.16162201E+03                                 2.199971                            2.085617      -1.296873       2.217793                    0.997603       3.969303      11.117910       0.486788       1.126894      -0.746274       0.022361       0.011966      -0.005253       0.025900       0.002664      -0.005704      -0.000348       0.005477      -0.004758      -0.005685      -0.002147       0.007832              2.262802       2.894589       0.134707      -0.465366       1.996158       0.060831       1.897658           0.000000
           53              H       0.162671      43.391413      25.742358       0.129087       1.399823 0.11738638E+02  0.12720586E+03                                 2.075939                            1.997093      -1.392117       2.179173                    0.996034       4.231544      12.565457       0.443615       1.274119      -0.707637       0.004610      -0.026661       0.015431       0.031147      -0.002618       0.001559      -0.002731      -0.018587      -0.000730      -0.009686      -0.000884       0.010569              2.189303       1.960973      -0.321745      -0.111447       3.021465       0.063605       1.585470           0.000000
           54              H       5.600707      41.198932      29.560997       0.111441       1.718421 0.14827160E+02  0.16778654E+03                                 2.232635                            2.131165      -1.501997       2.103948                    0.996903       4.353441      12.575361       0.471194       1.148702      -0.737245      -0.004345      -0.023240       0.008127       0.025000      -0.000922       0.006710      -0.007728      -0.015054       0.010866      -0.012495      -0.001168       0.013663              2.272062       2.145330      -0.036887      -0.044042       2.753762      -0.299668       1.917093          -0.000000
           55              H       6.675205      42.507412      28.979350       0.135143       1.573732 0.13522928E+02  0.14989068E+03                                 2.156682                            2.080802      -1.285013       2.235561                    0.997239       3.977723      11.457667       0.460235       1.200666      -0.727456       0.026294       0.007681      -0.013910       0.030722       0.007497      -0.003387       0.000146       0.019883       0.004880      -0.013365       0.000806       0.012559              2.255627       3.103594       0.112811      -0.071287       1.994721       0.023757       1.668565           0.000000
           56              H       5.201169      42.888886      29.920560       0.124016       1.709638 0.14756766E+02  0.16489862E+03                                 2.160606                            2.079471      -1.193267       2.248529                    0.999283       3.939962      10.895636       0.498809       1.098869      -0.754022      -0.016061       0.016990       0.015578       0.028094      -0.007190       0.000035       0.009662       0.007194       0.016795      -0.014457       0.002252       0.012205              2.230737       1.922502      -0.280996      -0.304775       2.538592       0.549929       2.231116           0.000000
           57              H       2.705894      43.645463      23.750045       0.118491       1.738283 0.14814628E+02  0.16444999E+03                                 2.121159                            2.036276      -1.208382       2.241133                    0.998910       3.855135      10.364648       0.525714       1.049576      -0.768554       0.003084       0.025618      -0.006525       0.026616       0.000225       0.006790      -0.006989      -0.011348      -0.002491      -0.011373       0.000145       0.011228              2.127339       1.836929      -0.114727       0.037794       2.677400      -0.241696       1.867688           0.000000
           58              H       3.215851      41.966659      23.371170       0.126640       1.637126 0.13848713E+02  0.15224928E+03                                 2.095229                            2.011193      -1.169609       2.263525                    0.999281       3.854960      10.559360       0.508664       1.095291      -0.754957       0.018368      -0.018931      -0.015036       0.030362      -0.005609      -0.001889       0.007250       0.007825       0.006438      -0.010652       0.000715       0.009936              2.169401       1.908174      -0.351130      -0.344665       2.283838       0.622354       2.316192           0.000000
           59              H       1.703797      42.253362      24.261343       0.130391       1.644916 0.14194892E+02  0.15862559E+03                                 2.184312                            2.101829      -1.361091       2.196068                    0.996990       4.009824      11.447510       0.469646       1.167062      -0.735558      -0.025850      -0.012172       0.010131       0.030315       0.007454       0.002108      -0.005174       0.019562      -0.004684      -0.014015       0.000928       0.013087              2.278253       3.095210       0.271038      -0.091735       2.005314       0.067401       1.734236           0.000000
           60              H       1.231995      41.182208      26.955311       0.089309       1.483004 0.13037883E+02  0.14490522E+03                                 2.141142                            2.094490      -1.334335       2.187337                    0.994669       4.464944      13.385994       0.436766       1.261772      -0.710032       0.011033       0.028921       0.020608       0.037187       0.001818      -0.004393       0.007693      -0.025255      -0.007949      -0.014011      -0.002959       0.016970              2.241184       2.155213       0.223406       0.079652       2.585008       0.402941       1.983330           0.000000
           61              H       6.949439      40.491732      25.967200       0.084731       1.584930 0.13490868E+02  0.15074400E+03                                 2.215557                            2.110281      -1.261817       2.214745                    0.995092       4.436066      13.196844       0.442827       1.237861      -0.715715      -0.029889       0.002425      -0.020930       0.036569      -0.004581       0.009551      -0.005972       0.010329       0.016067      -0.010252      -0.005701       0.015953              2.362510       3.203476      -0.336617       0.410543       1.945858       0.050296       1.938196           0.000000
           62              H       6.623070      39.684982      28.234474       0.075054       1.629002 0.13479846E+02  0.15024606E+03                                 2.234797                            2.090054      -1.356863       2.174199                    0.994152       4.450730      13.125565       0.452196       1.215239      -0.720669      -0.019650       0.020609       0.020596       0.035143      -0.005091      -0.006135      -0.006030       0.003108       0.000315      -0.011601       0.004609       0.006992              2.404398       3.150789      -0.643754      -0.503284       2.002760       0.330259       2.059645          -0.000000
           63              H       7.127227      38.307215      27.256939       0.069444       1.843190 0.16491221E+02  0.19021126E+03                                 2.294821                            2.215915      -1.094778       2.273970                    0.997664       4.295384      12.222746       0.475596       1.116567      -0.748095      -0.002637      -0.033388      -0.014475       0.036486       0.005442       0.004853      -0.002395      -0.015160      -0.005816      -0.011400       0.001041       0.010359              2.371905       2.107164       0.312346       0.157420       2.704585       0.640028       2.303966          -0.000000
           64              H       1.322495      38.089002      29.260747       0.074947       1.775222 0.15923764E+02  0.18037331E+03                                 2.173054                            2.130408      -0.951286       2.345285                    0.998519       4.009747      10.967542       0.505904       1.068836      -0.763406      -0.017627      -0.022216       0.022166       0.035994       0.009104       0.000024      -0.001455      -0.005195      -0.002556      -0.009139      -0.000876       0.010015              2.160333       1.862638       0.220664      -0.017361       2.347697      -0.460538       2.270665          -0.000001
           65              H       2.514821      38.734084      28.118604       0.078716       1.876305 0.17573205E+02  0.20700892E+03                                 2.376406                            2.335084      -1.277773       2.207837                    0.995770       4.367685      12.775024       0.446872       1.163550      -0.736591       0.024936      -0.000926      -0.024626       0.035058      -0.005299      -0.003849       0.006931       0.011578      -0.003846      -0.010660      -0.001031       0.011691              2.432907       2.959970      -0.118044      -0.501313       1.915569       0.171854       2.423182          -0.000000
           66              H       2.101306      41.066730      29.055217       0.072553       1.718476 0.15878202E+02  0.18304323E+03                                 2.252997                            2.226924      -1.237473       2.215209                    0.995742       4.454111      13.046443       0.453642       1.171226      -0.732632       0.016217       0.026893      -0.021284       0.037937       0.008128       0.005699      -0.002743      -0.022851      -0.003514      -0.016074       0.001412       0.014661              2.256741       2.142826       0.213775      -0.089847       2.404034      -0.423781       2.223362           0.000000
           67              H       0.939800      40.381829      30.209315       0.078038       1.638623 0.14342670E+02  0.15983125E+03                                 2.124974                            2.069962      -1.080654       2.296652                    0.996737       4.101249      11.488763       0.490623       1.120279      -0.747124      -0.025829       0.000353       0.023244       0.034749      -0.001876      -0.004039       0.010472       0.009333      -0.001493      -0.013186       0.002005       0.011181              2.176402       2.744785      -0.333841      -0.315095       1.721943       0.074621       2.062479           0.000000
           68              H       3.848455      39.484290      30.058040       0.068960       1.756975 0.15545240E+02  0.17662059E+03                                 2.223408                            2.151899      -1.066143       2.297673                    0.996792       4.195570      11.837975       0.482597       1.117063      -0.748229       0.021692      -0.024254      -0.019189       0.037776      -0.009600      -0.005274      -0.003519       0.007124      -0.004212      -0.012687       0.001263       0.011424              2.285933       2.851507      -0.132741      -0.521532       1.798042       0.018229       2.208251          -0.000000
           69              H       3.278255      40.835775      31.083854       0.070299       1.754908 0.15596496E+02  0.17516336E+03                                 2.130759                            2.088339      -0.832592       2.398873                    0.998639       3.941303      10.617500       0.520096       1.048591      -0.769639      -0.002545       0.033051       0.019552       0.038485       0.001422       0.001665      -0.001369      -0.016675       0.001132      -0.008986       0.000527       0.008459              2.137302       1.964230       0.372730       0.146304       2.414619       0.323549       2.033058           0.000000
           70              H       1.721053      39.253334      32.256804       0.108791       1.790582 0.15589988E+02  0.17495146E+03                                 2.154061                            2.080735      -1.163504       2.255472                    0.999093       3.891847      10.456564       0.524101       1.041403      -0.771495      -0.017829       0.018630       0.006403       0.026569      -0.004157      -0.006289       0.000025      -0.004851      -0.004843      -0.008665       0.001441       0.007224              2.179517       2.498691      -0.243229      -0.523862       1.741890       0.057328       2.297971           0.000000
           71              H       2.411667      37.886717      31.294902       0.104472       1.851786 0.16734178E+02  0.19135089E+03                                 2.206813                            2.160689      -1.188087       2.238275                    0.998962       4.015917      10.929817       0.511998       1.046192      -0.769787       0.000690      -0.019532      -0.020678       0.028452       0.000637      -0.004499       0.003848      -0.015360      -0.000121      -0.010031       0.000661       0.009371              2.182579       1.806686       0.177360       0.126680       2.657766       0.158797       2.083285          -0.000001
           72              H       3.426691      38.809741      32.439344       0.107540       1.811156 0.14994607E+02  0.16628501E+03                                 2.154304                            2.024470      -1.104336       2.277940                    0.999413       3.839374      10.183372       0.538851       1.024989      -0.776219       0.024435       0.006222       0.010753       0.027412       0.003544       0.004054      -0.001361       0.010589      -0.002043      -0.007134      -0.001022       0.008156              2.230659       2.401114      -0.138149       0.703842       1.709292      -0.245656       2.581571          -0.000000
           73              H       0.979247      22.368397       5.892336       0.107788       1.709297 0.14232424E+02  0.15559361E+03                                 2.056811                            1.961156      -1.044366       2.303474                    0.999520       3.782400       9.920388       0.552862       1.013390      -0.779401      -0.015861      -0.019717       0.014418       0.029124       0.006723      -0.000495      -0.005485       0.001980       0.004171      -0.009049       0.000457       0.008592              2.102749       1.704515       0.125395      -0.120965       2.226119      -0.645818       2.377612           0.000001
           74              H       2.200226      22.753853       4.645359       0.110872       1.689148 0.14594533E+02  0.16180172E+03                                 2.101500                            2.036780      -1.152054       2.266994                    0.998990       3.872633      10.489565       0.518303       1.065931      -0.763696       0.015483      -0.011225      -0.019421       0.027256      -0.003536       0.000716       0.006087       0.009905       0.000524      -0.009823       0.003415       0.006409              2.124420       2.734042      -0.268177      -0.224216       1.865145       0.050529       1.774073           0.000000
           75              H       1.307572      24.083039       5.480815       0.105739       1.567026 0.13296108E+02  0.14744011E+03                                 2.153746                            2.058881      -1.483586       2.120660                    0.994945       4.395000      12.856563       0.462004       1.195554      -0.724846      -0.003876       0.027479       0.005133       0.028222       0.000183       0.008645       0.007184      -0.009989       0.004578      -0.012480       0.000220       0.012260              2.165195       1.853662       0.147038       0.067738       2.686460       0.401602       1.955462           0.000000
           76              H       6.208328      23.312127       4.422356       0.072127       1.707855 0.14925400E+02  0.16763108E+03                                 2.169632                            2.100562      -1.029121       2.315383                    0.997764       4.109288      11.476086       0.491928       1.108604      -0.750684      -0.024653       0.017695       0.019014       0.035811      -0.007286      -0.002843      -0.005016       0.020870       0.022871      -0.017792       0.007718       0.010074              2.202887       2.807343      -0.303534      -0.366475       1.906222       0.071258       1.895097           0.000000
           77              H       0.073945      21.940732       3.664605       0.068017       1.884509 0.16123648E+02  0.18172712E+03                                 2.197508                            2.089100      -0.940491       2.342013                    0.998679       3.956385      10.512192       0.535381       1.015048      -0.779625       0.011763      -0.032936      -0.011849       0.036926      -0.003377       0.004676       0.001861      -0.011975       0.013378      -0.010748       0.004443       0.006305              2.228372       1.781362       0.168494       0.077258       3.071180       0.276781       1.832572           0.000002
           78              H      -0.216570      23.579716       1.967944       0.072200       1.921209 0.17445608E+02  0.20174544E+03                                 2.272233                            2.215780      -1.020696       2.307138                    0.998518       4.104598      11.265660       0.501869       1.055355      -0.767454      -0.028390      -0.007691      -0.015926       0.033448       0.004425       0.005864       0.002515      -0.000993      -0.008347      -0.007140      -0.001732       0.008871              2.282820       2.300050       0.146811       0.597419       2.028273       0.111526       2.520136           0.000001
           79              H       1.495497      23.598033       2.372108       0.077575       1.836350 0.16690669E+02  0.19124327E+03                                 2.229126                            2.189031      -0.947002       2.352613                    0.998378       4.002708      11.001289       0.496515       1.076617      -0.762235       0.032601      -0.003809      -0.003528       0.033012      -0.000119      -0.006716      -0.003593      -0.000512      -0.022645      -0.011427       0.004010       0.007416              2.239277       2.801532      -0.284543      -0.325064       1.925268       0.057149       1.991031           0.000000
           80              H       1.347968      25.706892       3.517010       0.081111       1.310613 0.10797613E+02  0.11507620E+03                                 2.013181                            1.935790      -1.308885       2.206771                    0.992304       4.396293      13.126932       0.441599       1.301428      -0.700918       0.036869       0.010481       0.006379       0.038857       0.000866       0.007363      -0.001345       0.002100      -0.016674      -0.009817       0.001947       0.007870              2.115568       2.638107       0.247361       0.578931       1.665376       0.056488       2.043220           0.000000
           81              H      -0.400021      25.573097       3.730357       0.074106       1.359093 0.11627710E+02  0.12602959E+03                                 2.040873                            1.992384      -1.323648       2.185362                    0.993996       4.527510      13.559419       0.441412       1.280216      -0.704973      -0.029232       0.003401       0.015286       0.033162      -0.003836      -0.008022       0.002341      -0.000435       0.000038      -0.008290      -0.001603       0.009893              2.105523       2.452187      -0.225559      -0.452755       1.713531      -0.017815       2.150852           0.000000
           82              H      -0.613521      25.697335       1.183065       0.068867       1.890227 0.17954156E+02  0.21188943E+03                                 2.342716                            2.321274      -1.272321       2.195190                    0.996812       4.453186      12.888782       0.461150       1.125432      -0.745359      -0.031218      -0.012549      -0.010856       0.035354       0.006288       0.008532       0.000142       0.005991      -0.009286      -0.010124      -0.002124       0.012248              2.377429       2.665692       0.112716       0.528234       2.045252      -0.033148       2.421344           0.000000
           83              H       1.103369      26.070846       1.098922       0.080593       1.764612 0.15993035E+02  0.18337267E+03                                 2.266285                            2.218647      -0.940843       2.366053                    0.997397       4.091409      11.673532       0.462835       1.154188      -0.740642       0.036665       0.001889      -0.014202       0.039365      -0.002691      -0.008990      -0.004261       0.008048      -0.007055      -0.011322       0.000146       0.011176              2.333477       2.825026      -0.029880      -0.576772       1.816494      -0.153010       2.358912           0.000000
           84              H       0.838920      28.242620       1.900353       0.087170       1.474466 0.12158240E+02  0.13217855E+03                                 2.104172                            1.997470      -1.074014       2.302646                    0.996770       4.253004      12.422117       0.457820       1.230612      -0.717787       0.030233       0.017851      -0.005658       0.035563       0.005530      -0.000905      -0.003544      -0.003457      -0.032247      -0.011429      -0.000256       0.011684              2.234734       3.071321       0.536783      -0.009886       1.777978      -0.111494       1.854904           0.000000
           85              H      -0.434613      27.830086       3.018586       0.092174       1.671270 0.14890448E+02  0.16957411E+03                                 2.253591                            2.188097      -1.220072       2.233786                    0.997585       4.350779      12.826614       0.446064       1.205748      -0.724535      -0.009605       0.005097       0.036386       0.037976      -0.007221       0.000383       0.005312      -0.013556       0.042097      -0.017122       0.001194       0.015928              2.374138       2.343677      -0.069940      -0.311564       1.737799      -0.055341       3.040939           0.000000
           86              H       3.134606      31.662347       3.340446       0.120054       1.687448 0.14091127E+02  0.15398000E+03                                 2.054614                            1.965156      -1.155125       2.264129                    0.999208       3.762786       9.932932       0.545391       1.027732      -0.775079      -0.006488       0.014588       0.019995       0.025587      -0.002121      -0.002427       0.002983      -0.012253       0.005752      -0.007846       0.000261       0.007585              2.059110       1.717425      -0.197180      -0.220676       2.252960       0.429897       2.206945          -0.000001
           87              H       4.463069      31.133540       2.291183       0.133489       1.602286 0.13737791E+02  0.15012195E+03                                 2.044796                            1.991599      -1.172707       2.273417                    0.999163       3.697914       9.966987       0.517679       1.082725      -0.760187       0.028792      -0.000201      -0.004454       0.029135       0.000182      -0.001601      -0.006500       0.014938      -0.017073      -0.011730       0.001203       0.010527              2.082917       2.577133       0.274741      -0.386505       1.769475      -0.116456       1.902142          -0.000000
           88              H       2.776580      30.897807       1.764252       0.122118       1.687254 0.14335827E+02  0.15941718E+03                                 2.152514                            2.056143      -1.221454       2.233255                    0.999229       3.993154      11.101454       0.498056       1.105898      -0.751040      -0.019472      -0.005647      -0.018454       0.027415       0.004160       0.007714      -0.004390       0.007953       0.001381      -0.011080       0.001071       0.010009              2.234319       2.107147      -0.066113       0.573666       1.734617      -0.060991       2.861192          -0.000000
           89              H       3.433015      25.724413       6.381563       0.128199       1.681865 0.14525304E+02  0.16317314E+03                                 2.208989                            2.120303      -1.336386       2.193468                    0.998479       4.060134      11.602770       0.469765       1.160652      -0.736937      -0.008984       0.001448       0.029439       0.030813       0.001639      -0.005816      -0.009105      -0.014650       0.034858      -0.014444      -0.003633       0.018078              2.316652       2.282843      -0.024174      -0.361315       1.691996      -0.035312       2.975115          -0.000000
           90              H       3.376478      24.916070       4.768125       0.121471       1.532678 0.13019969E+02  0.14339779E+03                                 2.118136                            2.035217      -1.351777       2.179772                    0.998066       4.229170      12.266500       0.466155       1.193007      -0.726369      -0.012281      -0.015711      -0.020535       0.028624       0.004964       0.007647       0.004196      -0.011549       0.026978      -0.013731      -0.000437       0.014167              2.148108       2.337287       0.493654       0.303300       2.191520       0.299753       1.915515           0.000000
           91              H       4.893004      25.556373       5.409086       0.121555       1.383933 0.10826171E+02  0.11459406E+03                                 2.028457                            1.890489      -1.324002       2.198585                    0.997902       4.165199      12.094477       0.467428       1.237954      -0.715078       0.025850       0.004826       0.004011       0.026601       0.003053       0.001959      -0.004647       0.007835      -0.025747      -0.011032       0.001767       0.009265              2.167298       3.159411      -0.251768       0.179212       1.533205      -0.042123       1.809277           0.000000
           92              H       3.270392      30.733748       6.983901       0.124440       1.671938 0.14238731E+02  0.15659359E+03                                 2.072305                            1.998368      -1.131443       2.274417                    0.999415       3.812475      10.222698       0.529533       1.051746      -0.767690      -0.014293       0.019533      -0.014389       0.028158      -0.002983       0.002783      -0.008821      -0.000615      -0.019714      -0.011729       0.000992       0.010738              2.089649       1.711909      -0.141222       0.194562       2.265554      -0.458004       2.291483          -0.000000
           93              H       3.787198      30.232815       8.622168       0.123548       1.822698 0.15446582E+02  0.17378026E+03                                 2.224833                            2.106482      -1.244938       2.231572                    0.998437       3.883516      10.613649       0.505386       1.077245      -0.761307       0.003142       0.006415       0.027635       0.028543       0.008071       0.001476       0.004815       0.002248       0.018811      -0.011704       0.001549       0.010155              2.309948       2.014852       0.140200       0.366064       1.930164       0.354751       2.984827           0.000000
           94              H       4.465022      29.408544       7.184374       0.129336       1.669390 0.14487801E+02  0.16241670E+03                                 2.191146                            2.112200      -1.299384       2.215248                    0.998371       4.002335      11.373121       0.473128       1.154779      -0.738918       0.021749      -0.018922      -0.011141       0.030906      -0.003377      -0.007190       0.004472       0.005020      -0.038908      -0.015696       0.002302       0.013395              2.268474       2.850022      -0.339827      -0.278927       1.791624       0.112969       2.163776          -0.000000
           95              H      -0.338034      25.016416       7.038617       0.120661       1.538628 0.12572175E+02  0.13630957E+03                                 2.075755                            1.964827      -1.229180       2.240342                    0.998381       4.006314      11.270634       0.490592       1.151515      -0.737934       0.005791      -0.016717      -0.020034       0.026728       0.006014      -0.002041       0.008619      -0.011710      -0.003169      -0.011374      -0.001573       0.012947              2.116445       1.809074      -0.064095      -0.108665       1.980951       0.557539       2.559310          -0.000000
           96              H      -0.320564      25.178084       8.821261       0.130410       1.724786 0.14941393E+02  0.16652252E+03                                 2.139437                            2.069127      -1.174211       2.264382                    0.999082       3.791881      10.277722       0.511458       1.074520      -0.762624       0.011114      -0.009897       0.025535       0.029555       0.002672       0.005348      -0.007769       0.001437       0.011531      -0.010770       0.000833       0.009936              2.211854       1.761209      -0.028228       0.107320       1.948441      -0.491550       2.925913           0.000000
           97              H       5.484029      26.095533       7.828094       0.128923       1.482670 0.12302884E+02  0.13328201E+03                                 2.063949                            1.974242      -1.282297       2.224870                    0.998613       4.007650      11.440603       0.475901       1.188024      -0.728835      -0.024586       0.017578      -0.005424       0.030707      -0.004020       0.001167      -0.007379       0.008704      -0.035262      -0.015054       0.002572       0.012483              2.159938       2.948788      -0.272218       0.155785       1.612090       0.093034       1.918938          -0.000000
           98              H       5.848568      52.798982      38.276504       0.106253       1.913022 0.16767627E+02  0.19389936E+03                                 2.359235                            2.250297      -1.431072       2.161438                    0.995977       4.039988      11.451843       0.467694       1.132503      -0.746623       0.030768      -0.029169      -0.000860       0.042406      -0.016723      -0.003335      -0.002583      -0.001718       0.001340      -0.017927       0.001394       0.016533              2.405589       2.726812      -0.570351      -0.167353       2.105089       0.024618       2.384867           0.000000
           99              H       2.154326      56.028371      38.228225       0.103682       1.835182 0.16019651E+02  0.18409092E+03                                 2.335027                            2.229095      -1.415981       2.170971                    0.995745       4.088584      11.748627       0.458238       1.163149      -0.737859      -0.032534       0.025543       0.001355       0.041385      -0.017032      -0.006352      -0.003283       0.010372      -0.002242      -0.019642       0.000923       0.018719              2.401312       2.707373      -0.475741      -0.023391       2.076329       0.151193       2.420233           0.000000
          100              H       2.681681      54.525569      45.350066       0.106456       1.567012 0.12789893E+02  0.14137094E+03                                 2.230473                            2.084962      -1.448977       2.166504                    0.993045       4.215503      12.575243       0.434763       1.274561      -0.708731       0.036379      -0.010577      -0.009131       0.038970      -0.008588      -0.002681      -0.000183       0.026465       0.008733      -0.017274       0.002423       0.014852              2.410048       3.355366      -0.126627      -0.289459       1.626753      -0.126516       2.248025           0.000000
          101              H       4.524427      26.308172       2.859956       0.114532       1.547705 0.13285605E+02  0.14794973E+03                                 2.204201                            2.122831      -1.466862       2.168388                    0.991232       4.120530      12.255642       0.432407       1.271981      -0.710543       0.018686      -0.033805      -0.019773       0.043393      -0.007113      -0.010852       0.003272      -0.024306      -0.000540      -0.019159       0.002404       0.016754              2.255177       2.471449      -0.398157      -0.413360       2.112089       0.162633       2.181994           0.000000
          102              H       2.315470      30.185031       4.952965       0.105969       1.835505 0.16105812E+02  0.18420687E+03                                 2.283901                            2.196015      -1.421454       2.167303                    0.995603       3.995287      11.228338       0.476940       1.122843      -0.748930      -0.023845       0.029676       0.016636       0.041545      -0.012709      -0.011362       0.000978      -0.010146       0.004029      -0.018632       0.001682       0.016950              2.308759       2.114440      -0.353791      -0.311997       2.267372       0.258784       2.544465          -0.000000
          103              H       0.447640      54.402128      36.971132       0.100503       1.708004 0.13498901E+02  0.15030073E+03                                 2.287264                            2.082073      -1.560022       2.094072                    0.994046       4.348998      12.760253       0.456792       1.204272      -0.723318       0.017999       0.011287       0.036512       0.042243      -0.000042       0.001494       0.011587       0.020044       0.032667      -0.019849       0.004414       0.015435              2.521319       2.525734       0.270305       0.626380       1.682762       0.460570       3.355461           0.000000
          104              H       1.851930      53.906770      35.087792       0.100648       1.627475 0.12182896E+02  0.13315014E+03                                 2.280845                            2.023298      -1.583245       2.102867                    0.990893       4.332171      12.887033       0.444749       1.260087      -0.710141       0.045190       0.003345       0.012132       0.046909      -0.001398       0.007496       0.005433       0.022170      -0.002937      -0.013870      -0.001249       0.015118              2.541610       3.856889       0.220179       0.207720       1.624753       0.183037       2.143188           0.000000
          105              H       4.048727      53.362034      34.655580       0.129203       1.736818 0.13773545E+02  0.15434993E+03                                 2.344325                            2.127366      -1.607603       2.091018                    0.991236       4.192735      12.398325       0.443583       1.232168      -0.718177      -0.036454      -0.015055      -0.002076       0.039495       0.008537      -0.005785       0.008048       0.016712      -0.007275      -0.017145       0.003584       0.013562              2.569000       3.689066       0.094348       0.144373       1.732604       0.218295       2.285331           0.000000
          106              H       1.483962      27.595148      11.463732       0.125314       1.545486 0.11786651E+02  0.12762596E+03                                 2.185836                            1.976558      -1.698140       2.041604                    0.991900       4.280172      12.630174       0.455090       1.242967      -0.713317       0.035801       0.004918       0.006467       0.036711       0.000974      -0.002849       0.006379       0.023911       0.013601      -0.016308       0.005213       0.011094              2.397651       3.459136      -0.007272       0.168097       1.524490      -0.122234       2.209327          -0.000000
          107              H       3.653084      27.671602      10.970826       0.100899       1.591917 0.12016517E+02  0.13037755E+03                                 2.214175                            1.985721      -1.546414       2.117105                    0.992311       4.239170      12.407292       0.458768       1.230521      -0.717128      -0.045209      -0.001337      -0.010244       0.046375      -0.001292       0.005136       0.001771       0.025478       0.003709      -0.013717      -0.000456       0.014173              2.440151       3.649666      -0.070428       0.159018       1.527678      -0.128215       2.143109          -0.000000
          108              H       5.028651      27.959102       9.037367       0.103534       1.437264 0.11005270E+02  0.11799268E+03                                 2.145462                            1.959523      -1.587638       2.100154                    0.990011       4.377607      13.162474       0.436637       1.308372      -0.699135      -0.019772       0.006432      -0.038609       0.043852      -0.002506       0.005418      -0.003987       0.028117       0.042832      -0.021769       0.004054       0.017715              2.361644       2.282328      -0.235498       0.621377       1.611258      -0.230406       3.191347           0.000000
          109              H       1.591950      52.869861      40.582401       0.104335       1.956067 0.17469641E+02  0.20450708E+03                                 2.415050                            2.313031      -1.396075       2.174938                    0.995817       4.114248      11.810709       0.455587       1.148445      -0.742536      -0.001097      -0.034461      -0.023211       0.041564       0.005060      -0.006465       0.012150      -0.021681       0.012975      -0.018377      -0.000471       0.018847              2.452263       2.315260       0.164962      -0.049947       2.426709       0.567095       2.614821           0.000000
          110              H       2.081781      57.038998      43.219353       0.103147       1.560597 0.13609672E+02  0.15328709E+03                                 2.232206                            2.156879      -1.653231       2.063657                    0.991322       4.508319      13.721474       0.424242       1.281843      -0.705413       0.001410       0.030897       0.022759       0.038400       0.003307      -0.003113       0.007889      -0.015362       0.018704      -0.012806      -0.000527       0.013333              2.276344       2.294295      -0.012940      -0.053577       2.369504       0.329408       2.165232          -0.000000
          111              H       2.707952      28.985658       0.464398       0.100164       1.419410 0.11421509E+02  0.12368339E+03                                 2.132968                            2.001871      -1.588928       2.097916                    0.990971       4.417319      13.378747       0.429871       1.315770      -0.697664      -0.037351       0.005126       0.007533       0.038447      -0.005371      -0.001600      -0.001959       0.031201       0.009783      -0.018353       0.003349       0.015004              2.298367       3.114797      -0.065088      -0.289350       1.598065      -0.086175       2.182238           0.000000
          112              H       0.985678      26.430020       5.752557       0.102222       1.435660 0.11483632E+02  0.12468975E+03                                 2.151283                            2.006393      -1.713133       2.032606                    0.991462       4.560791      13.891715       0.429112       1.314571      -0.696900      -0.007454      -0.017844      -0.030968       0.036510       0.007028      -0.003046       0.005426       0.002586       0.012589      -0.011623       0.004515       0.007108              2.274244       1.991576       0.187622       0.112014       1.917466       0.560470       2.913691           0.000000
          113              H       1.881475      29.369521       9.632808       0.109543       1.940592 0.16773257E+02  0.19385594E+03                                 2.382794                            2.250693      -1.362535       2.194912                    0.995723       4.001402      11.315478       0.467948       1.132521      -0.747101       0.005145       0.026960       0.033953       0.043659       0.008865      -0.004272       0.012959      -0.006372       0.024132      -0.018488       0.001053       0.017435              2.482899       2.176861       0.182539       0.023916       2.147787       0.480514       3.124049           0.000000
          114              H       3.345255      55.607873      35.006867       0.120737       1.818634 0.15314511E+02  0.17416917E+03                                 2.300154                            2.149552      -1.499227       2.106780                    0.997593       4.278410      12.265075       0.476008       1.131421      -0.742335      -0.008424      -0.017623      -0.020669       0.028439       0.002146       0.006099      -0.000315      -0.011338       0.029867      -0.012664       0.001032       0.011632              2.470432       2.088736       0.160663       0.363420       2.059766       0.630424       3.262794           0.000000
          115              H       2.764362      56.864587      36.135216       0.123273       1.675133 0.14201098E+02  0.15613597E+03                                 2.085345                            2.008220      -1.122600       2.288633                    0.999188       3.751666      10.070780       0.523110       1.064957      -0.765006      -0.020072       0.014725       0.007507       0.026001      -0.007596      -0.001665      -0.003221      -0.001913      -0.003030      -0.008663       0.000302       0.008361              2.090710       2.292088      -0.466647      -0.108727       2.066754       0.063940       1.913288           0.000000
          116              H       4.490826      56.731589      35.790826       0.130360       1.620578 0.13889024E+02  0.15181477E+03                                 2.039510                            1.985007      -1.135845       2.285983                    0.999369       3.704506       9.905757       0.526720       1.063858      -0.765426       0.025656       0.011901       0.003505       0.028498       0.006742       0.003666      -0.004151       0.009551      -0.007603      -0.010609       0.000906       0.009703              2.055747       2.453122       0.447488      -0.173011       1.922082      -0.120948       1.792037           0.000001
          117              H       3.910488      52.234336      40.961276       0.123483       1.639621 0.14174909E+02  0.15615250E+03                                 2.068156                            2.013266      -1.156076       2.265085                    0.999375       3.826675      10.363529       0.518518       1.072293      -0.761853      -0.022809      -0.019177       0.000230       0.029800       0.011600      -0.000619      -0.004196      -0.002900      -0.001460      -0.011937      -0.000957       0.012894              2.088329       2.482276       0.407374      -0.252877       1.969513      -0.186010       1.813200           0.000000
          118              H       5.615217      52.405561      40.552514       0.120389       1.724178 0.14536166E+02  0.16245870E+03                                 2.204066                            2.089162      -1.299523       2.216571                    0.997524       3.976869      11.140301       0.486729       1.125967      -0.746511       0.022925      -0.011303      -0.007780       0.026718      -0.005969       0.000381       0.000057       0.004461      -0.007063      -0.005219      -0.002338       0.007557              2.267200       2.901197      -0.471899       0.116496       1.872737       0.012195       2.027667           0.000000
          119              H       4.821732      53.690946      41.510737       0.129317       1.399372 0.11732681E+02  0.12711645E+03                                 2.074900                            1.996096      -1.386896       2.181357                    0.995999       4.229642      12.555764       0.443920       1.273494      -0.707773       0.004667       0.026570       0.015350       0.031039       0.002999       0.001433       0.005649      -0.013696       0.014243      -0.009855      -0.000897       0.010752              2.188185       1.959852       0.064299       0.334059       1.888656       0.589814       2.716048           0.000000
          120              H       3.271173      58.094224      41.500161       0.111509       1.717638 0.14817173E+02  0.16763758E+03                                 2.231534                            2.130112      -1.491641       2.107732                    0.996804       4.351682      12.567046       0.471443       1.148341      -0.737337      -0.004476       0.018545       0.016091       0.024958       0.006285      -0.002603       0.004944      -0.020269      -0.004240      -0.012627      -0.001126       0.013753              2.270973       2.144233      -0.019663       0.054122       2.384483       0.511751       2.284203          -0.000000
          121              H       4.345670      56.936263      40.657808       0.134694       1.575072 0.13535939E+02  0.15005664E+03                                 2.156934                            2.081009      -1.220855       2.257404                    0.997201       3.979501      11.460043       0.460520       1.199751      -0.727664       0.026125      -0.016129       0.000719       0.030711      -0.006676      -0.005167      -0.005317       0.011289      -0.022741      -0.013524       0.000653       0.012871              2.255933       3.104240      -0.118143      -0.062025       1.729637       0.129312       1.933923           0.000000
          122              H       2.871635      57.560638      39.856836       0.122325       1.714538 0.14807434E+02  0.16558089E+03                                 2.163112                            2.081710      -1.184020       2.251370                    0.999222       3.947431      10.914568       0.499096       1.097468      -0.754379      -0.016124       0.005389      -0.023060       0.028649       0.003716       0.006491      -0.010165       0.006770       0.015070      -0.014784       0.002320       0.012464              2.233452       1.924493      -0.123617       0.396484       1.833707      -0.142205       2.942156           0.000000
          123              H       7.364952      51.838527      42.286879       0.118190       1.737247 0.14802914E+02  0.16427906E+03                                 2.119761                            2.035017      -1.206669       2.241889                    0.998877       3.854856      10.360874       0.526079       1.049108      -0.768679       0.002491      -0.018699      -0.018942       0.026733       0.005614      -0.003576       0.006429      -0.012504      -0.004924      -0.011295       0.000074       0.011221              2.125905       1.835850       0.089817       0.080238       2.277899       0.470949       2.263966           0.000000
          124              H       7.874909      52.349813      43.930204       0.128141       1.633422 0.13809831E+02  0.15171859E+03                                 2.092042                            2.008331      -1.167180       2.264423                    0.999254       3.850051      10.543107       0.509029       1.095250      -0.754947       0.018450      -0.003297       0.023049       0.029707       0.001244       0.005960      -0.006740       0.008824       0.010016      -0.010804       0.000631       0.010174              2.165932       1.905604      -0.122727       0.475388       1.766658      -0.324369       2.825535           0.000000
          125              H       6.362856      52.977374      43.236826       0.129630       1.649473 0.14244984E+02  0.15932475E+03                                 2.188072                            2.105300      -1.364095       2.194031                    0.997043       4.016953      11.472680       0.469340       1.166802      -0.735602      -0.026145       0.014788       0.004898       0.030434      -0.002131      -0.007870      -0.000547       0.009549      -0.034574      -0.014136       0.000797       0.013338              2.282313       3.101431      -0.215285      -0.189483       1.746237       0.083898       1.999270           0.000000
          126              H       5.891057      55.845995      42.817488       0.089484       1.484563 0.13055258E+02  0.14514672E+03                                 2.142500                            2.095758      -1.337532       2.185835                    0.994814       4.466979      13.394349       0.436673       1.261618      -0.710053       0.010778       0.003653      -0.034802       0.036616      -0.004888       0.000193       0.003276      -0.006585       0.050650      -0.014430      -0.002939       0.017369              2.242671       2.156557      -0.042831      -0.233645       1.785716       0.059162       2.785741           0.000000
          127              H       4.619900      55.335505      43.909513       0.083823       1.585591 0.13494952E+02  0.15076180E+03                                 2.213707                            2.108657      -1.252597       2.217883                    0.995149       4.435467      13.182630       0.443726       1.235582      -0.716231      -0.030434      -0.019371       0.008514       0.037067       0.010684      -0.000626      -0.002631      -0.004504      -0.028840      -0.010180      -0.005778       0.015958              2.360382       3.200337       0.523255       0.085938       1.895104      -0.021854       1.985706           0.000000
          128              H       4.293534      57.702396      43.474542       0.071965       1.642793 0.13614980E+02  0.15209522E+03                                 2.244997                            2.098562      -1.357324       2.172410                    0.994077       4.469655      13.186076       0.452012       1.212992      -0.721173      -0.020788       0.007507      -0.028480       0.036050      -0.002899       0.007418       0.002112      -0.002717      -0.018203      -0.011268       0.004175       0.007093              2.416321       3.168848      -0.114953       0.815778       1.766206      -0.191085       2.313908          -0.000000
          129              H       4.797690      57.544710      45.156490       0.069364       1.846050 0.16520959E+02  0.19063453E+03                                 2.297000                            2.217717      -1.108666       2.268290                    0.997718       4.297441      12.230005       0.475479       1.116370      -0.748150      -0.002440       0.004211       0.035949       0.036277       0.001525      -0.007241       0.005646      -0.009048       0.011437      -0.011377       0.001113       0.010263              2.374296       2.108603      -0.019940      -0.349663       1.851036      -0.146654       3.163249          -0.000000
          130              H       5.981560      59.389165      44.343564       0.075162       1.771368 0.15877520E+02  0.17969625E+03                                 2.168474                            2.126129      -0.940001       2.349827                    0.998413       4.006160      10.948580       0.506900       1.067647      -0.763714      -0.018434       0.030118       0.008049       0.036217      -0.004136      -0.007605       0.002248      -0.003808       0.002141      -0.008860      -0.000582       0.009442              2.155763       1.859195      -0.125073      -0.181841       2.682372       0.262806       1.925721          -0.000001
          131              H       7.173885      58.077499      44.355979       0.076484       1.883503 0.17655196E+02  0.20817701E+03                                 2.380046                            2.338484      -1.269466       2.209629                    0.995701       4.379871      12.808870       0.447217       1.161522      -0.737054       0.026330      -0.021609       0.013364       0.036590      -0.000261       0.006691      -0.005140       0.014887       0.006778      -0.010965      -0.000867       0.011833              2.436767       2.965204      -0.375851       0.353859       2.150484      -0.306431       2.194615          -0.000000
          132              H       6.760371      57.722306      41.867542       0.073065       1.717205 0.15865086E+02  0.18286267E+03                                 2.252338                            2.226385      -1.246794       2.211582                    0.995741       4.452203      13.041769       0.453559       1.171627      -0.732536       0.015911      -0.031586      -0.012386       0.037473       0.000720      -0.010097       0.007197      -0.015209       0.019293      -0.016176       0.001244       0.014933              2.256047       2.142320      -0.184462      -0.140114       2.634522       0.289844       1.991298           0.000000
          133              H       5.598866      59.064235      41.883635       0.079297       1.635036 0.14304246E+02  0.15930814E+03                                 2.122641                            2.067833      -1.076397       2.299343                    0.996726       4.095313      11.471527       0.490609       1.120979      -0.746951      -0.025532       0.019700      -0.011956       0.034393      -0.002686       0.003356      -0.006930       0.015006       0.017067      -0.013034       0.002084       0.010950              2.173920       2.741198      -0.105731       0.445700       1.910851      -0.184468       1.869712           0.000000
          134              H       1.518921      59.381997      42.736563       0.068271       1.760146 0.15577141E+02  0.17704751E+03                                 2.224572                            2.152843      -1.065691       2.297318                    0.996820       4.199307      11.844940       0.482987       1.115754      -0.748559       0.021988      -0.004831       0.030312       0.037757       0.000472       0.011390       0.001085       0.003007      -0.015884      -0.012931       0.001080       0.011851              2.287225       2.853389      -0.385756       0.376497       2.090840      -0.187097       1.917447          -0.000000
          135              H       0.948722      59.594635      41.053236       0.069585       1.758569 0.15637597E+02  0.17574833E+03                                 2.134581                            2.091829      -0.875951       2.380144                    0.998483       3.943700      10.629225       0.519363       1.049334      -0.769469      -0.002260       0.000433      -0.038516       0.038585       0.000708      -0.001752       0.004166      -0.012141       0.015885      -0.009063       0.000384       0.008679              2.141206       1.967417      -0.059803      -0.397244       1.851157       0.003471       2.605044           0.000000
          136              H       6.380122      61.401660      41.837195       0.109363       1.788169 0.15565313E+02  0.17461844E+03                                 2.152925                            2.079774      -1.171172       2.252979                    0.999137       3.888342      10.448016       0.523924       1.042091      -0.771310      -0.017682      -0.003495      -0.019314       0.026418      -0.003022       0.006760       0.002100      -0.001601       0.006127      -0.008545       0.001401       0.007144              2.178325       2.497111      -0.331717       0.471898       2.108365      -0.269160       1.929500           0.000000
          137              H       7.070734      61.251937      43.501670       0.105096       1.848107 0.16692719E+02  0.19076103E+03                                 2.203910                            2.158026      -1.177606       2.242663                    0.998935       4.012058      10.916476       0.512302       1.046207      -0.769774       0.001039      -0.008098       0.026735       0.027953      -0.004032       0.001773       0.001406      -0.006333       0.027844      -0.010021       0.000461       0.009560              2.179693       1.804737       0.020961      -0.216428       2.086790       0.169030       2.647552          -0.000001
          138              H       1.097160      61.781541      42.130087       0.106911       1.809253 0.14975905E+02  0.16601635E+03                                 2.152191                            2.022754      -1.098102       2.280499                    0.999436       3.838820      10.178133       0.539292       1.024529      -0.776350       0.024530       0.006606      -0.011028       0.027694       0.001724      -0.005012      -0.001171       0.006310      -0.015202      -0.007075      -0.001060       0.008135              2.228317       2.398388       0.677235      -0.231738       2.573365      -0.254327       1.713197          -0.000000
          139              H       3.308769      20.465272      23.662223       0.107937       1.710994 0.14250795E+02  0.15585213E+03                                 2.058729                            1.962886      -1.053080       2.300137                    0.999522       3.783142       9.925718       0.552396       1.013870      -0.779272      -0.015684       0.022108       0.010379       0.029026      -0.003904      -0.005150       0.001111      -0.005413      -0.016887      -0.008736       0.000263       0.008473              2.104755       1.705918      -0.167710      -0.048181       2.902273       0.257606       1.706073           0.000001
          140              H       4.529747      19.192630      23.951897       0.110755       1.690836 0.14612102E+02  0.16203928E+03                                 2.102461                            2.037642      -1.156421       2.264966                    0.998950       3.874693      10.495270       0.518351       1.065551      -0.763792       0.015548      -0.010785       0.019203       0.026959       0.002000       0.002804      -0.005265       0.011131       0.003920      -0.009583       0.003067       0.006516              2.125422       2.735629      -0.060235       0.344636       1.753823       0.014088       1.886813           0.000000
          141              H       3.637094      19.251564      22.383060       0.105255       1.567505 0.13298300E+02  0.14744674E+03                                 2.152732                            2.057875      -1.477438       2.123016                    0.994973       4.394590      12.847828       0.462588       1.194189      -0.725170      -0.004316      -0.009373      -0.026572       0.028505       0.007471      -0.004746      -0.002315      -0.002035       0.029327      -0.012629       0.000251       0.012379              2.164201       1.852706      -0.014860      -0.161023       1.789603       0.115728       2.850292           0.000000
          142              H       1.549249      18.720367      23.579919       0.069388       1.714932 0.14997325E+02  0.16857734E+03                                 2.171720                            2.102414      -1.019718       2.317734                    0.997668       4.120223      11.497065       0.493022       1.105234      -0.751541      -0.026178       0.007766      -0.026039       0.037731       0.001196       0.007073      -0.006862       0.000366      -0.038778      -0.017240       0.007633       0.009607              2.205074       2.810423      -0.165844       0.447074       1.837709      -0.030921       1.967089           0.000000
          143              H       2.403464      18.749834      25.146458       0.067392       1.887391 0.16154578E+02  0.18216669E+03                                 2.200327                            2.091634      -0.945135       2.340205                    0.998635       3.957758      10.519165       0.534842       1.015563      -0.779511       0.011698       0.005970       0.034794       0.037190       0.005571       0.000703      -0.001157      -0.010297       0.015672      -0.010278       0.004346       0.005932              2.231270       1.783230      -0.017330      -0.184812       1.904735       0.398743       3.005845           0.000002
          144              H       2.112948      16.460989      24.575386       0.070338       1.933725 0.17587387E+02  0.20378061E+03                                 2.281401                            2.224188      -1.029632       2.302109                    0.998557       4.118008      11.310486       0.501154       1.054807      -0.767616      -0.028788      -0.010459       0.014951       0.034083       0.002798      -0.007067       0.000629       0.004732       0.009072      -0.007206      -0.002026       0.009231              2.292196       2.309659       0.447127      -0.428959       2.309963      -0.270693       2.256965           0.000001
          145              H       3.825015      16.801847      24.357441       0.076952       1.840258 0.16731695E+02  0.19181241E+03                                 2.231545                            2.191096      -0.946252       2.352917                    0.998437       4.005751      11.009003       0.496541       1.076004      -0.762418       0.032510      -0.001388       0.005326       0.032973      -0.005810       0.003356       0.006976       0.004938      -0.005946      -0.011524       0.003997       0.007527              2.241851       2.806146      -0.139513       0.409941       1.926615      -0.057075       1.992793           0.000000
          146              H       3.677487      16.738932      21.958665       0.081570       1.308796 0.10776838E+02  0.11477482E+03                                 2.009574                            1.932571      -1.293713       2.212847                    0.992260       4.388550      13.090053       0.442527       1.299604      -0.701315       0.036604       0.000380      -0.012560       0.038701       0.005918      -0.004371       0.004139       0.006341      -0.004283      -0.009993       0.002178       0.007815              2.111562       2.632249       0.376439      -0.501976       1.896707      -0.191349       1.805730           0.000000
          147              H       1.929499      16.990593      21.967861       0.074058       1.358103 0.11618131E+02  0.12590706E+03                                 2.040399                            1.992007      -1.329604       2.183309                    0.993993       4.526865      13.559023       0.441281       1.280786      -0.704854      -0.028732       0.011622      -0.010592       0.032753      -0.005461       0.007361      -0.001369       0.002060       0.005842      -0.008410      -0.001856       0.010266              2.104988       2.451060      -0.278986       0.421347       2.056699      -0.180431       1.807205           0.000000
          148              H       1.715995      14.722455      23.133913       0.068199       1.890204 0.17953735E+02  0.21187597E+03                                 2.342620                            2.321226      -1.271080       2.195603                    0.996907       4.452650      12.885530       0.461177       1.125411      -0.745388      -0.031269      -0.003246       0.016604       0.035552       0.004280      -0.009505       0.000382       0.007419      -0.005402      -0.009834      -0.002327       0.012161              2.377283       2.665444       0.400967      -0.361711       2.355887      -0.146227       2.110517           0.000000
          149              H       3.432885      14.462830      22.852516       0.080360       1.763279 0.15978167E+02  0.18316316E+03                                 2.265537                            2.217946      -0.937118       2.367377                    0.997403       4.089806      11.668453       0.462795       1.154532      -0.740572       0.036726      -0.013756       0.005263       0.039569      -0.006300       0.006587       0.001834       0.003839      -0.019020      -0.011017       0.000102       0.010916              2.332691       2.824066      -0.484402       0.314169       2.354972      -0.158274       1.819034           0.000000
          150              H       3.168437      14.071003      20.570989       0.087255       1.475998 0.12176163E+02  0.13242617E+03                                 2.105620                            1.998920      -1.065034       2.306055                    0.996797       4.256970      12.437413       0.457648       1.230585      -0.717769       0.030093      -0.013694      -0.013045       0.035543      -0.003593      -0.004220       0.009599       0.007139      -0.001409      -0.011608      -0.000088       0.011696              2.236251       3.073300      -0.276748      -0.460220       1.933615       0.022298       1.701839           0.000000
          151              H       1.894905      15.245688      20.369136       0.093270       1.666356 0.14837305E+02  0.16882666E+03                                 2.249590                            2.184543      -1.223233       2.233442                    0.997568       4.344576      12.805091       0.446296       1.206139      -0.724439      -0.009439       0.028816      -0.021989       0.037456       0.004098       0.005930      -0.009039      -0.019517       0.024328      -0.017173       0.001033       0.016139              2.369596       2.339592      -0.234037       0.215531       2.757101      -0.534570       2.012094           0.000000
          152              H       5.464125      13.608296      16.889371       0.118698       1.688574 0.14101675E+02  0.15410791E+03                                 2.054574                            1.965119      -1.147878       2.266470                    0.999156       3.765826       9.937957       0.545775       1.026924      -0.775313      -0.006324       0.010615      -0.023639       0.026673      -0.000983       0.003184       0.000166      -0.007646       0.020373      -0.008025       0.000544       0.007481              2.059068       1.717410      -0.092489       0.281060       1.846133      -0.194947       2.613662          -0.000001
          153              H       6.792587      12.964011      17.871963       0.134401       1.598357 0.13696827E+02  0.14958441E+03                                 2.043290                            1.990199      -1.168760       2.276257                    0.999051       3.690354       9.948359       0.517173       1.084437      -0.759776       0.028473      -0.003929       0.002515       0.028853      -0.001303       0.000728       0.003612       0.009864      -0.030396      -0.011331       0.001161       0.010170              2.081354       2.574938      -0.471524      -0.044577       1.968425       0.000739       1.700700          -0.000000
          154              H       5.106098      12.625543      18.339580       0.121511       1.685891 0.14320912E+02  0.15920649E+03                                 2.151311                            2.055052      -1.211143       2.237191                    0.999242       3.992121      11.096245       0.498207       1.105875      -0.751060      -0.019877      -0.013063       0.014316       0.027761       0.004637      -0.007281       0.000294       0.000414      -0.021228      -0.011141       0.001200       0.009941              2.233044       2.105959       0.529332      -0.229344       2.630791      -0.456949       1.962382          -0.000000
          155              H       5.762538      19.210948      20.511215       0.130079       1.673053 0.14432880E+02  0.16189784E+03                                 2.202538                            2.114604      -1.330236       2.197006                    0.998455       4.048871      11.567137       0.469983       1.161813      -0.736655      -0.009092       0.023724      -0.015490       0.029756      -0.006026       0.001578       0.000014      -0.030119      -0.012025      -0.014447      -0.003781       0.018228              2.309462       2.276410      -0.299111       0.200432       2.675393      -0.535008       1.976582          -0.000000
          156              H       5.705999      18.217841      22.017979       0.122988       1.526201 0.12954460E+02  0.14252242E+03                                 2.113864                            2.031506      -1.357181       2.178446                    0.998074       4.220364      12.241628       0.466009       1.194671      -0.725984      -0.012495      -0.010083       0.022936       0.027998       0.003914      -0.008397      -0.005301      -0.013510       0.020840      -0.013822      -0.000332       0.014154              2.143655       2.332524       0.015612      -0.576897       1.722103      -0.030098       2.376340           0.000000
          157              H       7.222525      18.452778      21.142980       0.122025       1.382502 0.10814773E+02  0.11445202E+03                                 2.027597                            1.889947      -1.314436       2.202547                    0.997933       4.164165      12.093369       0.467290       1.238549      -0.714938       0.025385       0.000576      -0.005841       0.026054       0.000400      -0.003661       0.006162       0.010824      -0.017069      -0.011003       0.001719       0.009284              2.166172       3.156665       0.280950       0.128269       1.776423      -0.098466       1.565428           0.000000
          158              H       5.599915      17.227920      15.871833       0.124082       1.673474 0.14255586E+02  0.15683324E+03                                 2.074323                            2.000201      -1.133628       2.273750                    0.999403       3.812990      10.227533       0.529005       1.052431      -0.767526      -0.014029      -0.022383      -0.009754       0.028159       0.003916       0.001199       0.008663      -0.001088      -0.019109      -0.011411       0.000715       0.010696              2.091708       1.713418       0.239451       0.025103       2.684527       0.218237       1.877180          -0.000000
          159              H       6.116723      18.897168      15.486521       0.123578       1.820150 0.15419623E+02  0.17340556E+03                                 2.223192                            2.105013      -1.247832       2.231198                    0.998474       3.880281      10.603492       0.505417       1.077624      -0.761221       0.002886       0.020498      -0.019562       0.028481      -0.002623      -0.007666      -0.006939      -0.001639       0.007750      -0.011564       0.001403       0.010161              2.308198       2.013334       0.246652      -0.304014       2.412195      -0.633399       2.499064           0.000000
          160              H       6.794546      18.064137      16.919258       0.126929       1.671879 0.14513137E+02  0.16275485E+03                                 2.192640                            2.113543      -1.287032       2.219786                    0.998389       4.006803      11.383835       0.473196       1.154229      -0.739083       0.022988      -0.000631       0.022676       0.032296      -0.004448       0.006090       0.005196       0.021603       0.011200      -0.015685       0.002696       0.012989              2.270087       2.852373      -0.071624       0.434194       1.974176      -0.217775       1.983711          -0.000000
          161              H       1.991489      20.133972      20.795831       0.120122       1.541356 0.12598755E+02  0.13666639E+03                                 2.078069                            1.966793      -1.226725       2.241221                    0.998341       4.009239      11.280753       0.490401       1.151386      -0.737974       0.005989      -0.008660       0.024871       0.027007      -0.004682      -0.004213      -0.001320       0.001185       0.035737      -0.011304      -0.001584       0.012888              2.118889       1.810655      -0.062208       0.110003       1.933980      -0.530435       2.612032          -0.000000
          162              H       2.008962      21.596953      19.764500       0.130270       1.728025 0.14975748E+02  0.16699958E+03                                 2.142076                            2.071457      -1.182371       2.261057                    0.999110       3.794746      10.288051       0.511192       1.074471      -0.762640       0.011172       0.027244      -0.004509       0.029789       0.003162      -0.004697       0.001124      -0.010067      -0.023254      -0.010511       0.000688       0.009823              2.214745       1.762950       0.107234      -0.029304       3.112396      -0.177913       1.768888           0.000000
          163              H       0.824953      20.278120      19.466549       0.128752       1.482461 0.12298864E+02  0.13321606E+03                                 2.063135                            1.973429      -1.282816       2.224886                    0.998625       4.005947      11.431554       0.476217       1.187433      -0.728988      -0.024619      -0.013436      -0.012270       0.030613       0.003186       0.003096       0.009177       0.012494      -0.024252      -0.014797       0.002127       0.012670              2.159055       2.947745       0.270932       0.158124       1.760803      -0.179131       1.768618          -0.000000
          164              H       3.519044      59.842050      27.096469       0.107789       1.914292 0.16783125E+02  0.19415155E+03                                 2.361857                            2.252593      -1.439321       2.158385                    0.996023       4.038601      11.455484       0.466997       1.133768      -0.746307       0.029715       0.013025       0.024891       0.040893       0.006150       0.016770       0.001683      -0.003575      -0.005187      -0.018571       0.001000       0.017571              2.408331       2.730308       0.140543       0.578807       2.295961      -0.133587       2.198723           0.000000
          165              H      -0.175199      58.185545      24.323876       0.105028       1.829173 0.15956421E+02  0.18318939E+03                                 2.329945                            2.224676      -1.370064       2.190747                    0.995508       4.082943      11.728134       0.458682       1.163133      -0.737836      -0.031829      -0.011371      -0.022885       0.040818       0.003134       0.017881      -0.000156       0.004764      -0.020927      -0.019733       0.000938       0.018795              2.395927       2.700552       0.216673       0.421660       2.198937      -0.224021       2.288292           0.000000
          166              H       0.352165      65.104641      22.064419       0.104494       1.574679 0.12862961E+02  0.14235083E+03                                 2.235733                            2.089324      -1.448155       2.166114                    0.993038       4.224681      12.601467       0.434896       1.272630      -0.709151       0.037542      -0.002422       0.013099       0.039835       0.002049       0.009215      -0.007445       0.012296      -0.031843      -0.017513       0.002688       0.014824              2.416213       3.366025      -0.188182       0.255699       2.206958      -0.206458       1.675655           0.000000
          167              H       6.853945      15.869267      21.766468       0.113802       1.550412 0.13316069E+02  0.14839287E+03                                 2.208326                            2.126533      -1.475446       2.165596                    0.991113       4.124017      12.275432       0.431588       1.273502      -0.710240       0.019473       0.000406       0.039738       0.044254      -0.005820       0.011239       0.003253      -0.012407       0.035465      -0.018849       0.002524       0.016324              2.259478       2.476302      -0.159355       0.553392       2.027061      -0.111931       2.275071           0.000000
          168              H       4.644991      15.743436      17.362505       0.107454       1.829678 0.16044397E+02  0.18333854E+03                                 2.279295                            2.191959      -1.386555       2.183112                    0.995459       3.989679      11.209359       0.477313       1.122982      -0.748869      -0.024335      -0.000235      -0.033659       0.041535      -0.003378       0.016542       0.000629      -0.006942       0.012527      -0.018416       0.001711       0.016705              2.304028       2.110357      -0.092934       0.460485       2.246913      -0.248561       2.554814          -0.000000
          169              H       5.106714      57.909992      26.360789       0.099600       1.713717 0.13551418E+02  0.15102508E+03                                 2.291846                            2.085701      -1.563773       2.091997                    0.994193       4.356197      12.785370       0.456553       1.203790      -0.723423       0.017366       0.026253      -0.028886       0.042723       0.001404      -0.000872      -0.016952       0.009906       0.002605      -0.019509       0.004300       0.015209              2.526942       2.531123       0.408944      -0.549242       2.544215      -0.957980       2.505488           0.000000
          170              H       6.511002      56.526650      27.731453       0.101076       1.626768 0.12178067E+02  0.13309866E+03                                 2.281155                            2.023622      -1.605252       2.094567                    0.990754       4.332401      12.892363       0.444426       1.260990      -0.709937       0.045122       0.008834      -0.008927       0.046838       0.006978      -0.002374      -0.007155       0.019480      -0.010168      -0.014022      -0.000835       0.014857              2.541958       3.857218       0.069861      -0.294568       1.855430      -0.316168       1.913227           0.000000
          171              H       1.719198      56.424711      28.419313       0.128539       1.740876 0.13810312E+02  0.15485060E+03                                 2.346984                            2.129426      -1.605482       2.091439                    0.991299       4.197112      12.411017       0.443653       1.231269      -0.718376      -0.036551       0.005700       0.014182       0.039618      -0.009399      -0.004605      -0.005944       0.020469       0.003730      -0.017338       0.003635       0.013702              2.572214       3.694898       0.077985      -0.154306       1.959954      -0.349014       2.061789           0.000000
          172              H       3.813491      22.676867      16.350025       0.124905       1.550146 0.11829844E+02  0.12818534E+03                                 2.187848                            1.978311      -1.691856       2.042995                    0.991804       4.287643      12.648524       0.455623       1.240628      -0.713795       0.035837       0.002744      -0.008001       0.036822      -0.002810       0.000760      -0.011095       0.015702      -0.011787      -0.016141       0.005004       0.011137              2.400029       3.462365       0.149282      -0.077783       2.146462      -0.235938       1.591259          -0.000000
          173              H       5.982612      22.211771      16.530267       0.101223       1.591433 0.12013697E+02  0.13035417E+03                                 2.214839                            1.986339      -1.558019       2.112655                    0.992261       4.239034      12.411863       0.458349       1.231576      -0.716892      -0.045164      -0.008818       0.006481       0.046471       0.004475      -0.001438      -0.006987       0.015815      -0.024333      -0.013381      -0.000273       0.013654              2.440907       3.650684       0.172908      -0.018498       2.101074      -0.202531       1.570963          -0.000000
          174              H       7.358177      20.393597      17.248015       0.102957       1.440545 0.11034480E+02  0.11837205E+03                                 2.147659                            1.961293      -1.584668       2.100773                    0.990069       4.381951      13.174775       0.436761       1.307268      -0.699355      -0.020617      -0.036605       0.014060       0.044302       0.005742      -0.000142      -0.013275      -0.002153      -0.047525      -0.021767       0.004310       0.017457              2.364330       2.284842       0.656942      -0.106936       2.999732      -0.569997       1.808417          -0.000000
          175              H      -0.737571      61.803576      25.882137       0.103245       1.958148 0.17491165E+02  0.20479921E+03                                 2.415448                            2.313404      -1.391471       2.176763                    0.995805       4.117958      11.818205       0.455912       1.147402      -0.742787      -0.000968      -0.003285       0.042194       0.042333      -0.008261      -0.001418      -0.004160      -0.008119       0.054371      -0.018586      -0.000264       0.018849              2.452657       2.315616      -0.125792      -0.117928       2.077056      -0.365075       2.965300           0.000000
          176              H      -0.247737      62.002675      20.953082       0.102414       1.563680 0.13639769E+02  0.15368034E+03                                 2.233152                            2.157638      -1.653443       2.063276                    0.991443       4.511323      13.724117       0.424730       1.279916      -0.705819       0.002190       0.004297      -0.038021       0.038325      -0.004537      -0.001197      -0.004766      -0.009754       0.036093      -0.013019      -0.000559       0.013578              2.277294       2.294776      -0.039878       0.038012       1.931436      -0.076415       2.605669          -0.000000
          177              H       5.037468      12.455910      20.645476       0.101930       1.412041 0.11350877E+02  0.12275007E+03                                 2.127419                            1.997155      -1.590090       2.098412                    0.990812       4.405518      13.341683       0.429822       1.317726      -0.697280      -0.036822       0.003759      -0.008305       0.037933       0.001184       0.005237      -0.007739       0.013980      -0.040973      -0.018046       0.003259       0.014788              2.291930       3.104377      -0.216976       0.199940       2.105573      -0.208982       1.665839           0.000000
          178              H       3.315200      18.313409      20.214644       0.099867       1.442980 0.11551970E+02  0.12558916E+03                                 2.156436                            2.010662      -1.711678       2.032266                    0.991503       4.572193      13.924746       0.429296       1.312361      -0.697353      -0.007485      -0.017501       0.032561       0.037716      -0.005945      -0.004626      -0.006111       0.000868       0.008493      -0.011457       0.004370       0.007086              2.280047       1.995900       0.003330      -0.219502       2.184731      -0.714760       2.659510           0.000000
          179              H       4.211002      20.204055      15.728836       0.110182       1.937908 0.16744256E+02  0.19344522E+03                                 2.381238                            2.249262      -1.360895       2.196039                    0.995658       3.997267      11.303137       0.467917       1.133040      -0.746984       0.005467       0.016253      -0.039937       0.043463      -0.007885      -0.005416      -0.010159      -0.001405       0.037338      -0.018093       0.000931       0.017162              2.481249       2.175355      -0.070394      -0.169897       2.462200      -0.662449       2.806193          -0.000000
          180              H       1.015727      55.606016      26.298716       0.120465       1.818930 0.15318085E+02  0.17422221E+03                                 2.300571                            2.149946      -1.500539       2.106435                    0.997694       4.279134      12.268099       0.475910       1.131571      -0.742301      -0.008490      -0.009525       0.025774       0.028760       0.004488      -0.004695      -0.003807      -0.018959       0.007485      -0.012724       0.000905       0.011819              2.470909       2.089166       0.234487      -0.320879       2.416684      -0.836328       2.906877           0.000000
          181              H       0.434835      55.954838      24.646195       0.124524       1.671703 0.14166322E+02  0.15567956E+03                                 2.084052                            2.007057      -1.129077       2.286901                    0.999217       3.745327      10.055884       0.522682       1.066335      -0.764653      -0.019354      -0.000626      -0.015907       0.025060       0.002469       0.007723       0.002540      -0.003109      -0.005810      -0.009018       0.000455       0.008563              2.089401       2.290517       0.139016       0.457947       1.895226       0.034445       2.082461           0.000000
          182              H       2.161299      55.723086      24.933570       0.130190       1.620458 0.13887469E+02  0.15178701E+03                                 2.038823                            1.984393      -1.117349       2.293649                    0.999222       3.705651       9.907078       0.527025       1.063319      -0.765555       0.025678      -0.003301      -0.012313       0.028668       0.000071      -0.007601       0.001621       0.005819      -0.020273      -0.010457       0.000635       0.009822              2.055025       2.452043      -0.373307      -0.300820       1.928710       0.116719       1.784324           0.000001
          183              H       1.580967      62.449453      26.243080       0.123542       1.639938 0.14178813E+02  0.15621013E+03                                 2.068728                            2.013804      -1.158289       2.264296                    0.999455       3.826549      10.364513       0.518335       1.072570      -0.761785      -0.022911       0.009842       0.016777       0.030054      -0.006270      -0.009625       0.002693      -0.004681      -0.006793      -0.011796      -0.000748       0.012544              2.088894       2.482874      -0.422846      -0.226511       2.013971       0.160810       1.769836           0.000000
          184              H       3.285696      62.009842      26.299176       0.122556       1.719765 0.14491202E+02  0.16184647E+03                                 2.200987                            2.086434      -1.295456       2.218261                    0.997655       3.970816      11.123098       0.486823       1.126513      -0.746348       0.021732      -0.000749       0.013096       0.025384       0.003008       0.005199       0.000381       0.006028      -0.004364      -0.005323      -0.002402       0.007726              2.263931       2.896550       0.335989       0.349762       1.975685      -0.073064       1.919559           0.000000
          185              H       2.492211      62.196996      24.706889       0.129268       1.400926 0.11748983E+02  0.12733737E+03                                 2.076341                            1.997386      -1.393494       2.178988                    0.995984       4.232291      12.565846       0.443808       1.273372      -0.707789       0.004499      -0.000011      -0.030465       0.030795      -0.000190      -0.003398      -0.002887      -0.009195       0.028542      -0.009997      -0.000831       0.010828              2.189805       1.961240       0.257538      -0.223097       1.999927      -0.653968       2.608246           0.000000
          186              H       0.941652      59.986198      20.898826       0.112171       1.715108 0.14791085E+02  0.16728391E+03                                 2.230286                            2.128992      -1.501097       2.104823                    0.997065       4.348349      12.558952       0.471273       1.149157      -0.737139      -0.004460       0.004425      -0.023820       0.024634      -0.005493      -0.004198       0.002931      -0.006698       0.035761      -0.012610      -0.001106       0.013715              2.269669       2.143025       0.056630      -0.009990       1.865118      -0.212308       2.800865          -0.000000
          187              H       2.016149      59.835679      22.322826       0.133995       1.574595 0.13531116E+02  0.14999190E+03                                 2.156722                            2.080824      -1.281103       2.237047                    0.997337       3.980267      11.462341       0.460472       1.199964      -0.727621       0.026775       0.008094       0.013962       0.031263      -0.000933       0.008124       0.005381       0.010130      -0.024217      -0.013589       0.001151       0.012438              2.255684       3.103762       0.005384       0.133241       1.770742      -0.153088       1.892546           0.000000
          188              H       0.542113      58.829830      22.182587       0.122813       1.713443 0.14796606E+02  0.16543856E+03                                 2.162771                            2.081424      -1.190592       2.249092                    0.999281       3.945576      10.910680       0.498932       1.097969      -0.754252      -0.016571      -0.022621       0.007180       0.028946       0.003489      -0.006502       0.000484      -0.010089      -0.035411      -0.014677       0.002537       0.012141              2.233062       1.924261       0.405058      -0.091128       2.787599      -0.408684       1.987326           0.000000
          189              H       5.035433      63.795364      25.923060       0.117949       1.741056 0.14842983E+02  0.16483231E+03                                 2.122725                            2.037656      -1.208100       2.241027                    0.998880       3.858521      10.373570       0.525791       1.048991      -0.768713       0.002228      -0.006608       0.025802       0.026728      -0.006287      -0.002891       0.000348      -0.000469       0.031485      -0.011694       0.000546       0.011148              2.128927       1.838019       0.024593      -0.118233       1.861935      -0.230127       2.686827           0.000000
          190              H       5.545392      64.962882      24.658610       0.126164       1.638776 0.13863725E+02  0.15243284E+03                                 2.095036                            2.010952      -1.159658       2.266889                    0.999220       3.857846      10.562752       0.509276       1.093842      -0.755320       0.018876       0.022679      -0.008903       0.030820       0.004400      -0.003891      -0.000504      -0.004184      -0.028429      -0.010653       0.000704       0.009949              2.169217       1.908143       0.474348      -0.131819       2.846872      -0.297171       1.752637           0.000000
          191              H       4.033338      64.048618      24.461816       0.130333       1.650314 0.14252934E+02  0.15943430E+03                                 2.188708                            2.105780      -1.356571       2.196838                    0.997009       4.016262      11.471069       0.469327       1.166683      -0.735629      -0.025437      -0.003689      -0.015591       0.030062      -0.006084       0.005474       0.005669       0.019221      -0.008384      -0.014364       0.000656       0.013708              2.283054       3.102934      -0.056412       0.281621       1.863645      -0.151544       1.882583           0.000000
          192              H       3.561539      62.251151      22.187185       0.090981       1.480558 0.13011815E+02  0.14456240E+03                                 2.139879                            2.093260      -1.339467       2.185654                    0.994852       4.460683      13.376582       0.436565       1.262815      -0.709791       0.011187      -0.031342       0.013843       0.036043       0.002790       0.003603      -0.011255      -0.020258       0.009770      -0.014195      -0.003240       0.017435              2.239841       2.153900      -0.180612       0.153572       2.481169      -0.461647       2.084455           0.000000
          193              H       2.290383      63.452117      22.083271       0.083920       1.587055 0.13510709E+02  0.15098588E+03                                 2.215212                            2.109969      -1.252852       2.217806                    0.995086       4.438133      13.193799       0.443550       1.235678      -0.716198      -0.030362       0.016989       0.012983       0.037135      -0.005978      -0.008554       0.008499       0.005619       0.000996      -0.010085      -0.005580       0.015665              2.362134       3.203058      -0.187136      -0.496684       1.983221      -0.028436       1.900124           0.000000
          194              H       1.964016      61.891976      20.250968       0.073754       1.638610 0.13573212E+02  0.15151610E+03                                 2.241205                            2.095329      -1.355829       2.173253                    0.994158       4.463393      13.163826       0.452352       1.212978      -0.721156      -0.020119      -0.028250       0.007706       0.035528       0.008109      -0.001295       0.003345       0.007128       0.012544      -0.011724       0.004700       0.007023              2.411934       3.161988       0.761897      -0.307512       2.338679      -0.141328       1.735134          -0.000000
          195              H       2.468174      63.427429      19.546554       0.068621       1.849643 0.16563171E+02  0.19125072E+03                                 2.300466                            2.220975      -1.105117       2.269462                    0.997721       4.301733      12.247848       0.474975       1.116800      -0.748050      -0.001419       0.029130      -0.022009       0.036538      -0.007498       0.002808      -0.003301      -0.005418       0.023196      -0.011847       0.001243       0.010605              2.377961       2.111925      -0.293653       0.192602       2.966953      -0.495821       2.055005          -0.000000
          196              H       3.652043      61.801187      18.355673       0.073672       1.777359 0.15944046E+02  0.18062458E+03                                 2.172793                            2.130107      -0.945272       2.346852                    0.998461       4.013321      10.970839       0.506631       1.067175      -0.763855      -0.017730      -0.008240      -0.031041       0.036685      -0.004876       0.007620      -0.000813      -0.001581       0.009635      -0.009308      -0.000433       0.009741              2.160088       1.862394      -0.095185       0.200123       1.890596       0.196997       2.727272          -0.000001
          197              H       4.844368      62.467771      19.485401       0.077640       1.884330 0.17664841E+02  0.20833324E+03                                 2.381691                            2.339913      -1.277553       2.206864                    0.995751       4.377232      12.805280       0.446824       1.162308      -0.736880       0.025652       0.021926       0.011464       0.035640       0.005926      -0.002617      -0.002218       0.002442      -0.030655      -0.010756      -0.000941       0.011697              2.438542       2.967813       0.495360       0.149039       2.450712       0.134476       1.897103          -0.000000
          198              H       4.430851      60.490318      21.037226       0.073567       1.713990 0.15827503E+02  0.18233478E+03                                 2.250400                            2.224492      -1.248852       2.211579                    0.995719       4.447422      13.027515       0.453491       1.172413      -0.732359       0.016081       0.004861       0.033336       0.037330      -0.009216       0.004163      -0.004504      -0.009949       0.032793      -0.016002       0.001303       0.014699              2.254123       2.140523      -0.029060       0.229345       1.899698       0.133380       2.722148           0.000000
          199              H       3.269346      59.833290      19.867035       0.078389       1.636173 0.14316143E+02  0.15945937E+03                                 2.122595                            2.067837      -1.081330       2.296892                    0.996759       4.098829      11.478663       0.490958       1.120051      -0.747173      -0.026131      -0.020361      -0.010963       0.034894       0.004397       0.000518      -0.003395      -0.003133      -0.036755      -0.012905       0.001842       0.011063              2.173851       2.740970       0.438681      -0.131474       2.039714       0.109902       1.740868           0.000000
          200              H      -0.810598      60.413067      19.165380       0.069939       1.754707 0.15521883E+02  0.17631161E+03                                 2.222866                            2.151410      -1.073581       2.295488                    0.996773       4.191706      11.830581       0.482210       1.118236      -0.747936       0.021161       0.028346      -0.011555       0.037212       0.009689      -0.005724       0.002276       0.008801       0.001664      -0.012872       0.001223       0.011648              2.285369       2.850726       0.517722       0.145785       2.120950       0.168483       1.884432          -0.000000
          201              H       5.607801      58.848944      19.822894       0.071356       1.750411 0.15548159E+02  0.17451632E+03                                 2.129309                            2.086962      -0.839432       2.397509                    0.998669       3.933315      10.599025       0.519478       1.050465      -0.769158      -0.002598      -0.032582       0.018417       0.037517      -0.002038       0.000563      -0.003099      -0.010074       0.021908      -0.009085       0.000354       0.008731              2.135850       1.963014      -0.312706       0.249374       2.406868      -0.326595       2.037668           0.000000
          202              H       4.050602      58.624360      17.865986       0.109724       1.786206 0.15545145E+02  0.17435187E+03                                 2.152586                            2.079473      -1.171423       2.253237                    0.999047       3.884423      10.439446       0.523518       1.043141      -0.771044      -0.017341      -0.014734       0.012316       0.025875       0.007434      -0.000694      -0.002119      -0.001536       0.007075      -0.008728       0.001561       0.007167              2.177974       2.496450       0.574408       0.051368       2.207165       0.212023       1.830308           0.000000
          203              H       4.741217      60.140700      17.163411       0.106363       1.846684 0.16679573E+02  0.19060275E+03                                 2.204455                            2.158581      -1.187813       2.239095                    0.998971       4.008272      10.911458       0.511657       1.047570      -0.769404       0.001138       0.026494      -0.005925       0.027172       0.003318       0.002744      -0.005708      -0.012835       0.006952      -0.009889       0.000151       0.009738              2.180221       1.805111      -0.197874       0.090023       2.361465      -0.327355       2.374088          -0.000001
          204              H      -1.232360      58.688072      17.390553       0.106336       1.807423 0.14955898E+02  0.16572622E+03                                 2.149847                            2.020670      -1.094247       2.282204                    0.999429       3.838783      10.173342       0.539905       1.023787      -0.776551       0.025140      -0.012809      -0.000752       0.028225      -0.005188       0.001659       0.002634       0.008402      -0.008386      -0.007371      -0.000715       0.008086              2.225822       2.395572      -0.538412      -0.469823       2.146212       0.498782       2.135683          -0.000000
          205              C       5.895702      37.177129      17.437912      -0.359676      30.911810 0.53345358E+03  0.13140266E+05                                 8.233726                            7.389991       0.287195       2.028953                    0.999474      32.864584      95.295571       0.647703       0.383904      -1.090961      -0.062015       0.062059       0.033676       0.093974      -0.008761      -0.006592       0.009171      -0.011280       0.019615      -0.013824      -0.004263       0.018087              8.628245       8.797890      -1.422344      -0.982625       8.220579       0.759334       8.866265          -0.000000
          206              C       4.835951      38.139176      17.922541      -0.102184      28.216558 0.46169678E+03  0.10985405E+05                                 7.921055                            7.012239       0.032472       1.984433                    0.999368      29.408578      84.212004       0.644554       0.399381      -1.078652       0.091399      -0.041780       0.035328       0.106524      -0.002299      -0.023069       0.013279      -0.019782       0.042064      -0.029810      -0.002200       0.032010              8.409900       7.841181      -0.924779      -0.552853       7.600036       0.993145       9.788484           0.000000
          207              C       5.162527      38.777886      19.280790      -0.144378      28.564627 0.47912653E+03  0.11533581E+05                                 8.025579                            7.175014      -0.107678       1.939142                    0.998992      30.128992      87.454235       0.631489       0.402927      -1.073718      -0.010971      -0.080992      -0.002228       0.081763      -0.014624      -0.009150      -0.000173       0.022466       0.090715      -0.033842       0.001092       0.032751              8.343487       6.822660      -0.032598      -0.499919       7.224769       0.360795      10.983033           0.000001
          208              C       5.084184      37.779205      20.452360      -0.153507      31.764362 0.52722634E+03  0.13024373E+05                                 8.775553                            7.623504      -0.103284       1.943803                    0.998753      30.621859      90.626823       0.599795       0.413374      -1.064761      -0.006309       0.076366       0.005023       0.076791      -0.000289       0.000440      -0.013711       0.036030       0.147761      -0.044645      -0.006615       0.051260              9.712774       8.261724      -0.640858      -1.790663       8.001876       1.387531      12.874722          -0.000000
          209              C       4.874316      38.507111      21.786700      -0.137592      29.784148 0.49823194E+03  0.12168792E+05                                 8.392499                            7.391556      -0.240523       1.894696                    0.998732      30.867043      91.655846       0.609844       0.411217      -1.063218       0.000201      -0.085706       0.000858       0.085710      -0.000672      -0.015840      -0.016657       0.032375       0.113423      -0.039200      -0.007055       0.046254              9.301605       8.447531      -0.226359      -2.167348       7.147103       2.145032      12.310180          -0.000000
          210              C       4.575342      37.546657      22.958270      -0.193227      33.932048 0.52859590E+03  0.13095508E+05                                 9.186080                            7.642899      -0.307106       1.873884                    0.997861      31.396847      93.725386       0.596601       0.414404      -1.061756      -0.013141       0.060439      -0.032310       0.069782       0.002735      -0.017880      -0.006708       0.009751       0.044119      -0.014862      -0.012380       0.027242             11.050705      12.700047      -1.610953      -3.230072       8.969278       3.015675      11.482789          -0.000000
          211              C       1.126955      35.378864      25.424637      -0.403315      32.310648 0.53463798E+03  0.13157279E+05                                 8.399866                            7.344426       0.222385       2.003821                    0.999668      33.139480      95.585570       0.657829       0.378344      -1.096567       0.000565       0.002202      -0.069124       0.069161       0.001099       0.002514       0.002598       0.015012       0.029403      -0.012749       0.001818       0.010931              8.892425       7.271805       0.349067       0.310275       8.581042       1.289388      10.824427          -0.000001
          212              C       1.492812      35.590706      19.619203      -0.422540      34.347971 0.58373695E+03  0.14727092E+05                                 8.843099                            7.724479       0.042393       1.945754                    0.999046      34.050736     100.384512       0.633365       0.383312      -1.089845      -0.010404      -0.012317       0.067093       0.069003      -0.005061       0.001031       0.002192      -0.023209       0.070122      -0.024392       0.000808       0.023584              9.648726      10.558206      -0.194156      -0.576143       8.340775       1.717876      10.047197          -0.000000
          213              C       1.228151      31.579255      22.060281      -0.410068      33.261964 0.54526491E+03  0.13514659E+05                                 8.613095                            7.437305       0.134043       1.973013                    0.999518      33.639159      98.074187       0.649611       0.380413      -1.092670      -0.052617       0.013406      -0.032436       0.063249      -0.000877       0.013045      -0.010069       0.016696      -0.035214      -0.021503       0.000824       0.020679              9.357090      10.436888      -1.185399       1.254141       9.197568       0.944296       8.436813          -0.000001
          214              C       4.180208      33.407783      18.349695      -0.408682      32.953127 0.55093947E+03  0.13676309E+05                                 8.547316                            7.475875       0.214368       2.002208                    0.999566      33.358917      96.998232       0.648619       0.380410      -1.093821       0.046041      -0.017139       0.043637       0.065710      -0.007374       0.005501      -0.004955       0.012540       0.018749      -0.013089      -0.000476       0.013566              9.255199      10.288535      -0.640123       1.430137       9.572277       1.015996       7.904786          -0.000000
          215              C       0.386795      46.288704      27.207281      -0.194814      43.093816 0.50940178E+03  0.12443150E+05                                10.564459                            7.419661       0.089665       1.975888                    0.999855      31.427146      91.687520       0.618725       0.405265      -1.072899      -0.004725       0.007085       0.012355       0.015006      -0.008508      -0.011644      -0.005382       0.002315       0.020675      -0.017856       0.003031       0.014825             15.190016      11.557171       6.566078       0.954618      21.954929       8.741782      12.057947           0.000000
          216              C       6.627545      45.192066      26.790242       0.117087      36.077314 0.41643443E+03  0.96655217E+04                                 9.649797                            6.894648      -0.106179       1.971792                    0.999350      26.721805      75.814787       0.616479       0.428064      -1.059081       0.029612      -0.026111      -0.057125       0.069440      -0.017456      -0.003679       0.019266      -0.015915       0.091254      -0.035329      -0.004931       0.040260             13.296409      11.598999       5.078968      -0.748645      17.492931       6.528301      10.797298           0.000001
          217              C       6.091169      46.463115      29.251092       0.121864      36.150823 0.42153099E+03  0.98167762E+04                                 9.690429                            6.958464      -0.066312       1.986479                    0.999399      26.725079      76.031712       0.610574       0.430753      -1.057083      -0.015067       0.010885       0.064786       0.067400      -0.019208      -0.004665       0.022289      -0.013033       0.073234      -0.034235      -0.005195       0.039430             13.231268      11.539416       5.703961      -0.138380      16.753362       6.138825      11.401025          -0.000000
          218              C       5.293490      45.410278      28.795890      -0.206084      44.921717 0.54211420E+03  0.13452024E+05                                10.891542                            7.685859       0.117662       1.986212                    0.999727      31.725897      93.338189       0.604065       0.408625      -1.070515       0.005907      -0.008524      -0.009548       0.014097      -0.007566      -0.005579      -0.011081       0.007940       0.011187      -0.017596       0.006533       0.011064             15.682693      11.862270       5.941135       0.856506      22.550868       9.143883      12.634940           0.000000
          219              C       5.559197      44.759622      27.580638       0.019567      43.029542 0.45516664E+03  0.10809825E+05                                10.841259                            7.192323      -0.332946       1.893060                    0.998447      27.942518      80.382748       0.605144       0.426186      -1.059480      -0.025673      -0.023692       0.012458       0.037089       0.000843       0.029166       0.005031      -0.028380       0.007349      -0.037094       0.011434       0.025660             17.083621      14.232440       9.125032       1.464167      24.655306       8.766134      12.363118           0.000000
          220              C       0.129265      46.936174      28.422532       0.004302      44.776776 0.45081975E+03  0.10658479E+05                                11.069305                            7.111168      -0.250519       1.919103                    0.998785      27.765951      79.149131       0.615891       0.420640      -1.065195       0.022394       0.010874      -0.014050       0.028586      -0.005064       0.021249       0.006777      -0.015596      -0.043441      -0.031420       0.014833       0.016587             17.829812      15.669625      10.564432       1.326485      26.048143       8.339315      11.771669           0.000000
          221              C       4.007239      39.304304      24.641597      -0.200926      47.004049 0.54490413E+03  0.13572867E+05                                11.309495                            7.764221      -0.042137       1.936917                    0.999328      31.983624      95.057160       0.592717       0.414865      -1.063776      -0.010599       0.000724      -0.001860       0.010785       0.001611      -0.006570      -0.006395       0.031604      -0.005865      -0.017494      -0.001726       0.019221             16.334959      14.655719       0.378295      -1.672270      18.979935      11.254473      15.369224          -0.000000
          222              C       3.593933      38.183774      23.907297       0.070796      40.760557 0.43993148E+03  0.10357537E+05                                10.435403                            7.062903      -0.130831       1.954722                    0.999363      27.505276      78.733967       0.611818       0.425219      -1.060278       0.034587       0.000712      -0.028428       0.044776      -0.019952      -0.021288       0.003595      -0.007280       0.037437      -0.031675       0.000289       0.031386             15.052169      17.145718       1.194044      -3.193285      14.526248       8.070570      13.484542           0.000000
          223              C       2.268126      37.756905      24.015810       0.022774      44.951873 0.45155904E+03  0.10707016E+05                                11.115372                            7.161293      -0.244851       1.920067                    0.998950      27.916558      80.346367       0.606530       0.425892      -1.059249      -0.027431      -0.019513      -0.004667       0.033985       0.010753       0.001988       0.000862      -0.057011       0.063660      -0.041128       0.019167       0.021961             17.380228      16.997159       5.149470       0.628836      20.402735      10.917019      14.740791          -0.000000
          224              C       1.258064      35.554868      21.105736       0.111001      34.335124 0.43389289E+03  0.10191598E+05                                 9.365074                            7.077044      -0.074132       1.978388                    0.999185      27.127998      77.849366       0.602412       0.432865      -1.054377       0.022047       0.009631      -0.064074       0.068442      -0.007618      -0.004157       0.005772       0.011081       0.134382      -0.031959      -0.013655       0.045613             12.107315       9.020646       5.035298       1.221733      13.906127       5.003217      13.395171           0.000000
          225              C       1.758518      36.617262      21.862567      -0.195904      41.223197 0.54120168E+03  0.13430324E+05                                10.306832                            7.700291       0.048932       1.970823                    0.999530      31.501895      92.831319       0.600748       0.410853      -1.068536       0.004000       0.001860       0.007474       0.008679      -0.000441      -0.012336      -0.011752       0.007791      -0.012109      -0.018725       0.001952       0.016772             13.921123      10.222060       5.700384       3.118424      15.215245       7.613443      16.326065          -0.000000
          226              C       1.726858      36.597352      23.263577       0.014314      40.965984 0.46584416E+03  0.11114304E+05                                10.436801                            7.254165      -0.207402       1.928473                    0.998909      28.038227      80.525312       0.606037       0.423609      -1.062369       0.016717       0.029364      -0.004321       0.034064      -0.004813       0.009322       0.024332       0.014104      -0.000588      -0.030674       0.008540       0.022134             15.434058      10.520124       7.309956       3.290724      19.659916       8.736468      16.122134           0.000000
          227              C       1.125139      35.503899      23.921551       0.113240      34.934400 0.42624283E+03  0.99397233E+04                                 9.397677                            6.958585      -0.103540       1.969647                    0.999225      26.845096      76.063236       0.616556       0.426006      -1.061552      -0.002154      -0.015842       0.066591       0.068483      -0.007374      -0.003605      -0.000045       0.015073       0.133257      -0.032779      -0.011861       0.044640             12.174878       8.014217       4.973426       2.418235      14.088459       5.029997      14.421959          -0.000000
          228              C       0.523910      34.497253      23.160122      -0.194611      41.286903 0.52763427E+03  0.12998665E+05                                10.276312                            7.577428       0.077950       1.974774                    0.999775      31.491146      92.181219       0.609254       0.408077      -1.071347      -0.003028      -0.002291      -0.012748       0.013301      -0.002363      -0.003823      -0.011224       0.008965      -0.004558      -0.014831       0.005675       0.009156             13.905301       8.727512       5.286804       3.355835      16.359600       7.957619      16.628792          -0.000000
          229              C       0.588555      34.498846      21.758652       0.017544      41.074077 0.46397093E+03  0.11064515E+05                                10.492189                            7.256969      -0.199383       1.934734                    0.998936      27.969802      80.453872       0.603411       0.425648      -1.060514      -0.022032      -0.029741       0.007263       0.037719      -0.009700       0.015455       0.019095      -0.007529      -0.010773      -0.030300       0.009416       0.020883             15.839053      11.363000       8.168682       4.470247      20.156792       8.625403      15.997367          -0.000000
          230              C       3.137438      49.015566      29.130164      -0.059021      43.899015 0.47814715E+03  0.11539605E+05                                10.896071                            7.327193      -0.091655       1.931128                    0.999632      30.206624      88.679934       0.602742       0.421061      -1.058700      -0.044824       0.024161       0.002083       0.050964      -0.010891      -0.002105      -0.008566       0.037107       0.067636      -0.034158       0.010238       0.023920             15.480689      17.683992       2.471224       1.440320      21.908185       5.167913       6.849889           0.000001
          231              C       2.334029      47.930078      28.833593      -0.175951      44.489625 0.50161013E+03  0.12231869E+05                                10.884621                            7.431117       0.058376       1.976171                    0.999748      31.081409      91.237360       0.608424       0.412832      -1.065663       0.000708       0.023165       0.000959       0.023196      -0.012838       0.000148       0.003193      -0.027672      -0.004194      -0.018278      -0.001695       0.019973             15.290848      19.840868       3.902121       1.911970      19.432349       4.477876       6.599326          -0.000000
          232              C       0.972719      48.080597      28.803706       0.123731      44.718292 0.41146516E+03  0.95549200E+04                                11.220738                            6.901032      -0.418887       1.874459                    0.998650      26.907790      77.238647       0.607695       0.434037      -1.051734      -0.012889       0.004306      -0.004193       0.014221       0.028116      -0.006771      -0.009852      -0.020940       0.085152      -0.044194       0.008590       0.035604             18.562985      19.137182       7.368151       2.633569      28.418498       7.181640       8.133276           0.000000
          233              C       0.430963      49.347664      29.019352      -0.271915      50.909909 0.54172776E+03  0.13459298E+05                                11.884486                            7.710884      -0.051384       1.937392                    0.999246      32.148580      95.084757       0.598972       0.411584      -1.067057       0.001997      -0.005772      -0.024888       0.025626      -0.028054      -0.001788      -0.030647       0.016795       0.008245      -0.045489       0.006817       0.038672             18.370879      16.451743       2.878318       1.202326      30.683377       7.018059       7.977517           0.000000
          234              C       4.316275      28.509942      17.534010       0.334478      36.772398 0.35733690E+03  0.80166015E+04                                 9.851972                            6.454603      -0.064350       1.985282                    0.998883      25.453157      71.993415       0.624455       0.437212      -1.049016       0.047511      -0.080668      -0.016109       0.094995      -0.043230      -0.009694       0.016025      -0.012139       0.065056      -0.054638       0.008079       0.046559             14.613620      15.335480      -0.037194       0.305247      17.140990       8.768945      11.364389           0.000000
          235              C       2.917018      28.639755      17.562058      -0.218753      51.321428 0.52858300E+03  0.12944694E+05                                11.798072                            7.537459      -0.022834       1.961531                    0.999169      30.206464      86.332087       0.620525       0.403058      -1.081573      -0.005349       0.042159       0.033164       0.053906      -0.010532       0.005065       0.009413      -0.036521       0.023793      -0.026662       0.004807       0.021855             17.946362      20.477177       3.466973       3.984933      18.280314      10.709343      15.081593          -0.000001
          236              C       1.998227      27.911848      16.649815       0.678600      25.308702 0.23228784E+03  0.47287560E+04                                 8.029839                            5.440154       0.065519       2.089376                    0.999440      21.514699      59.995804       0.629736       0.477779      -1.015261      -0.042051      -0.024300      -0.053236       0.072061       0.024188      -0.053681      -0.062211      -0.070143       0.065999      -0.076755      -0.028789       0.105544             11.177828      13.659913       1.099030       2.379668      10.692507       5.501551       9.181064          -0.000000
          237              C       3.541799      51.313171      29.969299       0.678947      25.284474 0.23182231E+03  0.47167712E+04                                 8.016281                            5.431171       0.049513       2.084131                    0.999425      21.511387      59.964748       0.630890       0.477159      -1.015621       0.042631       0.049707       0.038830       0.076132      -0.001824      -0.055418      -0.044032      -0.025656       0.213851      -0.077214      -0.028606       0.105819             11.206908      13.782902       1.778765       1.783314      14.237944       3.458137       5.599877          -0.000000
          238              C       2.611966      50.284227      29.433172      -0.211232      50.701191 0.52333683E+03  0.12775728E+05                                11.680269                            7.487259      -0.004641       1.968669                    0.999114      30.010740      85.449694       0.624606       0.401694      -1.083217       0.006253      -0.047806      -0.012232       0.049741      -0.004004       0.005535       0.007251      -0.040356       0.008650      -0.023536       0.001911       0.021625             17.776955      20.927402       4.524536       2.872036      24.333347       6.424428       8.070117          -0.000000
          239              C       1.218020      50.449877      29.341212       0.331047      36.813451 0.35700562E+03  0.80028850E+04                                 9.837658                            6.439159      -0.031766       1.994800                    0.998741      25.441040      71.801068       0.627365       0.435526      -1.050611      -0.043592       0.086699      -0.019533       0.098987      -0.044102       0.008456       0.009832      -0.039260       0.011909      -0.052985       0.006373       0.046612             14.614299      15.693161       0.388215       0.766833      21.820123       4.652676       6.329612           0.000000
          240              C       5.090612      29.455265      18.207617      -0.278399      52.926780 0.55559716E+03  0.13883605E+05                                12.186559                            7.812316      -0.043200       1.935369                    0.999456      32.380188      95.869944       0.595022       0.411937      -1.067427      -0.004521      -0.007991       0.029550       0.030943      -0.025994      -0.013277      -0.019189       0.002765      -0.079697      -0.043828       0.004287       0.039542             18.875402      16.492584       1.886668       1.527599      24.421977      13.339103      15.711645          -0.000000
          241              C       4.523138      30.495360      18.945136       0.122657      44.558263 0.41254581E+03  0.95890172E+04                                11.196615                            6.910673      -0.410786       1.875691                    0.998668      26.991307      77.586603       0.607022       0.434110      -1.051392       0.008425      -0.004847       0.002713       0.010091       0.005502       0.030771      -0.017589      -0.039494       0.000128      -0.045636       0.012118       0.033518             18.420502      18.544975       6.059317       4.060824      23.031330      11.624460      13.685201           0.000000
          242              C       3.160430      30.535976      19.078018      -0.175888      44.502470 0.51292131E+03  0.12589071E+05                                10.960800                            7.559379      -0.035109       1.951242                    0.999244      31.157276      92.030335       0.597325       0.417785      -1.061524       0.001459      -0.016508      -0.015846       0.022929      -0.016420      -0.003514       0.003816      -0.034206       0.010119      -0.025515       0.002301       0.023214             15.445537      18.915228       3.514440       1.801762      16.240722       7.947138      11.180660          -0.000000
          243              C       2.372116      29.636047      18.388318      -0.059455      43.510698 0.47366192E+03  0.11396023E+05                                10.800043                            7.273146      -0.036950       1.947145                    0.999560      30.106559      88.036483       0.607874       0.418801      -1.060910       0.043975      -0.015754      -0.021903       0.051592      -0.011238       0.001331      -0.023852       0.024422       0.008594      -0.032303       0.007807       0.024496             15.347070      16.467571       2.381376       1.538084      17.033634       9.298728      12.540004           0.000001
          244              C       4.768996      43.578566      27.177394       0.013617      41.614780 0.46047547E+03  0.10974379E+05                                10.618496                            7.243345      -0.349870       1.885456                    0.998606      28.133283      81.236245       0.601492       0.427271      -1.058158       0.012933       0.034004      -0.009989       0.037727       0.012479      -0.006831       0.028295       0.003535       0.035699      -0.034457       0.002335       0.032122             16.150400      13.320810       8.638986       5.628086      24.077361       5.436556      11.053030           0.000000
          245              C       4.015276      43.654223      26.005364      -0.199450      41.394275 0.53635861E+03  0.13285612E+05                                10.308466                            7.648415       0.060070       1.967575                    0.999720      31.778836      93.684276       0.604590       0.408996      -1.069316       0.009678       0.002994       0.007234       0.012449      -0.003227      -0.005292      -0.011451       0.014018      -0.010098      -0.017214       0.006391       0.010823             13.800293      12.781060       5.944020       6.016335      17.566706       4.995692      11.053113          -0.000000
          246              C       3.448780      42.505819      25.444408       0.114866      34.374285 0.43108984E+03  0.10110191E+05                                 9.383617                            7.059559      -0.124501       1.965922                    0.999526      27.049773      77.585935       0.602415       0.433529      -1.053887      -0.028431       0.020030      -0.060556       0.069833      -0.003114       0.022077       0.004235       0.038061       0.084979      -0.034161      -0.007490       0.041651             12.073616       9.815379       3.907945       4.867579      16.155861       3.410675      10.249606           0.000001
          247              C       3.611404      41.263440      26.090887       0.014083      40.362596 0.46677911E+03  0.11176210E+05                                10.409474                            7.312734      -0.295138       1.901563                    0.998762      28.278455      82.173633       0.595448       0.429615      -1.055415      -0.002236      -0.033239       0.000800       0.033323       0.015618      -0.003230       0.021413       0.018434      -0.002823      -0.031546       0.008550       0.022996             15.222783      11.255649       5.996991       5.617881      21.545354       6.793575      12.867347           0.000000
          248              C       4.299082      41.197339      27.300620      -0.198472      41.262450 0.55847742E+03  0.13989856E+05                                10.347911                            7.858019      -0.030236       1.946844                    0.998312      31.874169      94.846428       0.589721       0.414621      -1.064459      -0.003937      -0.001653      -0.004763       0.006397      -0.002197      -0.009378      -0.005138       0.014390       0.002163      -0.012352      -0.001367       0.013719             13.705500      12.524851       5.711708       5.802790      16.198421       4.583172      12.393227           0.000000
          249              C       4.873754      42.344947      27.861116       0.118576      34.219520 0.43321855E+03  0.10187661E+05                                 9.410799                            7.117515      -0.092276       1.978210                    0.999598      27.106763      78.231008       0.593961       0.438511      -1.049331       0.032509      -0.021041       0.056043       0.068121       0.000313       0.022590      -0.001704       0.038532       0.084589      -0.033440      -0.008619       0.042059             12.109436       9.722899       4.062738       4.404995      16.549865       2.484844      10.055545          -0.000000
          250              C       3.138346      40.013894      25.464179       0.026018      43.918969 0.45217812E+03  0.10753523E+05                                11.018468                            7.209279      -0.352501       1.887023                    0.998775      28.090056      81.661934       0.597530       0.431028      -1.053315       0.027675       0.025261       0.002233       0.037537       0.002102       0.019441       0.001229      -0.047529       0.072150      -0.041603       0.011618       0.029985             17.070503      16.577356       4.661740       0.051301      21.230896      10.121410      13.403257          -0.000000
          251              C       1.827634      39.578265      25.590624       0.074729      39.485013 0.43884328E+03  0.10357978E+05                                10.327240                            7.126934      -0.187262       1.945001                    0.999338      27.502586      79.637743       0.597879       0.434038      -1.051546      -0.038067      -0.004036       0.030638       0.049031      -0.017796      -0.026151      -0.001657      -0.010510       0.057201      -0.037348       0.002628       0.034720             14.788550      16.391978       1.845258      -2.714573      14.826676       7.758617      13.146996          -0.000000
          252              C       1.403216      38.484015      24.830115      -0.196572      47.443209 0.55075391E+03  0.13762360E+05                                11.420142                            7.831629      -0.051763       1.934391                    0.999537      32.021642      95.482961       0.586939       0.417617      -1.061470       0.014071      -0.003754       0.002571       0.014788       0.001090      -0.001140      -0.015654       0.018610       0.012183      -0.021085       0.006931       0.014154             16.644917      14.400996       1.389999      -0.993613      19.625194      11.641806      15.908562          -0.000000
          253              C       5.347093      31.526693      19.606788       0.004813      44.994856 0.45506729E+03  0.10780423E+05                                11.091921                            7.137850      -0.223629       1.925082                    0.998889      27.843420      79.359551       0.615822       0.419846      -1.066067       0.000087      -0.025051       0.002851       0.025213       0.009692      -0.000885       0.015828       0.032142       0.016518      -0.028604       0.010753       0.017851             17.585583      16.459853       7.237897       8.071086      23.380842       8.525705      12.916056          -0.000000
          254              C       6.853975      33.445213      21.007799       0.016349      42.476436 0.45593111E+03  0.10824266E+05                                10.700375                            7.179001      -0.224752       1.924248                    0.998872      27.939873      80.161405       0.608621       0.423897      -1.061717       0.002078       0.033726       0.010773       0.035465       0.020861      -0.000065       0.006575       0.020164       0.056799      -0.033241       0.012128       0.021114             16.427523      13.875096       5.398238       7.035654      22.496040       8.000105      12.911434          -0.000000
          255              C       5.852440      33.843412      20.131420      -0.196882      43.957792 0.53937778E+03  0.13376569E+05                                10.782233                            7.699247       0.063819       1.972378                    0.999672      31.593873      93.136445       0.599266       0.412130      -1.067484       0.006828       0.001689       0.011179       0.013208      -0.008573      -0.010831      -0.002470       0.006484       0.021980      -0.016058       0.000660       0.015398             15.013649      15.479719       4.722909       7.456321      17.702291       5.857477      11.858938           0.000000
          256              C       5.126953      32.908442      19.396660       0.120858      35.914783 0.41953100E+03  0.97529373E+04                                 9.615023                            6.921984      -0.093758       1.974574                    0.999050      26.708653      75.774270       0.615186       0.428281      -1.059219      -0.035634       0.032785      -0.044188       0.065554      -0.017514       0.021581      -0.012763       0.049448       0.023000      -0.035087      -0.008292       0.043378             13.065895      12.045581       3.055683       5.721880      17.172821       4.490675       9.979284          -0.000000
          257              C       7.123665      32.065854      21.166889       0.110328      36.940857 0.42799481E+03  0.99977263E+04                                 9.781971                            6.984640      -0.083321       1.975710                    0.999291      26.945236      76.585247       0.613427       0.427446      -1.059925       0.041994      -0.034983       0.039104       0.067204      -0.014320       0.023815      -0.013811       0.041997       0.040705      -0.033354      -0.009924       0.043278             13.154096      12.821263       2.011354       5.552707      16.780562       4.331392       9.860465          -0.000000
          258              C       6.359322      31.123717      20.471212      -0.193838      42.193488 0.51201555E+03  0.12522819E+05                                10.421030                            7.453074       0.124682       1.990364                    0.999809      31.347463      91.508361       0.615557       0.406836      -1.071878      -0.005420      -0.000453      -0.004541       0.007085      -0.009498      -0.007716      -0.009605      -0.003008       0.003231      -0.017940       0.007033       0.010907             14.230298      15.250016       4.363380       7.185078      15.911576       5.512259      11.529304          -0.000000
          259              C       5.905621      46.984755      30.653941      -0.410500      33.258980 0.54513715E+03  0.13512127E+05                                 8.643761                            7.463905       0.154775       1.983736                    0.999340      33.539429      97.819437       0.644808       0.383228      -1.090542       0.005500      -0.029156      -0.062437       0.069128      -0.007106      -0.003808       0.011853       0.007153       0.043171      -0.017569      -0.003135       0.020704              9.565930       8.393946      -0.343613      -0.481928      10.657075       2.732583       9.646767           0.000001
          260              C       0.023738      44.470530      25.526712      -0.405265      33.994216 0.56054733E+03  0.13987262E+05                                 8.774154                            7.557584       0.153280       1.984601                    0.999326      33.523527      98.008774       0.642393       0.382107      -1.091653      -0.014018       0.036422       0.059131       0.070849      -0.005278       0.000164      -0.002674      -0.010603       0.015126      -0.010053       0.002495       0.007558              9.909801      10.017152      -1.000338      -1.394445      10.638034       3.179681       9.074217           0.000000
          261              C       5.633834      42.227877      29.149016      -0.411834      32.908638 0.56160632E+03  0.14046712E+05                                 8.578175                            7.572144       0.019399       1.941294                    0.998789      33.908075      99.861799       0.639626       0.382857      -1.089066      -0.036147       0.001868      -0.058657       0.068926       0.001644       0.006265       0.001920       0.013261       0.037664      -0.013166      -0.002237       0.015404              9.223454       9.813686      -0.253785       1.331944       9.265567       0.586530       8.591109           0.000000
          262              C       2.727977      42.602980      24.133059      -0.407987      32.330107 0.54562090E+03  0.13526958E+05                                 8.444239                            7.447753       0.117988       1.970566                    0.999351      33.574233      97.927487       0.648046       0.381233      -1.091979       0.039007      -0.000273       0.052911       0.065736       0.003206       0.013561      -0.005496       0.014183       0.010310      -0.015239      -0.002838       0.018077              9.021009       9.405778      -0.128144       1.524722       8.707233       1.165445       8.950016           0.000000
          263              C       0.860062      40.228921      26.538272      -0.197930      33.272106 0.54121640E+03  0.13504145E+05                                 9.077377                            7.749153      -0.369921       1.852654                    0.997464      31.726673      95.432143       0.589985       0.416072      -1.059382       0.024464      -0.071135       0.037902       0.084234       0.002750       0.003259       0.001433       0.018745       0.068238      -0.021161      -0.002079       0.023240             10.702405      12.219895      -1.791640      -2.785092       9.335754       2.091651      10.551566          -0.000000
          264              C       0.480720      39.271652      27.683174      -0.139000      29.416061 0.49799724E+03  0.12151336E+05                                 8.312766                            7.394219      -0.143277       1.927495                    0.998908      30.668136      90.769966       0.609705       0.411708      -1.063802       0.084768       0.041085      -0.014830       0.095360       0.001112      -0.001593      -0.011240      -0.028494       0.062617      -0.024759      -0.001765       0.026524              9.052529      10.271498      -0.468024       0.657609       6.863310       0.435186      10.022780          -0.000000
          265              C       1.602739      38.984949      28.670824      -0.145851      28.344344 0.48676599E+03  0.11797480E+05                                 8.050106                            7.277304      -0.167355       1.922851                    0.998692      30.441151      89.490583       0.619420       0.407992      -1.067324      -0.036486       0.074169      -0.003136       0.082717       0.018905       0.014442      -0.001484       0.008551       0.110940      -0.039280      -0.001690       0.040969              8.618280       8.835636       0.340483       2.082494       6.719487       0.774288      10.299718          -0.000001
          266              C       1.848248      40.157245      29.635484      -0.150679      29.447304 0.50281100E+03  0.12279723E+05                                 8.289641                            7.423735      -0.222681       1.904215                    0.998371      30.591782      90.137266       0.610170       0.411028      -1.065854       0.027591      -0.072367      -0.001277       0.077459       0.016217       0.019364       0.003010      -0.006785       0.101390      -0.036158      -0.005042       0.041201              8.959417       9.416668      -0.054977       2.410648       6.947586       0.380611      10.513999          -0.000000
          267              C       2.983196      39.876913      30.608421      -0.093371      29.220197 0.46646313E+03  0.11137868E+05                                 8.165603                            7.069631      -0.061111       1.958183                    0.999276      29.407475      84.617662       0.638431       0.401798      -1.076009      -0.080622      -0.060038       0.022938       0.103105      -0.013739       0.005632      -0.005719      -0.041432       0.051240      -0.033680       0.009739       0.023941              8.915965       8.895698       0.373627       1.116808       7.056819      -1.831608      10.795377          -0.000000
          268              C       2.605181      38.894956      31.714240      -0.360016      30.928774 0.51263107E+03  0.12484277E+05                                 8.177691                            7.173954       0.324682       2.037202                    0.999809      32.679672      93.778314       0.668043       0.376481      -1.097881       0.016056       0.060460      -0.077324       0.099459      -0.009204       0.002845      -0.001741      -0.006841       0.045115      -0.017394       0.001610       0.015784              8.708388       7.361529       0.058533       0.070024       7.668097      -2.328527      11.095536          -0.000002
          269              C       1.236638      23.059669       5.064696      -0.358915      30.938505 0.53411518E+03  0.13161038E+05                                 8.239998                            7.395976       0.286677       2.028665                    0.999493      32.880993      95.368778       0.647237       0.384050      -1.090825      -0.061954       0.000306      -0.071090       0.094299      -0.001739       0.012615      -0.008326      -0.004783       0.036885      -0.014911      -0.006102       0.021014              8.634871       8.804298      -0.139663       1.726765       8.053601      -0.661204       9.046714          -0.000000
          270              C       0.176887      22.998347       3.989224      -0.100515      28.139230 0.45999663E+03  0.10935108E+05                                 7.907547                            6.999715       0.023258       1.982509                    0.999337      29.355073      84.027136       0.645060       0.399427      -1.078597       0.089517       0.051595       0.016634       0.104652      -0.020399       0.011202      -0.011055      -0.018396       0.056267      -0.032010       0.000392       0.031618              8.395622       7.829983      -0.017031       1.073433       8.367631      -1.439993       8.989252           0.000000
          271              C       0.503465      23.855270       2.756960      -0.149761      28.720684 0.48266984E+03  0.11641905E+05                                 8.059808                            7.206088      -0.123478       1.933121                    0.999042      30.244451      87.915989       0.629437       0.403441      -1.073228      -0.009904       0.043200       0.072954       0.085361      -0.001023       0.015776      -0.025214      -0.020678      -0.033581      -0.032626      -0.000663       0.033289              8.378786       6.842154      -0.419420       0.278260       9.780943      -1.822335       8.513262           0.000001
          272              C       0.425123      25.369220       3.036059      -0.153496      31.735316 0.52657571E+03  0.13003250E+05                                 8.765604                            7.614576      -0.098153       1.945794                    0.998746      30.605248      90.536566       0.600694       0.412916      -1.065141      -0.004874      -0.033580      -0.065262       0.073556       0.000489       0.000468      -0.031053      -0.044690      -0.096371      -0.043857      -0.006275       0.050132              9.701468       8.255168      -1.228317       1.446041      10.440282      -2.798855      10.408953          -0.000000
          273              C       0.215257      26.160838       1.738503      -0.134073      29.701592 0.49642919E+03  0.12115287E+05                                 8.382947                            7.382864      -0.235716       1.896746                    0.998685      30.812326      91.494821       0.609545       0.411741      -1.062748       0.001920       0.042762       0.074948       0.086310      -0.012654       0.007034      -0.024178      -0.036895      -0.085994      -0.037244      -0.008032       0.045276              9.290975       8.440881      -1.760820       1.275811       9.148305      -3.302565      10.283738          -0.000000
          274              C      -0.083715      27.655675       1.984496      -0.196159      34.015291 0.53030460E+03  0.13148262E+05                                 9.201563                            7.656139      -0.315355       1.870430                    0.998069      31.439241      93.884928       0.595988       0.414501      -1.061708      -0.016462      -0.058621      -0.037356       0.071434      -0.017351       0.007181      -0.008702      -0.017356      -0.029224      -0.015449      -0.012171       0.027620             11.070583      12.717589      -2.003714       3.022340       8.257467      -2.604347      12.236693          -0.000000
          275              C       3.456501      30.875507       2.628676      -0.405209      32.360804 0.53572748E+03  0.13190948E+05                                 8.408824                            7.352289       0.221639       2.003125                    0.999652      33.174905      95.716082       0.657418       0.378384      -1.096526      -0.000514      -0.063900       0.034945       0.072833      -0.000240      -0.001390      -0.009997       0.000826      -0.012980      -0.011847       0.002625       0.009222              8.902105       7.277334       0.093995      -0.458194       9.158192      -1.620249      10.270788          -0.000001
          276              C       3.822351      25.741933       5.347933      -0.418823      34.265814 0.58173014E+03  0.14663997E+05                                 8.829242                            7.710897       0.060749       1.951823                    0.998981      33.997010     100.187248       0.633951       0.383283      -1.089853      -0.013633       0.064197      -0.024273       0.069974       0.004045       0.002262      -0.011721      -0.036695       0.024022      -0.023236      -0.000156       0.023392              9.634324      10.540900      -0.398864       0.453432       8.119536      -1.592468      10.242537          -0.000000
          277              C       3.557692      29.861694       7.601412      -0.412162      33.284860 0.54576777E+03  0.13529930E+05                                 8.616489                            7.440418       0.131980       1.972711                    0.999518      33.653633      98.119224       0.649532       0.380380      -1.092718      -0.052694      -0.036560       0.003100       0.064210       0.010555      -0.007139       0.010983       0.015684      -0.042150      -0.023727       0.003478       0.020249              9.360994      10.443554       1.680535       0.397836       7.811296      -0.141599       9.828132          -0.000001
          278              C      -0.478855      25.733969       7.873154      -0.410133      32.983220 0.55154852E+03  0.13694845E+05                                 8.550887                            7.478566       0.210483       2.000921                    0.999595      33.380308      97.064070       0.648707       0.380263      -1.093956       0.046821       0.046565      -0.008113       0.066530       0.007777       0.004756      -0.005574      -0.003439      -0.028469      -0.014255       0.001447       0.012808              9.259771      10.296050       1.560515      -0.161353       7.444859       0.213473      10.038402          -0.000000
          279              C       5.045858      53.510960      38.269147      -0.198491      43.244561 0.51142325E+03  0.12505023E+05                                10.590108                            7.435375       0.090294       1.975544                    0.999868      31.486530      91.909588       0.617939       0.405375      -1.072816      -0.002201       0.006133      -0.010251       0.012147      -0.005318       0.012008      -0.001383      -0.011746      -0.024243      -0.017541       0.003565       0.013976             15.235784      11.582400      -2.457824      -6.186549       6.975299      -0.085338      27.149652           0.000000
          280              C       4.298007      53.698114      39.427383       0.119113      36.019180 0.41556129E+03  0.96417317E+04                                 9.647326                            6.892783      -0.107322       1.971651                    0.999352      26.692067      75.755983       0.615745       0.428732      -1.058500       0.031040      -0.038112       0.050955       0.070799       0.005518       0.015808      -0.026507      -0.027904       0.062164      -0.035224      -0.006244       0.041468             13.293805      11.594785      -3.186127      -4.022900       6.816378      -0.366312      21.470252           0.000000
          281              C       3.761634      55.193747      37.096198       0.119833      36.221016 0.42253883E+03  0.98461599E+04                                 9.702984                            6.967210      -0.065916       1.986204                    0.999410      26.754441      76.139024       0.610131       0.430807      -1.057046      -0.016503       0.052498      -0.043363       0.070063       0.007283       0.019378      -0.025532      -0.018658       0.067089      -0.036960      -0.004279       0.041239             13.249845      11.558504      -2.977627      -4.880518       7.431878      -0.750240      20.759154          -0.000000
          282              C       2.963955      55.325949      38.235582      -0.200791      44.611545 0.53785645E+03  0.13317984E+05                                10.835846                            7.650630       0.126052       1.990385                    0.999751      31.597920      92.814828       0.606142       0.408093      -1.071033       0.004291      -0.002307       0.012831       0.013725      -0.002799       0.008516       0.000473      -0.005514      -0.037159      -0.016195       0.005543       0.010652             15.590046      11.805703      -2.223167      -5.535794       7.163996      -0.278683      27.800438           0.000000
          283              C       3.229660      54.598838      39.406692       0.019041      43.092715 0.45597720E+03  0.10833684E+05                                10.850791                            7.198660      -0.328360       1.894221                    0.998484      27.963614      80.455496       0.604897       0.426178      -1.059505      -0.024030       0.020932       0.015037       0.035238       0.022606      -0.016540       0.003536      -0.016922       0.047149      -0.036713       0.011796       0.024917             17.099940      14.245545      -3.297883      -8.644168       7.851336       0.940238      29.202940           0.000000
          284              C       4.788329      54.239664      37.100796       0.009495      44.668445 0.44951925E+03  0.10620698E+05                                11.055251                            7.102638      -0.243200       1.921557                    0.998804      27.723566      79.017689       0.615998       0.420845      -1.065001       0.021269      -0.018670      -0.002748       0.028434       0.020819      -0.007010       0.008099       0.009699       0.042552      -0.031003       0.014207       0.016796             17.805616      15.649360      -4.127689      -9.797510       8.109235       2.008778      29.658253           0.000000
          285              C       1.677698      54.781213      45.600657      -0.201893      47.048768 0.54538628E+03  0.13588897E+05                                11.320624                            7.770472      -0.051839       1.934029                    0.999242      31.996160      95.131723       0.592113       0.415166      -1.063503      -0.012100      -0.003185       0.002144       0.012695      -0.005877       0.002442      -0.003039       0.016334      -0.049148      -0.016987      -0.001571       0.018558             16.354698      14.666730      -1.637865       0.506093       6.532184      -4.070895      27.865180          -0.000000
          286              C      -1.065123      28.158998       0.958223       0.069414      40.769919 0.44002019E+03  0.10360231E+05                                10.435922                            7.062822      -0.129819       1.955120                    0.999338      27.514756      78.765498       0.611919       0.425124      -1.060329       0.034878      -0.024934       0.013272       0.044881      -0.008189       0.028631      -0.008414      -0.016908       0.009667      -0.032850       0.001342       0.031508             15.053221      17.140874      -3.362371       0.559897       6.757539      -3.586650      21.261249           0.000000
          287              C       4.597669      28.466407       1.273646       0.019606      45.080292 0.45300626E+03  0.10749667E+05                                11.132597                            7.170352      -0.243666       1.919597                    0.998930      27.966313      80.514418       0.606467       0.425606      -1.059453      -0.024915       0.006167       0.019306       0.032117      -0.003954      -0.009006      -0.003171      -0.059660       0.055009      -0.040694       0.017741       0.022953             17.412207      17.021706      -2.032828      -4.787571       6.712424      -3.013177      28.502491          -0.000000
          288              C       3.587604      27.047228       4.635703       0.109607      34.351841 0.43413564E+03  0.10198010E+05                                 9.364934                            7.076703      -0.074880       1.978303                    0.999193      27.136498      77.858634       0.602765       0.432581      -1.054624       0.023780      -0.059324       0.023578       0.068123       0.000013       0.008393      -0.035260      -0.036820      -0.018231      -0.032949      -0.012956       0.045905             12.107841       9.020289      -1.458655      -4.971898       9.191115      -2.282047      18.112118           0.000000
          289              C       4.088059      27.171466       3.337228      -0.197885      41.317287 0.54264805E+03  0.13475460E+05                                10.323459                            7.711709       0.044982       1.969084                    0.999585      31.542945      92.989933       0.600159       0.410974      -1.068437       0.003358       0.003860      -0.004739       0.006974      -0.010333       0.006112       0.006455       0.000085      -0.042210      -0.019076       0.001707       0.017369             13.948020      10.240399      -0.146474      -6.511114       9.468349      -4.299966      22.135311          -0.000000
          290              C       4.056401      28.394731       2.653965       0.019049      40.881402 0.46463929E+03  0.11079217E+05                                10.427165                            7.247530      -0.207162       1.928911                    0.998884      27.999550      80.410987       0.605923       0.423931      -1.062087       0.015921      -0.017205      -0.023401       0.033122       0.009687      -0.000480      -0.014626       0.029850       0.050350      -0.030326       0.007934       0.022392             15.419731      10.509846      -0.804216      -7.968993       9.432120      -2.832333      26.317227           0.000000
          291              C       3.454683      29.511280       3.271936       0.110603      34.956189 0.42654635E+03  0.99474191E+04                                 9.396077                            6.956930      -0.102819       1.969797                    0.999206      26.858320      76.074280       0.617251       0.425501      -1.061990      -0.004123       0.067149      -0.017995       0.069641       0.001651       0.009130      -0.033032      -0.037679      -0.032515      -0.034319      -0.009986       0.044305             12.173340       8.012605      -0.392365      -5.515692       9.981543      -2.659721      18.525872          -0.000000
          292              C       2.853453      29.355186       4.524431      -0.194457      41.334218 0.52829206E+03  0.13019984E+05                                10.287812                            7.584958       0.076152       1.973962                    0.999766      31.508310      92.274092       0.608564       0.408379      -1.071062      -0.003460      -0.011499       0.008333       0.014616      -0.001629       0.002688       0.004343      -0.001939      -0.040998      -0.014930       0.005866       0.009064             13.923770       8.737740       0.265435      -6.266182       9.680302      -4.104338      23.353268          -0.000000
          293              C       2.918097      28.140681       5.223787       0.018030      41.066005 0.46377325E+03  0.11058904E+05                                10.491897                            7.256039      -0.197544       1.935359                    0.998897      27.964810      80.442937       0.603358       0.425721      -1.060442      -0.020770       0.020322       0.022451       0.036721       0.018951       0.000420      -0.003982       0.014272       0.057925      -0.030155       0.010204       0.019951             15.840905      11.364344      -0.211696      -9.312030       9.567017      -2.512938      26.591356          -0.000000
          294              C       0.807903      53.812795      34.946173      -0.057524      43.803615 0.47684005E+03  0.11500144E+05                                10.880790                            7.317023      -0.094634       1.930890                    0.999635      30.168979      88.537902       0.603182       0.421044      -1.058715      -0.041734      -0.008255      -0.021588       0.047707       0.002884       0.010964      -0.017587      -0.007052      -0.075460      -0.034555       0.011869       0.022686             15.457779      17.667424       0.012099      -2.856394       6.130505       3.928530      22.575408           0.000001
          295              C       6.993093      54.098701      36.034520      -0.178347      44.584754 0.50290172E+03  0.12271241E+05                                10.899313                            7.440372       0.059108       1.975930                    0.999756      31.121974      91.385540       0.608084       0.412798      -1.065686       0.001686      -0.012103      -0.023077       0.026113       0.006692       0.010516       0.007365      -0.017062       0.036302      -0.019028      -0.001471       0.020499             15.314591      19.876893      -0.297608      -4.351444       5.937171       3.321764      20.129708          -0.000000
          296              C       5.631784      53.997559      35.919110       0.122959      44.768560 0.41182197E+03  0.95667296E+04                                11.235509                            6.908094      -0.423751       1.873096                    0.998660      26.923447      77.336140       0.606756       0.434548      -1.051265      -0.010106      -0.004651      -0.000770       0.011151      -0.019061      -0.019151      -0.009780      -0.053228      -0.012711      -0.042452       0.007232       0.035220             18.593596      19.166851      -1.407478      -7.716881       6.994984       5.202585      29.618952           0.000000
          297              C       5.090028      53.550780      34.713974      -0.271799      50.872478 0.54129705E+03  0.13445953E+05                                11.878251                            7.707016      -0.053015       1.937117                    0.999207      32.135967      95.038789       0.599214       0.411498      -1.067110       0.003444      -0.018032       0.018811       0.026285       0.012961       0.025557       0.009751      -0.017455      -0.096308      -0.044806       0.006289       0.038517             18.359764      16.449485      -0.397322      -3.092251       7.571998       6.317741      31.057809           0.000000
          298              C       6.645811      27.476485      12.522651       0.333120      36.841670 0.35800741E+03  0.80358105E+04                                 9.865597                            6.461685      -0.073679       1.982199                    0.998868      25.478363      72.095164       0.623933       0.437352      -1.048880       0.048290       0.028649       0.079455       0.097292       0.012103       0.043621      -0.018185      -0.019524       0.049550      -0.054998       0.007219       0.047779             14.637734      15.353104       0.283266      -0.119584       5.221253      -1.887228      23.338845           0.000000
          299              C       5.246554      27.435869      12.396206      -0.213898      51.052831 0.52565740E+03  0.12853753E+05                                11.756342                            7.515347      -0.019802       1.963322                    0.999198      30.112879      85.968520       0.621659       0.402927      -1.081783      -0.005136       0.004881      -0.050545       0.051039       0.009127       0.004883      -0.002281      -0.022644       0.064753      -0.025940       0.003736       0.022204             17.874341      20.398194       1.709726      -4.964318       6.584379      -3.952421      26.640450          -0.000001
          300              C       4.327762      27.009797      13.482713       0.677586      25.328886 0.23255239E+03  0.47353174E+04                                 8.031729                            5.441903       0.071678       2.091062                    0.999434      21.529758      60.038154       0.629892       0.477542      -1.015423      -0.043216      -0.036565       0.050883       0.076116      -0.057880       0.007132       0.031474      -0.125551      -0.087722      -0.078072      -0.027313       0.105385             11.179688      13.662265       1.511398      -2.139394       4.795428      -2.096495      15.081372          -0.000000
          301              C       1.212265      53.390705      32.536822       0.679759      25.268327 0.23165429E+03  0.47126448E+04                                 8.014128                            5.429912       0.057398       2.086577                    0.999493      21.504493      59.947119       0.630820       0.477284      -1.015523       0.042809       0.010076      -0.061533       0.075633      -0.045678       0.029458      -0.018284      -0.137207      -0.109606      -0.078055      -0.027507       0.105561             11.203671      13.777845       0.654857      -2.430936       4.763592       2.010959      15.069578          -0.000000
          302              C       0.282431      53.440878      33.695977      -0.212016      50.775106 0.52416249E+03  0.12801331E+05                                11.692423                            7.493849      -0.007869       1.967710                    0.999127      30.033292      85.540902       0.624226       0.401768      -1.083133       0.005716       0.014413       0.047505       0.049971       0.005683       0.002450       0.002964      -0.025466       0.064320      -0.024733       0.002610       0.022123             17.798977      20.950629       0.224172      -5.365169       6.579152       3.835898      25.867150          -0.000000
          303              C       5.877085      53.278413      33.598500       0.330013      36.800654 0.35687254E+03  0.79992283E+04                                 9.836800                            6.438801      -0.033920       1.994402                    0.998728      25.434234      71.780945       0.627253       0.435640      -1.050533      -0.043499      -0.059871      -0.061162       0.096008       0.027529       0.033043       0.000852      -0.018289       0.069938      -0.050800       0.005247       0.045554             14.613389      15.691862       0.469025      -0.724073       6.172762       4.381426      21.975542           0.000000
          304              C       0.431549      27.587184      11.367174      -0.276479      52.928829 0.55552957E+03  0.13881833E+05                                12.189837                            7.814191      -0.042664       1.935273                    0.999454      32.375116      95.862299       0.594668       0.412185      -1.067241      -0.006675       0.030185      -0.009446       0.032325       0.002115       0.030121       0.026442       0.014785      -0.038690      -0.043702       0.002933       0.040769             18.883766      16.485638       0.379714      -2.400723       6.339910      -2.900465      33.825751          -0.000000
          305              C      -0.135925      27.705848      10.097666       0.118634      44.686710 0.41385114E+03  0.96262626E+04                                11.212256                            6.918225      -0.412120       1.874647                    0.998724      27.038514      77.731857       0.607178       0.433687      -1.051724       0.009421       0.005896       0.000104       0.011115       0.024545      -0.021386       0.017153      -0.042064      -0.003726      -0.047260       0.012569       0.034691             18.451570      18.573254       0.489087      -7.298510       5.962943      -1.768948      30.818512           0.000000
          306              C       5.489968      27.800619       9.996050      -0.173466      44.417797 0.51183307E+03  0.12556232E+05                                10.950725                            7.553880      -0.040123       1.950269                    0.999249      31.117599      91.903612       0.597217       0.418064      -1.061301       0.002365      -0.007001       0.022479       0.023663       0.004958       0.016674       0.004194      -0.020381       0.049125      -0.025428       0.000874       0.024554             15.428745      18.902237      -0.196363      -3.942496       5.558189      -1.778933      21.825808          -0.000000
          307              C       4.701653      27.653285      11.120261      -0.059953      43.540551 0.47406349E+03  0.11407754E+05                                10.802222                            7.274100      -0.029980       1.948956                    0.999545      30.121965      88.080770       0.608120       0.418556      -1.061098       0.041593      -0.009846       0.024374       0.049204       0.005735       0.007761       0.004384      -0.008176      -0.092509      -0.032434       0.008920       0.023514             15.349874      16.480400       0.140914      -2.829942       5.610802      -2.702775      23.958419           0.000001
          308              C       2.439459      54.840146      40.631140       0.013540      41.636931 0.46092998E+03  0.10986267E+05                                10.614022                            7.241549      -0.337673       1.888931                    0.998533      28.149795      81.247879       0.602326       0.426638      -1.058710       0.012467      -0.026903      -0.024175       0.038257      -0.011130      -0.007268      -0.023400       0.013608       0.061396      -0.033968       0.002174       0.031793             16.140471      13.313811       0.554711     -10.287832       9.597330       2.920393      25.510273           0.000000
          309              C       1.685737      53.787310      41.151633      -0.199652      41.378542 0.53615535E+03  0.13278526E+05                                10.302824                            7.644673       0.057689       1.967094                    0.999749      31.774933      93.647272       0.605046       0.408751      -1.069540       0.008270       0.004095      -0.004554       0.010291      -0.004170       0.004982       0.005337       0.005091      -0.040697      -0.016419       0.004602       0.011816             13.791513      12.772076       2.236318      -8.148650       8.351745       0.325435      20.250720          -0.000000
          310              C       1.119241      53.875710      42.426658       0.113908      34.389754 0.43135765E+03  0.10117375E+05                                 9.382746                            7.059096      -0.118619       1.967453                    0.999560      27.060299      77.602847       0.602815       0.433204      -1.054155      -0.027171      -0.059229       0.014188       0.066691       0.019220      -0.007389      -0.027842      -0.006693      -0.049528      -0.034083      -0.006273       0.040356             12.071890       9.814953       2.261382      -5.816590       8.771184       0.853623      17.629532           0.000001
          311              C       1.281865      55.056766      43.179351       0.013470      40.378238 0.46684680E+03  0.11180503E+05                                10.420922                            7.319249      -0.305916       1.898641                    0.998696      28.290120      82.271847       0.594332       0.430318      -1.054769      -0.001696       0.019792       0.029679       0.035714      -0.010756      -0.012511      -0.014668       0.030734       0.035578      -0.032071       0.008447       0.023624             15.243374      11.270551       1.869316      -8.015949       9.162324       0.360300      25.297245           0.000000
          312              C       1.969544      56.137477      42.631729      -0.198848      41.330032 0.55954658E+03  0.14024749E+05                                10.362351                            7.867873      -0.066228       1.935092                    0.998263      31.911697      95.016701       0.589030       0.414868      -1.064195      -0.004304      -0.002811       0.003984       0.006504      -0.005876       0.007045      -0.000881       0.002861      -0.027985      -0.012185      -0.000302       0.012487             13.727199      12.546891       2.174146      -7.863508       9.386806      -0.647695      19.247902           0.000000
          313              C       2.544218      56.049077      41.357623       0.117948      34.227818 0.43333977E+03  0.10190969E+05                                 9.410992                            7.117371      -0.100478       1.975930                    0.999565      27.112638      78.243306       0.594124       0.438371      -1.049441       0.032356       0.058022      -0.010097       0.067197       0.019458      -0.009729      -0.026517      -0.008564      -0.059317      -0.034304      -0.007451       0.041756             12.110110       9.724202       1.784469      -5.722403       9.527173       1.567709      17.078955          -0.000000
          314              C       7.797406      55.138795      44.574843       0.027258      43.851027 0.45130191E+03  0.10728506E+05                                11.012593                            7.205413      -0.353622       1.887189                    0.998701      28.064622      81.597555       0.597244       0.431402      -1.052986       0.027780      -0.011111      -0.020785       0.036431       0.016029      -0.011900      -0.004565      -0.053385       0.049403      -0.041219       0.012798       0.028421             17.062292      16.565907      -2.283850      -4.063079       6.591830      -1.671284      28.029140          -0.000000
          315              C       6.486694      55.466114      44.888887       0.070472      39.571396 0.44003838E+03  0.10391936E+05                                10.335305                            7.131860      -0.187965       1.944222                    0.999378      27.539074      79.732534       0.598348       0.433457      -1.052031      -0.037048       0.028067      -0.013894       0.048511      -0.012114       0.025749      -0.007922      -0.028577       0.000046      -0.034385       0.003412       0.030973             14.801761      16.403602      -3.275624      -0.241078       6.852842      -3.155649      21.148839          -0.000000
          316              C       3.732761      28.808061       0.236797      -0.192233      47.331950 0.54911038E+03  0.13713560E+05                                11.414132                            7.828205      -0.054636       1.934031                    0.999504      31.970812      95.361692       0.586030       0.418500      -1.060715       0.015728       0.002575       0.001543       0.016012      -0.001778      -0.000833       0.000476      -0.005208      -0.059175      -0.019756       0.006726       0.013030             16.634984      14.391458      -1.554815      -0.705792       6.752309      -4.208389      28.761186          -0.000000
          317              C       0.688032      27.763188       8.873679       0.006015      44.907495 0.45397671E+03  0.10748331E+05                                11.080456                            7.130805      -0.224583       1.925404                    0.998900      27.807053      79.237483       0.615919       0.420025      -1.065934       0.000690       0.015021       0.020072       0.025079      -0.005760      -0.008228      -0.019019       0.027288       0.000165      -0.029127       0.011032       0.018095             17.566956      16.442696       3.366950     -10.291739       8.141111       0.268958      28.117061          -0.000000
          318              C       2.194915      28.017239       6.511686       0.016922      42.495194 0.45610632E+03  0.10829591E+05                                10.703201                            7.180050      -0.226294       1.923453                    0.998955      27.945787      80.185733       0.608611       0.423858      -1.061729       0.000771      -0.009520      -0.034157       0.035467      -0.010635      -0.016764      -0.019868      -0.002228      -0.014279      -0.032479       0.012250       0.020230             16.434868      13.880202       3.394372      -8.199527       8.380878       0.148079      27.043522          -0.000000
          319              C       1.193379      27.059174       6.605026      -0.199891      44.078260 0.54119300E+03  0.13433218E+05                                10.802329                            7.712978       0.060575       1.970915                    0.999669      31.643828      93.332141       0.598625       0.412215      -1.067401       0.005704       0.008187      -0.003806       0.010679      -0.007418       0.011867      -0.006036      -0.006891      -0.018044      -0.015417      -0.001936       0.017353             15.045700      15.517902       4.105519      -7.843353       8.260955      -0.406184      21.358243           0.000000
          320              C       0.467891      26.890337       7.782114       0.119940      35.932279 0.41974819E+03  0.97586102E+04                                 9.614395                            6.921070      -0.099660       1.972579                    0.998972      26.720462      75.793992       0.615627       0.427946      -1.059495      -0.035710      -0.053920      -0.004295       0.064815       0.027457       0.004759      -0.010002       0.010187      -0.091280      -0.035563      -0.007680       0.043243             13.065614      12.047783       3.428680      -5.507437       7.888809       0.868552      19.260251          -0.000000
          321              C       2.464605      28.844695       7.626701       0.112619      36.873259 0.42704178E+03  0.99707200E+04                                 9.774584                            6.979772      -0.086976       1.975122                    0.999271      26.914988      76.501482       0.613206       0.427802      -1.059617       0.040268       0.050279       0.012392       0.065597       0.028056       0.000228      -0.009862      -0.000036      -0.082913      -0.031261      -0.011284       0.042545             13.143956      12.811475       3.799528      -4.514089       7.833314       0.830564      18.787080          -0.000000
          322              C       1.700261      28.713290       8.790455      -0.196835      42.298083 0.51351585E+03  0.12568843E+05                                10.437395                            7.463437       0.121840       1.988742                    0.999793      31.395492      91.685922       0.615190       0.406776      -1.071905      -0.006340      -0.004013       0.003177       0.008148      -0.002157       0.012135       0.004018      -0.009710      -0.022458      -0.017618       0.007884       0.009734             14.256515      15.278891       4.047829      -7.388647       7.862290      -0.862237      19.628366          -0.000000
          323              C       3.576088      56.147830      35.943020      -0.410553      33.276715 0.54564681E+03  0.13528227E+05                                 8.647402                            7.468366       0.153961       1.983188                    0.999345      33.554473      97.883144       0.644475       0.383328      -1.090446       0.002340      -0.037690       0.055618       0.067226      -0.002171       0.007815      -0.014542      -0.003862       0.017557      -0.013882      -0.005792       0.019674              9.568382       8.398419      -0.246910       0.538963       7.536075      -0.929464      12.770652           0.000001
          324              C       4.682799      52.964632      40.684017      -0.404002      33.944406 0.55938836E+03  0.13951000E+05                                 8.765705                            7.549423       0.156459       1.986065                    0.999330      33.488770      97.878632       0.642790       0.382072      -1.091688      -0.012759       0.030611      -0.059785       0.068367       0.003923       0.002013      -0.000440      -0.014545      -0.001311      -0.008567       0.000084       0.008482              9.900668      10.010060      -0.707046       1.560121       6.706355      -0.911986      12.985589           0.000000
          325              C       3.304299      57.222966      40.815059      -0.409041      32.860834 0.56048953E+03  0.14013238E+05                                 8.575427                            7.569239       0.016154       1.940768                    0.998810      33.869674      99.762315       0.639097       0.383326      -1.088622      -0.037208      -0.051824       0.025766       0.068804       0.004276      -0.004229      -0.013148      -0.002771      -0.013142      -0.014191      -0.001524       0.015715              9.221099       9.811246       1.280104      -0.445784       8.248354      -0.003404       9.603699          -0.000000
          326              C       7.387036      52.691468      42.998190      -0.407309      32.324199 0.54551226E+03  0.13524177E+05                                 8.445241                            7.448966       0.119931       1.970991                    0.999324      33.568969      97.925648       0.647711       0.381433      -1.091788       0.037355       0.048328      -0.027560       0.067011       0.010030      -0.012472      -0.001479      -0.002273      -0.033660      -0.018672      -0.000285       0.018957              9.021700       9.409735       1.384822      -0.652972       7.880467      -0.687169       9.774899           0.000000
          327              C       5.519123      55.961473      43.851578      -0.194571      33.188297 0.53950588E+03  0.13451835E+05                                 9.067983                            7.741722      -0.373430       1.852130                    0.997502      31.671416      95.255421       0.589672       0.416591      -1.058972       0.024312       0.068958       0.044578       0.085636       0.001991      -0.001189      -0.017754      -0.011158      -0.027342      -0.019684      -0.001267       0.020951             10.690808      12.206680      -1.515277       2.938978       8.426948      -1.570305      11.438796          -0.000000
          328              C       5.139783      57.431621      44.108147      -0.136103      29.324140 0.49582441E+03  0.12084643E+05                                 8.294616                            7.376902      -0.138108       1.929842                    0.998914      30.598617      90.501844       0.610589       0.411577      -1.063926       0.082448      -0.030574      -0.032478       0.093740      -0.002692      -0.000674      -0.004931      -0.047866      -0.002911      -0.023640      -0.001833       0.025473              9.033904      10.254698       0.797645       0.081574       8.830096      -1.580432       8.016917          -0.000000
          329              C       6.261803      58.430303      43.862613      -0.143816      28.315448 0.48617675E+03  0.11780482E+05                                 8.049046                            7.276865      -0.172416       1.921629                    0.998636      30.418936      89.436068       0.618887       0.408438      -1.066956      -0.033317      -0.039974      -0.060909       0.080112       0.004307      -0.022911      -0.026429      -0.036484      -0.021418      -0.037995      -0.004028       0.042023              8.617334       8.839420       1.632638      -1.334329       8.729534      -1.936884       8.283047          -0.000001
          330              C       6.507313      58.679575      42.365045      -0.152613      29.477685 0.50353841E+03  0.12301262E+05                                 8.293610                            7.427793      -0.218900       1.905167                    0.998436      30.609404      90.186950       0.610198       0.410883      -1.066006       0.030453       0.036167       0.063690       0.079321       0.009787      -0.024254      -0.021377      -0.040346       0.002379      -0.036652      -0.004931       0.041584              8.963639       9.420957       2.117257      -1.159312       9.297775      -1.736471       8.172185          -0.000000
          331              C       0.653662      59.662329      42.121351      -0.091788      29.150316 0.46499150E+03  0.11093267E+05                                 8.150612                            7.056655      -0.060919       1.958990                    0.999233      29.359689      84.426875       0.639304       0.401591      -1.076215      -0.080333       0.051061       0.040152       0.103309       0.010708       0.009030       0.000386      -0.050280       0.028676      -0.033879       0.010935       0.022944              8.899310       8.878963       0.776628      -0.879566      11.421619      -0.701800       6.397349          -0.000000
          332              C       7.264249      61.110975      42.418842      -0.361275      30.973323 0.51367181E+03  0.12516279E+05                                 8.187248                            7.183012       0.323166       2.036150                    0.999808      32.709475      93.896475       0.667356       0.376668      -1.097717       0.018121      -0.096903      -0.013408       0.099490       0.007166       0.005362      -0.007450      -0.021267      -0.006379      -0.015937       0.000121       0.015816              8.718650       7.368812       0.029804      -0.085789      12.273521      -0.319510       6.513618          -0.000002
          333              C       3.566159      19.402879      23.477384      -0.359066      30.918755 0.53362909E+03  0.13146066E+05                                 8.237205                            7.393225       0.288801       2.029422                    0.999479      32.864160      95.309046       0.647277       0.384114      -1.090779      -0.061258      -0.062087       0.033964       0.093600       0.011068      -0.004527      -0.003219      -0.024044      -0.016829      -0.014642      -0.005355       0.019997              8.632059       8.801736       1.563514      -0.741799       9.367734      -0.099324       7.726707          -0.000000
          334              C       2.506407      18.502154      24.068227      -0.096776      28.094350 0.45902539E+03  0.10906253E+05                                 7.900261                            6.993241       0.026805       1.983899                    0.999377      29.319731      83.903751       0.645232       0.399532      -1.078526       0.086660      -0.009528      -0.054337       0.102729       0.020188       0.011524      -0.002492      -0.040617      -0.020439      -0.030847      -0.001314       0.032161              8.387925       7.822969       0.937162      -0.520032      10.069646       0.449558       7.271160           0.000000
          335              C       2.832984      17.006521      23.942242      -0.146461      28.614933 0.48031173E+03  0.11569885E+05                                 8.037067                            7.185660      -0.112375       1.937103                    0.998981      30.168251      87.613224       0.630752       0.403127      -1.073527      -0.010242       0.040334      -0.072090       0.083239       0.015609      -0.008167       0.025335      -0.019325      -0.040750      -0.035130       0.001492       0.033638              8.355169       6.829622       0.450470       0.221787      10.372590       1.450018       7.863295           0.000001
          336              C       2.754642      16.491253      22.491573      -0.153443      31.762605 0.52721788E+03  0.13024369E+05                                 8.775847                            7.623872      -0.103867       1.943975                    0.998734      30.623321      90.637717       0.599718       0.413421      -1.064710      -0.006067      -0.041579       0.061765       0.074702      -0.000246      -0.000161       0.045877      -0.020144      -0.021799      -0.043841      -0.006441       0.050281              9.712739       8.260851       1.868902       0.342222      12.858786       1.415788       8.018578          -0.000000
          337              C       2.544774      14.971727      22.454789      -0.134064      29.704649 0.49654690E+03  0.12118157E+05                                 8.379680                            7.380568      -0.240657       1.895038                    0.998714      30.819082      91.497079       0.610069       0.411387      -1.063039       0.001052       0.041373      -0.073758       0.084576       0.012544       0.007130       0.039159      -0.008942      -0.008756      -0.038186      -0.006877       0.045062              9.286321       8.436863       1.981978       0.886325      12.852156       1.159285       6.569945          -0.000000
          338              C       2.245802      14.437345      21.037226      -0.199535      34.121174 0.53246455E+03  0.13216331E+05                                 9.222675                            7.673603      -0.323979       1.867070                    0.998073      31.511713      94.178499       0.595041       0.414705      -1.061490      -0.014857      -0.002371       0.070404       0.071994       0.013750       0.011346       0.015140      -0.006370       0.001449      -0.014479      -0.012763       0.027242             11.096866      12.752345       3.633824       0.225184      13.527989      -0.418725       7.010263          -0.000000
          339              C       5.786019      13.385305      17.926679      -0.405062      32.383313 0.53621251E+03  0.13205043E+05                                 8.410074                            7.353319       0.221942       2.002988                    0.999658      33.188004      95.741909       0.657721       0.378147      -1.096767      -0.003948       0.060993       0.035713       0.070789      -0.000438       0.001535       0.006948      -0.003132      -0.020146      -0.010166       0.001989       0.008177              8.903784       7.277522      -0.444275       0.148121      11.399216       0.328640       8.034614          -0.000001
          340              C       6.151872      18.307037      21.012856      -0.424020      34.380382 0.58449096E+03  0.14751245E+05                                 8.849922                            7.730838       0.052762       1.948712                    0.998966      34.071997     100.472916       0.632920       0.383448      -1.089721      -0.010391      -0.052814      -0.043753       0.069366       0.000317      -0.005177       0.009728      -0.042472       0.011753      -0.024257       0.000181       0.024076              9.656020      10.565776       0.596303       0.120969      11.117178      -0.119694       7.285106          -0.000000
          341              C       5.887216      18.198728      16.318299      -0.409198      33.266486 0.54537190E+03  0.13518622E+05                                 8.616055                            7.439838       0.129669       1.971840                    0.999504      33.639031      98.093935       0.649234       0.380597      -1.092485      -0.050426       0.021745       0.032441       0.063782      -0.011963      -0.003744       0.001915       0.037078       0.010663      -0.023864       0.002611       0.021253              9.360505      10.443215      -0.495483      -1.653275       9.446535      -0.801221       8.191765          -0.000001
          342              C       1.850670      20.497925      19.757143      -0.407144      32.905693 0.54981328E+03  0.13640831E+05                                 8.537179                            7.466235       0.204992       1.999853                    0.999583      33.326329      96.864194       0.649324       0.380206      -1.094011       0.048554      -0.032469      -0.037731       0.069537      -0.001144      -0.010805       0.010035       0.005746      -0.004649      -0.014812      -0.000611       0.015423              9.244419      10.276106      -0.916446      -1.266731       9.191575      -1.227931       8.265575          -0.000000
          343              C       2.716334      59.479690      26.483556      -0.198427      43.198016 0.51081954E+03  0.12486579E+05                                10.582045                            7.430711       0.092648       1.976318                    0.999864      31.469454      91.846318       0.618167       0.405345      -1.072835      -0.006378      -0.012313      -0.001854       0.013990       0.013853      -0.002001       0.007950       0.001166       0.012075      -0.018216       0.004342       0.013874             15.220231      11.574201      -4.122247       5.217284      22.153828      -8.680057      11.932663           0.000000
          344              C       1.968484      60.389175      25.742358       0.115912      36.099533 0.41671712E+03  0.96737580E+04                                 9.653196                            6.896654      -0.097856       1.974145                    0.999352      26.734231      75.857483       0.616432       0.428023      -1.059103       0.031267       0.062068       0.007338       0.069884       0.010265      -0.012594       0.005616      -0.060613      -0.042975      -0.033971      -0.005429       0.039400             13.301916      11.601547      -1.892242       4.773636      18.135736      -6.166701      10.168465           0.000000
          345              C       1.432108      57.622492      25.612695       0.120510      36.181209 0.42199433E+03  0.98302446E+04                                 9.695508                            6.962280      -0.067185       1.986202                    0.999379      26.738289      76.079114       0.610409       0.430752      -1.057086      -0.017547      -0.061320      -0.024580       0.068353       0.014169      -0.014916       0.002289      -0.056615      -0.053076      -0.035518      -0.005011       0.040528             13.237743      11.547172      -2.733111       5.012427      18.062227      -5.389097      10.103829          -0.000000
          346              C       0.634430      58.543127      24.928512      -0.204878      44.780415 0.54022226E+03  0.13391872E+05                                10.864358                            7.668948       0.120521       1.987959                    0.999715      31.668476      93.089416       0.605211       0.408254      -1.070878       0.004781       0.012908      -0.002666       0.014020       0.009809      -0.003074       0.010437       0.012702       0.014971      -0.018946       0.007370       0.011576             15.636555      11.834191      -3.696690       4.704647      22.958256      -8.830797      12.117218           0.000000
          347              C       0.900137      59.920894      24.972653       0.020785      43.005008 0.45491014E+03  0.10802486E+05                                10.839379                            7.192110      -0.334259       1.892537                    0.998491      27.931280      80.352473       0.604909       0.426401      -1.059320      -0.024755       0.002347      -0.026645       0.036445      -0.024687      -0.012401      -0.006781      -0.024382       0.018621      -0.035422       0.010950       0.024472             17.078599      14.228777      -5.827519       7.168045      23.020980      -9.701234      13.986039           0.000000
          348              C       2.458803      58.103516      26.436656       0.008164      44.682783 0.44971095E+03  0.10626947E+05                                11.060295                            7.106294      -0.249762       1.919622                    0.998792      27.728347      79.051968       0.615527       0.421099      -1.064782       0.020693       0.005899       0.016155       0.026907      -0.015004      -0.013276      -0.015165      -0.001780       0.004478      -0.029010       0.012881       0.016129             17.812377      15.656223      -6.423016       8.476637      22.540030     -10.338520      15.240877           0.000000
          349              C      -0.651817      65.193837      21.717730      -0.197764      46.864204 0.54298556E+03  0.13513328E+05                                11.289827                            7.751929      -0.043569       1.937102                    0.999324      31.923008      94.839695       0.593020       0.415014      -1.063667      -0.010588       0.002430       0.003465       0.011403       0.004979       0.006413       0.007677       0.027480      -0.020538      -0.016453      -0.003847       0.020300             16.303472      14.633640       1.254781       1.163527      25.962148      -7.173195       8.314627          -0.000000
          350              C       1.264393      13.296905      21.114472       0.073240      40.697228 0.43912097E+03  0.10334375E+05                                10.427940                            7.058482      -0.128009       1.955829                    0.999385      27.479976      78.663077       0.611697       0.425471      -1.060051       0.032328       0.026827       0.012683       0.043883       0.028835      -0.006985       0.004587      -0.021067      -0.007726      -0.031799      -0.000190       0.031989             15.039600      17.129874       2.165531       2.630231      20.717984      -4.480532       7.270941           0.000000
          351              C       6.927186      13.416365      20.690537       0.016109      45.116048 0.45346295E+03  0.10761881E+05                                11.131567                            7.169572      -0.243649       1.919730                    0.998918      27.983339      80.535962       0.607133       0.425085      -1.059909      -0.028224       0.010975      -0.014119       0.033412      -0.006938       0.007638       0.002703      -0.060184       0.060811      -0.042018       0.019182       0.022835             17.409487      17.019616      -3.125624       4.152596      25.660189      -7.926550       9.548656          -0.000000
          352              C       5.917125      17.037581      20.238553       0.113330      34.280833 0.43309673E+03  0.10167915E+05                                 9.355070                            7.070369      -0.077782       1.977740                    0.999156      27.098864      77.738925       0.602738       0.432843      -1.054423       0.021308       0.050715       0.038773       0.067301       0.006890      -0.003577       0.029714      -0.049348      -0.042471      -0.031594      -0.015085       0.046679             12.092621       9.010205      -3.569707       3.745545      17.831611      -2.718123       9.436046           0.000000
          353              C       6.417578      15.850950      20.780198      -0.197044      41.263480 0.54193176E+03  0.13451455E+05                                10.307890                            7.701408       0.061087       1.973774                    0.999589      31.520126      92.861165       0.601249       0.410418      -1.068939       0.003793      -0.008035      -0.000121       0.008886       0.011953       0.005883       0.005914       0.019733       0.026054      -0.020142       0.002192       0.017951             13.922777      10.222539      -5.551446       3.377732      22.645609      -3.326956       8.900182          -0.000000
          354              C       6.385919      14.647594      20.062450       0.018487      40.894372 0.46474698E+03  0.11082857E+05                                10.431689                            7.250285      -0.213697       1.927117                    0.998873      28.000477      80.427737       0.605545       0.424155      -1.061906       0.019194      -0.013749       0.028332       0.036880      -0.005465      -0.008541      -0.010512      -0.011623      -0.080840      -0.031543       0.009028       0.022515             15.427348      10.514940      -6.502417       4.683849      24.560999      -5.899466      11.206106           0.000000
          355              C       5.784202      14.624499      18.786505       0.115296      34.873867 0.42526554E+03  0.99114421E+04                                 9.388339                            6.951354      -0.103579       1.970251                    0.999233      26.813827      75.958560       0.616765       0.426098      -1.061474      -0.004572      -0.047302      -0.049238       0.068431       0.005814      -0.005286       0.031114      -0.040121      -0.036604      -0.032567      -0.011074       0.043641             12.163067       8.006084      -4.575831       3.094577      18.676677      -2.367653       9.806441          -0.000000
          356              C       5.182973      15.787238      18.295439      -0.200081      41.502500 0.53091175E+03  0.13099686E+05                                10.310159                            7.599991       0.075626       1.972880                    0.999767      31.592129      92.548786       0.608461       0.407976      -1.071412      -0.002335       0.013319       0.005722       0.014683       0.004840      -0.002342       0.006517       0.018999       0.020163      -0.016101       0.007010       0.009090             13.958809       8.757061      -5.576470       2.908419      23.557644      -3.881932       9.561722          -0.000000
          357              C       5.247618      17.000150      18.997553       0.019144      41.016798 0.46311902E+03  0.11039986E+05                                10.486745                            7.253001      -0.204621       1.933586                    0.999052      27.944347      80.385754       0.603193       0.425965      -1.060235      -0.022975       0.009105      -0.031270       0.039856      -0.008575      -0.017891      -0.014009      -0.018568      -0.036658      -0.031804       0.010478       0.021325             15.831114      11.357541      -7.951919       4.836224      24.495218      -6.110491      11.640581          -0.000000
          358              C       5.466975      56.450993      27.883647      -0.056987      43.842931 0.47730018E+03  0.11514270E+05                                10.887852                            7.320943      -0.091276       1.931611                    0.999628      30.181603      88.592947       0.602959       0.421089      -1.058664      -0.042606      -0.013437       0.017439       0.047957       0.008203      -0.008579       0.026285       0.006436      -0.033646      -0.034763       0.011892       0.022871             15.469805      17.675883      -2.481255       1.418823      15.076990      -9.095737      13.656543           0.000001
          359              C       4.663566      57.250575      27.091871      -0.177596      44.519212 0.50199964E+03  0.12242895E+05                                10.885662                            7.431155       0.057191       1.975724                    0.999722      31.097111      91.268498       0.608814       0.412516      -1.065941       0.000158      -0.012578       0.018374       0.022267       0.006654      -0.011371      -0.007957      -0.017947       0.025862      -0.018569      -0.001418       0.019987             15.294135      19.846093      -3.611193       2.427124      13.688262      -7.797422      12.348049           0.000000
          360              C       3.302257      57.201198      27.237168       0.124114      44.739300 0.41159126E+03  0.95596670E+04                                11.230264                            6.905933      -0.423707       1.873061                    0.998665      26.910390      77.282148       0.606903       0.434520      -1.051322      -0.012439       0.001246       0.006049       0.013888      -0.007137       0.028705       0.018644      -0.038137       0.033788      -0.044763       0.009024       0.035739             18.581903      19.157929      -5.972657       5.070963      19.443456     -12.387751      17.144325           0.000000
          361              C       2.760500      56.380910      28.226657      -0.270983      50.774741 0.54015471E+03  0.13409778E+05                                11.861788                            7.697607      -0.051606       1.938068                    0.999208      32.101303      94.892187       0.599761       0.411362      -1.067255       0.003006       0.024868       0.008674       0.026508       0.015585      -0.023764       0.019927       0.036155       0.055328      -0.045248       0.006778       0.038470             18.330141      16.430501      -2.475203       1.885939      19.679405     -13.301755      18.880516           0.000000
          362              C       1.986741      23.653249      15.923331       0.337295      36.774976 0.35724189E+03  0.80152674E+04                                 9.859676                            6.458551      -0.066024       1.984498                    0.998813      25.446315      72.016669       0.623464       0.437864      -1.048452       0.050255       0.052859      -0.062676       0.096166       0.029948      -0.031896       0.001681      -0.047138      -0.039157      -0.053727       0.005998       0.047729             14.626554      15.347247      -0.245347      -0.185654      20.422577      -6.893509       8.109839           0.000000
          363              C       0.587484      23.564053      16.021728      -0.210701      50.941734 0.52428414E+03  0.12812542E+05                                11.744311                            7.508428      -0.019001       1.963852                    0.999096      30.065419      85.823874       0.621548       0.403239      -1.081511      -0.007578      -0.046819       0.020519       0.051676      -0.001203      -0.011015      -0.009410      -0.039221       0.007739      -0.025759       0.002718       0.023040             17.853359      20.376511      -5.147594       0.999946      25.017405      -6.698544       8.166162          -0.000001
          364              C       6.657293      24.718032      15.847464       0.675199      25.380163 0.23305674E+03  0.47483552E+04                                 8.043283                            5.448503       0.063566       2.088054                    0.999419      21.555169      60.134699       0.629362       0.477666      -1.015316      -0.044091       0.062036       0.005182       0.076285       0.036380       0.047829       0.029141      -0.016595       0.234966      -0.079499      -0.026507       0.106006             11.197513      13.681443      -2.614667      -0.238339      14.351970      -3.413169       5.559125          -0.000000
          365              C       5.871334      54.575478      29.453863       0.673939      25.356089 0.23256304E+03  0.47351557E+04                                 8.026199                            5.436580       0.048305       2.083283                    0.999472      21.552235      60.080493       0.631205       0.476587      -1.016025       0.042772      -0.059403       0.024391       0.077156       0.049998       0.026776       0.063442      -0.058465       0.119618      -0.078740      -0.028738       0.107478             11.222830      13.800921      -2.438804       0.651271      10.770992      -5.479477       9.096577          -0.000000
          366              C       4.941501      55.554250      28.830834      -0.209672      50.757300 0.52376868E+03  0.12790678E+05                                11.694943                            7.494629      -0.005576       1.968398                    0.999084      30.018607      85.525503       0.623677       0.402154      -1.082757       0.009345       0.033745      -0.033057       0.048154      -0.004582      -0.006161      -0.010537      -0.037614       0.024264      -0.025160       0.002682       0.022479             17.803819      20.958282      -4.758947       2.487988      17.727469     -10.271997      14.725705          -0.000000
          367              C       3.547555      55.551064      29.020272       0.330724      36.797716 0.35683817E+03  0.79983945E+04                                 9.837134                            6.439053      -0.032099       1.994628                    0.998787      25.431569      71.776935       0.627149       0.435716      -1.050470      -0.043743      -0.026941       0.082383       0.097089       0.014103      -0.042149      -0.011172      -0.036413       0.013665      -0.052264       0.006164       0.046099             14.613406      15.696950      -0.861250      -0.044858      14.228491      -9.030998      13.914775           0.000000
          368              C       2.761077      22.597227      16.405201      -0.282422      53.123861 0.55783833E+03  0.13954084E+05                                12.217724                            7.830002      -0.044994       1.934103                    0.999371      32.450966      96.139253       0.594109       0.412142      -1.067261      -0.001362      -0.022964      -0.021515       0.031498       0.024675      -0.016727      -0.006890       0.048141       0.063184      -0.045002       0.004354       0.040648             18.931215      16.525654      -2.275002       0.874057      29.542783     -10.480205      10.725210          -0.000000
          369              C       2.193602      21.438470      16.937190       0.123226      44.493430 0.41193869E+03  0.95700124E+04                                11.180340                            6.901651      -0.408762       1.876243                    0.998770      26.967637      77.462567       0.608025       0.433615      -1.051842       0.008683       0.001013      -0.004621       0.009888      -0.030944      -0.009754      -0.000085      -0.010595       0.092470      -0.047531       0.013823       0.033709             18.390426      18.518389      -6.533905       3.211605      26.041626      -9.840879      10.611263           0.000000
          370              C       0.830895      21.303082      16.905923      -0.172756      44.415391 0.51170560E+03  0.12552372E+05                                10.950874                            7.553377      -0.033179       1.952249                    0.999226      31.112690      91.887603       0.597182       0.418113      -1.061266       0.002737       0.021517      -0.006858       0.022749       0.010469      -0.012311      -0.009276      -0.030349       0.027609      -0.025656       0.000692       0.024964             15.429212      18.903123      -3.313583       2.140351      19.300202      -6.154834       8.084311          -0.000000
          371              C       7.031182      22.350344      16.471413      -0.062881      43.619811 0.47512137E+03  0.11439318E+05                                10.812597                            7.280573      -0.032388       1.947893                    0.999586      30.159451      88.207235       0.608069       0.418367      -1.061242       0.040344       0.025957      -0.002847       0.048057       0.003714      -0.008485       0.018996       0.035912       0.035181      -0.033096       0.009429       0.023668             15.365270      16.494396      -2.522832       1.293721      21.736777      -6.601395       7.864638           0.000001
          372              C       0.109937      60.860642      24.151451       0.012290      41.639984 0.46096972E+03  0.10987408E+05                                10.614608                            7.241832      -0.339581       1.888374                    0.998501      28.151395      81.252166       0.602320       0.426634      -1.058716       0.012110      -0.008277       0.034760       0.037728      -0.000931       0.015041      -0.005437      -0.034151      -0.085347      -0.035709       0.003752       0.031957             16.141329      13.314155      -9.187303       4.663130      19.004764      -8.350803      16.105069           0.000000
          373              C      -0.643783      61.837821      24.802987      -0.198483      41.364625 0.53591023E+03  0.13271594E+05                                10.303179                            7.644974       0.059004       1.967512                    0.999763      31.767133      93.636353       0.604761       0.408970      -1.069344       0.010008      -0.007957       0.000551       0.012798       0.005994      -0.000230       0.007196       0.021310       0.013736      -0.016827       0.006255       0.010572             13.791581      12.772034      -8.175056       2.137093      16.994577      -5.314435      11.608131          -0.000000
          374              C       5.778322      62.897825      24.088918       0.114286      34.378419 0.43120910E+03  0.10112715E+05                                 9.380186                            7.057551      -0.120906       1.966965                    0.999557      27.052479      77.568284       0.602941       0.433163      -1.054211      -0.027194       0.040364       0.044984       0.066275      -0.017959      -0.013334       0.025130      -0.011159      -0.063115      -0.034180      -0.007785       0.041964             12.068381       9.811706      -6.166277       0.950006      14.672044      -4.260945      11.721395           0.000001
          375              C      -1.047653      62.959148      22.689747       0.011896      40.413453 0.46741731E+03  0.11196401E+05                                10.421912                            7.320484      -0.293667       1.902149                    0.998854      28.303484      82.290522       0.594739       0.429938      -1.055114      -0.002826       0.016645      -0.029962       0.034392      -0.004504       0.016398      -0.006873      -0.006623      -0.074315      -0.031883       0.009217       0.022666             15.243476      11.271765      -7.877427       2.389583      20.950073      -7.165861      13.508590           0.000000
          376              C      -0.359975      61.944538      22.027635      -0.194990      41.181235 0.55707603E+03  0.13947217E+05                                10.339474                            7.851837      -0.031093       1.946984                    0.998356      31.835668      94.733541       0.589486       0.415011      -1.064116      -0.004959       0.004313       0.001124       0.006667       0.008964       0.002709       0.005900       0.008780       0.001107      -0.011395      -0.000972       0.012367             13.693120      12.513536      -7.873263       2.042107      17.296877      -3.934430      11.268947           0.000000
          377              C       0.214697      60.885330      22.741244       0.116826      34.272017 0.43402666E+03  0.10210827E+05                                 9.417012                            7.121732      -0.090777       1.978453                    0.999538      27.134315      78.311604       0.594122       0.438214      -1.049570       0.034321      -0.039003      -0.044240       0.068237      -0.018068      -0.010724       0.027042      -0.007555      -0.052002      -0.033315      -0.007425       0.040740             12.118106       9.730087      -5.851761       1.317052      13.842637      -4.057760      12.781594          -0.000000
          378              C       5.467890      64.126665      21.920961       0.025151      43.923109 0.45224817E+03  0.10755555E+05                                11.018982                            7.209653      -0.351405       1.887314                    0.998787      28.092847      81.670197       0.597540       0.431006      -1.053333       0.028081      -0.015701       0.021088       0.038467      -0.019125      -0.007750       0.003937      -0.055045       0.041700      -0.041174       0.012087       0.029086             17.071604      16.578558      -2.377317       4.012461      24.127095      -8.450656      10.509159          -0.000000
          379              C       4.157178      64.234975      21.480473       0.071933      39.548785 0.43966026E+03  0.10381665E+05                                10.334594                            7.131110      -0.187303       1.944261                    0.999391      27.532346      79.730220       0.598037       0.433739      -1.051770      -0.036558      -0.027043      -0.017730       0.048808       0.030607      -0.002440       0.010778      -0.023981       0.011265      -0.036413       0.003415       0.032998             14.800849      16.402887       1.430274       2.956780      20.305983      -4.611884       7.693678          -0.000000
          380              C       6.062276      12.347600      20.913080      -0.194215      47.450932 0.55066662E+03  0.13762295E+05                                11.432923                            7.839553      -0.061913       1.931444                    0.999544      32.015274      95.531639       0.585570       0.418529      -1.060687       0.017693      -0.000843      -0.002535       0.017893      -0.000303       0.000810       0.012911       0.018695       0.017854      -0.019020       0.006335       0.012685             16.666783      14.408360       0.168670       1.700184      26.966482      -7.443958       8.625507          -0.000000
          381              C       3.017558      20.349795      17.499525       0.004197      44.977990 0.45483018E+03  0.10773693E+05                                11.091395                            7.137348      -0.228014       1.924087                    0.998874      27.835959      79.341180       0.615652       0.420006      -1.065937       0.000506       0.009347      -0.023177       0.024996      -0.003004       0.009695       0.002102       0.000645      -0.077234      -0.028209       0.011308       0.016901             17.586391      16.459273     -10.608349       2.233402      22.918037      -8.796164      13.381862          -0.000000
          382              C       4.524438      18.177225      18.460507       0.015880      42.523097 0.45645012E+03  0.10839753E+05                                10.707804                            7.182675      -0.228702       1.922949                    0.998846      27.955451      80.219808       0.608513       0.423848      -1.061740      -0.001213      -0.023648       0.025318       0.034666      -0.010524       0.016276       0.013623      -0.013849      -0.047780      -0.032044       0.010606       0.021437             16.442936      13.887280      -8.803588       1.160080      22.261613      -8.158499      13.179914          -0.000000
          383              C       3.522902      18.737092      19.243546      -0.197747      43.976938 0.53965893E+03  0.13385597E+05                                10.786002                            7.701714       0.062693       1.971869                    0.999663      31.602651      93.176567       0.599102       0.412180      -1.067427       0.005248      -0.009794      -0.004189       0.011875       0.015293      -0.000789       0.006202      -0.003358      -0.000863      -0.016651       0.000086       0.016565             15.019615      15.486454      -8.823522       0.362630      18.400969      -5.460566      11.171422           0.000000
          384              C       2.797416      19.840898      18.801219       0.118013      35.984243 0.42048121E+03  0.97803827E+04                                 9.625034                            6.928347      -0.072449       1.980917                    0.999077      26.744592      75.892589       0.615110       0.428099      -1.059351      -0.034513       0.022015       0.049011       0.063858      -0.008877      -0.024968       0.021272       0.032927      -0.028556      -0.034611      -0.007093       0.041704             13.080696      12.060393      -6.491771      -0.215622      15.685024      -5.365683      11.496672          -0.000000
          385              C       4.794129      18.729128      17.186401       0.111841      36.882822 0.42714590E+03  0.99739790E+04                                 9.777401                            6.981485      -0.093513       1.973398                    0.999243      26.916447      76.514315       0.613004       0.427908      -1.059528       0.040402      -0.016805      -0.049365       0.065966      -0.013667      -0.024317       0.024664       0.023805      -0.014865      -0.033162      -0.010284       0.043446             13.148202      12.816498      -5.812218      -1.033954      15.335124      -5.158989      11.292983          -0.000000
          386              C       4.029787      19.802671      16.718325      -0.195861      42.284964 0.51339645E+03  0.12564451E+05                                10.432136                            7.460249       0.122816       1.989192                    0.999787      31.392553      91.654360       0.615645       0.406523      -1.072135      -0.006584       0.004620       0.003212       0.008661       0.010317      -0.003784       0.006646       0.008227       0.025033      -0.017527       0.006849       0.010679             14.247812      15.268687      -8.415577       0.187587      17.422563      -4.660566      10.052184          -0.000000
          387              C       1.246561      56.146769      25.363023      -0.410796      33.304205 0.54622082E+03  0.13546036E+05                                 8.652235                            7.472256       0.157505       1.983953                    0.999365      33.571340      97.945691       0.644311       0.383324      -1.090447       0.004054       0.068410       0.006296       0.068818       0.008004      -0.002730       0.004710      -0.021295      -0.036369      -0.014732      -0.005064       0.019797              9.574588       8.401629       0.590865      -0.056036      12.278518      -1.804358       8.043618           0.000001
          388              C       2.353277      61.844192      25.749255      -0.404760      33.943339 0.55936352E+03  0.13949850E+05                                 8.764311                            7.548404       0.155316       1.985821                    0.999292      33.489011      97.868851       0.642959       0.381986      -1.091779      -0.015584      -0.069725       0.001621       0.071464      -0.000629      -0.005834       0.002298      -0.010258       0.013124      -0.009737       0.001824       0.007913              9.898907      10.006458       1.703673      -0.169118      12.204337      -2.263349       7.485926           0.000000
          389              C       0.974777      59.828512      21.995909      -0.409833      32.892939 0.56124063E+03  0.14035725E+05                                 8.577105                            7.571052       0.018632       1.941241                    0.998790      33.895567      99.828770       0.639478       0.382996      -1.088933      -0.034970       0.048964       0.032220       0.068253      -0.005408      -0.000949       0.010096      -0.006835      -0.032079      -0.015082      -0.000135       0.015217              9.222490       9.812889      -1.025654      -0.886129       9.268604      -0.585176       8.585979           0.000000
          390              C       5.057517      63.984906      24.828736      -0.405423      32.266043 0.54414893E+03  0.13481790E+05                                 8.434712                            7.439036       0.120231       1.971325                    0.999326      33.528719      97.773519       0.648231       0.381370      -1.091846       0.040172      -0.046228      -0.027752       0.067238      -0.015340      -0.003329       0.007181       0.007927      -0.002363      -0.016390      -0.002419       0.018809              9.010714       9.397223      -1.253455      -0.870553       9.884151      -0.477500       7.750768           0.000000
          391              C       3.189606      63.088960      21.570134      -0.197914      33.244874 0.54060556E+03  0.13484732E+05                                 9.073188                            7.745499      -0.368412       1.853549                    0.997504      31.701907      95.334495       0.590058       0.416150      -1.059362       0.022776       0.006266      -0.081981       0.085317      -0.002129      -0.000170       0.018407      -0.012443      -0.031013      -0.020889      -0.001173       0.022062             10.697975      12.215787       3.307054      -0.158274      12.053449      -0.519383       7.824691          -0.000000
          392              C       2.810265      62.576081      20.168664      -0.136379      29.331245 0.49600491E+03  0.12090264E+05                                 8.296750                            7.379059      -0.137166       1.929986                    0.998973      30.602654      90.521325       0.610392       0.411668      -1.063857       0.083426      -0.009376       0.042999       0.094322      -0.001728       0.003847       0.012464      -0.031098       0.048625      -0.024322      -0.000812       0.025134              9.036009      10.254091      -0.330627      -0.731657       9.593073       1.142985       7.260863          -0.000000
          393              C       3.932285      61.864102      19.426547      -0.142543      28.252694 0.48469045E+03  0.11734262E+05                                 8.033207                            7.262182      -0.164395       1.924549                    0.998648      30.369373      89.221271       0.620031       0.408038      -1.067328      -0.035357      -0.034983       0.064476       0.081431      -0.022567       0.010215       0.026148      -0.035490      -0.020740      -0.040253      -0.000678       0.040931              8.600171       8.820760      -1.964611      -0.742830      10.050580       1.159321       6.929174          -0.000000
          394              C       4.177794      60.442534      19.959455      -0.153198      29.512560 0.50428547E+03  0.12324679E+05                                 8.301554                            7.434511      -0.223077       1.903648                    0.998382      30.636119      90.298970       0.609744       0.411017      -1.065868       0.028470       0.036101      -0.063749       0.078598      -0.025485       0.003876       0.020271      -0.045924      -0.013151      -0.036955      -0.005870       0.042825              8.972569       9.429674      -2.065992      -1.257288       9.968446       1.357425       7.519587          -0.000000
          395              C       5.312743      59.740112      19.230212      -0.095491      29.244905 0.46696413E+03  0.11153230E+05                                 8.170513                            7.073533      -0.063713       1.957049                    0.999274      29.428297      84.700571       0.638217       0.401810      -1.075962      -0.083489       0.010009      -0.063906       0.105615       0.001470      -0.013310       0.005518      -0.039215       0.055152      -0.032483       0.008736       0.023747              8.921441       8.900682      -1.154648      -0.234734       8.279353       2.537593       9.584287          -0.000000
          396              C       4.934730      59.273423      17.826903      -0.361823      30.985642 0.51393872E+03  0.12524608E+05                                 8.189400                            7.184787       0.323840       2.036479                    0.999803      32.719009      93.935546       0.667276       0.376658      -1.097707       0.019698       0.034598       0.092623       0.100817       0.001141      -0.009149       0.009788      -0.016340       0.003431      -0.015924       0.000324       0.015601              8.720969       7.369167      -0.088466       0.017383       8.233045       2.655430      10.560695          -0.000002
          397              O       4.973763      27.408526      16.980871      -0.781220      51.566613 0.68674222E+03  0.17501653E+05                                10.985546                            7.953340       0.054004       2.021430                    0.998524      30.841335      82.709849       0.695800       0.345411      -1.153260      -0.018549       0.095525       0.100687       0.140025      -0.078649      -0.013886       0.046882      -0.059964       0.018148      -0.089953      -0.013625       0.103578             15.805233      13.406270      -4.218249      -4.033400      19.530190       9.775588      14.479237           0.000000
          398              O       2.429214      27.004753      15.871374      -0.757589      53.114297 0.74385827E+03  0.19415239E+05                                11.226177                            8.390697      -0.111103       1.973228                    0.998148      30.653498      84.259376       0.661175       0.354925      -1.140996      -0.041021       0.081715       0.009954       0.091974       0.015096      -0.068856      -0.044182      -0.090441       0.017272      -0.096343       0.003122       0.093220             15.248557      15.250707      -2.721874      -0.674840      17.729437       7.634732      12.765527           0.000000
          399              O       0.779345      28.247132      16.630963      -0.652157      41.802940 0.53912512E+03  0.12940679E+05                                 9.590563                            7.104543       0.443272       2.186955                    0.997228      28.066680      73.189656       0.726816       0.351086      -1.147888       0.061892      -0.011148       0.052399       0.081857      -0.008180      -0.036442      -0.053732       0.037941      -0.038304      -0.076528       0.018982       0.057547             13.119403      22.838289       0.003839       2.927791       8.193000       2.707587       8.326919           0.000000
          400              O       4.763406      51.011337      30.104020      -0.653698      43.998578 0.56911690E+03  0.13836398E+05                                 9.922293                            7.309317       0.360959       2.159607                    0.996664      28.201544      73.833004       0.715651       0.352033      -1.147972      -0.061198      -0.008988      -0.049127       0.078990      -0.020352      -0.030978      -0.038548       0.077975       0.089929      -0.078253       0.017654       0.060599             13.706800      23.636097       0.837755       2.659660      10.841144       2.140014       6.643159           0.000000
          401              O       3.117451      52.455204      30.331621      -0.759277      53.273611 0.74376170E+03  0.19409247E+05                                11.246207                            8.388743      -0.118051       1.971111                    0.998156      30.657506      84.222568       0.661515       0.354806      -1.141259       0.039261      -0.079568       0.020673       0.091104      -0.014138      -0.067772      -0.042998      -0.050833       0.135658      -0.095125       0.002454       0.092671             15.358939      15.349590      -2.955999       0.364388      22.431407       3.995408       8.295819           0.000000
          402              O       0.575279      51.686681      29.427195      -0.787487      51.384077 0.69106734E+03  0.17631799E+05                                10.930927                            7.966202       0.046149       2.016818                    0.998632      30.923302      82.857606       0.697134       0.344361      -1.154646       0.016920      -0.125749      -0.059286       0.140050      -0.078049       0.013629       0.025222      -0.091353      -0.064608      -0.088671      -0.014408       0.103079             15.690613      13.114951      -4.998845      -2.084594      25.441833       5.473905       8.515056           0.000000
          403              O       0.314698      27.548161      13.753075      -0.782004      51.626907 0.68756294E+03  0.17528222E+05                                10.994389                            7.958147       0.048935       2.019776                    0.998512      30.857339      82.772592       0.695565       0.345416      -1.153228      -0.017658       0.038593      -0.132691       0.139313       0.027189       0.074436      -0.013164      -0.005886       0.187226      -0.089470      -0.013398       0.102868             15.820752      13.415847      -1.383689       5.667926       7.281145      -2.703179      26.765265           0.000000
          404              O       4.758748      26.789195      14.657502      -0.759507      53.201048 0.74530879E+03  0.19463465E+05                                11.238434                            8.399173      -0.116710       1.971156                    0.998179      30.685720      84.383013       0.660776       0.354951      -1.140923      -0.038969      -0.031199      -0.074023       0.089282      -0.067718       0.021891       0.038664      -0.100757      -0.020560      -0.096722       0.002354       0.094368             15.265843      15.276463       0.778240       2.703931       7.402532      -1.668721      23.118535           0.000000
          405              O       3.108880      26.825829      13.201775      -0.652127      41.857363 0.53992141E+03  0.12965550E+05                                 9.601532                            7.112384       0.433858       2.183836                    0.997164      28.078184      73.253900       0.725963       0.351343      -1.147593       0.061681       0.052470      -0.015638       0.082475      -0.026489       0.025639       0.027416      -0.009740      -0.176492      -0.076548       0.019958       0.056590             13.134861      22.864501       2.535822      -1.465572       5.954614      -1.413333      10.585467           0.000000
          406              O       2.433872      53.658294      32.730857      -0.653734      44.007523 0.56932468E+03  0.13842738E+05                                 9.923741                            7.310637       0.365123       2.160684                    0.996820      28.206715      73.850416       0.715587       0.352032      -1.147971      -0.062305      -0.040050       0.031676       0.080556      -0.014473       0.034224      -0.017093      -0.019380      -0.198726      -0.078938       0.019863       0.059075             13.708677      23.638814       1.884850      -2.053710       5.840065       0.748121      11.647152           0.000000
          407              O       0.787918      53.133469      31.366631      -0.760840      53.351435 0.74501979E+03  0.19449293E+05                                11.252893                            8.392572      -0.105969       1.973925                    0.998135      30.689138      84.310930       0.661784       0.354531      -1.141539       0.038743       0.058054       0.058050       0.090781      -0.052612       0.044796       0.003322      -0.121738      -0.069858      -0.095052       0.001468       0.093584             15.370161      15.358739       1.795126       2.377742       8.375299       4.127525      22.376447           0.000000
          408              O       5.234344      52.734474      32.484405      -0.785316      51.298767 0.68983579E+03  0.17592150E+05                                10.918863                            7.958963       0.055053       2.019559                    0.998614      30.897402      82.763017       0.697484       0.344349      -1.154681       0.018343       0.012177       0.141367       0.143072       0.051009       0.063293       0.022224      -0.009950       0.178331      -0.089636      -0.016424       0.106061             15.670347      13.098306       0.692959       5.361151       7.997992       4.587323      25.914742           0.000000
          409              O       2.644229      24.682990      15.246046      -0.783794      51.642354 0.68793333E+03  0.17539009E+05                                10.993712                            7.957904       0.058570       2.022316                    0.998548      30.874062      82.804947       0.695929       0.345209      -1.153468      -0.016884      -0.134049       0.032274       0.138910       0.051098      -0.061249      -0.031867      -0.083810      -0.052166      -0.089695      -0.012832       0.102527             15.819582      13.414111       5.600353      -1.636603      24.234099      -7.085392       9.810537          -0.000000
          410              O       0.099680      25.845730      15.451117      -0.758030      53.146243 0.74433359E+03  0.19431795E+05                                11.231216                            8.393938      -0.117104       1.971279                    0.998089      30.667084      84.320565       0.660945       0.354973      -1.140896      -0.040696      -0.048790       0.064960       0.090865       0.052156       0.047185       0.005805      -0.023006       0.214940      -0.096202       0.003141       0.093062             15.255090      15.258816       1.948123      -2.022170      20.626203      -5.968845       9.880251           0.000000
          411              O       5.438411      24.566717      16.147254      -0.652181      41.818853 0.53945244E+03  0.12950988E+05                                 9.593595                            7.107913       0.440436       2.185870                    0.997164      28.072521      73.220808       0.726430       0.351206      -1.147747       0.060782      -0.039067      -0.036640       0.081013       0.036669       0.011904       0.026763       0.084145       0.104523      -0.077252       0.018449       0.058804             13.121082      22.837970      -2.530569      -1.462456      10.641489      -1.297627       5.883787           0.000000
          412              O       0.104341      54.609723      29.125106      -0.652262      43.979272 0.56884856E+03  0.13828195E+05                                 9.919074                            7.307376       0.365321       2.160832                    0.996724      28.198351      73.819304       0.715780       0.352012      -1.147993      -0.064786       0.047522       0.017585       0.082248       0.038646      -0.003186       0.055879       0.050062      -0.000066      -0.079990       0.018692       0.061298             13.701825      23.626756      -2.721322      -0.603504       9.543343      -2.886720       7.935377           0.000000
          413              O       5.446985      53.690681      30.261732      -0.758263      53.215718 0.74270663E+03  0.19373936E+05                                11.236280                            8.381294      -0.115176       1.972244                    0.998092      30.640119      84.145142       0.662017       0.354680      -1.141413       0.039943       0.021601      -0.079404       0.091472       0.065497       0.022461       0.039525      -0.047620       0.154314      -0.095548       0.002378       0.093170             15.345036      15.329003       1.159911      -2.737989      15.280674      -8.114084      15.425430           0.000000
          414              O       2.904813      54.858199      30.048385      -0.786876      51.331440 0.69044097E+03  0.17611277E+05                                10.922387                            7.961760       0.054239       2.019349                    0.998553      30.913321      82.811780       0.697459       0.344289      -1.154742       0.017513       0.115147      -0.079450       0.140988       0.028917      -0.075639      -0.046983      -0.054321       0.044336      -0.089638      -0.015513       0.105152             15.674789      13.105598       4.301529      -3.284825      17.467265     -10.052687      16.451504           0.000000

******************************************************
Auxiliary information for the entire system
The total spin magnetic moment of the unit cell is   0.000002
The total net atomic charge of the unit cell is   -0.000006
Accuracy of reproducing the electrostatic potential in the unit cell:
  The inner radius (bohr) =    5.0000
  The outer radius (bohr) =   12.0000
  Valid grid points have density less than (e/(bohr^3)) =    0.0001
  The number of valid grid points were=      1766622
  The rms potential error without charges in kcal/mol is=      1.83797
  The rms potential error with partial charges in kcal/mol is=      0.54237
  The RRMSE value at monopole order=      0.29509
  The rms potential error with partial charges and cloud penetration in kcal/mol is=      0.53884
  The RRMSE value at monopole order with cloud penetration is=      0.29317
  The rms potential error with partial charges and atomic dipoles in kcal/mol is=      0.19378
  The RRMSE value at dipole order=      0.10543
  The rms potential error with partial charges, atomic dipoles and cloud penetration in kcal/mol is=      0.18698
  The RRMSE value at dipole order with cloud penetration=      0.10173

******************************************************
The electron densities and ab initio electrostatic potential were computed in VASP using the PBE functional and
projector augmented wave method. See the main text of the journal article for a description of computational details.
The atomic charges, dipoles, and quadrupoles were computed with the DDEC6 method as described in
(a) T. A. Manz and N. Gabaldon Limas, RSC Adv. 6 (2016) 47771-47801 DOI: 10.1039/c6ra04656h
(b) N. Gabaldon Limas and T. A. Manz, RSC Adv. 8 (2018) 2678-2707 DOI: 10.1039/c7ra11829e.
For each atom in the material, the electron cloud parameters were fit to the spherically averaged atom-in-material
electron density using radial positions for which this density was between 10^-4 and 10^-2 electrons per cubic bohr.
The polarizabilities, dispersion coefficients, and quantum Drude oscillator (QDO) parameters were fit using the MCLF method.
The magnetic structure of the system was optimized in VASP from the default ferromagnetic initial guess using spin polarization.
The atomic spin moments (ASMs) were computed on this optimized magnetic structure using the DDEC6 partition as inputs
to the method of T. A. Manz and D. S. Sholl, J. Chem. Theory Comput. 7 (2011) 4146-4164 DOI: 10.1021/ct200539n.
The RMSE and RRMSE were computed using a uniform grid with Ewald summation.
