# Supplementary material for: A collection of forcefield precursors for metal–organic frameworks
Source: RSC Adv. 2019 Nov 13;9(63):36492–507. doi: 10.1039/c9ra07327b (PMC9075174; doi:10.1039/c9ra07327b)
Supplement: RA-009-C9RA07327B-s5467 [file RA-009-C9RA07327B-s5467.xyz]

  456
jmolscript: load "" {1 1 1} spacegroup "x,y,z" unitcell [{      6.731700     0.000000     0.000000 }, {     -2.243943    54.500525     0.000000 }, {      2.243943    27.250266    47.198837 }]
Mg     6.254354    28.232636    15.575144     1.399303
Mg     1.766555    26.622418    14.961087     1.398806
Mg     4.010457    26.895738    16.662605     1.397571
Mg     0.477346    53.518155    31.623693     1.399303
Mg     4.965145    55.128373    32.237750     1.398806
Mg     2.721243    54.855053    30.536232     1.397571
H      6.321875    30.502038    18.330612     0.133902
H      2.974805    33.213711    18.628437     0.107041
H      1.520421    31.571338    17.562215     0.110155
H      0.301785    35.706293    22.841877     0.113604
H      3.204892    38.925639    20.418689     0.102631
H      0.989493    40.182966    23.867036     0.127206
H     -0.099026    36.323511    18.679412     0.096413
H      6.416592    31.723395    20.596157     0.113396
H      5.519047    33.907775    16.345429     0.128161
H      5.504438    35.672775    16.736708     0.119051
H      4.077656    34.659883    17.161969     0.119480
H      2.271212    33.978081    22.165046     0.125992
H      2.031429    32.292380    21.597716     0.124753
H      0.869000    33.006065    22.803646     0.120738
H      3.869243    36.769053    18.954581     0.127950
H      2.427514    37.584108    18.225359     0.119291
H      2.430881    35.789679    18.499584     0.115357
H      0.290477    37.983053    24.716143     0.124958
H      2.082119    38.115489    25.061638     0.114738
H      1.312754    36.503363    24.975737     0.122783
H      0.268660    40.153536    21.513702     0.063553
H      5.596193    41.132093    20.910973     0.057639
H      5.026960    39.354831    19.276005     0.049945
H      6.424529    38.347661    19.874486     0.063415
H      5.811671    39.715351    17.160081     0.054482
H      0.452498    38.565118    17.486225     0.059973
H      0.675247    41.558832    16.760307     0.063312
H      0.923175    40.166616    15.598744     0.051220
H      4.063244    40.953058    16.029197     0.050470
H      2.682504    42.077132    15.830490     0.064364
H      4.437596    41.623415    18.354212     0.067792
H      4.343686    43.085936    17.319141     0.060650
H      2.509505    41.164793    19.774425     0.081532
H      3.505998    42.583987    20.368186     0.067296
H      1.700556    42.687810    20.312963     0.101955
H      1.834068    27.874022    11.617994     0.134470
H      5.218697    26.776109     9.120703     0.107869
H      3.764316    26.673920    11.076151     0.110090
H      2.545666    29.178764     4.855344     0.114649
H      5.448779    25.470548     3.278903     0.102751
H      3.233371    27.828241     0.465853     0.128550
H      2.144866    25.265354     6.402050     0.096299
H      1.928779    29.225362     9.427496     0.112455
H      1.031245    24.451934     9.661130     0.128198
H      1.016636    23.908291     7.936956     0.118404
H     -0.410148    24.783024     8.601516     0.119280
H      4.515094    29.456717     6.690435     0.126507
H      4.275313    29.808245     8.433960     0.124108
H      3.112881    30.495769     7.212926     0.120498
H     -0.618565    25.280886     5.878615     0.127630
H      4.671407    24.241834     5.537368     0.121384
H      4.674774    25.376535     6.954277     0.115591
H      2.534352    29.663546     1.946480     0.124038
H      4.325993    29.896536     1.659039     0.115346
H      3.556629    30.628205     3.098132     0.122317
H      2.512544    25.804909     1.668007     0.064268
H      1.108379    24.793651     1.121916     0.057558
H      0.539150    24.266359     3.478554     0.051263
H      1.936718    25.288244     4.051548     0.062828
H      1.323867    22.253655     4.224296     0.055153
H      2.696394    23.111221     5.057355     0.060224
H      2.919144    20.985700     2.827682     0.061441
H      3.167075    20.675865     4.614158     0.050058
H     -0.424557    20.655427     3.717852     0.049401
H      4.926403    19.921305     2.843730     0.063019
H     -0.050211    22.333770     1.974799     0.066717
H     -0.144118    20.706112     1.225754     0.060636
H      4.753394    23.793022     1.661871     0.081041
H     -0.981814    23.597637     0.135933     0.066165
H      3.944444    23.497901     0.073630     0.100174
H      4.077979    23.374731    17.250231     0.134082
H      0.730915    21.760971    19.449697     0.107991
H      6.008229    23.505533    18.560471     0.110803
H      4.789595    16.865734    19.501615     0.114848
H      0.961013    17.354604    23.501245     0.103653
H      5.477313    13.739584    22.865949     0.128426
H      4.388791    20.161926    22.117375     0.096875
H      4.172696    20.802034    17.175185     0.111939
H      3.275162    23.391082    21.192278     0.128196
H      3.260557    22.169725    22.525173     0.118067
H      1.833772    22.307884    21.435352     0.119386
H      6.759019    18.315993    18.343356     0.127082
H      6.519233    19.650166    17.167161     0.124115
H      5.356804    18.248957    17.182265     0.120499
H      1.625362    19.700851    22.365641     0.127977
H      6.915335    19.924849    23.436111     0.120803
H      6.918698    20.584577    21.744976     0.113917
H      4.778290    14.104192    20.536214     0.124896
H      6.569932    13.738766    20.478159     0.116122
H      5.800563    14.619222    19.124969     0.122792
H      4.756483    15.792346    24.017128     0.065557
H      3.352319    15.825047    25.165948     0.057371
H      2.783083    18.129601    24.444278     0.050690
H      4.180650    18.114886    23.272803     0.063101
H      3.567798    19.781785    25.814460     0.054952
H      4.940323    20.074453    24.655256     0.059557
H      5.163079    19.206260    27.610848     0.062398
H      5.411006    20.908311    26.985935     0.049779
H      1.819376    20.142306    27.451788     0.049779
H      7.170339    19.752355    28.524617     0.063326
H      2.193727    17.793606    26.869826     0.066416
H      2.099822    17.958743    28.653942     0.060322
H      6.997332    16.792976    25.762541     0.080724
H      1.262128    15.569167    26.694718     0.065489
H      6.188386    15.565079    26.812243     0.101417
H      0.409825    51.248753    28.868225     0.133902
H      3.756895    48.537080    28.570400     0.107041
H      5.211279    50.179453    29.636622     0.110155
H      6.429915    46.044498    24.356960     0.113604
H      3.526808    42.825152    26.780148     0.102631
H      5.742207    41.567825    23.331801     0.127206
H      6.830726    45.427280    28.519425     0.096413
H      0.315108    50.027396    26.602680     0.113396
H      1.212653    47.843016    30.853408     0.128161
H      1.227262    46.078016    30.462129     0.119051
H      2.654044    47.090908    30.036868     0.119480
H      4.460488    47.772710    25.033791     0.125992
H      4.700271    49.458411    25.601121     0.124753
H      5.862700    48.744726    24.395191     0.120738
H      2.862457    44.981738    28.244256     0.127950
H      4.304186    44.166683    28.973478     0.119291
H      4.300819    45.961112    28.699253     0.115357
H      6.441223    43.767738    22.482694     0.124958
H      4.649581    43.635302    22.137199     0.114738
H      5.418946    45.247428    22.223100     0.122783
H      6.463040    41.597255    25.685135     0.063553
H      1.135507    40.618698    26.287864     0.057639
H      1.704740    42.395960    27.922832     0.049945
H      0.307171    43.403130    27.324351     0.063415
H      0.920029    42.035440    30.038756     0.054482
H      6.279202    43.185673    29.712612     0.059973
H      6.056453    40.191959    30.438530     0.063312
H      5.808525    41.584175    31.600093     0.051220
H      2.668456    40.797733    31.169640     0.050470
H      4.049196    39.673659    31.368347     0.064364
H      2.294104    40.127376    28.844625     0.067792
H      2.388014    38.664855    29.879696     0.060650
H      4.222195    40.585998    27.424412     0.081532
H      3.225702    39.166804    26.830651     0.067296
H      5.031144    39.062981    26.885874     0.101955
H      4.897632    53.876769    35.580843     0.134470
H      1.513003    54.974682    38.078134     0.107869
H      2.967384    55.076871    36.122686     0.110090
H      4.186034    52.572027    42.343493     0.114649
H      1.282921    56.280243    43.919934     0.102751
H      3.498329    53.922550    46.732984     0.128550
H      4.586834    56.485437    40.796787     0.096299
H      4.802921    52.525429    37.771341     0.112455
H      5.700455    57.298857    37.537707     0.128198
H      5.715064    57.842500    39.261881     0.118404
H      0.410148    56.967767    38.597321     0.119280
H      2.216606    52.294074    40.508402     0.126507
H      2.456387    51.942546    38.764877     0.124108
H      3.618819    51.255022    39.985911     0.120498
H      0.618565    56.469905    41.320222     0.127630
H      2.060293    57.508957    41.661469     0.121384
H      2.056926    56.374256    40.244560     0.115591
H      4.197348    52.087245    45.252357     0.124038
H      2.405707    51.854255    45.539798     0.115346
H      3.175071    51.122586    44.100705     0.122317
H      4.219156    55.945882    45.530830     0.064268
H      5.623321    56.957140    46.076921     0.057558
H      6.192550    57.484432    43.720283     0.051263
H      4.794982    56.462547    43.147289     0.062828
H      5.407833    59.497136    42.974541     0.055153
H      4.035306    58.639570    42.141482     0.060224
H      3.812556    60.765091    44.371155     0.061441
H      3.564625    61.074926    42.584679     0.050058
H      7.156257    61.095364    43.480985     0.049401
H      1.805297    61.829486    44.355107     0.063019
H      6.781911    59.417021    45.224038     0.066717
H      6.875818    61.044679    45.973083     0.060636
H      1.978306    57.957769    45.536966     0.081041
H      0.981814    58.153154    47.062904     0.066165
H      2.787256    58.252890    47.125207     0.100174
H      2.653721    58.376060    29.948606     0.134082
H      6.000785    59.989820    27.749140     0.107991
H      0.723471    58.245258    28.638366     0.110803
H      1.942105    64.885057    27.697222     0.114848
H     -0.961013    64.396187    23.697592     0.103653
H      1.254387    68.011207    24.332888     0.128426
H      2.342909    61.588865    25.081462     0.096875
H      2.559004    60.948757    30.023652     0.111939
H      3.456538    58.359709    26.006559     0.128196
H      3.471143    59.581066    24.673664     0.118067
H      4.897928    59.442907    25.763485     0.119386
H     -0.027319    63.434798    28.855481     0.127082
H      0.212467    62.100625    30.031676     0.124115
H      1.374896    63.501834    30.016572     0.120499
H      5.106338    62.049940    24.833196     0.127977
H     -0.183635    61.825942    23.762726     0.120803
H     -0.186998    61.166214    25.453861     0.113917
H      1.953410    67.646599    26.662623     0.124896
H      0.161768    68.012025    26.720678     0.116122
H      0.931137    67.131569    28.073868     0.122792
H      1.975217    65.958445    23.181709     0.065557
H      3.379381    65.925744    22.032889     0.057371
H      3.948617    63.621190    22.754559     0.050690
H      2.551050    63.635905    23.926034     0.063101
H      3.163902    61.969006    21.384377     0.054952
H      1.791377    61.676338    22.543581     0.059557
H      1.568621    62.544531    19.587989     0.062398
H      1.320694    60.842480    20.212902     0.049779
H      4.912324    61.608485    19.747049     0.049779
H     -0.438639    61.998436    18.674220     0.063326
H      4.537973    63.957185    20.329011     0.066416
H      4.631878    63.792048    18.544895     0.060322
H     -0.265632    64.957815    21.436296     0.080724
H     -1.262128    66.181624    20.504119     0.065489
H      0.543314    66.185712    20.386594     0.101417
C      2.132266    29.107369    16.603135     0.670809
C      3.068780    30.042598    17.304510    -0.206799
C      4.463925    29.763011    17.512184     0.333789
C      5.282837    30.740750    18.115386    -0.255747
C      4.777891    32.007070    18.468905     0.113905
C      3.403143    32.265402    18.303709    -0.168550
C      2.565248    31.305648    17.716555    -0.069339
C      1.313288    36.135485    20.971387     0.009892
C      0.990841    36.379102    22.326938    -0.190161
C      1.562699    37.457395    23.040112     0.118678
C      2.374473    38.408974    22.346289     0.011530
C      2.647509    38.184159    20.977995    -0.176727
C      2.206717    37.025751    20.308244     0.110838
C      2.903988    39.663849    22.994329     0.003131
C      4.242250    40.104486    22.787127     0.182222
C      2.035936    40.469094    23.767918    -0.251718
C      5.685661    33.046940    19.040011     0.006085
C      0.612854    35.015499    20.258685     0.013690
C      6.596189    35.316342    19.094761    -0.200031
C      5.811475    34.336967    18.449081     0.111856
C      0.595286    33.682961    20.763712     0.113465
C      6.468290    32.728112    20.172783    -0.196206
C      5.190271    34.663153    17.101555    -0.396157
C      1.491075    33.224339    21.900732    -0.401812
C      2.751108    36.771506    18.916350    -0.399196
C      1.296327    37.529336    24.531596    -0.396285
C      5.973573    40.089770    21.081361     0.009483
C      6.052467    39.388348    19.721090    -0.011851
C      0.127155    39.633601    17.551832    -0.009068
C      1.030278    40.496889    16.663549    -0.005993
C      3.195730    41.404323    16.571040    -0.015959
C      3.733324    42.247991    17.739683    -0.010753
C      2.599507    42.279874    19.788584    -0.167250
C      4.376163    27.075317    13.689551     0.675421
C      5.312676    27.215111    12.528931    -0.206721
C     -0.023880    27.534756    12.667224     0.334053
C      0.795030    27.568274    11.518876    -0.256746
C      0.290084    27.241271    10.245452     0.113624
C      5.647036    26.969041    10.104327    -0.169948
C      4.809143    26.940428    11.229075    -0.069389
C      3.557173    27.344276     5.418898     0.009863
C      3.234723    28.396409     4.530144    -0.191333
C      3.806579    28.474890     3.239728     0.116958
C      4.618355    27.398232     2.762548     0.012743
C      4.891394    26.325661     3.641390    -0.176685
C      4.450605    26.324844     4.979477     0.112338
C      5.147868    27.332013     1.351775     0.004157
C     -0.245570    26.932252     1.073774     0.179070
C      4.279814    27.599338     0.267617    -0.253767
C      1.197852    27.215928     9.059345     0.005096
C      2.856742    27.287051     6.745186     0.014700
C      2.108380    26.128642     7.066610    -0.201486
C      1.323667    26.059154     8.237613     0.113925
C      2.839172    28.390687     7.646684     0.112078
C      1.980478    28.356351     8.769072    -0.194463
C      0.702468    24.729069     8.628891    -0.396418
C      3.734958    29.604686     7.475352    -0.399899
C      4.994999    25.246551     5.895607    -0.401901
C      3.540203    29.730582     2.431684    -0.395462
C      1.485759    25.462373     1.939400     0.010257
C      1.564656    24.635055     3.226984    -0.013260
C      2.371050    22.633796     4.099219    -0.012491
C      3.274175    21.432877     3.795730    -0.001305
C      5.439628    20.899044     3.056125    -0.013141
C     -0.754481    21.489285     1.741165    -0.011415
C      4.843396    23.247744     0.689103    -0.162915
C      6.620069    25.568105    16.906151     0.673449
C      0.824884    24.493082    17.365396    -0.208811
C      2.220029    24.453024    17.019429     0.336532
C      3.038942    23.441767    17.564575    -0.256204
C      2.533999    22.502451    18.484481     0.113610
C      1.159252    22.516348    18.790801    -0.170291
C      0.321355    23.504715    18.253206    -0.068728
C      5.801101    18.271030    20.808551     0.009636
C      5.478653    16.975280    20.341755    -0.191443
C      6.050513    15.818506    20.918997     0.117765
C      6.862290    15.943585    22.090000     0.013711
C      7.135328    17.240970    22.579452    -0.179157
C      6.694534    18.400196    21.911116     0.111297
C      7.391808    14.754929    22.852733     0.000292
C      1.998370    14.714053    23.337937     0.182861
C      6.523756    13.682359    23.163301    -0.252553
C      3.441770    21.487923    19.099481     0.005260
C      5.100666    19.448241    20.194966     0.015795
C      4.352304    20.305807    21.037466    -0.203840
C      3.567588    21.354670    20.512143     0.114253
C      5.083094    19.677143    18.788441     0.112414
C      4.224397    20.666328    18.256982    -0.193555
C      2.946387    22.358569    21.468391    -0.395558
C      5.978881    18.921766    17.822753    -0.400258
C      7.238926    19.732734    22.386880    -0.399543
C      5.784140    14.490874    20.235557    -0.397590
C      3.729696    16.198648    24.178076     0.005802
C      3.808591    17.727388    24.250762    -0.010187
C      4.614981    19.483395    25.547786    -0.009691
C      5.518108    19.821025    26.739557    -0.003781
C      7.683562    19.447424    27.571673    -0.015462
C      1.489457    18.013516    27.717989    -0.007746
C      7.087337    16.223173    26.721150    -0.164274
C      4.599434    52.643422    30.595702     0.670809
C      3.662920    51.708193    29.894327    -0.206799
C      2.267775    51.987780    29.686653     0.333789
C      1.448863    51.010041    29.083451    -0.255747
C      1.953809    49.743721    28.729932     0.113905
C      3.328557    49.485389    28.895128    -0.168550
C      4.166452    50.445143    29.482282    -0.069339
C      5.418412    45.615306    26.227450     0.009892
C      5.740859    45.371689    24.871899    -0.190161
C      5.169001    44.293396    24.158725     0.118678
C      4.357227    43.341817    24.852548     0.011530
C      4.084191    43.566632    26.220842    -0.176727
C      4.524983    44.725040    26.890593     0.110838
C      3.827712    42.086942    24.204508     0.003131
C      2.489450    41.646305    24.411710     0.182222
C      4.695764    41.281697    23.430919    -0.251718
C      1.046039    48.703851    28.158826     0.006085
C      6.118846    46.735292    26.940152     0.013690
C      0.135511    46.434449    28.104076    -0.200031
C      0.920225    47.413824    28.749756     0.111856
C      6.136414    48.067830    26.435125     0.113465
C      0.263410    49.022679    27.026054    -0.196206
C      1.541429    47.087638    30.097282    -0.396157
C      5.240625    48.526452    25.298105    -0.401812
C      3.980592    44.979285    28.282487    -0.399196
C      5.435373    44.221455    22.667241    -0.396285
C      0.758127    41.661021    26.117476     0.009483
C      0.679233    42.362443    27.477747    -0.011851
C      6.604545    42.117190    29.647005    -0.009068
C      5.701422    41.253902    30.535288    -0.005993
C      3.535970    40.346468    30.627797    -0.015959
C      2.998376    39.502800    29.459154    -0.010753
C      4.132193    39.470917    27.410253    -0.167250
C      2.355537    54.675474    33.509286     0.675421
C      1.419024    54.535680    34.669906    -0.206721
C      6.755580    54.216035    34.531613     0.334053
C      5.936670    54.182517    35.679961    -0.256746
C      6.441616    54.509520    36.953385     0.113624
C      1.084664    54.781750    37.094510    -0.169948
C      1.922557    54.810363    35.969762    -0.069389
C      3.174527    54.406515    41.779939     0.009863
C      3.496977    53.354382    42.668693    -0.191333
C      2.925121    53.275901    43.959109     0.116958
C      2.113345    54.352559    44.436289     0.012743
C      1.840306    55.425130    43.557447    -0.176685
C      2.281095    55.425947    42.219360     0.112338
C      1.583832    54.418778    45.847062     0.004157
C      6.977270    54.818539    46.125063     0.179070
C      2.451886    54.151453    46.931220    -0.253767
C      5.533848    54.534863    38.139492     0.005096
C      3.874958    54.463740    40.453651     0.014700
C      4.623320    55.622149    40.132227    -0.201486
C      5.408033    55.691637    38.961224     0.113925
C      3.892528    53.360104    39.552153     0.112078
C      4.751222    53.394440    38.429765    -0.194463
C      6.029232    57.021722    38.569946    -0.396418
C      2.996742    52.146105    39.723485    -0.399899
C      1.736701    56.504240    41.303230    -0.401901
C      3.191497    52.020209    44.767153    -0.395462
C      5.245941    56.288418    45.259437     0.010257
C      5.167044    57.115736    43.971853    -0.013260
C      4.360650    59.116995    43.099618    -0.012491
C      3.457525    60.317914    43.403107    -0.001305
C      1.292072    60.851747    44.142712    -0.013141
C      0.754481    60.261506    45.457672    -0.011415
C      1.888304    58.503047    46.509734    -0.162915
C      0.111631    56.182686    30.292686     0.673449
C      5.906816    57.257709    29.833441    -0.208811
C      4.511671    57.297767    30.179408     0.336532
C      3.692758    58.309024    29.634262    -0.256204
C      4.197701    59.248340    28.714356     0.113610
C      5.572448    59.234443    28.408036    -0.170291
C     -0.321355    58.246076    28.945631    -0.068728
C      0.930599    63.479761    26.390286     0.009636
C      1.253047    64.775511    26.857082    -0.191443
C      0.681187    65.932285    26.279840     0.117765
C     -0.130590    65.807206    25.108837     0.013711
C     -0.403628    64.509821    24.619385    -0.179157
C      0.037166    63.350595    25.287721     0.111297
C     -0.660108    66.995862    24.346104     0.000292
C      4.733330    67.036738    23.860900     0.182861
C      0.207944    68.068432    24.035536    -0.252553
C      3.289930    60.262868    28.099356     0.005260
C      1.631034    62.302550    27.003871     0.015795
C      2.379396    61.444984    26.161371    -0.203840
C      3.164112    60.396121    26.686694     0.114253
C      1.648606    62.073648    28.410396     0.112414
C      2.507303    61.084463    28.941855    -0.193555
C      3.785313    59.392222    25.730446    -0.395558
C      0.752819    62.829025    29.376084    -0.400258
C     -0.507226    62.018057    24.811957    -0.399543
C      0.947560    67.259917    26.963280    -0.397590
C      3.002004    65.552143    23.020761     0.005802
C      2.923109    64.023403    22.948075    -0.010187
C      2.116719    62.267396    21.651051    -0.009691
C      1.213592    61.929766    20.459280    -0.003781
C     -0.951862    62.303367    19.627164    -0.015462
C      5.242243    63.737275    19.480848    -0.007746
C     -0.355637    65.527618    20.477687    -0.164274
O      0.876399    29.388592    16.512513    -0.629629
O      2.580395    28.038886    16.067428    -0.770531
O      5.066615    28.511406    17.248343    -0.777377
O      5.125381    39.339298    21.980970    -0.219314
O      0.212985    40.111843    18.887087    -0.205761
O      2.384696    40.344832    17.077011    -0.211449
O      2.645078    42.811254    18.472681    -0.189058
O      3.120297    26.856225    13.491316    -0.633478
O      4.824294    27.145623    14.882737    -0.771572
O      0.578811    27.932065    13.883066    -0.777006
O      0.637564    26.616694     2.139523    -0.217172
O      2.456877    23.551040     3.017422    -0.205186
O      4.628593    21.866973     3.720684    -0.212268
O      4.888971    21.842448     0.886866    -0.187900
O      5.364203    25.505974    17.195008    -0.632617
O      0.336496    26.566282    16.248672    -0.771614
O      2.822716    25.307320    16.067428    -0.778365
O      2.881501    15.794799    23.078343    -0.217014
O      4.700811    18.087909    25.294329    -0.207095
O      6.872525    19.538985    26.401141    -0.210936
O      7.132911    17.097089    27.839290    -0.188581
O      5.855301    52.362199    30.686324    -0.629629
O      4.151305    53.711905    31.131409    -0.770531
O      1.665085    53.239385    29.950494    -0.777377
O      1.606319    42.411493    25.217867    -0.219314
O      6.518715    41.638948    28.311750    -0.205761
O      4.347004    41.405959    30.121826    -0.211449
O      4.086622    38.939537    28.726156    -0.189058
O      3.611403    54.894566    33.707521    -0.633478
O      1.907406    54.605168    32.316100    -0.771572
O      6.152889    53.818726    33.315771    -0.777006
O      6.094136    55.134097    45.059314    -0.217172
O      4.274823    58.199751    44.181415    -0.205186
O      2.103107    59.883818    43.478153    -0.212268
O      1.842729    59.908343    46.311971    -0.187900
O      1.367497    56.244817    30.003829    -0.632617
O      6.395204    55.184509    30.950165    -0.771614
O      3.908984    56.443471    31.131409    -0.778365
O      3.850199    65.955992    24.120494    -0.217014
O      2.030889    63.662882    21.904508    -0.207095
O     -0.140825    62.211806    20.797696    -0.210936
O     -0.401211    64.653702    19.359547    -0.188581

The following XYZ coordinates are in angstroms. Other properties are in atomic units.
The sperically averaged electron density of each atom fit to a function of the form exp(a - br)
eigen_1, eigen_2 and eigen_3 are the three eigenvalues of traceless quadrupole moment tensor
  atom number  atomic symbol              X              Y              Z     net charge C6 coefficient C8 coefficient C10 coefficient fluctuating dipole atomic polarizability isotropic forcefield polarizability              a              b squared Pearson coefficient          <r^3>          <r^4>         wp_QDO          m_QDO          q_QDO       dipole_x       dipole_y       dipole_z         dipole            Qxy            Qxz            Qyz     Q(x^2-y^2)  Q(3z^2 - R^2)        eigen_1        eigen_2        eigen_3 static polarizability      alpha(xx)      alpha(xy)      alpha(xz)      alpha(yy)      alpha(yz)      alpha(zz) atomic spin moment
            1             Mg       6.254354      28.232636      15.575144       1.399303      27.583125 0.39776892E+03  0.92214534E+04                                10.319850                            8.613037      -0.869855       1.848922                    0.999391      18.717526      54.888165       0.377767       0.699380      -0.927170      -0.027641       0.060823      -0.012058       0.067888      -0.057242       0.036197      -0.063502      -0.092802      -0.087503      -0.067011      -0.056175       0.123186             13.516709      15.979932       0.645759       0.712519      11.070763       3.791724      13.499431           0.000000
            2             Mg       1.766555      26.622418      14.961087       1.398806      27.648332 0.39887120E+03  0.92537535E+04                                10.335871                            8.624888      -0.869868       1.848452                    0.999408      18.742443      54.988005       0.377499       0.699368      -0.927139      -0.027673      -0.041536      -0.047209       0.068700       0.060067       0.031352       0.070132      -0.080281      -0.051603      -0.066671      -0.056157       0.122828             13.540341      16.007844       0.295943      -0.917920       9.623602      -2.954053      14.989577           0.000000
            3             Mg       4.010457      26.895738      16.662605       1.397571      27.669227 0.39924763E+03  0.92633681E+04                                10.333541                            8.623243      -0.867178       1.848709                    0.999384      18.754658      55.001183       0.377963       0.698442      -0.927577      -0.027953      -0.020159       0.059716       0.068947      -0.002841      -0.068008      -0.006672       0.030401       0.280246      -0.067006      -0.056420       0.123426             13.536597      16.004603      -0.942700       0.203651      16.200618      -0.845113       8.404569           0.000000
            4             Mg       0.477346      53.518155      31.623693       1.399303      27.583125 0.39776893E+03  0.92214537E+04                                10.319850                            8.613037      -0.869855       1.848922                    0.999391      18.717526      54.888166       0.377767       0.699380      -0.927170       0.027641      -0.060823       0.012058       0.067888      -0.057242       0.036197      -0.063502      -0.092802      -0.087503      -0.067011      -0.056175       0.123186             13.516709      15.979933       0.645759       0.712519      11.070764       3.791724      13.499431           0.000000
            5             Mg       4.965145      55.128373      32.237750       1.398806      27.648331 0.39887119E+03  0.92537534E+04                                10.335871                            8.624888      -0.869868       1.848452                    0.999408      18.742443      54.988005       0.377499       0.699368      -0.927139       0.027673       0.041536       0.047209       0.068700       0.060067       0.031352       0.070132      -0.080281      -0.051603      -0.066671      -0.056157       0.122828             13.540341      16.007843       0.295943      -0.917920       9.623602      -2.954053      14.989577           0.000000
            6             Mg       2.721243      54.855053      30.536232       1.397571      27.669227 0.39924763E+03  0.92633681E+04                                10.333541                            8.623243      -0.867178       1.848709                    0.999384      18.754658      55.001183       0.377963       0.698442      -0.927577       0.027953       0.020159      -0.059716       0.068947      -0.002841      -0.068008      -0.006672       0.030401       0.280246      -0.067006      -0.056420       0.123426             13.536597      16.004603      -0.942700       0.203651      16.200618      -0.845113       8.404569           0.000000
            7              H       6.321875      30.502038      18.330612       0.133902       1.833477 0.15113936E+02  0.17284449E+03                                 2.403611                            2.209598      -1.662786       2.061449                    0.991161       4.247749      12.568941       0.442128       1.211380      -0.723344       0.039048      -0.017359       0.008399       0.043550      -0.006095       0.011026      -0.001082       0.004215      -0.049276      -0.020427       0.002884       0.017543              2.592754       3.567055      -0.249060       0.103220       2.320044       0.317333       1.891162          -0.000000
            8              H       2.974805      33.213711      18.628437       0.107041       1.494549 0.11639334E+02  0.12619764E+03                                 2.186565                            2.004467      -1.447220       2.159901                    0.992253       4.309014      12.910719       0.436397       1.294496      -0.702962      -0.019735       0.038778       0.016026       0.046369      -0.004522       0.005941       0.013207      -0.001962      -0.037299      -0.021120       0.007023       0.014097              2.417502       2.251905      -0.500589      -0.279375       3.190923       0.624298       1.809678           0.000000
            9              H       1.520421      31.571338      17.562215       0.110155       1.834209 0.14728908E+02  0.16735079E+03                                 2.405439                            2.181710      -1.538282       2.121094                    0.992221       4.263987      12.574284       0.444830       1.211867      -0.723303      -0.049327       0.018644      -0.008433       0.053402      -0.011472       0.006638       0.001320       0.006045      -0.041180      -0.016540      -0.002806       0.019347              2.620888       3.827551      -0.272563       0.093397       2.240582       0.265458       1.794532          -0.000000
           10              H       0.301785      35.706293      22.841877       0.113604       1.836195 0.16282768E+02  0.18739882E+03                                 2.323654                            2.239999      -1.348173       2.210136                    0.994043       3.994551      11.391677       0.460541       1.155577      -0.740955      -0.030527      -0.026207       0.019401       0.044666       0.014538      -0.010225       0.001446      -0.001959       0.005375      -0.019079       0.002586       0.016493              2.350189       2.331523       0.493023      -0.228987       2.634710       0.022620       2.084332          -0.000000
           11              H       3.204892      38.925639      20.418689       0.102631       1.327567 0.10827051E+02  0.11649744E+03                                 2.087009                            1.985086      -1.700594       2.043015                    0.990634       4.602328      14.213909       0.417081       1.364834      -0.686514       0.019708       0.027817      -0.022842       0.041036       0.011683      -0.008432       0.000742      -0.018510       0.012200      -0.019614       0.005604       0.014010              2.170256       2.361435       0.532241      -0.232592       2.283759      -0.129499       1.865573           0.000000
           12              H       0.989493      40.182966      23.867036       0.127206       1.268891 0.10168149E+02  0.10776318E+03                                 2.039735                            1.936708      -1.644584       2.079412                    0.988356       4.365558      13.405057       0.417792       1.383304      -0.683834      -0.043728      -0.014337       0.001068       0.046030       0.006493      -0.003763       0.009327       0.014338      -0.049572      -0.021547       0.003612       0.017935              2.187438       2.916982       0.162058      -0.008232       1.836625       0.204212       1.808708           0.000000
           13              H      -0.099026      36.323511      18.679412       0.096413       1.594670 0.13264276E+02  0.14835342E+03                                 2.246386                            2.108619      -1.728400       2.015798                    0.991776       4.652295      14.083333       0.435661       1.257025      -0.709282       0.003427       0.035137      -0.014238       0.038067       0.005663       0.008167      -0.005627      -0.013952      -0.000651      -0.015139       0.004881       0.010258              2.360116       2.074701       0.163331       0.104160       3.247298      -0.050359       1.758350           0.000000
           14              H       6.416592      31.723395      20.596157       0.113396       1.945700 0.17182236E+02  0.19968360E+03                                 2.387599                            2.280011      -1.363031       2.198406                    0.995062       3.988867      11.293016       0.464535       1.134554      -0.747135      -0.001447      -0.040562       0.018790       0.044726       0.005787       0.009408      -0.011171      -0.020694      -0.010577      -0.019995       0.002040       0.017955              2.445724       2.057061       0.232759       0.114435       3.236412      -0.116270       2.043699          -0.000000
           15              H       5.519047      33.907775      16.345429       0.128161       1.764057 0.15170641E+02  0.16953230E+03                                 2.161786                            2.075859      -1.150673       2.270847                    0.999120       3.813162      10.311488       0.514558       1.065180      -0.765147       0.014848      -0.024696      -0.014656       0.032328      -0.008720      -0.000408       0.006947      -0.003562       0.004316      -0.011140      -0.000440       0.011580              2.252459       1.873495      -0.261524      -0.230104       2.494907       0.708784       2.388975           0.000001
           16              H       5.504438      35.672775      16.736708       0.119051       1.695550 0.14391018E+02  0.15889842E+03                                 2.099851                            2.017777      -1.129630       2.274910                    0.999285       3.846662      10.379302       0.522868       1.060929      -0.765018       0.009508       0.025667      -0.005524       0.027924       0.003033       0.003556      -0.007196      -0.009336      -0.005466      -0.009771      -0.000243       0.010014              2.106142       1.836975       0.254441      -0.041147       2.674090      -0.156460       1.807361           0.000000
           17              H       4.077656      34.659883      17.161969       0.119480       1.824149 0.15896935E+02  0.18139706E+03                                 2.259892                            2.158874      -1.384788       2.154368                    0.998494       4.171297      11.745671       0.488221       1.099443      -0.752171      -0.029701       0.001495       0.006000       0.030338      -0.003687       0.004774      -0.003900       0.026008      -0.003626      -0.013798      -0.001989       0.015787              2.348429       3.259076      -0.070228      -0.105383       2.025331       0.104044       1.760881           0.000000
           18              H       2.271212      33.978081      22.165046       0.125992       1.789334 0.15574773E+02  0.17624506E+03                                 2.218475                            2.130231      -1.299865       2.198796                    0.998788       3.993222      11.080273       0.495391       1.092605      -0.755775       0.025430       0.022516       0.001852       0.034016       0.011042       0.007822      -0.000886       0.014811      -0.000291      -0.014759      -0.001301       0.016060              2.297683       2.432586       0.515108       0.279323       2.624509       0.336889       1.835953          -0.000000
           19              H       2.031429      32.292380      21.597716       0.124753       1.849685 0.15988752E+02  0.18136719E+03                                 2.243992                            2.140804      -1.181221       2.253831                    0.998984       3.918895      10.740829       0.502332       1.074906      -0.762018       0.014400      -0.021275      -0.016340       0.030447      -0.008426       0.001988       0.006165      -0.004458      -0.009286      -0.011054      -0.000257       0.011311              2.322807       2.252773      -0.638606      -0.153513       2.839294       0.336146       1.876354          -0.000001
           20              H       0.869000      33.006065      22.803646       0.120738       1.787297 0.15767243E+02  0.17746035E+03                                 2.152844                            2.095489      -1.111822       2.278142                    0.999411       3.875253      10.430889       0.521092       1.044351      -0.770868      -0.024553      -0.002812       0.018092       0.030628       0.002091      -0.007036      -0.002330       0.020050       0.009577      -0.012037      -0.001648       0.013686              2.116225       2.015571       0.095194      -0.418932       1.881263      -0.133743       2.451842          -0.000002
           21              H       3.869243      36.769053      18.954581       0.127950       1.414380 0.11525249E+02  0.12456159E+03                                 2.107308                            1.991730      -1.359672       2.192414                    0.995336       4.252461      12.690349       0.439067       1.290749      -0.703990       0.029963      -0.002627       0.009927       0.031674      -0.000456       0.000323       0.003040       0.018971       0.003528      -0.010856       0.001939       0.008917              2.239511       3.248907      -0.156776      -0.118015       1.866170       0.178502       1.603456           0.000000
           22              H       2.427514      37.584108      18.225359       0.119291       1.745623 0.15459257E+02  0.17748048E+03                                 2.304781                            2.214746      -1.386728       2.159825                    0.997117       4.371186      12.884576       0.448387       1.189846      -0.727882      -0.010659       0.027084      -0.010519       0.030948      -0.009811       0.000715      -0.000818      -0.011277       0.018182      -0.014349       0.005635       0.008714              2.320261       2.201833      -0.416036       0.223143       2.668959      -0.446087       2.089991           0.000000
           23              H       2.430881      35.789679      18.499584       0.115357       1.727925 0.14610153E+02  0.16520317E+03                                 2.273683                            2.137987      -1.420118       2.137390                    0.997922       4.355241      12.695949       0.461696       1.173240      -0.731226      -0.008557      -0.027128      -0.006302       0.029135       0.001958       0.003126       0.008110      -0.015642       0.019559      -0.011644      -0.002589       0.014233              2.440240       2.221039       0.190021      -0.018564       3.162308       0.656200       1.937372          -0.000000
           24              H       0.290477      37.983053      24.716143       0.124958       1.632181 0.14128284E+02  0.15739898E+03                                 2.152689                            2.080744      -1.074098       2.304106                    0.999309       4.024235      11.400730       0.478426       1.149157      -0.739798      -0.029943       0.011286      -0.007788       0.032934      -0.008265       0.002760       0.000403       0.016573      -0.013851      -0.009806      -0.004510       0.014317              2.221812       2.777739      -0.452775      -0.303798       2.015338       0.234101       1.872360           0.000000
           25              H       2.082119      38.115489      25.061638       0.114738       1.656039 0.13811210E+02  0.15327334E+03                                 2.162444                            2.040236      -1.425387       2.130265                    0.998378       4.270750      12.147441       0.488327       1.130213      -0.741534       0.028316       0.010289       0.006832       0.030892       0.002011       0.002515       0.002794       0.017659       0.009983      -0.011162       0.002266       0.008896              2.283206       2.340167       0.553719       0.552250       2.237943       0.518683       2.271507           0.000000
           26              H       1.312754      36.503363      24.975737       0.122783       1.643738 0.13950327E+02  0.15205289E+03                                 2.020047                            1.957336      -1.107453       2.285561                    0.999251       3.731877       9.837446       0.545655       1.029859      -0.774711       0.007096      -0.028862       0.006239       0.030369      -0.003833       0.000126      -0.003162      -0.014811       0.001744      -0.008674      -0.000497       0.009171              1.999531       1.621987       0.015484       0.026227       2.498264      -0.250003       1.878343          -0.000001
           27              H       0.268660      40.153536      21.513702       0.063553       1.574506 0.13300473E+02  0.14934470E+03                                 2.267816                            2.139408      -1.563668       2.076395                    0.990402       4.807180      14.736618       0.422700       1.290481      -0.702351       0.047629      -0.006176       0.015205       0.050377       0.004945       0.003676      -0.002266       0.016942       0.009071      -0.011999       0.002295       0.009704              2.448732       3.499668      -0.026110       0.501629       1.740928       0.129826       2.105600           0.000000
           28              H       5.596193      41.132093      20.910973       0.057639       1.849259 0.17686241E+02  0.21112375E+03                                 2.426495                            2.392331      -1.540552       2.070212                    0.992577       4.936913      15.100796       0.422830       1.213496      -0.720437      -0.015295       0.042158      -0.015257       0.047371      -0.001479      -0.003721      -0.007288      -0.017003      -0.020243      -0.011697      -0.002694       0.014391              2.466929       2.409702      -0.512262      -0.069184       2.769410       0.158777       2.221674           0.000000
           29              H       5.026960      39.354831      19.276005       0.049945       1.638508 0.14355503E+02  0.16338876E+03                                 2.278425                            2.184510      -1.410965       2.129595                    0.993485       4.812462      14.586585       0.431699       1.246582      -0.712392      -0.044501       0.003529      -0.013825       0.046733       0.002703       0.004125      -0.003545       0.019767       0.001566      -0.011903       0.000611       0.011292              2.402235       3.349547       0.072799       0.214154       1.847561       0.001805       2.009597           0.000000
           30              H       6.424529      38.347661      19.874486       0.063415       1.570924 0.13714652E+02  0.15493385E+03                                 2.250180                            2.161895      -1.525720       2.089441                    0.991805       4.805794      14.700638       0.424257       1.277956      -0.705186       0.020630      -0.039203       0.017680       0.047697      -0.001313      -0.008551      -0.005338      -0.011172      -0.002992      -0.012861       0.003078       0.009783              2.347781       2.206424      -0.572487      -0.008287       3.029891       0.057772       1.807028           0.000000
           31              H       5.811671      39.715351      17.160081       0.054482       2.150376 0.19153161E+02  0.23027272E+03                                 2.583098                            2.413829      -1.269469       2.186102                    0.996429       4.643386      13.670929       0.446581       1.140785      -0.741064      -0.043231       0.010373      -0.015397       0.047049      -0.001479       0.003185       0.005092       0.019858      -0.002959      -0.012154       0.000902       0.011252              2.743285       4.009735      -0.245507       0.417371       2.005005      -0.105726       2.215115           0.000000
           32              H       0.452498      38.565118      17.486225       0.059973       1.998694 0.18071155E+02  0.21427744E+03                                 2.473152                            2.355401      -1.240880       2.211116                    0.995378       4.522138      13.252210       0.448684       1.151264      -0.738857       0.022906      -0.037930      -0.001561       0.044337      -0.005978       0.000326       0.002021      -0.017397       0.022007      -0.014261       0.005283       0.008978              2.540866       2.287890      -0.464117      -0.070547       3.365518      -0.006390       1.969192           0.000000
           33              H       0.675247      41.558832      16.760307       0.063312       2.457849 0.25190970E+02  0.32312636E+03                                 2.806597                            2.764027      -1.535690       2.076356                    0.993578       4.801488      14.424200       0.419863       1.137289      -0.744414      -0.016634       0.042438       0.018328       0.049128      -0.005690       0.001393       0.000617      -0.000653      -0.045032      -0.015142       0.001928       0.013214              2.797866       2.943214      -0.334318      -0.091677       3.220643      -0.068323       2.229742           0.000000
           34              H       0.923175      40.166616      15.598744       0.051220       2.441525 0.22814441E+02  0.28170311E+03                                 2.678889                            2.544563      -1.137036       2.239601                    0.998046       4.393426      12.397770       0.466097       1.064261      -0.767020       0.006208      -0.023824      -0.039646       0.046668      -0.001937      -0.008138       0.008013       0.013111       0.002830      -0.012452      -0.001618       0.014071              2.732946       2.305005       0.118231       0.119035       2.120242       0.384492       3.773591           0.000002
           35              H       4.063244      40.953058      16.029197       0.050470       2.406252 0.21532837E+02  0.26331772E+03                                 2.683519                            2.487708      -1.135491       2.236513                    0.998308       4.477765      12.772481       0.464727       1.077777      -0.760961       0.033365      -0.024636      -0.015695       0.044345       0.000529      -0.004848       0.009199      -0.004558      -0.028428      -0.014836       0.003435       0.011401              2.830049       3.762044      -0.583391      -0.657062       2.184699       0.225058       2.543404           0.000001
           36              H       2.682504      42.077132      15.830490       0.064364       2.475037 0.23527878E+02  0.29364790E+03                                 2.740335                            2.610493      -1.269139       2.192768                    0.996474       4.434435      12.706282       0.451823       1.086159      -0.760810      -0.018733       0.036458      -0.025870       0.048470       0.004281       0.006875      -0.010633      -0.018620      -0.013614      -0.016619      -0.000271       0.016890              2.810696       2.713265      -0.262855       0.470342       2.604016      -0.774493       3.114807           0.000001
           37              H       4.437596      41.623415      18.354212       0.067792       1.750290 0.15622036E+02  0.18139886E+03                                 2.380834                            2.279877      -1.536411       2.088516                    0.990093       4.761553      14.524191       0.422759       1.247719      -0.713028       0.028154      -0.030376       0.023100       0.047424      -0.013369       0.002510      -0.000100       0.003262       0.008863      -0.015086       0.002690       0.012396              2.453120       2.830260      -0.622971       0.466571       2.183523      -0.374346       2.345579           0.000000
           38              H       4.343686      43.085936      17.319141       0.060650       2.238091 0.20177340E+02  0.24145035E+03                                 2.519062                            2.385447      -1.029695       2.294414                    0.998746       4.203844      11.653561       0.483989       1.057564      -0.768730       0.013733       0.040771      -0.015454       0.045713       0.002164      -0.001664       0.002873      -0.019085      -0.008475      -0.009037      -0.002658       0.011695              2.579306       2.630704       0.694054      -0.376052       2.840778      -0.514361       2.266435          -0.000000
           39              H       2.509505      41.164793      19.774425       0.081532       1.499477 0.13612378E+02  0.15394059E+03                                 2.187073                            2.160335      -1.697190       2.006066                    0.994477       4.972595      15.364992       0.421257       1.285700      -0.702066      -0.007064      -0.037874      -0.005356       0.038898      -0.002329      -0.003285      -0.004478      -0.025370       0.020710      -0.016932       0.004235       0.012697              2.192312       2.009183       0.212860      -0.003050       2.753485       0.016214       1.814267           0.000000
           40              H       3.505998      42.583987      20.368186       0.067296       1.736605 0.14872726E+02  0.16822384E+03                                 2.241010                            2.124833      -1.195505       2.214897                    0.998865       4.461667      12.833210       0.475684       1.138388      -0.739820       0.029241       0.017779       0.012969       0.036597       0.013625      -0.001170      -0.007923       0.003629       0.004197      -0.016104       0.000305       0.015799              2.339992       2.775847       0.315911       0.710419       1.850698       0.337525       2.393431           0.000000
           41              H       1.700556      42.687810      20.312963       0.101955       1.737924 0.14637972E+02  0.16444815E+03                                 2.260157                            2.129637      -1.058958       2.320504                    0.998762       4.007638      11.383143       0.469242       1.161880      -0.738125      -0.033622       0.014151       0.012490       0.038557      -0.007968      -0.001966      -0.007774       0.007164       0.006357      -0.013552       0.004275       0.009277              2.362191       2.965243      -0.378899      -0.649956       1.926406       0.318196       2.194924           0.000000
           42              H       1.834068      27.874022      11.617994       0.134470       1.830142 0.15082378E+02  0.17241052E+03                                 2.401902                            2.208237      -1.669314       2.059466                    0.991246       4.243593      12.558037       0.441936       1.212420      -0.723117       0.038859       0.015767       0.010591       0.043252       0.012426       0.000036       0.010283       0.019965      -0.001999      -0.020136       0.002582       0.017554              2.590714       3.563593       0.213686       0.164009       1.722623       0.027011       2.485926           0.000000
           43              H       5.218697      26.776109       9.120703       0.107869       1.490913 0.11607788E+02  0.12580930E+03                                 2.186038                            2.004079      -1.464844       2.154013                    0.992210       4.306340      12.913427       0.435543       1.297512      -0.702335      -0.018863      -0.005402      -0.040970       0.045426       0.007523       0.001231       0.001745       0.023844       0.041320      -0.021035       0.006815       0.014220              2.416829       2.251483       0.008311       0.572906       1.614074       0.285772       3.384929          -0.000000
           44              H       3.764316      26.673920      11.076151       0.110090       1.828148 0.14670152E+02  0.16651336E+03                                 2.400239                            2.177483      -1.526085       2.126588                    0.992357       4.256794      12.545849       0.445231       1.212010      -0.723296      -0.049394      -0.016554      -0.011454       0.053339       0.011534       0.006819       0.006875       0.020211       0.001187      -0.016371      -0.003130       0.019501              2.614739       3.817191       0.216438       0.188499       1.673307       0.060186       2.353719          -0.000000
           45              H       2.545666      29.178764       4.855344       0.114649       1.832097 0.16238234E+02  0.18676841E+03                                 2.320718                            2.237345      -1.347223       2.210775                    0.994212       3.989539      11.375794       0.460663       1.156001      -0.740847      -0.030366       0.029528       0.012737       0.044229      -0.016101      -0.007657      -0.001425      -0.002024       0.005636      -0.019166       0.002650       0.016516              2.347179       2.328507      -0.443829      -0.311790       2.199575       0.226493       2.513455          -0.000000
           46              H       5.448779      25.470548       3.278903       0.102751       1.326336 0.10815138E+02  0.11634549E+03                                 2.086428                            1.984570      -1.702009       2.042432                    0.990799       4.600894      14.211321       0.416924       1.365627      -0.686366       0.020062      -0.033584      -0.012576       0.041091      -0.012899      -0.005790       0.001170      -0.015860       0.021243      -0.019453       0.005490       0.013963              2.169586       2.360502      -0.467316      -0.344433       2.081825       0.245798       2.066430           0.000000
           47              H       3.233371      27.828241       0.465853       0.128550       1.264198 0.10122227E+02  0.10715995E+03                                 2.035194                            1.932745      -1.637008       2.082734                    0.988378       4.356144      13.370840       0.418066       1.383899      -0.683730      -0.043179       0.007933       0.012032       0.045521      -0.006531      -0.003455       0.002989       0.035230       0.012969      -0.021165       0.003381       0.017784              2.182154       2.908477      -0.087771      -0.135676       1.635879      -0.089712       2.002106           0.000000
           48              H       2.144866      25.265354       6.402050       0.096299       1.591964 0.13236039E+02  0.14794885E+03                                 2.243371                            2.106038      -1.726320       2.016755                    0.991677       4.647510      14.061554       0.436061       1.256624      -0.709386       0.003585      -0.030162      -0.023299       0.038281       0.004377      -0.008869       0.005988      -0.013488       0.001111      -0.015140       0.004859       0.010281              2.356779       2.072110       0.008579      -0.193066       2.171263       0.668324       2.826964           0.000000
           49              H       1.928779      29.225362       9.427496       0.112455       1.947223 0.17197890E+02  0.19989263E+03                                 2.387636                            2.280069      -1.398377       2.181790                    0.995101       3.992498      11.300664       0.464871       1.133579      -0.747365      -0.001062       0.037098       0.026333       0.045507       0.005109      -0.009802       0.012185      -0.018748      -0.004566      -0.019938       0.002088       0.017851              2.445748       2.057139      -0.017265      -0.258834       2.442546       0.574548       2.837560          -0.000000
           50              H       1.031245      24.451934       9.661130       0.128198       1.764106 0.15170077E+02  0.16951478E+03                                 2.161063                            2.075168      -1.145375       2.272580                    0.999156       3.814156      10.311922       0.514916       1.064510      -0.765311       0.015104      -0.000292       0.028762       0.032488       0.004232       0.007644      -0.003813       0.002096       0.020960      -0.011314      -0.000052       0.011365              2.251687       1.872898      -0.068509       0.341509       1.801012      -0.308312       3.081151           0.000001
           51              H       1.016636      23.908291       7.936956       0.118404       1.699079 0.14426606E+02  0.15936958E+03                                 2.101323                            2.019058      -1.123116       2.276564                    0.999270       3.852057      10.392113       0.523239       1.059655      -0.765344       0.009048      -0.018165      -0.019750       0.028318       0.001220      -0.004306       0.006688      -0.010255      -0.007232      -0.009487      -0.000539       0.010026              2.107660       1.838137      -0.163109      -0.200072       2.161204       0.454175       2.323640           0.000000
           52              H      -0.410148      24.783024       8.601516       0.119280       1.827527 0.15932538E+02  0.18189122E+03                                 2.261551                            2.160317      -1.375733       2.156767                    0.998439       4.176665      11.760712       0.488425       1.098453      -0.752398      -0.030051       0.004585      -0.004590       0.030743       0.006019       0.000705      -0.002823       0.014570      -0.038883      -0.013742      -0.002191       0.015933              2.350243       3.262065      -0.056261       0.113577       1.737966       0.062573       2.050698           0.000000
           53              H       4.515094      29.456717       6.690435       0.126507       1.787771 0.15557309E+02  0.17599813E+03                                 2.216995                            2.128857      -1.297742       2.199641                    0.998856       3.991863      11.074963       0.495613       1.092420      -0.755807       0.025451      -0.009720      -0.019891       0.033733       0.001163      -0.013510      -0.002648       0.008819      -0.018422      -0.014665      -0.001459       0.016124              2.296136       2.430813      -0.015623      -0.585207       1.740294       0.172816       2.717302          -0.000000
           54              H       4.275313      29.808245       8.433960       0.124108       1.852762 0.16021559E+02  0.18182464E+03                                 2.245777                            2.142407      -1.179761       2.253962                    0.998987       3.923898      10.755550       0.502374       1.074312      -0.762156       0.014951      -0.002949       0.027139       0.031125       0.005927       0.006008      -0.000377       0.005686       0.021985      -0.010984       0.000085       0.010899              2.324718       2.254710       0.186679       0.630652       1.827309       0.249240       2.892135          -0.000001
           55              H       3.112881      30.495769       7.212926       0.120498       1.786708 0.15759634E+02  0.17734304E+03                                 2.151576                            2.094305      -1.097623       2.283187                    0.999444       3.876139      10.430371       0.521523       1.043674      -0.771038      -0.024601       0.017432      -0.006582       0.030861      -0.006843       0.001826      -0.005245       0.007301      -0.029890      -0.012060      -0.001478       0.013538              2.114987       2.014432      -0.410017       0.126987       2.423435      -0.180140       1.907095          -0.000002
           56              H      -0.618565      25.280886       5.878615       0.127630       1.412722 0.11509894E+02  0.12434731E+03                                 2.105115                            1.990018      -1.353171       2.195054                    0.995278       4.250897      12.680928       0.439407       1.290251      -0.704097       0.030473       0.009727      -0.002301       0.032070       0.000657       0.000091      -0.006565       0.013299      -0.014042      -0.011076       0.002049       0.009027              2.236885       3.243438      -0.024113       0.194331       1.513552       0.024501       1.953665           0.000000
           57              H       4.671407      24.241834       5.537368       0.121384       1.732316 0.15316934E+02  0.17548342E+03                                 2.295678                            2.206728      -1.383814       2.162661                    0.997220       4.354452      12.832260       0.448420       1.192222      -0.727340      -0.010802      -0.021545      -0.017930       0.030039       0.004986       0.008090      -0.000840      -0.014505       0.008138      -0.013993       0.005481       0.008512              2.310950       2.193615       0.398391       0.246920       2.609248       0.470473       2.129987           0.000000
           58              H       4.674774      25.376535       6.954277       0.115591       1.725350 0.14586827E+02  0.16489047E+03                                 2.272301                            2.137001      -1.430019       2.134002                    0.997924       4.353982      12.694654       0.461521       1.174032      -0.731028      -0.008330       0.008376       0.026442       0.028961       0.001601      -0.003237      -0.005000      -0.010490       0.036573      -0.011862      -0.002523       0.014386              2.438526       2.220213      -0.110896      -0.154668       1.674688       0.201642       3.420676          -0.000000
           59              H       2.534352      29.663546       1.946480       0.124038       1.638455 0.14193780E+02  0.15828582E+03                                 2.156403                            2.084039      -1.073206       2.304022                    0.999393       4.032754      11.424467       0.478649       1.147480      -0.740189      -0.030434      -0.012076      -0.006330       0.033349       0.006830       0.005427      -0.000831       0.016465      -0.015539      -0.009939      -0.004549       0.014488              2.225864       2.783462      -0.036848       0.545877       1.707849      -0.055370       2.186281           0.000000
           60              H       4.325993      29.896536       1.659039       0.115346       1.653037 0.13779947E+02  0.15285342E+03                                 2.160814                            2.038708      -1.423822       2.131425                    0.998384       4.266401      12.135716       0.488185       1.131081      -0.741326       0.028346       0.001438      -0.011669       0.030688       0.001138      -0.003086      -0.007194       0.009371      -0.013246      -0.010849       0.002129       0.008720              2.281469       2.338691       0.201171      -0.755096       1.812510      -0.273487       2.693207           0.000000
           61              H       3.556629      30.628205       3.098132       0.122317       1.646638 0.13980805E+02  0.15246495E+03                                 2.022255                            1.959324      -1.112781       2.283155                    0.999264       3.735270       9.848276       0.545452       1.029702      -0.774757       0.007472       0.019935       0.022211       0.030767       0.001861       0.003097       0.004389      -0.012670       0.008496      -0.008627      -0.000447       0.009073              2.001730       1.623452       0.015091      -0.026450       2.252589       0.394256       2.129150          -0.000001
           62              H       2.512544      25.804909       1.668007       0.064268       1.569146 0.13245057E+02  0.14857293E+03                                 2.263285                            2.135476      -1.567814       2.075581                    0.990691       4.798071      14.703121       0.422915       1.291120      -0.702238       0.047276       0.016866      -0.002098       0.050238       0.000285      -0.006467      -0.004916       0.005278      -0.027204      -0.012755       0.002816       0.009939              2.443436       3.490852       0.446176      -0.227455       1.898612      -0.222091       1.940844           0.000000
           63              H       1.108379      24.793651       1.121916       0.057558       1.853110 0.17732105E+02  0.21179383E+03                                 2.428838                            2.394533      -1.544482       2.068228                    0.992411       4.942478      15.118812       0.422903       1.212586      -0.720622      -0.015980      -0.034206      -0.029253       0.047761      -0.002737       0.003033       0.011553      -0.010033       0.002761      -0.011657      -0.002778       0.014434              2.469379       2.412102       0.196313       0.478966       2.223104       0.157977       2.772932           0.000000
           64              H       0.539150      24.266359       3.478554       0.051263       1.633136 0.14298550E+02  0.16259568E+03                                 2.274470                            2.181009      -1.413585       2.129533                    0.993437       4.804665      14.561380       0.431752       1.247539      -0.712182      -0.043990      -0.013038       0.003765       0.046036       0.002859      -0.004597      -0.002787       0.008186      -0.031828      -0.011967       0.000430       0.011537              2.397810       3.342135       0.148555      -0.169436       1.964509      -0.070761       1.886786           0.000000
           65              H       1.936718      25.288244       4.051548       0.062828       1.571512 0.13721383E+02  0.15502662E+03                                 2.250622                            2.162348      -1.525727       2.089734                    0.991550       4.807506      14.705957       0.424241       1.277864      -0.705210       0.020205       0.035746       0.025115       0.048133      -0.007032       0.005873       0.005671      -0.010112      -0.001010      -0.013297       0.003624       0.009672              2.348230       2.206820       0.278960       0.499838       2.063176       0.500642       2.774695           0.000000
           66              H       1.323867      22.253655       4.224296       0.055153       2.144292 0.19090876E+02  0.22934349E+03                                 2.578457                            2.410104      -1.265287       2.188312                    0.996390       4.637804      13.650378       0.446857       1.140977      -0.741011      -0.043316      -0.018674      -0.001346       0.047189       0.003211      -0.000214      -0.006482       0.017707      -0.008755      -0.012292       0.001265       0.011027              2.737868       3.999873       0.482592       0.003994       2.250490      -0.037972       1.963240           0.000000
           67              H       2.696394      23.111221       5.057355       0.060224       1.995123 0.18035063E+02  0.21375915E+03                                 2.471126                            2.353838      -1.246199       2.209340                    0.995365       4.518552      13.242246       0.448572       1.152038      -0.738676       0.022969       0.017996       0.033716       0.044589       0.002663       0.005092      -0.002102      -0.017124       0.021066      -0.013855       0.004986       0.008868              2.538607       2.286108       0.170398       0.436189       2.321905       0.606542       3.007807           0.000000
           68              H       2.919144      20.985700       2.827682       0.061441       2.469445 0.25334405E+02  0.32535488E+03                                 2.812310                            2.769251      -1.531667       2.076837                    0.993624       4.815067      14.463048       0.420160       1.135129      -0.744934      -0.017110      -0.005955      -0.046984       0.050356       0.004042       0.004189       0.009379       0.016591       0.007928      -0.014811       0.001804       0.013007              2.803607       2.949210       0.088064       0.336748       2.541284       0.464980       2.920327           0.000000
           69              H       3.167075      20.675865       4.614158       0.050058       2.450328 0.22910235E+02  0.28315018E+03                                 2.683978                            2.548786      -1.136199       2.239351                    0.998068       4.401575      12.421946       0.466069       1.063331      -0.767275       0.006356      -0.022859       0.040961       0.047337      -0.006122       0.005696      -0.007312       0.013816       0.006310      -0.012323      -0.001619       0.013942              2.738397       2.308649       0.044042      -0.162393       3.033664      -0.911640       2.872879           0.000002
           70              H      -0.424557      20.655427       3.717852       0.049401       2.413665 0.21610983E+02  0.26447647E+03                                 2.686965                            2.490536      -1.135424       2.235378                    0.998240       4.486895      12.797701       0.464998       1.076322      -0.761323       0.033963      -0.001223       0.029336       0.044895      -0.004579       0.002020       0.002527       0.015879       0.033373      -0.015064       0.003398       0.011666              2.833878       3.768098      -0.278018       0.835839       2.261079      -0.268383       2.472458           0.000001
           71              H       4.926403      19.921305       2.843730       0.063019       2.484599 0.23637828E+02  0.29533196E+03                                 2.745859                            2.615322      -1.266771       2.192968                    0.996425       4.444527      12.737381       0.451782       1.085110      -0.761077      -0.018798      -0.041307      -0.019150       0.049259       0.003918      -0.007371       0.012090      -0.015982      -0.005090      -0.016791       0.000004       0.016787              2.816545       2.718709       0.540881      -0.007475       3.666631       0.166689       2.064294           0.000001
           72              H      -0.050211      22.333770       1.974799       0.066717       1.753476 0.15657171E+02  0.18189255E+03                                 2.382700                            2.281619      -1.532651       2.089582                    0.989992       4.766886      14.539592       0.422863       1.246822      -0.713221       0.028707       0.035918       0.014516       0.048217       0.008541       0.009982      -0.002491      -0.001279      -0.004174      -0.014561       0.002629       0.011932              2.455073       2.832791       0.716176       0.306469       2.631254       0.116924       1.901172           0.000000
           73              H      -0.144118      20.706112       1.225754       0.060636       2.235575 0.20151283E+02  0.24105978E+03                                 2.517008                            2.383780      -1.027032       2.295771                    0.998740       4.202444      11.647641       0.484198       1.057453      -0.768753       0.013618      -0.034174      -0.027023       0.045646      -0.002320      -0.001187       0.004762      -0.006493       0.030662      -0.009107      -0.002940       0.012047              2.577052       2.628349      -0.671546      -0.412344       2.852841       0.505054       2.249965          -0.000000
           74              H       4.753394      23.793022       1.661871       0.081041       1.501562 0.13631386E+02  0.15416283E+03                                 2.186397                            2.159622      -1.695965       2.005926                    0.994625       4.970530      15.343851       0.422104       1.283059      -0.702638      -0.007385       0.014379       0.035531       0.039035      -0.001605       0.003512       0.003251      -0.027724       0.014061      -0.016939       0.004119       0.012819              2.191636       2.008255      -0.108891      -0.182589       2.034128       0.398524       2.532525           0.000000
           75              H      -0.981814      23.597637       0.135933       0.066165       1.741036 0.14917479E+02  0.16883900E+03                                 2.243856                            2.127247      -1.191514       2.216076                    0.998890       4.467005      12.848277       0.475726       1.137553      -0.740034       0.030138       0.002792      -0.021843       0.037326      -0.008128      -0.011184       0.002055      -0.006607      -0.024999      -0.016203       0.000262       0.015941              2.343166       2.780698       0.458358      -0.630222       1.967596      -0.404479       2.281204           0.000000
           76              H       3.944444      23.497901       0.073630       0.100174       1.748054 0.14742855E+02  0.16593110E+03                                 2.269662                            2.137849      -1.069202       2.315301                    0.998785       4.019188      11.428416       0.468119       1.162529      -0.737983      -0.034541       0.003219      -0.019085       0.039594       0.002252       0.007711       0.000612      -0.004676      -0.028825      -0.013374       0.004348       0.009025              2.372648       2.980058      -0.376053       0.657777       1.859193      -0.277280       2.278694           0.000000
           77              H       4.077979      23.374731      17.250231       0.134082       1.836424 0.15144236E+02  0.17330398E+03                                 2.407981                            2.213207      -1.669494       2.059091                    0.991090       4.249952      12.585783       0.441283       1.212909      -0.723006       0.038958       0.001493      -0.019428       0.043559      -0.006454      -0.010461      -0.009357       0.022051       0.004257      -0.020404       0.003166       0.017238              2.597796       3.575100       0.035331      -0.268365       2.277213      -0.345358       1.941074          -0.000000
           78              H       0.730915      21.760971      19.449697       0.107991       1.486677 0.11567675E+02  0.12524726E+03                                 2.180746                            1.999783      -1.445286       2.161957                    0.992368       4.297968      12.875451       0.436348       1.296435      -0.702587      -0.019900      -0.032881       0.025052       0.045878      -0.002793      -0.006710      -0.015089       0.001176      -0.027757      -0.021043       0.006924       0.014119              2.410342       2.245859       0.489770      -0.292178       2.686879      -0.905784       2.298287           0.000000
           79              H       6.008229      23.505533      18.560471       0.110803       1.828511 0.14670220E+02  0.16647936E+03                                 2.398097                            2.175523      -1.530707       2.124433                    0.992185       4.255609      12.532450       0.446129       1.209824      -0.723774      -0.048761      -0.001655       0.020032       0.052742       0.000117      -0.013464      -0.008345       0.017994      -0.005522      -0.016660      -0.002906       0.019566              2.612353       3.813836       0.055144      -0.281585       2.129309      -0.324161       1.893915          -0.000000
           80              H       4.789595      16.865734      19.501615       0.114848       1.833105 0.16246922E+02  0.18686973E+03                                 2.319915                            2.236550      -1.343969       2.211551                    0.994149       3.991323      11.376231       0.461233       1.154562      -0.741172      -0.030223      -0.003363      -0.031752       0.043965       0.001586       0.018095       0.000064      -0.003921      -0.001293      -0.019251       0.002144       0.017107              2.346349       2.327808      -0.048061       0.540151       2.237795      -0.248973       2.473444          -0.000000
           81              H       0.961013      17.354604      23.501245       0.103653       1.323856 0.10789701E+02  0.11599420E+03                                 2.083166                            1.981730      -1.697190       2.044971                    0.990657       4.593686      14.180580       0.417416       1.364931      -0.686509       0.020154       0.005609       0.035275       0.041012       0.001386       0.013824      -0.001667      -0.016725       0.017435      -0.019143       0.005547       0.013597              2.166036       2.356440      -0.064378       0.575251       1.854878      -0.115947       2.286790           0.000000
           82              H       5.477313      13.739584      22.865949       0.128426       1.261426 0.10092240E+02  0.10674283E+03                                 2.031005                            1.928993      -1.573509       2.111292                    0.988376       4.346114      13.325488       0.418842       1.382628      -0.684018      -0.043168       0.005920      -0.012651       0.045372      -0.000277       0.007570      -0.012161       0.019520      -0.033594      -0.021307       0.003298       0.018008              2.177284       2.901215      -0.073363       0.143453       1.983934      -0.113271       1.646703           0.000000
           83              H       4.388791      20.161926      22.117375       0.096875       1.592063 0.13237540E+02  0.14796587E+03                                 2.243077                            2.105840      -1.729709       2.015166                    0.991765       4.646708      14.057913       0.436191       1.256246      -0.709459       0.003292      -0.004735       0.037166       0.037611      -0.009793       0.000679      -0.000549      -0.003557       0.030502      -0.015038       0.004734       0.010304              2.356458       2.072170      -0.171476       0.089029       2.084083      -0.617802       2.913120           0.000000
           84              H       4.172696      20.802034      17.175185       0.111939       1.953548 0.17264180E+02  0.20082763E+03                                 2.390782                            2.282751      -1.357986       2.198975                    0.994996       4.000698      11.323249       0.465186       1.131885      -0.747750      -0.001548       0.004189      -0.045355       0.045574      -0.011021       0.000236      -0.001167      -0.000011       0.054457      -0.020108       0.001884       0.018224              2.449119       2.059320      -0.215951       0.144755       2.243963      -0.459528       3.044073          -0.000000
           85              H       3.275162      23.391082      21.192278       0.128196       1.765637 0.15186864E+02  0.16976111E+03                                 2.163375                            2.077214      -1.153424       2.269572                    0.999143       3.813667      10.314727       0.514293       1.065431      -0.765092       0.014320       0.024827      -0.014088       0.031937       0.004951      -0.007337      -0.003224      -0.009629      -0.014313      -0.011066      -0.000562       0.011628              2.254262       1.874622       0.330540      -0.111618       3.032270      -0.400990       1.855894           0.000001
           86              H       3.260557      22.169725      22.525173       0.118067       1.701046 0.14447287E+02  0.15965259E+03                                 2.102829                            2.020409      -1.128643       2.274261                    0.999233       3.854226      10.399185       0.523110       1.059555      -0.765375       0.008849      -0.007876       0.025544       0.028158      -0.004523       0.001264       0.000309       0.002044       0.030696      -0.009806      -0.000537       0.010343              2.109205       1.839262      -0.091816       0.241516       1.891005      -0.297878       2.597350           0.000000
           87              H       1.833772      22.307884      21.435352       0.119386       1.824518 0.15899601E+02  0.18143047E+03                                 2.259910                            2.158799      -1.387145       2.153280                    0.998480       4.171989      11.746737       0.488329       1.099182      -0.752235      -0.029971      -0.005674      -0.002143       0.030579      -0.002136      -0.005756       0.006634       0.020674      -0.017925      -0.013542      -0.002049       0.015591              2.348517       3.259491       0.126574      -0.008056       1.917052      -0.166559       1.869009           0.000000
           88              H       6.759019      18.315993      18.343356       0.127082       1.789369 0.15575800E+02  0.17627586E+03                                 2.219389                            2.130999      -1.306388       2.196737                    0.998737       3.991773      11.080198       0.495012       1.093321      -0.755582       0.024940      -0.012516       0.018213       0.033323      -0.012328       0.005779       0.003615       0.010051      -0.014165      -0.014868      -0.001205       0.016072              2.298709       2.433724      -0.499999       0.306813       2.325895      -0.510356       2.136509          -0.000000
           89              H       6.519233      19.650166      17.167161       0.124115       1.852621 0.16019169E+02  0.18178772E+03                                 2.245593                            2.142182      -1.179804       2.253829                    0.999035       3.923324      10.753103       0.502432       1.074246      -0.762180       0.014633       0.025106      -0.010781       0.030994       0.002444      -0.008142      -0.005873      -0.004919      -0.009803      -0.010902      -0.000177       0.011079              2.324573       2.254429       0.452932      -0.477001       2.410108      -0.585874       2.309182          -0.000001
           90              H       5.356804      18.248957      17.182265       0.120499       1.789442 0.15789784E+02  0.17776558E+03                                 2.153713                            2.096245      -1.108994       2.278757                    0.999438       3.878542      10.438963       0.521309       1.043613      -0.771056      -0.024236      -0.014571      -0.011256       0.030437       0.005101       0.005340       0.007799       0.011659      -0.016733      -0.012244      -0.001639       0.013884              2.117080       2.016420       0.315566       0.292206       2.194299       0.314298       2.140520          -0.000002
           91              H       1.625362      19.700851      22.365641       0.127977       1.415607 0.11539712E+02  0.12477998E+03                                 2.110019                            1.994135      -1.360599       2.192147                    0.995100       4.257347      12.715734       0.438340       1.292247      -0.703657       0.029745      -0.007098      -0.007382       0.031458      -0.000087      -0.000421       0.003484       0.008214      -0.029895      -0.010996       0.001893       0.009102              2.242555       3.253869       0.180980      -0.076693       1.825996      -0.203400       1.647799           0.000000
           92              H       6.915335      19.924849      23.436111       0.120803       1.738216 0.15380087E+02  0.17638804E+03                                 2.300945                            2.211263      -1.388758       2.159486                    0.997252       4.361281      12.858923       0.447964       1.192211      -0.727343      -0.010959      -0.004655       0.027770       0.030215       0.004117      -0.008356       0.001719      -0.012980       0.013609      -0.013884       0.005301       0.008583              2.316412       2.198399       0.014719      -0.470705       1.845703      -0.027728       2.905133           0.000000
           93              H       6.918698      20.584577      21.744976       0.113917       1.731813 0.14651047E+02  0.16577432E+03                                 2.276721                            2.140700      -1.431856       2.132871                    0.998029       4.361510      12.716627       0.461512       1.172936      -0.731305      -0.008562       0.019436      -0.021052       0.029904      -0.003471       0.000151      -0.003090      -0.024746      -0.005866      -0.011881      -0.002528       0.014409              2.443676       2.224263      -0.079198       0.174301       2.816115      -0.860016       2.290651          -0.000000
           94              H       4.778290      14.104192      20.536214       0.124896       1.633556 0.14140707E+02  0.15755084E+03                                 2.152584                            2.080561      -1.071900       2.304858                    0.999301       4.025111      11.398699       0.478890       1.147944      -0.740093      -0.029628       0.000878       0.014085       0.032817       0.001438      -0.008243       0.000271       0.015347      -0.018980      -0.009764      -0.004472       0.014236              2.221742       2.777830       0.489583      -0.240323       2.110748      -0.178932       1.776647           0.000000
           95              H       6.569932      13.738766      20.478159       0.116122       1.653233 0.13782760E+02  0.15290195E+03                                 2.161346                            2.039163      -1.425761       2.130501                    0.998360       4.267073      12.140784       0.488012       1.131355      -0.741235       0.027974      -0.010683       0.004759       0.030320      -0.003283       0.000633       0.004509       0.004549      -0.027225      -0.010815       0.002132       0.008683              2.282072       2.339085      -0.754787       0.203367       2.710921      -0.244679       1.796209           0.000000
           96              H       5.800563      14.619222      19.124969       0.122792       1.644790 0.13961562E+02  0.15220634E+03                                 2.020992                            1.958189      -1.110806       2.284284                    0.999256       3.732632       9.840517       0.545508       1.029927      -0.774696       0.007407       0.009200      -0.027988       0.030379       0.001718      -0.003133      -0.001191      -0.007420       0.024460      -0.008644      -0.000344       0.008988              2.000463       1.622616      -0.030459       0.000300       1.817541      -0.143499       2.561233          -0.000001
           97              H       4.756483      15.792346      24.017128       0.065557       1.562187 0.13171578E+02  0.14749944E+03                                 2.254032                            2.127631      -1.547327       2.084063                    0.990757       4.779394      14.619306       0.424392       1.288802      -0.702763       0.046416      -0.010135      -0.013657       0.049433      -0.005756       0.003076       0.006835       0.009816      -0.015499      -0.012569       0.002421       0.010148              2.432485       3.472020      -0.416838      -0.270659       2.114283       0.092051       1.711151           0.000000
           98              H       3.352319      15.825047      25.165948       0.057371       1.850686 0.17707220E+02  0.21144745E+03                                 2.428070                            2.394025      -1.547447       2.067619                    0.992486       4.940932      15.118188       0.422587       1.213776      -0.720359      -0.015740      -0.007892       0.044517       0.047873       0.004068       0.000676      -0.004099       0.002752       0.040602      -0.011621      -0.002662       0.014283              2.468496       2.411191       0.316185      -0.408492       2.498271      -0.316683       2.496026           0.000000
           99              H       2.783083      18.129601      24.444278       0.050690       1.638321 0.14354215E+02  0.16338523E+03                                 2.279022                            2.185005      -1.413407       2.128942                    0.993260       4.812678      14.592055       0.431436       1.247259      -0.712231      -0.044099       0.010607       0.009070       0.046255      -0.004884      -0.000353       0.006589       0.014972      -0.012669      -0.011961       0.000547       0.011414              2.402889       3.350825      -0.222122      -0.044323       1.970972       0.069298       1.886870           0.000000
          100              H       4.180650      18.114886      23.272803       0.063101       1.571737 0.13722617E+02  0.15506058E+03                                 2.251978                            2.163319      -1.532956       2.087170                    0.991601       4.807974      14.713461       0.423844       1.278897      -0.704992       0.020577       0.004058      -0.042978       0.047822       0.008277       0.003172      -0.000377      -0.001153       0.026825      -0.013072       0.003243       0.009830              2.349828       2.208200       0.293972      -0.492670       2.164285      -0.559306       2.676998           0.000000
          101              H       3.567798      19.781785      25.814460       0.054952       2.145853 0.19106709E+02  0.22957904E+03                                 2.579775                            2.411178      -1.270991       2.185907                    0.996446       4.638195      13.652442       0.446741       1.141048      -0.741007      -0.043187       0.008124       0.016559       0.046961      -0.002069      -0.002744       0.000988       0.008918      -0.035286      -0.012137       0.000975       0.011162              2.739375       4.002676      -0.238064      -0.420472       2.068711       0.143519       2.146737           0.000000
          102              H       4.940323      20.074453      24.655256       0.059557       1.996360 0.18047512E+02  0.21394534E+03                                 2.472466                            2.354922      -1.243327       2.210588                    0.995388       4.519641      13.246987       0.448388       1.152304      -0.738627       0.023154       0.020411      -0.032656       0.044935       0.002743      -0.005087       0.000043      -0.021022       0.010965      -0.014126       0.005006       0.009121              2.540083       2.287369       0.292941      -0.366317       2.312151      -0.600983       3.020729           0.000000
          103              H       5.163079      19.206260      27.610848       0.062398       2.466215 0.25294137E+02  0.32474019E+03                                 2.811332                            2.768282      -1.534424       2.076154                    0.993730       4.809869      14.449859       0.419912       1.136141      -0.744696      -0.016433      -0.037408       0.028158       0.049621       0.002063      -0.005446      -0.010063       0.016054       0.004430      -0.014992       0.001780       0.013212              2.802646       2.948084       0.247515      -0.244549       2.422258      -0.396568       3.037595           0.000000
          104              H       5.411006      20.908311      26.985935       0.049779       2.454212 0.22954665E+02  0.28381462E+03                                 2.685436                            2.550094      -1.129122       2.241180                    0.997942       4.407099      12.436894       0.466304       1.062362      -0.767510       0.006469       0.047039      -0.000701       0.047487       0.008165       0.002234      -0.000574      -0.000232      -0.035290      -0.012215      -0.001885       0.014100              2.739902       2.309831      -0.162881       0.043060       3.704819       0.525866       2.205056           0.000002
          105              H       1.819376      20.142306      27.451788       0.049779       2.410098 0.21575044E+02  0.26395279E+03                                 2.685860                            2.489739      -1.141746       2.233840                    0.998259       4.482078      12.786040       0.464670       1.077425      -0.761053       0.033763       0.025941      -0.013451       0.044652       0.003880       0.002796      -0.011897      -0.000624      -0.015285      -0.014871       0.003179       0.011692              2.832568       3.765884       0.861942      -0.176992       2.650870       0.042733       2.080951           0.000001
          106              H       7.170339      19.752355      28.524617       0.063326       2.479478 0.23579703E+02  0.29443909E+03                                 2.742845                            2.612742      -1.267300       2.193457                    0.996548       4.439692      12.721986       0.451817       1.085641      -0.760947      -0.018854       0.004193       0.045218       0.049170      -0.008169       0.000249      -0.001505       0.002711       0.049264      -0.016521      -0.000012       0.016533              2.813317       2.715852      -0.276354      -0.463726       2.318210       0.609256       3.405888           0.000001
          107              H       2.193727      17.793606      26.869826       0.066416       1.754202 0.15663299E+02  0.18197386E+03                                 2.383217                            2.281971      -1.534987       2.088966                    0.990036       4.765746      14.534516       0.422875       1.246718      -0.713266       0.028893      -0.005203      -0.038868       0.048710       0.004513      -0.012163       0.002501      -0.001948      -0.004938      -0.014568       0.002999       0.011569              2.455647       2.833317      -0.092760      -0.774182       1.982608       0.257815       2.551015           0.000000
          108              H       2.099822      17.958743      28.653942       0.060322       2.239721 0.20194542E+02  0.24169367E+03                                 2.519591                            2.385901      -1.030698       2.294314                    0.998766       4.205734      11.657497       0.484142       1.057066      -0.768865       0.014110      -0.006792       0.043430       0.046167       0.000317       0.002224      -0.007464      -0.011270       0.015321      -0.008831      -0.002905       0.011735              2.579841       2.631117      -0.021327       0.789470       1.964822       0.008510       3.143584          -0.000000
          109              H       6.997332      16.792976      25.762541       0.080724       1.503332 0.13650249E+02  0.15441446E+03                                 2.187189                            2.160346      -1.693634       2.006628                    0.994637       4.972093      15.345683       0.422300       1.282145      -0.702832      -0.007666       0.023647      -0.030640       0.039456       0.004024      -0.000601       0.001346      -0.019876       0.037304      -0.016963       0.004326       0.012638              2.192452       2.009005      -0.103912       0.185938       2.063477      -0.415298       2.504872           0.000000
          110              H       1.262128      15.569167      26.694718       0.065489       1.744688 0.14956260E+02  0.16938460E+03                                 2.246801                            2.129851      -1.196383       2.213711                    0.998841       4.471939      12.865719       0.475498       1.137383      -0.740076       0.030300      -0.020509       0.008257       0.037508      -0.005667       0.012752       0.005733       0.006810       0.015532      -0.016241       0.000280       0.015961              2.346348       2.784382      -0.776671      -0.081981       2.557056       0.066608       1.697606           0.000000
          111              H       6.188386      15.565079      26.812243       0.101417       1.742208 0.14682268E+02  0.16508579E+03                                 2.265044                            2.133798      -1.061346       2.318588                    0.998784       4.011698      11.402973       0.468430       1.162906      -0.737894      -0.033872      -0.017933       0.005991       0.038792       0.005602      -0.005956       0.007037       0.008792       0.010758      -0.013626       0.004342       0.009284              2.367599       2.973249       0.755185      -0.003284       2.408626      -0.042942       1.720920           0.000000
          112              H       0.409825      51.248753      28.868225       0.133902       1.833477 0.15113936E+02  0.17284449E+03                                 2.403611                            2.209598      -1.662786       2.061449                    0.991161       4.247749      12.568940       0.442128       1.211380      -0.723344      -0.039048       0.017359      -0.008399       0.043550      -0.006095       0.011026      -0.001082       0.004215      -0.049276      -0.020427       0.002884       0.017543              2.592753       3.567054      -0.249060       0.103220       2.320044       0.317333       1.891161          -0.000000
          113              H       3.756895      48.537080      28.570400       0.107041       1.494549 0.11639334E+02  0.12619764E+03                                 2.186565                            2.004467      -1.447220       2.159901                    0.992253       4.309014      12.910719       0.436397       1.294496      -0.702962       0.019735      -0.038778      -0.016026       0.046369      -0.004522       0.005941       0.013207      -0.001962      -0.037299      -0.021120       0.007023       0.014097              2.417502       2.251905      -0.500589      -0.279375       3.190923       0.624298       1.809678           0.000000
          114              H       5.211279      50.179453      29.636622       0.110155       1.834209 0.14728907E+02  0.16735076E+03                                 2.405439                            2.181710      -1.538282       2.121094                    0.992221       4.263987      12.574284       0.444830       1.211867      -0.723303       0.049327      -0.018644       0.008433       0.053402      -0.011472       0.006638       0.001320       0.006045      -0.041180      -0.016540      -0.002806       0.019347              2.620888       3.827551      -0.272563       0.093397       2.240582       0.265458       1.794532          -0.000000
          115              H       6.429915      46.044498      24.356960       0.113604       1.836195 0.16282768E+02  0.18739882E+03                                 2.323654                            2.239999      -1.348173       2.210136                    0.994043       3.994551      11.391677       0.460541       1.155577      -0.740955       0.030527       0.026207      -0.019401       0.044666       0.014538      -0.010225       0.001446      -0.001959       0.005375      -0.019079       0.002586       0.016493              2.350189       2.331523       0.493023      -0.228987       2.634710       0.022620       2.084332          -0.000000
          116              H       3.526808      42.825152      26.780148       0.102631       1.327567 0.10827051E+02  0.11649744E+03                                 2.087009                            1.985086      -1.700594       2.043015                    0.990634       4.602328      14.213909       0.417081       1.364834      -0.686514      -0.019708      -0.027817       0.022842       0.041036       0.011683      -0.008432       0.000742      -0.018510       0.012200      -0.019614       0.005604       0.014010              2.170256       2.361435       0.532241      -0.232592       2.283759      -0.129499       1.865573           0.000000
          117              H       5.742207      41.567825      23.331801       0.127206       1.268891 0.10168148E+02  0.10776317E+03                                 2.039735                            1.936708      -1.644585       2.079412                    0.988356       4.365558      13.405058       0.417792       1.383304      -0.683834       0.043728       0.014337      -0.001068       0.046030       0.006493      -0.003763       0.009327       0.014338      -0.049572      -0.021547       0.003612       0.017935              2.187438       2.916982       0.162058      -0.008232       1.836625       0.204212       1.808708           0.000000
          118              H       6.830726      45.427280      28.519425       0.096413       1.594670 0.13264276E+02  0.14835342E+03                                 2.246386                            2.108619      -1.728400       2.015798                    0.991776       4.652295      14.083333       0.435661       1.257025      -0.709282      -0.003427      -0.035137       0.014238       0.038067       0.005663       0.008167      -0.005627      -0.013952      -0.000651      -0.015139       0.004881       0.010258              2.360116       2.074701       0.163331       0.104160       3.247298      -0.050359       1.758350           0.000000
          119              H       0.315108      50.027396      26.602680       0.113396       1.945700 0.17182232E+02  0.19968354E+03                                 2.387599                            2.280010      -1.363031       2.198407                    0.995062       3.988867      11.293015       0.464535       1.134554      -0.747135       0.001447       0.040562      -0.018790       0.044726       0.005787       0.009408      -0.011171      -0.020694      -0.010577      -0.019995       0.002040       0.017955              2.445724       2.057061       0.232759       0.114435       3.236411      -0.116270       2.043698          -0.000000
          120              H       1.212653      47.843016      30.853408       0.128161       1.764057 0.15170641E+02  0.16953230E+03                                 2.161786                            2.075859      -1.150673       2.270847                    0.999120       3.813162      10.311488       0.514558       1.065180      -0.765147      -0.014848       0.024696       0.014656       0.032328      -0.008720      -0.000408       0.006947      -0.003562       0.004316      -0.011140      -0.000440       0.011580              2.252459       1.873495      -0.261524      -0.230104       2.494907       0.708784       2.388975           0.000001
          121              H       1.227262      46.078016      30.462129       0.119051       1.695550 0.14391020E+02  0.15889845E+03                                 2.099852                            2.017778      -1.129630       2.274910                    0.999285       3.846661      10.379302       0.522867       1.060929      -0.765018      -0.009508      -0.025667       0.005524       0.027924       0.003033       0.003556      -0.007196      -0.009336      -0.005466      -0.009771      -0.000243       0.010014              2.106143       1.836976       0.254441      -0.041148       2.674091      -0.156460       1.807362           0.000000
          122              H       2.654044      47.090908      30.036868       0.119480       1.824149 0.15896935E+02  0.18139706E+03                                 2.259892                            2.158874      -1.384788       2.154368                    0.998494       4.171297      11.745671       0.488221       1.099443      -0.752171       0.029701      -0.001495      -0.006000       0.030338      -0.003687       0.004774      -0.003900       0.026008      -0.003626      -0.013798      -0.001989       0.015787              2.348429       3.259076      -0.070228      -0.105383       2.025331       0.104044       1.760881           0.000000
          123              H       4.460488      47.772710      25.033791       0.125992       1.789334 0.15574773E+02  0.17624506E+03                                 2.218475                            2.130231      -1.299865       2.198796                    0.998788       3.993222      11.080273       0.495391       1.092605      -0.755775      -0.025430      -0.022516      -0.001852       0.034016       0.011042       0.007822      -0.000886       0.014811      -0.000291      -0.014759      -0.001301       0.016060              2.297683       2.432586       0.515108       0.279323       2.624509       0.336889       1.835953          -0.000000
          124              H       4.700271      49.458411      25.601121       0.124753       1.849685 0.15988752E+02  0.18136719E+03                                 2.243992                            2.140804      -1.181221       2.253831                    0.998984       3.918895      10.740829       0.502332       1.074906      -0.762018      -0.014401       0.021275       0.016340       0.030447      -0.008426       0.001988       0.006165      -0.004458      -0.009286      -0.011054      -0.000257       0.011311              2.322807       2.252773      -0.638606      -0.153513       2.839294       0.336146       1.876354          -0.000001
          125              H       5.862700      48.744726      24.395191       0.120738       1.787297 0.15767245E+02  0.17746039E+03                                 2.152844                            2.095490      -1.111822       2.278142                    0.999411       3.875253      10.430890       0.521091       1.044351      -0.770868       0.024553       0.002812      -0.018092       0.030628       0.002091      -0.007036      -0.002330       0.020050       0.009577      -0.012037      -0.001648       0.013686              2.116226       2.015571       0.095195      -0.418932       1.881263      -0.133743       2.451842          -0.000002
          126              H       2.862457      44.981738      28.244256       0.127950       1.414380 0.11525249E+02  0.12456159E+03                                 2.107308                            1.991730      -1.359672       2.192414                    0.995336       4.252461      12.690349       0.439067       1.290749      -0.703990      -0.029963       0.002627      -0.009927       0.031674      -0.000456       0.000323       0.003040       0.018971       0.003528      -0.010856       0.001939       0.008917              2.239511       3.248907      -0.156776      -0.118015       1.866170       0.178502       1.603456           0.000000
          127              H       4.304186      44.166683      28.973478       0.119291       1.745623 0.15459252E+02  0.17748043E+03                                 2.304781                            2.214747      -1.386728       2.159825                    0.997117       4.371185      12.884576       0.448387       1.189847      -0.727881       0.010659      -0.027084       0.010519       0.030948      -0.009811       0.000715      -0.000818      -0.011277       0.018182      -0.014349       0.005635       0.008714              2.320261       2.201833      -0.416036       0.223143       2.668960      -0.446087       2.089992           0.000000
          128              H       4.300819      45.961112      28.699253       0.115357       1.727924 0.14610148E+02  0.16520311E+03                                 2.273684                            2.137988      -1.420118       2.137390                    0.997922       4.355240      12.695949       0.461695       1.173241      -0.731226       0.008557       0.027128       0.006302       0.029135       0.001958       0.003126       0.008110      -0.015642       0.019559      -0.011644      -0.002589       0.014233              2.440240       2.221039       0.190021      -0.018564       3.162309       0.656200       1.937372          -0.000000
          129              H       6.441223      43.767738      22.482694       0.124958       1.632181 0.14128284E+02  0.15739898E+03                                 2.152689                            2.080744      -1.074098       2.304106                    0.999309       4.024235      11.400730       0.478426       1.149157      -0.739798       0.029943      -0.011286       0.007788       0.032934      -0.008265       0.002760       0.000403       0.016573      -0.013851      -0.009806      -0.004510       0.014317              2.221812       2.777739      -0.452775      -0.303798       2.015338       0.234101       1.872360           0.000000
          130              H       4.649581      43.635302      22.137199       0.114738       1.656039 0.13811215E+02  0.15327340E+03                                 2.162443                            2.040235      -1.425387       2.130265                    0.998378       4.270751      12.147441       0.488328       1.130212      -0.741535      -0.028316      -0.010289      -0.006832       0.030892       0.002011       0.002515       0.002794       0.017659       0.009983      -0.011162       0.002266       0.008896              2.283205       2.340167       0.553719       0.552250       2.237943       0.518683       2.271507           0.000000
          131              H       5.418946      45.247428      22.223100       0.122783       1.643738 0.13950325E+02  0.15205285E+03                                 2.020046                            1.957335      -1.107453       2.285561                    0.999251       3.731877       9.837445       0.545655       1.029858      -0.774711      -0.007096       0.028862      -0.006239       0.030369      -0.003833       0.000126      -0.003162      -0.014811       0.001744      -0.008674      -0.000497       0.009171              1.999531       1.621987       0.015484       0.026227       2.498263      -0.250002       1.878343          -0.000001
          132              H       6.463040      41.597255      25.685135       0.063553       1.574506 0.13300473E+02  0.14934470E+03                                 2.267816                            2.139408      -1.563668       2.076395                    0.990402       4.807180      14.736618       0.422700       1.290481      -0.702351      -0.047629       0.006176      -0.015205       0.050377       0.004945       0.003676      -0.002266       0.016942       0.009071      -0.011999       0.002295       0.009704              2.448732       3.499668      -0.026110       0.501629       1.740928       0.129826       2.105599           0.000000
          133              H       1.135507      40.618698      26.287864       0.057639       1.849259 0.17686241E+02  0.21112375E+03                                 2.426495                            2.392331      -1.540552       2.070212                    0.992577       4.936913      15.100796       0.422830       1.213496      -0.720437       0.015295      -0.042158       0.015257       0.047371      -0.001479      -0.003721      -0.007288      -0.017003      -0.020243      -0.011697      -0.002694       0.014391              2.466929       2.409702      -0.512262      -0.069184       2.769410       0.158777       2.221674           0.000000
          134              H       1.704740      42.395960      27.922832       0.049945       1.638508 0.14355502E+02  0.16338875E+03                                 2.278426                            2.184510      -1.410965       2.129595                    0.993485       4.812462      14.586586       0.431699       1.246582      -0.712392       0.044501      -0.003529       0.013825       0.046733       0.002703       0.004125      -0.003545       0.019767       0.001566      -0.011903       0.000611       0.011292              2.402235       3.349547       0.072799       0.214154       1.847561       0.001805       2.009597           0.000000
          135              H       0.307171      43.403130      27.324351       0.063415       1.570924 0.13714652E+02  0.15493385E+03                                 2.250180                            2.161895      -1.525720       2.089441                    0.991805       4.805794      14.700638       0.424257       1.277956      -0.705186      -0.020630       0.039203      -0.017680       0.047697      -0.001313      -0.008551      -0.005338      -0.011172      -0.002992      -0.012861       0.003078       0.009783              2.347781       2.206424      -0.572487      -0.008287       3.029891       0.057772       1.807028           0.000000
          136              H       0.920029      42.035440      30.038756       0.054482       2.150377 0.19153164E+02  0.23027275E+03                                 2.583098                            2.413828      -1.269469       2.186102                    0.996429       4.643387      13.670929       0.446581       1.140784      -0.741064       0.043231      -0.010373       0.015397       0.047049      -0.001479       0.003185       0.005092       0.019858      -0.002959      -0.012154       0.000902       0.011252              2.743284       4.009734      -0.245507       0.417371       2.005005      -0.105726       2.215115           0.000000
          137              H       6.279202      43.185673      29.712612       0.059973       1.998693 0.18071155E+02  0.21427744E+03                                 2.473152                            2.355401      -1.240880       2.211116                    0.995378       4.522138      13.252210       0.448684       1.151264      -0.738857      -0.022906       0.037930       0.001561       0.044337      -0.005978       0.000326       0.002021      -0.017397       0.022007      -0.014261       0.005283       0.008978              2.540866       2.287890      -0.464117      -0.070547       3.365518      -0.006390       1.969192           0.000000
          138              H       6.056453      40.191959      30.438530       0.063312       2.457849 0.25190970E+02  0.32312636E+03                                 2.806597                            2.764027      -1.535690       2.076356                    0.993578       4.801488      14.424200       0.419863       1.137289      -0.744414       0.016634      -0.042438      -0.018328       0.049128      -0.005690       0.001393       0.000617      -0.000653      -0.045032      -0.015142       0.001928       0.013214              2.797866       2.943214      -0.334318      -0.091677       3.220643      -0.068323       2.229742           0.000000
          139              H       5.808525      41.584175      31.600093       0.051220       2.441525 0.22814435E+02  0.28170302E+03                                 2.678889                            2.544563      -1.137036       2.239601                    0.998046       4.393426      12.397769       0.466097       1.064260      -0.767020      -0.006208       0.023824       0.039646       0.046668      -0.001937      -0.008138       0.008013       0.013111       0.002830      -0.012452      -0.001618       0.014071              2.732945       2.305004       0.118231       0.119035       2.120242       0.384492       3.773590           0.000002
          140              H       2.668456      40.797733      31.169640       0.050470       2.406252 0.21532841E+02  0.26331779E+03                                 2.683520                            2.487709      -1.135491       2.236513                    0.998308       4.477765      12.772482       0.464727       1.077777      -0.760961      -0.033365       0.024636       0.015695       0.044345       0.000529      -0.004848       0.009199      -0.004558      -0.028428      -0.014836       0.003435       0.011401              2.830050       3.762045      -0.583391      -0.657062       2.184700       0.225058       2.543404           0.000001
          141              H       4.049196      39.673659      31.368347       0.064364       2.475038 0.23527883E+02  0.29364799E+03                                 2.740335                            2.610493      -1.269139       2.192768                    0.996474       4.434435      12.706283       0.451823       1.086159      -0.760810       0.018733      -0.036458       0.025870       0.048470       0.004281       0.006875      -0.010633      -0.018620      -0.013614      -0.016619      -0.000271       0.016890              2.810697       2.713266      -0.262855       0.470342       2.604017      -0.774494       3.114807           0.000001
          142              H       2.294104      40.127376      28.844625       0.067792       1.750290 0.15622042E+02  0.18139895E+03                                 2.380833                            2.279877      -1.536411       2.088516                    0.990093       4.761554      14.524192       0.422759       1.247718      -0.713028      -0.028154       0.030376      -0.023100       0.047424      -0.013369       0.002510      -0.000100       0.003262       0.008863      -0.015086       0.002690       0.012396              2.453120       2.830259      -0.622971       0.466571       2.183522      -0.374346       2.345579           0.000000
          143              H       2.388014      38.664855      29.879696       0.060650       2.238092 0.20177345E+02  0.24145043E+03                                 2.519063                            2.385447      -1.029695       2.294414                    0.998746       4.203844      11.653562       0.483989       1.057564      -0.768730      -0.013733      -0.040771       0.015454       0.045713       0.002163      -0.001664       0.002873      -0.019085      -0.008475      -0.009037      -0.002658       0.011695              2.579306       2.630704       0.694054      -0.376052       2.840779      -0.514361       2.266435          -0.000000
          144              H       4.222195      40.585998      27.424412       0.081532       1.499477 0.13612380E+02  0.15394061E+03                                 2.187073                            2.160335      -1.697190       2.006066                    0.994477       4.972595      15.364992       0.421257       1.285699      -0.702066       0.007064       0.037874       0.005356       0.038898      -0.002329      -0.003285      -0.004478      -0.025370       0.020710      -0.016932       0.004235       0.012697              2.192312       2.009184       0.212860      -0.003050       2.753486       0.016214       1.814267           0.000000
          145              H       3.225702      39.166804      26.830651       0.067296       1.736605 0.14872727E+02  0.16822387E+03                                 2.241010                            2.124833      -1.195505       2.214897                    0.998865       4.461667      12.833210       0.475684       1.138388      -0.739820      -0.029241      -0.017779      -0.012969       0.036597       0.013625      -0.001170      -0.007923       0.003629       0.004197      -0.016104       0.000305       0.015799              2.339992       2.775847       0.315911       0.710419       1.850698       0.337525       2.393431           0.000000
          146              H       5.031144      39.062981      26.885874       0.101955       1.737924 0.14637971E+02  0.16444814E+03                                 2.260156                            2.129637      -1.058958       2.320504                    0.998762       4.007638      11.383142       0.469242       1.161880      -0.738125       0.033622      -0.014151      -0.012490       0.038557      -0.007968      -0.001966      -0.007774       0.007164       0.006357      -0.013552       0.004275       0.009277              2.362191       2.965242      -0.378899      -0.649956       1.926406       0.318196       2.194923           0.000000
          147              H       4.897632      53.876769      35.580843       0.134470       1.830142 0.15082378E+02  0.17241052E+03                                 2.401902                            2.208237      -1.669314       2.059466                    0.991246       4.243593      12.558036       0.441936       1.212419      -0.723117      -0.038859      -0.015767      -0.010591       0.043252       0.012426       0.000036       0.010283       0.019965      -0.001999      -0.020136       0.002582       0.017554              2.590714       3.563592       0.213686       0.164009       1.722623       0.027011       2.485925          -0.000000
          148              H       1.513003      54.974682      38.078134       0.107869       1.490913 0.11607788E+02  0.12580930E+03                                 2.186038                            2.004079      -1.464844       2.154013                    0.992210       4.306340      12.913427       0.435543       1.297512      -0.702335       0.018863       0.005402       0.040970       0.045426       0.007523       0.001231       0.001745       0.023844       0.041320      -0.021035       0.006815       0.014220              2.416829       2.251483       0.008311       0.572906       1.614074       0.285772       3.384929           0.000000
          149              H       2.967384      55.076871      36.122686       0.110090       1.828148 0.14670152E+02  0.16651336E+03                                 2.400239                            2.177482      -1.526085       2.126588                    0.992357       4.256794      12.545848       0.445231       1.212009      -0.723296       0.049394       0.016554       0.011454       0.053339       0.011534       0.006819       0.006875       0.020211       0.001187      -0.016371      -0.003130       0.019501              2.614739       3.817191       0.216438       0.188499       1.673307       0.060186       2.353718          -0.000000
          150              H       4.186034      52.572027      42.343493       0.114649       1.832096 0.16238232E+02  0.18676838E+03                                 2.320718                            2.237345      -1.347223       2.210775                    0.994212       3.989539      11.375794       0.460663       1.156001      -0.740847       0.030366      -0.029528      -0.012737       0.044229      -0.016101      -0.007657      -0.001425      -0.002024       0.005636      -0.019166       0.002650       0.016516              2.347178       2.328506      -0.443828      -0.311790       2.199575       0.226493       2.513454          -0.000000
          151              H       1.282921      56.280243      43.919934       0.102751       1.326336 0.10815138E+02  0.11634549E+03                                 2.086428                            1.984570      -1.702009       2.042432                    0.990799       4.600894      14.211321       0.416924       1.365627      -0.686366      -0.020062       0.033584       0.012576       0.041091      -0.012899      -0.005790       0.001170      -0.015860       0.021243      -0.019453       0.005490       0.013963              2.169586       2.360502      -0.467316      -0.344433       2.081825       0.245798       2.066430           0.000000
          152              H       3.498329      53.922550      46.732984       0.128550       1.264198 0.10122227E+02  0.10715995E+03                                 2.035194                            1.932745      -1.637008       2.082734                    0.988378       4.356144      13.370840       0.418066       1.383899      -0.683730       0.043179      -0.007933      -0.012032       0.045521      -0.006531      -0.003455       0.002989       0.035230       0.012969      -0.021165       0.003381       0.017784              2.182154       2.908477      -0.087771      -0.135676       1.635879      -0.089712       2.002106           0.000000
          153              H       4.586834      56.485437      40.796787       0.096299       1.591964 0.13236039E+02  0.14794885E+03                                 2.243371                            2.106038      -1.726320       2.016755                    0.991677       4.647510      14.061554       0.436061       1.256624      -0.709386      -0.003585       0.030162       0.023299       0.038281       0.004377      -0.008869       0.005988      -0.013488       0.001111      -0.015140       0.004859       0.010281              2.356779       2.072110       0.008579      -0.193066       2.171263       0.668324       2.826964           0.000000
          154              H       4.802921      52.525429      37.771341       0.112455       1.947223 0.17197890E+02  0.19989263E+03                                 2.387636                            2.280069      -1.398377       2.181790                    0.995101       3.992498      11.300664       0.464871       1.133579      -0.747365       0.001062      -0.037098      -0.026333       0.045507       0.005109      -0.009802       0.012185      -0.018748      -0.004566      -0.019938       0.002088       0.017851              2.445748       2.057139      -0.017265      -0.258834       2.442546       0.574548       2.837560          -0.000000
          155              H       5.700455      57.298857      37.537707       0.128198       1.764108 0.15170093E+02  0.16951502E+03                                 2.161066                            2.075170      -1.145375       2.272580                    0.999156       3.814156      10.311927       0.514915       1.064511      -0.765311      -0.015104       0.000292      -0.028762       0.032488       0.004232       0.007644      -0.003813       0.002096       0.020960      -0.011314      -0.000052       0.011365              2.251690       1.872900      -0.068509       0.341510       1.801014      -0.308313       3.081155           0.000001
          156              H       5.715064      57.842500      39.261881       0.118404       1.699079 0.14426611E+02  0.15936966E+03                                 2.101323                            2.019059      -1.123116       2.276564                    0.999270       3.852057      10.392115       0.523239       1.059656      -0.765344      -0.009048       0.018165       0.019750       0.028318       0.001220      -0.004306       0.006688      -0.010255      -0.007232      -0.009487      -0.000539       0.010026              2.107661       1.838138      -0.163109      -0.200072       2.161205       0.454175       2.323641           0.000000
          157              H       0.410148      56.967767      38.597321       0.119280       1.827527 0.15932539E+02  0.18189124E+03                                 2.261552                            2.160318      -1.375733       2.156767                    0.998439       4.176665      11.760713       0.488425       1.098453      -0.752397       0.030051      -0.004585       0.004590       0.030743       0.006019       0.000705      -0.002823       0.014570      -0.038883      -0.013742      -0.002191       0.015933              2.350243       3.262065      -0.056261       0.113577       1.737966       0.062573       2.050698           0.000000
          158              H       2.216606      52.294074      40.508402       0.126507       1.787771 0.15557309E+02  0.17599813E+03                                 2.216995                            2.128857      -1.297742       2.199641                    0.998856       3.991863      11.074963       0.495613       1.092420      -0.755807      -0.025451       0.009720       0.019891       0.033733       0.001163      -0.013510      -0.002648       0.008819      -0.018422      -0.014665      -0.001459       0.016124              2.296136       2.430813      -0.015623      -0.585207       1.740294       0.172816       2.717302          -0.000000
          159              H       2.456387      51.942546      38.764877       0.124108       1.852762 0.16021558E+02  0.18182462E+03                                 2.245777                            2.142407      -1.179761       2.253962                    0.998987       3.923899      10.755551       0.502375       1.074312      -0.762156      -0.014951       0.002949      -0.027139       0.031125       0.005927       0.006008      -0.000377       0.005686       0.021985      -0.010984       0.000085       0.010899              2.324717       2.254710       0.186679       0.630651       1.827308       0.249240       2.892134          -0.000001
          160              H       3.618819      51.255022      39.985911       0.120498       1.786708 0.15759634E+02  0.17734305E+03                                 2.151577                            2.094305      -1.097623       2.283187                    0.999444       3.876138      10.430370       0.521522       1.043675      -0.771037       0.024601      -0.017432       0.006582       0.030861      -0.006843       0.001826      -0.005245       0.007301      -0.029890      -0.012060      -0.001478       0.013538              2.114988       2.014432      -0.410017       0.126987       2.423436      -0.180140       1.907095          -0.000002
          161              H       0.618565      56.469905      41.320222       0.127630       1.412722 0.11509894E+02  0.12434731E+03                                 2.105115                            1.990018      -1.353171       2.195054                    0.995278       4.250897      12.680928       0.439407       1.290251      -0.704097      -0.030473      -0.009727       0.002301       0.032070       0.000657       0.000091      -0.006565       0.013299      -0.014042      -0.011076       0.002049       0.009027              2.236885       3.243438      -0.024113       0.194331       1.513552       0.024501       1.953665           0.000000
          162              H       2.060293      57.508957      41.661469       0.121384       1.732316 0.15316934E+02  0.17548342E+03                                 2.295678                            2.206728      -1.383814       2.162661                    0.997220       4.354452      12.832260       0.448420       1.192222      -0.727340       0.010802       0.021545       0.017930       0.030039       0.004986       0.008090      -0.000840      -0.014505       0.008138      -0.013993       0.005481       0.008512              2.310950       2.193615       0.398391       0.246920       2.609248       0.470473       2.129987           0.000000
          163              H       2.056926      56.374256      40.244560       0.115591       1.725350 0.14586827E+02  0.16489047E+03                                 2.272301                            2.137001      -1.430019       2.134002                    0.997924       4.353982      12.694654       0.461521       1.174032      -0.731028       0.008330      -0.008376      -0.026442       0.028961       0.001601      -0.003237      -0.005000      -0.010490       0.036573      -0.011862      -0.002523       0.014386              2.438526       2.220213      -0.110896      -0.154668       1.674688       0.201642       3.420676          -0.000000
          164              H       4.197348      52.087245      45.252357       0.124038       1.638455 0.14193778E+02  0.15828580E+03                                 2.156403                            2.084039      -1.073206       2.304022                    0.999393       4.032754      11.424467       0.478649       1.147480      -0.740189       0.030434       0.012076       0.006330       0.033349       0.006830       0.005427      -0.000831       0.016465      -0.015539      -0.009939      -0.004549       0.014488              2.225864       2.783462      -0.036848       0.545877       1.707849      -0.055370       2.186281           0.000000
          165              H       2.405707      51.854255      45.539798       0.115346       1.653037 0.13779947E+02  0.15285342E+03                                 2.160814                            2.038708      -1.423822       2.131425                    0.998384       4.266401      12.135716       0.488185       1.131081      -0.741326      -0.028346      -0.001438       0.011669       0.030688       0.001138      -0.003086      -0.007194       0.009371      -0.013246      -0.010849       0.002129       0.008720              2.281469       2.338691       0.201171      -0.755096       1.812510      -0.273488       2.693207           0.000000
          166              H       3.175071      51.122586      44.100705       0.122317       1.646638 0.13980804E+02  0.15246493E+03                                 2.022254                            1.959323      -1.112781       2.283155                    0.999264       3.735271       9.848277       0.545453       1.029701      -0.774757      -0.007472      -0.019935      -0.022211       0.030767       0.001861       0.003097       0.004389      -0.012670       0.008496      -0.008627      -0.000447       0.009073              2.001730       1.623451       0.015091      -0.026450       2.252588       0.394256       2.129149          -0.000001
          167              H       4.219156      55.945882      45.530830       0.064268       1.569146 0.13245057E+02  0.14857293E+03                                 2.263285                            2.135476      -1.567814       2.075581                    0.990691       4.798071      14.703121       0.422915       1.291120      -0.702238      -0.047276      -0.016866       0.002098       0.050238       0.000285      -0.006467      -0.004916       0.005278      -0.027204      -0.012755       0.002816       0.009939              2.443436       3.490852       0.446176      -0.227455       1.898612      -0.222091       1.940844           0.000000
          168              H       5.623321      56.957140      46.076921       0.057558       1.853110 0.17732105E+02  0.21179383E+03                                 2.428838                            2.394533      -1.544482       2.068228                    0.992411       4.942478      15.118812       0.422903       1.212586      -0.720622       0.015980       0.034206       0.029253       0.047761      -0.002737       0.003033       0.011553      -0.010033       0.002761      -0.011657      -0.002778       0.014434              2.469379       2.412102       0.196313       0.478966       2.223104       0.157977       2.772932           0.000000
          169              H       6.192550      57.484432      43.720283       0.051263       1.633136 0.14298550E+02  0.16259568E+03                                 2.274470                            2.181009      -1.413585       2.129533                    0.993437       4.804665      14.561380       0.431752       1.247539      -0.712182       0.043990       0.013038      -0.003765       0.046036       0.002859      -0.004597      -0.002787       0.008186      -0.031828      -0.011967       0.000430       0.011537              2.397810       3.342135       0.148555      -0.169436       1.964509      -0.070761       1.886786           0.000000
          170              H       4.794982      56.462547      43.147289       0.062828       1.571512 0.13721383E+02  0.15502662E+03                                 2.250622                            2.162348      -1.525727       2.089734                    0.991550       4.807506      14.705957       0.424241       1.277864      -0.705210      -0.020205      -0.035746      -0.025115       0.048133      -0.007032       0.005873       0.005671      -0.010112      -0.001010      -0.013297       0.003624       0.009672              2.348230       2.206820       0.278960       0.499838       2.063176       0.500642       2.774695           0.000000
          171              H       5.407833      59.497136      42.974541       0.055153       2.144291 0.19090874E+02  0.22934346E+03                                 2.578457                            2.410104      -1.265287       2.188312                    0.996390       4.637804      13.650378       0.446857       1.140977      -0.741011       0.043316       0.018674       0.001346       0.047189       0.003211      -0.000214      -0.006482       0.017707      -0.008755      -0.012292       0.001265       0.011027              2.737868       3.999873       0.482592       0.003994       2.250490      -0.037972       1.963240           0.000000
          172              H       4.035306      58.639570      42.141482       0.060224       1.995123 0.18035063E+02  0.21375915E+03                                 2.471126                            2.353838      -1.246199       2.209340                    0.995365       4.518552      13.242246       0.448572       1.152038      -0.738676      -0.022969      -0.017996      -0.033716       0.044589       0.002663       0.005092      -0.002102      -0.017124       0.021066      -0.013855       0.004986       0.008868              2.538607       2.286108       0.170398       0.436189       2.321905       0.606542       3.007807           0.000000
          173              H       3.812556      60.765091      44.371155       0.061441       2.469445 0.25334405E+02  0.32535488E+03                                 2.812310                            2.769251      -1.531667       2.076837                    0.993624       4.815067      14.463048       0.420160       1.135129      -0.744934       0.017110       0.005955       0.046984       0.050356       0.004042       0.004189       0.009379       0.016591       0.007928      -0.014811       0.001804       0.013007              2.803607       2.949210       0.088064       0.336748       2.541284       0.464980       2.920327           0.000000
          174              H       3.564625      61.074926      42.584679       0.050058       2.450328 0.22910235E+02  0.28315018E+03                                 2.683978                            2.548786      -1.136199       2.239351                    0.998068       4.401575      12.421946       0.466069       1.063331      -0.767275      -0.006356       0.022859      -0.040961       0.047337      -0.006122       0.005696      -0.007312       0.013816       0.006310      -0.012323      -0.001619       0.013942              2.738397       2.308649       0.044042      -0.162393       3.033664      -0.911640       2.872879           0.000002
          175              H       7.156257      61.095364      43.480985       0.049401       2.413665 0.21610985E+02  0.26447650E+03                                 2.686966                            2.490536      -1.135424       2.235378                    0.998240       4.486895      12.797701       0.464998       1.076322      -0.761323      -0.033963       0.001223      -0.029336       0.044895      -0.004579       0.002020       0.002527       0.015879       0.033373      -0.015064       0.003398       0.011666              2.833878       3.768098      -0.278018       0.835839       2.261079      -0.268383       2.472458           0.000001
          176              H       1.805297      61.829486      44.355107       0.063019       2.484598 0.23637817E+02  0.29533179E+03                                 2.745858                            2.615321      -1.266771       2.192968                    0.996425       4.444527      12.737379       0.451783       1.085110      -0.761077       0.018798       0.041307       0.019150       0.049259       0.003918      -0.007371       0.012090      -0.015982      -0.005090      -0.016791       0.000004       0.016787              2.816544       2.718708       0.540880      -0.007475       3.666630       0.166689       2.064293           0.000001
          177              H       6.781911      59.417021      45.224038       0.066717       1.753476 0.15657171E+02  0.18189255E+03                                 2.382700                            2.281619      -1.532651       2.089582                    0.989992       4.766886      14.539592       0.422863       1.246822      -0.713221      -0.028707      -0.035918      -0.014516       0.048217       0.008541       0.009982      -0.002491      -0.001279      -0.004174      -0.014561       0.002629       0.011932              2.455073       2.832791       0.716176       0.306469       2.631254       0.116924       1.901172           0.000000
          178              H       6.875818      61.044679      45.973083       0.060636       2.235575 0.20151283E+02  0.24105978E+03                                 2.517008                            2.383780      -1.027032       2.295771                    0.998740       4.202444      11.647641       0.484198       1.057453      -0.768753      -0.013618       0.034174       0.027023       0.045646      -0.002320      -0.001187       0.004762      -0.006493       0.030662      -0.009107      -0.002940       0.012047              2.577052       2.628349      -0.671546      -0.412344       2.852841       0.505054       2.249965          -0.000000
          179              H       1.978306      57.957769      45.536966       0.081041       1.501562 0.13631386E+02  0.15416283E+03                                 2.186397                            2.159622      -1.695965       2.005926                    0.994625       4.970530      15.343851       0.422104       1.283059      -0.702638       0.007385      -0.014379      -0.035531       0.039035      -0.001605       0.003512       0.003251      -0.027724       0.014061      -0.016939       0.004119       0.012819              2.191636       2.008255      -0.108891      -0.182589       2.034128       0.398524       2.532525           0.000000
          180              H       0.981814      58.153154      47.062904       0.066165       1.741036 0.14917479E+02  0.16883900E+03                                 2.243856                            2.127247      -1.191514       2.216076                    0.998890       4.467005      12.848277       0.475726       1.137553      -0.740034      -0.030138      -0.002792       0.021843       0.037326      -0.008128      -0.011184       0.002055      -0.006607      -0.024999      -0.016203       0.000262       0.015941              2.343166       2.780698       0.458358      -0.630222       1.967596      -0.404479       2.281204           0.000000
          181              H       2.787256      58.252890      47.125207       0.100174       1.748054 0.14742856E+02  0.16593111E+03                                 2.269663                            2.137849      -1.069202       2.315301                    0.998785       4.019188      11.428417       0.468119       1.162529      -0.737983       0.034541      -0.003219       0.019085       0.039594       0.002252       0.007711       0.000612      -0.004676      -0.028825      -0.013374       0.004348       0.009025              2.372649       2.980058      -0.376054       0.657778       1.859194      -0.277280       2.278694           0.000000
          182              H       2.653721      58.376060      29.948606       0.134082       1.836424 0.15144236E+02  0.17330399E+03                                 2.407981                            2.213208      -1.669494       2.059091                    0.991090       4.249952      12.585784       0.441283       1.212909      -0.723006      -0.038958      -0.001493       0.019428       0.043559      -0.006454      -0.010461      -0.009357       0.022051       0.004257      -0.020404       0.003166       0.017238              2.597796       3.575101       0.035331      -0.268365       2.277214      -0.345358       1.941074          -0.000000
          183              H       6.000785      59.989820      27.749140       0.107991       1.486677 0.11567675E+02  0.12524726E+03                                 2.180746                            1.999783      -1.445286       2.161957                    0.992368       4.297968      12.875451       0.436348       1.296435      -0.702587       0.019900       0.032881      -0.025052       0.045878      -0.002793      -0.006710      -0.015089       0.001176      -0.027757      -0.021043       0.006924       0.014119              2.410342       2.245859       0.489770      -0.292178       2.686879      -0.905784       2.298287           0.000000
          184              H       0.723471      58.245258      28.638366       0.110803       1.828511 0.14670220E+02  0.16647936E+03                                 2.398097                            2.175523      -1.530707       2.124433                    0.992185       4.255609      12.532450       0.446129       1.209824      -0.723774       0.048761       0.001655      -0.020032       0.052742       0.000117      -0.013464      -0.008345       0.017994      -0.005522      -0.016660      -0.002906       0.019566              2.612353       3.813836       0.055144      -0.281585       2.129309      -0.324161       1.893915          -0.000000
          185              H       1.942105      64.885057      27.697222       0.114848       1.833105 0.16246922E+02  0.18686975E+03                                 2.319916                            2.236551      -1.343969       2.211551                    0.994149       3.991322      11.376231       0.461233       1.154563      -0.741171       0.030223       0.003363       0.031752       0.043965       0.001586       0.018095       0.000064      -0.003921      -0.001293      -0.019251       0.002144       0.017107              2.346350       2.327809      -0.048061       0.540151       2.237796      -0.248973       2.473445          -0.000000
          186              H      -0.961013      64.396187      23.697592       0.103653       1.323856 0.10789701E+02  0.11599420E+03                                 2.083166                            1.981730      -1.697190       2.044971                    0.990657       4.593686      14.180580       0.417416       1.364931      -0.686509      -0.020154      -0.005609      -0.035275       0.041012       0.001386       0.013824      -0.001667      -0.016725       0.017435      -0.019143       0.005547       0.013597              2.166036       2.356440      -0.064378       0.575251       1.854878      -0.115947       2.286790           0.000000
          187              H       1.254387      68.011207      24.332888       0.128426       1.261426 0.10092240E+02  0.10674283E+03                                 2.031005                            1.928993      -1.573509       2.111292                    0.988376       4.346114      13.325488       0.418842       1.382628      -0.684018       0.043168      -0.005920       0.012651       0.045372      -0.000277       0.007570      -0.012161       0.019520      -0.033594      -0.021307       0.003298       0.018008              2.177284       2.901215      -0.073363       0.143453       1.983934      -0.113271       1.646703           0.000000
          188              H       2.342909      61.588865      25.081462       0.096875       1.592063 0.13237540E+02  0.14796587E+03                                 2.243077                            2.105840      -1.729709       2.015166                    0.991765       4.646708      14.057913       0.436191       1.256246      -0.709459      -0.003292       0.004735      -0.037166       0.037611      -0.009793       0.000679      -0.000549      -0.003557       0.030502      -0.015038       0.004734       0.010304              2.356458       2.072170      -0.171476       0.089029       2.084083      -0.617802       2.913120           0.000000
          189              H       2.559004      60.948757      30.023652       0.111939       1.953549 0.17264184E+02  0.20082769E+03                                 2.390782                            2.282751      -1.357986       2.198975                    0.994996       4.000698      11.323250       0.465185       1.131885      -0.747750       0.001548      -0.004189       0.045355       0.045574      -0.011021       0.000236      -0.001167      -0.000011       0.054457      -0.020108       0.001884       0.018224              2.449119       2.059320      -0.215951       0.144755       2.243964      -0.459528       3.044074          -0.000000
          190              H       3.456538      58.359709      26.006559       0.128196       1.765637 0.15186864E+02  0.16976111E+03                                 2.163375                            2.077214      -1.153424       2.269572                    0.999143       3.813667      10.314727       0.514293       1.065431      -0.765092      -0.014320      -0.024827       0.014088       0.031937       0.004951      -0.007337      -0.003224      -0.009629      -0.014313      -0.011066      -0.000562       0.011628              2.254262       1.874622       0.330540      -0.111618       3.032270      -0.400990       1.855894           0.000001
          191              H       3.471143      59.581066      24.673664       0.118067       1.701046 0.14447285E+02  0.15965257E+03                                 2.102828                            2.020409      -1.128643       2.274261                    0.999233       3.854226      10.399185       0.523110       1.059555      -0.765375      -0.008849       0.007876      -0.025544       0.028158      -0.004523       0.001264       0.000309       0.002044       0.030696      -0.009806      -0.000537       0.010343              2.109205       1.839261      -0.091816       0.241516       1.891005      -0.297878       2.597350           0.000000
          192              H       4.897928      59.442907      25.763485       0.119386       1.824518 0.15899601E+02  0.18143047E+03                                 2.259910                            2.158799      -1.387145       2.153280                    0.998480       4.171989      11.746737       0.488329       1.099182      -0.752235       0.029971       0.005674       0.002143       0.030579      -0.002136      -0.005756       0.006634       0.020674      -0.017925      -0.013542      -0.002049       0.015591              2.348517       3.259491       0.126574      -0.008056       1.917052      -0.166559       1.869009           0.000000
          193              H      -0.027319      63.434798      28.855481       0.127082       1.789369 0.15575800E+02  0.17627586E+03                                 2.219389                            2.130999      -1.306388       2.196737                    0.998737       3.991773      11.080198       0.495012       1.093321      -0.755582      -0.024940       0.012516      -0.018213       0.033323      -0.012328       0.005779       0.003615       0.010051      -0.014165      -0.014868      -0.001205       0.016072              2.298709       2.433724      -0.499999       0.306813       2.325895      -0.510356       2.136509          -0.000000
          194              H       0.212467      62.100625      30.031676       0.124115       1.852621 0.16019169E+02  0.18178772E+03                                 2.245593                            2.142182      -1.179804       2.253829                    0.999035       3.923324      10.753103       0.502432       1.074246      -0.762180      -0.014633      -0.025106       0.010780       0.030994       0.002444      -0.008142      -0.005873      -0.004919      -0.009803      -0.010902      -0.000177       0.011079              2.324573       2.254429       0.452932      -0.477001       2.410108      -0.585874       2.309182          -0.000001
          195              H       1.374896      63.501834      30.016572       0.120499       1.789442 0.15789787E+02  0.17776563E+03                                 2.153714                            2.096246      -1.108994       2.278757                    0.999438       3.878541      10.438963       0.521309       1.043613      -0.771056       0.024236       0.014571       0.011256       0.030437       0.005101       0.005340       0.007799       0.011659      -0.016733      -0.012244      -0.001639       0.013884              2.117081       2.016421       0.315566       0.292206       2.194300       0.314298       2.140521          -0.000002
          196              H       5.106338      62.049940      24.833196       0.127977       1.415607 0.11539712E+02  0.12477998E+03                                 2.110019                            1.994135      -1.360599       2.192147                    0.995100       4.257347      12.715734       0.438340       1.292247      -0.703657      -0.029745       0.007098       0.007382       0.031458      -0.000087      -0.000421       0.003484       0.008214      -0.029895      -0.010996       0.001893       0.009102              2.242555       3.253869       0.180980      -0.076693       1.825996      -0.203400       1.647799           0.000000
          197              H      -0.183635      61.825942      23.762726       0.120803       1.738216 0.15380087E+02  0.17638804E+03                                 2.300945                            2.211263      -1.388758       2.159486                    0.997252       4.361281      12.858923       0.447964       1.192211      -0.727343       0.010959       0.004655      -0.027770       0.030215       0.004117      -0.008356       0.001719      -0.012980       0.013609      -0.013884       0.005301       0.008583              2.316412       2.198399       0.014719      -0.470705       1.845703      -0.027728       2.905133           0.000000
          198              H      -0.186998      61.166214      25.453861       0.113917       1.731812 0.14651046E+02  0.16577430E+03                                 2.276721                            2.140700      -1.431856       2.132871                    0.998029       4.361510      12.716627       0.461512       1.172936      -0.731305       0.008562      -0.019436       0.021052       0.029904      -0.003471       0.000151      -0.003090      -0.024746      -0.005866      -0.011881      -0.002528       0.014409              2.443676       2.224263      -0.079198       0.174301       2.816115      -0.860016       2.290651          -0.000000
          199              H       1.953410      67.646599      26.662623       0.124896       1.633556 0.14140707E+02  0.15755084E+03                                 2.152584                            2.080561      -1.071900       2.304858                    0.999301       4.025111      11.398699       0.478890       1.147944      -0.740093       0.029628      -0.000878      -0.014085       0.032817       0.001438      -0.008243       0.000271       0.015347      -0.018980      -0.009764      -0.004472       0.014236              2.221742       2.777830       0.489583      -0.240323       2.110748      -0.178932       1.776647           0.000000
          200              H       0.161768      68.012025      26.720678       0.116122       1.653233 0.13782760E+02  0.15290195E+03                                 2.161346                            2.039163      -1.425761       2.130501                    0.998360       4.267073      12.140784       0.488012       1.131355      -0.741235      -0.027974       0.010683      -0.004759       0.030320      -0.003283       0.000633       0.004509       0.004549      -0.027225      -0.010815       0.002132       0.008683              2.282072       2.339085      -0.754787       0.203367       2.710921      -0.244679       1.796209           0.000000
          201              H       0.931137      67.131569      28.073868       0.122792       1.644790 0.13961562E+02  0.15220634E+03                                 2.020992                            1.958189      -1.110806       2.284284                    0.999256       3.732632       9.840517       0.545508       1.029927      -0.774696      -0.007407      -0.009200       0.027988       0.030379       0.001718      -0.003133      -0.001191      -0.007420       0.024460      -0.008644      -0.000344       0.008988              2.000463       1.622616      -0.030459       0.000300       1.817541      -0.143499       2.561233          -0.000001
          202              H       1.975217      65.958445      23.181709       0.065557       1.562187 0.13171578E+02  0.14749944E+03                                 2.254032                            2.127631      -1.547327       2.084063                    0.990757       4.779394      14.619306       0.424392       1.288802      -0.702763      -0.046416       0.010135       0.013657       0.049433      -0.005756       0.003076       0.006835       0.009816      -0.015499      -0.012569       0.002421       0.010148              2.432485       3.472020      -0.416838      -0.270659       2.114283       0.092051       1.711151           0.000000
          203              H       3.379381      65.925744      22.032889       0.057371       1.850686 0.17707220E+02  0.21144745E+03                                 2.428070                            2.394025      -1.547447       2.067619                    0.992486       4.940932      15.118188       0.422587       1.213776      -0.720359       0.015740       0.007892      -0.044517       0.047873       0.004068       0.000676      -0.004099       0.002752       0.040602      -0.011621      -0.002662       0.014283              2.468496       2.411191       0.316185      -0.408492       2.498271      -0.316683       2.496026           0.000000
          204              H       3.948617      63.621190      22.754559       0.050690       1.638321 0.14354215E+02  0.16338523E+03                                 2.279022                            2.185005      -1.413407       2.128942                    0.993260       4.812678      14.592055       0.431436       1.247259      -0.712231       0.044099      -0.010607      -0.009070       0.046255      -0.004884      -0.000353       0.006589       0.014972      -0.012669      -0.011961       0.000547       0.011414              2.402889       3.350825      -0.222122      -0.044323       1.970972       0.069298       1.886870           0.000000
          205              H       2.551050      63.635905      23.926034       0.063101       1.571737 0.13722617E+02  0.15506058E+03                                 2.251978                            2.163319      -1.532956       2.087170                    0.991601       4.807974      14.713461       0.423844       1.278897      -0.704992      -0.020577      -0.004058       0.042978       0.047822       0.008277       0.003172      -0.000377      -0.001153       0.026825      -0.013072       0.003243       0.009830              2.349828       2.208200       0.293972      -0.492670       2.164285      -0.559306       2.676998           0.000000
          206              H       3.163902      61.969006      21.384377       0.054952       2.145853 0.19106706E+02  0.22957899E+03                                 2.579775                            2.411178      -1.270991       2.185907                    0.996446       4.638194      13.652441       0.446741       1.141049      -0.741007       0.043187      -0.008124      -0.016559       0.046961      -0.002069      -0.002744       0.000988       0.008918      -0.035286      -0.012137       0.000975       0.011162              2.739375       4.002676      -0.238064      -0.420472       2.068712       0.143519       2.146737           0.000000
          207              H       1.791377      61.676338      22.543581       0.059557       1.996360 0.18047512E+02  0.21394534E+03                                 2.472466                            2.354922      -1.243327       2.210588                    0.995388       4.519641      13.246987       0.448388       1.152304      -0.738627      -0.023154      -0.020411       0.032656       0.044935       0.002743      -0.005087       0.000043      -0.021022       0.010965      -0.014126       0.005006       0.009121              2.540083       2.287369       0.292941      -0.366317       2.312151      -0.600983       3.020729           0.000000
          208              H       1.568621      62.544531      19.587989       0.062398       2.466215 0.25294136E+02  0.32474018E+03                                 2.811332                            2.768282      -1.534424       2.076154                    0.993730       4.809869      14.449860       0.419911       1.136141      -0.744696       0.016433       0.037408      -0.028158       0.049621       0.002063      -0.005446      -0.010063       0.016054       0.004430      -0.014992       0.001780       0.013212              2.802646       2.948084       0.247515      -0.244549       2.422258      -0.396568       3.037595           0.000000
          209              H       1.320694      60.842480      20.212902       0.049779       2.454212 0.22954665E+02  0.28381462E+03                                 2.685436                            2.550094      -1.129122       2.241180                    0.997942       4.407099      12.436894       0.466304       1.062362      -0.767510      -0.006469      -0.047039       0.000701       0.047487       0.008165       0.002234      -0.000574      -0.000232      -0.035290      -0.012215      -0.001885       0.014099              2.739902       2.309831      -0.162881       0.043060       3.704819       0.525866       2.205055           0.000002
          210              H       4.912324      61.608485      19.747049       0.049779       2.410098 0.21575040E+02  0.26395272E+03                                 2.685859                            2.489739      -1.141746       2.233840                    0.998259       4.482078      12.786039       0.464670       1.077425      -0.761053      -0.033763      -0.025941       0.013451       0.044652       0.003880       0.002796      -0.011897      -0.000624      -0.015285      -0.014871       0.003179       0.011692              2.832568       3.765883       0.861942      -0.176992       2.650869       0.042733       2.080951           0.000001
          211              H      -0.438639      61.998436      18.674220       0.063326       2.479479 0.23579709E+02  0.29443918E+03                                 2.742845                            2.612743      -1.267300       2.193457                    0.996548       4.439692      12.721987       0.451817       1.085641      -0.760947       0.018854      -0.004193      -0.045218       0.049170      -0.008169       0.000249      -0.001505       0.002711       0.049264      -0.016521      -0.000012       0.016533              2.813317       2.715853      -0.276354      -0.463726       2.318210       0.609256       3.405888           0.000001
          212              H       4.537973      63.957185      20.329011       0.066416       1.754202 0.15663299E+02  0.18197386E+03                                 2.383217                            2.281971      -1.534987       2.088966                    0.990036       4.765746      14.534516       0.422875       1.246718      -0.713266      -0.028893       0.005203       0.038868       0.048710       0.004513      -0.012163       0.002501      -0.001948      -0.004938      -0.014568       0.002999       0.011569              2.455647       2.833317      -0.092760      -0.774182       1.982608       0.257815       2.551015           0.000000
          213              H       4.631878      63.792048      18.544895       0.060322       2.239722 0.20194550E+02  0.24169380E+03                                 2.519592                            2.385902      -1.030698       2.294314                    0.998766       4.205734      11.657499       0.484142       1.057066      -0.768865      -0.014110       0.006792      -0.043430       0.046167       0.000317       0.002224      -0.007464      -0.011270       0.015321      -0.008831      -0.002905       0.011735              2.579842       2.631118      -0.021327       0.789471       1.964822       0.008510       3.143585          -0.000000
          214              H      -0.265632      64.957815      21.436296       0.080724       1.503332 0.13650249E+02  0.15441446E+03                                 2.187189                            2.160346      -1.693634       2.006628                    0.994637       4.972093      15.345683       0.422300       1.282145      -0.702832       0.007666      -0.023647       0.030640       0.039456       0.004024      -0.000601       0.001346      -0.019876       0.037304      -0.016963       0.004326       0.012638              2.192452       2.009005      -0.103912       0.185938       2.063477      -0.415298       2.504872           0.000000
          215              H      -1.262128      66.181624      20.504119       0.065489       1.744688 0.14956260E+02  0.16938460E+03                                 2.246801                            2.129851      -1.196383       2.213711                    0.998841       4.471939      12.865719       0.475498       1.137383      -0.740076      -0.030300       0.020509      -0.008257       0.037508      -0.005667       0.012752       0.005733       0.006810       0.015532      -0.016241       0.000280       0.015961              2.346348       2.784382      -0.776671      -0.081981       2.557056       0.066608       1.697606           0.000000
          216              H       0.543314      66.185712      20.386594       0.101417       1.742208 0.14682271E+02  0.16508582E+03                                 2.265044                            2.133798      -1.061346       2.318588                    0.998784       4.011698      11.402974       0.468430       1.162907      -0.737894       0.033872       0.017933      -0.005991       0.038792       0.005602      -0.005956       0.007037       0.008792       0.010758      -0.013626       0.004342       0.009284              2.367599       2.973250       0.755185      -0.003284       2.408627      -0.042942       1.720920           0.000000
          217              C       2.132266      29.107369      16.603135       0.670809      26.226609 0.24430042E+03  0.50310017E+04                                 8.209271                            5.571080       0.025863       2.071889                    0.999401      21.779713      60.873051       0.624295       0.476415      -1.017074      -0.032247      -0.047210      -0.046113       0.073451      -0.004416      -0.048643      -0.060167      -0.040623       0.188288      -0.081534      -0.025466       0.107000             11.462157      13.754094       1.771583       2.131199      13.406250       4.993374       7.226127          -0.000000
          218              C       3.068780      30.042598      17.304510      -0.206799      51.868515 0.54897238E+03  0.13551318E+05                                11.859257                            7.667465      -0.078322       1.944966                    0.999453      30.366819      86.706618       0.617861       0.401591      -1.084198      -0.003571       0.047842       0.022960       0.053186      -0.001356       0.001196       0.015904      -0.042884       0.017156      -0.024463      -0.004847       0.029310             17.982649      19.918731       3.853108       4.172668      23.216981       9.009168      10.812236           0.000000
          219              C       4.463925      29.763011      17.512184       0.333789      37.581850 0.37673392E+03  0.85543455E+04                                 9.998958                            6.632051      -0.127382       1.963232                    0.998926      25.695940      72.845642       0.616115       0.437817      -1.049861       0.048659      -0.090245       0.007120       0.102775      -0.043375      -0.005027      -0.000916      -0.037283      -0.038194      -0.041612      -0.012025       0.053638             14.700015      15.310140       0.082028       1.549169      20.269411       7.018345       8.520493           0.000000
          220              C       5.282837      30.740750      18.115386      -0.255747      51.787232 0.56468221E+03  0.14162185E+05                                12.013877                            7.868848      -0.087231       1.924180                    0.999179      32.315083      95.724239       0.593923       0.411197      -1.068343       0.002910      -0.002896       0.010474       0.011250      -0.030918      -0.017694      -0.023325      -0.009906      -0.028767      -0.048045       0.010783       0.037262             18.420595      16.061694       2.288709       2.575107      28.069600      10.409811      11.130490          -0.000000
          221              C       4.777891      32.007070      18.468905       0.113905      45.471963 0.44149366E+03  0.10426162E+05                                11.340751                            7.149142      -0.410994       1.870139                    0.998537      27.457726      79.278885       0.597436       0.434125      -1.052509       0.005018       0.002412       0.001129       0.005680       0.022678       0.013651      -0.015965      -0.027039       0.051590      -0.041722       0.013475       0.028247             18.349594      19.181720       6.196171       4.657795      25.424576       9.167345      10.442486          -0.000000
          222              C       3.403143      32.265402      18.303709      -0.168550      45.526504 0.54459602E+03  0.13531195E+05                                11.069287                            7.753237       0.068532       1.979145                    0.999622      31.324552      92.265178       0.595555       0.413926      -1.066902       0.000409      -0.022687      -0.007583       0.023925      -0.011968      -0.007791       0.008035      -0.037392      -0.014185      -0.021673      -0.005972       0.027645             15.445927      19.006113       3.011861       2.821122      18.686546       6.442752       8.645122          -0.000000
          223              C       2.565248      31.305648      17.716555      -0.069339      44.118252 0.49928380E+03  0.12153793E+05                                10.849250                            7.429323      -0.042757       1.939925                    0.999511      30.557394      89.447108       0.606959       0.414555      -1.065185       0.037706      -0.028145      -0.002901       0.047141      -0.010527      -0.001665      -0.015147       0.029716       0.030782      -0.029047       0.011375       0.017672             15.338064      16.456520       2.182793       2.401880      20.451028       7.516192       9.106645           0.000000
          224              C       1.313288      36.135485      20.971387       0.009892      42.324961 0.48424306E+03  0.11656414E+05                                10.662302                            7.383540      -0.146327       1.943790                    0.998922      28.332266      81.519914       0.602709       0.422180      -1.064114      -0.023633      -0.025777       0.005281       0.035367      -0.005483       0.014632       0.016451      -0.017834      -0.010581      -0.026501       0.004481       0.022020             15.951256      11.793690       8.236278       2.412254      21.930642       8.316684      14.129435          -0.000000
          225              C       0.990841      36.379102      22.326938      -0.190161      41.718026 0.54704710E+03  0.13596198E+05                                10.368839                            7.726290       0.035332       1.962367                    0.999598      31.648927      92.985048       0.602233       0.409212      -1.070840      -0.008303       0.001833      -0.013127       0.015640      -0.000657      -0.007545      -0.010494       0.013141       0.004934      -0.015420       0.001848       0.013571             13.832387       8.753199       4.752844       1.537222      17.706277       8.300825      15.037683          -0.000000
          226              C       1.562699      37.457395      23.040112       0.118678      35.477052 0.43841852E+03  0.10300519E+05                                 9.534222                            7.084190      -0.110770       1.968567                    0.999350      26.992412      76.880326       0.607314       0.429262      -1.059058      -0.018815      -0.004844       0.062034       0.065005      -0.014178      -0.007460       0.010298       0.017506       0.122877      -0.037526      -0.006562       0.044088             12.183194       8.378706       4.658254       0.578397      14.262937       5.226203      13.907939           0.000000
          227              C       2.374473      38.408974      22.346289       0.011530      40.696092 0.48189932E+03  0.11601807E+05                                10.408775                            7.398568      -0.188090       1.932643                    0.998874      28.411859      82.121701       0.597264       0.425961      -1.060292       0.025990       0.027188      -0.000008       0.037612      -0.002243       0.008321       0.030762       0.006148      -0.002167      -0.033972       0.004146       0.029826             14.529808      10.722403       6.635878       1.332710      18.947271       7.274305      13.919752          -0.000000
          228              C       2.647509      38.184159      20.977995      -0.176727      42.781931 0.57434891E+03  0.14501115E+05                                10.714514                            8.043298      -0.172799       1.900667                    0.999059      32.022224      95.933206       0.574324       0.422400      -1.058609       0.005525      -0.006270       0.010362       0.013312      -0.021253      -0.010321      -0.012117       0.028909      -0.010137      -0.032392       0.004550       0.027841             14.245984      10.078070       5.033051       0.787730      18.042516       7.566553      14.617366           0.000000
          229              C       2.206717      37.025751      20.308244       0.110838      34.996801 0.44100377E+03  0.10404047E+05                                 9.525720                            7.158246      -0.044478       1.991259                    0.999342      27.180872      78.251542       0.595860       0.435715      -1.052321       0.039152      -0.004505      -0.059446       0.071323      -0.014197      -0.008143       0.008178       0.007377       0.109425      -0.032940      -0.006604       0.039543             12.360938      10.046933       4.342806      -1.001950      15.437307       5.256770      11.598574          -0.000000
          230              C       2.903988      39.663849      22.994329       0.003131      46.038780 0.49160932E+03  0.11909746E+05                                11.288358                            7.485350      -0.233024       1.914628                    0.998771      28.768622      83.756991       0.591546       0.427401      -1.058064      -0.038640      -0.018844       0.011127       0.044407      -0.000363       0.004762       0.009013      -0.060559       0.043520      -0.037988       0.009176       0.028812             16.881250      18.351885       5.001131      -0.224624      19.346595       8.908176      12.945271          -0.000000
          231              C       4.242250      40.104486      22.787127       0.182222      38.948319 0.42661261E+03  0.99943009E+04                                10.181275                            7.046383       0.025137       2.005062                    0.999756      27.137367      78.182348       0.599042       0.436446      -1.050523       0.055375      -0.042428      -0.032839       0.077104      -0.033276      -0.026073       0.020048      -0.017001      -0.014540      -0.035933      -0.018236       0.054168             14.296805      18.263830       1.915292      -3.154914      12.897053       6.118187      11.729532           0.000000
          232              C       2.035936      40.469094      23.767918      -0.251718      49.519375 0.64009257E+03  0.16594279E+05                                11.703923                            8.456716      -0.131783       1.893826                    0.999483      33.670879     102.002997       0.563895       0.418979      -1.061440       0.011555      -0.021705      -0.020827       0.032224       0.003505      -0.004314      -0.011980       0.031987      -0.054978      -0.025930      -0.000371       0.026301             16.209029      15.995955       0.906017      -1.507928      17.996375       9.820998      14.634756          -0.000000
          233              C       5.685661      33.046940      19.040011       0.006085      43.450030 0.47524061E+03  0.11382679E+05                                10.871743                            7.311270      -0.206737       1.928423                    0.998763      28.146495      80.702409       0.606278       0.421797      -1.064682      -0.005141      -0.022217       0.009786       0.024815       0.001016       0.005535       0.023100       0.027358      -0.013588      -0.031500       0.010889       0.020611             16.673120      15.287683       9.103847       6.919517      23.055893       6.313974      11.675784           0.000000
          234              C       0.612854      35.015499      20.258685       0.013690      42.256933 0.48061931E+03  0.11553030E+05                                10.669086                            7.367137      -0.184817       1.931704                    0.998990      28.333886      81.595602       0.601705       0.423475      -1.062789       0.000701       0.036394       0.000822       0.036410       0.017102      -0.001775       0.015809       0.038229       0.009251      -0.033689       0.008670       0.025019             16.029341      11.945552       7.060476       5.864515      23.899663       6.801643      12.242807          -0.000000
          235              C       6.596189      35.316342      19.094761      -0.200031      44.306998 0.57585585E+03  0.14504264E+05                                10.822315                            7.943328       0.035874       1.955381                    0.999752      32.198540      95.387907       0.591836       0.410887      -1.069213       0.006950      -0.003974       0.017667       0.019396      -0.000633      -0.017580      -0.003255      -0.009033       0.052667      -0.021473      -0.004290       0.025763             14.734318      13.705539       6.441046       6.576280      18.654201       5.308498      11.843214           0.000000
          236              C       5.811475      34.336967      18.449081       0.111856      35.811538 0.44473221E+03  0.10490295E+05                                 9.605410                            7.137999      -0.107426       1.966256                    0.999182      27.172499      77.643722       0.604409       0.429621      -1.058431      -0.021075       0.020086      -0.056355       0.063431      -0.013822       0.021898      -0.008838       0.035552       0.079017      -0.035718      -0.007203       0.042922             12.663068      10.620371       4.992848       4.927692      16.983269       3.471049      10.385564          -0.000001
          237              C       0.595286      33.682961      20.763712       0.113465      36.495068 0.44625527E+03  0.10532446E+05                                 9.718943                            7.147571      -0.151893       1.952453                    0.999286      27.203961      77.689703       0.604499       0.429304      -1.058905       0.034715      -0.032522       0.049707       0.068801      -0.013207       0.027846      -0.006529       0.026689       0.074834      -0.031825      -0.013711       0.045536             12.648443      11.140520       3.929528       5.153608      16.950406       2.870122       9.854403           0.000001
          238              C       6.468290      32.728112      20.172783      -0.196206      41.847513 0.54195273E+03  0.13440849E+05                                10.378009                            7.677566       0.024957       1.955237                    0.999635      31.815949      93.438064       0.605513       0.407866      -1.071505      -0.002058       0.003228      -0.004388       0.005823      -0.012350      -0.002024      -0.016699      -0.005841       0.003415      -0.021155       0.000122       0.021034             13.763006      13.453014       6.135320       6.483967      16.316224       4.674196      11.519781          -0.000001
          239              C       5.190271      34.663153      17.101555      -0.396157      32.874417 0.56162540E+03  0.14005005E+05                                 8.518828                            7.556222       0.101539       1.963839                    0.999162      33.628725      97.920792       0.644281       0.381236      -1.093516       0.032064      -0.011125       0.057898       0.067112      -0.004945       0.014510      -0.010504       0.002099       0.018202      -0.014027      -0.008036       0.022063              8.974508       9.226186      -0.192724       1.132059       9.034202       0.990640       8.663136          -0.000000
          240              C       1.491075      33.224339      21.900732      -0.401812      33.061631 0.55767359E+03  0.13880923E+05                                 8.545149                            7.509955       0.150991       1.979181                    0.999342      33.633414      97.821245       0.648847       0.379250      -1.095024      -0.034932       0.021845      -0.052322       0.066596       0.005738       0.008698      -0.007441       0.031774      -0.003900      -0.020596       0.000324       0.020272              8.948316       9.179127      -0.532479       1.553383       9.237149       0.625586       8.428673          -0.000001
          241              C       2.751108      36.771506      18.916350      -0.399196      35.012933 0.58940609E+03  0.14897251E+05                                 8.954436                            7.735582       0.165138       1.989626                    0.998926      33.770913      99.457429       0.636520       0.380717      -1.092345      -0.022254       0.007494       0.069352       0.073220      -0.005891      -0.003367       0.001712      -0.025020       0.032961      -0.019600       0.006993       0.012607             10.028950      10.573888      -1.053082      -1.617584      10.425359       2.489864       9.087604           0.000000
          242              C       1.296327      37.529336      24.531596      -0.396285      34.265106 0.57074187E+03  0.14273491E+05                                 8.776085                            7.609366       0.200445       1.995736                    0.999492      33.490274      97.296140       0.643765       0.380442      -1.095332       0.017194      -0.010621      -0.067672       0.070625      -0.003000       0.010812      -0.004548       0.035726       0.018674      -0.021762      -0.000931       0.022693              9.479722       8.065496       0.384764      -0.080371       8.896456       2.276606      11.477213          -0.000000
          243              C       5.973573      40.089770      21.081361       0.009483      29.664421 0.44917981E+03  0.10675263E+05                                 8.415915                            7.051068      -0.131058       1.959508                    0.997876      28.561409      83.280005       0.620908       0.415069      -1.062221      -0.049850      -0.086150       0.016843       0.100948       0.010867      -0.042691      -0.029265       0.004343       0.019320      -0.044751      -0.014106       0.058857              9.950609      11.582278      -1.013911      -2.900052       6.982734       2.164257      11.286814          -0.000000
          244              C       6.052467      39.388348      19.721090      -0.011851      29.653887 0.45135006E+03  0.10729783E+05                                 8.332575                            7.021710      -0.072454       1.969444                    0.998755      28.776642      83.664324       0.628963       0.409641      -1.066715       0.052758       0.060178      -0.000323       0.080031       0.020440      -0.027586      -0.022173       0.038823       0.084210      -0.043955      -0.012506       0.056461              9.540269      10.177717      -0.558643      -2.795716       7.424626       0.998536      11.018465           0.000000
          245              C       0.127155      39.633601      17.551832      -0.009068      28.357214 0.42466813E+03  0.99146716E+04                                 7.987281                            6.703058       0.024739       1.995943                    0.999226      28.399900      81.071034       0.661226       0.396760      -1.078326       0.042024       0.052037       0.063833       0.092458      -0.006473      -0.002068       0.002968       0.032209       0.101973      -0.034445       0.000163       0.034282              8.930646      10.327151       0.766009      -2.187314       7.259099      -1.043422       9.205687           0.000000
          246              C       1.030278      40.496889      16.663549      -0.005993      28.037350 0.41419731E+03  0.96083911E+04                                 7.855926                            6.565465       0.008352       1.990889                    0.999176      28.336197      80.584946       0.676562       0.390261      -1.082974       0.069059      -0.038272       0.064947       0.102235       0.010807      -0.002665       0.022571       0.053784      -0.024585      -0.040706       0.007540       0.033165              8.892834      11.887937       1.907047      -1.427321       6.755500      -0.840434       8.035066          -0.000001
          247              C       3.195730      41.404323      16.571040      -0.015959      27.071299 0.41653975E+03  0.96632706E+04                                 7.645423                            6.585035       0.088124       2.013183                    0.999433      28.342385      80.249107       0.676313       0.390383      -1.084356      -0.047758      -0.042317       0.067708       0.093038       0.016423      -0.005433      -0.005533      -0.002803      -0.092859      -0.031896      -0.001004       0.032900              8.345143      10.376531       1.293491      -0.137411       6.720282       0.009970       7.938616          -0.000001
          248              C       3.733324      42.247991      17.739683      -0.010753      26.559853 0.43086336E+03  0.10071178E+05                                 7.593266                            6.765328       0.121962       2.032653                    0.999396      28.078681      79.564197       0.657803       0.398354      -1.079879      -0.090935       0.011398       0.026899       0.095512      -0.007369      -0.021970      -0.002137      -0.014560       0.063017      -0.029862      -0.001091       0.030952              8.016915       8.809802       0.417522      -0.343510       6.657094       0.391673       8.583849          -0.000000
          249              C       2.599507      42.279874      19.788584      -0.167250      28.622121 0.48203731E+03  0.11588009E+05                                 7.849494                            7.047510       0.327146       2.066487                    0.999091      30.654900      88.093078       0.659411       0.386387      -1.088140      -0.006854       0.042081      -0.088001       0.097785       0.007710      -0.007818      -0.017750       0.006957       0.130181      -0.032008      -0.017035       0.049043              8.243865       8.579013       0.337524      -0.729764       6.575412       0.482195       9.577169          -0.000000
          250              C       4.376163      27.075317      13.689551       0.675421      26.151206 0.24350592E+03  0.50109639E+04                                 8.198091                            5.564658       0.035814       2.075371                    0.999390      21.739764      60.755190       0.624160       0.476869      -1.016750      -0.037006      -0.016907       0.062645       0.074698      -0.040643       0.029312      -0.002001      -0.144744      -0.127282      -0.081753      -0.023077       0.104830             11.445025      13.735086       0.958407      -2.595980       4.441592       0.178867      16.158396          -0.000000
          251              C       5.312676      27.215111      12.528931      -0.206721      51.883299 0.54916284E+03  0.13557513E+05                                11.863103                            7.669750      -0.081525       1.943983                    0.999462      30.367601      86.720255       0.617639       0.401691      -1.084105      -0.006250      -0.004726      -0.054208       0.054771       0.001445       0.001462      -0.000779      -0.020143       0.089545      -0.025140      -0.004763       0.029903             17.989832      19.927993       1.687392      -5.429779       6.113125       0.866483      27.928377           0.000000
          252              C      -0.023880      27.534756      12.667224       0.334053      37.550476 0.37636522E+03  0.85441771E+04                                 9.995788                            6.630296      -0.130256       1.962587                    0.998981      25.681407      72.805003       0.615967       0.438014      -1.049707       0.046383       0.049464       0.074367       0.100641       0.016995       0.040888       0.016321      -0.008548       0.041811      -0.041915      -0.011804       0.053719             14.695158      15.303814       1.300039      -0.843066       5.378170       1.577621      23.403488           0.000000
          253              C       0.795030      27.568274      11.518876      -0.256746      51.839100 0.56543425E+03  0.14185032E+05                                12.017837                            7.871288      -0.084493       1.924684                    0.999176      32.340052      95.795484       0.594179       0.410904      -1.068588       0.002157       0.011015      -0.001268       0.011296      -0.000560       0.035011       0.021007      -0.015397      -0.046300      -0.048118       0.011065       0.037052             18.427617      16.063918       1.085899      -3.268751       6.352064       2.130549      32.866868          -0.000000
          254              C       0.290084      27.241271      10.245452       0.113624      45.481050 0.44150070E+03  0.10427459E+05                                11.346816                            7.152210      -0.410885       1.870582                    0.998491      27.461255      79.320452       0.596868       0.434491      -1.052177       0.005896       0.000731      -0.000868       0.006004      -0.000281      -0.026415       0.002747      -0.050008      -0.014716      -0.041606       0.013706       0.027900             18.361161      19.192670       0.936368      -7.702164       6.252009       1.904032      29.638803          -0.000000
          255              C       5.647036      26.969041      10.104327      -0.169948      45.585124 0.54550330E+03  0.13559657E+05                                11.078236                            7.759133       0.062545       1.977065                    0.999637      31.352425      92.373646       0.595380       0.413866      -1.066918       0.002175       0.005412       0.023357       0.024075      -0.001960       0.014500       0.008102      -0.010053       0.058889      -0.021490      -0.004991       0.026481             15.459373      19.021966       0.937931      -4.022474       5.580128       1.127599      21.776024          -0.000000
          256              C       4.809143      26.940428      11.229075      -0.069389      44.102256 0.49912266E+03  0.12149151E+05                                10.848999                            7.429795      -0.041147       1.940621                    0.999515      30.547581      89.422020       0.606722       0.414742      -1.065043       0.038120       0.010760       0.021979       0.045298       0.003692       0.009490      -0.004420      -0.005449      -0.076911      -0.028611       0.011200       0.017411             15.337597      16.453483       0.987935      -3.094896       5.433535       1.153685      24.125775           0.000000
          257              C       3.557173      27.344276       5.418898       0.009863      42.329854 0.48432337E+03  0.11658369E+05                                10.661599                            7.383077      -0.147916       1.943267                    0.998955      28.333091      81.511833       0.602883       0.422057      -1.064234      -0.023783       0.019341       0.020391       0.036817       0.016684      -0.002768      -0.001769       0.005364       0.063032      -0.027408       0.005701       0.021707             15.950481      11.792762      -2.029004      -8.337886       8.876605      -0.780593      27.182077          -0.000000
          258              C       3.234723      28.396409       4.530144      -0.191333      41.761911 0.54772504E+03  0.13617020E+05                                10.375124                            7.730556       0.033609       1.961630                    0.999588      31.669376      93.053264       0.602139       0.409157      -1.070895      -0.007061      -0.013001       0.003650       0.015238      -0.004107       0.003722       0.001504      -0.002299      -0.044488      -0.015668       0.003944       0.011724             13.842490       8.757816      -1.044464      -4.888265       8.520141      -2.998213      24.249512          -0.000000
          259              C       3.806579      28.474890       3.239728       0.116958      35.514701 0.43896745E+03  0.10315959E+05                                 9.537145                            7.085948      -0.108161       1.969210                    0.999350      27.014575      76.936277       0.607623       0.428938      -1.059328      -0.020022       0.057479      -0.027792       0.066911       0.001155       0.015573      -0.036234      -0.023915      -0.009934      -0.038242      -0.005600       0.043842             12.187565       8.381423      -1.829376      -4.324533       9.473743      -2.460410      18.707530           0.000000
          260              C       4.618355      27.398232       2.762548       0.012743      40.685323 0.48169448E+03  0.11595902E+05                                10.408326                            7.397762      -0.189285       1.932279                    0.998845      28.406694      82.109317       0.597191       0.426050      -1.060213       0.024198      -0.012646      -0.023620       0.036102       0.007727      -0.002406      -0.015329       0.031497       0.076641      -0.033853       0.003567       0.030286             14.530235      10.721817      -2.163559      -6.414338       8.876400      -1.459765      23.992489          -0.000000
          261              C       4.891394      26.325661       3.641390      -0.176685      42.765492 0.57410514E+03  0.14492485E+05                                10.709601                            8.039735      -0.169530       1.901708                    0.999064      32.011045      95.871264       0.574687       0.422205      -1.058800       0.004623       0.011486      -0.000024       0.012381       0.002901       0.022061       0.001653       0.011211      -0.065615      -0.031917       0.004825       0.027093             14.239227      10.071112      -1.833088      -4.748280       8.917402      -2.300102      23.729166           0.000000
          262              C       4.450605      26.324844       4.979477       0.112338      34.941913 0.44017301E+03  0.10379576E+05                                 9.516653                            7.151881      -0.040192       1.993081                    0.999384      27.153869      78.155995       0.596076       0.435761      -1.052291       0.039751      -0.047545       0.034751       0.071051      -0.000020       0.015659      -0.029960      -0.027529       0.000673      -0.032438      -0.007086       0.039524             12.348143      10.036568      -3.035826      -3.253843       7.997875      -0.965436      19.009985          -0.000000
          263              C       5.147868      27.332013       1.351775       0.004157      46.024333 0.49138675E+03  0.11904129E+05                                11.290124                            7.486405      -0.229919       1.915652                    0.998788      28.765077      83.771687       0.591123       0.427715      -1.057770      -0.037104       0.019370       0.009874       0.043004       0.005220      -0.002502       0.000135      -0.045122       0.086982      -0.037748       0.008659       0.029089             16.884283      18.350891      -2.694616      -4.223422       6.831978      -1.682122      25.469980          -0.000000
          264              C      -0.245570      26.932252       1.073774       0.179070      38.983931 0.42712227E+03  0.10008550E+05                                10.183405                            7.047911       0.024446       2.004662                    0.999730      27.157343      78.231626       0.599359       0.436114      -1.050794       0.055522      -0.007519       0.051535       0.076126      -0.005005       0.039246      -0.004267       0.011736       0.070486      -0.033283      -0.018017       0.051299             14.299376      18.265406      -3.691144      -0.079238       6.724958      -2.554897      17.907763           0.000000
          265              C       4.279814      27.599338       0.267617      -0.253767      49.623140 0.64177609E+03  0.16648775E+05                                11.718783                            8.467240      -0.135528       1.892303                    0.999490      33.717531     102.176058       0.563606       0.418920      -1.061482       0.013791      -0.006116       0.028507       0.032253      -0.004448      -0.000810       0.010486       0.030361      -0.060911      -0.025672      -0.000421       0.026093             16.230935      16.010633      -1.760668      -0.030450       6.979173      -3.461405      25.702999          -0.000000
          266              C       1.197852      27.215928       9.059345       0.005096      43.466705 0.47541631E+03  0.11387608E+05                                10.873034                            7.311518      -0.213973       1.926208                    0.998761      28.151025      80.710287       0.606423       0.421670      -1.064793      -0.007098       0.019373       0.014699       0.025333       0.003900      -0.003687      -0.015020       0.040989       0.031839      -0.031324       0.010868       0.020456             16.676426      15.291578       1.441284     -11.347972       9.053356       1.769730      25.684344           0.000000
          267              C       2.856742      27.287051       6.745186       0.014700      42.201632 0.47989693E+03  0.11531258E+05                                10.660237                            7.361806      -0.181922       1.933033                    0.998957      28.311051      81.512629       0.601901       0.423499      -1.062780      -0.000483      -0.019778      -0.032142       0.037742      -0.008800      -0.012486      -0.017964       0.033963      -0.006130      -0.032388       0.008396       0.023992             16.014305      11.934573       1.546777      -9.036640       9.259450       1.646309      26.848893          -0.000000
          268              C       2.108380      26.128642       7.066610      -0.201486      44.342929 0.57644939E+03  0.14523282E+05                                10.830030                            7.949190       0.039798       1.956464                    0.999748      32.211458      95.446604       0.591407       0.411070      -1.069070       0.006173       0.015394      -0.004933       0.017304      -0.014749       0.009695      -0.006984      -0.028023      -0.004175      -0.021761      -0.003365       0.025126             14.745603      13.717981       2.477146      -8.874372       8.953972       0.293999      21.564857           0.000000
          269              C       1.323667      26.059154       8.237613       0.113925      35.761923 0.44402146E+03  0.10469258E+05                                 9.597274                            7.132770      -0.103571       1.967796                    0.999160      27.146781      77.552362       0.604575       0.429679      -1.058404      -0.020404      -0.058728       0.010887       0.063118       0.027081       0.000401      -0.020709      -0.015484      -0.074763      -0.036310      -0.008290       0.044600             12.650958      10.610944       1.769627      -6.779903       9.022260       1.120861      18.319669          -0.000001
          270              C       2.839172      28.390687       7.646684       0.112078      36.554153 0.44709281E+03  0.10557283E+05                                 9.728447                            7.153675      -0.146275       1.953629                    0.999197      27.232292      77.792227       0.604310       0.429232      -1.058937       0.032982       0.057708       0.003983       0.066587       0.030357      -0.002031      -0.017432      -0.015457      -0.055559      -0.030964      -0.013283       0.044247             12.662320      11.153133       2.501423      -5.987726       9.151123       1.639213      17.682705           0.000001
          271              C       1.980478      28.356351       8.769072      -0.194463      41.838944 0.54173841E+03  0.13435097E+05                                10.379973                            7.678558       0.028528       1.955982                    0.999628      31.806843      93.430052       0.605137       0.408132      -1.071259      -0.003031      -0.005582       0.001203       0.006465       0.004507       0.010864       0.008651      -0.019945      -0.038588      -0.020683      -0.000423       0.021106             13.766645      13.457707       2.548640      -8.559183       8.672033      -0.261312      19.170195          -0.000001
          272              C       0.702468      24.729069       8.628891      -0.396418      32.859592 0.56120610E+03  0.13991247E+05                                 8.514475                            7.551973       0.099612       1.963618                    0.999181      33.618497      97.863708       0.644677       0.381092      -1.093673       0.031607       0.053610      -0.019090       0.065096       0.014199      -0.003697       0.001911      -0.012984      -0.029891      -0.014456      -0.006143       0.020600              8.970112       9.222542       1.075259      -0.398816       7.894012      -0.333043       9.793781          -0.000000
          273              C       3.734958      29.604686       7.475352      -0.399899      33.044610 0.55727842E+03  0.13869364E+05                                 8.544907                            7.509577       0.148032       1.978750                    0.999305      33.618561      97.788910       0.648532       0.379481      -1.094799      -0.037215      -0.057947       0.007301       0.069253       0.005719      -0.008453      -0.002296       0.013961      -0.054010      -0.020031      -0.000002       0.020032              8.948313       9.179261       1.612384      -0.314622       8.088408       0.037283       9.577271          -0.000001
          274              C       4.994999      25.246551       5.895607      -0.401901      35.145770 0.59248795E+03  0.14996776E+05                                 8.983368                            7.761780       0.153574       1.985397                    0.998941      33.855255      99.823335       0.634619       0.381307      -1.091770      -0.020294       0.057692      -0.040961       0.073607      -0.000566       0.005016      -0.003966      -0.022635       0.031531      -0.017473       0.003923       0.013550             10.062458      10.609091      -0.882440       1.730171       7.285467      -0.673327      12.292815           0.000000
          275              C       3.540203      29.730582       2.431684      -0.395462      34.235748 0.57002680E+03  0.14250600E+05                                 8.769089                            7.602763       0.200683       1.995958                    0.999503      33.473476      97.218217       0.644302       0.380258      -1.095505       0.014873      -0.053609       0.043083       0.070365       0.009495      -0.002029      -0.007704       0.011041      -0.052063      -0.019964      -0.000556       0.020520              9.472280       8.061328      -0.261948      -0.290541       8.853027      -2.251571      11.502485          -0.000000
          276              C       1.485759      25.462373       1.939400       0.010257      29.661851 0.44912095E+03  0.10673066E+05                                 8.414098                            7.049552      -0.131623       1.959212                    0.997925      28.555951      83.249547       0.621140       0.414945      -1.062345      -0.050135       0.056848       0.067902       0.101764      -0.043531       0.010536       0.010469      -0.031229      -0.083138      -0.044903      -0.015273       0.060176              9.948389      11.576813      -2.005444       2.330248       8.335856      -2.945296       9.932500          -0.000000
          277              C       1.564656      24.635055       3.226984      -0.013260      29.710419 0.45241538E+03  0.10761943E+05                                 8.344144                            7.030865      -0.068217       1.970330                    0.998827      28.814655      83.814008       0.628407       0.409743      -1.066600       0.055860      -0.031164      -0.051044       0.081835      -0.033697      -0.003130      -0.014141      -0.027109      -0.105015      -0.041026      -0.013920       0.054947              9.554342      10.190625      -2.149188       1.887563       9.270649      -2.060494       9.201751          -0.000000
          278              C       2.371050      22.633796       4.099219      -0.012491      28.465421 0.42679927E+03  0.99770237E+04                                 8.006637                            6.719511       0.025141       1.995255                    0.999238      28.476235      81.343466       0.660459       0.396719      -1.078341       0.040699       0.030010      -0.075700       0.091035       0.000664       0.006622      -0.030671      -0.015763      -0.038768      -0.033935      -0.000603       0.034537              8.952415      10.349592      -2.288634       0.431447       9.651067      -0.324782       6.856585           0.000000
          279              C       3.274175      21.432877       3.795730      -0.001305      27.910226 0.41179802E+03  0.95382520E+04                                 7.830640                            6.544918       0.011700       1.992921                    0.999194      28.250023      80.261994       0.677901       0.390082      -1.083168       0.066471       0.075370      -0.000616       0.100496      -0.008582      -0.008188      -0.017775       0.062063       0.002781      -0.041086       0.008127       0.032960              8.862358      11.838015      -2.177471      -0.930987       8.416507      -0.135652       6.332551          -0.000001
          280              C       5.439628      20.899044       3.056125      -0.013141      26.988555 0.41485939E+03  0.96144472E+04                                 7.630033                            6.571683       0.091038       2.014860                    0.999416      28.282567      80.035524       0.677016       0.390376      -1.084374      -0.048976       0.078305       0.004661       0.092477      -0.013122      -0.011473       0.023443       0.027170      -0.003043      -0.031534      -0.001348       0.032881              8.327832      10.352869      -0.761345      -1.045266       7.612391      -0.531427       7.018235          -0.000001
          281              C      -0.754481      21.489285       1.741165      -0.011415      26.584269 0.43144558E+03  0.10089041E+05                                 7.601361                            6.772925       0.113579       2.029912                    0.999383      28.097075      79.655008       0.656938       0.398711      -1.079547      -0.088004       0.018921      -0.020458       0.092311      -0.014648       0.015018      -0.009048      -0.035449       0.006302      -0.028578      -0.000774       0.029352              8.025355       8.819178      -0.505563      -0.189845       7.771169      -1.033133       7.485717          -0.000000
          282              C       4.843396      23.247744       0.689103      -0.162915      28.554966 0.48040246E+03  0.11539119E+05                                 7.838205                            7.035725       0.331127       2.068016                    0.999130      30.603463      87.914113       0.659926       0.386406      -1.088106      -0.007496      -0.096726       0.005937       0.097198      -0.012296      -0.002425      -0.021512      -0.060041      -0.069484      -0.032425      -0.017475       0.049901              8.233217       8.572947      -0.800417       0.075498       8.393237      -1.538875       7.733467          -0.000000
          283              C       6.620069      25.568105      16.906151       0.673449      26.166732 0.24364417E+03  0.50144149E+04                                 8.200246                            5.565520       0.031996       2.073898                    0.999374      21.748264      60.778434       0.624245       0.476746      -1.016837      -0.037130       0.063877      -0.016555       0.075716       0.046216       0.019790       0.060963      -0.045170       0.179900      -0.083671      -0.022977       0.106647             11.448649      13.740844      -2.727867       0.467675      13.077351      -5.164346       7.527752          -0.000000
          284              C       0.824884      24.493082      17.365396      -0.208811      52.097295 0.55155898E+03  0.13633039E+05                                11.897368                            7.688490      -0.022285       1.957796                    0.999080      30.439165      87.008996       0.616572       0.401903      -1.083840      -0.007622      -0.041834       0.030012       0.052047      -0.001366      -0.000961      -0.013928      -0.048119       0.009330      -0.025727      -0.004062       0.029789             18.048678      19.989534      -5.567934       1.261163      21.799464      -9.916796      12.357036           0.000000
          285              C       2.220029      24.453024      17.019429       0.336532      37.506157 0.37590778E+03  0.85311261E+04                                 9.987504                            6.625867      -0.125227       1.964174                    0.999019      25.666156      72.748395       0.616234       0.437961      -1.049747       0.046016       0.040225      -0.081356       0.101756       0.026980      -0.035696      -0.016068      -0.007065       0.052910      -0.042690      -0.012409       0.055098             14.680917      15.292099      -1.381656      -0.702147      17.511482      -8.583094      11.239170           0.000000
          286              C       3.038942      23.441767      17.564575      -0.256204      51.757034 0.56446244E+03  0.14153763E+05                                12.002359                            7.862108      -0.085172       1.924791                    0.999171      32.313280      95.675216       0.594833       0.410652      -1.068813       0.002645      -0.007590      -0.008542       0.011729       0.031824      -0.016652       0.003483       0.024517       0.076216      -0.048896       0.012472       0.036423             18.399757      16.050496      -3.369235       0.690790      24.347443     -12.521229      14.801332           0.000000
          287              C       2.533999      22.502451      18.484481       0.113610      45.434464 0.44101131E+03  0.10413550E+05                                11.342599                            7.150586      -0.417594       1.868746                    0.998525      27.444175      79.275513       0.596612       0.434775      -1.051951       0.004132      -0.000738       0.000537       0.004232      -0.021700       0.011546       0.013692      -0.024532       0.062580      -0.040079       0.012059       0.028020             18.352923      19.182840      -7.133370       3.038166      22.132954     -11.074171      13.742976          -0.000000
          288              C       1.159252      22.516348      18.790801      -0.170291      45.677387 0.54682224E+03  0.13601270E+05                                11.095170                            7.770734       0.061290       1.976173                    0.999618      31.387038      92.519408       0.594653       0.414104      -1.066717       0.001980       0.018342      -0.017095       0.025151       0.012509      -0.005765      -0.014849      -0.023883       0.026555      -0.021732      -0.005176       0.026908             15.485770      19.053965      -3.964854       1.205664      16.780768      -7.590895      10.622576          -0.000000
          289              C       0.321355      23.504715      18.253206      -0.068728      44.001611 0.49778877E+03  0.12107676E+05                                10.829789                            7.417737      -0.039629       1.941705                    0.999552      30.510352      89.258073       0.607521       0.414504      -1.065275       0.038797       0.015879      -0.023051       0.047840       0.007282      -0.008704       0.019165       0.020604       0.006775      -0.028174       0.010814       0.017359             15.308280      16.422773      -3.166629       0.689511      18.416464      -8.652382      11.085603           0.000000
          290              C       5.801101      18.271030      20.808551       0.009636      42.325378 0.48426231E+03  0.11656690E+05                                10.662228                            7.383527      -0.145933       1.943605                    0.998945      28.329708      81.504984       0.602744       0.422161      -1.064153      -0.021903       0.007137      -0.024331       0.033506      -0.009684      -0.012294      -0.015279      -0.022129      -0.018937      -0.026990       0.004312       0.022678             15.952028      11.794050      -6.208651       5.926516      23.284421      -7.537288      12.777612          -0.000000
          291              C       5.478653      16.975280      20.341755      -0.191443      41.713268 0.54700909E+03  0.13593780E+05                                10.364552                            7.723551       0.029963       1.960741                    0.999573      31.648825      92.952067       0.602684       0.408951      -1.071109      -0.007045       0.010200       0.009096       0.015376       0.006389       0.001297       0.009410       0.014710       0.011235      -0.015433       0.003591       0.011843             13.826442       8.749329      -3.706559       3.344992      22.884540      -5.303453       9.845456          -0.000000
          292              C       6.050513      15.818506      20.918997       0.117765      35.537521 0.43929988E+03  0.10326350E+05                                 9.543378                            7.090321      -0.107004       1.969496                    0.999349      27.023406      76.986238       0.607181       0.429143      -1.059137      -0.019106      -0.052404      -0.035933       0.066350       0.013484      -0.008856       0.025510      -0.044202      -0.066694      -0.038677      -0.006121       0.044799             12.195708       8.386948      -2.833776       3.749136      18.543007      -2.769937       9.657169           0.000000
          293              C       6.862290      15.943585      22.090000       0.013711      40.640249 0.48102740E+03  0.11576397E+05                                10.403071                            7.394307      -0.195354       1.930736                    0.998847      28.388415      82.057359       0.597099       0.426242      -1.060042       0.026796      -0.013570       0.024995       0.039076      -0.006563      -0.005623      -0.015137      -0.022156      -0.084901      -0.033674       0.003541       0.030133             14.521811      10.715089      -4.470483       5.077622      21.465313      -5.811539      11.385030          -0.000000
          294              C       7.135328      17.240970      22.579452      -0.179157      42.859913 0.57564334E+03  0.14540573E+05                                10.722663                            8.049103      -0.171933       1.900651                    0.999065      32.057076      96.029669       0.574520       0.422059      -1.058926       0.003947      -0.004685      -0.010723       0.012349       0.019302      -0.014656       0.010964       0.031657      -0.003023      -0.032980       0.004526       0.028453             14.258560      10.083415      -3.202049       3.965656      22.052976      -5.272580      10.639290           0.000000
          295              C       6.694534      18.400196      21.911116       0.111297      34.959513 0.44043895E+03  0.10386874E+05                                 9.517681                            7.152665      -0.043340       1.991916                    0.999350      27.161849      78.169544       0.596246       0.435593      -1.052447       0.039271       0.053775       0.024761       0.071043       0.013529      -0.008033       0.021180      -0.042583      -0.045130      -0.032560      -0.006614       0.039174             12.349791      10.037797      -1.300144       4.256257      17.096775      -4.285164       9.914801          -0.000000
          296              C       7.391808      14.754929      22.852733       0.000292      46.127292 0.49271951E+03  0.11943245E+05                                11.300059                            7.492380      -0.233276       1.914122                    0.998785      28.806634      83.887881       0.591442       0.427239      -1.058176      -0.040145       0.000257      -0.023045       0.046290      -0.004458      -0.004149      -0.008143      -0.061321       0.040074      -0.038104       0.009653       0.028451             16.900369      18.359996      -2.315409       4.450080      22.295606      -7.240264      10.045505          -0.000000
          297              C       1.998370      14.714053      23.337937       0.182861      38.947076 0.42666722E+03  0.99955329E+04                                10.178980                            7.045585       0.025197       2.004987                    0.999755      27.138914      78.177239       0.599257       0.436291      -1.050654       0.053961       0.048028      -0.020101       0.074983       0.037432      -0.015084      -0.016167      -0.019751      -0.033790      -0.033354      -0.018654       0.052009             14.291705      18.250703       1.777894       3.233872      17.319057      -3.563227       7.305354           0.000000
          298              C       6.523756      13.682359      23.163301      -0.252553      49.529933 0.64034980E+03  0.16602055E+05                                11.705621                            8.458973      -0.140541       1.891507                    0.999488      33.672406     101.999781       0.563783       0.419034      -1.061441       0.014398       0.030083      -0.009614       0.034709       0.002547       0.004882       0.001741       0.050644       0.000291      -0.025587      -0.000755       0.026341             16.210721      15.983319       0.854504       1.536870      23.995176      -6.370249       8.653669          -0.000000
          299              C       3.441770      21.487923      19.099481       0.005260      43.472130 0.47554240E+03  0.11390936E+05                                10.872920                            7.311794      -0.206968       1.928284                    0.998785      28.151605      80.702667       0.606521       0.421590      -1.064886      -0.007451       0.005076      -0.022811       0.024528      -0.005786      -0.001669      -0.009279       0.000853      -0.091937      -0.032622       0.010948       0.021674             16.676016      15.290725     -10.547753       4.425818      19.993133      -8.086063      14.744189           0.000000
          300              C       5.100666      19.448241      20.194966       0.015795      42.177127 0.47958890E+03  0.11522574E+05                                10.658030                            7.360688      -0.190836       1.930574                    0.998966      28.303026      81.498098       0.601765       0.423642      -1.062638       0.000292      -0.019110       0.033217       0.038323      -0.007806       0.013906       0.002452       0.005353      -0.087548      -0.033471       0.008613       0.024858             16.009022      11.931571      -8.595877       3.176461      21.017054      -8.434832      15.078440          -0.000000
          301              C       4.352304      20.305807      21.037466      -0.203840      44.406894 0.57739457E+03  0.14553643E+05                                10.841847                            7.957012       0.040244       1.956196                    0.999742      32.240333      95.566274       0.590947       0.411205      -1.068939       0.007627      -0.014034      -0.010344       0.019029       0.016360       0.007180       0.011115      -0.020506       0.011297      -0.021230      -0.004233       0.025463             14.763561      13.735571      -8.936751       2.294849      18.181653      -5.614796      12.373459           0.000000
          302              C       3.567588      21.354670      20.512143       0.114253      35.769034 0.44413131E+03  0.10471695E+05                                 9.594898                            7.130935      -0.100227       1.968542                    0.999225      27.151504      77.545924       0.605045       0.429351      -1.058686      -0.019288       0.036858       0.046265       0.062217      -0.014338      -0.022622       0.029627       0.000322      -0.031332      -0.035976      -0.008587       0.044563             12.648004      10.607986      -6.754723       1.857343      15.021826      -4.584889      12.314200          -0.000001
          303              C       5.083094      19.677143      18.788441       0.112414      36.568419 0.44732860E+03  0.10564932E+05                                 9.734190                            7.158028      -0.154609       1.951068                    0.999245      27.236521      77.828537       0.603774       0.429528      -1.058686       0.031687      -0.024112      -0.052129       0.065596      -0.017323      -0.025566       0.024414      -0.004734      -0.021508      -0.031386      -0.013549       0.044936             12.669595      11.158724      -6.439652       0.828120      14.137834      -4.517132      12.712226           0.000001
          304              C       4.224397      20.666328      18.256982      -0.193555      41.730981 0.54012628E+03  0.13384235E+05                                10.360107                            7.665347       0.023705       1.955354                    0.999634      31.761702      93.238980       0.605910       0.407943      -1.071455      -0.004108       0.004757       0.004064       0.007485       0.007842      -0.010769       0.008617       0.009413       0.051023      -0.021984      -0.000337       0.022321             13.736491      13.425581      -8.662730       2.066528      16.730574      -4.404392      11.053318          -0.000001
          305              C       2.946387      22.358569      21.468391      -0.395558      32.834251 0.56060771E+03  0.13972406E+05                                 8.509659                            7.547307       0.105207       1.965324                    0.999187      33.599388      97.789898       0.644967       0.381027      -1.093734       0.033723      -0.044627      -0.036357       0.066713      -0.009038      -0.010456       0.008245       0.004147       0.022564      -0.013033      -0.006837       0.019870              8.965542       9.215844      -0.881711      -0.730746       9.604089      -0.657014       8.076694          -0.000000
          306              C       5.978881      18.921766      17.822753      -0.400258      33.013098 0.55658086E+03  0.13847181E+05                                 8.537523                            7.502953       0.151702       1.980058                    0.999333      33.600837      97.709123       0.649091       0.379287      -1.094978      -0.037715       0.036574       0.045471       0.069482      -0.009843      -0.000658       0.010358       0.029193      -0.012890      -0.021162       0.000800       0.020361              8.940374       9.171087      -1.076468      -1.235681       9.164439      -0.662845       8.485595          -0.000001
          307              C       7.238926      19.732734      22.386880      -0.399543      35.037134 0.58991353E+03  0.14914143E+05                                 8.960524                            7.740239       0.161644       1.988424                    0.998968      33.786197      99.534742       0.636128       0.380848      -1.092188      -0.021522      -0.062467      -0.030454       0.072751       0.004794      -0.001919      -0.001014      -0.030935       0.013048      -0.018501       0.004312       0.014189             10.037010      10.583642       1.928953      -0.101719      11.589255      -1.826836       7.938134           0.000000
          308              C       5.784140      14.490874      20.235557      -0.397590      34.255291 0.57048423E+03  0.14264378E+05                                 8.771255                            7.604904       0.199626       1.995827                    0.999537      33.486210      97.251625       0.644350       0.380168      -1.095611       0.014471       0.065606       0.024071       0.071365      -0.006052      -0.007733       0.013931       0.020398      -0.027112      -0.021486       0.000277       0.021209              9.474343       8.061843      -0.122352       0.373082      12.794737      -0.020409       7.566448          -0.000000
          309              C       3.729696      16.198648      24.178076       0.005802      29.796338 0.45175131E+03  0.10751912E+05                                 8.441381                            7.072611      -0.135237       1.957060                    0.997887      28.643503      83.584881       0.619767       0.415233      -1.062097      -0.050999       0.029300      -0.080722       0.099877       0.031623       0.031231       0.018159       0.019061       0.072279      -0.045403      -0.013150       0.058552              9.981711      11.610986       3.040236       0.577319      12.132009       0.785356       6.202139          -0.000000
          310              C       3.808591      17.727388      24.250762      -0.010187      29.587093 0.44999112E+03  0.10688726E+05                                 8.317843                            7.008912      -0.067322       1.971899                    0.998831      28.729990      83.476921       0.629877       0.409382      -1.066953       0.055064      -0.030452       0.053193       0.082395       0.015135       0.031063       0.037999       0.011397       0.004804      -0.043306      -0.013925       0.057231              9.523155      10.160267       2.695242       0.909863      10.961724       1.052425       7.447475          -0.000000
          311              C       4.614981      19.483395      25.547786      -0.009691      28.401135 0.42559631E+03  0.99418839E+04                                 7.995559                            6.710842       0.027021       1.995826                    0.999220      28.430804      81.185006       0.660766       0.396814      -1.078276       0.042952      -0.081874       0.012156       0.093253       0.004483      -0.004476       0.026780      -0.021482      -0.056974      -0.033691      -0.000239       0.033930              8.939343      10.334752       1.513891       1.759840       7.824645       1.367615       8.658632           0.000000
          312              C       5.518108      19.821025      26.739557      -0.003781      27.925344 0.41208447E+03  0.95452106E+04                                 7.828580                            6.543466       0.021385       1.995918                    0.999127      28.255773      80.243002       0.678650       0.389638      -1.083628       0.065567      -0.034732      -0.065207       0.098779      -0.002586       0.010369      -0.005517       0.022824      -0.115565      -0.040577       0.007923       0.032654              8.859751      11.833818       0.281547       2.349675       6.970016       0.969616       7.775420          -0.000001
          313              C       7.683562      19.447424      27.571673      -0.015462      27.050345 0.41614452E+03  0.96515087E+04                                 7.640464                            6.581100       0.084321       2.012420                    0.999434      28.328218      80.190016       0.676661       0.390287      -1.084457      -0.049694      -0.033566      -0.069787       0.092013      -0.002363       0.016539      -0.018382       0.039272       0.032305      -0.033206       0.000399       0.032807              8.339149      10.367880      -0.526269       1.185557       7.637613       0.522992       7.011955          -0.000001
          314              C       1.489457      18.013516      27.717989      -0.007746      26.519266 0.42999583E+03  0.10045503E+05                                 7.585041                            6.758011       0.124150       2.033684                    0.999399      28.047011      79.444491       0.658255       0.398295      -1.079955      -0.089880      -0.027127      -0.005395       0.094039       0.021914       0.003918       0.010875      -0.033334       0.012778      -0.029717      -0.000727       0.030444              8.008127       8.799581       0.088220       0.531460       8.431022       0.638213       6.793777          -0.000000
          315              C       7.087337      16.223173      26.721150      -0.164274      28.563257 0.48058169E+03  0.11543878E+05                                 7.837253                            7.035009       0.336696       2.069647                    0.999054      30.612916      87.927517       0.660280       0.386183      -1.088322      -0.004704       0.053242       0.080194       0.096374       0.002898       0.010933       0.036658      -0.028952       0.020555      -0.030804      -0.016298       0.047102              8.231925       8.570668       0.461327       0.655165       9.229396       1.054795       6.895711          -0.000000
          316              C       4.599434      52.643422      30.595702       0.670809      26.226609 0.24430042E+03  0.50310017E+04                                 8.209271                            5.571080       0.025863       2.071889                    0.999401      21.779713      60.873051       0.624295       0.476415      -1.017074       0.032247       0.047210       0.046113       0.073451      -0.004416      -0.048643      -0.060167      -0.040623       0.188288      -0.081534      -0.025466       0.107000             11.462157      13.754094       1.771583       2.131199      13.406250       4.993374       7.226127          -0.000000
          317              C       3.662920      51.708193      29.894327      -0.206799      51.868513 0.54897235E+03  0.13551318E+05                                11.859257                            7.667465      -0.078322       1.944966                    0.999453      30.366818      86.706616       0.617861       0.401591      -1.084198       0.003571      -0.047842      -0.022960       0.053186      -0.001356       0.001196       0.015904      -0.042884       0.017156      -0.024463      -0.004847       0.029310             17.982649      19.918730       3.853108       4.172668      23.216981       9.009168      10.812236           0.000000
          318              C       2.267775      51.987780      29.686653       0.333789      37.581850 0.37673392E+03  0.85543455E+04                                 9.998958                            6.632051      -0.127382       1.963232                    0.998926      25.695940      72.845641       0.616115       0.437817      -1.049861      -0.048659       0.090245      -0.007120       0.102775      -0.043375      -0.005027      -0.000916      -0.037283      -0.038194      -0.041612      -0.012025       0.053638             14.700014      15.310140       0.082028       1.549169      20.269411       7.018344       8.520493           0.000000
          319              C       1.448863      51.010041      29.083451      -0.255747      51.787231 0.56468220E+03  0.14162185E+05                                12.013877                            7.868848      -0.087231       1.924180                    0.999179      32.315083      95.724237       0.593923       0.411197      -1.068343      -0.002910       0.002896      -0.010474       0.011250      -0.030918      -0.017694      -0.023325      -0.009906      -0.028767      -0.048045       0.010783       0.037262             18.420594      16.061694       2.288709       2.575107      28.069599      10.409811      11.130490          -0.000000
          320              C       1.953809      49.743721      28.729932       0.113905      45.471963 0.44149366E+03  0.10426162E+05                                11.340751                            7.149142      -0.410994       1.870139                    0.998537      27.457726      79.278883       0.597436       0.434125      -1.052509      -0.005018      -0.002412      -0.001129       0.005680       0.022678       0.013651      -0.015965      -0.027039       0.051590      -0.041722       0.013475       0.028247             18.349593      19.181719       6.196171       4.657795      25.424575       9.167344      10.442486          -0.000000
          321              C       3.328557      49.485389      28.895128      -0.168550      45.526502 0.54459599E+03  0.13531194E+05                                11.069287                            7.753237       0.068532       1.979145                    0.999622      31.324551      92.265176       0.595555       0.413926      -1.066902      -0.000409       0.022687       0.007583       0.023925      -0.011968      -0.007791       0.008035      -0.037392      -0.014185      -0.021673      -0.005972       0.027645             15.445927      19.006112       3.011861       2.821122      18.686546       6.442752       8.645122          -0.000000
          322              C       4.166452      50.445143      29.482282      -0.069339      44.118252 0.49928381E+03  0.12153793E+05                                10.849250                            7.429323      -0.042757       1.939925                    0.999511      30.557394      89.447108       0.606959       0.414555      -1.065185      -0.037706       0.028145       0.002901       0.047141      -0.010527      -0.001665      -0.015147       0.029716       0.030782      -0.029047       0.011375       0.017672             15.338064      16.456520       2.182793       2.401880      20.451029       7.516192       9.106645           0.000000
          323              C       5.418412      45.615306      26.227450       0.009892      42.324961 0.48424306E+03  0.11656414E+05                                10.662302                            7.383540      -0.146327       1.943790                    0.998922      28.332266      81.519914       0.602709       0.422179      -1.064114       0.023633       0.025777      -0.005281       0.035367      -0.005483       0.014632       0.016451      -0.017834      -0.010581      -0.026501       0.004481       0.022020             15.951255      11.793690       8.236278       2.412254      21.930641       8.316684      14.129435          -0.000000
          324              C       5.740859      45.371689      24.871899      -0.190161      41.718026 0.54704710E+03  0.13596198E+05                                10.368839                            7.726290       0.035332       1.962367                    0.999598      31.648927      92.985048       0.602233       0.409212      -1.070840       0.008303      -0.001833       0.013127       0.015640      -0.000657      -0.007545      -0.010494       0.013141       0.004934      -0.015420       0.001848       0.013571             13.832387       8.753199       4.752844       1.537222      17.706277       8.300825      15.037683          -0.000000
          325              C       5.169001      44.293396      24.158725       0.118678      35.477052 0.43841852E+03  0.10300519E+05                                 9.534222                            7.084190      -0.110770       1.968567                    0.999350      26.992412      76.880325       0.607314       0.429262      -1.059058       0.018815       0.004844      -0.062034       0.065005      -0.014178      -0.007460       0.010298       0.017506       0.122877      -0.037526      -0.006562       0.044088             12.183194       8.378706       4.658254       0.578397      14.262937       5.226203      13.907939           0.000000
          326              C       4.357227      43.341817      24.852548       0.011530      40.696092 0.48189932E+03  0.11601807E+05                                10.408775                            7.398568      -0.188090       1.932643                    0.998874      28.411859      82.121701       0.597264       0.425961      -1.060292      -0.025990      -0.027188       0.000008       0.037612      -0.002243       0.008321       0.030762       0.006148      -0.002167      -0.033972       0.004146       0.029826             14.529809      10.722403       6.635878       1.332710      18.947271       7.274305      13.919752          -0.000000
          327              C       4.084191      43.566632      26.220842      -0.176727      42.781931 0.57434891E+03  0.14501115E+05                                10.714514                            8.043298      -0.172799       1.900667                    0.999059      32.022224      95.933206       0.574324       0.422400      -1.058609      -0.005525       0.006270      -0.010362       0.013312      -0.021253      -0.010321      -0.012117       0.028909      -0.010137      -0.032392       0.004550       0.027841             14.245984      10.078070       5.033051       0.787730      18.042516       7.566553      14.617366           0.000000
          328              C       4.524983      44.725040      26.890593       0.110838      34.996801 0.44100377E+03  0.10404047E+05                                 9.525721                            7.158246      -0.044478       1.991259                    0.999342      27.180872      78.251543       0.595860       0.435715      -1.052321      -0.039152       0.004505       0.059446       0.071323      -0.014197      -0.008143       0.008178       0.007377       0.109425      -0.032940      -0.006604       0.039543             12.360938      10.046933       4.342806      -1.001950      15.437307       5.256770      11.598575          -0.000000
          329              C       3.827712      42.086942      24.204508       0.003131      46.038780 0.49160932E+03  0.11909746E+05                                11.288358                            7.485350      -0.233024       1.914628                    0.998771      28.768622      83.756991       0.591546       0.427401      -1.058064       0.038640       0.018844      -0.011127       0.044407      -0.000363       0.004762       0.009013      -0.060559       0.043521      -0.037988       0.009176       0.028812             16.881250      18.351885       5.001131      -0.224624      19.346595       8.908176      12.945271          -0.000000
          330              C       2.489450      41.646305      24.411710       0.182222      38.948319 0.42661261E+03  0.99943009E+04                                10.181275                            7.046383       0.025137       2.005062                    0.999756      27.137367      78.182348       0.599042       0.436446      -1.050523      -0.055375       0.042428       0.032839       0.077104      -0.033276      -0.026073       0.020048      -0.017001      -0.014540      -0.035933      -0.018236       0.054168             14.296805      18.263830       1.915292      -3.154914      12.897053       6.118188      11.729532           0.000000
          331              C       4.695764      41.281697      23.430919      -0.251718      49.519377 0.64009261E+03  0.16594280E+05                                11.703922                            8.456716      -0.131783       1.893826                    0.999483      33.670880     102.002997       0.563895       0.418979      -1.061440      -0.011555       0.021705       0.020827       0.032224       0.003505      -0.004314      -0.011980       0.031987      -0.054978      -0.025930      -0.000371       0.026301             16.209028      15.995955       0.906017      -1.507928      17.996374       9.820998      14.634755          -0.000000
          332              C       1.046039      48.703851      28.158826       0.006085      43.450028 0.47524057E+03  0.11382678E+05                                10.871743                            7.311270      -0.206737       1.928423                    0.998763      28.146494      80.702408       0.606278       0.421797      -1.064682       0.005141       0.022217      -0.009786       0.024815       0.001016       0.005535       0.023100       0.027358      -0.013588      -0.031500       0.010889       0.020611             16.673121      15.287683       9.103848       6.919517      23.055894       6.313974      11.675784           0.000000
          333              C       6.118846      46.735292      26.940152       0.013690      42.256933 0.48061931E+03  0.11553030E+05                                10.669087                            7.367137      -0.184817       1.931704                    0.998990      28.333886      81.595603       0.601705       0.423475      -1.062789      -0.000701      -0.036394      -0.000822       0.036410       0.017102      -0.001775       0.015809       0.038229       0.009251      -0.033689       0.008670       0.025019             16.029341      11.945553       7.060476       5.864515      23.899663       6.801643      12.242807          -0.000000
          334              C       0.135511      46.434449      28.104076      -0.200031      44.306998 0.57585585E+03  0.14504264E+05                                10.822315                            7.943328       0.035874       1.955381                    0.999752      32.198540      95.387907       0.591836       0.410887      -1.069213      -0.006950       0.003974      -0.017667       0.019396      -0.000633      -0.017580      -0.003255      -0.009033       0.052667      -0.021473      -0.004290       0.025763             14.734318      13.705539       6.441046       6.576280      18.654201       5.308498      11.843214           0.000000
          335              C       0.920225      47.413824      28.749756       0.111856      35.811538 0.44473221E+03  0.10490295E+05                                 9.605410                            7.138000      -0.107426       1.966256                    0.999182      27.172499      77.643723       0.604409       0.429621      -1.058431       0.021075      -0.020086       0.056355       0.063431      -0.013822       0.021899      -0.008838       0.035552       0.079017      -0.035718      -0.007203       0.042922             12.663068      10.620371       4.992848       4.927692      16.983269       3.471049      10.385564          -0.000001
          336              C       6.136414      48.067830      26.435125       0.113465      36.495067 0.44625527E+03  0.10532446E+05                                 9.718943                            7.147571      -0.151893       1.952453                    0.999286      27.203961      77.689702       0.604499       0.429304      -1.058905      -0.034715       0.032522      -0.049707       0.068801      -0.013207       0.027846      -0.006529       0.026689       0.074834      -0.031825      -0.013711       0.045536             12.648443      11.140520       3.929528       5.153608      16.950406       2.870121       9.854403           0.000001
          337              C       0.263410      49.022679      27.026054      -0.196206      41.847513 0.54195274E+03  0.13440849E+05                                10.378009                            7.677567       0.024957       1.955237                    0.999635      31.815949      93.438063       0.605513       0.407866      -1.071505       0.002058      -0.003228       0.004388       0.005823      -0.012350      -0.002024      -0.016699      -0.005841       0.003415      -0.021155       0.000122       0.021034             13.763006      13.453014       6.135320       6.483967      16.316224       4.674196      11.519781          -0.000001
          338              C       1.541429      47.087638      30.097282      -0.396157      32.874417 0.56162539E+03  0.14005004E+05                                 8.518828                            7.556222       0.101539       1.963839                    0.999162      33.628725      97.920792       0.644281       0.381236      -1.093516      -0.032064       0.011125      -0.057898       0.067112      -0.004945       0.014510      -0.010504       0.002099       0.018202      -0.014027      -0.008036       0.022063              8.974508       9.226185      -0.192724       1.132058       9.034203       0.990640       8.663136          -0.000000
          339              C       5.240625      48.526452      25.298105      -0.401812      33.061631 0.55767358E+03  0.13880923E+05                                 8.545149                            7.509955       0.150991       1.979181                    0.999342      33.633414      97.821246       0.648847       0.379250      -1.095024       0.034932      -0.021845       0.052323       0.066596       0.005738       0.008698      -0.007441       0.031774      -0.003900      -0.020596       0.000324       0.020272              8.948316       9.179127      -0.532479       1.553383       9.237149       0.625586       8.428674          -0.000001
          340              C       3.980592      44.979285      28.282487      -0.399196      35.012934 0.58940611E+03  0.14897251E+05                                 8.954436                            7.735582       0.165138       1.989626                    0.998926      33.770913      99.457430       0.636520       0.380717      -1.092345       0.022254      -0.007494      -0.069352       0.073220      -0.005891      -0.003367       0.001712      -0.025020       0.032961      -0.019600       0.006993       0.012607             10.028950      10.573888      -1.053082      -1.617584      10.425359       2.489863       9.087604           0.000000
          341              C       5.435373      44.221455      22.667241      -0.396285      34.265107 0.57074187E+03  0.14273491E+05                                 8.776085                            7.609366       0.200445       1.995736                    0.999492      33.490274      97.296138       0.643765       0.380442      -1.095332      -0.017194       0.010621       0.067672       0.070625      -0.003000       0.010812      -0.004548       0.035726       0.018674      -0.021762      -0.000931       0.022693              9.479722       8.065496       0.384764      -0.080371       8.896456       2.276606      11.477213          -0.000000
          342              C       0.758127      41.661021      26.117476       0.009483      29.664421 0.44917981E+03  0.10675263E+05                                 8.415915                            7.051068      -0.131058       1.959508                    0.997876      28.561409      83.280005       0.620908       0.415069      -1.062221       0.049850       0.086150      -0.016843       0.100948       0.010867      -0.042691      -0.029265       0.004343       0.019320      -0.044751      -0.014106       0.058857              9.950609      11.582278      -1.013911      -2.900052       6.982734       2.164257      11.286814          -0.000000
          343              C       0.679233      42.362443      27.477747      -0.011851      29.653887 0.45135006E+03  0.10729783E+05                                 8.332575                            7.021710      -0.072455       1.969444                    0.998755      28.776642      83.664325       0.628963       0.409641      -1.066715      -0.052758      -0.060178       0.000323       0.080031       0.020440      -0.027586      -0.022173       0.038823       0.084210      -0.043955      -0.012506       0.056461              9.540270      10.177717      -0.558643      -2.795716       7.424626       0.998536      11.018465          -0.000000
          344              C       6.604545      42.117190      29.647005      -0.009068      28.357214 0.42466812E+03  0.99146716E+04                                 7.987281                            6.703058       0.024739       1.995943                    0.999226      28.399900      81.071035       0.661226       0.396760      -1.078326      -0.042024      -0.052037      -0.063833       0.092458      -0.006473      -0.002068       0.002968       0.032209       0.101973      -0.034445       0.000163       0.034282              8.930646      10.327151       0.766010      -2.187314       7.259100      -1.043422       9.205687           0.000000
          345              C       5.701422      41.253902      30.535288      -0.005993      28.037351 0.41419732E+03  0.96083913E+04                                 7.855926                            6.565465       0.008352       1.990889                    0.999176      28.336197      80.584946       0.676562       0.390261      -1.082974      -0.069059       0.038272      -0.064947       0.102235       0.010807      -0.002665       0.022571       0.053784      -0.024585      -0.040706       0.007540       0.033165              8.892834      11.887937       1.907047      -1.427322       6.755500      -0.840435       8.035066          -0.000001
          346              C       3.535970      40.346468      30.627797      -0.015959      27.071299 0.41653974E+03  0.96632703E+04                                 7.645423                            6.585035       0.088124       2.013183                    0.999433      28.342385      80.249107       0.676313       0.390383      -1.084356       0.047758       0.042317      -0.067708       0.093038       0.016423      -0.005433      -0.005533      -0.002803      -0.092859      -0.031896      -0.001004       0.032900              8.345143      10.376531       1.293490      -0.137411       6.720282       0.009970       7.938616          -0.000001
          347              C       2.998376      39.502800      29.459154      -0.010753      26.559853 0.43086335E+03  0.10071177E+05                                 7.593266                            6.765328       0.121962       2.032653                    0.999396      28.078681      79.564195       0.657803       0.398354      -1.079879       0.090935      -0.011398      -0.026899       0.095512      -0.007369      -0.021970      -0.002137      -0.014560       0.063017      -0.029862      -0.001091       0.030952              8.016915       8.809802       0.417522      -0.343510       6.657094       0.391673       8.583849          -0.000000
          348              C       4.132193      39.470917      27.410253      -0.167250      28.622120 0.48203728E+03  0.11588008E+05                                 7.849494                            7.047510       0.327146       2.066487                    0.999091      30.654899      88.093075       0.659410       0.386387      -1.088140       0.006854      -0.042081       0.088001       0.097785       0.007710      -0.007818      -0.017750       0.006957       0.130181      -0.032008      -0.017035       0.049043              8.243864       8.579013       0.337524      -0.729763       6.575412       0.482195       9.577169          -0.000000
          349              C       2.355537      54.675474      33.509286       0.675421      26.151206 0.24350592E+03  0.50109640E+04                                 8.198091                            5.564658       0.035814       2.075371                    0.999390      21.739764      60.755189       0.624160       0.476869      -1.016750       0.037006       0.016907      -0.062645       0.074698      -0.040643       0.029312      -0.002001      -0.144744      -0.127282      -0.081753      -0.023077       0.104830             11.445025      13.735085       0.958407      -2.595980       4.441592       0.178867      16.158396          -0.000000
          350              C       1.419024      54.535680      34.669906      -0.206721      51.883298 0.54916282E+03  0.13557512E+05                                11.863103                            7.669750      -0.081525       1.943983                    0.999462      30.367600      86.720254       0.617639       0.401691      -1.084105       0.006250       0.004726       0.054208       0.054771       0.001445       0.001462      -0.000779      -0.020143       0.089545      -0.025140      -0.004763       0.029903             17.989832      19.927993       1.687392      -5.429779       6.113125       0.866483      27.928378           0.000000
          351              C       6.755580      54.216035      34.531613       0.334053      37.550476 0.37636522E+03  0.85441770E+04                                 9.995788                            6.630296      -0.130256       1.962587                    0.998981      25.681407      72.805002       0.615967       0.438014      -1.049707      -0.046383      -0.049464      -0.074367       0.100641       0.016995       0.040888       0.016321      -0.008548       0.041811      -0.041915      -0.011804       0.053719             14.695157      15.303813       1.300038      -0.843066       5.378170       1.577621      23.403487           0.000000
          352              C       5.936670      54.182517      35.679961      -0.256746      51.839097 0.56543422E+03  0.14185031E+05                                12.017837                            7.871288      -0.084493       1.924684                    0.999176      32.340051      95.795480       0.594179       0.410904      -1.068588      -0.002157      -0.011015       0.001268       0.011296      -0.000560       0.035011       0.021007      -0.015397      -0.046300      -0.048118       0.011065       0.037052             18.427616      16.063917       1.085899      -3.268750       6.352064       2.130549      32.866867          -0.000000
          353              C       6.441616      54.509520      36.953385       0.113624      45.481049 0.44150070E+03  0.10427459E+05                                11.346815                            7.152209      -0.410885       1.870582                    0.998491      27.461255      79.320450       0.596869       0.434491      -1.052177      -0.005896      -0.000731       0.000868       0.006004      -0.000281      -0.026415       0.002747      -0.050008      -0.014716      -0.041606       0.013706       0.027900             18.361160      19.192669       0.936368      -7.702164       6.252009       1.904032      29.638801          -0.000000
          354              C       1.084664      54.781750      37.094510      -0.169948      45.585124 0.54550330E+03  0.13559657E+05                                11.078236                            7.759133       0.062545       1.977065                    0.999637      31.352425      92.373645       0.595380       0.413866      -1.066918      -0.002175      -0.005412      -0.023357       0.024075      -0.001960       0.014500       0.008102      -0.010053       0.058889      -0.021490      -0.004991       0.026481             15.459372      19.021966       0.937931      -4.022474       5.580127       1.127599      21.776024          -0.000000
          355              C       1.922557      54.810363      35.969762      -0.069389      44.102254 0.49912263E+03  0.12149150E+05                                10.848999                            7.429795      -0.041146       1.940621                    0.999515      30.547580      89.422016       0.606722       0.414742      -1.065043      -0.038120      -0.010759      -0.021979       0.045298       0.003692       0.009490      -0.004420      -0.005449      -0.076911      -0.028611       0.011200       0.017411             15.337597      16.453482       0.987935      -3.094896       5.433534       1.153685      24.125774           0.000000
          356              C       3.174527      54.406515      41.779939       0.009863      42.329854 0.48432337E+03  0.11658369E+05                                10.661599                            7.383077      -0.147916       1.943267                    0.998955      28.333091      81.511833       0.602883       0.422057      -1.064234       0.023783      -0.019341      -0.020391       0.036817       0.016684      -0.002768      -0.001769       0.005364       0.063032      -0.027408       0.005701       0.021707             15.950481      11.792762      -2.029004      -8.337886       8.876605      -0.780593      27.182077          -0.000000
          357              C       3.496977      53.354382      42.668693      -0.191333      41.761911 0.54772504E+03  0.13617020E+05                                10.375124                            7.730556       0.033609       1.961630                    0.999588      31.669376      93.053264       0.602139       0.409157      -1.070895       0.007061       0.013001      -0.003650       0.015238      -0.004107       0.003722       0.001504      -0.002299      -0.044488      -0.015668       0.003944       0.011724             13.842490       8.757816      -1.044464      -4.888265       8.520141      -2.998213      24.249512          -0.000000
          358              C       2.925121      53.275901      43.959109       0.116958      35.514701 0.43896745E+03  0.10315959E+05                                 9.537145                            7.085948      -0.108161       1.969210                    0.999350      27.014575      76.936277       0.607623       0.428938      -1.059328       0.020022      -0.057479       0.027792       0.066911       0.001155       0.015573      -0.036234      -0.023915      -0.009934      -0.038242      -0.005600       0.043842             12.187565       8.381423      -1.829376      -4.324533       9.473743      -2.460410      18.707530           0.000000
          359              C       2.113345      54.352559      44.436289       0.012743      40.685322 0.48169445E+03  0.11595901E+05                                10.408326                            7.397762      -0.189286       1.932279                    0.998845      28.406693      82.109317       0.597190       0.426050      -1.060213      -0.024198       0.012646       0.023620       0.036102       0.007727      -0.002406      -0.015329       0.031497       0.076641      -0.033853       0.003567       0.030286             14.530236      10.721817      -2.163559      -6.414338       8.876400      -1.459765      23.992490          -0.000000
          360              C       1.840306      55.425130      43.557447      -0.176685      42.765492 0.57410514E+03  0.14492485E+05                                10.709601                            8.039735      -0.169530       1.901708                    0.999064      32.011045      95.871264       0.574687       0.422205      -1.058800      -0.004623      -0.011486       0.000024       0.012381       0.002901       0.022061       0.001653       0.011211      -0.065615      -0.031917       0.004825       0.027093             14.239227      10.071112      -1.833088      -4.748280       8.917402      -2.300102      23.729166           0.000000
          361              C       2.281095      55.425947      42.219360       0.112338      34.941913 0.44017301E+03  0.10379576E+05                                 9.516653                            7.151881      -0.040192       1.993081                    0.999384      27.153869      78.155995       0.596076       0.435761      -1.052291      -0.039751       0.047545      -0.034751       0.071051      -0.000020       0.015659      -0.029960      -0.027529       0.000673      -0.032438      -0.007086       0.039524             12.348143      10.036568      -3.035826      -3.253843       7.997875      -0.965436      19.009985          -0.000000
          362              C       1.583832      54.418778      45.847062       0.004157      46.024333 0.49138675E+03  0.11904129E+05                                11.290124                            7.486405      -0.229919       1.915652                    0.998788      28.765077      83.771687       0.591123       0.427715      -1.057770       0.037104      -0.019370      -0.009874       0.043004       0.005220      -0.002502       0.000135      -0.045122       0.086982      -0.037748       0.008659       0.029089             16.884283      18.350891      -2.694616      -4.223422       6.831978      -1.682122      25.469980          -0.000000
          363              C       6.977270      54.818539      46.125063       0.179070      38.983931 0.42712227E+03  0.10008551E+05                                10.183405                            7.047911       0.024446       2.004662                    0.999730      27.157343      78.231626       0.599359       0.436114      -1.050794      -0.055522       0.007519      -0.051535       0.076126      -0.005005       0.039246      -0.004267       0.011736       0.070486      -0.033283      -0.018017       0.051299             14.299376      18.265406      -3.691144      -0.079238       6.724958      -2.554897      17.907763           0.000000
          364              C       2.451886      54.151453      46.931220      -0.253767      49.623140 0.64177609E+03  0.16648775E+05                                11.718783                            8.467240      -0.135528       1.892303                    0.999490      33.717531     102.176058       0.563606       0.418920      -1.061482      -0.013791       0.006116      -0.028507       0.032253      -0.004448      -0.000810       0.010486       0.030361      -0.060911      -0.025672      -0.000421       0.026093             16.230935      16.010633      -1.760668      -0.030450       6.979173      -3.461405      25.702999          -0.000000
          365              C       5.533848      54.534863      38.139492       0.005096      43.466705 0.47541631E+03  0.11387608E+05                                10.873034                            7.311518      -0.213973       1.926208                    0.998761      28.151025      80.710286       0.606423       0.421670      -1.064793       0.007098      -0.019373      -0.014699       0.025333       0.003900      -0.003687      -0.015020       0.040989       0.031839      -0.031324       0.010868       0.020456             16.676425      15.291577       1.441284     -11.347971       9.053356       1.769730      25.684343           0.000000
          366              C       3.874958      54.463740      40.453651       0.014700      42.201632 0.47989693E+03  0.11531258E+05                                10.660237                            7.361806      -0.181922       1.933033                    0.998957      28.311051      81.512629       0.601901       0.423499      -1.062780       0.000483       0.019778       0.032142       0.037742      -0.008800      -0.012486      -0.017964       0.033963      -0.006130      -0.032388       0.008396       0.023992             16.014305      11.934573       1.546777      -9.036640       9.259450       1.646309      26.848892          -0.000000
          367              C       4.623320      55.622149      40.132227      -0.201486      44.342928 0.57644936E+03  0.14523282E+05                                10.830030                            7.949190       0.039798       1.956464                    0.999748      32.211457      95.446603       0.591407       0.411070      -1.069070      -0.006173      -0.015394       0.004933       0.017304      -0.014749       0.009695      -0.006984      -0.028023      -0.004175      -0.021761      -0.003365       0.025126             14.745603      13.717981       2.477146      -8.874373       8.953972       0.293998      21.564857           0.000000
          368              C       5.408033      55.691637      38.961224       0.113925      35.761923 0.44402146E+03  0.10469258E+05                                 9.597273                            7.132770      -0.103571       1.967796                    0.999160      27.146781      77.552360       0.604575       0.429679      -1.058404       0.020404       0.058728      -0.010887       0.063118       0.027081       0.000401      -0.020709      -0.015484      -0.074763      -0.036310      -0.008290       0.044600             12.650957      10.610944       1.769627      -6.779903       9.022260       1.120860      18.319668          -0.000001
          369              C       3.892528      53.360104      39.552153       0.112078      36.554153 0.44709281E+03  0.10557283E+05                                 9.728447                            7.153675      -0.146275       1.953629                    0.999197      27.232292      77.792227       0.604310       0.429232      -1.058937      -0.032982      -0.057708      -0.003983       0.066587       0.030357      -0.002031      -0.017432      -0.015457      -0.055559      -0.030964      -0.013283       0.044247             12.662320      11.153133       2.501423      -5.987726       9.151123       1.639212      17.682704           0.000001
          370              C       4.751222      53.394440      38.429765      -0.194463      41.838944 0.54173841E+03  0.13435096E+05                                10.379973                            7.678558       0.028528       1.955982                    0.999628      31.806843      93.430051       0.605137       0.408132      -1.071259       0.003031       0.005582      -0.001203       0.006465       0.004507       0.010864       0.008651      -0.019945      -0.038588      -0.020683      -0.000423       0.021106             13.766644      13.457706       2.548639      -8.559182       8.672033      -0.261312      19.170194          -0.000001
          371              C       6.029232      57.021722      38.569946      -0.396418      32.859591 0.56120607E+03  0.13991246E+05                                 8.514475                            7.551972       0.099612       1.963618                    0.999181      33.618498      97.863715       0.644677       0.381092      -1.093673      -0.031607      -0.053610       0.019090       0.065096       0.014199      -0.003697       0.001911      -0.012984      -0.029891      -0.014457      -0.006143       0.020600              8.970112       9.222542       1.075258      -0.398816       7.894012      -0.333043       9.793782          -0.000000
          372              C       2.996742      52.146105      39.723485      -0.399899      33.044610 0.55727842E+03  0.13869364E+05                                 8.544907                            7.509578       0.148032       1.978750                    0.999305      33.618561      97.788911       0.648532       0.379481      -1.094799       0.037215       0.057947      -0.007301       0.069253       0.005719      -0.008453      -0.002296       0.013961      -0.054010      -0.020031      -0.000002       0.020032              8.948313       9.179261       1.612384      -0.314622       8.088408       0.037283       9.577270          -0.000001
          373              C       1.736701      56.504240      41.303230      -0.401901      35.145770 0.59248795E+03  0.14996776E+05                                 8.983368                            7.761780       0.153574       1.985397                    0.998941      33.855255      99.823336       0.634619       0.381307      -1.091770       0.020294      -0.057692       0.040961       0.073607      -0.000566       0.005016      -0.003966      -0.022635       0.031531      -0.017473       0.003923       0.013550             10.062458      10.609092      -0.882440       1.730171       7.285467      -0.673327      12.292816           0.000000
          374              C       3.191497      52.020209      44.767153      -0.395462      34.235747 0.57002678E+03  0.14250600E+05                                 8.769089                            7.602763       0.200683       1.995959                    0.999503      33.473475      97.218214       0.644302       0.380258      -1.095505      -0.014873       0.053609      -0.043083       0.070365       0.009495      -0.002029      -0.007704       0.011041      -0.052063      -0.019964      -0.000556       0.020520              9.472280       8.061328      -0.261948      -0.290541       8.853027      -2.251572      11.502485          -0.000000
          375              C       5.245941      56.288418      45.259437       0.010257      29.661851 0.44912095E+03  0.10673066E+05                                 8.414098                            7.049552      -0.131623       1.959212                    0.997925      28.555951      83.249547       0.621140       0.414945      -1.062345       0.050135      -0.056848      -0.067902       0.101764      -0.043530       0.010536       0.010469      -0.031229      -0.083138      -0.044903      -0.015273       0.060176              9.948389      11.576813      -2.005444       2.330248       8.335856      -2.945296       9.932500          -0.000000
          376              C       5.167044      57.115736      43.971853      -0.013260      29.710421 0.45241542E+03  0.10761944E+05                                 8.344144                            7.030865      -0.068217       1.970330                    0.998827      28.814656      83.814009       0.628407       0.409743      -1.066600      -0.055860       0.031164       0.051044       0.081835      -0.033697      -0.003130      -0.014141      -0.027109      -0.105015      -0.041026      -0.013920       0.054947              9.554342      10.190625      -2.149188       1.887563       9.270649      -2.060494       9.201751          -0.000000
          377              C       4.360650      59.116995      43.099618      -0.012491      28.465421 0.42679928E+03  0.99770238E+04                                 8.006637                            6.719511       0.025141       1.995255                    0.999238      28.476235      81.343465       0.660459       0.396719      -1.078341      -0.040699      -0.030010       0.075700       0.091035       0.000664       0.006622      -0.030671      -0.015763      -0.038768      -0.033935      -0.000603       0.034537              8.952415      10.349592      -2.288634       0.431447       9.651067      -0.324782       6.856585           0.000000
          378              C       3.457525      60.317914      43.403107      -0.001305      27.910226 0.41179801E+03  0.95382520E+04                                 7.830640                            6.544918       0.011700       1.992921                    0.999194      28.250023      80.261995       0.677901       0.390082      -1.083168      -0.066471      -0.075370       0.000616       0.100496      -0.008582      -0.008188      -0.017775       0.062063       0.002781      -0.041086       0.008127       0.032960              8.862358      11.838015      -2.177471      -0.930987       8.416507      -0.135652       6.332551          -0.000001
          379              C       1.292072      60.851747      44.142712      -0.013141      26.988556 0.41485940E+03  0.96144475E+04                                 7.630033                            6.571683       0.091038       2.014860                    0.999416      28.282567      80.035523       0.677016       0.390376      -1.084374       0.048976      -0.078305      -0.004661       0.092477      -0.013122      -0.011473       0.023443       0.027170      -0.003043      -0.031534      -0.001348       0.032881              8.327832      10.352869      -0.761346      -1.045266       7.612391      -0.531427       7.018235          -0.000001
          380              C       0.754481      60.261506      45.457672      -0.011415      26.584269 0.43144558E+03  0.10089041E+05                                 7.601361                            6.772925       0.113579       2.029912                    0.999383      28.097075      79.655008       0.656938       0.398711      -1.079547       0.088004      -0.018921       0.020458       0.092311      -0.014648       0.015018      -0.009048      -0.035449       0.006302      -0.028578      -0.000774       0.029352              8.025355       8.819178      -0.505563      -0.189845       7.771169      -1.033133       7.485717          -0.000000
          381              C       1.888304      58.503047      46.509734      -0.162915      28.554966 0.48040246E+03  0.11539119E+05                                 7.838205                            7.035724       0.331127       2.068016                    0.999130      30.603463      87.914112       0.659926       0.386406      -1.088106       0.007496       0.096726      -0.005937       0.097198      -0.012296      -0.002425      -0.021512      -0.060041      -0.069484      -0.032425      -0.017475       0.049901              8.233217       8.572947      -0.800417       0.075498       8.393237      -1.538875       7.733467          -0.000000
          382              C       0.111631      56.182686      30.292686       0.673449      26.166732 0.24364417E+03  0.50144148E+04                                 8.200246                            5.565520       0.031996       2.073898                    0.999374      21.748264      60.778434       0.624245       0.476746      -1.016837       0.037130      -0.063877       0.016555       0.075716       0.046216       0.019790       0.060963      -0.045170       0.179900      -0.083671      -0.022977       0.106647             11.448649      13.740844      -2.727867       0.467675      13.077351      -5.164346       7.527752          -0.000000
          383              C       5.906816      57.257709      29.833441      -0.208811      52.097296 0.55155898E+03  0.13633039E+05                                11.897368                            7.688490      -0.022285       1.957796                    0.999080      30.439165      87.008997       0.616572       0.401903      -1.083840       0.007622       0.041834      -0.030012       0.052047      -0.001366      -0.000961      -0.013928      -0.048119       0.009330      -0.025727      -0.004062       0.029789             18.048678      19.989535      -5.567934       1.261163      21.799464      -9.916796      12.357036           0.000000
          384              C       4.511671      57.297767      30.179408       0.336532      37.506157 0.37590778E+03  0.85311261E+04                                 9.987504                            6.625867      -0.125227       1.964174                    0.999019      25.666156      72.748396       0.616234       0.437961      -1.049747      -0.046016      -0.040225       0.081356       0.101756       0.026980      -0.035696      -0.016068      -0.007065       0.052910      -0.042690      -0.012409       0.055098             14.680917      15.292099      -1.381656      -0.702147      17.511482      -8.583094      11.239170           0.000000
          385              C       3.692758      58.309024      29.634262      -0.256204      51.757037 0.56446247E+03  0.14153764E+05                                12.002359                            7.862108      -0.085172       1.924791                    0.999171      32.313281      95.675220       0.594833       0.410652      -1.068813      -0.002645       0.007590       0.008542       0.011729       0.031824      -0.016652       0.003483       0.024517       0.076216      -0.048896       0.012472       0.036423             18.399758      16.050497      -3.369235       0.690790      24.347443     -12.521229      14.801333           0.000000
          386              C       4.197701      59.248340      28.714356       0.113610      45.434464 0.44101131E+03  0.10413550E+05                                11.342599                            7.150586      -0.417594       1.868746                    0.998525      27.444175      79.275513       0.596612       0.434775      -1.051951      -0.004132       0.000738      -0.000537       0.004232      -0.021700       0.011546       0.013692      -0.024532       0.062580      -0.040079       0.012059       0.028020             18.352923      19.182840      -7.133370       3.038166      22.132954     -11.074171      13.742976          -0.000000
          387              C       5.572448      59.234443      28.408036      -0.170291      45.677387 0.54682224E+03  0.13601270E+05                                11.095170                            7.770734       0.061290       1.976173                    0.999618      31.387038      92.519408       0.594653       0.414104      -1.066717      -0.001980      -0.018342       0.017095       0.025151       0.012509      -0.005765      -0.014849      -0.023883       0.026555      -0.021732      -0.005176       0.026908             15.485770      19.053965      -3.964854       1.205664      16.780768      -7.590895      10.622576          -0.000000
          388              C      -0.321355      58.246076      28.945631      -0.068728      44.001612 0.49778878E+03  0.12107676E+05                                10.829789                            7.417737      -0.039629       1.941705                    0.999552      30.510352      89.258075       0.607521       0.414504      -1.065275      -0.038797      -0.015879       0.023051       0.047840       0.007282      -0.008704       0.019165       0.020604       0.006775      -0.028174       0.010814       0.017359             15.308281      16.422774      -3.166629       0.689511      18.416465      -8.652383      11.085603           0.000000
          389              C       0.930599      63.479761      26.390286       0.009636      42.325378 0.48426231E+03  0.11656690E+05                                10.662228                            7.383527      -0.145933       1.943605                    0.998945      28.329708      81.504985       0.602744       0.422161      -1.064153       0.021903      -0.007137       0.024331       0.033506      -0.009684      -0.012294      -0.015279      -0.022129      -0.018937      -0.026990       0.004312       0.022678             15.952028      11.794051      -6.208651       5.926516      23.284421      -7.537288      12.777612          -0.000000
          390              C       1.253047      64.775511      26.857082      -0.191443      41.713267 0.54700908E+03  0.13593780E+05                                10.364551                            7.723551       0.029963       1.960741                    0.999573      31.648825      92.952067       0.602684       0.408950      -1.071109       0.007045      -0.010200      -0.009096       0.015376       0.006389       0.001297       0.009410       0.014710       0.011235      -0.015433       0.003591       0.011843             13.826441       8.749329      -3.706559       3.344992      22.884539      -5.303453       9.845456          -0.000000
          391              C       0.681187      65.932285      26.279840       0.117765      35.537521 0.43929988E+03  0.10326350E+05                                 9.543378                            7.090321      -0.107004       1.969496                    0.999349      27.023406      76.986238       0.607181       0.429143      -1.059137       0.019106       0.052404       0.035933       0.066350       0.013484      -0.008856       0.025510      -0.044202      -0.066694      -0.038677      -0.006121       0.044799             12.195708       8.386949      -2.833776       3.749136      18.543006      -2.769938       9.657170           0.000000
          392              C      -0.130590      65.807206      25.108837       0.013711      40.640249 0.48102740E+03  0.11576397E+05                                10.403071                            7.394307      -0.195354       1.930736                    0.998847      28.388415      82.057359       0.597099       0.426242      -1.060042      -0.026796       0.013570      -0.024995       0.039076      -0.006563      -0.005623      -0.015137      -0.022156      -0.084901      -0.033674       0.003541       0.030133             14.521811      10.715089      -4.470483       5.077622      21.465313      -5.811539      11.385030          -0.000000
          393              C      -0.403628      64.509821      24.619385      -0.179157      42.859913 0.57564334E+03  0.14540573E+05                                10.722663                            8.049103      -0.171933       1.900651                    0.999065      32.057076      96.029669       0.574520       0.422059      -1.058926      -0.003947       0.004685       0.010723       0.012349       0.019302      -0.014656       0.010964       0.031657      -0.003023      -0.032980       0.004526       0.028453             14.258560      10.083415      -3.202049       3.965656      22.052976      -5.272580      10.639290           0.000000
          394              C       0.037166      63.350595      25.287721       0.111297      34.959513 0.44043895E+03  0.10386874E+05                                 9.517681                            7.152665      -0.043340       1.991916                    0.999350      27.161849      78.169544       0.596246       0.435593      -1.052447      -0.039271      -0.053775      -0.024761       0.071043       0.013529      -0.008033       0.021180      -0.042583      -0.045130      -0.032560      -0.006614       0.039174             12.349791      10.037797      -1.300144       4.256257      17.096774      -4.285164       9.914801          -0.000000
          395              C      -0.660108      66.995862      24.346104       0.000292      46.127292 0.49271951E+03  0.11943245E+05                                11.300059                            7.492380      -0.233276       1.914122                    0.998785      28.806634      83.887881       0.591442       0.427239      -1.058176       0.040145      -0.000257       0.023045       0.046290      -0.004458      -0.004149      -0.008143      -0.061321       0.040074      -0.038104       0.009653       0.028451             16.900369      18.359996      -2.315409       4.450080      22.295606      -7.240264      10.045506          -0.000000
          396              C       4.733330      67.036738      23.860900       0.182861      38.947076 0.42666722E+03  0.99955329E+04                                10.178980                            7.045585       0.025197       2.004987                    0.999755      27.138914      78.177239       0.599257       0.436291      -1.050654      -0.053961      -0.048028       0.020101       0.074983       0.037432      -0.015084      -0.016167      -0.019751      -0.033790      -0.033354      -0.018654       0.052009             14.291705      18.250703       1.777893       3.233872      17.319057      -3.563227       7.305355           0.000000
          397              C       0.207944      68.068432      24.035536      -0.252553      49.529933 0.64034980E+03  0.16602055E+05                                11.705621                            8.458973      -0.140541       1.891507                    0.999488      33.672406     101.999781       0.563783       0.419034      -1.061441      -0.014398      -0.030083       0.009614       0.034709       0.002547       0.004882       0.001741       0.050644       0.000291      -0.025587      -0.000755       0.026341             16.210721      15.983319       0.854504       1.536870      23.995176      -6.370249       8.653669          -0.000000
          398              C       3.289930      60.262868      28.099356       0.005260      43.472130 0.47554240E+03  0.11390936E+05                                10.872920                            7.311794      -0.206968       1.928284                    0.998785      28.151605      80.702667       0.606521       0.421590      -1.064886       0.007451      -0.005076       0.022811       0.024528      -0.005786      -0.001669      -0.009279       0.000852      -0.091937      -0.032622       0.010948       0.021674             16.676016      15.290725     -10.547753       4.425818      19.993133      -8.086063      14.744189           0.000000
          399              C       1.631034      62.302550      27.003871       0.015795      42.177127 0.47958890E+03  0.11522574E+05                                10.658030                            7.360688      -0.190836       1.930574                    0.998966      28.303026      81.498098       0.601765       0.423642      -1.062638      -0.000292       0.019110      -0.033217       0.038323      -0.007806       0.013906       0.002452       0.005353      -0.087548      -0.033471       0.008613       0.024858             16.009022      11.931571      -8.595877       3.176461      21.017054      -8.434832      15.078440          -0.000000
          400              C       2.379396      61.444984      26.161371      -0.203840      44.406894 0.57739457E+03  0.14553643E+05                                10.841847                            7.957011       0.040244       1.956196                    0.999742      32.240333      95.566273       0.590947       0.411205      -1.068939      -0.007627       0.014034       0.010344       0.019029       0.016360       0.007180       0.011115      -0.020506       0.011297      -0.021230      -0.004233       0.025463             14.763561      13.735570      -8.936750       2.294849      18.181653      -5.614795      12.373459           0.000000
          401              C       3.164112      60.396121      26.686694       0.114253      35.769034 0.44413132E+03  0.10471695E+05                                 9.594897                            7.130935      -0.100227       1.968542                    0.999225      27.151504      77.545923       0.605045       0.429351      -1.058686       0.019288      -0.036858      -0.046265       0.062217      -0.014338      -0.022622       0.029627       0.000322      -0.031332      -0.035976      -0.008587       0.044563             12.648004      10.607985      -6.754723       1.857343      15.021826      -4.584889      12.314199          -0.000001
          402              C       1.648606      62.073648      28.410396       0.112414      36.568419 0.44732860E+03  0.10564932E+05                                 9.734190                            7.158028      -0.154609       1.951068                    0.999245      27.236521      77.828536       0.603774       0.429528      -1.058686      -0.031687       0.024112       0.052129       0.065596      -0.017323      -0.025566       0.024414      -0.004734      -0.021508      -0.031386      -0.013549       0.044936             12.669595      11.158724      -6.439652       0.828120      14.137834      -4.517132      12.712226           0.000001
          403              C       2.507303      61.084463      28.941855      -0.193555      41.730981 0.54012627E+03  0.13384235E+05                                10.360107                            7.665347       0.023705       1.955354                    0.999634      31.761702      93.238981       0.605910       0.407943      -1.071455       0.004108      -0.004757      -0.004064       0.007485       0.007842      -0.010769       0.008617       0.009413       0.051023      -0.021984      -0.000337       0.022321             13.736491      13.425581      -8.662730       2.066528      16.730573      -4.404392      11.053319          -0.000001
          404              C       3.785313      59.392222      25.730446      -0.395558      32.834253 0.56060774E+03  0.13972407E+05                                 8.509659                            7.547307       0.105207       1.965324                    0.999187      33.599389      97.789901       0.644967       0.381027      -1.093734      -0.033723       0.044627       0.036357       0.066713      -0.009037      -0.010456       0.008245       0.004147       0.022564      -0.013033      -0.006837       0.019870              8.965543       9.215845      -0.881711      -0.730746       9.604089      -0.657014       8.076694          -0.000000
          405              C       0.752819      62.829025      29.376084      -0.400258      33.013097 0.55658085E+03  0.13847180E+05                                 8.537523                            7.502953       0.151702       1.980058                    0.999333      33.600837      97.709123       0.649091       0.379287      -1.094978       0.037715      -0.036574      -0.045471       0.069482      -0.009843      -0.000658       0.010358       0.029193      -0.012890      -0.021162       0.000800       0.020361              8.940374       9.171087      -1.076468      -1.235681       9.164439      -0.662845       8.485595          -0.000001
          406              C      -0.507226      62.018057      24.811957      -0.399543      35.037134 0.58991353E+03  0.14914143E+05                                 8.960524                            7.740239       0.161644       1.988424                    0.998968      33.786197      99.534741       0.636128       0.380848      -1.092188       0.021522       0.062467       0.030454       0.072751       0.004794      -0.001919      -0.001014      -0.030935       0.013047      -0.018501       0.004312       0.014189             10.037010      10.583642       1.928953      -0.101719      11.589255      -1.826836       7.938134           0.000000
          407              C       0.947560      67.259917      26.963280      -0.397590      34.255291 0.57048423E+03  0.14264378E+05                                 8.771255                            7.604904       0.199626       1.995827                    0.999537      33.486210      97.251624       0.644350       0.380168      -1.095611      -0.014471      -0.065606      -0.024071       0.071365      -0.006052      -0.007733       0.013931       0.020398      -0.027112      -0.021486       0.000277       0.021209              9.474342       8.061843      -0.122352       0.373082      12.794737      -0.020409       7.566448          -0.000000
          408              C       3.002004      65.552143      23.020761       0.005802      29.796339 0.45175132E+03  0.10751912E+05                                 8.441381                            7.072611      -0.135237       1.957060                    0.997887      28.643503      83.584880       0.619767       0.415233      -1.062097       0.050999      -0.029300       0.080722       0.099877       0.031623       0.031231       0.018159       0.019061       0.072279      -0.045403      -0.013150       0.058552              9.981711      11.610985       3.040236       0.577319      12.132008       0.785356       6.202139          -0.000000
          409              C       2.923109      64.023403      22.948075      -0.010187      29.587093 0.44999112E+03  0.10688726E+05                                 8.317843                            7.008912      -0.067322       1.971899                    0.998831      28.729990      83.476921       0.629877       0.409382      -1.066953      -0.055064       0.030452      -0.053193       0.082395       0.015135       0.031063       0.037999       0.011397       0.004804      -0.043306      -0.013925       0.057231              9.523155      10.160267       2.695242       0.909863      10.961724       1.052425       7.447475          -0.000000
          410              C       2.116719      62.267396      21.651051      -0.009691      28.401135 0.42559632E+03  0.99418840E+04                                 7.995558                            6.710842       0.027021       1.995826                    0.999220      28.430804      81.185005       0.660766       0.396814      -1.078276      -0.042952       0.081874      -0.012156       0.093253       0.004483      -0.004476       0.026780      -0.021482      -0.056974      -0.033691      -0.000239       0.033930              8.939343      10.334752       1.513891       1.759839       7.824645       1.367615       8.658632           0.000000
          411              C       1.213592      61.929766      20.459280      -0.003781      27.925344 0.41208447E+03  0.95452106E+04                                 7.828580                            6.543466       0.021385       1.995918                    0.999127      28.255773      80.243001       0.678650       0.389637      -1.083628      -0.065567       0.034732       0.065207       0.098779      -0.002586       0.010369      -0.005517       0.022824      -0.115565      -0.040577       0.007923       0.032654              8.859751      11.833818       0.281547       2.349675       6.970016       0.969616       7.775420          -0.000001
          412              C      -0.951862      62.303367      19.627164      -0.015462      27.050345 0.41614452E+03  0.96515086E+04                                 7.640464                            6.581100       0.084321       2.012420                    0.999434      28.328218      80.190015       0.676661       0.390287      -1.084457       0.049694       0.033566       0.069787       0.092013      -0.002363       0.016539      -0.018382       0.039272       0.032305      -0.033206       0.000399       0.032807              8.339149      10.367879      -0.526270       1.185556       7.637613       0.522992       7.011955          -0.000001
          413              C       5.242243      63.737275      19.480848      -0.007746      26.519265 0.42999582E+03  0.10045502E+05                                 7.585040                            6.758011       0.124150       2.033684                    0.999399      28.047011      79.444491       0.658255       0.398295      -1.079955       0.089880       0.027127       0.005395       0.094039       0.021914       0.003918       0.010875      -0.033334       0.012778      -0.029717      -0.000727       0.030444              8.008127       8.799581       0.088220       0.531461       8.431022       0.638213       6.793777          -0.000000
          414              C      -0.355637      65.527618      20.477687      -0.164274      28.563257 0.48058168E+03  0.11543878E+05                                 7.837253                            7.035009       0.336696       2.069647                    0.999054      30.612916      87.927516       0.660280       0.386183      -1.088322       0.004704      -0.053242      -0.080194       0.096374       0.002898       0.010933       0.036658      -0.028952       0.020555      -0.030804      -0.016298       0.047102              8.231925       8.570668       0.461327       0.655165       9.229396       1.054795       6.895711          -0.000000
          415              O       0.876399      29.388592      16.512513      -0.629629      40.966280 0.54725412E+03  0.13186671E+05                                 9.475667                            7.182233       0.315185       2.148404                    0.996352      28.038316      73.286763       0.719116       0.353477      -1.145801       0.042014       0.020922       0.049702       0.068361      -0.017116      -0.030054      -0.055185       0.104816       0.032147      -0.094740       0.028864       0.065876             12.613407      21.183736       0.702487       2.048066       9.502357       2.718907       7.154129           0.000001
          416              O       2.580395      28.038886      16.067428      -0.770531      53.505608 0.75233497E+03  0.19699597E+05                                11.271386                            8.429456      -0.171062       1.946809                    0.998009      31.075582      85.661873       0.660452       0.354176      -1.141170      -0.032465       0.110525      -0.015523       0.116235      -0.007777      -0.057782      -0.045863      -0.058887       0.187486      -0.090812      -0.010394       0.101206             15.322304      14.780959      -3.123547      -0.163523      21.030253       6.516730      10.155701           0.000000
          417              O       5.066615      28.511406      17.248343      -0.777377      51.006671 0.70058012E+03  0.17928988E+05                                10.902223                            8.030923       0.096844       2.033191                    0.998342      30.973137      83.015906       0.693272       0.345227      -1.154353       0.006463       0.123846       0.110965       0.166412      -0.073045      -0.008630       0.015230      -0.082184      -0.102345      -0.066754      -0.036346       0.103100             15.594356      12.438953      -4.370516      -2.409446      24.089618       7.818877      10.254497           0.000000
          418              O       5.125381      39.339298      21.980970      -0.219314      30.311052 0.40878083E+03  0.92072795E+04                                 7.923194                            6.361741       0.026716       2.115933                    0.998118      23.789178      61.198334       0.732441       0.371272      -1.125659       0.011192       0.160661      -0.026486       0.163214       0.005922      -0.161036      -0.002595       0.079355       0.076991      -0.134849      -0.052594       0.187443              9.905329      13.214721      -1.271263      -5.626988       6.670358       2.032820       9.830909          -0.000000
          419              O       0.212985      40.111843      18.887087      -0.205761      28.898311 0.43361029E+03  0.99302286E+04                                 7.729425                            6.619170      -0.061394       2.083335                    0.997781      24.052727      62.777110       0.705842       0.378912      -1.117838      -0.098461      -0.145903      -0.055554       0.184577       0.077858      -0.098387      -0.005947       0.024226       0.502673      -0.174166      -0.032208       0.206373              8.560998       8.696559       1.342070      -3.676974       5.292219      -0.435314      11.694217          -0.000000
          420              O       2.384696      40.344832      17.077011      -0.211449      27.317778 0.39306086E+03  0.87709777E+04                                 7.440225                            6.255930       0.043598       2.117262                    0.998680      23.753357      60.915632       0.735127       0.373384      -1.123534      -0.074081       0.164839      -0.092896       0.203198       0.112912       0.004569      -0.050738       0.211468      -0.301483      -0.151222      -0.054570       0.205792              8.593518      13.967186       3.034268      -0.421342       6.562466      -0.915061       5.250903          -0.000000
          421              O       2.645078      42.811254      18.472681      -0.189058      21.312090 0.32485377E+03  0.69051034E+04                                 6.138930                            5.590385       0.205614       2.168656                    0.999345      23.179619      57.837325       0.798725       0.360767      -1.134309       0.130432      -0.171150       0.096656       0.235896      -0.036694      -0.131721      -0.007745       0.106949       0.444872      -0.150311      -0.070323       0.220634              6.350761       5.999708      -0.599016      -1.925321       4.530535      -0.048842       8.522039          -0.000001
          422              O       3.120297      26.856225      13.491316      -0.633478      41.064140 0.54882706E+03  0.13233768E+05                                 9.488542                            7.190697       0.313950       2.147465                    0.996269      28.081597      73.420017       0.718986       0.353295      -1.145974       0.038031       0.030919      -0.042348       0.064774      -0.019110       0.031083      -0.001154       0.002974      -0.263498      -0.094795       0.027870       0.066924             12.633048      21.217407       1.424925      -1.638846       5.393018      -0.343518      11.288721           0.000001
          423              O       4.824294      27.145623      14.882737      -0.771572      53.522492 0.75275467E+03  0.19712943E+05                                11.273261                            8.431321      -0.175559       1.945387                    0.998014      31.082214      85.679710       0.660449       0.354135      -1.141225      -0.030967      -0.068626      -0.087204       0.115209      -0.046108       0.034057      -0.005238      -0.149007      -0.075080      -0.090373      -0.011456       0.101829             15.324758      14.787176       1.420080       2.786070       7.231653       1.450613      23.955445           0.000000
          424              O       0.578811      27.932065      13.883066      -0.777006      51.019093 0.70076897E+03  0.17934979E+05                                10.903846                            8.031763       0.105401       2.035648                    0.998374      30.976102      83.025780       0.693269       0.345206      -1.154374       0.006353       0.034311      -0.164108       0.167777       0.029132       0.067770       0.031404       0.001444       0.147551      -0.066943      -0.036396       0.103339             15.597706      12.442417       0.098332       4.993398       6.943049       2.081145      27.407651           0.000000
          425              O       0.637564      26.616694       2.139523      -0.217172      30.262314 0.40795221E+03  0.91841597E+04                                 7.916752                            6.356791       0.025647       2.115896                    0.998158      23.762647      61.119688       0.732450       0.371448      -1.125501       0.008030      -0.101834      -0.128639       0.164264      -0.142827       0.077710      -0.033633       0.018565      -0.103956      -0.136030      -0.053138       0.189169              9.896578      13.199989      -4.233511       3.911348       7.276006      -2.383347       9.213738          -0.000000
          426              O       2.456877      23.551040       3.017422      -0.205186      28.894185 0.43349760E+03  0.99275061E+04                                 7.729787                            6.619180      -0.057073       2.084519                    0.997736      24.050846      62.782151       0.705667       0.379012      -1.117708      -0.097404       0.023768       0.155198       0.184767      -0.123240      -0.017723      -0.110569      -0.178057      -0.105151      -0.172863      -0.032581       0.205444              8.561404       8.696157      -3.855256       0.676564      10.472132      -2.555005       6.515922          -0.000000
          427              O       4.628593      21.866973       3.720684      -0.212268      27.345632 0.39360506E+03  0.87862103E+04                                 7.446045                            6.260987       0.039408       2.115746                    0.998684      23.764398      60.955808       0.734698       0.373470      -1.123462      -0.074617      -0.162944      -0.095487       0.203066      -0.051822      -0.100738       0.044661       0.201993      -0.331401      -0.151372      -0.054681       0.206053              8.600227      13.978725      -1.884290      -2.418663       6.376742       1.026128       5.445215          -0.000000
          428              O       4.888971      21.842448       0.886866      -0.187900      21.276876 0.32417487E+03  0.68866557E+04                                 6.130755                            5.583163       0.210099       2.170042                    0.999312      23.163159      57.768058       0.799585       0.360589      -1.134517       0.132017       0.166876       0.101404       0.235709      -0.097019       0.099502      -0.116043      -0.106028      -0.196580      -0.151764      -0.070870       0.222634              6.342473       5.992084      -1.366469       1.479479       7.556405      -1.702121       5.478930          -0.000001
          429              O       5.364203      25.505974      17.195008      -0.632617      41.022650 0.54810853E+03  0.13211903E+05                                 9.481973                            7.185754       0.313123       2.147526                    0.996251      28.066673      73.364565       0.719280       0.353272      -1.146011       0.037674      -0.052106      -0.006623       0.064639       0.035829       0.000463       0.056978       0.099125       0.023578      -0.094310       0.028116       0.066194             12.624253      21.205563      -2.130442      -0.414319      10.102844      -2.377653       6.564350           0.000001
          430              O       0.336496      26.566282      16.248672      -0.771614      53.507696 0.75245573E+03  0.19702054E+05                                11.268607                            8.427416      -0.167134       1.947799                    0.998017      31.079857      85.650879       0.660901       0.353948      -1.141440      -0.031035      -0.042944       0.103992       0.116712       0.053608       0.022233       0.050917      -0.069636       0.162426      -0.091180      -0.010411       0.101592             15.319068      14.779375       1.702653      -2.622516      18.512505      -7.964979      12.665324           0.000000
          431              O       2.822716      25.307320      16.067428      -0.778365      51.065715 0.70159853E+03  0.17961436E+05                                10.909133                            8.035863       0.099071       2.033312                    0.998379      30.995333      83.088110       0.693180       0.345150      -1.154426       0.007671      -0.157732       0.051572       0.166126       0.043453      -0.058258      -0.046619      -0.026720       0.064322      -0.066299      -0.035275       0.101574             15.604413      12.449206       4.277192      -2.582982      20.496870      -9.905821      13.867164           0.000000
          432              O       2.881501      15.794799      23.078343      -0.217014      30.241493 0.40766806E+03  0.91757248E+04                                 7.910196                            6.352416       0.031084       2.117688                    0.998141      23.762914      61.104032       0.733111       0.371195      -1.125747       0.010371      -0.058216       0.153209       0.164224       0.136971       0.085881       0.035123       0.023107      -0.092009      -0.135388      -0.052563       0.187951              9.886363      13.183774       5.497466       1.708015      10.782989       0.352573       5.692325          -0.000000
          433              O       4.700811      18.087909      25.294329      -0.207095      28.931919 0.43419794E+03  0.99470880E+04                                 7.734987                            6.623337      -0.053159       2.085372                    0.997820      24.070799      62.835725       0.705668       0.378876      -1.117861      -0.097828       0.120775      -0.097591       0.183523       0.046125       0.115339       0.116712      -0.168655      -0.075191      -0.173022      -0.032577       0.205599              8.567760       8.704353       2.516171       3.003609       9.724206       2.992163       7.274721          -0.000000
          434              O       6.872525      19.538985      26.401141      -0.210936      27.320868 0.39316723E+03  0.87737769E+04                                 7.440552                            6.256712       0.047591       2.118257                    0.998747      23.757078      60.922848       0.735107       0.373376      -1.123561      -0.075768      -0.002824       0.189499       0.204105      -0.060677       0.094504       0.005415       0.289927      -0.071800      -0.150863      -0.055015       0.205878              8.593435      13.966475      -1.151975       2.837740       4.786458      -0.109624       7.027372          -0.000000
          435              O       7.132911      17.097089      27.839290      -0.188581      21.306208 0.32475741E+03  0.69024670E+04                                 6.138003                            5.589654       0.208108       2.169295                    0.999316      23.176792      57.825717       0.798765       0.360780      -1.134311       0.130243       0.002425      -0.196813       0.236018       0.133462       0.034551       0.123298      -0.093392      -0.156101      -0.150618      -0.070995       0.221614              6.349920       5.998920       1.966520       0.443725       7.481404       1.752976       5.569436          -0.000000
          436              O       5.855301      52.362199      30.686324      -0.629629      40.966282 0.54725414E+03  0.13186672E+05                                 9.475668                            7.182233       0.315185       2.148404                    0.996352      28.038316      73.286764       0.719116       0.353477      -1.145801      -0.042014      -0.020922      -0.049702       0.068361      -0.017116      -0.030054      -0.055185       0.104816       0.032147      -0.094740       0.028864       0.065876             12.613408      21.183737       0.702487       2.048066       9.502357       2.718907       7.154129           0.000001
          437              O       4.151305      53.711905      31.131409      -0.770531      53.505608 0.75233497E+03  0.19699597E+05                                11.271386                            8.429456      -0.171062       1.946809                    0.998009      31.075582      85.661873       0.660452       0.354176      -1.141170       0.032465      -0.110525       0.015523       0.116235      -0.007777      -0.057782      -0.045863      -0.058887       0.187486      -0.090812      -0.010394       0.101206             15.322304      14.780959      -3.123547      -0.163523      21.030253       6.516730      10.155701           0.000000
          438              O       1.665085      53.239385      29.950494      -0.777377      51.006671 0.70058012E+03  0.17928988E+05                                10.902223                            8.030923       0.096844       2.033191                    0.998342      30.973137      83.015906       0.693272       0.345227      -1.154353      -0.006463      -0.123846      -0.110965       0.166412      -0.073045      -0.008630       0.015230      -0.082184      -0.102345      -0.066754      -0.036346       0.103100             15.594356      12.438954      -4.370516      -2.409446      24.089618       7.818877      10.254497           0.000000
          439              O       1.606319      42.411493      25.217867      -0.219314      30.311053 0.40878084E+03  0.92072796E+04                                 7.923194                            6.361741       0.026716       2.115933                    0.998118      23.789178      61.198334       0.732441       0.371272      -1.125659      -0.011192      -0.160661       0.026486       0.163214       0.005922      -0.161036      -0.002595       0.079355       0.076991      -0.134849      -0.052594       0.187443              9.905329      13.214721      -1.271263      -5.626988       6.670358       2.032820       9.830909          -0.000000
          440              O       6.518715      41.638948      28.311750      -0.205761      28.898311 0.43361028E+03  0.99302285E+04                                 7.729425                            6.619170      -0.061394       2.083335                    0.997781      24.052727      62.777110       0.705842       0.378912      -1.117838       0.098461       0.145903       0.055554       0.184577       0.077858      -0.098387      -0.005947       0.024226       0.502673      -0.174166      -0.032208       0.206373              8.560998       8.696559       1.342070      -3.676974       5.292219      -0.435314      11.694217          -0.000000
          441              O       4.347004      41.405959      30.121826      -0.211449      27.317778 0.39306086E+03  0.87709776E+04                                 7.440225                            6.255930       0.043598       2.117262                    0.998680      23.753357      60.915632       0.735127       0.373384      -1.123534       0.074081      -0.164839       0.092896       0.203198       0.112912       0.004569      -0.050738       0.211468      -0.301483      -0.151222      -0.054570       0.205792              8.593518      13.967185       3.034268      -0.421342       6.562466      -0.915062       5.250903          -0.000000
          442              O       4.086622      38.939537      28.726156      -0.189058      21.312088 0.32485373E+03  0.69051024E+04                                 6.138929                            5.590384       0.205615       2.168656                    0.999345      23.179618      57.837321       0.798725       0.360767      -1.134309      -0.130432       0.171150      -0.096656       0.235896      -0.036694      -0.131721      -0.007745       0.106949       0.444872      -0.150311      -0.070323       0.220634              6.350760       5.999708      -0.599016      -1.925320       4.530535      -0.048842       8.522039          -0.000001
          443              O       3.611403      54.894566      33.707521      -0.633478      41.064138 0.54882703E+03  0.13233767E+05                                 9.488541                            7.190697       0.313950       2.147465                    0.996269      28.081597      73.420015       0.718986       0.353295      -1.145974      -0.038031      -0.030919       0.042348       0.064774      -0.019110       0.031083      -0.001154       0.002974      -0.263498      -0.094795       0.027870       0.066924             12.633048      21.217405       1.424925      -1.638846       5.393018      -0.343518      11.288720           0.000001
          444              O       1.907406      54.605168      32.316100      -0.771572      53.522493 0.75275469E+03  0.19712943E+05                                11.273261                            8.431321      -0.175559       1.945387                    0.998014      31.082215      85.679710       0.660449       0.354135      -1.141225       0.030967       0.068626       0.087204       0.115209      -0.046108       0.034057      -0.005238      -0.149007      -0.075080      -0.090373      -0.011456       0.101829             15.324758      14.787175       1.420080       2.786070       7.231653       1.450613      23.955444           0.000000
          445              O       6.152889      53.818726      33.315771      -0.777006      51.019092 0.70076896E+03  0.17934979E+05                                10.903846                            8.031763       0.105401       2.035648                    0.998374      30.976102      83.025780       0.693269       0.345206      -1.154374      -0.006353      -0.034311       0.164108       0.167777       0.029132       0.067770       0.031404       0.001444       0.147551      -0.066943      -0.036396       0.103339             15.597706      12.442417       0.098332       4.993398       6.943049       2.081145      27.407651           0.000000
          446              O       6.094136      55.134097      45.059314      -0.217172      30.262313 0.40795220E+03  0.91841594E+04                                 7.916752                            6.356791       0.025647       2.115896                    0.998158      23.762647      61.119687       0.732450       0.371448      -1.125501      -0.008030       0.101834       0.128639       0.164264      -0.142827       0.077710      -0.033633       0.018565      -0.103956      -0.136030      -0.053138       0.189169              9.896577      13.199989      -4.233511       3.911348       7.276005      -2.383347       9.213737          -0.000000
          447              O       4.274823      58.199751      44.181415      -0.205186      28.894185 0.43349759E+03  0.99275061E+04                                 7.729787                            6.619180      -0.057073       2.084519                    0.997736      24.050846      62.782151       0.705667       0.379012      -1.117708       0.097404      -0.023768      -0.155198       0.184767      -0.123240      -0.017723      -0.110569      -0.178057      -0.105151      -0.172863      -0.032581       0.205444              8.561404       8.696157      -3.855256       0.676564      10.472132      -2.555005       6.515922          -0.000000
          448              O       2.103107      59.883818      43.478153      -0.212268      27.345633 0.39360507E+03  0.87862107E+04                                 7.446046                            6.260987       0.039408       2.115746                    0.998684      23.764398      60.955809       0.734698       0.373470      -1.123462       0.074617       0.162944       0.095487       0.203066      -0.051822      -0.100738       0.044661       0.201993      -0.331401      -0.151372      -0.054681       0.206053              8.600228      13.978726      -1.884290      -2.418663       6.376742       1.026127       5.445215          -0.000000
          449              O       1.842729      59.908343      46.311971      -0.187900      21.276876 0.32417485E+03  0.68866553E+04                                 6.130755                            5.583163       0.210099       2.170042                    0.999312      23.163159      57.768057       0.799585       0.360589      -1.134517      -0.132017      -0.166876      -0.101404       0.235709      -0.097019       0.099502      -0.116043      -0.106028      -0.196580      -0.151764      -0.070870       0.222634              6.342473       5.992084      -1.366469       1.479479       7.556405      -1.702121       5.478930          -0.000000
          450              O       1.367497      56.244817      30.003829      -0.632617      41.022651 0.54810854E+03  0.13211904E+05                                 9.481974                            7.185754       0.313123       2.147526                    0.996251      28.066673      73.364566       0.719280       0.353272      -1.146011      -0.037674       0.052106       0.006623       0.064639       0.035829       0.000463       0.056978       0.099125       0.023578      -0.094310       0.028116       0.066194             12.624253      21.205564      -2.130442      -0.414319      10.102844      -2.377653       6.564350           0.000001
          451              O       6.395204      55.184509      30.950165      -0.771614      53.507696 0.75245573E+03  0.19702054E+05                                11.268607                            8.427416      -0.167134       1.947799                    0.998017      31.079857      85.650879       0.660901       0.353948      -1.141440       0.031035       0.042944      -0.103992       0.116712       0.053608       0.022233       0.050917      -0.069636       0.162426      -0.091180      -0.010411       0.101592             15.319068      14.779374       1.702653      -2.622516      18.512505      -7.964979      12.665324           0.000000
          452              O       3.908984      56.443471      31.131409      -0.778365      51.065716 0.70159855E+03  0.17961437E+05                                10.909133                            8.035863       0.099071       2.033312                    0.998379      30.995334      83.088112       0.693180       0.345150      -1.154426      -0.007671       0.157732      -0.051572       0.166126       0.043453      -0.058258      -0.046619      -0.026720       0.064322      -0.066299      -0.035275       0.101574             15.604413      12.449206       4.277192      -2.582982      20.496869      -9.905821      13.867164           0.000000
          453              O       3.850199      65.955992      24.120494      -0.217014      30.241493 0.40766806E+03  0.91757248E+04                                 7.910196                            6.352416       0.031084       2.117688                    0.998141      23.762914      61.104032       0.733111       0.371195      -1.125747      -0.010371       0.058216      -0.153209       0.164224       0.136971       0.085881       0.035123       0.023107      -0.092009      -0.135388      -0.052563       0.187951              9.886363      13.183774       5.497466       1.708015      10.782989       0.352573       5.692325          -0.000000
          454              O       2.030889      63.662882      21.904508      -0.207095      28.931919 0.43419794E+03  0.99470880E+04                                 7.734987                            6.623337      -0.053159       2.085372                    0.997820      24.070799      62.835725       0.705668       0.378876      -1.117861       0.097828      -0.120775       0.097591       0.183523       0.046125       0.115339       0.116712      -0.168655      -0.075191      -0.173022      -0.032577       0.205599              8.567760       8.704353       2.516171       3.003609       9.724206       2.992163       7.274721          -0.000000
          455              O      -0.140825      62.211806      20.797696      -0.210936      27.320868 0.39316723E+03  0.87737772E+04                                 7.440552                            6.256712       0.047591       2.118257                    0.998747      23.757078      60.922849       0.735107       0.373376      -1.123561       0.075768       0.002824      -0.189499       0.204105      -0.060677       0.094504       0.005415       0.289927      -0.071800      -0.150863      -0.055015       0.205878              8.593435      13.966476      -1.151975       2.837740       4.786458      -0.109624       7.027372          -0.000000
          456              O      -0.401211      64.653702      19.359547      -0.188581      21.306208 0.32475742E+03  0.69024671E+04                                 6.138003                            5.589654       0.208108       2.169295                    0.999316      23.176792      57.825717       0.798765       0.360780      -1.134311      -0.130243      -0.002425       0.196813       0.236018       0.133462       0.034551       0.123298      -0.093392      -0.156101      -0.150618      -0.070995       0.221614              6.349920       5.998920       1.966520       0.443725       7.481404       1.752976       5.569436          -0.000000

******************************************************
Auxiliary information for the entire system
The total spin magnetic moment of the unit cell is   -0.000001
The total net atomic charge of the unit cell is   -0.000008
Accuracy of reproducing the electrostatic potential in the unit cell:
  The inner radius (bohr) =    5.0000
  The outer radius (bohr) =   12.0000
  Valid grid points have density less than (e/(bohr^3)) =    0.0001
  The number of valid grid points were=      1786886
  The rms potential error without charges in kcal/mol is=      3.02502
  The rms potential error with partial charges in kcal/mol is=      0.60192
  The RRMSE value at monopole order=      0.19898
  The rms potential error with partial charges and cloud penetration in kcal/mol is=      0.59809
  The RRMSE value at monopole order with cloud penetration is=      0.19771
  The rms potential error with partial charges and atomic dipoles in kcal/mol is=      0.23698
  The RRMSE value at dipole order=      0.07834
  The rms potential error with partial charges, atomic dipoles and cloud penetration in kcal/mol is=      0.23099
  The RRMSE value at dipole order with cloud penetration=      0.07636

******************************************************
The electron densities and ab initio electrostatic potential were computed in VASP using the PBE functional and
projector augmented wave method. See the main text of the journal article for a description of computational details.
The atomic charges, dipoles, and quadrupoles were computed with the DDEC6 method as described in
(a) T. A. Manz and N. Gabaldon Limas, RSC Adv. 6 (2016) 47771-47801 DOI: 10.1039/c6ra04656h
(b) N. Gabaldon Limas and T. A. Manz, RSC Adv. 8 (2018) 2678-2707 DOI: 10.1039/c7ra11829e.
For each atom in the material, the electron cloud parameters were fit to the spherically averaged atom-in-material
electron density using radial positions for which this density was between 10^-4 and 10^-2 electrons per cubic bohr.
The polarizabilities, dispersion coefficients, and quantum Drude oscillator (QDO) parameters were fit using the MCLF method.
The magnetic structure of the system was optimized in VASP from the default ferromagnetic initial guess using spin polarization.
The atomic spin moments (ASMs) were computed on this optimized magnetic structure using the DDEC6 partition as inputs
to the method of T. A. Manz and D. S. Sholl, J. Chem. Theory Comput. 7 (2011) 4146-4164 DOI: 10.1021/ct200539n.
The RMSE and RRMSE were computed using a uniform grid with Ewald summation.
