# Supplementary material for: A collection of forcefield precursors for metal–organic frameworks
Source: RSC Adv. 2019 Nov 13;9(63):36492–507. doi: 10.1039/c9ra07327b (PMC9075174; doi:10.1039/c9ra07327b)
Supplement: RA-009-C9RA07327B-s5468 [file RA-009-C9RA07327B-s5468.xyz]

  696
jmolscript: load "" {1 1 1} spacegroup "x,y,z" unitcell [{      7.038200     0.000000     0.000000 }, {     -2.346100    83.740342     0.000000 }, {      2.346100    41.870175    72.521261 }]
Mg     2.560825    40.998854    23.486010     1.443486
Mg     4.627194    84.559744    49.041052     1.455080
Mg     4.906893    41.710228    25.272209     1.442332
Mg     2.281127    83.931273    47.291114     1.454877
Mg     0.214758    42.901435    23.763042     1.440906
Mg     6.973262    82.730017    48.710355     1.455674
H      1.863889    46.332275     6.327480     0.104510
H      3.575649    46.471703     5.768341     0.103723
H      2.590935    45.024670     5.295502     0.102395
H      3.439180    45.782102     8.182574     0.072732
H      4.235130    44.522228     7.150596     0.075339
H      2.125360    43.217135     7.038188     0.074731
H      1.263462    44.497106     8.000546     0.073748
H      2.706083    44.056213     9.970948     0.076418
H      3.719373    42.937023     8.982483     0.075543
H      1.781053    41.369404     8.701101     0.078658
H      2.340521    41.564101    10.382869     0.077433
H      1.401344    38.603461    10.286416     0.115520
H      1.783872    36.999415    11.038461     0.102888
H      2.323841    37.347356     9.346540     0.101202
H      6.457306    37.048403    10.334280     0.068602
H      0.335620    35.838773     9.353067     0.070757
H      0.508899    37.436539     7.450109     0.075468
H     -0.255731    38.736608     8.435673     0.079556
H      4.686424    37.223001     8.632206     0.070741
H      5.502925    36.062360     7.534234     0.069837
H      5.736802    38.258032     5.911208     0.085396
H      4.309808    37.191598     5.924987     0.067476
H      5.256633    84.813478    67.024875     0.121071
H      5.958552    86.465256    67.301181     0.123516
H      6.243317    85.606080    65.746325     0.119812
H      3.529462    82.743417    70.555210     0.125074
H      3.665087    81.778728    69.042416     0.123970
H      4.564217    83.342579    69.207039     0.118820
H      6.482689    85.018223    69.459413     0.105551
H      3.308600    83.342579    66.829792     0.107820
H      3.285182    40.242678     1.590391     0.125818
H      3.651520    39.191317     0.171150     0.120472
H      4.700846    39.110927     1.637530     0.123404
H      3.070944    38.711486     7.439231     0.084473
H      3.573611    39.514137     5.932964     0.083222
H      0.263265    43.602759     9.949917     0.086704
H      0.362364    42.268776    11.137815     0.088215
H      4.071848    44.043652    12.055209     0.116105
H      5.860465    43.980847    12.256818     0.121918
H      5.085770    43.592710    10.669328     0.124625
H      2.747966    38.090970    13.900875     0.128942
H      3.967122    37.329770    12.821759     0.116383
H      4.417850    37.725444    14.516581     0.119800
H      0.311058    42.303947    14.211266     0.120059
H      1.948213    42.895572    13.794269     0.117998
H      1.369321    41.277709    13.183640     0.131353
H      2.396622    38.769267    19.460355     0.122846
H      2.855653    37.681480    18.104208     0.124164
H      4.093954    38.740377    18.857703     0.124839
H      7.063479    82.992126    64.952217     0.107976
H      3.200279    86.100986    62.784556     0.095652
H      6.738589    83.557372    55.905915     0.109494
H      2.676913    86.407475    56.021224     0.106154
H      6.916596    82.272378    70.893884     0.110035
H      5.087532    38.737864    11.360456     0.101193
H      4.270116    42.741071    14.182258     0.108034
H      1.161096    85.098613    54.649121     0.096778
H      2.590412    84.594915    52.774447     0.099646
H      4.742905    84.248230    52.260996     0.129349
H      2.440751    41.423417    20.084763     0.131934
H      4.599367    40.772755    19.803381     0.105125
H      5.976953    40.309252    17.867788     0.097557
H      2.731040    82.847673    58.160601     0.107818
H      1.917635    86.865954    60.960647     0.102156
H      0.083574    43.382940     1.443898     0.109688
H      4.414542    39.178757    16.302779     0.110562
H      0.319998    41.976103    16.531221     0.111698
H      3.803059    39.514137     9.540172     0.096143
H     -0.059367    42.635558     7.392817     0.107047
H      3.280789    87.511591    54.037767     0.123488
H      5.044773    87.522896    53.693291     0.126839
H      3.953852    86.398682    52.799104     0.121037
H      5.599740    84.270840    59.220137     0.131842
H      5.038092    82.655489    58.586301     0.117809
H      6.688268    83.245858    58.223694     0.120411
H      2.615048    87.860789    57.803071     0.121299
H      3.052051    88.263999    59.499343     0.116127
H      4.278246    87.491494    58.435456     0.129150
H      1.916441    82.014876    61.677157     0.124888
H      1.138016    81.620459    60.093293     0.122010
H      2.926915    81.556397    60.292726     0.118324
H      6.643436    83.330018    61.206494     0.088074
H      6.741550    82.006083    62.405996     0.086239
H      3.431204    86.123596    66.390314     0.082002
H      3.933308    86.916198    64.878245     0.085792
H      2.298831    86.543135    70.699527     0.125673
H      3.347806    86.465257    72.165907     0.118825
H      3.714706    85.412641    70.747391     0.125617
H      3.696145    42.298922     5.511616     0.107612
H      0.520226    40.633326     2.871842     0.107976
H      2.439120    42.308971     3.134369     0.118020
H      3.337898    43.871565     3.305519     0.124784
H      3.473031    42.913157     1.789100     0.123945
H      0.761991    40.029140     6.582755     0.120200
H      1.045771    39.177501     5.023548     0.122862
H      1.748042    40.826767     5.307106     0.120742
H      2.694937    88.446134    66.383787     0.069810
H      1.267802    87.379701    66.404818     0.084368
H      1.501609    89.565324    64.767288     0.069637
H      2.317899    88.397146    63.676568     0.071487
H      7.259983    86.886051    63.883254     0.079222
H      6.495424    88.192401    64.860840     0.075266
H      6.668280    89.777605    62.947729     0.070128
H      0.547157    88.562952    61.973769     0.068385
H      4.680411    88.267767    62.963684     0.100637
H      5.221014    88.605659    61.268862     0.104030
H      5.603401    87.005381    62.031786     0.115390
H      4.665280    84.044742    61.954188     0.077148
H      5.222425    84.248231    63.635231     0.079173
H      3.283331    82.681868    63.361826     0.075536
H      4.296691    81.555141    62.380613     0.075825
H      5.737271    81.124297    64.355367     0.072395
H      4.876429    82.411805    65.309022     0.074916
H      2.765533    81.109224    65.205316     0.075476
H      3.558949    79.841814    64.179140     0.072279
H      4.410432    80.611807    67.061860     0.103698
H      3.422058    79.167286    66.597724     0.103871
H      5.133677    79.299177    66.035685     0.105351
H      4.209980    24.183794    29.232595     0.104573
H      5.921741    23.629851    29.391417     0.103172
H      4.937028    23.943878    30.881003     0.103127
H      5.785269    26.065439    28.781513     0.072730
H      6.581220    25.801657    30.388584     0.075882
H      4.471450    26.356856    31.575032     0.074983
H      3.609551    26.550296    29.985366     0.074942
H      5.052170    28.477161    29.381989     0.076538
H      6.065460    28.180720    30.845468     0.076832
H      4.127141    28.720846    32.343757     0.078688
H      4.686606    30.079951    31.334261     0.076854
H      3.747430    31.476740    33.946477     0.116252
H      4.129956    32.930054    34.959599     0.103956
H      4.669928    31.290837    35.504234     0.099550
H      1.765192    32.295721    35.269265     0.069778
H      2.681708    32.050781    36.807441     0.070507
H      2.854989    29.603888    36.375214     0.076583
H      2.090357    29.807377    34.756540     0.079555
H      7.032512    30.734382    35.969095     0.070506
H      7.849014    30.363831    37.523226     0.069721
H      1.044694    27.860414    36.433231     0.085270
H      6.655899    28.405563    37.349900     0.068976
H      2.910540    99.378853    38.079464     0.119026
H      3.612459    98.792252    36.510829     0.122369
H      3.897226    97.875295    38.032325     0.119298
H      1.183365   103.471243    38.107022     0.125025
H      1.318992   102.643470    39.698863     0.124798
H      2.218121   102.004113    38.262217     0.118616
H      4.136593   101.384853    36.684880     0.105521
H      0.962508    99.945356    39.450841     0.107876
H      5.631280    23.126154    36.874886     0.126249
H      5.997620    22.422735    38.495011     0.121391
H      7.046944    23.732852    37.831441     0.126035
H      5.417034    28.956994    35.276517     0.084902
H      5.919703    27.251203    35.334534     0.083073
H      2.609351    28.685674    29.785207     0.087194
H      2.708449    30.381416    30.346522     0.088408
H      6.417931    30.288465    28.350737     0.116720
H      1.168349    30.494466    28.304323     0.122378
H      7.431855    29.313727    29.434204     0.123109
H      5.094047    34.863200    32.583077     0.126805
H      6.313205    34.309257    33.781854     0.116276
H      6.763930    35.579180    32.591780     0.120074
H      2.657138    33.025518    28.779337     0.120926
H      4.294294    32.368575    28.475473     0.118972
H      3.715403    32.648686    30.181898     0.131471
H      4.742696    39.338702    29.215915     0.123157
H      5.201728    38.708137    30.836040     0.124015
H      6.440028    38.831236    29.542261     0.123337
H      4.717389    98.494555    40.693130     0.107809
H      0.854192    95.062876    39.084608     0.095583
H      4.392512    90.377604    44.726763     0.110065
H      0.330836    89.052413    42.200847     0.106924
H      4.570498   104.000064    38.345617     0.109335
H      7.433616    32.339685    33.293060     0.102272
H      6.616196    32.781833    28.415280     0.108517
H      5.853220    88.518568    44.020405     0.097070
H      0.244339    87.146902    45.393958     0.100622
H      2.396833    86.875583    45.950921     0.128752
H      4.786824    38.552380    26.605150     0.132678
H      6.945440    38.634027    27.309331     0.104754
H      1.284828    37.189506    28.678533     0.097465
H      0.384960    92.685069    44.214037     0.108263
H     -0.428449    93.100840    39.334082     0.102214
H      2.429672    21.429155    34.228585     0.107685
H      6.760620    36.399416    30.440074     0.110207
H      2.666075    35.198579    27.903280     0.110426
H      6.149146    30.375136    33.530930     0.096161
H      2.286722    26.954762    31.901378     0.106852
H      0.934714    86.782631    42.236382     0.121745
H      2.698699    86.478654    42.398830     0.127445
H      1.607779    86.266372    43.819522     0.119812
H      3.253658    92.891070    42.451771     0.130760
H      2.692011    93.149828    44.167624     0.116735
H      4.342187    92.540617    43.837652     0.119948
H      0.268968    89.868881    40.051317     0.120466
H      0.705969    91.136291    38.853991     0.116818
H      1.932165    90.601190    40.054943     0.130790
H     -0.429644    96.146895    43.176983     0.124267
H      5.830133    94.972437    44.310490     0.122009
H      0.580832    95.177182    44.266253     0.116459
H      4.297352    95.081718    42.273368     0.086616
H      4.395464    96.782484    42.820179     0.086117
H      1.085113    98.174248    37.262149     0.082994
H      1.587219    96.468457    37.331770     0.086761
H     -0.047266   101.696367    34.744211     0.126432
H      1.001706   103.005228    34.078466     0.120713
H      1.368609   102.303066    35.699316     0.126633
H      6.042237    25.493912    33.133514     0.107548
H      2.866322    24.040598    35.895849     0.107941
H      4.785216    23.430131    34.313435     0.118228
H      5.683994    22.797054    32.874613     0.123317
H      5.819128    21.963000    34.462828     0.123861
H      3.108082    27.556436    34.563633     0.120101
H      3.391864    26.631943    36.080778     0.123519
H      4.094134    26.052878    34.510692     0.121520
H      0.348846    97.007326    35.254035     0.068721
H      5.959910    97.558757    36.167078     0.083447
H     -0.844480    95.047802    35.093038     0.069969
H     -0.028189    94.687300    36.650070     0.070528
H      4.913895    95.621843    37.855373     0.078776
H      4.149334    95.815283    36.235248     0.075525
H      4.322193    93.365878    35.818976     0.070227
H      5.239272    93.129730    37.357877     0.069244
H      2.334324    94.134614    37.118557     0.101614
H      2.874930    92.497909    37.673345     0.104271
H      3.257315    93.958759    38.677764     0.116076
H      2.319195    95.371878    41.280552     0.076145
H      2.876337    96.725959    40.263804     0.078455
H      0.937244    97.272365    41.757017     0.074927
H      1.950605    96.985973    43.223397     0.076187
H      3.391182    98.911582    42.609142     0.072262
H      2.530339    99.093717    41.017300     0.075133
H      0.419443    99.655196    42.197221     0.074283
H      1.212860    99.400207    43.807918     0.072690
H      2.064339   101.511720    41.699725     0.102856
H      1.075966   101.832027    43.182785     0.103661
H      2.787586   101.279340    43.349584     0.103856
H      6.556040    55.094448    36.961186     0.104402
H      1.229601    55.508963    37.361503     0.102979
H      0.244885    56.641969    36.344755     0.102733
H      1.093129    53.762976    35.557174     0.073771
H      1.889078    55.286632    34.982081     0.075188
H      6.817507    56.036527    33.908041     0.075763
H      5.955610    54.563115    34.535350     0.074079
H      0.360029    53.077143    33.168324     0.076220
H      1.373318    54.492773    32.693310     0.074626
H      6.473196    55.520267    31.476403     0.079437
H     -0.005537    53.966465    30.804131     0.077441
H      6.093483    55.530316    28.288368     0.115757
H      6.476008    55.681048    26.523201     0.103583
H     -0.022221    56.972325    27.670487     0.100651
H      4.111243    56.266393    26.917716     0.069275
H      5.027757    57.720963    26.360753     0.069911
H      5.201039    58.570090    28.695938     0.074688
H      4.436410    57.066532    29.329048     0.079355
H      2.340362    57.653133    27.919960     0.070608
H      3.156863    59.184326    27.463802     0.069925
H      3.390744    59.492072    30.176822     0.085691
H      1.963748    60.013355    29.246374     0.068972
H      0.564488    67.028703    39.938184     0.121392
H      1.266409    65.963526    41.230513     0.123000
H      1.551174    67.739658    41.263872     0.120104
H      5.875512    65.006373    36.380291     0.124163
H      6.011137    66.798835    36.301242     0.123822
H      6.910269    65.874342    37.573265     0.116872
H      1.790543    64.817958    38.898229     0.106518
H      5.654654    67.933098    38.761889     0.107955
H      0.939129    62.241686    34.055984     0.126147
H      1.305467    63.996465    33.855100     0.121452
H      2.354792    62.766738    33.052290     0.125664
H      0.724885    57.942038    29.805513     0.086023
H      1.227554    58.845177    31.253763     0.082354
H      4.955410    53.322083    32.786137     0.086772
H      5.054507    52.960325    31.036924     0.088506
H      1.725792    51.278400    32.115315     0.118421
H      3.514410    51.135204    31.960120     0.123213
H      2.739715    52.704080    32.417729     0.124700
H      0.401902    52.656347    26.037308     0.129806
H      1.621058    53.971489    25.917648     0.117077
H      2.071785    52.305894    25.412900     0.121259
H      5.003199    50.281053    29.530657     0.120699
H      6.640355    50.346370    30.251519     0.118979
H      6.061462    51.684122    29.155723     0.132154
H      0.050555    47.502548    23.844991     0.123048
H      0.509586    49.220900    23.581013     0.125350
H      1.747888    48.038905    24.121297     0.124763
H      2.371333    69.734353    39.397175     0.107222
H      5.546338    70.057172    43.173357     0.095497
H      2.046450    77.286058    44.409845     0.110027
H      5.022978    75.761146    46.820451     0.106640
H      2.224445    64.948593    35.803021     0.107713
H      2.741470    54.532968    27.867745     0.101336
H      1.924057    50.087612    29.923723     0.107516
H      3.507160    77.603852    46.372995     0.097978
H      4.936477    79.479217    46.874117     0.101086
H      0.050769    80.097221    46.830604     0.128576
H      0.094687    45.634719    25.831348     0.132263
H      2.253302    46.203735    25.408549     0.105283
H      3.630889    48.111759    25.974940     0.098951
H      5.077099    75.688292    42.667884     0.107625
H      4.263697    71.254241    44.747794     0.101508
H      4.775725    60.798421    36.848778     0.109437
H      2.068478    50.032344    25.778407     0.109840
H      5.012137    48.435834    28.086759     0.110409
H      1.456999    55.721244    29.450159     0.095774
H      4.632778    56.020197    33.227066     0.106532
H      5.626856    76.926812    48.768372     0.121709
H      0.352640    77.219484    48.950401     0.128007
H      6.299918    78.555980    48.423896     0.120341
H      0.907600    74.059123    43.370615     0.132101
H      0.345950    75.415717    42.288598     0.116324
H      1.996127    75.434559    42.981176     0.119679
H      4.961113    73.491364    47.188134     0.121235
H      5.398115    71.820744    46.689188     0.117137
H      6.624310    73.128350    46.552123     0.128752
H      4.262497    73.059264    40.188382     0.124952
H      3.484072    74.628139    40.638739     0.123283
H      5.272971    74.487455    40.483544     0.118626
H      1.951294    72.809299    41.562660     0.087375
H      2.049405    72.432467    39.816348     0.086813
H      5.777261    66.923190    41.390059     0.083475
H      6.279367    67.836379    42.832507     0.086314
H      4.644886    62.981532    39.598784     0.125180
H      5.693859    61.750549    38.798149     0.121099
H      6.060760    63.505328    38.595815     0.126397
H      1.350091    57.817684    33.876131     0.105993
H      5.212373    60.936593    33.753571     0.107321
H      0.093069    59.871416    35.073457     0.117549
H      0.991848    58.941898    36.341129     0.124037
H      1.126981    60.734360    36.269333     0.124054
H      5.454134    58.024941    31.374873     0.119218
H      5.737914    59.801073    31.416935     0.122154
H      6.440187    58.730872    32.703463     0.119116
H      5.040997    65.767573    43.404700     0.067765
H      3.613861    66.282577    42.470626     0.084407
H      3.847671    66.607908    45.182196     0.069707
H      4.663961    68.136588    44.715884     0.070823
H      2.567843    68.713140    43.303895     0.079723
H      1.803284    67.213351    43.946434     0.075372
H      1.976144    68.077551    46.275817     0.069271
H      2.893220    69.528352    45.710876     0.068858
H      7.026473    68.818653    44.960281     0.101012
H      0.528878    70.117466    46.100315     0.104076
H      0.911262    70.256893    44.332972     0.116055
H      7.011338    71.804415    41.807782     0.076340
H      0.530282    70.246844    41.143487     0.078753
H      5.629386    71.266802    39.923679     0.074463
H      6.642745    72.679920    39.438512     0.076176
H      1.045124    71.185155    38.078013     0.074639
H      0.184282    69.715512    38.716200     0.075704
H      5.111584    70.456614    37.639985     0.075763
H      5.905000    71.979013    37.055464     0.073036
H      6.756482    69.097508    36.280936     0.103611
H      5.768106    70.221722    35.262013     0.103133
H      0.441526    70.642517    35.657254     0.105643
C      2.792298    45.758235     6.112092    -0.349581
C      3.269208    45.030951     7.373237    -0.101380
C      2.238957    43.988383     7.837373    -0.146221
C      2.689754    43.307574     9.142755    -0.156660
C      1.822016    42.096689     9.548874    -0.132929
C      1.509381    37.510649    10.084807    -0.349234
C      0.200698    36.929073     9.550325    -0.097487
C     -0.236868    37.638772     8.254370    -0.153962
C      5.416495    37.145123     7.793860    -0.142801
C      4.894049    37.910091     6.548670    -0.133024
C      6.138378    85.464141    66.843571    -0.411931
C      3.615257    82.816271    69.447085    -0.407258
C      7.331144    84.658977    68.883595    -0.204942
C      7.339448    84.818503    67.484659     0.113288
C      1.417154    84.366305    66.739141     0.019497
C      2.473096    83.721923    67.407062    -0.202250
C      2.460147    83.549837    68.805997     0.113105
C      1.362258    84.043486    69.552241     0.020857
C      4.107525    39.796760     0.989190    -0.393348
C      3.959024    39.093342     6.886619    -0.190596
C      0.415995    42.501155    10.050722    -0.190336
C      4.991951    43.488454    11.765124    -0.402263
C      3.827837    38.075897    13.641249    -0.395283
C      1.362495    41.984896    14.047368    -0.396880
C      3.030693    38.690133    18.551664    -0.402267
C      7.690229    83.828692    63.053610     0.067836
C      7.721620    83.693032    64.460523    -0.201686
C      2.344646    85.450323    64.641101     0.072755
C      2.466899    85.442787    63.239990    -0.182683
C      5.859799    84.195474    55.933473    -0.192043
C      5.103827    84.259535    57.113394     0.114684
C      4.400146    85.823386    54.857257     0.116521
C      3.571961    85.797008    56.000918    -0.203037
C      1.493517    84.509501    65.259707     0.022990
C      1.638784    84.637623    62.416874     0.010753
C      3.900576    85.010686    57.126448     0.016674
C      5.512252    84.945369    54.791263     0.005557
C      7.471910    82.920528    71.568332    -0.206419
C      4.997012    40.890828     0.441654     0.109368
C      5.720539    41.748748     1.308284     0.018138
C      4.279055    39.460125    13.222076     0.113206
C      4.892996    39.622162    11.963832    -0.198148
C      5.122581    40.904645    11.404694     0.008704
C      4.892784    42.050213    12.232886     0.112331
C      4.433824    41.866822    13.551323    -0.196600
C      4.011533    40.606949    14.011833     0.014820
C      1.529052    84.555976    52.608373    -0.049905
C      0.708117    84.848648    53.695467    -0.191619
C      6.357257    84.795892    53.570730     0.126251
C      5.802576    84.415292    52.331342    -0.300966
C      0.605753    41.479942    21.203766     0.323268
C      6.224700    41.297807    21.142123    -0.208999
C      5.289535    41.398295    22.314067     0.668601
C      1.881945    84.180400    50.224599     0.673433
C      0.998230    84.229388    51.339251    -0.236397
C      6.615347    84.105034    51.223942     0.377302
C      1.382628    41.213648    20.057930    -0.259260
C      0.799231    40.766474    18.855528     0.113249
C      6.452665    40.619510    18.793885    -0.179078
C      5.664528    40.889573    19.911437    -0.064703
C      3.004614    84.980540    58.324499     0.015000
C      2.568317    83.725691    58.786459    -0.195560
C      2.106893    83.548580    60.105621     0.110229
C      1.879208    84.699172    60.926562     0.007898
C      2.112523    85.979143    60.361621    -0.198720
C      2.735755    86.132388    59.107003     0.115588
C      1.279701    83.906570    71.029499     0.014588
C      2.002736    84.765746    71.895403     0.111779
C     -0.472092    42.733534     0.768725    -0.207000
C      1.603697    40.614486    17.611788     0.004569
C      3.144287    40.562985    15.229465     0.015965
C      5.363850    40.973731     9.915832     0.011611
C      5.510665    41.121951     7.074449     0.023435
C      3.513934    39.780432    16.344117    -0.203324
C      2.722067    39.746517    17.512434     0.116373
C      1.932097    41.297807    15.275153     0.115194
C      1.208923    41.353075    16.477556    -0.195656
C      4.536368    40.174848     9.089090    -0.183419
C      4.659395    40.176104     7.685803     0.070613
C     -0.717579    41.932139     7.880160    -0.198941
C     -0.686469    41.786431     9.287073     0.067475
C      4.151907    86.865953    53.785393    -0.404101
C      5.632749    83.566165    58.354958    -0.397921
C      3.196123    87.512848    58.685655    -0.397315
C      2.007656    82.114108    60.579910    -0.404546
C      6.588539    83.106431    62.295763    -0.189715
C      3.045440    86.538110    65.434483    -0.191743
C      2.892152    85.858558    71.348592    -0.393710
C      5.640516    41.608064     2.784816     0.018607
C      4.543402    42.099201     3.533961     0.114963
C      4.531508    41.920834     4.932171    -0.201878
C      5.587591    41.272684     5.596466     0.016023
C     -0.335055    40.825511     4.848046     0.115280
C     -0.327595    40.991316     3.449836    -0.209498
C      3.387799    42.835279     2.897224    -0.405267
C      0.866367    40.177360     5.486233    -0.410916
C      2.110485    87.723874    65.765180    -0.133310
C      1.587898    88.480049    64.514914    -0.143663
C      7.241191    87.983887    64.057305    -0.153296
C      6.803554    88.686050    62.756998    -0.097657
C      5.495153    88.100705    62.226143    -0.349422
C      5.182026    83.515921    62.791809    -0.134527
C      4.312879    82.308804    63.204455    -0.154424
C      4.762199    81.635532    64.514189    -0.145232
C      3.730470    80.597989    64.984126    -0.101525
C      4.206746    79.875729    66.249622    -0.351894
C      5.138390    24.284282    29.837422    -0.351098
C      5.615297    25.740108    29.836697    -0.101124
C      4.585046    26.663345    30.507519    -0.146375
C      5.035842    28.134244    30.444425    -0.159368
C      4.168102    29.091397    31.290023    -0.131226
C      3.855467    31.848548    34.993684    -0.349849
C      2.546785    31.676461    35.764585    -0.099116
C      2.109220    30.199282    35.797945    -0.154229
C      7.762585    30.047293    36.455713    -0.142577
C      7.240140    28.586443    36.415826    -0.132499
C      3.792286    98.896509    37.606625    -0.405347
C      1.269161   102.475152    38.597991    -0.405462
C      4.985049   101.065802    37.283905    -0.204026
C      4.993355    99.774526    37.845220     0.109280
C     -0.928938    99.354987    38.609594     0.018832
C      0.127003   100.255614    38.833685    -0.202243
C      0.114052   101.553171    38.283248     0.111849
C     -0.983838   101.952612    37.482614     0.018457
C      6.453624    22.828457    37.561662    -0.398043
C      6.305114    28.287489    35.222126    -0.193047
C      2.762081    29.323776    30.688822    -0.191244
C      7.338035    30.314843    28.976595    -0.401812
C      6.173918    34.645894    32.725944    -0.393295
C      3.708575    33.043103    29.137592    -0.399143
C      5.376768    38.591320    29.738793    -0.400803
C      5.344142    96.432030    40.917946     0.064554
C      5.375531    97.718282    40.331974    -0.199321
C     -0.001443    96.996022    38.719826     0.072723
C      0.120811    95.786392    39.426909    -0.182972
C      3.513722    90.082419    44.160371    -0.191909
C      2.757748    91.072230    43.514932     0.113956
C      2.054070    88.336433    43.288666     0.118360
C      1.225884    89.340061    42.739680    -0.202416
C     -0.852573    98.002162    39.225300     0.022427
C     -0.707302    95.476134    40.535759     0.012926
C      1.554497    90.707960    42.857890     0.016616
C      3.166176    88.718289    44.082048     0.004326
C      5.125812   104.260077    37.447078    -0.204947
C      7.343112    21.807243    36.887939     0.110548
C      8.066638    22.128806    35.711645     0.016646
C      6.625137    33.590765    31.736754     0.113761
C      7.239080    32.420075    32.225548    -0.197856
C      7.468666    31.294605    31.394454     0.005869
C      7.238867    31.439057    29.988267     0.113488
C      6.779905    32.672552    29.487870    -0.197518
C      6.357614    33.701302    30.348697     0.016755
C      6.221179    87.022547    45.510717    -0.050141
C      5.400243    87.817662    44.713709    -0.191339
C      4.011183    87.736015    44.821765     0.124745
C      3.456504    86.852973    45.771069    -0.299112
C      2.951823    39.493203    25.996696     0.323974
C      1.532570    39.530886    26.185252    -0.207662
C      0.597404    40.495575    25.512254     0.663606
C      6.574076    85.145926    47.027862     0.670134
C      5.690359    86.086749    46.428111    -0.234067
C      4.269276    86.049066    46.593460     0.376890
C      3.728701    38.634027    26.800232    -0.262736
C      3.145305    37.816303    27.788697     0.117368
C      1.760540    37.836400    27.946793    -0.180443
C      0.972401    38.669198    27.154136    -0.062816
C      0.658534    91.760576    42.284972     0.014810
C      0.222236    92.788070    43.140723    -0.195147
C     -0.239190    94.019053    42.634524     0.110406
C     -0.466876    94.154712    41.227612     0.006891
C     -0.233560    93.025473    40.401595    -0.197443
C      0.389673    91.862320    40.896190     0.114055
C     -1.066397   103.300413    36.862557     0.014952
C     -0.343363   103.620720    35.685537     0.111813
C      1.874007    21.169142    35.128574    -0.204362
C      3.949772    36.815187    28.542193     0.003418
C      5.490366    34.777784    29.777955     0.013898
C      7.709936    29.970670    32.079055     0.013019
C      0.818555    27.435850    33.371383     0.023570
C      5.860012    36.134378    29.898340    -0.203763
C      5.068143    37.163128    29.343553     0.117126
C      4.278176    34.449941    29.118737     0.115027
C      3.555000    35.463618    28.469671    -0.193985
C      6.882456    29.654132    33.184279    -0.184219
C      7.005484    28.438222    33.884834     0.071150
C      1.628510    27.728523    32.266885    -0.200103
C      1.659618    29.019799    31.689615     0.068145
C      1.805833    86.886888    42.921708    -0.402141
C      3.286668    92.494141    43.494626    -0.395506
C      0.850042    90.807192    39.911351    -0.398958
C     -0.338428    95.147035    43.639669    -0.402531
C      4.242453    96.136846    41.922365    -0.185946
C      0.699350    97.139217    37.381084    -0.195007
C      0.546054   102.600762    35.012540    -0.397927
C      7.986612    23.477863    35.095214     0.018624
C      6.889497    23.881073    34.295304     0.114997
C      6.877602    25.181141    33.750670    -0.202867
C      0.895483    26.080513    33.979837     0.018839
C      2.011039    25.655949    34.741310     0.113476
C      2.018500    24.362161    35.296823    -0.207782
C      5.733895    22.961604    33.976211    -0.403940
C      3.212459    26.532711    34.983531    -0.413075
C     -0.235606    96.832728    36.188834    -0.129972
C     -0.758191    95.371877    36.159101    -0.143940
C      4.895103    95.223657    36.817594    -0.151737
C      4.457468    93.746477    36.859656    -0.098305
C      3.149067    93.579416    37.632008    -0.352373
C      2.835939    96.361689    41.319714    -0.132735
C      1.966792    97.322609    42.158785    -0.156400
C      2.416110    98.793508    42.086989    -0.143656
C      1.384380    99.719258    42.750558    -0.099439
C      1.860655   101.176340    42.743306    -0.351074
C      0.446248    55.567999    36.571747    -0.349683
C      0.923156    54.839458    35.311327    -0.102667
C      6.931104    54.958788    34.176369    -0.146176
C      0.343700    54.168698    32.934080    -0.155251
C      6.514159    54.422431    31.682363    -0.135256
C      6.201519    56.251320    27.442770    -0.349782
C      4.892835    57.004983    27.206351    -0.098742
C      4.455271    57.772464    28.468946    -0.149748
C      3.070434    58.418102    28.271688    -0.145012
C      2.547989    59.113984    29.556765    -0.132948
C      1.446234    66.860385    40.592325    -0.411491
C      5.961308    65.929611    36.997447    -0.401988
C      2.638997    65.496255    38.875022    -0.207007
C      2.647302    66.628005    39.712643     0.112223
C      3.763209    67.499742    39.693787     0.021207
C      4.819149    67.243497    38.801775    -0.205625
C      4.806199    66.118027    37.953277     0.112385
C      3.708311    65.224936    38.007668     0.021427
C      1.761472    62.985300    33.970409    -0.398322
C      1.612966    58.229686    30.412516    -0.191823
C      5.108138    53.785586    31.781717    -0.188182
C      2.645895    51.807220    31.779542    -0.406044
C      1.481773    52.888727    26.154068    -0.399132
C      6.054635    50.582518    29.336300    -0.399580
C      0.684627    48.329065    24.230804    -0.404186
C      2.998086    70.960312    41.070966     0.065476
C      3.029476    69.809720    40.250025    -0.200909
C      4.690704    68.774689    41.681595     0.071316
C      4.812957    69.991855    42.375623    -0.184172
C      1.167661    76.943141    44.948678    -0.192716
C      0.411688    75.889269    44.414196     0.114491
C      6.746210    77.061215    46.896599     0.118631
C      5.918025    76.083965    46.301924    -0.202295
C      3.839573    68.709372    40.557515     0.024162
C      3.984842    71.107276    42.089889     0.012932
C      6.246638    75.502388    45.058185     0.017469
C      0.820115    77.557376    46.169210     0.003349
C      2.779760    64.040429    36.027112    -0.204651
C      2.650961    62.912446    35.191667     0.112935
C      3.374488    61.732963    35.501333     0.015236
C      1.932993    52.559627    27.562430     0.112971
C      2.546935    53.568280    28.331881    -0.195453
C      2.776522    53.411267    29.722114     0.006366
C      2.546726    52.121247    30.300108     0.111029
C      2.087765    51.071143    29.482068    -0.193499
C      1.665472    51.302266    28.160731     0.013304
C      3.875116    79.642511    46.923432    -0.050009
C      3.054181    78.554724    46.633346    -0.192427
C      1.665122    78.689127    46.650026     0.125989
C      1.110441    79.952769    46.940111    -0.298268
C      5.297887    44.637372    25.320798     0.322017
C      3.878634    44.781824    25.193886    -0.210692
C      2.943469    43.716647    24.694940     0.667939
C      4.228011    81.894707    47.790061     0.673479
C      3.344295    80.904897    47.275160    -0.236691
C      1.923212    81.066934    47.225120     0.376333
C      6.074764    45.762842    25.663099    -0.261323
C      5.491367    47.027740    25.877036     0.118954
C      4.106601    47.154607    25.780583    -0.182518
C      3.318464    46.051746    25.455688    -0.063112
C      5.350675    74.479919    44.433051     0.011062
C      4.914376    74.707274    43.115340    -0.193970
C      4.452952    73.653401    42.302377     0.112687
C      4.225267    72.367150    42.888349     0.006672
C      4.458584    72.216417    44.279306    -0.196959
C      5.081817    73.226326    45.039329     0.115207
C      3.625752    64.014050    37.150466     0.015659
C      4.348787    62.834568    37.461583     0.109502
C      4.220058    61.707841    36.623962    -0.205561
C      6.295833    48.180845    26.367280     0.001408
C      0.798225    50.269748    27.513841     0.017536
C      3.017792    54.666116    30.526374     0.010865
C      3.164609    57.052715    32.075429     0.024073
C      1.167870    49.695707    26.278804    -0.203505
C      0.376002    48.700872    25.665274     0.118331
C      6.624236    49.862769    28.127371     0.112968
C      5.901061    48.793824    27.574034    -0.192101
C      2.190310    55.781537    30.247893    -0.181533
C      2.313338    56.996191    30.950624     0.068576
C      3.974565    55.949855    32.374216    -0.197755
C      4.005674    54.804287    31.544573     0.065850
C      6.497974    77.468193    48.335420    -0.404095
C      0.940608    75.160728    43.192938    -0.396013
C      5.542187    72.900995    46.445516    -0.397575
C      4.353712    73.959891    40.822943    -0.407417
C      1.896396    71.977757    40.824393    -0.188270
C      5.391498    67.543706    42.226955    -0.193102
C      5.238205    62.761714    38.681390    -0.394916
C      3.294464    60.524590    34.641231     0.019629
C      2.197350    59.630243    34.691996     0.111246
C      2.185455    58.508541    33.838420    -0.200667
C      3.241536    58.257320    32.944958     0.018051
C      4.357091    59.129057    32.931905     0.112571
C      4.364551    60.257040    33.774602    -0.207367
C      1.041748    59.813635    35.647826    -0.403065
C      5.558511    58.900446    32.051497    -0.406442
C      4.456544    66.664433    43.088507    -0.131287
C      3.933959    67.369108    44.368507    -0.143967
C      2.549052    68.013490    44.167624    -0.153006
C      2.111417    68.788506    45.425867    -0.095291
C      0.803015    69.540913    45.184372    -0.351847
C      0.489882    71.343424    40.931000    -0.133488
C      6.658934    71.589621    39.679283    -0.153388
C      0.070052    70.791994    38.441345    -0.147792
C      6.076521    70.903787    37.307838    -0.101669
C      6.552796    70.168965    36.049594    -0.352566
O      1.268892    42.070312    22.297387    -0.782039
O      5.712531    41.773871    23.462078    -0.753971
O      4.055316    41.076732    22.147268    -0.650852
O      3.132422    84.427853    50.393574    -0.676707
O      1.430374    83.924155    49.055557    -0.763607
O      6.056372    83.659117    50.154254    -0.751618
O      3.614961    40.145121    24.938611    -0.783254
O      1.020399    41.301994    24.612991    -0.752710
O      6.401385    40.511904    25.874135    -0.649409
O      0.786353    85.168536    46.729075    -0.675310
O      6.122506    84.261628    47.834299    -0.763776
O      3.710303    85.345647    47.514480    -0.752739
O      5.961027    43.395084    25.285263    -0.781082
O      3.366465    42.534652    24.446192    -0.752518
O      1.709250    44.021880    24.499858    -0.650645
O      5.478489    81.624645    47.919874    -0.676522
O      3.776440    83.035251    48.152667    -0.763585
O      1.364238    82.216270    47.373789    -0.752770

The following XYZ coordinates are in angstroms. Other properties are in atomic units.
The sperically averaged electron density of each atom fit to a function of the form exp(a - br)
eigen_1, eigen_2 and eigen_3 are the three eigenvalues of traceless quadrupole moment tensor
  atom number  atomic symbol              X              Y              Z     net charge C6 coefficient C8 coefficient C10 coefficient fluctuating dipole atomic polarizability isotropic forcefield polarizability              a              b squared Pearson coefficient          <r^3>          <r^4>         wp_QDO          m_QDO          q_QDO       dipole_x       dipole_y       dipole_z         dipole            Qxy            Qxz            Qyz     Q(x^2-y^2)  Q(3z^2 - R^2)        eigen_1        eigen_2        eigen_3 static polarizability      alpha(xx)      alpha(xy)      alpha(xz)      alpha(yy)      alpha(yz)      alpha(zz) atomic spin moment
            1             Mg       2.560825      40.998854      23.486010       1.443486      25.687875 0.36067769E+03  0.81585421E+04                                 9.923119                            8.267220      -0.953901       1.848341                    0.999615      17.639604      51.077167       0.381050       0.710609      -0.923585      -0.026680      -0.055442      -0.037301       0.071952       0.054834       0.020977       0.057689      -0.127809      -0.104839      -0.066746      -0.058460       0.125206             13.079965      16.412377       0.142447      -0.433804       8.076851      -1.564345      14.750666          -0.000001
            2             Mg       4.627194      84.559744      49.041052       1.455080      24.798861 0.33533293E+03  0.74456416E+04                                 9.678937                            7.963722      -0.940028       1.862487                    0.999591      17.200066      49.285925       0.388949       0.709230      -0.924367       0.027333       0.059921       0.033614       0.073942       0.053623       0.020542       0.054334      -0.132134      -0.108907      -0.067069      -0.057181       0.124250             12.910163      15.802818       0.441077       0.088909       7.919305      -1.669095      15.008368          -0.000001
            3             Mg       4.906893      41.710228      25.272209       1.442332      25.744998 0.36166757E+03  0.81863905E+04                                 9.935375                            8.276834      -0.953773       1.847791                    0.999621      17.662985      51.158858       0.380954       0.710314      -0.923699      -0.026428      -0.004991       0.067251       0.072430      -0.009506      -0.058784       0.022003       0.008422       0.309643      -0.067988      -0.058585       0.126573             13.097682      16.434141      -0.447277       0.090398      14.457865      -2.111904       8.401041          -0.000001
            4             Mg       2.281127      83.931273      47.291114       1.454877      24.786099 0.33514827E+03  0.74403311E+04                                 9.674724                            7.960834      -0.939080       1.862924                    0.999606      17.197005      49.269132       0.389080       0.709106      -0.924431       0.027405      -0.000990      -0.069188       0.074425      -0.008005      -0.056759       0.025249       0.005769       0.302662      -0.066801      -0.057255       0.124056             12.903629      15.793890      -0.142357      -0.427132      14.674184      -2.233527       8.242814          -0.000001
            5             Mg       0.214758      42.901435      23.763042       1.440906      25.840234 0.36322180E+03  0.82303727E+04                                 9.957153                            8.292729      -0.952751       1.847331                    0.999629      17.698224      51.288020       0.380719       0.709993      -0.923805      -0.026868       0.061026      -0.029763       0.073020      -0.045649       0.037177      -0.080070      -0.090937       0.007752      -0.067048      -0.059093       0.126141             13.130220      16.477358       0.305105       0.343577      11.771800       3.689016      11.141502          -0.000001
            6             Mg       6.973262      82.730017      48.710355       1.455674      24.756788 0.33466608E+03  0.74277420E+04                                 9.672911                            7.959443      -0.939695       1.863270                    0.999620      17.181865      49.236603       0.388755       0.709880      -0.924081       0.027484      -0.058965       0.034932       0.073841      -0.044530       0.036225      -0.079740      -0.088106       0.019794      -0.066540      -0.057869       0.124409             12.901091      15.790484      -0.297352       0.338359      11.782979       3.900541      11.129811          -0.000001
            7              H       1.863889      46.332275       6.327480       0.104510       1.855942 0.16252476E+02  0.18405622E+03                                 2.191034                            2.111692      -1.173500       2.242895                    0.998965       3.965180      10.657339       0.525657       1.028899      -0.774826      -0.020850       0.011396       0.016740       0.029066      -0.008100      -0.002343       0.002183       0.004402       0.011328      -0.010289       0.001679       0.008610              2.215510       2.603874      -0.569448      -0.128822       2.242691      -0.006973       1.799966          -0.000001
            8              H       3.575649      46.471703       5.768341       0.103723       1.868994 0.15902699E+02  0.17889499E+03                                 2.194764                            2.082064      -1.099765       2.271805                    0.999414       3.918605      10.454349       0.532636       1.022229      -0.777055       0.027545       0.013588       0.002154       0.030789       0.005874       0.001387      -0.001893       0.009497      -0.009816      -0.007255      -0.001949       0.009205              2.246425       2.319916       0.596658      -0.325111       2.455659      -0.392555       1.963702          -0.000001
            9              H       2.590935      45.024670       5.295502       0.102395       1.731224 0.15061666E+02  0.16961707E+03                                 2.181890                            2.100984      -1.213895       2.226653                    0.998453       4.164455      11.661684       0.494887       1.099015      -0.752002      -0.001480      -0.026661      -0.012243       0.029375      -0.000740       0.004791       0.005646      -0.008117       0.008347      -0.008609      -0.000393       0.009002              2.201472       1.766661       0.062993       0.087231       2.211733       0.556666       2.626021          -0.000001
           10              H       3.439180      45.782102       8.182574       0.072732       1.834717 0.16600396E+02  0.18897775E+03                                 2.180289                            2.143166      -0.931933       2.349403                    0.998373       3.983198      10.730570       0.518549       1.037587      -0.773267      -0.007141       0.027974       0.023558       0.037263       0.000790      -0.001119       0.001179      -0.012793       0.011604      -0.008494       0.003113       0.005382              2.169257       1.830076       0.189762       0.156786       2.352932       0.410366       2.324764          -0.000001
           11              H       4.235130      44.522228       7.150596       0.075339       1.753928 0.15751441E+02  0.18045296E+03                                 2.260603                            2.199335      -1.090991       2.287232                    0.996294       4.290006      12.354627       0.464268       1.151580      -0.738858       0.028652      -0.023272      -0.018152       0.041134      -0.006558      -0.007650      -0.004992       0.007694      -0.011613      -0.013298       0.002193       0.011105              2.318016       2.963397      -0.494089      -0.217664       2.050870       0.009641       1.939782          -0.000002
           12              H       2.125360      43.217135       7.038188       0.074731       1.444506 0.12827074E+02  0.14136928E+03                                 2.070943                            2.051848      -1.146748       2.264102                    0.994791       4.382622      12.900425       0.451528       1.230818      -0.717553       0.006196      -0.028157      -0.023219       0.037018       0.003116       0.002030       0.005680      -0.015393       0.013371      -0.010595      -0.000704       0.011300              2.092563       1.950859       0.161150      -0.045895       2.028776       0.366015       2.298054          -0.000000
           13              H       1.263462      44.497106       8.000546       0.073748       1.865215 0.17066022E+02  0.19826161E+03                                 2.312184                            2.256177      -1.047330       2.303988                    0.996966       4.234353      12.038303       0.471362       1.118524      -0.748796      -0.025705       0.023637       0.013957       0.037607      -0.004231      -0.005899      -0.000422       0.001942      -0.020828      -0.009812       0.000689       0.009122              2.374047       3.104406      -0.215606      -0.246923       2.068581      -0.108910       1.949153          -0.000001
           14              H       2.706083      44.056213       9.970948       0.076418       1.848885 0.17587243E+02  0.20622066E+03                                 2.314377                            2.306022      -1.088666       2.286291                    0.996268       4.277446      12.287540       0.460693       1.133863      -0.744943      -0.006559       0.021655       0.027468       0.035587       0.000634      -0.001230       0.001928      -0.015332       0.023741      -0.011737       0.003031       0.008706              2.325201       2.165006       0.102092       0.176064       2.132758       0.376959       2.677839          -0.000002
           15              H       3.719373      42.937023       8.982483       0.075543       1.521944 0.13042130E+02  0.14625384E+03                                 2.234506                            2.131939      -1.682329       2.018756                    0.991304       4.938450      15.308422       0.417941       1.306870      -0.697619       0.029050      -0.018832      -0.013253       0.037070      -0.003718      -0.002000      -0.001838       0.009373       0.000462      -0.006888       0.000688       0.006200              2.407113       3.423316      -0.441181      -0.038811       1.836572      -0.059767       1.961451          -0.000001
           16              H       1.781053      41.369404       8.701101       0.078658       1.361736 0.12202171E+02  0.13381282E+03                                 2.037424                            2.038183      -1.333375       2.178834                    0.993409       4.582586      13.788985       0.437487       1.276676      -0.705711      -0.000227      -0.021972      -0.034066       0.040538       0.002132      -0.008111       0.013540      -0.010963       0.007596      -0.016229      -0.001424       0.017653              2.069760       2.095052       0.018243       0.061765       1.877842       0.362988       2.236387          -0.000002
           17              H       2.340521      41.564101      10.382869       0.077433       1.449158 0.12517385E+02  0.13753883E+03                                 2.097197                            2.042953      -1.228317       2.229433                    0.994108       4.441343      13.185491       0.445820       1.250358      -0.712535       0.020084      -0.010833       0.035390       0.042109      -0.001625       0.006181      -0.008814       0.004606       0.007519      -0.010383      -0.001715       0.012098              2.193848       2.423141      -0.291615       0.439381       1.747342      -0.329571       2.411063          -0.000002
           18              H       1.401344      38.603461      10.286416       0.115520       1.372407 0.11919344E+02  0.12839115E+03                                 1.975460                            1.960207      -1.031036       2.330004                    0.999072       4.026666      11.544871       0.470371       1.208879      -0.724074      -0.013849       0.030590       0.003454       0.033756      -0.002170       0.000818       0.005214      -0.012699      -0.029487      -0.011220      -0.001525       0.012745              1.958047       1.864174       0.000702       0.035749       2.314851       0.152456       1.695116          -0.000001
           19              H       1.783872      36.999415      11.038461       0.102888       1.749606 0.14903849E+02  0.16585322E+03                                 2.134164                            2.041795      -1.048925       2.296007                    0.999522       3.944877      10.653579       0.524715       1.048955      -0.767906      -0.004249      -0.019337       0.024765       0.031706       0.003676       0.001970      -0.006605      -0.003454       0.017207      -0.009047      -0.000701       0.009748              2.190094       2.021606      -0.114266       0.454553       1.853417      -0.419064       2.695261          -0.000001
           20              H       2.323841      37.347356       9.346540       0.101202       1.648798 0.13892244E+02  0.15437805E+03                                 2.167057                            2.056088      -1.197455       2.233806                    0.998535       4.220109      12.006258       0.483004       1.141148      -0.739848       0.011277      -0.012249      -0.026319       0.031144       0.000759      -0.006451       0.009453       0.003801       0.004113      -0.012032       0.000725       0.011307              2.281178       3.015553       0.016018      -0.644233       1.685955      -0.005643       2.142027          -0.000001
           21              H       6.457306      37.048403      10.334280       0.068602       1.850975 0.16599879E+02  0.19155114E+03                                 2.297422                            2.220765      -1.018385       2.312436                    0.997463       4.251196      12.052817       0.476425       1.114119      -0.749397      -0.019874       0.016924       0.027414       0.037854      -0.002172      -0.002337       0.000760       0.014153       0.025186      -0.011608       0.002250       0.009358              2.361129       2.771184      -0.166429      -0.613149       1.825165       0.090505       2.487037          -0.000001
           22              H       0.335620      35.838773       9.353067       0.070757       1.927080 0.17235130E+02  0.19801024E+03                                 2.254519                            2.182234      -0.959568       2.334843                    0.998340       4.034200      10.910243       0.514533       1.036142      -0.773702       0.016803      -0.030390      -0.014467       0.037619      -0.006414       0.004435       0.003944      -0.003531      -0.003163      -0.010032       0.002816       0.007215              2.271708       1.964346      -0.162945       0.067875       3.044403       0.099548       1.806375          -0.000001
           23              H       0.508899      37.436539       7.450109       0.075468       1.806325 0.16643107E+02  0.19197262E+03                                 2.257951                            2.225935      -0.991992       2.328559                    0.997296       4.161368      11.755262       0.475641       1.116405      -0.749802       0.021606      -0.017017      -0.025510       0.037513      -0.005632      -0.003985       0.005757       0.010503       0.015440      -0.011232      -0.000177       0.011409              2.304691       2.739439      -0.091783      -0.476843       1.812510       0.010580       2.362125          -0.000001
           24              H      -0.255731      38.736608       8.435673       0.079556       1.379247 0.12400261E+02  0.13706167E+03                                 2.079271                            2.073897      -1.551704       2.081922                    0.991559       4.749218      14.528845       0.426036       1.300694      -0.699724      -0.006144       0.035508       0.013442       0.038461       0.001629       0.008067       0.001392      -0.016829      -0.010130      -0.013297       0.002596       0.010700              2.073815       1.952684      -0.130694       0.054688       2.471716       0.020530       1.797045          -0.000001
           25              H       4.686424      37.223001       8.632206       0.070741       1.840546 0.16903497E+02  0.19773689E+03                                 2.346503                            2.283732      -1.323177       2.171338                    0.994894       4.577731      13.462933       0.452533       1.157031      -0.735606      -0.020018       0.012429       0.025343       0.034604       0.001290      -0.003308      -0.000657       0.014079       0.019361      -0.010391       0.001612       0.008780              2.417001       2.890480      -0.155050      -0.580271       1.913350       0.043804       2.447174          -0.000002
           26              H       5.502925      36.062360       7.534234       0.069837       1.945894 0.17380040E+02  0.20028057E+03                                 2.271635                            2.193589      -0.959178       2.328826                    0.998741       4.078927      11.081699       0.511949       1.038224      -0.772592       0.010747      -0.031537      -0.017579       0.037671      -0.001623       0.002278       0.008242      -0.003313      -0.008144      -0.009432       0.000558       0.008875              2.289026       1.945381      -0.087282       0.075269       3.051048       0.265082       1.870649          -0.000001
           27              H       5.736802      38.258032       5.911208       0.085396       1.799101 0.16446213E+02  0.19099297E+03                                 2.327007                            2.269598      -1.324727       2.195074                    0.992461       4.349572      12.728043       0.449047       1.174527      -0.733158       0.031899       0.019027      -0.016040       0.040459      -0.000378      -0.009809      -0.006288       0.005330      -0.002811      -0.011817      -0.000330       0.012148              2.395260       2.795358       0.334351      -0.555631       1.998993      -0.316753       2.391430          -0.000002
           28              H       4.309808      37.191598       5.924987       0.067476       1.864841 0.16359809E+02  0.18532040E+03                                 2.186669                            2.111544      -0.903463       2.350676                    0.999352       4.001671      10.708346       0.529063       1.022006      -0.777203      -0.025729      -0.025721      -0.011758       0.038233       0.001100       0.005477       0.001164      -0.004093      -0.016451      -0.008698       0.002747       0.005951              2.216017       2.212824       0.357735       0.410879       2.240937       0.432075       2.194290          -0.000002
           29              H       5.256633      84.813478      67.024875       0.121071       1.409123 0.11435331E+02  0.12356476E+03                                 2.107778                            1.985558      -1.376152       2.172062                    0.996738       4.388620      13.170666       0.438443       1.292848      -0.702470      -0.015956      -0.023405       0.007982       0.029430       0.006333      -0.000637      -0.003507       0.001305      -0.007545      -0.006496      -0.001883       0.008379              2.266903       3.168178       0.492121      -0.086020       1.778473      -0.148947       1.854057          -0.000000
           30              H       5.958552      86.465256      67.301181       0.123516       1.838182 0.17145460E+02  0.19909743E+03                                 2.293180                            2.269309      -1.142010       2.273988                    0.998895       4.019481      11.365441       0.468296       1.126339      -0.748690       0.002127       0.026326       0.016541       0.031164      -0.005563       0.003106       0.010197      -0.016933      -0.007544      -0.013393      -0.002602       0.015995              2.276400       2.242666      -0.232674      -0.039849       2.429095       0.191447       2.157439          -0.000001
           31              H       6.243317      85.606080      65.746325       0.119812       1.429153 0.12061823E+02  0.13271681E+03                                 2.148305                            2.056465      -1.717475       2.017544                    0.994576       4.706989      14.478979       0.423382       1.314803      -0.696183       0.005173       0.001436      -0.028166       0.028673      -0.000179       0.005910      -0.005127       0.007721       0.033568      -0.010839      -0.003633       0.014471              2.285527       2.100262      -0.002901      -0.097827       1.700391      -0.253185       3.055928          -0.000001
           32              H       3.529462      82.743417      70.555210       0.125074       1.783079 0.15085243E+02  0.17115044E+03                                 2.300999                            2.160570      -1.290706       2.205293                    0.998765       4.145480      11.923005       0.465227       1.160422      -0.736642      -0.004979      -0.001270       0.030644       0.031072      -0.000800       0.006649      -0.004584      -0.000606       0.040781      -0.009201      -0.007276       0.016477              2.482537       2.108423      -0.095642      -0.081859       1.706331      -0.114293       3.632856          -0.000001
           33              H       3.665087      81.778728      69.042416       0.123970       1.644510 0.14287240E+02  0.15846897E+03                                 2.108583                            2.049547      -1.106561       2.284290                    0.999446       3.914345      10.807416       0.500854       1.102551      -0.752904      -0.009557      -0.025935      -0.012074       0.030162       0.002142       0.005697       0.004142      -0.010801      -0.015247      -0.009981      -0.000303       0.010284              2.082962       1.767432      -0.166152      -0.046584       2.391453       0.384481       2.090001          -0.000001
           34              H       4.564217      83.342579      69.207039       0.118820       1.531200 0.12727544E+02  0.14008267E+03                                 2.155697                            2.039975      -1.343375       2.179110                    0.997597       4.345898      12.808517       0.453868       1.226130      -0.717812       0.018988       0.018975      -0.011023       0.029019       0.005789      -0.003335      -0.007025       0.006355      -0.012624      -0.009923      -0.001634       0.011557              2.283800       3.172139       0.428257      -0.204131       1.710156      -0.129056       1.969103          -0.000001
           35              H       6.482689      85.018223      69.459413       0.105551       1.830987 0.15539274E+02  0.17802359E+03                                 2.360810                            2.213674      -1.440158       2.158603                    0.994261       4.202027      12.236349       0.452097       1.182573      -0.731479      -0.032112       0.015946       0.021463       0.041786      -0.014253      -0.003403       0.001947       0.016535       0.022029      -0.020149       0.005296       0.014853              2.507798       3.062910      -0.261361      -0.533970       1.736947       0.046753       2.723539          -0.000000
           36              H       3.308600      83.342579      66.829792       0.107820       1.305584 0.10259979E+02  0.10841107E+03                                 2.038426                            1.913539      -1.478981       2.149867                    0.991308       4.317170      13.011823       0.433131       1.338319      -0.693135       0.028856      -0.016888      -0.022564       0.040336      -0.011805      -0.004006      -0.000907       0.010816       0.025887      -0.017630       0.005948       0.011681              2.181125       2.523182      -0.325161      -0.558505       1.686429       0.193060       2.333763          -0.000000
           37              H       3.285182      40.242678       1.590391       0.125818       1.546881 0.12957989E+02  0.14188091E+03                                 2.104396                            2.010130      -1.263074       2.224931                    0.998048       4.057044      11.555203       0.478385       1.169343      -0.733434      -0.017937       0.020917       0.013923       0.030873      -0.004113      -0.009611       0.003531      -0.000176      -0.005881      -0.010250      -0.001646       0.011896              2.207937       2.576297      -0.234815      -0.622826       1.704224       0.262770       2.343290          -0.000000
           38              H       3.651520      39.191317       0.171150       0.120472       1.715549 0.14342261E+02  0.15761518E+03                                 2.089145                            1.992015      -1.152170       2.264988                    0.999207       3.786837      10.065884       0.537188       1.037526      -0.772276      -0.008243      -0.011690      -0.024366       0.028254       0.007065       0.003182       0.003624      -0.002674       0.008320      -0.008579      -0.000763       0.009342              2.124146       1.976132       0.298444       0.353861       1.925229       0.357170       2.471077          -0.000002
           39              H       4.700846      39.110927       1.637530       0.123404       1.768975 0.15505978E+02  0.17424108E+03                                 2.158361                            2.092704      -1.206752       2.239438                    0.999013       3.886654      10.541644       0.514644       1.059126      -0.766187       0.024565      -0.015324       0.014858       0.032542      -0.004745       0.003332      -0.008997       0.007395      -0.009135      -0.011667       0.000080       0.011586              2.201939       2.056119      -0.276649       0.405561       2.103573      -0.474109       2.446125          -0.000001
           40              H       3.070944      38.711486       7.439231       0.084473       1.494295 0.12570739E+02  0.13848117E+03                                 2.154884                            2.056747      -1.296247       2.202278                    0.993586       4.464658      13.337465       0.440600       1.261921      -0.709824      -0.026768      -0.013915       0.018433       0.035354       0.003091      -0.009327       0.004672       0.004675      -0.023008      -0.014321       0.003401       0.010920              2.286550       3.032321       0.287989      -0.425381       1.784757      -0.198313       2.042573          -0.000001
           41              H       3.573611      39.514137       5.932964       0.083222       1.770272 0.15462959E+02  0.17819731E+03                                 2.348826                            2.230263      -1.416131       2.136802                    0.995270       4.605504      13.767807       0.440602       1.206288      -0.722687      -0.008285       0.011047      -0.035305       0.037909      -0.004076       0.006636       0.002841      -0.004115       0.037034      -0.012776      -0.001664       0.014439              2.504382       2.607721      -0.261838       0.581600       2.001800      -0.522009       2.903625          -0.000001
           42              H       0.263265      43.602759       9.949917       0.086704       1.819069 0.17342838E+02  0.20318327E+03                                 2.302889                            2.296876      -1.249317       2.211901                    0.996753       4.354387      12.612165       0.458302       1.140739      -0.741846      -0.002786       0.035830      -0.010887       0.037551      -0.006280       0.002098      -0.000772      -0.018054      -0.039217      -0.013480      -0.004114       0.017594              2.302568       2.409516      -0.001529      -0.207197       2.467824      -0.083608       2.030363          -0.000000
           43              H       0.362364      42.268776      11.137815       0.088215       1.477365 0.12446869E+02  0.13717584E+03                                 2.158210                            2.060262      -1.432444       2.142772                    0.993889       4.555004      13.740186       0.434583       1.278839      -0.705410       0.003935      -0.012170       0.035968       0.038175       0.000778       0.002435       0.003101       0.007805       0.031243      -0.009610      -0.001788       0.011398              2.305335       2.201722       0.011932      -0.142840       1.581456      -0.202009       3.132826          -0.000001
           44              H       4.071848      44.043652      12.055209       0.116105       1.799851 0.15746905E+02  0.17834872E+03                                 2.216158                            2.135166      -1.166404       2.257530                    0.999049       3.968011      10.947915       0.498118       1.085673      -0.758399      -0.028004       0.007853       0.006979       0.029910      -0.003164      -0.006285      -0.000234       0.002697      -0.029674      -0.012147       0.002317       0.009829              2.255992       2.741959      -0.443085      -0.202204       1.991519       0.108666       2.034499          -0.000001
           45              H       5.860465      43.980847      12.256818       0.121918       1.833191 0.15890981E+02  0.18028782E+03                                 2.243137                            2.143149      -1.159910       2.262028                    0.998927       3.950275      10.887954       0.498087       1.083890      -0.759144       0.024863       0.006425       0.017369       0.031003       0.006878       0.011096      -0.000585       0.006111      -0.006302      -0.012727      -0.001507       0.014234              2.313457       2.813100       0.411665       0.446595       1.980011       0.244782       2.147259          -0.000001
           46              H       5.085770      43.592710      10.669328       0.124625       1.741409 0.14997298E+02  0.17129609E+03                                 2.312098                            2.188253      -1.558064       2.081328                    0.996031       4.436066      13.147350       0.447876       1.197329      -0.724960       0.001426       0.001499      -0.030347       0.030417       0.003062      -0.005671      -0.011727      -0.020057       0.024717      -0.015507      -0.004502       0.020009              2.452926       2.267097      -0.056970      -0.068846       1.740481      -0.071931       3.351201          -0.000001
           47              H       2.747966      38.090970      13.900875       0.128942       1.763347 0.15657646E+02  0.17716621E+03                                 2.193838                            2.136851      -1.225376       2.239294                    0.998913       3.912073      10.804338       0.494992       1.093587      -0.756680      -0.031110       0.009325       0.003071       0.032622      -0.002327      -0.004017      -0.006234       0.015161      -0.036243      -0.015703       0.001340       0.014363              2.240805       2.917922       0.059462      -0.320660       1.753103       0.045981       2.051388          -0.000000
           48              H       3.967122      37.329770      12.821759       0.116383       1.837864 0.15765335E+02  0.17822935E+03                                 2.223559                            2.116789      -1.222001       2.230481                    0.998909       3.977240      10.887217       0.508331       1.065818      -0.763532       0.006160      -0.014705      -0.021792       0.027001       0.000890      -0.004117       0.004579      -0.016395       0.004497      -0.010698       0.000685       0.010014              2.248688       1.855595      -0.054629      -0.112538       2.268255       0.527200       2.622214          -0.000002
           49              H       4.417850      37.725444      14.516581       0.119800       1.736909 0.14774676E+02  0.16393313E+03                                 2.123461                            2.033439      -1.134948       2.268380                    0.999419       3.860367      10.384111       0.525995       1.049484      -0.768396       0.022514      -0.002817       0.021549       0.031292       0.001507       0.009902      -0.006271       0.007599       0.003807      -0.012117      -0.000662       0.012779              2.192792       1.974021      -0.204928       0.466794       1.839965      -0.262754       2.764391          -0.000000
           50              H       0.311058      42.303947      14.211266       0.120059       1.713679 0.14283026E+02  0.15996992E+03                                 2.237998                            2.099223      -1.354401       2.180082                    0.997828       4.159836      11.916433       0.472672       1.156986      -0.736636      -0.026956       0.005577       0.008827       0.028907      -0.008545      -0.001759      -0.001992       0.005941      -0.008717      -0.008783      -0.001723       0.010506              2.361615       3.319339      -0.322221       0.097208       1.648469      -0.045533       2.117037          -0.000001
           51              H       1.948213      42.895572      13.794269       0.117998       1.750365 0.15809583E+02  0.17982297E+03                                 2.200580                            2.159425      -1.100491       2.280688                    0.999600       4.021902      11.239552       0.486849       1.106081      -0.752414       0.018827       0.024201       0.000098       0.030662       0.010320      -0.000570      -0.002238      -0.012937       0.001757      -0.012499       0.000186       0.012312              2.210919       2.422587       0.404020      -0.225783       2.144896      -0.292811       2.065274          -0.000001
           52              H       1.369321      41.277709      13.183640       0.131353       1.473891 0.12748149E+02  0.14002238E+03                                 2.102752                            2.047723      -1.191354       2.266770                    0.998291       4.084236      11.929061       0.452094       1.233464      -0.718502       0.001551      -0.027542      -0.018480       0.033204       0.000260      -0.000722       0.008103      -0.020085       0.018864      -0.013232      -0.001473       0.014705              2.217346       1.944626      -0.036324       0.146632       1.739906       0.400249       2.967505          -0.000001
           53              H       2.396622      38.769267      19.460355       0.122846       1.889849 0.16216255E+02  0.18527952E+03                                 2.297162                            2.169544      -1.311909       2.190716                    0.998684       4.049430      11.273442       0.492506       1.088473      -0.756841      -0.018153       0.002802       0.022071       0.028715       0.001894      -0.004294      -0.008824       0.004769       0.028268      -0.010923      -0.003631       0.014554              2.430193       2.372580      -0.088791      -0.669851       1.870133       0.026616       3.047867          -0.000001
           54              H       2.855653      37.681480      18.104208       0.124164       1.643313 0.14001334E+02  0.15274049E+03                                 2.022546                            1.962420      -1.027411       2.318744                    0.999596       3.723033       9.816757       0.544347       1.031444      -0.774452      -0.008258      -0.021109      -0.018253       0.029102       0.002177       0.004564       0.005150      -0.011494       0.011785      -0.009300      -0.000992       0.010291              2.006003       1.671264       0.170184       0.064001       2.447166       0.278564       1.899578          -0.000000
           55              H       4.093954      38.740377      18.857703       0.124839       1.863786 0.15833929E+02  0.18072467E+03                                 2.316656                            2.172648      -1.389923       2.164703                    0.997913       4.106559      11.612204       0.480016       1.117947      -0.748103       0.027909       0.006853       0.006603       0.029487       0.000688       0.003882      -0.007142       0.012185      -0.003701      -0.011277       0.002565       0.008711              2.443511       3.297367       0.166261       0.579966       1.837828       0.022193       2.195338          -0.000000
           56              H       7.063479      82.992126      64.952217       0.107976       1.643006 0.13992867E+02  0.15854234E+03                                 2.305766                            2.182544      -1.689925       2.050452                    0.991307       4.484837      13.645989       0.423464       1.276588      -0.706844      -0.023829      -0.024491       0.019809       0.039497       0.009770       0.000476      -0.005042      -0.002020       0.038748      -0.016758       0.002329       0.014430              2.420615       2.876298       0.666459      -0.263557       2.129390      -0.242408       2.256158          -0.000000
           57              H       3.200279      86.100986      62.784556       0.095652       1.443156 0.12298128E+02  0.13618439E+03                                 2.167952                            2.085856      -1.774523       1.993650                    0.991410       4.798381      14.882016       0.416924       1.326664      -0.693553       0.027602       0.023162      -0.017056       0.039865       0.013717      -0.006172      -0.001602       0.004573       0.013447      -0.016533       0.001626       0.014907              2.266638       2.565424       0.425270      -0.323354       1.995115      -0.206983       2.239374          -0.000001
           58              H       6.738589      83.557372      55.905915       0.109494       1.936260 0.16981772E+02  0.19727370E+03                                 2.390767                            2.273100      -1.443933       2.155453                    0.995983       4.076373      11.634065       0.462099       1.140999      -0.744195       0.034392      -0.027810      -0.001877       0.044269      -0.017695      -0.001861      -0.003659       0.002814      -0.002702      -0.018204      -0.000063       0.018267              2.467087       2.932123      -0.512372      -0.196984       1.970026      -0.043275       2.499113          -0.000000
           59              H       2.676913      86.407475      56.021224       0.106154       1.805983 0.15597048E+02  0.17895105E+03                                 2.344782                            2.223141      -1.452661       2.154724                    0.994506       4.201981      12.267622       0.449253       1.188291      -0.730191      -0.036675       0.022360       0.002308       0.043015      -0.013757      -0.006787      -0.006067       0.018002      -0.004528      -0.019762       0.002010       0.017752              2.434817       2.840346      -0.422790      -0.007043       1.981559       0.067136       2.482546          -0.000000
           60              H       6.916596      82.272378      70.893884       0.110035       1.895695 0.16455104E+02  0.18973321E+03                                 2.359289                            2.238002      -1.349159       2.196479                    0.996411       4.055626      11.547085       0.465384       1.141436      -0.743820      -0.020909      -0.024416      -0.027534       0.042325       0.014180       0.003751       0.007644      -0.002445       0.025839      -0.018770       0.001232       0.017538              2.450423       2.379326       0.371666       0.450262       2.003197       0.275854       2.968747          -0.000000
           61              H       5.087532      38.737864      11.360456       0.101193       1.473576 0.12262419E+02  0.13421023E+03                                 2.124036                            2.026332      -1.476418       2.131857                    0.995227       4.383197      13.039471       0.445677       1.255672      -0.710909       0.008842      -0.031821      -0.023990       0.040820      -0.000717      -0.010375       0.003230      -0.014981       0.012689      -0.015197       0.003738       0.011459              2.185164       1.912007      -0.251756      -0.323103       2.143143       0.436211       2.500342          -0.000000
           62              H       4.270116      42.741071      14.182258       0.108034       1.962042 0.17755846E+02  0.20835031E+03                                 2.414179                            2.328661      -1.406058       2.177738                    0.994533       4.056215      11.593559       0.455775       1.145256      -0.744312      -0.006779       0.035767       0.026301       0.044911       0.003274      -0.007806       0.010552      -0.029126       0.015111      -0.020886       0.001118       0.019768              2.458900       2.250777      -0.035740      -0.215261       2.320924       0.479310       2.804998          -0.000000
           63              H       1.161096      85.098613      54.649121       0.096778       1.729659 0.13652727E+02  0.15267327E+03                                 2.311789                            2.095814      -1.629354       2.056040                    0.994462       4.473580      13.218775       0.453989       1.206472      -0.721905       0.018268       0.009818       0.037264       0.042646      -0.001081       0.001833       0.009626       0.021427       0.032638      -0.019333       0.005149       0.014184              2.564674       2.591334       0.255251       0.654367       1.656028       0.349079       3.446660          -0.000001
           64              H       2.590412      84.594915      52.774447       0.099646       1.763690 0.13486921E+02  0.15098204E+03                                 2.397599                            2.122283      -1.635479       2.075247                    0.990661       4.411226      13.218883       0.436886       1.252348      -0.712250       0.047995       0.000167       0.012262       0.049537      -0.003442       0.007078       0.005143       0.023239      -0.002729      -0.014686      -0.000548       0.015234              2.684368       4.080542       0.177677       0.273999       1.681657       0.172144       2.290906          -0.000000
           65              H       4.742905      84.248230      52.260996       0.129349       1.766796 0.14023498E+02  0.15791124E+03                                 2.364674                            2.138661      -1.690363       2.045227                    0.991280       4.306208      12.778406       0.444724       1.223092      -0.719268      -0.036992      -0.013527      -0.000690       0.039394       0.007261      -0.006256       0.008074       0.017740      -0.004708      -0.016947       0.003766       0.013181              2.606993       3.786074       0.043173       0.135297       1.706675       0.195240       2.328231           0.000000
           66              H       2.440751      41.423417      20.084763       0.131934       1.794971 0.14465834E+02  0.16382069E+03                                 2.387705                            2.174565      -1.542078       2.120775                    0.990960       4.177459      12.347472       0.441213       1.225837      -0.720362       0.039748       0.014964       0.001611       0.042502       0.007879      -0.004934       0.008183       0.019127      -0.008763      -0.017149       0.003036       0.014113              2.608155       3.757166       0.113646       0.105436       1.729993       0.185625       2.337305           0.000000
           67              H       4.599367      40.772755      19.803381       0.105125       1.600053 0.12134271E+02  0.13279314E+03                                 2.273081                            2.032073      -1.654020       2.069711                    0.990746       4.395133      13.182196       0.438579       1.276134      -0.706262      -0.048173      -0.004457      -0.008193       0.049068       0.002122       0.007365       0.003940       0.025203      -0.005863      -0.013037      -0.003896       0.016933              2.521523       3.741590       0.206459       0.176129       1.637283       0.191623       2.185697          -0.000000
           68              H       5.976953      40.309252      17.867788       0.097557       1.786197 0.14194466E+02  0.15986339E+03                                 2.340253                            2.120902      -1.677242       2.037764                    0.992665       4.455225      13.098747       0.457639       1.188374      -0.726540      -0.018830      -0.012131      -0.036776       0.043060       0.001016       0.001667       0.012196       0.019972       0.025359      -0.019531       0.005320       0.014211              2.584578       2.658781       0.309042       0.661896       1.711160       0.386726       3.383792          -0.000001
           69              H       2.731040      82.847673      58.160601       0.107818       1.966935 0.17817005E+02  0.20928610E+03                                 2.419721                            2.333791      -1.407324       2.177193                    0.994460       4.064341      11.629801       0.454862       1.146359      -0.743997       0.006233      -0.035794      -0.025815       0.044570       0.003356      -0.008005       0.010781      -0.029099       0.014895      -0.021050       0.001067       0.019982              2.467051       2.263457      -0.033486      -0.203757       2.322546       0.483446       2.815150          -0.000000
           70              H       1.917635      86.865954      60.960647       0.102156       1.473907 0.12262473E+02  0.13423161E+03                                 2.125609                            2.027306      -1.491794       2.125868                    0.995436       4.383548      13.048079       0.445182       1.256874      -0.710629      -0.008202       0.031065       0.023407       0.039752      -0.001180      -0.010686       0.003300      -0.015824       0.011899      -0.015715       0.003901       0.011814              2.187318       1.915172      -0.255525      -0.324593       2.148859       0.441136       2.497925          -0.000000
           71              H       0.083574      43.382940       1.443898       0.109688       1.897471 0.16481043E+02  0.19005455E+03                                 2.357887                            2.237455      -1.337105       2.200764                    0.996386       4.057276      11.542022       0.466291       1.139082      -0.744410       0.021076       0.024426       0.027861       0.042627       0.014358       0.003728       0.007427      -0.001934       0.026895      -0.019087       0.001593       0.017494              2.448184       2.376793       0.371229       0.448279       2.004614       0.274966       2.963144          -0.000000
           72              H       4.414542      39.178757      16.302779       0.110562       1.789507 0.15394399E+02  0.17615287E+03                                 2.344476                            2.220745      -1.397130       2.188184                    0.993624       4.129872      12.064062       0.445567       1.201340      -0.727772       0.035059      -0.023604      -0.001600       0.042294      -0.015326      -0.006099      -0.008565       0.016430      -0.002261      -0.022151       0.004340       0.017811              2.435669       2.855349      -0.432167      -0.021334       1.966192       0.074440       2.485466          -0.000000
           73              H       0.319998      41.976103      16.531221       0.111698       1.928922 0.16893104E+02  0.19587449E+03                                 2.380729                            2.264273      -1.393429       2.177920                    0.995702       4.051450      11.530406       0.464150       1.138097      -0.745096      -0.034715       0.026996       0.002291       0.044036      -0.017624      -0.002517      -0.002722       0.005243       0.000368      -0.018612       0.000854       0.017758              2.455375       2.924066      -0.508700      -0.204449       1.955913      -0.028319       2.486145          -0.000000
           74              H       3.803059      39.514137       9.540172       0.096143       1.437767 0.12237962E+02  0.13534877E+03                                 2.162764                            2.080994      -1.767665       1.997199                    0.991403       4.785676      14.832148       0.417347       1.326978      -0.693529      -0.027616      -0.023573       0.017283       0.040212       0.013469      -0.005877      -0.001499       0.004844       0.014512      -0.016443       0.001991       0.014453              2.261163       2.561357       0.426194      -0.317217       1.994202      -0.207300       2.227929          -0.000001
           75              H      -0.059367      42.635558       7.392817       0.107047       1.642353 0.13976295E+02  0.15824093E+03                                 2.300827                            2.177812      -1.685923       2.051734                    0.991462       4.482067      13.613907       0.425108       1.272565      -0.707700       0.024510       0.025002      -0.019464       0.040058       0.009460       0.000532      -0.005313      -0.002234       0.039891      -0.016701       0.001817       0.014884              2.415524       2.872608       0.667743      -0.258196       2.129793      -0.241075       2.244172          -0.000000
           76              H       3.280789      87.511591      54.037767       0.123488       1.763182 0.15128864E+02  0.16906063E+03                                 2.162273                            2.075497      -1.145248       2.273292                    0.999205       3.835012      10.392843       0.513335       1.067749      -0.764181      -0.021954       0.013039       0.008744       0.026990      -0.008716      -0.002370      -0.003037       0.000198      -0.002890      -0.009878       0.000659       0.009219              2.180713       2.460780      -0.468823      -0.150049       2.112461       0.042264       1.968900          -0.000002
           77              H       5.044773      87.522896      53.693291       0.126839       1.716694 0.14854161E+02  0.16495392E+03                                 2.111775                            2.045580      -1.126316       2.280807                    0.999286       3.790324      10.183376       0.522126       1.056370      -0.767524       0.027306       0.013514       0.004470       0.030793       0.007435       0.005164      -0.003337       0.008328      -0.011708      -0.011025      -0.000026       0.011051              2.132956       2.475239       0.515926      -0.128591       2.114688      -0.138448       1.808940           0.000000
           78              H       3.953852      86.398682      52.799104       0.121037       1.903419 0.16320312E+02  0.18840368E+03                                 2.366248                            2.216562      -1.512656       2.101309                    0.997428       4.315213      12.424689       0.469983       1.128919      -0.743453      -0.008195      -0.015878      -0.023675       0.029661       0.000096       0.006946      -0.001045      -0.012208       0.031873      -0.013433       0.000722       0.012711              2.527673       2.135340       0.121226       0.332389       2.054739       0.528582       3.392939          -0.000000
           79              H       5.599740      84.270840      59.220137       0.131842       1.465846 0.12649821E+02  0.13879922E+03                                 2.102054                            2.045058      -1.209669       2.259744                    0.998006       4.094104      11.987105       0.450241       1.239818      -0.716931      -0.001998       0.027825       0.018359       0.033396       0.000058      -0.000845       0.007900      -0.020289       0.019525      -0.013444      -0.001169       0.014613              2.222367       1.939775      -0.051025       0.119597       1.733371       0.397336       2.993954          -0.000001
           80              H       5.038092      82.655489      58.586301       0.117809       1.748929 0.15800726E+02  0.17971617E+03                                 2.200774                            2.160030      -1.095582       2.283451                    0.999540       4.019886      11.237633       0.486320       1.107321      -0.752123      -0.018668      -0.023949      -0.000769       0.030374       0.010608      -0.000635      -0.001550      -0.012495       0.002171      -0.012677       0.000487       0.012190              2.211502       2.440793       0.414176      -0.215925       2.142861      -0.273016       2.050853          -0.000001
           81              H       6.688268      83.245858      58.223694       0.120411       1.709188 0.14214619E+02  0.15915920E+03                                 2.240405                            2.098590      -1.379079       2.169429                    0.997609       4.180653      12.010440       0.470824       1.161853      -0.735187       0.027013      -0.005930      -0.007510       0.028658      -0.008437      -0.001556      -0.001962       0.005765      -0.008633      -0.008575      -0.001781       0.010356              2.368687       3.329797      -0.321260       0.135997       1.646432      -0.054712       2.129831          -0.000001
           82              H       2.615048      87.860789      57.803071       0.121299       1.723947 0.14635588E+02  0.16201340E+03                                 2.113428                            2.024319      -1.130345       2.271868                    0.999435       3.845092      10.332494       0.526971       1.049975      -0.768273      -0.022164       0.002645      -0.021361       0.030895       0.001526       0.009568      -0.005704       0.006854       0.004118      -0.011429      -0.000735       0.012164              2.182358       1.956185      -0.198910       0.456790       1.828717      -0.256672       2.762173          -0.000001
           83              H       3.052051      88.263999      59.499343       0.116127       1.836125 0.15746320E+02  0.17797074E+03                                 2.222500                            2.115816      -1.221338       2.230695                    0.998893       3.977111      10.887542       0.508310       1.066124      -0.763434      -0.005802       0.015091       0.022362       0.027595       0.000632      -0.004154       0.004116      -0.016310       0.003163      -0.010452       0.000754       0.009698              2.247783       1.856530      -0.058029      -0.114695       2.271877       0.530205       2.614943          -0.000002
           84              H       4.278246      87.491494      58.435456       0.129150       1.755452 0.15576594E+02  0.17598170E+03                                 2.184067                            2.128631      -1.229896       2.237216                    0.998832       3.909819      10.782138       0.496995       1.090836      -0.757324       0.031280      -0.008671      -0.002902       0.032590      -0.002705      -0.003773      -0.006200       0.015472      -0.036715      -0.015793       0.001180       0.014613              2.229928       2.904109       0.052274      -0.309580       1.745204       0.052605       2.040470          -0.000000
           85              H       1.916441      82.014876      61.677157       0.124888       1.739776 0.14979903E+02  0.17105012E+03                                 2.310862                            2.187151      -1.559525       2.080756                    0.995762       4.433995      13.139985       0.447932       1.197512      -0.724922      -0.001280      -0.001460       0.030234       0.030296       0.002640      -0.005845      -0.011584      -0.019903       0.024904      -0.015538      -0.004272       0.019810              2.452970       2.265230      -0.057138      -0.065526       1.737510      -0.065437       3.356170          -0.000001
           86              H       1.138016      81.620459      60.093293       0.122010       1.831547 0.15861856E+02  0.17991005E+03                                 2.242621                            2.141636      -1.171442       2.257329                    0.998909       3.955029      10.906586       0.498008       1.084348      -0.758915      -0.024926      -0.006415      -0.016601       0.030627       0.007413       0.010874      -0.000201       0.006444      -0.006128      -0.012578      -0.001963       0.014541              2.314567       2.820859       0.409561       0.448648       1.977325       0.240860       2.145518          -0.000001
           87              H       2.926915      81.556397      60.292726       0.118324       1.791163 0.15653766E+02  0.17710510E+03                                 2.212877                            2.131927      -1.169485       2.256879                    0.998992       3.959348      10.933117       0.497206       1.088823      -0.757533       0.026650      -0.007606      -0.006323       0.028426      -0.003469      -0.006015      -0.000804       0.002722      -0.029055      -0.011938       0.002204       0.009734              2.252979       2.739943      -0.440417      -0.203035       1.986700       0.107268       2.032293          -0.000001
           88              H       6.643436      83.330018      61.206494       0.088074       1.479177 0.12438857E+02  0.13712219E+03                                 2.162149                            2.060828      -1.451145       2.133395                    0.993645       4.579379      13.834140       0.433955       1.280367      -0.704908      -0.003642       0.011626      -0.035828       0.037843       0.001016       0.002390       0.003165       0.007432       0.029861      -0.009264      -0.001732       0.010997              2.314845       2.203525       0.010093      -0.136456       1.577218      -0.192645       3.163791          -0.000001
           89              H       6.741550      82.006083      62.405996       0.086239       1.816189 0.17309413E+02  0.20269016E+03                                 2.300384                            2.294651      -1.238068       2.216849                    0.996874       4.351559      12.600060       0.458536       1.140728      -0.741862       0.002263      -0.036023       0.010624       0.037625      -0.006858       0.002464      -0.001329      -0.018096      -0.039296      -0.013645      -0.004393       0.018038              2.299997       2.404468      -0.002171      -0.205806       2.460881      -0.091652       2.034642          -0.000000
           90              H       3.431204      86.123596      66.390314       0.082002       1.776069 0.15522624E+02  0.17903200E+03                                 2.352378                            2.233334      -1.413124       2.137227                    0.995264       4.612563      13.788233       0.440724       1.204963      -0.722987       0.007490      -0.011718       0.035858       0.038460      -0.004139       0.007359       0.003303      -0.003693       0.037859      -0.013306      -0.001848       0.015154              2.508413       2.611956      -0.258939       0.585072       1.998813      -0.517533       2.914471          -0.000001
           91              H       3.933308      86.916198      64.878245       0.085792       1.486580 0.12495109E+02  0.13745248E+03                                 2.148475                            2.051423      -1.297914       2.202507                    0.993749       4.452971      13.296881       0.440851       1.262995      -0.709611       0.026292       0.013607      -0.018560       0.034941       0.003112      -0.009071       0.004720       0.004982      -0.023013      -0.014161       0.003314       0.010847              2.278726       3.018038       0.283479      -0.425305       1.777482      -0.195640       2.040660          -0.000001
           92              H       2.298831      86.543135      70.699527       0.125673       1.765514 0.15466681E+02  0.17370409E+03                                 2.156196                            2.090538      -1.209297       2.238774                    0.999073       3.880627      10.525339       0.514687       1.059620      -0.766032      -0.024507       0.014082      -0.014045       0.031562      -0.005095       0.003337      -0.009165       0.006616      -0.009672      -0.011724      -0.000200       0.011923              2.199582       2.053671      -0.275921       0.404675       2.102733      -0.472469       2.442341          -0.000000
           93              H       3.347806      86.465257      72.165907       0.118825       1.720673 0.14391277E+02  0.15826520E+03                                 2.091921                            1.994291      -1.157210       2.262392                    0.999152       3.793608      10.082521       0.537417       1.036356      -0.772609       0.008482       0.012244       0.024787       0.028919       0.007496       0.003082       0.003821      -0.002572       0.009171      -0.009135      -0.000567       0.009701              2.127016       1.978171       0.300192       0.353992       1.931514       0.359663       2.471363          -0.000002
           94              H       3.714706      85.412641      70.747391       0.125617       1.547282 0.12959180E+02  0.14186905E+03                                 2.103327                            2.009117      -1.260795       2.226251                    0.998097       4.053357      11.536208       0.478996       1.168058      -0.733781       0.018132      -0.021600      -0.014362       0.031648      -0.003775      -0.009358       0.003289      -0.000063      -0.004861      -0.009855      -0.001534       0.011390              2.206643       2.574317      -0.235103      -0.622008       1.704953       0.263564       2.340657          -0.000000
           95              H       3.696145      42.298922       5.511616       0.107612       1.304917 0.10254340E+02  0.10833048E+03                                 2.037492                            1.912863      -1.477006       2.150851                    0.991194       4.314450      12.999971       0.433283       1.338108      -0.693201      -0.028793       0.016613       0.022605       0.040200      -0.012007      -0.004271      -0.000863       0.010962       0.025937      -0.017874       0.005831       0.012043              2.180074       2.521392      -0.323958      -0.559218       1.685704       0.191411       2.333127          -0.000000
           96              H       0.520226      40.633326       2.871842       0.107976       1.813668 0.15365232E+02  0.17558041E+03                                 2.348546                            2.203331      -1.440025       2.160206                    0.994244       4.184522      12.180159       0.452395       1.184818      -0.730942       0.031249      -0.015910      -0.021169       0.040960      -0.013675      -0.003256       0.001823       0.016480       0.021905      -0.019616       0.005313       0.014303              2.493988       3.044422      -0.256996      -0.529790       1.728691       0.043277       2.708852          -0.000000
           97              H       2.439120      42.308971       3.134369       0.118020       1.537592 0.12789374E+02  0.14093214E+03                                 2.161294                            2.044542      -1.350058       2.175862                    0.997588       4.355905      12.845206       0.453494       1.225672      -0.717887      -0.019147      -0.018813       0.010893       0.028969       0.005832      -0.003570      -0.006893       0.006419      -0.013301      -0.009868      -0.001870       0.011737              2.290300       3.183760       0.431358      -0.204086       1.715520      -0.129744       1.971621          -0.000001
           98              H       3.337898      43.871565       3.305519       0.124784       1.645605 0.14292058E+02  0.15851729E+03                                 2.108733                            2.049225      -1.101665       2.286079                    0.999444       3.911287      10.794684       0.501197       1.101833      -0.753115       0.010009       0.025138       0.012213       0.029686       0.001800       0.005763       0.004118      -0.010498      -0.016066      -0.010160       0.000075       0.010085              2.083660       1.767087      -0.166055      -0.047677       2.392111       0.387201       2.091783          -0.000001
           99              H       3.473031      42.913157       1.789100       0.123945       1.794214 0.15200445E+02  0.17273033E+03                                 2.307360                            2.166234      -1.282837       2.206960                    0.998845       4.155604      11.949042       0.465595       1.157673      -0.737316       0.004890       0.001399      -0.031031       0.031445      -0.000353       0.006554      -0.004814      -0.000521       0.041612      -0.009553      -0.007147       0.016700              2.488999       2.113258      -0.095736      -0.082755       1.711801      -0.121113       3.641938          -0.000001
          100              H       0.761991      40.029140       6.582755       0.120200       1.425869 0.12028224E+02  0.13225909E+03                                 2.145463                            2.053996      -1.719138       2.017209                    0.994730       4.701171      14.457780       0.423500       1.315313      -0.696093      -0.005107      -0.001982       0.028138       0.028666       0.000088       0.006078      -0.005107       0.008072       0.032792      -0.010980      -0.003371       0.014351              2.281947       2.098044      -0.002537      -0.096787       1.701023      -0.258925       3.046773          -0.000001
          101              H       1.045771      39.177501       5.023548       0.122862       1.841895 0.17195017E+02  0.19979548E+03                                 2.294703                            2.271207      -1.143165       2.273014                    0.998913       4.026752      11.385485       0.468577       1.124973      -0.748997      -0.001505      -0.026437      -0.016878       0.031401      -0.004927       0.002941       0.010229      -0.016600      -0.007140      -0.012856      -0.002885       0.015742              2.277826       2.245463      -0.231799      -0.040700       2.427526       0.192032       2.160489          -0.000000
          102              H       1.748042      40.826767       5.307106       0.120742       1.408025 0.11419056E+02  0.12333928E+03                                 2.106112                            1.983697      -1.374943       2.172076                    0.996760       4.387758      13.163447       0.438817       1.292265      -0.702582       0.016550       0.023056      -0.007700       0.029407       0.006361      -0.000871      -0.003735       0.001173      -0.007906      -0.006543      -0.002078       0.008621              2.265639       3.167921       0.491596      -0.084530       1.778111      -0.149068       1.850884          -0.000000
          103              H       2.694937      88.446134      66.383787       0.069810       1.854137 0.16241672E+02  0.18367522E+03                                 2.179603                            2.104980      -0.891680       2.356334                    0.999325       3.988725      10.669746       0.529407       1.023049      -0.776894       0.025267       0.025099       0.011179       0.037328       0.001091       0.005621       0.000755      -0.004470      -0.016366      -0.008841       0.002990       0.005851              2.208842       2.205483       0.358699       0.406194       2.240016       0.429974       2.181026          -0.000002
          104              H       1.267802      87.379701      66.404818       0.084368       1.800289 0.16458500E+02  0.19114362E+03                                 2.326483                            2.269210      -1.336132       2.190868                    0.992273       4.351822      12.728857       0.449517       1.173250      -0.733464      -0.032374      -0.019266       0.016582       0.041161      -0.000479      -0.009587      -0.006294       0.005464      -0.002001      -0.011644      -0.000332       0.011976              2.394558       2.793315       0.330664      -0.557503       1.995664      -0.314022       2.394696          -0.000002
          105              H       1.501609      89.565324      64.767288       0.069637       1.949111 0.17416048E+02  0.20077859E+03                                 2.272884                            2.194763      -0.959671       2.328274                    0.998803       4.083281      11.092070       0.512249       1.037186      -0.772865      -0.011100       0.031707       0.017240       0.037759      -0.001686       0.002618       0.008032      -0.003284      -0.008462      -0.009483       0.000813       0.008670              2.290417       1.946026      -0.086735       0.075773       3.056880       0.258432       1.868345          -0.000001
          106              H       2.317899      88.397146      63.676568       0.071487       1.841228 0.16913918E+02  0.19789491E+03                                 2.347217                            2.284522      -1.333999       2.167284                    0.994966       4.578305      13.467101       0.452416       1.157118      -0.735571       0.019709      -0.012252      -0.024846       0.033998       0.001383      -0.003457      -0.000525       0.013795       0.019538      -0.010293       0.001396       0.008897              2.417433       2.889571      -0.158823      -0.579769       1.914470       0.047857       2.448259          -0.000002
          107              H       7.259983      86.886051      63.883254       0.079222       1.378047 0.12385378E+02  0.13686820E+03                                 2.078874                            2.073334      -1.556834       2.080199                    0.991545       4.748830      14.530324       0.425846       1.301549      -0.699547       0.006342      -0.035540      -0.013225       0.038447       0.001867       0.007904       0.001245      -0.017344      -0.010893      -0.013329       0.002266       0.011064              2.073247       1.951438      -0.130189       0.055507       2.471590       0.017279       1.796714          -0.000001
          108              H       6.495424      88.192401      64.860840       0.075266       1.813004 0.16720949E+02  0.19306887E+03                                 2.262134                            2.229948      -0.983323       2.331423                    0.997303       4.167632      11.773678       0.475658       1.115219      -0.750105      -0.021867       0.017270       0.025208       0.037575      -0.005652      -0.003886       0.005888       0.010763       0.016405      -0.011548       0.000021       0.011527              2.308877       2.743563      -0.096038      -0.477816       1.815928       0.015467       2.367139          -0.000001
          109              H       6.668280      89.777605      62.947729       0.070128       1.927448 0.17239375E+02  0.19805863E+03                                 2.254040                            2.181881      -0.953839       2.337043                    0.998313       4.035937      10.912667       0.514828       1.035552      -0.773862      -0.016446       0.030861       0.014307       0.037783      -0.006642       0.004761       0.003821      -0.003509      -0.003133      -0.010351       0.002956       0.007395              2.270828       1.963299      -0.162576       0.068613       3.043876       0.093518       1.805308          -0.000001
          110              H       0.547157      88.562952      61.973769       0.068385       1.850278 0.16593423E+02  0.19144592E+03                                 2.296350                            2.219983      -1.016394       2.313188                    0.997442       4.249493      12.044533       0.476652       1.113768      -0.749503       0.019627      -0.017001      -0.027546       0.037855      -0.002313      -0.002760       0.000885       0.014220       0.024529      -0.011575       0.002052       0.009523              2.359580       2.768715      -0.169541      -0.611158       1.825196       0.094449       2.484830          -0.000001
          111              H       4.680411      88.267767      62.963684       0.100637       1.651917 0.13928143E+02  0.15487727E+03                                 2.169682                            2.058653      -1.203519       2.230738                    0.998422       4.225567      12.025779       0.482733       1.141049      -0.739863      -0.011556       0.012107       0.025904       0.030841       0.000609      -0.006792       0.009682       0.003767       0.003542      -0.012338       0.000633       0.011705              2.283560       3.017599       0.012754      -0.645414       1.687367      -0.002529       2.145715          -0.000001
          112              H       5.221014      88.605659      61.268862       0.104030       1.744536 0.14853225E+02  0.16517250E+03                                 2.131195                            2.039234      -1.050432       2.295912                    0.999553       3.940049      10.641640       0.524619       1.049892      -0.767627       0.004710       0.018670      -0.024509       0.031168       0.003686       0.002238      -0.006826      -0.003578       0.017341      -0.009315      -0.000669       0.009984              2.186847       2.017478      -0.109856       0.455499       1.843772      -0.410116       2.699292          -0.000001
          113              H       5.603401      87.005381      62.031786       0.115390       1.370784 0.11903248E+02  0.12816346E+03                                 1.973259                            1.958361      -0.995345       2.345650                    0.999127       4.024623      11.533336       0.470821       1.208234      -0.724233       0.013944      -0.030706      -0.003201       0.033876      -0.002178       0.000640       0.004867      -0.012805      -0.029433      -0.011006      -0.001650       0.012656              1.955647       1.861136       0.000875       0.035974       2.312523       0.149745       1.693282          -0.000001
          114              H       4.665280      84.044742      61.954188       0.077148       1.450179 0.12533718E+02  0.13782075E+03                                 2.100942                            2.046379      -1.240029       2.224079                    0.993835       4.458460      13.259305       0.444578       1.252921      -0.711873      -0.020504       0.010535      -0.035660       0.042462      -0.001419       0.006082      -0.008914       0.004341       0.005920      -0.010506      -0.001329       0.011835              2.198514       2.419446      -0.287665       0.437612       1.744285      -0.326613       2.431812          -0.000002
          115              H       5.222425      84.248231      63.635231       0.079173       1.359823 0.12184662E+02  0.13361745E+03                                 2.038410                            2.039113      -1.340719       2.176219                    0.993393       4.584146      13.808554       0.436471       1.279677      -0.705061       0.000087       0.022284       0.033850       0.040526       0.001986      -0.007729       0.013358      -0.010525       0.006821      -0.015723      -0.001535       0.017258              2.071095       2.095035       0.018487       0.060840       1.881370       0.365457       2.236879          -0.000002
          116              H       3.283331      82.681868      63.361826       0.075536       1.520184 0.13024478E+02  0.14600603E+03                                 2.232962                            2.130657      -1.677724       2.020552                    0.991266       4.935328      15.295988       0.418021       1.307068      -0.697595      -0.029159       0.019176       0.013574       0.037446      -0.003753      -0.001723      -0.001929       0.008985       0.000934      -0.006825       0.000945       0.005880              2.404782       3.418659      -0.441084      -0.036818       1.833794      -0.059324       1.961893          -0.000001
          117              H       4.296691      81.555141      62.380613       0.075825       1.853192 0.17642831E+02  0.20704011E+03                                 2.318516                            2.310166      -1.094217       2.284471                    0.996225       4.280972      12.303501       0.460119       1.134356      -0.744846       0.006853      -0.021916      -0.027421       0.035765       0.000879      -0.001241       0.002074      -0.015484       0.024115      -0.011904       0.002998       0.008906              2.329768       2.167028       0.103818       0.174484       2.138449       0.379160       2.683826          -0.000002
          118              H       5.737271      81.124297      64.355367       0.072395       1.873571 0.17166951E+02  0.19973659E+03                                 2.319622                            2.263283      -1.050198       2.301908                    0.996990       4.244624      12.078277       0.470464       1.118963      -0.748692       0.026079      -0.023897      -0.013796       0.037967      -0.004296      -0.006069      -0.000475       0.002036      -0.021322      -0.010071       0.000751       0.009321              2.381226       3.112771      -0.218654      -0.246513       2.072961      -0.111917       1.957945          -0.000001
          119              H       4.876429      82.411805      65.309022       0.074916       1.446210 0.12848183E+02  0.14166725E+03                                 2.073089                            2.053939      -1.150670       2.262554                    0.994679       4.384775      12.911857       0.451142       1.231303      -0.717447      -0.006881       0.028367       0.023011       0.037169       0.003412       0.002399       0.005451      -0.015257       0.013416      -0.010704      -0.000511       0.011215              2.094665       1.952044       0.161042      -0.047152       2.033359       0.367695       2.298594          -0.000000
          120              H       2.765533      81.109224      65.205316       0.075476       1.751388 0.15727103E+02  0.18013294E+03                                 2.259952                            2.198888      -1.094170       2.286181                    0.996317       4.289098      12.356969       0.463845       1.152892      -0.738531      -0.028493       0.023750       0.018043       0.041249      -0.006297      -0.007738      -0.005165       0.007935      -0.011216      -0.013337       0.002307       0.011030              2.316776       2.959571      -0.495066      -0.215785       2.049607       0.009025       1.941149          -0.000001
          121              H       3.558949      79.841814      64.179140       0.072279       1.836765 0.16628216E+02  0.18937488E+03                                 2.182115                            2.145157      -0.943600       2.344707                    0.998363       3.985392      10.738980       0.518233       1.037777      -0.773227       0.007361      -0.028684      -0.023401       0.037743       0.001023      -0.000933       0.000878      -0.012183       0.011597      -0.008193       0.003288       0.004906              2.170716       1.831908       0.191968       0.157025       2.356978       0.408463       2.323263          -0.000001
          122              H       4.410432      80.611807      67.061860       0.103698       1.723767 0.14979597E+02  0.16848817E+03                                 2.177181                            2.096560      -1.206370       2.230311                    0.998327       4.154413      11.632272       0.494870       1.100387      -0.751653       0.001748       0.025914       0.011887       0.028564      -0.000810       0.004583       0.005842      -0.007904       0.007130      -0.008429      -0.000513       0.008942              2.196517       1.763514       0.064992       0.088861       2.209520       0.555685       2.616517          -0.000001
          123              H       3.422058      79.167286      66.597724       0.103871       1.863335 0.15842915E+02  0.17806590E+03                                 2.190975                            2.078713      -1.100242       2.272690                    0.999410       3.913147      10.437342       0.532813       1.022787      -0.776900      -0.027550      -0.013405      -0.001767       0.030689       0.005740       0.001140      -0.001947       0.009562      -0.009767      -0.007142      -0.001960       0.009102              2.242365       2.318307       0.593169      -0.329282       2.441672      -0.394519       1.967116          -0.000001
          124              H       5.133677      79.299177      66.035685       0.105351       1.853474 0.16228189E+02  0.18372588E+03                                 2.189817                            2.110730      -1.175892       2.242220                    0.998986       3.961723      10.648985       0.525508       1.029500      -0.774656       0.020303      -0.010937      -0.016493       0.028352      -0.008422      -0.002600       0.002025       0.004712       0.010997      -0.010578       0.001616       0.008962              2.213535       2.598015      -0.569265      -0.126766       2.241716      -0.009072       1.800875          -0.000000
          125              H       4.209980      24.183794      29.232595       0.104573       1.860178 0.16298324E+02  0.18469561E+03                                 2.193646                            2.114041      -1.175499       2.241503                    0.998952       3.969913      10.671673       0.525627       1.028288      -0.774982      -0.020529       0.009296      -0.017973       0.028825       0.002378       0.008497      -0.004278       0.001164      -0.000395      -0.010510       0.001559       0.008951              2.218218       2.607408       0.173537       0.558702       1.918793       0.195562       2.128453          -0.000001
          126              H       5.921741      23.629851      29.391417       0.103172       1.869888 0.15911384E+02  0.17901949E+03                                 2.196014                            2.083111      -1.102735       2.270906                    0.999378       3.918216      10.454544       0.532311       1.022700      -0.776955       0.027355      -0.005173      -0.012685       0.030593      -0.001861      -0.005713       0.001160       0.007969      -0.014001      -0.007122      -0.002062       0.009184              2.247783       2.321471      -0.580587      -0.354509       2.428185       0.409660       1.993694          -0.000001
          127              H       4.937028      23.943878      30.881003       0.103127       1.728933 0.15036216E+02  0.16926944E+03                                 2.180706                            2.099806      -1.213256       2.227034                    0.998422       4.160459      11.650770       0.494783       1.099642      -0.751848      -0.001930       0.002585       0.028756       0.028937       0.004102      -0.001498      -0.002655      -0.002386       0.022727      -0.008070      -0.000627       0.008697              2.200318       1.765702       0.043977      -0.098000       2.039147      -0.457429       2.796104          -0.000001
          128              H       5.785269      26.065439      28.781513       0.072730       1.833606 0.16588576E+02  0.18881590E+03                                 2.179846                            2.142793      -0.942024       2.345721                    0.998356       3.981590      10.726638       0.518435       1.037965      -0.773171      -0.007655       0.006370      -0.036205       0.037550      -0.000951      -0.000490      -0.000221      -0.011315       0.015291      -0.008305       0.003172       0.005133              2.168803       1.829824       0.040920      -0.242724       1.976123      -0.192838       2.700461          -0.000001
          129              H       6.581220      25.801657      30.388584       0.075882       1.747874 0.15684865E+02  0.17952480E+03                                 2.256983                            2.196017      -1.087345       2.289379                    0.996316       4.282758      12.333624       0.464131       1.152981      -0.738532       0.028197      -0.004002       0.029522       0.041020      -0.003302       0.009376       0.003189       0.005319      -0.020772      -0.013188       0.001948       0.011239              2.314187       2.957758       0.058393       0.535312       1.956365       0.043125       2.028437          -0.000001
          130              H       4.471450      26.356856      31.575032       0.074983       1.442360 0.12803310E+02  0.14105158E+03                                 2.069511                            2.050465      -1.148852       2.263499                    0.994716       4.380345      12.894039       0.451478       1.231441      -0.717414       0.006838      -0.006052       0.036105       0.037242       0.000661      -0.004170      -0.002199      -0.009824       0.030334      -0.010804      -0.000592       0.011396              2.091135       1.949718      -0.120242      -0.116401       1.912560      -0.299254       2.411127          -0.000000
          131              H       3.609551      26.550296      29.985366       0.074942       1.859828 0.17008213E+02  0.19747054E+03                                 2.310604                            2.254764      -1.046383       2.305235                    0.997033       4.226336      12.021431       0.470639       1.120920      -0.748214      -0.024856       0.000473      -0.027285       0.036912      -0.002717       0.006782       0.004093       0.009092      -0.001485      -0.009644       0.000216       0.009429              2.372362       3.101735      -0.105913       0.309646       2.072122       0.106077       1.943228          -0.000001
          132              H       5.052170      28.477161      29.381989       0.076538       1.850560 0.17608517E+02  0.20653499E+03                                 2.315861                            2.307456      -1.090970       2.285302                    0.996267       4.279538      12.295959       0.460532       1.133902      -0.744928      -0.006797       0.013084      -0.032549       0.035733      -0.001578      -0.000147      -0.002623      -0.016889       0.020188      -0.011964       0.003277       0.008687              2.326708       2.166346       0.101543      -0.176602       2.216476      -0.424915       2.597303          -0.000002
          133              H       6.065460      28.180720      30.845468       0.076832       1.520941 0.13033986E+02  0.14617011E+03                                 2.235236                            2.132572      -1.690955       2.015539                    0.991245       4.940012      15.324079       0.417410       1.308463      -0.697262       0.028678      -0.002169       0.023388       0.037069       0.000183       0.003513      -0.001212       0.003790      -0.014904      -0.006351       0.000790       0.005561              2.407984       3.424780       0.187128       0.401739       1.982584      -0.024225       1.816587          -0.000001
          134              H       4.127141      28.720846      32.343757       0.078688       1.360874 0.12193524E+02  0.13370954E+03                                 2.037638                            2.038369      -1.342381       2.175980                    0.993608       4.582333      13.792919       0.437125       1.277814      -0.705473      -0.000361      -0.018551       0.035964       0.040468      -0.007775       0.002306      -0.005942       0.002113       0.046987      -0.015972      -0.001752       0.017724              2.070007       2.095246       0.044430      -0.046753       1.832667      -0.336962       2.282106          -0.000002
          135              H       4.686606      30.079951      31.334261       0.076854       1.454666 0.12575963E+02  0.13832671E+03                                 2.101022                            2.046456      -1.225398       2.229680                    0.993933       4.450335      13.213730       0.445909       1.248805      -0.712845       0.020489       0.036439      -0.008166       0.042594       0.005905      -0.002158       0.001744      -0.007830      -0.029349      -0.010671      -0.001318       0.011989              2.198080       2.428228       0.528079       0.032904       2.535752      -0.122941       1.630260          -0.000002
          136              H       3.747430      31.476740      33.946477       0.116252       1.369419 0.11885647E+02  0.12793868E+03                                 1.972726                            1.957547      -0.994497       2.346486                    0.999193       4.021421      11.526121       0.470646       1.209018      -0.724047      -0.013507      -0.012299      -0.027509       0.033022       0.001442       0.001944       0.006614       0.007479       0.032000      -0.011155      -0.001879       0.013034              1.955336       1.861578       0.030530      -0.018261       1.715690       0.191688       2.288739          -0.000001
          137              H       4.129956      32.930054      34.959599       0.103956       1.746347 0.14869421E+02  0.16538198E+03                                 2.131964                            2.039795      -1.044042       2.298139                    0.999522       3.940114      10.639464       0.524809       1.049326      -0.767803      -0.004573       0.030496       0.004052       0.031102       0.000004      -0.004342       0.000691      -0.014447      -0.015761      -0.009293      -0.000592       0.009885              2.187770       2.019378       0.449876      -0.128152       2.844513      -0.154940       1.699420          -0.000001
          138              H       4.669928      31.290837      35.504234       0.099550       1.654682 0.13954000E+02  0.15524058E+03                                 2.172544                            2.060914      -1.201806       2.231369                    0.998488       4.229229      12.040108       0.482333       1.141438      -0.739781       0.011899      -0.016380       0.024201       0.031553      -0.006054       0.002421      -0.006407       0.009121       0.019583      -0.012110       0.000923       0.011187              2.287291       3.025043      -0.568228       0.309370       2.037741      -0.195337       1.799088          -0.000001
          139              H       1.765192      32.295721      35.269265       0.069778       1.850150 0.16590686E+02  0.19141266E+03                                 2.295990                            2.219473      -1.022643       2.311023                    0.997496       4.250719      12.049233       0.476796       1.113440      -0.749534      -0.019437       0.015193      -0.028132       0.037417      -0.000862       0.003323      -0.008464      -0.000014      -0.016936      -0.011282       0.002197       0.009085              2.359611       2.769318      -0.447225       0.450217       2.241688      -0.331420       2.067828          -0.000001
          140              H       2.681708      32.050781      36.807441       0.070507       1.926487 0.17229956E+02  0.19794166E+03                                 2.254504                            2.182307      -0.957455       2.335891                    0.998272       4.033395      10.908843       0.514368       1.036523      -0.773609       0.016644       0.002626       0.033883       0.037842       0.006794       0.003447      -0.000569       0.002102       0.014260      -0.009757       0.002639       0.007118              2.271662       1.964504       0.140211       0.107050       2.029725       0.486182       2.820756          -0.000001
          141              H       2.854989      29.603888      36.375214       0.076583       1.802574 0.16598712E+02  0.19132601E+03                                 2.254247                            2.222475      -0.980998       2.332793                    0.997346       4.156714      11.736640       0.476185       1.115913      -0.749911       0.021063      -0.012556       0.027303       0.036698      -0.001392       0.007205      -0.008806       0.005631      -0.000138      -0.011419      -0.000735       0.012153              2.300768       2.734245      -0.366084       0.316917       2.212060      -0.242588       1.956000          -0.000001
          142              H       2.090357      29.807377      34.756540       0.079555       1.375736 0.12356531E+02  0.13643304E+03                                 2.074534                            2.069319      -1.545393       2.084949                    0.991799       4.737944      14.478078       0.426868       1.299540      -0.700006      -0.006569      -0.006251      -0.037339       0.038424       0.006007      -0.005995       0.005281      -0.006050       0.024711      -0.013686       0.002433       0.011254              2.069067       1.948371       0.112179       0.085468       1.943697       0.280914       2.315133          -0.000001
          143              H       7.032512      30.734382      35.969095       0.070506       1.842180 0.16920434E+02  0.19797661E+03                                 2.347499                            2.284530      -1.327853       2.169328                    0.994907       4.579458      13.467654       0.452575       1.156681      -0.735691      -0.020330       0.016078      -0.023429       0.034939      -0.003191       0.000348      -0.006909       0.000867      -0.019613      -0.010304       0.001889       0.008416              2.418134       2.892094      -0.425545       0.424952       2.276690      -0.253381       2.085620          -0.000002
          144              H       7.849014      30.363831      37.523226       0.069721       1.948885 0.17411655E+02  0.20072894E+03                                 2.273560                            2.195216      -0.962963       2.327294                    0.998792       4.081960      11.090972       0.511906       1.037877      -0.772684       0.010986       0.000652       0.035923       0.037571       0.003175       0.000303      -0.001553       0.008327       0.026213      -0.009737       0.000861       0.008876              2.291054       1.946750       0.109002       0.038162       1.937549       0.379229       2.988863          -0.000001
          145              H       1.044694      27.860414      36.433231       0.085270       1.798008 0.16432191E+02  0.19076123E+03                                 2.324241                            2.267129      -1.331996       2.192531                    0.992230       4.349324      12.718874       0.449804       1.172973      -0.733509       0.032050      -0.023691      -0.008356       0.040722      -0.008099       0.004966       0.002365      -0.001028      -0.021648      -0.011349      -0.000535       0.011884              2.392261       2.791315      -0.646769      -0.011588       2.564332      -0.011641       1.821136          -0.000002
          146              H       6.655899      28.405563      37.349900       0.068976       1.857405 0.16279886E+02  0.18420453E+03                                 2.181530                            2.106953      -0.894607       2.354742                    0.999323       3.993188      10.682409       0.529380       1.022561      -0.777034      -0.025116       0.002775       0.027520       0.037361       0.004477      -0.003874       0.003977       0.004177       0.009486      -0.008976       0.002972       0.006004              2.210656       2.207394       0.176190      -0.512893       1.828111      -0.195040       2.596464          -0.000002
          147              H       2.910540      99.378853      38.079464       0.119026       1.418842 0.11527258E+02  0.12475526E+03                                 2.113491                            1.990329      -1.370054       2.173105                    0.996959       4.400409      13.198384       0.439155       1.288710      -0.703328      -0.016620       0.018520       0.016565       0.029894      -0.004125      -0.005340       0.003361       0.000457      -0.009605      -0.006659      -0.002267       0.008925              2.273571       3.179543      -0.322447      -0.385325       1.968984       0.042196       1.672185          -0.000001
          148              H       3.612459      98.792252      36.510829       0.122369       1.845709 0.17231124E+02  0.20030986E+03                                 2.297651                            2.273455      -1.139208       2.274393                    0.998955       4.028329      11.390749       0.468411       1.124839      -0.749058       0.001868       0.001393      -0.031462       0.031548       0.005196       0.002976       0.000315       0.001110       0.046976      -0.013164      -0.002915       0.016079              2.280755       2.246544       0.082123       0.222220       2.062836       0.022298       2.532885          -0.000000
          149              H       3.897226      97.875295      38.032325       0.119298       1.430969 0.12076343E+02  0.13288532E+03                                 2.148107                            2.056074      -1.714760       2.018416                    0.994568       4.705720      14.464442       0.424025       1.312723      -0.696622       0.005464      -0.025166       0.012982       0.028840       0.004935      -0.002839      -0.006577      -0.012032      -0.026626      -0.011095      -0.003319       0.014414              2.285425       2.099537      -0.083739       0.051558       2.936997      -0.460831       1.819743          -0.000001
          150              H       1.183365     103.471243      38.107022       0.125025       1.787931 0.15133761E+02  0.17182982E+03                                 2.304582                            2.163530      -1.289684       2.205082                    0.998790       4.150034      11.938549       0.465098       1.159872      -0.736768      -0.004867       0.027061      -0.013944       0.030829       0.005957      -0.002345      -0.006658      -0.019778      -0.016401      -0.008976      -0.007557       0.016533              2.486795       2.111289      -0.023350       0.124141       3.257028      -0.779420       2.092066          -0.000001
          151              H       1.318992     102.643470      39.698863       0.124798       1.643871 0.14278651E+02  0.15835218E+03                                 2.108311                            2.049135      -1.110688       2.282983                    0.999408       3.911523      10.799395       0.500823       1.102771      -0.752856      -0.010376       0.001865       0.027886       0.029812       0.003718      -0.004178       0.003812       0.002824       0.025155      -0.009850      -0.000345       0.010195              2.082703       1.766836       0.042688       0.167067       1.831778      -0.061656       2.649495          -0.000001
          152              H       2.218121     102.004113      38.262217       0.118616       1.535437 0.12769702E+02  0.14066042E+03                                 2.159293                            2.042984      -1.346749       2.177122                    0.997639       4.352465      12.832317       0.453664       1.225690      -0.717889       0.018924      -0.018525      -0.010586       0.028520      -0.006332      -0.003173       0.004755       0.002784      -0.023546      -0.009736      -0.002191       0.011927              2.287904       3.179188      -0.392434      -0.269657       2.019298      -0.047536       1.665225          -0.000001
          153              H       4.136593     101.384853      36.684880       0.105521       1.827966 0.15507929E+02  0.17757857E+03                                 2.358431                            2.211621      -1.442945       2.157937                    0.994361       4.199518      12.226925       0.452242       1.182766      -0.731434      -0.032179       0.010056      -0.025322       0.042163       0.004015       0.013460      -0.009220       0.003594      -0.017074      -0.019671       0.005407       0.014264              2.505094       3.059406      -0.331193       0.492464       2.433732      -0.449793       2.022145          -0.000000
          154              H       0.962508      99.945356      39.450841       0.107876       1.305299 0.10258074E+02  0.10839751E+03                                 2.039041                            1.914087      -1.484271       2.148104                    0.991130       4.318141      13.019693       0.432777       1.339334      -0.692930       0.028640      -0.011015       0.025575       0.039945       0.002024       0.012491      -0.007717      -0.004058      -0.017978      -0.017884       0.005651       0.012233              2.181824       2.523956      -0.321200       0.560923       2.005451      -0.376998       2.016065          -0.000000
          155              H       5.631280      23.126154      36.874886       0.126249       1.541535 0.12905295E+02  0.14118496E+03                                 2.101343                            2.007541      -1.267362       2.224417                    0.997995       4.050931      11.539575       0.478072       1.171095      -0.733030      -0.017920       0.001950      -0.024955       0.030784      -0.006008       0.008291      -0.000363       0.004713       0.009653      -0.009999      -0.001580       0.011580              2.204544       2.571853      -0.420774       0.512931       1.953546      -0.407042       2.088234          -0.000000
          156              H       5.997620      22.422735      38.495011       0.121391       1.708777 0.14273680E+02  0.15668261E+03                                 2.084074                            1.987609      -1.156514       2.264101                    0.999189       3.779860      10.043486       0.537606       1.037905      -0.772161      -0.008055      -0.014932       0.021855       0.027667      -0.001069      -0.008016      -0.003314      -0.001869       0.010856      -0.009129      -0.000392       0.009521              2.118807       1.971516       0.156317      -0.433289       2.020477      -0.412894       2.364427          -0.000002
          157              H       7.046944      23.732852      37.831441       0.126035       1.758486 0.15394693E+02  0.17271890E+03                                 2.152190                            2.087173      -1.208665       2.240003                    0.999067       3.872287      10.502283       0.514470       1.061151      -0.765646       0.024292       0.019128       0.005106       0.031338       0.005310       0.002466       0.005212      -0.000101      -0.030349      -0.011771       0.000030       0.011741              2.195407       2.050279       0.486750       0.036609       2.761490       0.088192       1.774451          -0.000001
          158              H       5.417034      28.956994      35.276517       0.084902       1.490020 0.12527172E+02  0.13789221E+03                                 2.151686                            2.053965      -1.303485       2.200243                    0.993746       4.458273      13.316508       0.440611       1.262886      -0.709633      -0.026647       0.022787       0.003309       0.035217      -0.009361       0.002005       0.001613       0.015589       0.009078      -0.014009       0.003172       0.010837              2.282907       3.026567      -0.510772      -0.036622       2.146671      -0.012462       1.675483          -0.000001
          159              H       5.919703      27.251203      35.334534       0.083073       1.768513 0.15443440E+02  0.17790664E+03                                 2.346722                            2.228418      -1.414644       2.137548                    0.995165       4.603757      13.757634       0.440938       1.205815      -0.722796      -0.008149      -0.036037       0.007864       0.037774       0.007982      -0.000111      -0.008777      -0.014128       0.005941      -0.012691      -0.002187       0.014878              2.502020       2.605545       0.633613      -0.063896       3.126551      -0.129156       1.773965          -0.000001
          160              H       2.609351      28.685674      29.785207       0.087194       1.815357 0.17299540E+02  0.20257038E+03                                 2.301057                            2.295130      -1.255239       2.210375                    0.996836       4.349070      12.597743       0.458093       1.141856      -0.741588      -0.002620      -0.026715      -0.025601       0.037094       0.005219       0.004677       0.012864       0.002656       0.022635      -0.013514      -0.004291       0.017805              2.300746       2.407741      -0.178479       0.104823       2.210340       0.230832       2.284156          -0.000000
          161              H       2.708449      30.381416      30.346522       0.088408       1.476992 0.12442204E+02  0.13709095E+03                                 2.156443                            2.058759      -1.428016       2.144226                    0.993716       4.552209      13.723327       0.435161       1.277453      -0.705708       0.003244       0.037353      -0.007574       0.038251       0.002125      -0.002107      -0.009774      -0.004196      -0.004278      -0.009321      -0.002067       0.011388              2.303263       2.200085      -0.129484       0.061052       2.916691      -0.569828       1.793012          -0.000001
          162              H       6.417931      30.288465      28.350737       0.116720       1.797277 0.15719908E+02  0.17798618E+03                                 2.215237                            2.134325      -1.165969       2.257546                    0.999043       3.964360      10.940028       0.497815       1.086681      -0.758139      -0.027845       0.002181      -0.009927       0.029642      -0.003642       0.006087       0.006058       0.011846      -0.001350      -0.012001       0.002229       0.009772              2.255036       2.740595       0.046255       0.484602       1.928903      -0.073027       2.095610          -0.000001
          163              H       1.168349      30.494466      28.304323       0.122378       1.832779 0.15885675E+02  0.18020274E+03                                 2.241935                            2.142053      -1.154032       2.264409                    0.998954       3.950557      10.886038       0.498499       1.083143      -0.759316       0.025007       0.011857      -0.014008       0.031019       0.006140      -0.011427       0.000456       0.005647      -0.007078      -0.012671      -0.001424       0.014095              2.312177       2.811266       0.180920      -0.579398       1.892589      -0.194792       2.232675          -0.000001
          164              H       7.431855      29.313727      29.434204       0.123109       1.750343 0.15089725E+02  0.17256211E+03                                 2.316385                            2.192053      -1.637041       2.053699                    0.996577       4.448025      13.177211       0.448528       1.194131      -0.725674       0.001342      -0.027517       0.014019       0.030912      -0.006507       0.000184       0.005042      -0.032825      -0.010486      -0.016015      -0.004401       0.020416              2.457699       2.271258      -0.031251       0.084016       3.017304      -0.663315       2.084535          -0.000001
          165              H       5.094047      34.863200      32.583077       0.126805       1.771539 0.15746721E+02  0.17838958E+03                                 2.198263                            2.140940      -1.224460       2.238703                    0.998939       3.924261      10.837132       0.495309       1.091566      -0.757188      -0.032491      -0.002251      -0.009226       0.033851      -0.002404       0.004104       0.007582       0.017794      -0.028971      -0.015707       0.001208       0.014499              2.245461       2.924716      -0.308670       0.109262       1.940710      -0.152642       1.870956          -0.000000
          166              H       6.313205      34.309257      33.781854       0.116276       1.840499 0.15793700E+02  0.17863679E+03                                 2.226102                            2.119036      -1.219054       2.231420                    0.998875       3.979515      10.897391       0.507919       1.066164      -0.763442       0.006413      -0.011800       0.023788       0.027317      -0.003808       0.001186       0.000458      -0.007994       0.029497      -0.010516       0.000605       0.009912              2.251300       1.857459      -0.070372       0.103994       2.079333      -0.417600       2.817108          -0.000002
          167              H       6.763930      35.579180      32.591780       0.120074       1.734477 0.14748228E+02  0.16356761E+03                                 2.121668                            2.031781      -1.131522       2.269617                    0.999388       3.857017      10.373065       0.526143       1.049652      -0.768360       0.022668       0.020037      -0.007624       0.031200       0.007663      -0.006045       0.000416      -0.002157      -0.024806      -0.011717      -0.000844       0.012561              2.190909       1.972533       0.506241      -0.055926       2.758142      -0.268691       1.842051          -0.000000
          168              H       2.657138      33.025518      28.779337       0.120926       1.709840 0.14245147E+02  0.15945059E+03                                 2.235185                            2.096843      -1.357855       2.179276                    0.997939       4.155991      11.904503       0.472771       1.157434      -0.736515      -0.026910       0.004639      -0.009361       0.028866       0.002676       0.007987       0.001330       0.005109      -0.010733      -0.008543      -0.001569       0.010112              2.358434       3.313981       0.244823       0.229994       2.036933      -0.179779       1.724388          -0.000001
          169              H       4.294294      32.368575      28.475473       0.118972       1.745636 0.15756652E+02  0.17908335E+03                                 2.197373                            2.156451      -1.093735       2.283902                    0.999571       4.015592      11.220195       0.486932       1.106743      -0.752249       0.018451      -0.011576      -0.020688       0.030040      -0.005878      -0.008574       0.003390      -0.010518       0.007755      -0.012439       0.000204       0.012235              2.207626       2.418723      -0.396489      -0.236388       2.335162       0.180433       1.868993          -0.000001
          170              H       3.715403      32.648686      30.181898       0.131471       1.472620 0.12734567E+02  0.13983706E+03                                 2.101654                            2.046738      -1.189100       2.267900                    0.998256       4.082425      11.922543       0.452165       1.233592      -0.718478       0.001090      -0.002336       0.033194       0.033294      -0.000604       0.000538      -0.003572      -0.012704       0.040773      -0.013181      -0.001283       0.014464              2.216107       1.943745       0.145034      -0.041842       2.312755      -0.730977       2.391823          -0.000001
          171              H       4.742696      39.338702      29.215915       0.123157       1.894643 0.16264568E+02  0.18596020E+03                                 2.300291                            2.172110      -1.311204       2.190205                    0.998754       4.054011      11.288203       0.492466       1.087808      -0.756996      -0.017442       0.017473      -0.013356       0.028070      -0.005207       0.000722      -0.002891      -0.015499      -0.032829      -0.011286      -0.003862       0.015148              2.433803       2.376263      -0.537487       0.413271       2.734501      -0.524834       2.190644          -0.000001
          172              H       5.201728      38.708137      30.836040       0.124015       1.650416 0.14075478E+02  0.15373842E+03                                 2.027210                            1.966573      -1.024701       2.318706                    0.999608       3.731767       9.842962       0.544250       1.030359      -0.774725      -0.007541      -0.005652       0.027370       0.028946       0.002549      -0.004641      -0.002439      -0.007504       0.025859      -0.009664      -0.000977       0.010641              2.010683       1.674458      -0.029757      -0.180359       1.798781       0.098211       2.558811          -0.000000
          173              H       6.440028      38.831236      29.542261       0.123337       1.874652 0.15943086E+02  0.18224335E+03                                 2.323176                            2.178100      -1.384804       2.165078                    0.997864       4.118968      11.647659       0.480189       1.115873      -0.748615       0.028606       0.001662      -0.009096       0.030064       0.003558      -0.002659       0.001978       0.003089      -0.032271      -0.011561       0.002235       0.009326              2.450892       3.309401       0.421290      -0.436291       2.092098      -0.166688       1.951179          -0.000000
          174              H       4.717389      98.494555      40.693130       0.107809       1.641924 0.13977050E+02  0.15826180E+03                                 2.301340                            2.178657      -1.699575       2.046557                    0.991249       4.478551      13.606612       0.424768       1.273484      -0.707527      -0.023851       0.029092       0.011309       0.039282      -0.004460      -0.008600      -0.005360      -0.020759      -0.015962      -0.016795       0.002073       0.014722              2.415726       2.869939      -0.559698      -0.443830       2.429579       0.066036       1.947660          -0.000000
          175              H       0.854192      95.062876      39.084608       0.095583       1.438880 0.12253596E+02  0.13557492E+03                                 2.164528                            2.082840      -1.779602       1.992483                    0.991389       4.790683      14.854153       0.416976       1.327637      -0.693391       0.028452      -0.026755      -0.011070       0.040594      -0.011678      -0.008885      -0.003160      -0.004141      -0.009435      -0.016364       0.002169       0.014196              2.262856       2.560701      -0.491056      -0.205915       2.353525      -0.002403       1.874343          -0.000001
          176              H       4.392512      90.377604      44.726763       0.110065       1.938211 0.17001187E+02  0.19753675E+03                                 2.390807                            2.273060      -1.438370       2.157087                    0.995962       4.079465      11.640354       0.462555       1.139656      -0.744485       0.034557       0.013023       0.024880       0.044529       0.006799       0.015965       0.001565      -0.000646      -0.011668      -0.017869       0.000244       0.017625              2.467133       2.932448       0.085718       0.542425       2.404133      -0.207387       2.064819          -0.000000
          177              H       0.330836      89.052413      42.200847       0.106924       1.806937 0.15608570E+02  0.17913472E+03                                 2.346616                            2.224762      -1.453849       2.154340                    0.994506       4.202165      12.274039       0.448801       1.189146      -0.729984      -0.036263      -0.008309      -0.020749       0.042598       0.001874       0.015240       0.000220       0.007395      -0.036263      -0.019938       0.002163       0.017774              2.436788       2.842832       0.205567       0.370236       2.301025      -0.250793       2.166508          -0.000000
          178              H       4.570498     104.000064      38.345617       0.109335       1.895478 0.16452248E+02  0.18967846E+03                                 2.358307                            2.237181      -1.343664       2.198554                    0.996365       4.056582      11.546438       0.465699       1.140797      -0.743977      -0.021101      -0.012105       0.035668       0.043174      -0.004353      -0.013972      -0.009082      -0.004441       0.018919      -0.019007       0.001728       0.017279              2.449352       2.378364       0.203876      -0.546523       2.487375      -0.555556       2.482317          -0.000000
          179              H       7.433616      32.339685      33.293060       0.102272       1.471290 0.12240518E+02  0.13393279E+03                                 2.123294                            2.025673      -1.493187       2.125143                    0.995376       4.380498      13.036635       0.445296       1.257101      -0.710589       0.008666      -0.004635       0.038781       0.040007      -0.008573       0.006145      -0.001140      -0.011412       0.024542      -0.015427       0.003615       0.011812              2.184336       1.911338      -0.153810       0.379347       2.032448      -0.372478       2.609222          -0.000000
          180              H       6.616196      32.781833      28.415280       0.108517       1.962251 0.17760304E+02  0.20844045E+03                                 2.415914                            2.330259      -1.407905       2.177469                    0.994376       4.054562      11.594382       0.455182       1.146540      -0.744015      -0.006032       0.004674      -0.043901       0.044559      -0.008595       0.001553      -0.002553      -0.014187       0.057679      -0.020760       0.001045       0.019714              2.460705       2.252225      -0.168789       0.138727       2.270631      -0.449807       2.859257          -0.000000
          181              H       5.853220      88.518568      44.020405       0.097070       1.729644 0.13651579E+02  0.15263505E+03                                 2.310168                            2.094478      -1.628333       2.056534                    0.994335       4.472415      13.207967       0.454605       1.205036      -0.722225       0.018503       0.027423      -0.026921       0.042651       0.001982      -0.000158      -0.016507       0.009416      -0.002769      -0.019251       0.005014       0.014237              2.562704       2.589420       0.438614      -0.547706       2.694551      -0.948816       2.404140          -0.000001
          182              H       0.244339      87.146902      45.393958       0.100622       1.761976 0.13472359E+02  0.15078509E+03                                 2.396268                            2.121243      -1.651187       2.069302                    0.990732       4.409926      13.215446       0.436941       1.252474      -0.712200       0.047347       0.010086      -0.006292       0.048817       0.008045      -0.000518      -0.006973       0.019543      -0.013368      -0.014575      -0.000754       0.015329              2.682778       4.077780       0.148150      -0.290564       1.988463      -0.349529       1.982093          -0.000000
          183              H       2.396833      86.875583      45.950921       0.128752       1.770787 0.14062409E+02  0.15848306E+03                                 2.369758                            2.142809      -1.684930       2.047267                    0.991362       4.312338      12.808316       0.443858       1.224443      -0.718961      -0.037277       0.006323       0.011917       0.039643      -0.008874      -0.003345      -0.006866       0.020093       0.001763      -0.016992       0.003834       0.013157              2.613131       3.796094       0.095964      -0.105346       2.007919      -0.368117       2.035380           0.000000
          184              H       4.786824      38.552380      26.605150       0.132678       1.795534 0.14474294E+02  0.16398289E+03                                 2.390918                            2.177289      -1.536852       2.123483                    0.991070       4.178386      12.363158       0.440189       1.228192      -0.719830       0.039174      -0.005845      -0.013730       0.041921      -0.008452      -0.004412      -0.006143       0.022340       0.001082      -0.017192       0.002953       0.014239              2.611990       3.763022       0.034622      -0.151360       2.027533      -0.356718       2.045416           0.000000
          185              H       6.945440      38.634027      27.309331       0.104754       1.603107 0.12160551E+02  0.13313077E+03                                 2.274147                            2.032855      -1.663803       2.065612                    0.990815       4.398741      13.188391       0.439026       1.274356      -0.706624      -0.048579      -0.005208       0.008059       0.049518       0.005102      -0.005191      -0.006423       0.021070      -0.017057      -0.013201      -0.003338       0.016539              2.522902       3.744137       0.049215      -0.267029       1.883379      -0.333486       1.941189          -0.000000
          186              H       1.284828      37.189506      28.678533       0.097465       1.782647 0.14163589E+02  0.15946543E+03                                 2.339719                            2.120581      -1.678343       2.038092                    0.992516       4.453295      13.100832       0.456925       1.190605      -0.726033      -0.019055      -0.026122       0.028906       0.043371       0.000671      -0.001692      -0.015924       0.013440       0.006640      -0.019512       0.005262       0.014250              2.583881       2.658473       0.418263      -0.598192       2.629829      -0.916921       2.463343          -0.000001
          187              H       0.384960      92.685069      44.214037       0.108263       1.963543 0.17780215E+02  0.20876294E+03                                 2.418167                            2.332418      -1.404122       2.178758                    0.994516       4.059262      11.615806       0.454656       1.147379      -0.743771       0.006051      -0.004526       0.043920       0.044566      -0.008518       0.001483      -0.002186      -0.013911       0.057161      -0.020528       0.001091       0.019437              2.465432       2.262310      -0.159551       0.130690       2.271961      -0.454511       2.862024          -0.000000
          188              H      -0.428449      93.100840      39.334082       0.102214       1.472348 0.12246568E+02  0.13401640E+03                                 2.124336                            2.026182      -1.492145       2.125560                    0.995369       4.381497      13.040730       0.445235       1.257111      -0.710583      -0.009104       0.004873      -0.038920       0.040266      -0.008556       0.005944      -0.000860      -0.011364       0.025602      -0.015532       0.003862       0.011670              2.185982       1.914178      -0.153191       0.383190       2.027473      -0.371366       2.616297          -0.000000
          189              H       2.429672      21.429155      34.228585       0.107685       1.909869 0.16612383E+02  0.19194248E+03                                 2.368027                            2.246275      -1.382903       2.180235                    0.996424       4.069850      11.587655       0.465417       1.139004      -0.744450       0.021368       0.012095      -0.035980       0.043560      -0.003767      -0.014143      -0.008912      -0.005060       0.018618      -0.018792       0.001393       0.017399              2.459233       2.387163       0.204343      -0.549814       2.496479      -0.556753       2.494058          -0.000000
          190              H       6.760620      36.399416      30.440074       0.110207       1.790598 0.15407614E+02  0.17634574E+03                                 2.345732                            2.221966      -1.403902       2.185638                    0.993555       4.131219      12.070279       0.445354       1.201630      -0.727713       0.034989       0.010599       0.020755       0.042040       0.002061       0.016612       0.001165       0.004142      -0.039545      -0.022141       0.004106       0.018035              2.437028       2.856706       0.197677       0.384986       2.292834      -0.262428       2.161546          -0.000000
          191              H       2.666075      35.198579      27.903280       0.110426       1.931159 0.16914758E+02  0.19616224E+03                                 2.380862                            2.264338      -1.393479       2.177423                    0.995690       4.056453      11.540697       0.464631       1.136706      -0.745423      -0.035528      -0.011468      -0.024979       0.044919       0.006686       0.016562       0.000333       0.000575      -0.013527      -0.018702       0.000860       0.017842              2.455520       2.924451       0.077338       0.542949       2.378047      -0.215374       2.064061          -0.000000
          192              H       6.149146      30.375136      33.530930       0.096161       1.434894 0.12211396E+02  0.13502623E+03                                 2.163136                            2.081358      -1.769796       1.997005                    0.991471       4.785925      14.847367       0.416384       1.330330      -0.692862      -0.028294       0.026534       0.011598       0.040486      -0.011891      -0.008624      -0.003453      -0.003790      -0.010163      -0.016425       0.002086       0.014340              2.261562       2.561830      -0.487892      -0.210553       2.349373       0.002477       1.873483          -0.000001
          193              H       2.286722      26.954762      31.901378       0.106852       1.643535 0.13989097E+02  0.15842249E+03                                 2.302035                            2.178897      -1.690850       2.049618                    0.991302       4.483174      13.618943       0.424976       1.272667      -0.707685       0.023908      -0.029567      -0.011883       0.039837      -0.004379      -0.008357      -0.005391      -0.020477      -0.016897      -0.016527       0.001794       0.014733              2.416866       2.874310      -0.557933      -0.449508       2.425750       0.070992       1.950537          -0.000000
          194              H       0.934714      86.782631      42.236382       0.121745       1.770581 0.15206364E+02  0.17012710E+03                                 2.167569                            2.080219      -1.149437       2.271137                    0.999221       3.843131      10.417629       0.513020       1.067146      -0.764365      -0.022664       0.001483      -0.015826       0.027682       0.002457       0.008682       0.002446      -0.001510      -0.007255      -0.009789       0.000369       0.009421              2.186149       2.467309       0.104831       0.483306       1.972588       0.041170       2.118548          -0.000002
          195              H       2.698699      86.478654      42.398830       0.127445       1.717288 0.14859009E+02  0.16501441E+03                                 2.111662                            2.045373      -1.124840       2.281450                    0.999259       3.790880      10.183703       0.522381       1.055812      -0.767657       0.026938      -0.002726      -0.013629       0.030312       0.000773      -0.009267       0.002654       0.006503      -0.017336      -0.011493       0.000262       0.011231              2.132891       2.475649      -0.369386      -0.382864       2.004806       0.201633       1.918220           0.000000
          196              H       1.607779      86.266372      43.819522       0.119812       1.914098 0.16429716E+02  0.18994040E+03                                 2.372277                            2.221683      -1.510567       2.100877                    0.997528       4.328197      12.461778       0.470277       1.126589      -0.744007      -0.007442      -0.012764       0.025890       0.029810       0.006446      -0.003997      -0.003984      -0.020801       0.007027      -0.013903       0.000572       0.013331              2.534539       2.140208       0.228200      -0.272158       2.607848      -0.847588       2.855560          -0.000000
          197              H       3.253658      92.891070      42.451771       0.130760       1.472309 0.12717230E+02  0.13969611E+03                                 2.106112                            2.048704      -1.196751       2.263846                    0.998086       4.103620      12.013786       0.450523       1.237649      -0.717390      -0.001756       0.002374      -0.033918       0.034047      -0.001028       0.000634      -0.003609      -0.013596       0.040916      -0.013700      -0.000860       0.014560              2.226937       1.943015       0.129619      -0.015818       2.339572      -0.747194       2.398223          -0.000001
          198              H       2.692011      93.149828      44.167624       0.116735       1.758781 0.15911745E+02  0.18127557E+03                                 2.207801                            2.166530      -1.097163       2.281313                    0.999592       4.031546      11.275322       0.486006       1.106223      -0.752394      -0.019107       0.011727       0.021521       0.031077      -0.005702      -0.008737       0.002964      -0.010104       0.008623      -0.012495       0.000567       0.011928              2.218665       2.449096      -0.396401      -0.252283       2.318053       0.177506       1.888846          -0.000001
          199              H       4.342187      92.540617      43.837652       0.119948       1.710535 0.14226355E+02  0.15932247E+03                                 2.241696                            2.099523      -1.384250       2.167545                    0.997706       4.182004      12.015278       0.470700       1.161927      -0.735180       0.027094      -0.003953       0.009379       0.028943       0.003201       0.007724       0.001584       0.004748      -0.011431      -0.008497      -0.001650       0.010147              2.370254       3.333230       0.278426       0.210715       2.057019      -0.182077       1.720511          -0.000001
          200              H       0.268968      89.868881      40.051317       0.120466       1.726806 0.14666628E+02  0.16244189E+03                                 2.115780                            2.026505      -1.130469       2.271271                    0.999415       3.848600      10.344390       0.526674       1.050017      -0.768270      -0.021894      -0.020120       0.008485       0.030922       0.007903      -0.005935       0.000633      -0.002090      -0.023836      -0.011586      -0.000977       0.012563              2.184835       1.958092       0.495553      -0.056090       2.754605      -0.276156       1.841809          -0.000001
          201              H       0.705969      91.136291      38.853991       0.116818       1.831201 0.15694878E+02  0.17725401E+03                                 2.219136                            2.112866      -1.218631       2.232503                    0.998909       3.971365      10.869616       0.508453       1.066638      -0.763300      -0.005646       0.011397      -0.023627       0.026833      -0.004314       0.001610       0.000638      -0.007813       0.029500      -0.010881       0.000903       0.009978              2.244296       1.854092      -0.069995       0.107056       2.067054      -0.412575       2.811742          -0.000002
          202              H       1.932165      90.601190      40.054943       0.130790       1.748240 0.15498209E+02  0.17490287E+03                                 2.179725                            2.124643      -1.229500       2.238258                    0.998935       3.900187      10.755149       0.496900       1.092249      -0.756960       0.030246       0.002305       0.009028       0.031649      -0.002043       0.004226       0.007563       0.018218      -0.029769      -0.015851       0.001025       0.014826              2.225358       2.897269      -0.293039       0.108976       1.917579      -0.153641       1.861226          -0.000000
          203              H      -0.429644      96.146895      43.176983       0.124267       1.744294 0.15026851E+02  0.17170359E+03                                 2.313794                            2.189698      -1.559445       2.080400                    0.995734       4.439468      13.156475       0.447984       1.196553      -0.725138      -0.001338       0.027194      -0.014097       0.030660      -0.006326       0.000506       0.004607      -0.032177      -0.010485      -0.015698      -0.004179       0.019877              2.456270       2.267876      -0.028262       0.082390       3.012840      -0.669785       2.088095          -0.000001
          204              H       5.830133      94.972437      44.310490       0.122009       1.833612 0.15883880E+02  0.18023121E+03                                 2.244989                            2.143676      -1.174949       2.256189                    0.998931       3.956062      10.913347       0.497554       1.084908      -0.758780      -0.024905      -0.011291       0.014291       0.030854       0.005790      -0.011500       0.000398       0.005954      -0.006798      -0.012488      -0.001610       0.014098              2.317166       2.824681       0.184219      -0.580261       1.896525      -0.193643       2.230292          -0.000001
          205              H       0.580832      95.177182      44.266253       0.116459       1.797766 0.15723555E+02  0.17806324E+03                                 2.216641                            2.135299      -1.170434       2.255615                    0.999070       3.968277      10.957051       0.497376       1.087422      -0.757902       0.027689      -0.001821       0.009841       0.029443      -0.003457       0.005911       0.006184       0.011744      -0.001363      -0.011925       0.002342       0.009583              2.256924       2.745457       0.044386       0.484439       1.930891      -0.073547       2.094424          -0.000001
          206              H       4.297352      95.081718      42.273368       0.086616       1.486497 0.12512487E+02  0.13810820E+03                                 2.167153                            2.065176      -1.443101       2.135447                    0.993684       4.589667      13.864356       0.434139       1.278209      -0.705355      -0.003005      -0.037525       0.007927       0.038471       0.001803      -0.002236      -0.009911      -0.004037      -0.002708      -0.009310      -0.002138       0.011449              2.320615       2.208498      -0.123670       0.059628       2.942616      -0.593172       1.810732          -0.000001
          207              H       4.395464      96.782484      42.820179       0.086117       1.818447 0.17338248E+02  0.20313165E+03                                 2.303618                            2.297689      -1.251047       2.211918                    0.996896       4.352543      12.610051       0.457852       1.141849      -0.741609       0.002851       0.027155       0.025988       0.037695       0.005155       0.004473       0.012894       0.002662       0.021950      -0.013524      -0.004082       0.017606              2.303227       2.407822      -0.177474       0.105026       2.223677       0.231360       2.278181          -0.000000
          208              H       1.085113      98.174248      37.262149       0.082994       1.769896 0.15458874E+02  0.17812982E+03                                 2.347987                            2.229632      -1.411416       2.138718                    0.995286       4.604357      13.761407       0.440786       1.205923      -0.722777       0.007563       0.036640      -0.008680       0.038406       0.008346       0.000273      -0.008458      -0.013382       0.008039      -0.013179      -0.001231       0.014410              2.503344       2.606889       0.633897      -0.067975       3.126306      -0.137207       1.776839          -0.000001
          209              H       1.587219      96.468457      37.331770       0.086761       1.483240 0.12460858E+02  0.13697614E+03                                 2.144835                            2.048302      -1.293948       2.204385                    0.993796       4.446622      13.271352       0.441304       1.262616      -0.709693       0.025986      -0.022799      -0.002135       0.034636      -0.009507       0.001896       0.001743       0.015624       0.009015      -0.014140       0.003215       0.010925              2.274541       3.011465      -0.508206      -0.032709       2.140585      -0.016125       1.671572          -0.000001
          210              H      -0.047266     101.696367      34.744211       0.126432       1.759244 0.15400356E+02  0.17278700E+03                                 2.151917                            2.086777      -1.208067       2.239978                    0.998987       3.873392      10.503170       0.514841       1.060358      -0.765839      -0.023706      -0.019248      -0.004774       0.030907       0.005667       0.002787       0.005210       0.000464      -0.029544      -0.011580      -0.000474       0.012054              2.194968       2.049592       0.486319       0.036553       2.759670       0.088851       1.775641          -0.000000
          211              H       1.001706     103.005228      34.078466       0.120713       1.709777 0.14280817E+02  0.15677301E+03                                 2.084722                            1.988000      -1.151872       2.265621                    0.999111       3.780070      10.042852       0.537622       1.037793      -0.772219       0.008629       0.015011      -0.022301       0.028234      -0.001204      -0.007535      -0.003199      -0.001733       0.011245      -0.008721      -0.000404       0.009125              2.119471       1.971460       0.155371      -0.434100       2.018198      -0.411083       2.368755          -0.000002
          212              H       1.368609     102.303066      35.699316       0.126633       1.544141 0.12930097E+02  0.14149394E+03                                 2.101796                            2.007934      -1.266596       2.224534                    0.998073       4.050396      11.531526       0.478676       1.169307      -0.733467       0.018150      -0.001772       0.025400       0.031269      -0.005933       0.007859      -0.000313       0.004584       0.010099      -0.009782      -0.001358       0.011140              2.204851       2.572022      -0.420354       0.513415       1.952272      -0.406352       2.090261          -0.000000
          213              H       6.042237      25.493912      33.133514       0.107548       1.308620 0.10291954E+02  0.10884438E+03                                 2.042264                            1.917023      -1.483895       2.147685                    0.991062       4.324871      13.044989       0.432523       1.339024      -0.692975      -0.028692       0.010969      -0.025592       0.039981       0.001770       0.012816      -0.007646      -0.003494      -0.016980      -0.017850       0.005187       0.012663              2.185554       2.528259      -0.323533       0.562261       2.010422      -0.377502       2.017981          -0.000000
          214              H       2.866322      24.040598      35.895849       0.107941       1.816975 0.15398212E+02  0.17604334E+03                                 2.350885                            2.205279      -1.439836       2.159906                    0.994250       4.187171      12.188979       0.452344       1.184372      -0.731046       0.031246      -0.010281       0.024003       0.040721       0.003921       0.013962      -0.009358       0.003545      -0.017260      -0.020119       0.005341       0.014778              2.496629       3.048078      -0.331107       0.488606       2.428661      -0.446854       2.013149          -0.000000
          215              H       4.785216      23.430131      34.313435       0.118228       1.536350 0.12775564E+02  0.14072906E+03                                 2.159258                            2.042751      -1.347112       2.177156                    0.997546       4.353206      12.831090       0.453963       1.224848      -0.718074      -0.019494       0.018888       0.010873       0.029240      -0.006060      -0.003320       0.004701       0.002565      -0.023251      -0.009640      -0.002024       0.011664              2.288006       3.180024      -0.391814      -0.271450       2.018125      -0.045860       1.665869          -0.000001
          216              H       5.683994      22.797054      32.874613       0.123317       1.653281 0.14375716E+02  0.15966260E+03                                 2.114216                            2.054318      -1.111804       2.281534                    0.999506       3.921845      10.827794       0.500951       1.100872      -0.753352       0.009805      -0.002184      -0.028636       0.030346       0.003866      -0.004638       0.003762       0.002330       0.025571      -0.010116      -0.000391       0.010507              2.089055       1.771318       0.042007       0.168483       1.835925      -0.063735       2.659922          -0.000001
          217              H       5.819128      21.963000      34.462828       0.123861       1.792491 0.15181410E+02  0.17245505E+03                                 2.305734                            2.164773      -1.289890       2.204556                    0.998861       4.153139      11.938795       0.465799       1.157561      -0.737355       0.004784      -0.027626       0.014115       0.031390       0.006163      -0.002430      -0.006403      -0.020025      -0.016354      -0.009227      -0.007369       0.016596              2.487184       2.111743      -0.023774       0.124141       3.261546      -0.774689       2.088262          -0.000001
          218              H       3.108082      27.556436      34.563633       0.120101       1.427766 0.12046960E+02  0.13249397E+03                                 2.145673                            2.054226      -1.711358       2.020058                    0.994593       4.702210      14.454465       0.423972       1.313561      -0.696444      -0.005026       0.025347      -0.012523       0.028715       0.005291      -0.002739      -0.005988      -0.012253      -0.025652      -0.010473      -0.003789       0.014262              2.282145       2.098353      -0.082576       0.050628       2.934682      -0.453214       1.813400          -0.000001
          219              H       3.391864      26.631943      36.080778       0.123519       1.839557 0.17168706E+02  0.19942841E+03                                 2.293649                            2.270227      -1.141083       2.273850                    0.998912       4.023128      11.376284       0.468408       1.125725      -0.748816      -0.001968      -0.001344       0.031161       0.031252       0.005169       0.003104      -0.000123       0.001153       0.045692      -0.012985      -0.002685       0.015670              2.276774       2.244383       0.080572       0.220841       2.060122       0.019580       2.525817          -0.000000
          220              H       4.094134      26.052878      34.510692       0.121520       1.407684 0.11418189E+02  0.12335796E+03                                 2.107753                            1.985157      -1.378422       2.171013                    0.996674       4.390545      13.183911       0.438039       1.294266      -0.702137       0.016163      -0.018174      -0.016249       0.029250      -0.004158      -0.004677       0.003067       0.000886      -0.009258      -0.005927      -0.002474       0.008401              2.267556       3.171115      -0.319292      -0.383836       1.963262       0.042991       1.668290          -0.000001
          221              H       0.348846      97.007326      35.254035       0.068721       1.860280 0.16306420E+02  0.18458002E+03                                 2.183971                            2.108796      -0.893111       2.354918                    0.999318       3.994999      10.689458       0.529100       1.022685      -0.777010       0.025601      -0.002980      -0.027459       0.037661       0.004460      -0.003598       0.003828       0.004752       0.009794      -0.008875       0.003004       0.005871              2.213417       2.209990       0.173079      -0.515888       1.826440      -0.190159       2.603822          -0.000002
          222              H       5.959910      97.558757      36.167078       0.083447       1.805713 0.16513130E+02  0.19186710E+03                                 2.327108                            2.269612      -1.325641       2.193665                    0.992163       4.357723      12.733913       0.450640       1.169782      -0.734274      -0.032625       0.023945       0.008409       0.041334      -0.008318       0.005018       0.002487      -0.001281      -0.021985      -0.011602      -0.000546       0.012148              2.395294       2.794518      -0.649024      -0.007740       2.567771      -0.015632       1.823594          -0.000002
          223              H      -0.844480      95.047802      35.093038       0.069969       1.947262 0.17396889E+02  0.20050789E+03                                 2.271685                            2.193773      -0.955147       2.330324                    0.998807       4.081211      11.086036       0.512275       1.037392      -0.772806      -0.011305      -0.000492      -0.035872       0.037614       0.002851      -0.000045      -0.001217       0.008002       0.025825      -0.009291       0.000588       0.008703              2.289135       1.945200       0.108875       0.037113       1.940799       0.384958       2.981404          -0.000001
          224              H      -0.028189      94.687300      36.650070       0.070528       1.839635 0.16895229E+02  0.19761731E+03                                 2.345899                            2.283349      -1.330106       2.168734                    0.994779       4.576782      13.459657       0.452515       1.157209      -0.735572       0.019787      -0.015350       0.023390       0.034267      -0.003761       0.000439      -0.007063       0.000819      -0.020178      -0.010585       0.001513       0.009072              2.416007       2.887738      -0.422228       0.426968       2.272050      -0.254761       2.088232          -0.000002
          225              H       4.913895      95.621843      37.855373       0.078776       1.378069 0.12385014E+02  0.13686046E+03                                 2.078852                            2.073286      -1.555007       2.080806                    0.991645       4.748432      14.527973       0.425864       1.301527      -0.699564       0.006712       0.006512       0.037648       0.038792       0.005690      -0.005662       0.005308      -0.005786       0.024094      -0.013148       0.002135       0.011013              2.073225       1.951361       0.113168       0.084995       1.950448       0.283635       2.317866          -0.000001
          226              H       4.149334      95.815283      36.235248       0.075525       1.813095 0.16721349E+02  0.19306602E+03                                 2.261664                            2.229514      -0.980200       2.332364                    0.997349       4.167425      11.771149       0.475873       1.114757      -0.750216      -0.021412       0.013265      -0.027261       0.037116      -0.000569       0.007376      -0.008671       0.006016       0.001736      -0.011643      -0.000305       0.011948              2.308361       2.742861      -0.365675       0.321976       2.215508      -0.246338       1.966713          -0.000001
          227              H       4.322193      93.365878      35.818976       0.070227       1.930600 0.17275390E+02  0.19858370E+03                                 2.257016                            2.184574      -0.958709       2.334773                    0.998270       4.038224      10.923302       0.514344       1.035946      -0.773758      -0.016953      -0.003354      -0.033768       0.037933       0.006832       0.003308      -0.000541       0.002214       0.014660      -0.009819       0.002733       0.007086              2.273877       1.965604       0.141021       0.106721       2.036469       0.490652       2.819558          -0.000001
          228              H       5.239272      93.129730      37.357877       0.069244       1.849951 0.16590063E+02  0.19140410E+03                                 2.296470                            2.220056      -1.016707       2.312927                    0.997529       4.247744      12.040846       0.476532       1.114066      -0.749427       0.019469      -0.014655       0.028175       0.037251      -0.001178       0.003382      -0.008710      -0.000159      -0.017418      -0.011534       0.001998       0.009537              2.359716       2.768954      -0.444603       0.452603       2.238126      -0.332957       2.072069          -0.000001
          229              H       2.334324      94.134614      37.118557       0.101614       1.651162 0.13922088E+02  0.15480379E+03                                 2.169388                            2.058470      -1.205085       2.229904                    0.998484       4.225350      12.027631       0.482629       1.141342      -0.739764      -0.010955       0.015947      -0.023496       0.030437      -0.006525       0.002791      -0.006551       0.009238       0.019332      -0.012419       0.000724       0.011694              2.283174       3.016957      -0.565057       0.311525       2.033013      -0.197123       1.799552          -0.000001
          230              H       2.874930      92.497909      37.673345       0.104271       1.745682 0.14866245E+02  0.16535188E+03                                 2.131778                            2.039825      -1.046577       2.297105                    0.999490       3.942132      10.648037       0.524666       1.049580      -0.767692       0.004643      -0.030396      -0.003776       0.030980       0.000102      -0.004485       0.000549      -0.015122      -0.015967      -0.009612      -0.000630       0.010242              2.187412       2.018085       0.449533      -0.132660       2.841182      -0.165457       1.702969          -0.000001
          231              H       3.257315      93.958759      38.677764       0.116076       1.371113 0.11906888E+02  0.12821018E+03                                 1.973195                            1.958314      -0.992098       2.346785                    0.999202       4.025008      11.534108       0.470960       1.207807      -0.724310       0.013768       0.012398       0.027666       0.033297       0.001643       0.001699       0.006694       0.007260       0.032030      -0.011156      -0.001887       0.013043              1.955578       1.861072       0.030736      -0.018754       1.718382       0.193235       2.287281          -0.000001
          232              H       2.319195      95.371878      41.280552       0.076145       1.453244 0.12564156E+02  0.13820196E+03                                 2.101478                            2.046906      -1.227376       2.228317                    0.993840       4.460572      13.256133       0.445278       1.250529      -0.712406      -0.020812      -0.036755       0.008204       0.043028       0.005568      -0.002059       0.001848      -0.007279      -0.029058      -0.010534      -0.000981       0.011515              2.199059       2.419964       0.523005       0.030323       2.543622      -0.134454       1.633591          -0.000002
          233              H       2.876337      96.725959      40.263804       0.078455       1.361234 0.12198200E+02  0.13378232E+03                                 2.038570                            2.039216      -1.338807       2.177142                    0.993368       4.584458      13.803352       0.436859       1.278386      -0.705348       0.000582       0.018109      -0.036396       0.040656      -0.008399       0.002299      -0.005839       0.002246       0.046790      -0.016546      -0.001124       0.017670              2.071260       2.095054       0.043431      -0.046539       1.831577      -0.336864       2.287148          -0.000002
          234              H       0.937244      97.272365      41.757017       0.074927       1.526473 0.13091589E+02  0.14693866E+03                                 2.238167                            2.135309      -1.684210       2.017494                    0.991372       4.947137      15.339144       0.417832       1.306052      -0.697770      -0.029587       0.001739      -0.023172       0.037621      -0.000040       0.004104      -0.001269       0.003546      -0.015106      -0.006768       0.000881       0.005886              2.410740       3.428413       0.189425       0.401942       1.985610      -0.025876       1.818196          -0.000001
          235              H       1.950605      96.985973      43.223397       0.076187       1.854801 0.17663561E+02  0.20734630E+03                                 2.319869                            2.311506      -1.093001       2.284676                    0.996345       4.282607      12.310465       0.459987       1.134339      -0.744842       0.007054      -0.012824       0.032537       0.035678      -0.001610      -0.000328      -0.002887      -0.017287       0.020694      -0.012260       0.003180       0.009080              2.331108       2.168239       0.099186      -0.177054       2.220334      -0.426100       2.604751          -0.000002
          236              H       3.391182      98.911582      42.609142       0.072262       1.871371 0.17138861E+02  0.19930701E+03                                 2.316708                            2.260549      -1.038981       2.306118                    0.996986       4.241949      12.063377       0.471073       1.118091      -0.748917       0.025974      -0.000154       0.027184       0.037598      -0.002663       0.007125       0.004165       0.008716      -0.001676      -0.009806       0.000179       0.009627              2.378167       3.108291      -0.103787       0.312016       2.081290       0.105589       1.944920          -0.000001
          237              H       2.530339      99.093717      41.017300       0.075133       1.442950 0.12811039E+02  0.14115830E+03                                 2.070337                            2.051314      -1.152298       2.262342                    0.994740       4.379048      12.891294       0.451308       1.231718      -0.717372      -0.006902       0.005831      -0.035684       0.036810       0.000660      -0.004161      -0.002219      -0.009505       0.030822      -0.010719      -0.000825       0.011545              2.091837       1.949454      -0.120995      -0.115719       1.911518      -0.298138       2.414541          -0.000000
          238              H       0.419443      99.655196      42.197221       0.074283       1.756173 0.15777501E+02  0.18082131E+03                                 2.262255                            2.200936      -1.080797       2.291041                    0.996234       4.294256      12.368152       0.464180       1.151351      -0.738915      -0.028640       0.003783      -0.029705       0.041436      -0.003230       0.009512       0.003154       0.005001      -0.021124      -0.013340       0.002107       0.011233              2.319217       2.963170       0.060804       0.537901       1.962164       0.042569       2.032316          -0.000001
          239              H       1.212860      99.400207      43.807918       0.072690       1.839706 0.16660868E+02  0.18983430E+03                                 2.184013                            2.146874      -0.937818       2.346319                    0.998362       3.988024      10.747527       0.518182       1.037401      -0.773319       0.006535      -0.005966       0.035747       0.036826      -0.001438       0.000332      -0.000291      -0.011167       0.016654      -0.008548       0.002948       0.005599              2.172613       1.833011       0.040075      -0.245075       1.979495      -0.190115       2.705332          -0.000001
          240              H       2.064339     101.511720      41.699725       0.102856       1.728862 0.15033562E+02  0.16923471E+03                                 2.180673                            2.099648      -1.212185       2.227648                    0.998350       4.161206      11.653280       0.494785       1.099670      -0.751832       0.001668      -0.002464      -0.028836       0.028989       0.004194      -0.001941      -0.002614      -0.002979       0.022302      -0.008168      -0.000587       0.008755              2.200117       1.765881       0.044619      -0.101077       2.036481      -0.455252       2.797988          -0.000001
          241              H       1.075966     101.832027      43.182785       0.103661       1.866751 0.15879408E+02  0.17858540E+03                                 2.194323                            2.081673      -1.100194       2.272383                    0.999427       3.915048      10.446878       0.532197       1.023345      -0.776765      -0.027517       0.005390       0.012324       0.030629      -0.001696      -0.005548       0.001160       0.008057      -0.013438      -0.006864      -0.002131       0.008995              2.245870       2.322201      -0.583252      -0.350078       2.431198       0.403777       1.984211          -0.000001
          242              H       2.787586     101.279340      43.349584       0.103856       1.858557 0.16281912E+02  0.18446913E+03                                 2.193054                            2.113599      -1.173647       2.242433                    0.998987       3.967817      10.665996       0.525433       1.028895      -0.774843       0.020906      -0.008957       0.018035       0.029026       0.001939       0.008175      -0.004390       0.000308      -0.001307      -0.010228       0.001711       0.008517              2.216909       2.602552       0.175214       0.557943       1.921399       0.195815       2.126776          -0.000000
          243              H       6.556040      55.094448      36.961186       0.104402       1.858641 0.16281333E+02  0.18446288E+03                                 2.193051                            2.113458      -1.173027       2.242733                    0.998954       3.967847      10.666454       0.525483       1.028794      -0.774854      -0.020575      -0.020194       0.001233       0.028856       0.006278      -0.005945       0.002190      -0.002715      -0.011769      -0.010307       0.001511       0.008796              2.217630       2.606613       0.396998      -0.429505       1.906266      -0.188590       2.140012          -0.000001
          244              H       1.229601      55.508963      37.361503       0.102979       1.869621 0.15908222E+02  0.17897620E+03                                 2.195971                            2.083058      -1.099216       2.272450                    0.999382       3.917649      10.453031       0.532255       1.022851      -0.776921       0.027541      -0.008593       0.010740       0.030784      -0.004274       0.004304       0.001035       0.010940      -0.004182      -0.007368      -0.001657       0.009025              2.247742       2.321346      -0.016834       0.680045       1.747505      -0.016823       2.674374          -0.000001
          245              H       0.244885      56.641969      36.344755       0.102733       1.732821 0.15077734E+02  0.16983537E+03                                 2.182623                            2.101582      -1.207520       2.228738                    0.998438       4.165977      11.665454       0.495024       1.098469      -0.752131      -0.001667       0.023824      -0.016592       0.029080      -0.003704      -0.003014      -0.003060      -0.012953      -0.006883      -0.008588      -0.000475       0.009063              2.202270       1.767080      -0.107075       0.010902       3.006022      -0.099149       1.833707          -0.000001
          246              H       1.093129      53.762976      35.557174       0.073771       1.826642 0.16509311E+02  0.18769724E+03                                 2.174825                            2.138104      -0.930999       2.350596                    0.998355       3.973311      10.699739       0.518821       1.038388      -0.773057      -0.007229      -0.033991       0.012720       0.037006       0.000793       0.001477      -0.000460      -0.012625       0.009727      -0.008181       0.003345       0.004836              2.163779       1.826067      -0.229595       0.085528       2.679436      -0.216387       1.985835          -0.000001
          247              H       1.889078      55.286632      34.982081       0.075188       1.751017 0.15724150E+02  0.18011693E+03                                 2.261446                            2.200215      -1.094681       2.286342                    0.996278       4.287962      12.360199       0.463153       1.154501      -0.738166       0.028483       0.027397      -0.011153       0.041064       0.009889      -0.001776       0.001597       0.013684       0.005929      -0.013341       0.002227       0.011114              2.318894       2.964518       0.435451      -0.319099       1.976577      -0.052796       2.015589          -0.000002
          248              H       6.817507      56.036527      33.908041       0.075763       1.438915 0.12766211E+02  0.14056843E+03                                 2.068212                            2.049173      -1.158003       2.260898                    0.994781       4.375030      12.883235       0.450976       1.233464      -0.716979       0.006386       0.033807      -0.012938       0.036757      -0.003366       0.001452      -0.003156      -0.019313       0.000500      -0.010392      -0.000778       0.011169              2.089836       1.948495      -0.040556       0.162188       2.544112      -0.066317       1.776902          -0.000000
          249              H       5.955610      54.563115      34.535350       0.074079       1.866117 0.17078581E+02  0.19846927E+03                                 2.314406                            2.258222      -1.048094       2.303512                    0.996945       4.234442      12.045441       0.470708       1.119729      -0.748499      -0.025419      -0.023411       0.013175       0.036984       0.007464      -0.001196      -0.003878       0.009534       0.000762      -0.009814       0.000141       0.009673              2.376451       3.108084       0.322032      -0.063299       1.886259       0.002778       2.135009          -0.000001
          250              H       0.360029      53.077143      33.168324       0.076220       1.853512 0.17645017E+02  0.20708169E+03                                 2.319102                            2.310516      -1.095738       2.283835                    0.996115       4.281807      12.308221       0.460002       1.134559      -0.744779      -0.006361      -0.034620       0.005118       0.035570       0.001102       0.001257       0.000831      -0.020412       0.009496      -0.011945       0.003118       0.008827              2.330007       2.168913      -0.203947       0.000407       2.875125       0.047536       1.945981          -0.000002
          251              H       1.373318      54.492773      32.693310       0.074626       1.528380 0.13109297E+02  0.14719755E+03                                 2.240573                            2.137158      -1.686951       2.016241                    0.991182       4.951764      15.360179       0.417503       1.306547      -0.697655       0.029608       0.021117      -0.009564       0.037604       0.003616      -0.002174       0.002953       0.007131      -0.005364      -0.006766       0.000681       0.006085              2.414291       3.435665       0.255721      -0.364402       1.882951       0.084217       1.924258          -0.000001
          252              H       6.473196      55.520267      31.476403       0.079437       1.357860 0.12163741E+02  0.13333836E+03                                 2.037008                            2.037861      -1.349327       2.173500                    0.993518       4.581369      13.800197       0.436420       1.280304      -0.704935      -0.000789       0.040300      -0.001858       0.040350       0.006412       0.005949      -0.007676      -0.021224      -0.023770      -0.016488      -0.001309       0.017797              2.069352       2.094928      -0.062702      -0.015107       2.460157      -0.026051       1.652972          -0.000002
          253              H      -0.005537      53.966465      30.804131       0.077441       1.449961 0.12528013E+02  0.13768912E+03                                 2.098124                            2.043936      -1.228682       2.229104                    0.993998       4.443825      13.195813       0.445661       1.250500      -0.712493       0.020286      -0.025310      -0.027227       0.042349      -0.004631      -0.004137       0.006998       0.007942       0.017332      -0.010617      -0.001309       0.011926              2.194810       2.424384      -0.234728      -0.472258       1.960614       0.452283       2.199434          -0.000002
          254              H       6.093483      55.530316      28.288368       0.115757       1.371298 0.11904369E+02  0.12816791E+03                                 1.972986                            1.957816      -1.029446       2.330860                    0.999024       4.022876      11.524863       0.471156       1.207448      -0.724411      -0.013947      -0.018162       0.024605       0.033613       0.000455      -0.002389      -0.011670      -0.001515       0.005098      -0.011079      -0.001725       0.012804              1.955575       1.861782      -0.031183      -0.017229       1.979694      -0.343997       2.025251          -0.000001
          255              H       6.476008      55.681048      26.523201       0.103583       1.744558 0.14850468E+02  0.16511968E+03                                 2.130797                            2.038762      -1.044410       2.298306                    0.999498       3.937880      10.632016       0.524835       1.049601      -0.767748      -0.004582      -0.011837      -0.028740       0.031419      -0.003859       0.002065       0.006049      -0.002466       0.018645      -0.009117      -0.000330       0.009447              2.186525       2.018347      -0.335603      -0.325289       2.118570       0.572710       2.422658          -0.000001
          256              H      -0.022221      56.972325      27.670487       0.100651       1.650757 0.13913001E+02  0.15466327E+03                                 2.168569                            2.057464      -1.194846       2.234287                    0.998558       4.223127      12.016156       0.482908       1.140972      -0.739892       0.011651       0.028614       0.002766       0.031019       0.005423       0.003463      -0.002963      -0.007230      -0.029875      -0.011909       0.000365       0.011544              2.282815       3.018202       0.550368       0.336305       2.024337       0.200410       1.805905          -0.000001
          257              H       4.111243      56.266393      26.917716       0.069275       1.848009 0.16566748E+02  0.19107735E+03                                 2.295039                            2.218592      -1.019175       2.312456                    0.997454       4.248130      12.042061       0.476634       1.114163      -0.749374      -0.019970      -0.032003       0.000457       0.037726       0.002958      -0.001127       0.007757      -0.001309      -0.021182      -0.011411       0.002487       0.008924              2.358603       2.767907       0.613015       0.162066       2.397302       0.240821       1.910601          -0.000001
          258              H       5.027757      57.720963      26.360753       0.069911       1.926988 0.17234741E+02  0.19799436E+03                                 2.253848                            2.181740      -0.959822       2.334695                    0.998187       4.035729      10.912211       0.514785       1.035696      -0.773826       0.016676       0.027841      -0.019875       0.038055      -0.000575      -0.007850      -0.003285      -0.005197      -0.006447      -0.010251       0.003089       0.007162              2.270987       1.963970       0.022514      -0.174764       2.201270      -0.585229       2.647720          -0.000001
          259              H       5.201039      58.570090      28.695938       0.074688       1.816221 0.16756008E+02  0.19357425E+03                                 2.264534                            2.232034      -0.981639       2.331365                    0.997313       4.172580      11.790570       0.475518       1.114967      -0.750150       0.021989       0.030415      -0.002352       0.037605       0.006554      -0.002917       0.003125      -0.004568      -0.029423      -0.011661      -0.000219       0.011880              2.311624       2.748540       0.461610       0.159891       2.240585       0.234028       1.945747          -0.000001
          260              H       4.436410      57.066532      29.329048       0.079355       1.376428 0.12364842E+02  0.13656344E+03                                 2.076306                            2.070876      -1.549308       2.083317                    0.991788       4.741051      14.495058       0.426392       1.300621      -0.699781      -0.007013      -0.029126       0.024279       0.038561      -0.008117      -0.001987      -0.006792      -0.008111       0.016730      -0.013413       0.002145       0.011268              2.070831       1.949473       0.018172      -0.140242       1.980950      -0.302329       2.282070          -0.000001
          261              H       2.340362      57.653133      27.919960       0.070608       1.842579 0.16925655E+02  0.19804416E+03                                 2.347240                            2.284405      -1.322583       2.171323                    0.994689       4.579960      13.467393       0.452749       1.156197      -0.735801      -0.020002      -0.028612      -0.002015       0.034968       0.001922       0.002777       0.007461       0.002453      -0.016452      -0.010351       0.001892       0.008458              2.417785       2.891434       0.580195       0.156037       2.352303       0.209384       2.009618          -0.000002
          262              H       3.156863      59.184326      27.463802       0.069925       1.944193 0.17360319E+02  0.19998828E+03                                 2.269728                            2.191839      -0.956011       2.330128                    0.998718       4.078175      11.076358       0.512352       1.037745      -0.772713       0.010910       0.030979      -0.018380       0.037638      -0.001258      -0.002649      -0.006675      -0.005767      -0.016374      -0.009514       0.000765       0.008749              2.287097       1.944036      -0.021438      -0.113138       2.393049      -0.642714       2.524205          -0.000001
          263              H       3.390744      59.492072      30.176822       0.085691       1.795535 0.16404242E+02  0.19035730E+03                                 2.322210                            2.265300      -1.325267       2.195129                    0.992250       4.346030      12.706928       0.449952       1.173077      -0.733487       0.031778       0.004354       0.024473       0.040345       0.008739       0.004799       0.003669       0.009446       0.010897      -0.011785      -0.000502       0.012288              2.390064       2.788713       0.312766       0.565127       2.015189       0.327096       2.366292          -0.000002
          264              H       1.963748      60.013355      29.246374       0.068972       1.858309 0.16289663E+02  0.18434005E+03                                 2.182045                            2.107411      -0.893193       2.355192                    0.999377       3.994287      10.685546       0.529396       1.022392      -0.777077      -0.025263       0.022767      -0.016085       0.037620      -0.005256      -0.001774      -0.005008       0.002857       0.004413      -0.008736       0.002859       0.005877              2.211192       2.207947      -0.532511       0.103893       2.573932      -0.235311       1.851698          -0.000002
          265              H       0.564488      67.028703      39.938184       0.121392       1.408521 0.11427157E+02  0.12342612E+03                                 2.105102                            1.983218      -1.368198       2.174812                    0.996910       4.384034      13.144396       0.439342       1.290726      -0.702919      -0.015677       0.005006      -0.023626       0.028793      -0.002414       0.006382       0.000171       0.006688       0.008482      -0.006399      -0.002549       0.008948              2.263778       3.162987      -0.171217       0.468370       1.704250       0.107002       1.924098          -0.000000
          266              H       1.266409      65.963526      41.230513       0.123000       1.838543 0.17149186E+02  0.19914925E+03                                 2.293430                            2.269529      -1.145683       2.272470                    0.998845       4.020189      11.367266       0.468287       1.126313      -0.748702       0.002041      -0.027872       0.014705       0.031580       0.000032      -0.006026      -0.010220      -0.016256      -0.006739      -0.012985      -0.002681       0.015666              2.276646       2.242934       0.150950      -0.181646       2.391270      -0.213374       2.195734          -0.000000
          267              H       1.551174      67.739658      41.263872       0.120104       1.428444 0.12051785E+02  0.13255300E+03                                 2.145878                            2.054247      -1.717769       2.017406                    0.994598       4.701562      14.450193       0.424114       1.313061      -0.696549       0.005170       0.023618       0.015188       0.028552      -0.004891      -0.002868       0.011484      -0.003457       0.000822      -0.010783      -0.003545       0.014329              2.282780       2.097740       0.085975       0.046301       2.494818       0.712251       2.255781          -0.000001
          268              H       5.875512      65.006373      36.380291       0.124163       1.793199 0.15185529E+02  0.17253968E+03                                 2.307525                            2.165948      -1.292167       2.203712                    0.998845       4.155987      11.954208       0.465318       1.158504      -0.737093      -0.005173      -0.025864      -0.016413       0.031066      -0.005334      -0.004080       0.011365      -0.012167       0.007531      -0.009357      -0.007581       0.016939              2.490321       2.113704       0.119666      -0.041769       3.063407       0.896419       2.293852          -0.000001
          269              H       6.011137      66.798835      36.301242       0.123822       1.649942 0.14342543E+02  0.15921109E+03                                 2.111562                            2.052069      -1.108316       2.282907                    0.999466       3.920207      10.822422       0.501153       1.101004      -0.753287      -0.010289       0.023407      -0.016226       0.030282      -0.005577      -0.000986      -0.007826      -0.004592       0.003682      -0.009745      -0.000466       0.010210              2.085900       1.769129       0.123578      -0.120808       2.502839      -0.324328       1.985731          -0.000001
          270              H       6.910269      65.874342      37.573265       0.116872       1.543494 0.12848275E+02  0.14169409E+03                                 2.163507                            2.046579      -1.347067       2.176277                    0.997584       4.361811      12.852980       0.454314       1.222485      -0.718607       0.019839       0.000250       0.022485       0.029987       0.000270       0.006701       0.002108       0.015595       0.012963      -0.010300      -0.001533       0.011832              2.292678       3.187251      -0.037444       0.476394       1.797799       0.177547       1.892985          -0.000001
          271              H       1.790543      64.817958      38.898229       0.106518       1.823685 0.15466114E+02  0.17700882E+03                                 2.356655                            2.210169      -1.438310       2.160260                    0.994279       4.193630      12.213087       0.451847       1.184407      -0.731063      -0.031708      -0.026587       0.003060       0.041493       0.009747      -0.010392       0.007256       0.000662      -0.026283      -0.019720       0.005207       0.014514              2.503073       3.056585       0.591009       0.040558       2.512462       0.402665       1.940173          -0.000000
          272              H       5.654654      67.933098      38.761889       0.107955       1.305531 0.10260049E+02  0.10839973E+03                                 2.037365                            1.912787      -1.470577       2.153296                    0.991096       4.315193      13.000337       0.433523       1.337258      -0.693351       0.028447       0.028235      -0.003793       0.040260       0.009540      -0.007747       0.008503      -0.002033      -0.013273      -0.017464       0.005521       0.011943              2.179787       2.521220       0.645077      -0.002461       2.337606       0.183755       1.680535          -0.000000
          273              H       0.939129      62.241686      34.055984       0.126147       1.542359 0.12912961E+02  0.14127382E+03                                 2.100965                            2.007222      -1.268767       2.223544                    0.997933       4.051674      11.537634       0.478491       1.170028      -0.733280      -0.017973      -0.022864       0.011318       0.031207       0.010281       0.001321      -0.002684      -0.000831      -0.006915      -0.010151      -0.001369       0.011519              2.204078       2.571376       0.654405       0.107764       2.406449       0.145047       1.634408          -0.000000
          274              H       1.305467      63.996465      33.855100       0.121452       1.708843 0.14274433E+02  0.15668994E+03                                 2.083855                            1.987428      -1.148847       2.266817                    0.999197       3.780356      10.044142       0.537735       1.037660      -0.772222      -0.008245       0.026547       0.001826       0.027858      -0.006069       0.004468      -0.000300      -0.008220      -0.007905      -0.008587      -0.000574       0.009160              2.118579       1.971323      -0.453353       0.081182       2.635717       0.057615       1.748698          -0.000002
          275              H       2.354792      62.766738      33.052290       0.125664       1.762023 0.15434261E+02  0.17327150E+03                                 2.154778                            2.089586      -1.207210       2.239899                    0.999005       3.877087      10.518106       0.514279       1.060880      -0.765706       0.024254      -0.005423      -0.019551       0.031622      -0.000663      -0.005965       0.003689       0.015687       0.017011      -0.011498      -0.000261       0.011759              2.198077       2.052679      -0.212058      -0.440646       1.947021       0.384017       2.594532          -0.000000
          276              H       0.724885      57.942038      29.805513       0.086023       1.486604 0.12490401E+02  0.13736952E+03                                 2.147279                            2.050067      -1.289165       2.205732                    0.993791       4.450007      13.280768       0.441368       1.261801      -0.709873      -0.026164      -0.008848      -0.021139       0.034781       0.006543       0.007194      -0.006204       0.008148      -0.013851      -0.014148       0.003136       0.011012              2.277911       3.018928       0.222968       0.459162       1.800653       0.209711       2.014153          -0.000001
          277              H       1.227554      58.845177      31.253763       0.082354       1.771601 0.15478004E+02  0.17841504E+03                                 2.350006                            2.231348      -1.410256       2.138663                    0.995352       4.609412      13.781446       0.440493       1.206288      -0.722683      -0.008098       0.025257       0.027844       0.038455      -0.004133      -0.006914       0.005569      -0.018903      -0.008380      -0.012824      -0.001818       0.014642              2.505747       2.609813      -0.373250      -0.518191       2.227033       0.651627       2.680395          -0.000001
          278              H       4.955410      53.322083      32.786137       0.086772       1.819831 0.17351757E+02  0.20330924E+03                                 2.303202                            2.297188      -1.253638       2.210118                    0.996778       4.355184      12.614196       0.458365       1.140462      -0.741908      -0.002332      -0.008509       0.036340       0.037396       0.001209      -0.007011      -0.011962       0.004117       0.027526      -0.013610      -0.004247       0.017858              2.302862       2.409888       0.180254       0.102176       2.067615      -0.147760       2.431082          -0.000000
          279              H       5.054507      52.960325      31.036924       0.088506       1.474265 0.12411938E+02  0.13667074E+03                                 2.153794                            2.056296      -1.413077       2.150024                    0.993885       4.546297      13.700017       0.435419       1.277506      -0.705718       0.003949      -0.025024      -0.028466       0.038107      -0.002693      -0.000501       0.007013      -0.009397      -0.020716      -0.009700      -0.001781       0.011481              2.300305       2.196957       0.117463       0.081537       2.564072       0.770374       2.139885          -0.000001
          280              H       1.725792      51.278400      32.115315       0.118421       1.786123 0.15599614E+02  0.17629559E+03                                 2.206646                            2.126650      -1.155019       2.262907                    0.998985       3.951399      10.896192       0.498505       1.087200      -0.758005      -0.027019      -0.009335       0.003274       0.028773       0.006945       0.000397      -0.005407       0.013489       0.002325      -0.012134       0.002441       0.009693              2.246027       2.728220       0.393451      -0.280459       2.109152      -0.035179       1.900709          -0.000001
          281              H       3.514410      51.135204      31.960120       0.123213       1.827368 0.15831376E+02  0.17946027E+03                                 2.239179                            2.139788      -1.160656       2.262561                    0.998916       3.944027      10.869585       0.498199       1.084561      -0.758953       0.024592      -0.017819      -0.002925       0.030510      -0.013347       0.000463       0.000309       0.006530      -0.004503      -0.013015      -0.001479       0.014493              2.309106       2.806605      -0.590355       0.132799       2.313385      -0.049758       1.807327          -0.000001
          282              H       2.739715      52.704080      32.417729       0.124700       1.737920 0.14961701E+02  0.17078678E+03                                 2.308934                            2.185623      -1.641973       2.053515                    0.996398       4.432484      13.132474       0.448159       1.197294      -0.724970       0.001432       0.025612       0.016703       0.030611       0.003571       0.005079       0.006932      -0.012365       0.050511      -0.015900      -0.004209       0.020109              2.449314       2.264563       0.087421      -0.015123       2.880849       0.731412       2.202529          -0.000001
          283              H       0.401902      52.656347      26.037308       0.129806       1.758013 0.15600681E+02  0.17637745E+03                                 2.190167                            2.133585      -1.223075       2.240786                    0.998967       3.906947      10.789087       0.495107       1.094227      -0.756498      -0.030984      -0.006713       0.006235       0.032310       0.004890      -0.000300      -0.001380       0.028049       0.002358      -0.015352       0.000872       0.014480              2.236886       2.911446       0.247063       0.211294       2.013693       0.105958       1.785517          -0.000000
          284              H       1.621058      53.971489      25.917648       0.117077       1.833117 0.15717355E+02  0.17756680E+03                                 2.220502                            2.114205      -1.217524       2.232480                    0.998861       3.972587      10.873850       0.508367       1.066464      -0.763351       0.006416       0.026023      -0.001562       0.026847       0.002960       0.002988      -0.004887      -0.015553       0.006092      -0.010595       0.000720       0.009875              2.245455       1.853570       0.124370       0.008949       2.984679      -0.110112       1.898115          -0.000002
          285              H       2.071785      52.305894      25.412900       0.121259       1.727768 0.14680635E+02  0.16265512E+03                                 2.117717                            2.028410      -1.127866       2.272139                    0.999423       3.848613      10.350281       0.526000       1.050988      -0.768002       0.022337      -0.016612      -0.013062       0.030750      -0.009177      -0.003601       0.005271       0.008711       0.006936      -0.011827      -0.000647       0.012474              2.186568       1.968740      -0.300090      -0.408731       2.299131       0.528986       2.291833          -0.000000
          286              H       5.003199      50.281053      29.530657       0.120699       1.709485 0.14243273E+02  0.15944379E+03                                 2.236302                            2.097876      -1.364055       2.177196                    0.997780       4.155524      11.908432       0.472201       1.158727      -0.736220      -0.026795      -0.009993       0.000890       0.028612       0.005961      -0.006131       0.000538       0.008505      -0.000531      -0.008790      -0.001400       0.010190              2.359662       3.315766       0.076587      -0.327128       1.959222       0.225517       1.803999          -0.000001
          287              H       6.640355      50.346370      30.251519       0.118979       1.747031 0.15775870E+02  0.17937883E+03                                 2.199918                            2.158925      -1.097194       2.282503                    0.999579       4.016722      11.230347       0.486200       1.107932      -0.751953       0.018345      -0.011890       0.020318       0.029845      -0.004930       0.009539      -0.001296      -0.006802       0.020509      -0.012882       0.000186       0.012697              2.210213       2.421713      -0.006363       0.462171       1.831272       0.112053       2.377654          -0.000001
          288              H       6.061462      51.684122      29.155723       0.132154       1.468866 0.12695948E+02  0.13933106E+03                                 2.099814                            2.045090      -1.189299       2.268503                    0.998234       4.077277      11.910683       0.451785       1.235353      -0.718098       0.001265       0.029360      -0.014879       0.032939       0.000657       0.000114      -0.004129      -0.026236      -0.001665      -0.012861      -0.001678       0.014539              2.214022       1.942174      -0.108530      -0.104478       3.001698       0.330688       1.698194          -0.000001
          289              H       0.050555      47.502548      23.844991       0.123048       1.892046 0.16239933E+02  0.18561569E+03                                 2.298467                            2.170710      -1.315686       2.188870                    0.998793       4.052878      11.284628       0.492521       1.088055      -0.756922      -0.017753      -0.020736      -0.008825       0.028688       0.002957       0.003840       0.011557       0.000230       0.013666      -0.010987      -0.003567       0.014554              2.431643       2.374147       0.625055       0.258319       2.778025       0.497077       2.142758          -0.000001
          290              H       0.509586      49.220900      23.581013       0.125350       1.640401 0.13970054E+02  0.15231657E+03                                 2.020055                            1.960117      -1.025792       2.319390                    0.999613       3.719709       9.805857       0.544703       1.031328      -0.774461      -0.008123       0.025703      -0.008755       0.028342      -0.004977      -0.000266      -0.002873      -0.016132      -0.002332      -0.009223      -0.001288       0.010511              2.003546       1.669493      -0.140300       0.115201       2.274838      -0.375659       2.066308          -0.000000
          291              H       1.747888      48.038905      24.121297       0.124763       1.867796 0.15875640E+02  0.18130684E+03                                 2.318845                            2.174565      -1.386796       2.164911                    0.997903       4.112010      11.628270       0.480152       1.116979      -0.748319       0.027988      -0.008524       0.003398       0.029454      -0.004248      -0.001959       0.005086       0.015649       0.005217      -0.011346       0.001840       0.009506              2.445951       3.301131      -0.586107      -0.146256       2.127053       0.143964       1.909670          -0.000000
          292              H       2.371333      69.734353      39.397175       0.107222       1.642842 0.13986866E+02  0.15839781E+03                                 2.301994                            2.179258      -1.695153       2.048530                    0.991417       4.481044      13.614434       0.424765       1.273293      -0.707567      -0.024617      -0.004464      -0.031381       0.040133      -0.004957       0.007689       0.010818      -0.011755       0.011742      -0.016385       0.001455       0.014930              2.416410       2.870730      -0.104562       0.706866       2.011561       0.175779       2.366939          -0.000000
          293              H       5.546338      70.057172      43.173357       0.095497       1.436172 0.12223187E+02  0.13513887E+03                                 2.161083                            2.079726      -1.763575       1.999087                    0.991316       4.782848      14.818803       0.417495       1.326964      -0.693560       0.028173       0.003297       0.028853       0.040461      -0.001732       0.014407       0.004882      -0.001818      -0.003828      -0.016436       0.002401       0.014034              2.259075       2.556089       0.066960       0.526678       1.993158       0.208101       2.227978          -0.000001
          294              H       2.046450      77.286058      44.409845       0.110027       1.930887 0.16923287E+02  0.19641218E+03                                 2.385307                            2.268315      -1.432496       2.159959                    0.995932       4.072466      11.615089       0.462881       1.140127      -0.744385       0.034617       0.015168      -0.023726       0.044624       0.010589      -0.013734       0.002007       0.005405       0.005729      -0.017941       0.000404       0.017537              2.461255       2.924411       0.425114      -0.343827       2.324149       0.249962       2.135205          -0.000000
          295              H       5.022978      75.761146      46.820451       0.106640       1.808946 0.15630110E+02  0.17943545E+03                                 2.347820                            2.225871      -1.455415       2.153301                    0.994467       4.204519      12.280887       0.448839       1.188692      -0.730088      -0.035969      -0.013381       0.017631       0.042234       0.012688      -0.009166       0.006071       0.018460      -0.004133      -0.020108       0.001979       0.018129              2.438065       2.844359       0.217969      -0.363407       2.418603       0.183818       2.051234          -0.000000
          296              H       2.224445      64.948593      35.803021       0.107713       1.904307 0.16544016E+02  0.19097255E+03                                 2.363893                            2.242007      -1.348109       2.195902                    0.996404       4.066960      11.577334       0.465706       1.139369      -0.744325      -0.021620       0.037220      -0.007555       0.043702      -0.010030       0.010446       0.001488      -0.018105      -0.021089      -0.018870       0.001442       0.017428              2.455409       2.384113      -0.577807       0.096993       2.973038       0.280937       2.009078          -0.000000
          297              H       2.741470      54.532968      27.867745       0.101336       1.477691 0.12303139E+02  0.13476513E+03                                 2.127562                            2.029281      -1.488597       2.126632                    0.995309       4.389131      13.061651       0.445497       1.255162      -0.710994       0.008061       0.036168      -0.015663       0.040230       0.010014       0.004598      -0.002280      -0.017016       0.007217      -0.015790       0.003850       0.011940              2.188922       1.914633       0.407047      -0.056767       2.794949      -0.064130       1.857185          -0.000000
          298              H       1.924057      50.087612      29.923723       0.107516       1.969751 0.17841663E+02  0.20961375E+03                                 2.420901                            2.334625      -1.407955       2.176824                    0.994488       4.062461      11.619235       0.455084       1.145593      -0.744244      -0.006121      -0.040957       0.018073       0.045184       0.005444       0.006623      -0.008105      -0.032821       0.002960      -0.020778       0.001145       0.019633              2.465941       2.256419       0.205408       0.076946       3.109768      -0.030533       2.031635          -0.000000
          299              H       3.507160      77.603852      46.372995       0.097978       1.725884 0.13617387E+02  0.15218031E+03                                 2.308352                            2.093045      -1.627319       2.057136                    0.994626       4.468170      13.198799       0.454304       1.206409      -0.721910       0.018977      -0.036736      -0.010155       0.042577      -0.000778      -0.001288       0.006839      -0.007752      -0.053156      -0.019234       0.004919       0.014315              2.560473       2.587126      -0.692531      -0.105767       3.295281       0.599344       1.799012          -0.000001
          300              H       4.936477      79.479217      46.874117       0.101086       1.758058 0.13438436E+02  0.15039752E+03                                 2.399221                            2.123495      -1.652794       2.069639                    0.990777       4.407435      13.232587       0.434940       1.258303      -0.710963       0.047405      -0.011288      -0.005368       0.049025      -0.003764      -0.007026       0.001909       0.010414      -0.039608      -0.015092       0.000184       0.014908              2.686559       4.084499      -0.326366       0.016958       2.289321       0.177937       1.685857          -0.000000
          301              H       0.050769      80.097221      46.830604       0.128576       1.774465 0.14094592E+02  0.15891450E+03                                 2.371609                            2.144089      -1.695145       2.042921                    0.991476       4.315076      12.813408       0.444151       1.223107      -0.719257      -0.037071       0.007557      -0.011853       0.039647       0.001648       0.008964      -0.001174       0.005363      -0.040467      -0.016710       0.004032       0.012678              2.615473       3.801015      -0.139580      -0.030391       2.348559       0.172305       1.696844           0.000000
          302              H       0.094687      45.634719      25.831348       0.132263       1.800106 0.14516324E+02  0.16456349E+03                                 2.394102                            2.179777      -1.550417       2.117765                    0.991023       4.181883      12.373789       0.440180       1.227436      -0.720006       0.039537      -0.009538       0.012154       0.042449       0.000970       0.009427      -0.002245       0.007667      -0.042161      -0.017506       0.003476       0.014030              2.615854       3.769929      -0.148814       0.045853       2.352786       0.170992       1.724848           0.000000
          303              H       2.253302      46.203735      25.408549       0.105283       1.606866 0.12191043E+02  0.13353183E+03                                 2.276295                            2.034263      -1.665432       2.064325                    0.990688       4.401222      13.193873       0.439296       1.272930      -0.706909      -0.047818       0.009740       0.001063       0.048811      -0.006995      -0.001297       0.002242       0.014402      -0.038853      -0.013349      -0.003307       0.016656              2.525731       3.750172      -0.256542       0.091009       2.217025       0.141847       1.609995          -0.000000
          304              H       3.630889      48.111759      25.974940       0.098951       1.779482 0.14136828E+02  0.15911627E+03                                 2.338452                            2.119718      -1.679091       2.038018                    0.992568       4.450316      13.097459       0.456571       1.191888      -0.725713      -0.018504       0.037106       0.008487       0.042324      -0.002004       0.000461       0.003504      -0.007796      -0.057770      -0.019645       0.005308       0.014337              2.582247       2.657000      -0.726125      -0.062902       3.296371       0.529981       1.793369          -0.000001
          305              H       5.077099      75.688292      42.667884       0.107625       1.969156 0.17841714E+02  0.20965059E+03                                 2.421802                            2.335634      -1.405980       2.177014                    0.994455       4.065625      11.635830       0.454613       1.146580      -0.743955       0.006185       0.040534      -0.017929       0.044751       0.005364       0.006819      -0.008563      -0.032384       0.002923      -0.020774       0.001015       0.019759              2.469246       2.265357       0.193536       0.072969       3.113925      -0.028586       2.028456          -0.000000
          306              H       4.263697      71.254241      44.747794       0.101508       1.476125 0.12283657E+02  0.13451147E+03                                 2.127060                            2.028505      -1.492361       2.125449                    0.995404       4.386490      13.055970       0.445265       1.256191      -0.710779      -0.008502      -0.036081       0.015584       0.040212       0.009746       0.004609      -0.002505      -0.017348       0.007299      -0.015767       0.003918       0.011849              2.188899       1.916359       0.409464      -0.059074       2.795166      -0.069670       1.855171          -0.000000
          307              H       4.775725      60.798421      36.848778       0.109437       1.901037 0.16520556E+02  0.19064143E+03                                 2.362015                            2.241095      -1.344583       2.197848                    0.996368       4.060018      11.557194       0.465571       1.140059      -0.744183       0.021107      -0.036562       0.007301       0.042844      -0.010099       0.010741       0.001658      -0.017605      -0.019849      -0.019060       0.001918       0.017143              2.452676       2.381039      -0.575567       0.097584       2.967721       0.278392       2.009268          -0.000000
          308              H       2.068478      50.032344      25.778407       0.109840       1.794211 0.15445575E+02  0.17689238E+03                                 2.348947                            2.224710      -1.400370       2.186638                    0.993756       4.136239      12.089531       0.445069       1.201639      -0.727697       0.035355       0.013213      -0.019945       0.042689       0.013045      -0.010018       0.007193       0.018524       0.004166      -0.022038       0.004293       0.017745              2.440533       2.861528       0.235352      -0.364717       2.424796       0.188321       2.035276          -0.000000
          309              H       5.012137      48.435834      28.086759       0.110409       1.938317 0.16992762E+02  0.19731045E+03                                 2.387879                            2.270470      -1.434242       2.159758                    0.995879       4.061693      11.565957       0.463683       1.137625      -0.745210      -0.035611      -0.015907       0.021939       0.044749       0.010846      -0.014097       0.002531       0.005493       0.002322      -0.018573       0.000797       0.017776              2.463056       2.934523       0.433762      -0.340247       2.335867       0.244656       2.118778          -0.000000
          310              H       1.456999      55.721244      29.450159       0.095774       1.437684 0.12236290E+02  0.13532079E+03                                 2.162466                            2.080704      -1.770750       1.995992                    0.991495       4.784813      14.827209       0.417435       1.326790      -0.693578      -0.028028      -0.003239      -0.028696       0.040243      -0.001795       0.014571       0.004937      -0.001781      -0.003138      -0.016567       0.002309       0.014257              2.260824       2.561046       0.061616       0.527702       1.989511       0.204773       2.231915          -0.000001
          311              H       4.632778      56.020197      33.227066       0.106532       1.649456 0.14048715E+02  0.15923984E+03                                 2.305439                            2.181795      -1.689580       2.049372                    0.991169       4.490820      13.640693       0.425274       1.270640      -0.708087       0.024568       0.004722       0.031914       0.040550      -0.005203       0.007914       0.010612      -0.011154       0.010803      -0.016495       0.001996       0.014499              2.420667       2.879405      -0.110563       0.709918       2.010447       0.170623       2.372148          -0.000000
          312              H       5.626856      76.926812      48.768372       0.121709       1.767269 0.15171924E+02  0.16965045E+03                                 2.165201                            2.078163      -1.145389       2.273271                    0.999135       3.840006      10.407331       0.513147       1.067455      -0.764287      -0.022834      -0.014350       0.007272       0.027932       0.006565      -0.006143       0.000817       0.003982       0.008576      -0.009912       0.000724       0.009188              2.183711       2.464235       0.365157      -0.331682       2.044191      -0.083462       2.042706          -0.000002
          313              H       0.352640      77.219484      48.950401       0.128007       1.714672 0.14833085E+02  0.16467382E+03                                 2.110911                            2.044780      -1.126384       2.281235                    0.999281       3.786305      10.173656       0.521940       1.057043      -0.767344       0.026290      -0.010747       0.009073       0.029816      -0.008277       0.004196       0.000914       0.012560       0.000505      -0.011142      -0.000199       0.011342              2.132081       2.474319      -0.146569       0.510760       1.764844      -0.063157       2.157082           0.000000
          314              H       6.299918      78.555980      48.423896       0.120341       1.907062 0.16357868E+02  0.18892436E+03                                 2.367867                            2.217968      -1.509079       2.102064                    0.997424       4.320572      12.438382       0.470251       1.127756      -0.743729      -0.008048       0.028747      -0.001795       0.029907      -0.006011      -0.003477       0.005024      -0.018978       0.011966      -0.013463       0.000446       0.013017              2.529497       2.136657      -0.348688      -0.061271       3.519172       0.315420       1.932661          -0.000000
          315              H       0.907600      74.059123      43.370615       0.132101       1.466566 0.12657258E+02  0.13890746E+03                                 2.103214                            2.046023      -1.202273       2.262678                    0.998232       4.094447      11.991012       0.449995       1.240260      -0.716835      -0.001782      -0.029574       0.015025       0.033220       0.001047       0.000293      -0.004009      -0.026586      -0.000082      -0.013336      -0.001114       0.014450              2.223707       1.940462      -0.078144      -0.104101       3.025594       0.347346       1.705064          -0.000001
          316              H       0.345950      75.415717      42.288598       0.116324       1.756904 0.15888673E+02  0.18093568E+03                                 2.205637                            2.164476      -1.098983       2.281010                    0.999601       4.030065      11.266465       0.486430       1.105731      -0.752526      -0.018918       0.013011      -0.021167       0.031228      -0.004477       0.009183      -0.001221      -0.006957       0.017932      -0.012267       0.000484       0.011782              2.216493       2.446623      -0.020211       0.468690       1.840794       0.096986       2.362063          -0.000001
          317              H       1.996127      75.434559      42.981176       0.119679       1.713866 0.14259710E+02  0.15977585E+03                                 2.243629                            2.101202      -1.379103       2.168642                    0.997606       4.185706      12.025552       0.470814       1.161064      -0.735379       0.027177       0.009374      -0.000907       0.028762       0.005805      -0.007018       0.000816       0.008578       0.000224      -0.009329      -0.001398       0.010727              2.372397       3.336523       0.043056      -0.347102       1.963917       0.237095       1.816752          -0.000001
          318              H       4.961113      73.491364      47.188134       0.121235       1.725908 0.14655984E+02  0.16229147E+03                                 2.114870                            2.025599      -1.129872       2.271821                    0.999418       3.846523      10.337132       0.526869       1.049840      -0.768317      -0.021969       0.016982       0.012950       0.030639      -0.009283      -0.003440       0.005245       0.007765       0.006723      -0.011675      -0.000654       0.012329              2.183902       1.957488      -0.296528      -0.401178       2.308130       0.533154       2.286087          -0.000000
          319              H       5.398115      71.820744      46.689188       0.117137       1.834181 0.15725603E+02  0.17768557E+03                                 2.221385                            2.114776      -1.218668       2.232013                    0.998888       3.973643      10.877981       0.508286       1.066480      -0.763338      -0.006238      -0.026039       0.001727       0.026832       0.003275       0.003003      -0.005064      -0.015008       0.006405      -0.010607       0.000751       0.009856              2.246656       1.855637       0.128283       0.007080       2.986855      -0.116482       1.897476          -0.000002
          320              H       6.624310      73.128350      46.552123       0.128752       1.755943 0.15582365E+02  0.17606805E+03                                 2.184990                            2.129470      -1.236202       2.235329                    0.998990       3.909848      10.783833       0.496727       1.091292      -0.757224       0.031651       0.006892      -0.006400       0.033019       0.004435      -0.000285      -0.001482       0.028595       0.003293      -0.015640       0.001200       0.014440              2.230899       2.905748       0.242075       0.200206       2.012865       0.101576       1.774085          -0.000000
          321              H       4.262497      73.059264      40.188382       0.124952       1.740116 0.14985458E+02  0.17113667E+03                                 2.311465                            2.187795      -1.562936       2.079433                    0.995806       4.435511      13.147184       0.447773       1.197773      -0.724852      -0.001457      -0.025696      -0.016523       0.030585       0.003613       0.005202       0.006977      -0.012518       0.050304      -0.015977      -0.004153       0.020129              2.453566       2.265996       0.085174      -0.016815       2.895176       0.733663       2.199524          -0.000001
          322              H       3.484072      74.628139      40.638739       0.123283       1.826959 0.15814884E+02  0.17926574E+03                                 2.240068                            2.139441      -1.169977       2.258754                    0.998842       3.949216      10.891419       0.497862       1.085341      -0.758651      -0.024600       0.017971       0.003178       0.030631      -0.012964       0.001034      -0.000057       0.006735      -0.004463      -0.012681      -0.001503       0.014185              2.311786       2.816821      -0.591962       0.130047       2.309465      -0.047475       1.809070          -0.000001
          323              H       5.272971      74.487455      40.483544       0.118626       1.787342 0.15611746E+02  0.17650287E+03                                 2.209079                            2.128521      -1.166198       2.258199                    0.999043       3.956336      10.919223       0.497818       1.088267      -0.757665       0.026827       0.009183      -0.003198       0.028535       0.006904       0.000148      -0.005376       0.013428       0.002632      -0.012040       0.002341       0.009698              2.248998       2.734365       0.394822      -0.278924       2.110387      -0.033662       1.902241          -0.000001
          324              H       1.951294      72.809299      41.562660       0.087375       1.484492 0.12493022E+02  0.13785267E+03                                 2.166006                            2.064214      -1.451544       2.132360                    0.993723       4.587254      13.859283       0.433995       1.279008      -0.705179      -0.003591       0.025254       0.028273       0.038079      -0.002623      -0.000142       0.006399      -0.009795      -0.020605      -0.009282      -0.001886       0.011168              2.319274       2.207391       0.113358       0.077223       2.605765       0.785814       2.144667          -0.000001
          325              H       2.049405      72.432467      39.816348       0.086813       1.816717 0.17316042E+02  0.20279495E+03                                 2.301223                            2.295401      -1.246912       2.213006                    0.996922       4.351160      12.601322       0.458351       1.141037      -0.741783       0.002492       0.008310      -0.036532       0.037548       0.001091      -0.006715      -0.011945       0.004158       0.027134      -0.013571      -0.004009       0.017579              2.300817       2.405213       0.179332       0.101026       2.062320      -0.138953       2.434917          -0.000000
          326              H       5.777261      66.923190      41.390059       0.083475       1.770425 0.15463585E+02  0.17820668E+03                                 2.348919                            2.230308      -1.414482       2.137411                    0.995243       4.604652      13.765432       0.440597       1.206287      -0.722686       0.007734      -0.025277      -0.027204       0.037932      -0.003893      -0.007231       0.005820      -0.018685      -0.007615      -0.013049      -0.001582       0.014631              2.504484       2.607763      -0.376217      -0.515424       2.234086       0.653649       2.671604          -0.000001
          327              H       6.279367      67.836379      42.832507       0.086314       1.483639 0.12463477E+02  0.13700440E+03                                 2.144845                            2.048208      -1.291340       2.205426                    0.993830       4.446509      13.268543       0.441439       1.262235      -0.709787       0.026205       0.009176       0.021254       0.034966       0.006546       0.006986      -0.006233       0.007799      -0.014878      -0.014106       0.003190       0.010916              2.274607       3.011708       0.225877       0.456732       1.802685       0.211151       2.009427          -0.000001
          328              H       4.644886      62.981532      39.598784       0.125180       1.764117 0.15451658E+02  0.17349279E+03                                 2.155235                            2.089707      -1.214288       2.237275                    0.999083       3.879076      10.519760       0.514722       1.059807      -0.766000      -0.024328       0.005341       0.019743       0.031783      -0.000124      -0.005970       0.004075       0.015858       0.017130      -0.011838       0.000045       0.011792              2.198530       2.052648      -0.212196      -0.440754       1.947453       0.382890       2.595489          -0.000000
          329              H       5.693859      61.750549      38.798149       0.121099       1.713568 0.14319600E+02  0.15730697E+03                                 2.087819                            1.990682      -1.154708       2.264360                    0.999132       3.783297      10.055216       0.537261       1.037777      -0.772214       0.008091      -0.026584      -0.002047       0.027863      -0.006448       0.004794      -0.000653      -0.008154      -0.007879      -0.008910      -0.000765       0.009675              2.122717       1.974381      -0.455083       0.082712       2.641785       0.053808       1.751987          -0.000002
          330              H       6.060760      63.505328      38.595815       0.126397       1.544722 0.12934186E+02  0.14154043E+03                                 2.101805                            2.007824      -1.263088       2.225628                    0.998012       4.050354      11.528968       0.478874       1.168809      -0.733594       0.017937       0.022657      -0.011037       0.030933       0.010213       0.001248      -0.003094      -0.001374      -0.008070      -0.010135      -0.001588       0.011723              2.204924       2.572183       0.655249       0.107253       2.407891       0.143308       1.634698          -0.000000
          331              H       1.350091      57.817684      33.876131       0.105993       1.314406 0.10344782E+02  0.10951761E+03                                 2.046166                            1.920249      -1.484411       2.146744                    0.991233       4.332835      13.065880       0.432831       1.336673      -0.693441      -0.029490      -0.027807       0.003442       0.040678       0.009983      -0.008117       0.008456      -0.002953      -0.013668      -0.017985       0.005498       0.012487              2.190124       2.534242       0.651295      -0.000791       2.348116       0.186004       1.688014          -0.000000
          332              H       5.212373      60.936593      33.753571       0.107321       1.820608 0.15434082E+02  0.17653205E+03                                 2.352373                            2.206519      -1.438692       2.159849                    0.994334       4.192054      12.200482       0.452687       1.182948      -0.731365       0.031425       0.026390      -0.002925       0.041140       0.009906      -0.010772       0.007677       0.000760      -0.025619      -0.020269       0.005683       0.014586              2.498330       3.050487       0.589395       0.042475       2.505674       0.403762       1.938829          -0.000000
          333              H       0.093069      59.871416      35.073457       0.117549       1.537954 0.12791338E+02  0.14094763E+03                                 2.161059                            2.044262      -1.347735       2.176637                    0.997573       4.355022      12.838881       0.453707       1.225148      -0.718023      -0.019687       0.000607      -0.021617       0.029245       0.000280       0.006917       0.002157       0.014163       0.012211      -0.009519      -0.002109       0.011628              2.290066       3.183525      -0.039048       0.476014       1.794769       0.175724       1.891903          -0.000001
          334              H       0.991848      58.941898      36.341129       0.124037       1.652404 0.14365241E+02  0.15951590E+03                                 2.113383                            2.053482      -1.107709       2.283193                    0.999487       3.919705      10.820571       0.501089       1.100779      -0.753374       0.009652      -0.023234       0.015771       0.029694      -0.005876      -0.000893      -0.008012      -0.004860       0.003844      -0.010032      -0.000567       0.010599              2.088222       1.770456       0.124781      -0.120459       2.508337      -0.324993       1.985872          -0.000001
          335              H       1.126981      60.734360      36.269333       0.124054       1.795211 0.15209621E+02  0.17285949E+03                                 2.308284                            2.166944      -1.287455       2.205079                    0.998844       4.155314      11.948800       0.465503       1.157733      -0.737311       0.005232       0.026165       0.016606       0.031429      -0.005225      -0.004308       0.011226      -0.011484       0.007960      -0.009091      -0.007627       0.016717              2.490123       2.113874       0.119724      -0.041461       3.056493       0.897173       2.300001          -0.000001
          336              H       5.454134      58.024941      31.374873       0.119218       1.434478 0.12114388E+02  0.13339543E+03                                 2.150367                            2.058271      -1.710266       2.019372                    0.994656       4.711716      14.483094       0.424162       1.311399      -0.696868      -0.005724      -0.023595      -0.015976       0.029064      -0.005156      -0.003251       0.011250      -0.002905       0.000008      -0.010720      -0.003564       0.014284              2.287563       2.102404       0.085794       0.046638       2.492908       0.715536       2.267377          -0.000001
          337              H       5.737914      59.801073      31.416935       0.122154       1.849130 0.17279165E+02  0.20100007E+03                                 2.299794                            2.275975      -1.140017       2.273466                    0.999003       4.034107      11.409320       0.468370       1.124199      -0.749195      -0.001892       0.027940      -0.014488       0.031530      -0.000056      -0.006245      -0.010455      -0.016841      -0.007140      -0.013446      -0.002650       0.016096              2.282796       2.249797       0.151692      -0.181102       2.399437      -0.213029       2.199156          -0.000001
          338              H       6.440187      58.730872      32.703463       0.119116       1.417023 0.11506471E+02  0.12450759E+03                                 2.113901                            1.990264      -1.381569       2.168847                    0.996677       4.402532      13.215153       0.438472       1.290953      -0.702834       0.016946      -0.004869       0.024643       0.030301      -0.002151       0.005839       0.000336       0.007050       0.009337      -0.006294      -0.002221       0.008515              2.274780       3.183467      -0.173685       0.471462       1.708649       0.106512       1.932225          -0.000000
          339              H       5.040997      65.767573      43.404700       0.067765       1.857740 0.16279041E+02  0.18418492E+03                                 2.181594                            2.106747      -0.897713       2.353748                    0.999319       3.993976      10.682776       0.529485       1.022415      -0.777094       0.025457      -0.022899       0.016692       0.038093      -0.005397      -0.002302      -0.004722       0.002765       0.004100      -0.008861       0.003359       0.005502              2.210915       2.207476      -0.532031       0.107723       2.570861      -0.240898       1.854408          -0.000002
          340              H       3.613861      66.282577      42.470626       0.084407       1.798917 0.16441318E+02  0.19089165E+03                                 2.325209                            2.267958      -1.325553       2.194922                    0.992514       4.349877      12.720863       0.449667       1.173180      -0.733484      -0.032172      -0.005204      -0.024678       0.040879       0.008126       0.004607       0.003600       0.009600       0.009899      -0.011144      -0.000616       0.011760              2.393222       2.791632       0.317211       0.564800       2.021841       0.329563       2.366193          -0.000002
          341              H       3.847671      66.607908      45.182196       0.069707       1.951495 0.17443637E+02  0.20118369E+03                                 2.275293                            2.196959      -0.962621       2.326676                    0.998774       4.084594      11.099382       0.511814       1.037620      -0.772756      -0.010726      -0.030638       0.018646       0.037435      -0.001227      -0.002709      -0.006851      -0.005700      -0.016291      -0.009646       0.000794       0.008852              2.292875       1.947844      -0.022273      -0.113208       2.392000      -0.645025       2.538783          -0.000001
          342              H       4.663961      68.136588      44.715884       0.070823       1.841889 0.16921184E+02  0.19800363E+03                                 2.348197                            2.285365      -1.337623       2.165842                    0.994895       4.578854      13.470066       0.452223       1.157475      -0.735505       0.020244       0.028043       0.002228       0.034658       0.001827       0.002661       0.007193       0.001429      -0.016849      -0.010061       0.001803       0.008257              2.418497       2.890998       0.582132       0.152464       2.357402       0.207345       2.007090          -0.000002
          343              H       2.567843      68.713140      43.303895       0.079723       1.371546 0.12308987E+02  0.13580769E+03                                 2.072436                            2.067132      -1.553239       2.082728                    0.991657       4.733383      14.469413       0.426441       1.301803      -0.699545       0.006798       0.028827      -0.024416       0.038384      -0.008211      -0.002320      -0.006884      -0.008079       0.016831      -0.013681       0.002398       0.011282              2.066813       1.945689       0.016942      -0.139674       1.974466      -0.299243       2.280283          -0.000001
          344              H       1.803284      67.213351      43.946434       0.075372       1.812025 0.16711580E+02  0.19294710E+03                                 2.262128                            2.230038      -0.988321       2.330011                    0.997388       4.165989      11.771301       0.475387       1.115934      -0.749933      -0.021394      -0.030366       0.002553       0.037233       0.006640      -0.002589       0.002764      -0.004466      -0.029041      -0.011227      -0.000645       0.011872              2.308828       2.743435       0.461395       0.155818       2.242434       0.231041       1.940615          -0.000001
          345              H       1.976144      68.077551      46.275817       0.069271       1.931711 0.17285736E+02  0.19871375E+03                                 2.256901                            2.184432      -0.951162       2.337586                    0.998268       4.040525      10.926485       0.514690       1.035191      -0.773972      -0.017388      -0.028053       0.020041       0.038613      -0.001019      -0.007410      -0.003348      -0.004649      -0.005710      -0.009805       0.003121       0.006684              2.273766       1.965414       0.021979      -0.175556       2.198879      -0.584504       2.657006          -0.000001
          346              H       2.893220      69.528352      45.710876       0.068858       1.852572 0.16617426E+02  0.19178565E+03                                 2.297816                            2.221192      -1.015190       2.313310                    0.997381       4.251077      12.049661       0.476666       1.113371      -0.749595       0.019846       0.031850      -0.000709       0.037534       0.003553      -0.000927       0.007878      -0.001400      -0.021191      -0.011537       0.002078       0.009460              2.361185       2.770825       0.615078       0.158926       2.403577       0.238641       1.909152          -0.000001
          347              H       7.026473      68.818653      44.960281       0.101012       1.648671 0.13896151E+02  0.15444519E+03                                 2.167675                            2.056992      -1.203582       2.230777                    0.998581       4.221702      12.014980       0.482641       1.141831      -0.739676      -0.011426      -0.028390      -0.002314       0.030690       0.005483       0.003884      -0.003378      -0.007284      -0.029001      -0.012146       0.000662       0.011484              2.281267       3.014034       0.551420       0.333079       2.027026       0.199366       1.802741          -0.000001
          348              H       0.528878      70.117466      46.100315       0.104076       1.743269 0.14841535E+02  0.16501442E+03                                 2.130339                            2.038591      -1.053816       2.294753                    0.999518       3.939313      10.639672       0.524626       1.050057      -0.767577       0.005279       0.011769       0.028586       0.031362      -0.003734       0.001569       0.006455      -0.002936       0.019232      -0.009029      -0.000954       0.009983              2.185872       2.016891      -0.339270      -0.322563       2.129360       0.574779       2.411366          -0.000001
          349              H       0.911262      70.256893      44.332972       0.116055       1.370065 0.11895380E+02  0.12805512E+03                                 1.972223                            1.957413      -1.027973       2.331702                    0.999062       4.023392      11.528023       0.471053       1.207864      -0.724302       0.013810       0.017995      -0.024645       0.033495       0.000597      -0.002275      -0.011520      -0.001424       0.005274      -0.010897      -0.001762       0.012660              1.954617       1.860272      -0.031624      -0.017169       1.976692      -0.342531       2.026889          -0.000001
          350              H       7.011338      71.804415      41.807782       0.076340       1.450403 0.12534257E+02  0.13781069E+03                                 2.100312                            2.045763      -1.232363       2.226764                    0.993883       4.456740      13.247936       0.444916       1.252113      -0.712078      -0.020617       0.025376       0.027564       0.042764      -0.004773      -0.003900       0.006727       0.008304       0.016509      -0.010606      -0.000928       0.011534              2.197816       2.418428      -0.235127      -0.467767       1.976513       0.461016       2.198507          -0.000002
          351              H       0.530282      70.246844      41.143487       0.078753       1.362333 0.12213205E+02  0.13400770E+03                                 2.040754                            2.041325      -1.347889       2.173558                    0.993436       4.589277      13.827613       0.436295       1.279458      -0.705097      -0.000156      -0.040398       0.002073       0.040451       0.005756       0.005781      -0.007777      -0.021222      -0.023653      -0.016119      -0.001499       0.017619              2.073520       2.097396      -0.062018      -0.014339       2.467900      -0.028917       1.655264          -0.000003
          352              H       5.629386      71.266802      39.923679       0.074463       1.526917 0.13093050E+02  0.14693023E+03                                 2.236830                            2.134043      -1.675808       2.020648                    0.991434       4.944517      15.319874       0.418446       1.304357      -0.698134      -0.029499      -0.021418       0.009914       0.037779       0.003608      -0.002097       0.002771       0.007368      -0.005485      -0.006625       0.000439       0.006186              2.409190       3.426009       0.253342      -0.364873       1.881354       0.085264       1.920206          -0.000001
          353              H       6.642745      72.679920      39.438512       0.076176       1.855665 0.17671843E+02  0.20746406E+03                                 2.320414                            2.311903      -1.095206       2.283989                    0.996211       4.282893      12.311166       0.459999       1.134197      -0.744879       0.006737       0.034371      -0.005295       0.035423       0.000796       0.001459       0.000607      -0.020626       0.008950      -0.011973       0.003046       0.008927              2.331695       2.168454      -0.202877       0.002626       2.878916       0.046559       1.947715          -0.000002
          354              H       1.045124      71.185155      38.078013       0.074639       1.861559 0.17029979E+02  0.19776429E+03                                 2.310496                            2.254913      -1.043626       2.305760                    0.996896       4.230436      12.029935       0.471081       1.119636      -0.748512       0.024943       0.023530      -0.013714       0.036931       0.007273      -0.001040      -0.003996       0.009686       0.001170      -0.009868       0.000408       0.009460              2.371512       3.097994       0.320489      -0.065471       1.883362       0.006273       2.133180          -0.000001
          355              H       0.184282      69.715512      38.716200       0.075704       1.441588 0.12796047E+02  0.14094656E+03                                 2.068563                            2.049732      -1.145019       2.265171                    0.994773       4.376737      12.880787       0.451625       1.231259      -0.717466      -0.006929      -0.033718       0.012802       0.036726      -0.003728       0.001672      -0.003408      -0.019435       0.000509      -0.010597      -0.000911       0.011507              2.089999       1.948239      -0.039663       0.162492       2.543835      -0.068477       1.777922          -0.000000
          356              H       5.111584      70.456614      37.639985       0.075763       1.743419 0.15641009E+02  0.17893355E+03                                 2.255125                            2.194586      -1.084318       2.290755                    0.996383       4.280726      12.332797       0.463668       1.154706      -0.738107      -0.028543      -0.027724       0.011248       0.041350       0.009488      -0.001666       0.001646       0.013855       0.005610      -0.013015       0.002140       0.010875              2.311571       2.951719       0.432558      -0.319515       1.972249      -0.051127       2.010745          -0.000001
          357              H       5.905000      71.979013      37.055464       0.073036       1.830783 0.16560890E+02  0.18842883E+03                                 2.177979                            2.141342      -0.937876       2.347528                    0.998294       3.978672      10.717988       0.518469       1.038292      -0.773082       0.007877       0.034269      -0.012729       0.037396       0.000248       0.001436      -0.000944      -0.012867       0.010342      -0.008342       0.003111       0.005231              2.166549       1.828940      -0.231218       0.087408       2.679369      -0.217978       1.991340          -0.000001
          358              H       6.756482      69.097508      36.280936       0.103611       1.723957 0.14982195E+02  0.16853027E+03                                 2.177635                            2.096979      -1.212679       2.227999                    0.998388       4.155176      11.636109       0.494720       1.100637      -0.751586       0.002202      -0.023517       0.016850       0.029015      -0.003388      -0.002703      -0.002786      -0.012425      -0.006367      -0.007972      -0.000582       0.008554              2.196997       1.763918      -0.109444       0.011784       2.996685      -0.101463       1.830388          -0.000001
          359              H       5.768106      70.221722      35.262013       0.103133       1.861712 0.15825485E+02  0.17782358E+03                                 2.190144                            2.077960      -1.098586       2.273470                    0.999372       3.911423      10.431867       0.532752       1.023172      -0.776816      -0.027742       0.008304      -0.010914       0.030947      -0.003789       0.004230       0.000978       0.011211      -0.004446      -0.007052      -0.001857       0.008909              2.241503       2.317179      -0.011416       0.677781       1.743660      -0.008270       2.663670          -0.000001
          360              H       0.441526      70.642517      35.657254       0.105643       1.849997 0.16190190E+02  0.18319096E+03                                 2.187279                            2.108427      -1.171840       2.244099                    0.998979       3.957917      10.636223       0.525724       1.029666      -0.774614       0.020267       0.020074      -0.001281       0.028554       0.005982      -0.005660       0.002150      -0.002906      -0.012085      -0.009953       0.001453       0.008500              2.210914       2.594500       0.393625      -0.428799       1.901318      -0.186040       2.136923          -0.000001
          361              C       2.792298      45.758235       6.112092      -0.349581      31.480964 0.53304358E+03  0.13105467E+05                                 8.276438                            7.332622       0.324827       2.034839                    0.999789      32.864175      94.680367       0.658611       0.378257      -1.096863       0.024331      -0.050663       0.078072       0.096198       0.000334      -0.002955      -0.002332      -0.005603       0.015009      -0.006103      -0.000549       0.006652              8.694999       7.450753      -0.193905       0.034656       9.056567      -1.920194       9.577679          -0.000002
          362              C       3.269208      45.030951       7.373237      -0.101380      29.223714 0.47819487E+03  0.11486522E+05                                 8.143763                            7.148833      -0.055715       1.956720                    0.999146      29.675524      85.581718       0.636247       0.400771      -1.076940      -0.076651      -0.001477      -0.052202       0.092750      -0.006920      -0.022606      -0.025149      -0.046233       0.047000      -0.044778       0.002239       0.042539              8.794648       8.266723       0.874476      -0.638795       8.913381      -2.480153       9.203839           0.000013
          363              C       2.238957      43.988383       7.837373      -0.146221      30.963236 0.52315470E+03  0.12902759E+05                                 8.592007                            7.579292      -0.188112       1.912290                    0.998509      30.840540      91.292033       0.603108       0.411774      -1.065464       0.055498       0.010681       0.033063       0.065477      -0.001272      -0.025888      -0.029098      -0.060695       0.026230      -0.049527      -0.000870       0.050397              9.472598       9.633049       1.724767      -1.229212       8.753079      -2.850251      10.031665          -0.000007
          364              C       2.689754      43.307574       9.142755      -0.156660      30.816555 0.53081112E+03  0.13167564E+05                                 8.594065                            7.642787      -0.271749       1.885026                    0.998004      31.280839      93.519360       0.598337       0.412662      -1.062598      -0.065100      -0.019874      -0.038317       0.078110       0.007663      -0.016824      -0.022561      -0.022620       0.056086      -0.026891      -0.012982       0.039874              9.720757      11.442994       1.182036      -0.462156       7.789176      -2.215755       9.930100           0.000011
          365              C       1.822016      42.096689       9.548874      -0.132929      32.795236 0.53620983E+03  0.13315950E+05                                 9.023013                            7.714083      -0.191390       1.915708                    0.998427      30.770151      91.609716       0.592657       0.416165      -1.061887      -0.040886       0.082628       0.000251       0.092191       0.013971      -0.008864      -0.007713       0.047252       0.011937      -0.030245       0.000383       0.029862             11.233925      18.004249       1.589828      -1.662460       7.137414      -0.868771       8.560111           0.000010
          366              C       1.509381      37.510649      10.084807      -0.349234      32.731124 0.55665542E+03  0.13820241E+05                                 8.511638                            7.493118       0.429329       2.071236                    0.999821      32.738227      94.446995       0.652239       0.378242      -1.098053      -0.083009      -0.028803      -0.036910       0.095302      -0.005280       0.005066       0.006579      -0.000763       0.023017      -0.012481       0.001312       0.011169              9.473118      13.100349       1.039395       1.859003       6.857197       0.051202       8.461807           0.000000
          367              C       0.200698      36.929073       9.550325      -0.097487      29.221356 0.47199950E+03  0.11302216E+05                                 8.139879                            7.092875      -0.052621       1.957773                    0.999204      29.640343      85.381205       0.639955       0.399700      -1.077527       0.060169       0.071400      -0.024870       0.096627      -0.018956       0.029568       0.018594       0.037967       0.033864      -0.047749       0.005841       0.041909              9.053781      11.313679      -0.110236       2.377067       7.167673      -0.591145       8.679992           0.000012
          368              C      -0.236868      37.638772       8.254370      -0.153962      30.834852 0.53245478E+03  0.13194232E+05                                 8.581004                            7.661128      -0.224612       1.901411                    0.998163      31.012535      92.111979       0.597958       0.413365      -1.064104      -0.040280      -0.048418       0.031017       0.070206      -0.021424       0.040200       0.015759       0.049378       0.033244      -0.054076      -0.001804       0.055880              9.592723      12.332029      -0.553997       2.936235       7.039881      -1.044527       9.406259           0.000000
          369              C       5.416495      37.145123       7.793860      -0.142801      30.117258 0.50927754E+03  0.12463538E+05                                 8.376439                            7.438240      -0.192107       1.908627                    0.998619      30.716887      90.270537       0.614331       0.407396      -1.069414       0.035647       0.065057      -0.034040       0.081621      -0.022989       0.026881       0.008425       0.025880       0.003092      -0.039350       0.001538       0.037812              9.227299      11.286202      -0.755396       2.290059       7.863812      -0.765477       8.531884           0.000002
          370              C       4.894049      37.910091       6.548670      -0.133024      28.897887 0.49455015E+03  0.11995029E+05                                 8.099280                            7.298497      -0.032300       1.964195                    0.999175      30.163213      87.776824       0.625212       0.403913      -1.073465      -0.015255       0.031822       0.082928       0.090125      -0.010378       0.015359      -0.001575      -0.010322      -0.071720      -0.030412       0.004828       0.025584              8.664831       9.308272      -1.510430       0.945926       8.293469      -0.654967       8.392752           0.000012
          371              C       6.138378      85.464141      66.843571      -0.411931      38.196937 0.61915473E+03  0.15865070E+05                                 9.568755                            7.967631      -0.056565       1.915040                    0.998308      34.463960     102.662518       0.621688       0.384495      -1.088135       0.055142      -0.030596       0.028775       0.069316      -0.004012       0.000106       0.006608      -0.002742       0.018394      -0.008609      -0.001550       0.010158             11.703403      16.040093      -1.697360       2.842679       7.226259      -1.767694      11.843856          -0.000004
          372              C       3.615257      82.816271      69.447085      -0.407258      35.816371 0.58095736E+03  0.14626151E+05                                 9.099634                            7.692168       0.159112       1.983922                    0.999175      33.835519      99.348944       0.636995       0.381931      -1.091823      -0.060475       0.026827      -0.025391       0.070863       0.003730       0.002445      -0.006480       0.008801       0.003448      -0.010471       0.005166       0.005305             10.504170      12.705993      -1.687290       1.682928       6.923433      -0.892082      11.883083          -0.000004
          373              C       7.331144      84.658977      68.883595      -0.204942      47.199314 0.54976766E+03  0.13694629E+05                                11.279865                            7.742862       0.002818       1.946646                    0.999559      32.032148      94.529116       0.601284       0.408936      -1.069937       0.005376      -0.000688       0.002203       0.005851      -0.013120      -0.000078       0.005272       0.009085      -0.036257      -0.014917      -0.005318       0.020235             16.768904      14.017445      -2.821662       3.571214       6.997047      -4.158996      29.292220          -0.000014
          374              C       7.339448      84.818503      67.484659       0.113288      39.244298 0.43797494E+03  0.10308062E+05                                10.255390                            7.100569      -0.109377       1.966656                    0.999460      27.199374      78.044922       0.602851       0.431686      -1.055458      -0.059380       0.025853      -0.016394       0.066807      -0.015808       0.030733      -0.010123       0.020361      -0.030394      -0.030699      -0.012412       0.043111             14.826181      15.549732      -3.307023       1.151513       6.513511      -2.711542      22.415301           0.000026
          375              C       1.417154      84.366305      66.739141       0.019497      43.101931 0.46997832E+03  0.11257126E+05                                10.826880                            7.319873      -0.284325       1.904872                    0.998676      28.215963      81.653851       0.598130       0.427524      -1.058103       0.020341      -0.003810      -0.030046       0.036483       0.024097       0.015798      -0.006029      -0.024747       0.052015      -0.040546       0.016781       0.023765             16.418093      13.687339      -2.495990      -0.389560       6.906403      -2.880207      28.660537          -0.000013
          376              C       2.473096      83.721923      67.407062      -0.202250      46.765234 0.56620959E+03  0.14199703E+05                                11.231061                            7.891170       0.047994       1.964191                    0.999562      31.919065      94.323074       0.592198       0.412417      -1.068332      -0.010437      -0.001492      -0.002755       0.010897      -0.010410      -0.001570       0.002284      -0.004686      -0.044363      -0.015022      -0.003273       0.018296             16.140603      13.940070      -3.224508       1.878415       7.303295      -3.362944      27.178445          -0.000003
          377              C       2.460147      83.549837      68.805997       0.113105      38.528865 0.43455410E+03  0.10198463E+05                                10.105237                            7.059785      -0.090195       1.973642                    0.999431      27.080963      77.369917       0.606799       0.430101      -1.057367       0.056163      -0.040211       0.015808       0.070860      -0.019059       0.029501      -0.017447       0.006896      -0.035004      -0.032925      -0.012501       0.045427             14.390419      14.017864      -3.298246      -0.269434       6.454047      -1.955965      22.699345           0.000015
          378              C       1.362258      84.043486      69.552241       0.020857      47.157141 0.46816149E+03  0.11191865E+05                                11.516588                            7.286442      -0.328368       1.891381                    0.998626      28.164121      81.166489       0.602466       0.425272      -1.060532      -0.018019       0.007147       0.032091       0.037492       0.021400       0.011869      -0.005978      -0.029910       0.052251      -0.038003       0.017389       0.020614             19.601052      13.929718      -2.307675      -0.728540       7.307175      -3.300643      37.566264           0.000001
          379              C       4.107525      39.796760       0.989190      -0.393348      33.173286 0.54923947E+03  0.13600658E+05                                 8.556464                            7.442447       0.228388       2.006391                    0.999549      33.185418      95.846646       0.654044       0.378182      -1.097275       0.043466       0.047268      -0.028650       0.070316      -0.000523      -0.002180      -0.003398      -0.001409      -0.003890      -0.004601       0.000735       0.003866              9.364324       9.598091       1.612595      -1.229632       7.667564      -1.133546      10.827315          -0.000001
          380              C       3.959024      39.093342       6.886619      -0.190596      32.400954 0.54374036E+03  0.13552107E+05                                 8.834879                            7.718079      -0.241629       1.891893                    0.998193      31.504724      94.012252       0.598181       0.410826      -1.065164       0.077357      -0.026042       0.021923       0.084515      -0.004529       0.001307       0.004648      -0.011955      -0.005660      -0.007995      -0.001857       0.009853              9.815412      11.679196      -0.508120       1.174439       8.756330       0.437045       9.010711          -0.000007
          381              C       0.415995      42.501155      10.050722      -0.190336      36.098861 0.54176812E+03  0.13511379E+05                                 9.611643                            7.740416      -0.361219       1.856055                    0.997446      31.644313      94.932266       0.592207       0.414712      -1.061033       0.041761      -0.041439      -0.056243       0.081390       0.016529      -0.001175      -0.011693       0.028260      -0.004925      -0.025384       0.001303       0.024081             12.425810      19.973043       2.135637      -0.627322       6.855686       0.393107      10.448702          -0.000011
          382              C       4.991951      43.488454      11.765124      -0.402263      33.369542 0.57135641E+03  0.14364961E+05                                 8.697056                            7.668742      -0.048933       1.917112                    0.998832      34.202441     101.284069       0.631155       0.385987      -1.085887      -0.012155      -0.064632       0.019961       0.068728       0.010874       0.002300      -0.004781      -0.030600      -0.018890      -0.016919      -0.005523       0.022442              9.269902       9.405746       0.309131      -0.226570       8.113468      -1.004669      10.290494          -0.000004
          383              C       3.827837      38.075897      13.641249      -0.395283      32.577097 0.55070091E+03  0.13665378E+05                                 8.456969                            7.469881       0.163769       1.984185                    0.999465      33.474821      97.235363       0.649617       0.379964      -1.094424       0.026030       0.061992      -0.022584       0.070927      -0.001749      -0.004700      -0.007616      -0.005179      -0.037026      -0.016080       0.004851       0.011230              8.827302       7.784347       0.642212      -0.655822       8.700552      -0.658718       9.997006          -0.000003
          384              C       1.362495      41.984896      14.047368      -0.396880      35.774025 0.57678248E+03  0.14489562E+05                                 9.096802                            7.655080       0.192438       1.996039                    0.999396      33.625215      98.506085       0.639947       0.380994      -1.092895       0.021031      -0.032664       0.059258       0.070857       0.001167      -0.001328       0.001548      -0.020364       0.011339      -0.012264       0.003466       0.008798             10.863549      11.057926      -0.877597       2.190619       6.364240      -1.807691      15.168480          -0.000003
          385              C       3.030693      38.690133      18.551664      -0.402267      34.116332 0.55102302E+03  0.13689338E+05                                 8.798667                            7.497871       0.168716       1.990243                    0.999086      33.495050      97.676091       0.644401       0.382593      -1.091424      -0.020119       0.047155      -0.045327       0.068432      -0.000400       0.003945      -0.014115       0.003005       0.029386      -0.014816      -0.003751       0.018567              9.858264       9.117632      -0.353776       0.669785       8.016648      -1.786764      12.440510          -0.000004
          386              C       7.690229      83.828692      63.053610       0.067836      38.973682 0.47645922E+03  0.11468055E+05                                10.215155                            7.424074      -0.122132       1.954448                    0.999301      28.184805      82.149159       0.586613       0.433801      -1.052733      -0.042020      -0.015517      -0.002156       0.044845       0.007126       0.022063       0.016716       0.015185      -0.034721      -0.029395      -0.003387       0.032782             13.977461      17.358174       4.809891       0.233971       7.329110      -0.052164      17.245098           0.000040
          387              C       7.721620      83.693032      64.460523      -0.201686      41.729458 0.56915038E+03  0.14343558E+05                                10.454772                            7.952542      -0.141619       1.905445                    0.998960      32.378703      97.051974       0.583257       0.416693      -1.061747      -0.000375       0.004751      -0.005926       0.007605       0.008086       0.001427      -0.002699       0.021141      -0.039093      -0.014256      -0.005576       0.019831             13.597612      12.162717       3.447775       2.656133       7.541215       1.099740      21.088903          -0.000035
          388              C       2.344646      85.450323      64.641101       0.072755      33.517979 0.44973123E+03  0.10707480E+05                                 9.390631                            7.365028      -0.194640       1.944169                    0.999105      27.895225      81.804675       0.568781       0.452300      -1.038115       0.010603       0.045960       0.009308       0.048076      -0.009993       0.018377       0.022571      -0.017773      -0.040764      -0.038030       0.010084       0.027946             11.655786       9.247827       3.159025      -1.054945       8.662815       0.548113      17.056714          -0.000009
          389              C       2.466899      85.442787      63.239990      -0.182683      41.292561 0.58996619E+03  0.15013834E+05                                10.436188                            8.149877      -0.251908       1.873836                    0.998654      32.432829      97.935470       0.570079       0.422188      -1.057460      -0.014548      -0.014157      -0.004587       0.020811      -0.017341      -0.004341       0.000497      -0.032039      -0.057525      -0.021240      -0.012048       0.033288             13.422334      10.852411       2.417382      -0.257583       7.864982       1.893691      21.549608           0.000015
          390              C       5.859799      84.195474      55.933473      -0.192043      44.963157 0.52401391E+03  0.12884274E+05                                10.877059                            7.527361       0.088653       1.973440                    0.999805      31.584739      92.294688       0.614349       0.405484      -1.073306      -0.000987       0.006577      -0.009887       0.011916      -0.007725       0.015711       0.002571      -0.005872      -0.018099      -0.020798       0.005437       0.015361             16.124826      12.471119      -1.862813      -6.005423       6.814746      -2.046055      29.088613           0.000001
          391              C       5.103827      84.259535      57.113394       0.114684      38.469832 0.43202677E+03  0.10107427E+05                                10.052289                            7.004501      -0.121499       1.962371                    0.999092      26.956813      76.474972       0.614754       0.425868      -1.061762       0.036059      -0.029604       0.047813       0.066803      -0.000919       0.021215      -0.027960      -0.027761       0.051353      -0.035255      -0.009073       0.044328             14.356826      13.099342      -2.644906      -3.425678       6.462741      -2.126241      23.508395           0.000010
          392              C       4.400146      85.823386      54.857257       0.116521      37.660805 0.43868402E+03  0.10315170E+05                                 9.960467                            7.098548      -0.109227       1.968950                    0.999386      27.058485      77.267526       0.604732       0.430743      -1.057443      -0.018324       0.052738      -0.035532       0.066178       0.000576       0.022131      -0.024871      -0.021481       0.065188      -0.034768      -0.008530       0.043298             13.673386      12.588753      -2.592436      -4.801836       7.859755      -2.610537      20.571650           0.000028
          393              C       3.571961      85.797008      56.000918      -0.203037      46.999483 0.55934473E+03  0.13986114E+05                                11.242574                            7.816515       0.080052       1.973074                    0.999666      31.969247      94.360082       0.598013       0.409617      -1.070055       0.002758      -0.002885       0.009300       0.010121      -0.001689       0.003963       0.003441      -0.005818      -0.040928      -0.015055       0.004618       0.010437             16.347430      12.966460      -1.596573      -5.384561       7.494599      -3.153432      28.581232          -0.000019
          394              C       1.493517      84.509501      65.259707       0.022990      40.396329 0.46585615E+03  0.11170093E+05                                10.509733                            7.404294      -0.290276       1.903853                    0.998727      28.438331      83.219480       0.578834       0.441313      -1.046332      -0.013816      -0.012582       0.025034       0.031239      -0.024902       0.001313       0.003961       0.001382       0.048805      -0.033331       0.014846       0.018484             15.138716      10.732344       3.080976      -0.149823       8.213933      -1.273606      26.469871           0.000022
          395              C       1.638784      84.637623      62.416874       0.010753      42.469567 0.49197038E+03  0.11936118E+05                                10.792174                            7.553551      -0.189525       1.930262                    0.998983      28.793954      84.248092       0.580480       0.434905      -1.052108       0.024097       0.013868      -0.023872       0.036645      -0.017601       0.004366      -0.001013      -0.021101       0.050161      -0.029120       0.010700       0.018420             15.763027      13.443179       3.482722      -3.962648       7.979985      -0.160604      25.865915          -0.000025
          396              C       3.900576      85.010686      57.126448       0.016674      45.169907 0.47271717E+03  0.11316731E+05                                11.162257                            7.308821      -0.273956       1.907154                    0.998582      28.176383      80.991527       0.603757       0.423765      -1.062546      -0.029663       0.015977       0.011703       0.035667       0.014074      -0.013253       0.003317      -0.028043       0.063768      -0.033815       0.008997       0.024818             17.744746      15.690031      -1.965417      -8.674101       7.633769      -2.683481      29.910438           0.000006
          397              C       5.512252      84.945369      54.791263       0.005557      46.286315 0.46696857E+03  0.11130771E+05                                11.308271                            7.233918      -0.240465       1.918971                    0.998718      28.030190      80.062865       0.611474       0.420234      -1.066129       0.021000      -0.017755      -0.003824       0.027764       0.019923      -0.006205       0.004198       0.007228       0.042554      -0.028556       0.011948       0.016608             18.378626      16.582839      -3.547248      -9.645644       7.855235       0.216811      30.697805          -0.000017
          398              C       7.471910      82.920528      71.568332      -0.206419      45.183020 0.53741577E+03  0.13291443E+05                                10.902442                            7.612860       0.140814       1.987843                    0.999852      31.836053      93.163647       0.612390       0.404405      -1.074509       0.007181       0.005454      -0.003305       0.009603       0.004644       0.001357       0.004139      -0.003112      -0.025637      -0.009654      -0.000450       0.010104             16.300850      10.103116       3.282568      -3.539759       8.446368      -4.129712      30.353067          -0.000006
          399              C       4.997012      40.890828       0.441654       0.109368      37.873546 0.43836043E+03  0.10296673E+05                                 9.967668                            7.068393      -0.124424       1.960130                    0.999376      27.120045      77.182133       0.610097       0.427407      -1.060426      -0.041644      -0.054569       0.007521       0.069055       0.022332      -0.017504      -0.022677      -0.005979      -0.060059      -0.032703      -0.012401       0.045105             14.377049       9.327785       3.405341      -1.845396       8.142909      -2.361011      25.660453           0.000014
          400              C       5.720539      41.748748       1.308284       0.018138      45.540621 0.47399160E+03  0.11363183E+05                                11.266698                            7.331376      -0.338331       1.886046                    0.998676      28.257047      81.474725       0.600821       0.425238      -1.060849       0.012174       0.012198       0.032906       0.037146      -0.016798      -0.012718      -0.012973       0.003632       0.049387      -0.031936       0.008629       0.023307             19.121993      10.363386       2.772467      -2.011447       8.548796      -3.310030      38.453798          -0.000002
          401              C       4.279055      39.460125      13.222076       0.113206      34.858272 0.43432310E+03  0.10183325E+05                                 9.418057                            7.046367      -0.056617       1.984339                    0.999258      27.006227      76.913124       0.609369       0.428695      -1.059102      -0.017047      -0.064897       0.007900       0.067562       0.012057       0.000381      -0.027246      -0.037866      -0.065562      -0.034603      -0.009279       0.043882             12.190090       8.066108       0.895468      -5.997645       9.713684      -0.610086      18.790479           0.000022
          402              C       4.892996      39.622162      11.963832      -0.198148      42.362268 0.56341629E+03  0.14110858E+05                                10.484285                            7.851861       0.110243       1.977833                    0.999817      32.045247      94.603740       0.595985       0.410343      -1.069781       0.002847       0.014792      -0.005180       0.015929      -0.004196       0.010287       0.008471      -0.006227      -0.016278      -0.017240       0.006605       0.010635             13.963186       9.096351       0.892872      -6.880625       9.669387      -2.335928      23.123820          -0.000014
          403              C       5.122581      40.904645      11.404694       0.008704      40.514650 0.49599908E+03  0.12029937E+05                                10.377775                            7.505377      -0.157054       1.937975                    0.998984      28.674511      83.239381       0.592964       0.425888      -1.060137      -0.000825      -0.022418      -0.029527       0.037082       0.009374      -0.014529      -0.015031       0.015572       0.041417      -0.021680      -0.008550       0.030230             14.748673       8.244864       0.626918      -5.579242       9.288742      -0.635594      26.712411           0.000001
          404              C       4.892784      42.050213      12.232886       0.112331      35.231512 0.46102112E+03  0.11005652E+05                                 9.578852                            7.334470      -0.167357       1.948541                    0.999407      27.612422      80.155149       0.586359       0.437570      -1.050441      -0.007796       0.063425      -0.014133       0.065447       0.015307       0.004479      -0.030954      -0.051070      -0.046903      -0.037074      -0.013354       0.050428             12.222198       7.684559       0.680697      -4.715841       9.507239      -1.116201      19.474795           0.000019
          405              C       4.433824      41.866822      13.551323      -0.196600      41.198979 0.55270593E+03  0.13802335E+05                                10.325221                            7.790444      -0.071977       1.926291                    0.999437      32.043448      95.043809       0.595643       0.411776      -1.066837      -0.005912      -0.006026       0.002703       0.008864      -0.006286       0.004046       0.010513      -0.012787      -0.053827      -0.022290       0.002422       0.019867             13.629751       9.840010       1.925897      -6.627943       9.032047      -2.531985      22.017195          -0.000007
          406              C       4.011533      40.606949      14.011833       0.014820      41.424312 0.47259519E+03  0.11323437E+05                                10.581067                            7.326424      -0.287951       1.902823                    0.998579      28.244443      81.464828       0.600193       0.425918      -1.060230      -0.019097       0.019683       0.021527       0.034865      -0.005867      -0.001559      -0.027933       0.014878       0.055745      -0.033226      -0.000805       0.034032             15.981881      12.092475       0.672140     -10.367974       9.412146      -0.558141      26.441022          -0.000009
          407              C       1.529052      84.555976      52.608373      -0.049905      44.877302 0.48666070E+03  0.11792563E+05                                11.047428                            7.383628      -0.092353       1.930368                    0.999580      30.269382      88.934162       0.601699       0.420092      -1.059709      -0.036008      -0.003685      -0.025492       0.044271       0.004173       0.008107      -0.019285      -0.004583      -0.060085      -0.031161       0.009847       0.021314             15.825450      17.743769      -0.030800      -2.524737       5.999365       3.513064      23.733216          -0.000002
          408              C       0.708117      84.848648      53.695467      -0.191619      47.345628 0.53701988E+03  0.13318985E+05                                11.355325                            7.700416      -0.005715       1.948445                    0.999684      31.821625      94.167801       0.596425       0.414066      -1.064996      -0.003261      -0.011163      -0.022692       0.025498       0.010797       0.014161       0.005099      -0.002607       0.057283      -0.021973      -0.005019       0.026992             16.126563      20.935040      -0.229964      -4.512829       5.933268       2.792293      21.511382           0.000000
          409              C       6.357257      84.795892      53.570730       0.126251      46.236746 0.43253288E+03  0.10161996E+05                                11.462850                            7.073397      -0.416944       1.870055                    0.998673      27.250679      78.470283       0.601005       0.433779      -1.052752      -0.009286      -0.004165      -0.000317       0.010182      -0.020234      -0.018400      -0.005256      -0.041870      -0.018585      -0.037577       0.005238       0.032339             19.022980      19.632875      -0.945664      -7.639054       6.567569       3.767267      30.868496           0.000011
          410              C       5.802576      84.415292      52.331342      -0.300966      54.196412 0.57896927E+03  0.14597597E+05                                12.326518                            7.940696      -0.019625       1.939269                    0.999215      32.763115      97.006790       0.594822       0.408407      -1.071181      -0.001733      -0.012760       0.017667       0.021861       0.013533       0.026232       0.011305       0.000858      -0.052267      -0.033719      -0.002483       0.036202             19.227700      17.296321      -0.594496      -3.300752       7.311200       5.540468      33.075580          -0.000014
          411              C       0.605753      41.479942      21.203766       0.323268      38.035221 0.37670104E+03  0.85504263E+04                                10.044534                            6.609583      -0.058532       1.980965                    0.998857      25.815696      73.088158       0.620487       0.434893      -1.051988       0.046321       0.059052       0.058846       0.095371       0.030117       0.036984       0.002794      -0.004885       0.066534      -0.051431      -0.000239       0.051670             14.900423      15.781721       0.723657      -0.581246       6.228067       4.283028      22.691481           0.000012
          412              C       6.224700      41.297807      21.142123      -0.208999      51.970446 0.54624903E+03  0.13473357E+05                                11.875283                            7.650169      -0.068376       1.947421                    0.999467      30.400067      86.893702       0.618071       0.401775      -1.083590      -0.004711      -0.015662      -0.048758       0.051428       0.008239       0.002320       0.005466      -0.020746       0.082012      -0.026918      -0.001633       0.028552             18.059739      20.850341       0.370628      -5.269017       6.726298       3.928407      26.602579           0.000004
          413              C       5.289535      41.398295      22.314067       0.668601      26.146204 0.24536890E+03  0.50576080E+04                                 8.185022                            5.580127       0.050584       2.078954                    0.999464      21.818738      60.973912       0.624425       0.475883      -1.017542      -0.043264      -0.006370       0.064113       0.077607      -0.047708       0.034339      -0.028558      -0.125041      -0.085960      -0.077776      -0.026370       0.104146             11.433729      13.720193       0.766054      -2.633880       5.070718       2.358739      15.510278          -0.000016
          414              C       1.881945      84.180400      50.224599       0.673433      25.594190 0.23204416E+03  0.47220582E+04                                 8.046649                            5.411561       0.026855       2.071043                    0.999298      21.626972      60.277038       0.635974       0.473266      -1.017780       0.042452       0.012084      -0.061050       0.075334      -0.045665       0.034340      -0.016386      -0.122342      -0.107092      -0.078095      -0.021421       0.099517             11.315097      13.894402       0.550924      -2.728864       4.734089       1.972887      15.316801          -0.000010
          415              C       0.998230      84.229388      51.339251      -0.236397      52.412733 0.52663950E+03  0.12889552E+05                                11.943828                            7.521861      -0.044463       1.954541                    0.999145      30.236578      86.487608       0.621174       0.402873      -1.081335       0.001911       0.018949       0.051617       0.055018       0.007449       0.009886       0.007861      -0.009341       0.079536      -0.022612      -0.008201       0.030812             18.387226      21.290670       0.164544      -5.066774       6.518166       3.599511      27.352843           0.000004
          416              C       6.615347      84.105034      51.223942       0.377302      34.378553 0.31808942E+03  0.69445392E+04                                 9.455909                            6.113155      -0.025650       2.008633                    0.998538      24.582386      69.012020       0.636794       0.440568      -1.045053      -0.039571      -0.039173      -0.064784       0.085425       0.023848       0.021200      -0.018967      -0.028438       0.046109      -0.047791       0.017246       0.030545             14.073722      14.926130       0.255806      -0.641589       5.725088       3.896721      21.569947           0.000005
          417              C       1.382628      41.213648      20.057930      -0.259260      51.105894 0.55759738E+03  0.13933772E+05                                11.891688                            7.804616      -0.034416       1.941273                    0.999210      32.197747      95.055167       0.598335       0.409651      -1.069860      -0.000881       0.017472      -0.017186       0.024524       0.011340       0.028816       0.009597      -0.005269      -0.088289      -0.044380       0.007013       0.037367             18.263029      16.222204      -0.063302      -2.697074       7.222197       5.516350      31.344685          -0.000026
          418              C       0.799231      40.766474      18.855528       0.113249      45.953620 0.43335105E+03  0.10174734E+05                                11.377821                            7.049762      -0.350746       1.889080                    0.998569      27.253718      78.170239       0.606572       0.430071      -1.056185       0.005847       0.007432      -0.003811       0.010195      -0.020237      -0.019374      -0.005836      -0.048693      -0.008156      -0.040974       0.007915       0.033059             18.839511      19.002281      -0.509294      -7.532930       6.636351       3.860419      30.879901           0.000019
          419              C       6.452665      40.619510      18.793885      -0.179078      46.388042 0.52765447E+03  0.13027252E+05                                11.203098                            7.628493      -0.008036       1.949879                    0.999666      31.584457      93.206151       0.599851       0.413580      -1.065474       0.003882       0.014914       0.023752       0.028314       0.001278       0.013526       0.005927      -0.020140       0.045807      -0.022569       0.000609       0.021960             15.822681      20.396472       0.352660      -4.614074       5.988499       2.801048      21.083074          -0.000004
          420              C       5.664528      40.889573      19.911437      -0.064703      45.261554 0.49990556E+03  0.12193882E+05                                11.114476                            7.488450      -0.123699       1.916856                    0.999540      30.600079      90.174151       0.596932       0.420656      -1.059460       0.041722       0.012529       0.020632       0.048201      -0.001152       0.005136      -0.023497      -0.005375      -0.075669      -0.036368       0.009688       0.026680             15.831769      17.557951       0.396148      -2.735344       6.237738       3.817794      23.699618          -0.000001
          421              C       3.004614      84.980540      58.324499       0.015000      41.295070 0.47283838E+03  0.11331276E+05                                10.561556                            7.330659      -0.292382       1.901474                    0.998771      28.246041      81.489697       0.599702       0.426191      -1.060008       0.020107      -0.019874      -0.021971       0.035805      -0.005528      -0.002982      -0.028711       0.011739       0.062858      -0.033308      -0.003232       0.036540             15.925007      12.350355       0.622189     -10.472875       9.366721      -0.379533      26.057946          -0.000004
          422              C       2.568317      83.725691      58.786459      -0.195560      41.105477 0.55270411E+03  0.13803617E+05                                10.313776                            7.793243      -0.087487       1.922090                    0.999419      32.038320      95.063303       0.595156       0.412074      -1.066541       0.006356       0.007375      -0.001010       0.009788      -0.008025       0.004275       0.011045      -0.010905      -0.055329      -0.023365       0.002734       0.020631             13.624764       9.972179       1.932787      -6.659111       8.949454      -2.391902      21.952660          -0.000012
          423              C       2.106893      83.548580      60.105621       0.110229      35.189257 0.46155191E+03  0.11021330E+05                                 9.566559                            7.335294      -0.167818       1.948418                    0.999342      27.638027      80.236549       0.586742       0.437165      -1.050700       0.008245      -0.064527       0.014933       0.066744       0.013593       0.004839      -0.030167      -0.049060      -0.041435      -0.035427      -0.012646       0.048073             12.212813       7.732226       0.674814      -4.739977       9.453153      -1.026236      19.453058           0.000021
          424              C       1.879208      84.699172      60.926562       0.007898      40.515577 0.49713278E+03  0.12064544E+05                                10.378173                            7.515000      -0.158318       1.937402                    0.998944      28.705369      83.358634       0.592449       0.426007      -1.060043       0.001175       0.022589       0.028411       0.036315       0.008098      -0.014714      -0.014310       0.014011       0.044105      -0.020495      -0.009324       0.029819             14.757981       8.272107       0.609311      -5.606355       9.269461      -0.498880      26.732377          -0.000002
          425              C       2.112523      85.979143      60.361621      -0.198720      42.133325 0.56137862E+03  0.14044956E+05                                10.439807                            7.832834       0.111379       1.978923                    0.999833      31.991465      94.348062       0.597349       0.409839      -1.070273      -0.004431      -0.016471       0.006039       0.018094      -0.003161       0.011584       0.007830      -0.006641      -0.019564      -0.018033       0.006896       0.011137             13.890877       9.140769       0.850454      -6.922470       9.585781      -2.187047      22.946080          -0.000011
          426              C       2.735755      86.132388      59.107003       0.115588      34.752955 0.43376386E+03  0.10167413E+05                                 9.400991                            7.043918      -0.051467       1.986007                    0.999256      26.986257      76.857415       0.609176       0.428950      -1.058895       0.017294       0.065251      -0.007361       0.067904       0.012713      -0.000696      -0.027458      -0.039126      -0.062331      -0.033672      -0.010952       0.044624             12.156342       8.141309       0.865221      -6.050721       9.669253      -0.507604      18.658464           0.000018
          427              C       1.279701      83.906570      71.029499       0.014588      45.654526 0.47595633E+03  0.11420401E+05                                11.278010                            7.341921      -0.334337       1.886611                    0.998673      28.309048      81.621401       0.601047       0.424701      -1.061341      -0.013635      -0.013748      -0.031402       0.036892      -0.017554      -0.013610      -0.013567       0.004134       0.048850      -0.033250       0.009456       0.023794             19.144934      10.377368       2.775906      -2.027573       8.549040      -3.256291      38.508394          -0.000004
          428              C       2.002736      84.765746      71.895403       0.111779      37.808905 0.43740464E+03  0.10269022E+05                                 9.957802                            7.061589      -0.130531       1.958989                    0.999390      27.094624      77.100198       0.610250       0.427516      -1.060316       0.041023       0.053787      -0.008646       0.068196       0.021857      -0.018003      -0.021794      -0.006872      -0.053519      -0.030775      -0.013195       0.043970             14.353274       9.316652       3.411424      -1.852248       8.154085      -2.361128      25.589085           0.000016
          429              C      -0.472092      42.733534       0.768725      -0.207000      45.313688 0.53876325E+03  0.13333875E+05                                10.927308                            7.625713       0.131294       1.984683                    0.999835      31.861573      93.287588       0.611439       0.404757      -1.074214      -0.007013      -0.006741       0.002488       0.010041       0.005098       0.002093       0.005321      -0.002208      -0.030787      -0.011852       0.000135       0.011717             16.343082      10.120374       3.296766      -3.562738       8.482622      -4.170450      30.426248          -0.000008
          430              C       1.603697      40.614486      17.611788       0.004569      46.355358 0.46542951E+03  0.11078465E+05                                11.293951                            7.206227      -0.184611       1.935455                    0.998850      27.992368      79.746334       0.615017       0.418402      -1.067918      -0.023711       0.018445       0.004313       0.030348       0.021966      -0.009126       0.005168       0.002860       0.036778      -0.030498       0.012139       0.018359             18.386879      16.130385      -3.510982      -9.381958       7.822115       0.308086      31.208136          -0.000020
          431              C       3.144287      40.562985      15.229465       0.015965      45.339603 0.47313709E+03  0.11329095E+05                                11.180968                            7.306578      -0.277665       1.905392                    0.998791      28.219367      81.118597       0.604541       0.423129      -1.062964       0.027268      -0.013239      -0.014844       0.033751       0.015315      -0.016198       0.003894      -0.030415       0.064117      -0.036923       0.010495       0.026428             17.788471      15.503838      -1.963311      -8.519288       7.649512      -2.769239      30.212062           0.000009
          432              C       5.363850      40.973731       9.915832       0.011611      42.406824 0.49031405E+03  0.11887935E+05                                10.787192                            7.544631      -0.193608       1.929114                    0.998987      28.781685      84.230824       0.580285       0.435344      -1.051663      -0.024474      -0.014972       0.022060       0.036191      -0.018248       0.003375      -0.002183      -0.022862       0.051277      -0.030155       0.010965       0.019191             15.740330      13.455567       3.517266      -3.921677       7.987264      -0.271674      25.778160          -0.000025
          433              C       5.510665      41.121951       7.074449       0.023435      40.341954 0.46521854E+03  0.11150849E+05                                10.499523                            7.398648      -0.293631       1.903073                    0.998736      28.420211      83.148370       0.579130       0.441244      -1.046386       0.012958       0.012673      -0.027130       0.032628      -0.025345      -0.000029       0.003878       0.002574       0.051610      -0.034131       0.014362       0.019769             15.103700      10.723168       3.076919      -0.114443       8.216023      -1.355084      26.371910           0.000022
          434              C       3.513934      39.780432      16.344117      -0.203324      47.241431 0.56109724E+03  0.14049596E+05                                11.307656                            7.846685      -0.003505       1.947281                    0.999489      32.047859      94.849731       0.594449       0.411496      -1.068171      -0.004623      -0.000236      -0.008528       0.009703      -0.005501       0.002282      -0.004800      -0.013797      -0.044704      -0.015795      -0.001351       0.017146             16.464933      12.743396      -1.662199      -5.093215       7.552371      -3.294093      29.099032          -0.000022
          435              C       2.722067      39.746517      17.512434       0.116373      37.586201 0.43740858E+03  0.10274096E+05                                 9.933585                            7.079898      -0.088994       1.974620                    0.999374      27.021236      77.031381       0.606809       0.429732      -1.058435       0.016784      -0.054522       0.033495       0.066153       0.000587       0.020312      -0.027132      -0.016693       0.066981      -0.033306      -0.010926       0.044232             13.589123      12.461802      -2.836615      -4.417872       7.919983      -2.556134      20.385584           0.000030
          436              C       1.932097      41.297807      15.275153       0.115194      38.584351 0.43278095E+03  0.10129817E+05                                10.073831                            7.012870      -0.130212       1.959645                    0.999135      26.968781      76.535002       0.614070       0.426142      -1.061557      -0.036415       0.030742      -0.047651       0.067392      -0.000894       0.020278      -0.026267      -0.024204       0.052812      -0.033079      -0.009155       0.042234             14.389099      13.059689      -2.677234      -3.193511       6.455212      -2.111293      23.652397           0.000008
          437              C       1.208923      41.353075      16.477556      -0.195656      45.159828 0.52682260E+03  0.12968115E+05                                10.902387                            7.544483       0.079165       1.969946                    0.999815      31.654154      92.491102       0.614141       0.405159      -1.073731       0.004963      -0.008721       0.013975       0.017204      -0.005847       0.015097       0.003695      -0.003730      -0.011373      -0.019041       0.005264       0.013777             16.156903      12.245826      -1.888661      -5.590170       6.809628      -2.063571      29.415256           0.000004
          438              C       4.536368      40.174848       9.089090      -0.183419      41.366050 0.59128373E+03  0.15055737E+05                                10.448761                            8.159135      -0.247369       1.874624                    0.998718      32.468028      98.068613       0.569740       0.422205      -1.057451       0.014422       0.013453       0.002799       0.019920      -0.017865      -0.006582       0.001107      -0.031034      -0.057646      -0.022915      -0.010623       0.033539             13.430658      10.883195       2.426184      -0.218069       7.854123       1.818213      21.554656           0.000015
          439              C       4.659395      40.176104       7.685803       0.070613      33.601648 0.45154405E+03  0.10759563E+05                                 9.399344                            7.374647      -0.191691       1.944730                    0.999096      27.929227      81.891248       0.569112       0.451662      -1.038665      -0.012063      -0.045666      -0.010532       0.048393      -0.009740       0.016310       0.022920      -0.016883      -0.042169      -0.036755       0.008761       0.027994             11.655984       9.263749       3.172704      -1.024295       8.669006       0.504080      17.035198          -0.000010
          440              C      -0.717579      41.932139       7.880160      -0.198941      41.690497 0.56879521E+03  0.14332414E+05                                10.451697                            7.953122      -0.140264       1.906045                    0.998948      32.353469      96.969891       0.582897       0.417014      -1.061540      -0.001334      -0.005407       0.005827       0.008061       0.009059      -0.000965      -0.003139       0.020338      -0.034204      -0.012880      -0.006573       0.019453             13.578788      12.170459       3.436135       2.668105       7.531008       1.019816      21.034895          -0.000035
          441              C      -0.686469      41.786431       9.287073       0.067475      38.949138 0.47618028E+03  0.11460117E+05                                10.214379                            7.424504      -0.133095       1.951665                    0.999279      28.168912      82.109095       0.586265       0.434105      -1.052507       0.044298       0.015613       0.004298       0.047165       0.007560       0.020108       0.016768       0.015893      -0.033726      -0.028029      -0.003629       0.031659             13.967728      17.400548       4.823146       0.239931       7.338926      -0.119805      17.163710           0.000040
          442              C       4.151907      86.865953      53.785393      -0.404101      34.191457 0.55937023E+03  0.13959374E+05                                 8.823299                            7.568665       0.113098       1.969282                    0.999047      33.787934      98.991130       0.639100       0.384035      -1.089592       0.010100      -0.043326       0.052171       0.068563      -0.002794       0.008548      -0.016376      -0.006467       0.009466      -0.015673      -0.005682       0.021355              9.821893       8.749643      -0.354693       0.653267       8.217214      -1.605868      12.498822          -0.000003
          443              C       5.632749      83.566165      58.354958      -0.397921      35.895605 0.57859318E+03  0.14548062E+05                                 9.122913                            7.669678       0.190506       1.995193                    0.999417      33.663714      98.698867       0.638943       0.381252      -1.092589      -0.022242       0.033604      -0.060618       0.072790       0.002269      -0.002796       0.000751      -0.021963       0.010999      -0.013522       0.004102       0.009420             10.927960      10.997241      -0.827010       2.075087       6.369035      -1.824807      15.417602          -0.000003
          444              C       3.196123      87.512848      58.685655      -0.397315      32.627465 0.55245966E+03  0.13719244E+05                                 8.465236                            7.482929       0.162755       1.983448                    0.999475      33.517554      97.379349       0.648937       0.380079      -1.094398      -0.025127      -0.061717       0.022764       0.070417      -0.001869      -0.006048      -0.006824      -0.005187      -0.039049      -0.016879       0.005837       0.011042              8.829610       7.799130       0.643251      -0.673287       8.682609      -0.619153      10.007091          -0.000002
          445              C       2.007656      82.114108      60.579910      -0.404546      33.423381 0.57262462E+03  0.14406461E+05                                 8.709268                            7.679809      -0.052774       1.915317                    0.998774      34.252616     101.504076       0.630314       0.386244      -1.085583       0.008940       0.067275      -0.020418       0.070871       0.012892       0.003304      -0.004383      -0.032779      -0.017711      -0.019457      -0.004665       0.024121              9.289630       9.448317       0.313798      -0.222378       8.084704      -1.002271      10.335867          -0.000004
          446              C       6.588539      83.106431      62.295763      -0.189715      36.109777 0.54173711E+03  0.13512425E+05                                 9.620192                            7.744883      -0.367300       1.854380                    0.997350      31.646346      94.990962       0.591410       0.415214      -1.060554      -0.041632       0.041341       0.056160       0.081217       0.015417      -0.000818      -0.012798       0.026933      -0.010105      -0.024941       0.001269       0.023672             12.438835      19.942261       2.130530      -0.616352       6.853367       0.412370      10.520877          -0.000011
          447              C       3.045440      86.538110      65.434483      -0.191743      32.470401 0.54544351E+03  0.13606306E+05                                 8.850501                            7.732743      -0.248252       1.889401                    0.998141      31.554434      94.226548       0.597265       0.411101      -1.064898      -0.075653       0.026559      -0.018937       0.082386      -0.006743       0.004007       0.005177      -0.013275      -0.001594      -0.012117       0.001317       0.010800              9.830918      11.685226      -0.506623       1.183424       8.777551       0.441039       9.029976          -0.000007
          448              C       2.892152      85.858558      71.348592      -0.393710      33.171929 0.54874738E+03  0.13585513E+05                                 8.555859                            7.438753       0.231948       2.007616                    0.999531      33.182069      95.828505       0.654250       0.378146      -1.097294      -0.039209      -0.046542       0.033453       0.069445       0.002471      -0.003411      -0.001416      -0.000691      -0.001941      -0.003872      -0.001053       0.004925              9.362373       9.593634       1.621875      -1.229619       7.685744      -1.125481      10.807742          -0.000001
          449              C       5.640516      41.608064       2.784816       0.018607      47.167060 0.46808541E+03  0.11189174E+05                                11.514044                            7.282852      -0.317782       1.894273                    0.998658      28.174466      81.183239       0.603009       0.424922      -1.060790       0.020468      -0.008000      -0.030253       0.037392       0.022078       0.013144      -0.007071      -0.028473       0.050044      -0.038638       0.017927       0.020711             19.591237      13.926126      -2.306639      -0.721204       7.319804      -3.366341      37.527782          -0.000000
          450              C       4.543402      42.099201       3.533961       0.114963      38.476684 0.43395753E+03  0.10181592E+05                                10.100428                            7.057963      -0.088313       1.974669                    0.999395      27.056806      77.305563       0.606450       0.430470      -1.057075      -0.053773       0.038180      -0.015907       0.067840      -0.019568       0.027910      -0.016937       0.008916      -0.037373      -0.031559      -0.013169       0.044728             14.373575      14.018598      -3.305720      -0.286159       6.470121      -1.999653      22.632005           0.000017
          451              C       4.531508      41.920834       4.932171      -0.201878      46.815893 0.56732262E+03  0.14235667E+05                                11.242240                            7.901590       0.046979       1.963513                    0.999473      31.945698      94.451554       0.591464       0.412696      -1.068072       0.011404       0.000476       0.004704       0.012346      -0.011375      -0.002136       0.002078      -0.005441      -0.050028      -0.016923      -0.003347       0.020271             16.141911      13.962386      -3.246602       1.869594       7.342533      -3.435276      27.120814          -0.000004
          452              C       5.587591      41.272684       5.596466       0.016023      43.164538 0.47084502E+03  0.11283036E+05                                10.834187                            7.324648      -0.287762       1.903671                    0.998566      28.253623      81.780424       0.598179       0.427294      -1.058250      -0.020220       0.005368       0.030523       0.037004       0.025011       0.014749      -0.005843      -0.027088       0.051384      -0.041218       0.018063       0.023156             16.413122      13.703039      -2.495160      -0.412933       6.934527      -2.977896      28.601800          -0.000012
          453              C      -0.335055      40.825511       4.848046       0.115280      39.137443 0.43646577E+03  0.10264459E+05                                10.241092                            7.090916      -0.119140       1.964755                    0.999427      27.153976      77.903262       0.602885       0.432002      -1.055185       0.058159      -0.025626       0.015533       0.065425      -0.015540       0.029445      -0.011140       0.020717      -0.031718      -0.029736      -0.012711       0.042447             14.800242      15.548701      -3.305277       1.144563       6.521936      -2.765798      22.330090           0.000025
          454              C      -0.327595      40.991316       3.449836      -0.209498      47.458825 0.55329488E+03  0.13805829E+05                                11.323993                            7.770876      -0.003191       1.943679                    0.999520      32.131570      94.931597       0.599771       0.409274      -1.069616      -0.008016       0.001925      -0.001777       0.008433      -0.010967       0.002157       0.004745       0.008480      -0.037518      -0.015238      -0.002801       0.018038             16.835726      14.084930      -2.843217       3.602014       7.046009      -4.250956      29.376238          -0.000013
          455              C       3.387799      42.835279       2.897224      -0.405267      35.679228 0.57787470E+03  0.14527976E+05                                 9.072147                            7.667693       0.163702       1.986392                    0.999183      33.756234      99.018702       0.638569       0.381529      -1.092203       0.059994      -0.028719       0.024461       0.070869       0.002803       0.002096      -0.008180       0.010692       0.005610      -0.012082       0.005099       0.006982             10.468131      12.671204      -1.688366       1.657189       6.920634      -0.896100      11.812554          -0.000005
          456              C       0.866367      40.177360       5.486233      -0.410916      38.210407 0.61922077E+03  0.15867303E+05                                 9.572979                            7.969423      -0.055156       1.915501                    0.998338      34.458296     102.649902       0.621454       0.384627      -1.088033      -0.056702       0.032315      -0.030034       0.071843      -0.004643       0.001505       0.006905      -0.003836       0.017618      -0.009850      -0.000393       0.010243             11.715194      16.084093      -1.709727       2.841718       7.238628      -1.787474      11.822860          -0.000005
          457              C       2.110485      87.723874      65.765180      -0.133310      28.937800 0.49555163E+03  0.12026874E+05                                 8.110831                            7.309541      -0.038953       1.961665                    0.999155      30.198507      87.942380       0.624194       0.404318      -1.073065       0.011702      -0.033471      -0.084354       0.091503      -0.011441       0.013264      -0.005051      -0.010463      -0.073780      -0.029432       0.001924       0.027508              8.675384       9.313967      -1.506472       0.954685       8.300701      -0.654240       8.411484           0.000013
          458              C       1.587898      88.480049      64.514914      -0.143663      30.142962 0.50986471E+03  0.12481105E+05                                 8.380410                            7.442045      -0.194298       1.907936                    0.998624      30.727178      90.302942       0.614253       0.407344      -1.069483      -0.038411      -0.065313       0.033167       0.082712      -0.020907       0.027481       0.008719       0.025604       0.002808      -0.038365       0.001045       0.037320              9.228899      11.281628      -0.741959       2.294657       7.857434      -0.759922       8.547635           0.000002
          459              C       7.241191      87.983887      64.057305      -0.153296      30.768458 0.53104851E+03  0.13149047E+05                                 8.563466                            7.646579      -0.225314       1.901706                    0.998213      30.969454      91.910430       0.599121       0.412887      -1.064545       0.038858       0.047400      -0.032740       0.069488      -0.021102       0.040379       0.015907       0.045737       0.034807      -0.053565      -0.001516       0.055081              9.568472      12.290667      -0.536264       2.926850       7.014320      -1.020763       9.400428           0.000000
          460              C       6.803554      88.686050      62.756998      -0.097657      29.235903 0.47238386E+03  0.11314541E+05                                 8.146162                            7.099051      -0.059520       1.955521                    0.999231      29.649441      85.439408       0.639186       0.400071      -1.077199      -0.060590      -0.070218       0.025149       0.096095      -0.019172       0.026979       0.019002       0.037332       0.031877      -0.046856       0.007841       0.039016              9.057252      11.311679      -0.092042       2.381403       7.162137      -0.577241       8.697939           0.000012
          461              C       5.495153      88.100705      62.226143      -0.349422      32.753054 0.55724304E+03  0.13837533E+05                                 8.514032                            7.496250       0.428406       2.070924                    0.999836      32.738999      94.437324       0.652255       0.378159      -1.098188       0.082845       0.029377       0.038141       0.095818      -0.004844       0.003719       0.007640      -0.001581       0.019410      -0.011653       0.000744       0.010909              9.471713      13.084692       1.056724       1.856916       6.852211       0.070039       8.478238           0.000001
          462              C       5.182026      83.515921      62.791809      -0.134527      32.881576 0.53822538E+03  0.13380929E+05                                 9.041743                            7.730721      -0.198217       1.912869                    0.998388      30.844855      91.936879       0.591666       0.416397      -1.061550       0.042000      -0.082541       0.000676       0.092615       0.013325      -0.008493      -0.007720       0.048350       0.005092      -0.029433      -0.000972       0.030405             11.255422      18.008794       1.587590      -1.686983       7.130029      -0.870429       8.627443           0.000010
          463              C       4.312879      82.308804      63.204455      -0.154424      30.768054 0.52949242E+03  0.13126236E+05                                 8.584077                            7.632249      -0.268721       1.886488                    0.998034      31.236809      93.346642       0.598893       0.412550      -1.062707       0.065893       0.019425       0.037405       0.078220       0.007067      -0.015561      -0.022403      -0.020903       0.059305      -0.025687      -0.013642       0.039328              9.715266      11.418621       1.182600      -0.486983       7.746943      -2.212325       9.980234           0.000011
          464              C       4.762199      81.635532      64.514189      -0.145232      30.937157 0.52229560E+03  0.12875857E+05                                 8.584985                            7.570872      -0.187132       1.912910                    0.998537      30.817296      91.193220       0.603726       0.411535      -1.065653      -0.053642      -0.013169      -0.032891       0.064286      -0.001787      -0.025361      -0.029222      -0.058613       0.023122      -0.048442      -0.001152       0.049594              9.471325       9.623533       1.717778      -1.251499       8.702436      -2.851885      10.088006          -0.000006
          465              C       3.730470      80.597989      64.984126      -0.101525      29.259113 0.47892800E+03  0.11508497E+05                                 8.150403                            7.154293      -0.056701       1.956477                    0.999200      29.692018      85.644498       0.636009       0.400769      -1.076946       0.075826       0.001052       0.051987       0.091942      -0.006402      -0.022741      -0.024893      -0.046071       0.050663      -0.044786       0.001948       0.042838              8.806259       8.276406       0.878968      -0.657635       8.883604      -2.491869       9.258765           0.000013
          466              C       4.206746      79.875729      66.249622      -0.351894      31.476715 0.53311324E+03  0.13107380E+05                                 8.274468                            7.332061       0.322209       2.033731                    0.999820      32.877888      94.715232       0.658788       0.378150      -1.096960      -0.025653       0.049831      -0.079642       0.097386       0.000816      -0.003448      -0.002740      -0.006153       0.015056      -0.006608      -0.000654       0.007262              8.694986       7.446715      -0.188265       0.028933       9.016626      -1.925411       9.621617          -0.000002
          467              C       5.138390      24.284282      29.837422      -0.351098      31.475410 0.53284600E+03  0.13098396E+05                                 8.271697                            7.327858       0.332623       2.037226                    0.999775      32.865617      94.652936       0.659335       0.377906      -1.097201       0.024502       0.090794       0.003171       0.094096      -0.004771       0.001254       0.000818      -0.010341      -0.000442      -0.007264       0.000142       0.007122              8.690383       7.447922       0.125726       0.151277      11.103056       0.734242       7.520170          -0.000002
          468              C       5.615297      25.740108      29.836697      -0.101124      29.228483 0.47831236E+03  0.11490486E+05                                 8.146553                            7.151376      -0.058112       1.956058                    0.999155      29.675561      85.596685       0.635888       0.400958      -1.076774      -0.075695      -0.046955       0.026961       0.093067      -0.015856       0.016383       0.012174      -0.069734      -0.021379      -0.044258       0.000852       0.043407              8.797790       8.267633      -0.991306      -0.438943      11.285665       1.115673       6.840071           0.000013
          469              C       4.585046      26.663345      30.507519      -0.146375      30.989298 0.52372056E+03  0.12921072E+05                                 8.599303                            7.585416      -0.191085       1.911247                    0.998547      30.858249      91.379858       0.602583       0.411994      -1.065250       0.057759       0.023837      -0.026018       0.067684      -0.021279       0.010946       0.023102      -0.072888      -0.012383      -0.047212      -0.004243       0.051455              9.481145       9.640193      -1.929442      -0.880647      12.194417       0.873295       6.608825          -0.000006
          470              C       5.035842      28.134244      30.444425      -0.159368      30.852146 0.53152320E+03  0.13187364E+05                                 8.592362                            7.640864      -0.264110       1.887139                    0.997998      31.299068      93.528515       0.599344       0.411902      -1.063273      -0.066954      -0.022769       0.033705       0.078341      -0.017069       0.000632       0.003776      -0.054834      -0.046107      -0.024901      -0.015294       0.040195              9.719011      11.440552      -0.991033      -0.792159      11.311619       0.180931       6.404860           0.000011
          471              C       4.168102      29.091397      31.290023      -0.131226      32.770972 0.53563280E+03  0.13298700E+05                                 9.020131                            7.711122      -0.188717       1.916754                    0.998361      30.758555      91.579986       0.592604       0.416293      -1.061752      -0.040519      -0.041878      -0.070700       0.091620      -0.014688      -0.008149      -0.009021       0.019814      -0.077934      -0.031343       0.000472       0.030871             11.230517      17.997978      -2.231209      -0.546016       8.955228      -0.181417       6.738344           0.000010
          472              C       3.855467      31.848548      34.993684      -0.349849      32.724185 0.55645413E+03  0.13813706E+05                                 8.509484                            7.490751       0.423627       2.069583                    0.999841      32.734316      94.424020       0.652488       0.378140      -1.098150      -0.081074      -0.019458       0.044858       0.094677       0.004256       0.004352      -0.008845      -0.002233       0.014727      -0.011917       0.000659       0.011258              9.471145      13.100202       1.086909      -1.827875       8.012930      -0.721047       7.300304           0.000000
          473              C       2.546785      31.676461      35.764585      -0.099116      29.270356 0.47302262E+03  0.11332792E+05                                 8.147914                            7.099794      -0.050290       1.957827                    0.999209      29.677132      85.508748       0.639750       0.399614      -1.077590       0.063680      -0.057744      -0.048049       0.098480       0.034558       0.000640      -0.023975       0.027415       0.004119      -0.046714       0.005408       0.041305              9.063086      11.328807       2.116998      -1.095151       8.821178      -0.359413       7.039273           0.000012
          474              C       2.109220      30.199282      35.797945      -0.154229      30.841068 0.53260047E+03  0.13197921E+05                                 8.581609                            7.662092      -0.221554       1.902105                    0.998185      31.008024      92.080092       0.597968       0.413356      -1.064176      -0.040528       0.052616       0.024442       0.070769       0.044797      -0.002720      -0.025490       0.029637      -0.020115      -0.052332      -0.003214       0.055546              9.593591      12.334841       2.822447      -0.989135       9.720668      -0.502410       6.725263           0.000000
          475              C       7.762585      30.047293      36.455713      -0.142577      30.080332 0.50839066E+03  0.12435468E+05                                 8.366660                            7.429102      -0.189216       1.909870                    0.998677      30.689437      90.144396       0.615085       0.407105      -1.069687       0.036136      -0.061104      -0.039874       0.081421       0.033732       0.006602      -0.009799       0.022069      -0.004764      -0.038477       0.002188       0.036289              9.216321      11.270646       2.356354      -0.487518       9.017117       0.094583       7.361201           0.000002
          476              C       7.240140      28.586443      36.415826      -0.132499      28.940732 0.49558562E+03  0.12028243E+05                                 8.113416                            7.311532      -0.032754       1.963479                    0.999191      30.194837      87.941738       0.623869       0.404510      -1.072907      -0.014643       0.056862      -0.071904       0.092833       0.019581       0.003099       0.020288       0.018222       0.015517      -0.031415       0.002765       0.028650              8.679889       9.322869       1.580020       0.840391       8.952751       0.287253       7.764046           0.000012
          477              C       3.792286      98.896509      37.606625      -0.405347      37.993081 0.61484299E+03  0.15727925E+05                                 9.538613                            7.942651      -0.054105       1.917004                    0.998355      34.344693     102.238446       0.622301       0.384767      -1.087884       0.056281       0.043252       0.012673       0.072103       0.004484       0.003134      -0.005680      -0.002448       0.015624      -0.009711       0.001209       0.008502             11.662830      15.979079       3.289604       0.046564      12.176623      -1.109721       6.832789          -0.000004
          478              C       1.269161     102.475152      38.597991      -0.405462      35.711083 0.57866648E+03  0.14552564E+05                                 9.077525                            7.672997       0.162113       1.985700                    0.999201      33.768310      99.063435       0.638354       0.381534      -1.092222      -0.062223      -0.037802      -0.012194       0.073820       0.002579      -0.003752       0.000876      -0.002516      -0.033042      -0.011998       0.003531       0.008467             10.477506      12.669895       2.289554       0.616110      11.387418      -1.697374       7.375206          -0.000004
          479              C       4.985049     101.065802      37.283905      -0.204026      47.176785 0.54946804E+03  0.13686442E+05                                11.280785                            7.744174      -0.001710       1.945570                    0.999580      32.022102      94.522726       0.600785       0.409297      -1.069611       0.005741       0.003429       0.000668       0.006721       0.006751       0.010737       0.003004       0.022753       0.003574      -0.013825      -0.005619       0.019444             16.769037      14.018360       4.503182       0.657699      27.319489      -7.574435       8.969264          -0.000014
          480              C       4.993355      99.774526      37.845220       0.109280      39.319023 0.43901719E+03  0.10337722E+05                                10.263340                            7.105759      -0.113604       1.965138                    0.999418      27.232705      78.134995       0.603104       0.431291      -1.055802      -0.057452      -0.026682      -0.014484       0.064980       0.033057      -0.003218       0.007905       0.013761      -0.047805      -0.030424      -0.011418       0.041842             14.838398      15.564317       2.653629       2.290150      20.804573      -5.534128       8.146303           0.000025
          481              C      -0.928938      99.354987      38.609594       0.018832      43.117073 0.47020771E+03  0.11263075E+05                                10.825062                            7.318578      -0.281190       1.905939                    0.998560      28.225079      81.660085       0.598610       0.427164      -1.058412       0.019758      -0.022113       0.019083       0.035264       0.000075      -0.027724      -0.001905      -0.037999       0.006199      -0.038846       0.017257       0.021589             16.415832      13.682812       0.908871       2.355783      25.715142      -7.979898       9.849540          -0.000013
          482              C       0.127003     100.255614      38.833685      -0.202243      46.795336 0.56659902E+03  0.14213116E+05                                11.239321                            7.896489       0.046733       1.963724                    0.999533      31.930746      94.395824       0.591656       0.412690      -1.068065      -0.010657      -0.000766       0.001619       0.010806       0.002946       0.010839       0.010077       0.017870       0.019275      -0.016717      -0.002996       0.019713             16.153750      13.950438       3.238364       1.855549      25.143065      -6.932380       9.367747          -0.000003
          483              C       0.114052     101.553171      38.283248       0.111849      38.543058 0.43475066E+03  0.10204407E+05                                10.108490                            7.062032      -0.090262       1.973749                    0.999385      27.087853      77.399049       0.606608       0.430180      -1.057300       0.052763       0.032381       0.024466       0.066567       0.033739       0.001397       0.014363       0.003184      -0.046316      -0.032006      -0.011557       0.043564             14.395536      14.022301       1.415206       2.991862      20.339728      -6.059797       8.824580           0.000015
          484              C      -0.983838     101.952612      37.482614       0.018457      47.259089 0.46931241E+03  0.11225965E+05                                11.529244                            7.293064      -0.322158       1.892476                    0.998708      28.204642      81.299956       0.602497       0.425000      -1.060730      -0.018823       0.023143      -0.022227       0.037201       0.001103      -0.024981      -0.000597      -0.044391       0.010586      -0.038735       0.017850       0.020885             19.626803      13.942636       0.522072       2.364361      32.908481     -11.471508      12.029291           0.000001
          485              C       6.453624      22.828457      37.561662      -0.398043      33.302344 0.55219126E+03  0.13692175E+05                                 8.579203                            7.463313       0.227203       2.005046                    0.999531      33.270220      96.158308       0.653007       0.378273      -1.097202       0.041851      -0.051189      -0.026780       0.071337      -0.003576       0.001435       0.003000      -0.001293      -0.003900      -0.005356       0.000673       0.004682              9.389812       9.624687      -1.883724      -0.786163      11.051892      -0.802353       7.492857          -0.000001
          486              C       6.305114      28.287489      35.222126      -0.193047      32.469606 0.54524955E+03  0.13599725E+05                                 8.848148                            7.729657      -0.246610       1.890001                    0.998143      31.553685      94.206204       0.597606       0.410919      -1.065058       0.074655       0.030935       0.010910       0.081544       0.003084       0.003125       0.000155      -0.003796       0.024245      -0.008106      -0.000701       0.008807              9.830229      11.696921       1.275233      -0.147419       8.579341      -0.328569       9.214425          -0.000007
          487              C       2.762081      29.323776      30.688822      -0.191244      36.149925 0.54267406E+03  0.13539288E+05                                 9.619251                            7.745879      -0.358458       1.856654                    0.997339      31.670389      95.021393       0.592128       0.414604      -1.061128       0.041950      -0.027706       0.063853       0.081269      -0.007371      -0.015175       0.002115       0.007177      -0.066673      -0.027668       0.003920       0.023747             12.437514      19.998321      -1.612989      -1.537803       9.214917      -1.753398       8.099304          -0.000011
          488              C       7.338035      30.314843      28.976595      -0.401812      33.356729 0.57100919E+03  0.14354356E+05                                 8.695968                            7.667546      -0.047553       1.917720                    0.998798      34.193657     101.258508       0.631051       0.386101      -1.085783      -0.011122       0.047549       0.047708       0.068269      -0.003814      -0.009347       0.012048      -0.019614       0.025460      -0.017436      -0.004291       0.021727              9.268930       9.402542      -0.351119      -0.154112      10.617768      -0.441731       7.786481          -0.000004
          489              C       6.173918      34.645894      32.725944      -0.393295      32.551795 0.55008607E+03  0.13646769E+05                                 8.453566                            7.466360       0.168182       1.985541                    0.999470      33.458176      97.185773       0.649663       0.380031      -1.094340       0.022178      -0.049444      -0.044171       0.069912      -0.004815       0.003857       0.012304       0.006465      -0.009793      -0.016511       0.006402       0.010108              8.824044       7.783511      -0.890143      -0.227198      10.236938      -0.232927       8.451683          -0.000003
          490              C       3.708575      33.043103      29.137592      -0.399143      35.818327 0.57774574E+03  0.14518888E+05                                 9.101937                            7.659812       0.196513       1.996924                    0.999391      33.650821      98.577906       0.639998       0.380830      -1.093083       0.023183       0.068008      -0.000072       0.071851      -0.001760      -0.000417       0.001219      -0.015562       0.025302      -0.012198       0.003444       0.008754             10.869961      11.063011       2.339686      -0.335852      14.543861      -2.911430       7.003010          -0.000004
          491              C       5.376768      38.591320      29.738793      -0.400803      34.002934 0.54845020E+03  0.13608881E+05                                 8.777418                            7.478470       0.173667       1.992463                    0.999113      33.422571      97.391381       0.645508       0.382401      -1.091610      -0.019544      -0.061893      -0.018112       0.067386       0.006593      -0.003149       0.000366      -0.018380      -0.048658      -0.016934      -0.002496       0.019430              9.834520       9.100403       0.752134      -0.029763      12.842156      -1.021132       7.561001          -0.000004
          492              C       5.344142      96.432030      40.917946       0.064554      39.054990 0.47770551E+03  0.11504604E+05                                10.224688                            7.430722      -0.117826       1.955407                    0.999308      28.219144      82.250258       0.586762       0.433444      -1.053037      -0.042890       0.005281       0.015450       0.045893       0.013215      -0.014877      -0.005383       0.038743       0.028191      -0.028166      -0.002392       0.030558             13.991119      17.373960      -2.201740      -4.287874      14.825104      -4.274184       9.774292           0.000039
          493              C       5.375531      97.718282      40.331974      -0.199321      41.695835 0.56857135E+03  0.14326247E+05                                10.453977                            7.952549      -0.146415       1.904282                    0.998965      32.359139      97.004648       0.582773       0.417118      -1.061408       0.001745      -0.007567      -0.001606       0.007930      -0.004123      -0.007306       0.004405       0.023662      -0.023486      -0.012510      -0.006328       0.018838             13.596710      12.159768       0.578853      -4.312236      16.749555      -6.418535      11.880808          -0.000034
          494              C      -0.001443      96.996022      38.719826       0.072723      33.493306 0.44933289E+03  0.10695284E+05                                 9.384328                            7.360322      -0.200405       1.942793                    0.999059      27.882364      81.748045       0.569148       0.452123      -1.038250       0.010236      -0.012412      -0.045734       0.048481       0.018932      -0.000190       0.000721       0.025983       0.083824      -0.036939       0.008988       0.027951             11.647258       9.239837      -2.490971      -2.205970      14.473623      -3.905584      11.228314          -0.000009
          495              C       0.120811      95.786392      39.426909      -0.182972      41.375405 0.59143823E+03  0.15061191E+05                                10.451412                            8.161289      -0.247242       1.874531                    0.998772      32.471719      98.096118       0.569530       0.422318      -1.057343      -0.014554       0.004187       0.011866       0.019240       0.003655       0.017936       0.018956       0.001688       0.046779      -0.022278      -0.011339       0.033617             13.443948      10.865493      -1.431936      -1.966110      16.517136      -6.888738      12.949215           0.000014
          496              C       3.513722      90.082419      44.160371      -0.191909      44.900825 0.52317911E+03  0.12857858E+05                                10.864666                            7.519681       0.081546       1.972088                    0.999828      31.562161      92.189704       0.614905       0.405303      -1.073489      -0.004121      -0.012907      -0.002535       0.013784       0.016844      -0.000971       0.002975       0.006101       0.018417      -0.020505       0.006284       0.014221             16.104096      12.457736      -4.263548       4.610651      25.256408      -8.608504      10.598143           0.000001
          497              C       2.757748      91.072230      43.514932       0.113956      38.522512 0.43270663E+03  0.10127494E+05                                10.061731                            7.010580      -0.126331       1.960634                    0.999139      26.978551      76.556848       0.614401       0.425937      -1.061700       0.036570       0.058479       0.002441       0.069015       0.018427      -0.010410       0.008960      -0.060015      -0.046269      -0.035426      -0.008090       0.043516             14.372041      13.111207      -1.647654       4.007708      21.113263      -6.326379       8.891652           0.000010
          498              C       2.054070      88.336433      43.288666       0.118360      37.604047 0.43793792E+03  0.10293284E+05                                 9.952643                            7.093930      -0.108752       1.969341                    0.999395      27.028359      77.166179       0.604745       0.430916      -1.057333      -0.015708      -0.057479      -0.026438       0.065189       0.017902      -0.010861       0.004012      -0.059414      -0.052504      -0.034006      -0.009444       0.043450             13.662087      12.578328      -2.859286       4.642227      19.637521      -4.195729       8.770410           0.000028
          499              C       1.225884      89.340061      42.739680      -0.202416      46.957081 0.55878651E+03  0.13968774E+05                                11.236652                            7.813054       0.085563       1.974849                    0.999668      31.950759      94.296398       0.598090       0.409663      -1.070017       0.004584       0.010181      -0.000444       0.011174       0.004793      -0.001038       0.009692       0.013640       0.017568      -0.015562       0.004848       0.010714             16.337355      12.960122      -3.860508       4.073141      26.022143      -7.548036      10.029801          -0.000019
          500              C      -0.852573      98.002162      39.225300       0.022427      40.394094 0.46582511E+03  0.11168540E+05                                10.507302                            7.402458      -0.292372       1.903473                    0.998630      28.432275      83.183582       0.579125       0.441124      -1.046503      -0.012860       0.030305      -0.002076       0.032986       0.012410       0.021546      -0.015112      -0.013670      -0.001638      -0.034326       0.014024       0.020302             15.136061      10.727344      -1.669058      -2.591557      23.008259      -7.268753      11.672581           0.000021
          501              C      -0.707302      95.476134      40.535759       0.012926      42.362922 0.49061050E+03  0.11894735E+05                                10.775076                            7.543383      -0.184422       1.932292                    0.998954      28.749317      84.084260       0.580847       0.434937      -1.052102       0.024186      -0.026186      -0.002165       0.035712       0.012066       0.014454      -0.007096      -0.032453       0.013245      -0.029872       0.011257       0.018615             15.734331      13.417884      -5.161624      -1.033359      21.493581      -7.648648      12.291528          -0.000024
          502              C       1.554497      90.707960      42.857890       0.016616      45.216033 0.47332780E+03  0.11334651E+05                                11.166801                            7.311697      -0.277358       1.905654                    0.998652      28.197944      81.057017       0.603885       0.423551      -1.062714      -0.030160       0.004877      -0.020691       0.036899      -0.020127      -0.004527      -0.009914      -0.037720       0.032075      -0.034413       0.008423       0.025990             17.752730      15.696392      -6.532911       6.042414      26.677426      -8.309460      10.884373           0.000006
          503              C       3.166176      88.718289      44.082048       0.004326      46.313274 0.46722673E+03  0.11138693E+05                                11.313930                            7.237000      -0.239687       1.919129                    0.998737      28.037179      80.094591       0.611194       0.420359      -1.066028       0.022971       0.005716       0.018683       0.030156      -0.014184      -0.014667      -0.013614      -0.008883      -0.003347      -0.028697       0.012187       0.016510             18.390192      16.590551      -6.585406       7.899182      24.817674     -10.008654      13.762350          -0.000017
          504              C       5.125812     104.260077      37.447078      -0.204947      45.219376 0.53781423E+03  0.13304443E+05                                10.911107                            7.617689       0.138856       1.987060                    0.999839      31.843695      93.212595       0.611922       0.404618      -1.074312       0.007303      -0.005923      -0.004092       0.010254      -0.000692      -0.006205       0.004618       0.012683       0.019563      -0.010903      -0.001126       0.012029             16.317265      10.111573      -4.714237      -1.071890      28.485472      -7.429738      10.354750          -0.000006
          505              C       7.343112      21.807243      36.887939       0.110548      37.811647 0.43745590E+03  0.10270289E+05                                 9.958439                            7.061917      -0.133556       1.958243                    0.999329      27.091199      77.084877       0.610261       0.427506      -1.060347      -0.042109       0.035946       0.043158       0.070199      -0.025838      -0.010538       0.024488       0.000288      -0.046397      -0.031940      -0.012183       0.044123             14.362938       9.319361      -3.297154      -2.024308      23.300783      -6.398716      10.468668           0.000014
          506              C       8.066638      22.128806      35.711645       0.016646      45.581254 0.47453209E+03  0.11378591E+05                                11.269771                            7.333480      -0.339213       1.885595                    0.998684      28.272707      81.510151       0.601032       0.424997      -1.061073       0.012547       0.020924      -0.028203       0.037292      -0.002050       0.020226      -0.005232      -0.027147      -0.045196      -0.031427       0.008340       0.023088             19.125984      10.367169      -3.129693      -1.396906      33.848263     -11.295921      13.162521          -0.000002
          507              C       6.625137      33.590765      31.736754       0.113761      34.866866 0.43445748E+03  0.10187437E+05                                 9.420448                            7.047997      -0.055648       1.984451                    0.999244      27.008894      76.928635       0.609218       0.428761      -1.059043      -0.016749       0.039009       0.051195       0.066507      -0.006464      -0.009853       0.035959      -0.023794      -0.019236      -0.033881      -0.010324       0.044205             12.193624       8.068601      -5.644615       2.223026      17.055805      -3.625696      11.456468           0.000020
          508              C       7.239080      32.420075      32.225548      -0.197856      42.327564 0.56289443E+03  0.14094667E+05                                10.479282                            7.848622       0.110171       1.978022                    0.999814      32.028641      94.547415       0.596056       0.410385      -1.069743       0.003465      -0.012835      -0.012065       0.017953       0.009886      -0.002946       0.001635       0.009159       0.027461      -0.015825       0.005662       0.010164             13.955256       9.091983      -6.401354       2.664717      21.770467      -4.653246      11.003319          -0.000013
          509              C       7.468666      31.294605      31.394454       0.005869      40.609306 0.49733450E+03  0.12070758E+05                                10.393500                            7.515396      -0.162621       1.935799                    0.998935      28.718117      83.402342       0.592562       0.425879      -1.060115      -0.000658      -0.014710       0.034970       0.037943      -0.018462       0.000294      -0.005962      -0.018037      -0.064689      -0.022719      -0.009121       0.031840             14.774429       8.258942      -5.157030       2.251581      22.950622      -7.241963      13.113723          -0.000000
          510              C       7.238867      31.439057      29.988267       0.113488      35.201640 0.46055550E+03  0.10991507E+05                                 9.572702                            7.330084      -0.161153       1.950472                    0.999403      27.598232      80.096929       0.586629       0.437489      -1.050514      -0.008216      -0.044638      -0.047533       0.065723      -0.003853      -0.013777       0.035108      -0.039270      -0.015283      -0.034446      -0.013636       0.048083             12.213771       7.679429      -4.420780       1.767216      17.937192      -3.754972      11.024692           0.000020
          511              C       6.779905      32.672552      29.487870      -0.197518      41.219865 0.55301035E+03  0.13811933E+05                                10.328567                            7.792440      -0.077879       1.924474                    0.999406      32.052876      95.080786       0.595580       0.411761      -1.066840      -0.006634       0.006053       0.005279       0.010417       0.006226       0.004605       0.008409       0.023806       0.048686      -0.022875       0.002638       0.020237             13.635026       9.842426      -6.705441       1.647212      20.972546      -4.359989      10.090106          -0.000009
          512              C       6.357614      33.701302      30.348697       0.016755      41.367792 0.47185499E+03  0.11301603E+05                                10.574158                            7.322361      -0.290027       1.902602                    0.998537      28.218291      81.382419       0.600136       0.426113      -1.060078      -0.020502       0.011240      -0.030092       0.038108      -0.000202       0.007052      -0.002355      -0.037159      -0.100169      -0.034969      -0.000391       0.035360             15.969999      12.082609      -9.306794       4.597003      22.650896      -7.087781      13.176490          -0.000006
          513              C       6.221179      87.022547      45.510717      -0.050141      44.923947 0.48729479E+03  0.11811434E+05                                11.053175                            7.387535      -0.094597       1.929377                    0.999608      30.288275      88.994534       0.601668       0.419990      -1.059804      -0.038085      -0.020361       0.016582       0.046260       0.006449      -0.007608       0.023915       0.003055      -0.032737      -0.031131       0.009546       0.021585             15.833835      17.754964      -2.173395       1.290324      16.265046      -9.439916      13.481495          -0.000004
          514              C       5.400243      87.817662      44.713709      -0.191339      47.327683 0.53676894E+03  0.13311186E+05                                11.352862                            7.699162      -0.008148       1.948073                    0.999674      31.815579      94.143896       0.596411       0.414124      -1.064959      -0.005463      -0.013676       0.019557       0.024482       0.006986      -0.015101      -0.013697      -0.017318       0.008516      -0.020188      -0.005391       0.025579             16.121842      20.933961      -3.791460       2.453904      15.191267      -8.136345      12.240298           0.000001
          515              C       4.011183      87.736015      44.821765       0.124745      46.288338 0.43315434E+03  0.10179244E+05                                11.464880                            7.074385      -0.415332       1.870102                    0.998676      27.273767      78.521630       0.601544       0.433277      -1.053161      -0.009432       0.002487       0.005649       0.011272      -0.006205       0.028009       0.015282      -0.024540       0.038460      -0.039003       0.005737       0.033266             19.025610      19.637042      -6.141090       4.636847      21.532882     -12.407350      15.906906           0.000012
          516              C       3.456504      86.852973      45.771069      -0.299112      54.185177 0.57864645E+03  0.14589436E+05                                12.331742                            7.943015      -0.025560       1.937676                    0.999229      32.750416      97.012809       0.594145       0.408873      -1.070728      -0.001186       0.019858       0.002288       0.020024       0.013467      -0.023456       0.004986       0.030147       0.034563      -0.031017      -0.003508       0.034525             19.237313      17.307155      -2.561313       2.165317      21.845813     -13.933126      18.558972          -0.000015
          517              C       2.951823      39.493203      25.996696       0.323974      38.029254 0.37658896E+03  0.85477231E+04                                10.046594                            6.610598      -0.060608       1.980349                    0.998820      25.810335      73.085611       0.620123       0.435156      -1.051771       0.046266       0.020684      -0.082007       0.096403       0.016850      -0.044695      -0.015654      -0.026939       0.004836      -0.051867      -0.000380       0.052247             14.903872      15.788471      -0.866021      -0.335810      14.868747      -9.271284      14.054398           0.000013
          518              C       1.532570      39.530886      26.185252      -0.207662      51.782176 0.54408696E+03  0.13404994E+05                                11.844147                            7.632523      -0.001714       1.965391                    0.999110      30.335202      86.623063       0.619168       0.401513      -1.083908      -0.007001      -0.032002       0.035898       0.048598      -0.004352      -0.006321      -0.016176      -0.038850       0.027575      -0.026654      -0.001787       0.028441             18.007280      20.794930      -4.734732       2.306783      18.174897     -10.534896      15.052012           0.000004
          519              C       0.597404      40.495575      25.512254       0.663606      26.225938 0.24622722E+03  0.50794957E+04                                 8.198358                            5.588006       0.042421       2.075925                    0.999472      21.862952      61.113410       0.624328       0.475564      -1.017760      -0.044281       0.058776      -0.025547       0.077898       0.053992       0.024295       0.061061      -0.068500       0.075823      -0.077524      -0.027408       0.104932             11.454270      13.745702      -2.671338       0.657392      10.877031      -5.711509       9.740079          -0.000016
          520              C       6.574076      85.145926      47.027862       0.670134      25.641943 0.23257012E+03  0.47347724E+04                                 8.050129                            5.413613       0.023520       2.069766                    0.999298      21.655466      60.341447       0.636662       0.472554      -1.018307       0.042820      -0.061325       0.020775       0.077627       0.053650       0.021802       0.058269      -0.050330       0.109462      -0.079441      -0.020673       0.100115             11.320345      13.902177      -2.640041       0.887706      10.966762      -5.571215       9.092095          -0.000010
          521              C       5.690359      86.086749      46.428111      -0.234067      52.275250 0.52514537E+03  0.12842910E+05                                11.921847                            7.510052      -0.034802       1.957935                    0.999168      30.190862      86.302230       0.621848       0.402752      -1.081496       0.003109       0.031744      -0.039854       0.051045       0.004301      -0.009037      -0.020011      -0.029915       0.019083      -0.021350      -0.009642       0.030992             18.349162      21.249817      -4.460058       2.384813      18.984967     -10.795431      14.812703           0.000006
          522              C       4.269276      86.049066      46.593460       0.376890      34.373049 0.31803425E+03  0.69429280E+04                                 9.454556                            6.112334      -0.028954       2.007890                    0.998617      24.579378      68.998118       0.636892       0.440526      -1.045093      -0.039244      -0.035826       0.069142       0.087202       0.007416      -0.030404       0.003821      -0.049766      -0.017449      -0.046264       0.017370       0.028895             14.071693      14.925503      -0.686106       0.101601      14.230947      -8.807328      13.058629           0.000005
          523              C       3.728701      38.634027      26.800232      -0.262736      51.238077 0.55927011E+03  0.13986303E+05                                11.909890                            7.814745      -0.031574       1.941401                    0.999190      32.251093      95.255045       0.598116       0.409486      -1.069948      -0.000880      -0.020554      -0.007913       0.022042       0.016372      -0.022649       0.015974       0.036716       0.038861      -0.041546       0.006474       0.035072             18.294039      16.248752      -2.304220       1.402446      20.572669     -13.228100      18.060695          -0.000028
          524              C       3.145305      37.816303      27.788697       0.117368      45.816510 0.43175277E+03  0.10130320E+05                                11.369250                            7.045251      -0.353384       1.889185                    0.998558      27.200305      78.052730       0.605521       0.431111      -1.055290       0.007099      -0.005613      -0.006845       0.011347      -0.007826       0.027984       0.015126      -0.031921       0.042895      -0.042039       0.008539       0.033500             18.822259      18.989368      -6.257928       4.198545      21.452606     -12.413404      16.024801           0.000021
          525              C       1.760540      37.836400      27.946793      -0.180443      46.500650 0.52919799E+03  0.13075303E+05                                11.220500                            7.639222      -0.013154       1.947734                    0.999655      31.630696      93.387409       0.599461       0.413534      -1.065470       0.004921       0.011517      -0.022936       0.026133       0.010699      -0.009207      -0.009195      -0.026481       0.029545      -0.023036      -0.000052       0.023087             15.849104      20.438227      -4.179802       2.004384      14.904952      -7.947313      12.204134          -0.000006
          526              C       0.972401      38.669198      27.154136      -0.062816      45.240530 0.49961440E+03  0.12185052E+05                                11.111936                            7.486880      -0.115357       1.919349                    0.999524      30.589532      90.137812       0.596919       0.420725      -1.059412       0.041647       0.012018      -0.021784       0.048512       0.006003      -0.002819       0.029015       0.003185      -0.046101      -0.036300       0.009361       0.026939             15.827578      17.557345      -2.566447       1.023959      16.021181      -9.465419      13.904209          -0.000000
          527              C       0.658534      91.760576      42.284972       0.014810      41.243436 0.47217419E+03  0.11311165E+05                                10.552548                            7.325254      -0.287849       1.903365                    0.998699      28.225227      81.409420       0.599966       0.426162      -1.060047       0.018276      -0.009247       0.026351       0.033375       0.001867       0.007308      -0.000959      -0.040049      -0.095424      -0.033646      -0.002375       0.036021             15.908835      12.338081      -9.369706       4.692546      22.189099      -7.029032      13.199325          -0.000004
          528              C       0.222236      92.788070      43.140723      -0.195147      41.141169 0.55335664E+03  0.13824003E+05                                10.319063                            7.797367      -0.084486       1.922527                    0.999371      32.056090      95.130345       0.595053       0.412024      -1.066572       0.004892      -0.003575      -0.007158       0.009378       0.006294       0.005485       0.008127       0.024627       0.046944      -0.022847       0.002505       0.020342             13.632003       9.977861      -6.737576       1.656474      20.785775      -4.436548      10.132372          -0.000012
          529              C      -0.239190      94.019053      42.634524       0.110406      35.170440 0.46128981E+03  0.11014624E+05                                 9.567954                            7.336809      -0.177164       1.945500                    0.999440      27.631362      80.242142       0.586190       0.437594      -1.050335       0.008115       0.047213       0.047860       0.067716      -0.004006      -0.014308       0.035555      -0.038387      -0.016520      -0.035190      -0.013183       0.048373             12.213542       7.732763      -4.442245       1.784928      17.843331      -3.814771      11.064533           0.000021
          530              C      -0.466876      94.154712      41.227612       0.006891      40.530030 0.49739728E+03  0.12072058E+05                                10.378468                            7.515390      -0.159107       1.936830                    0.998992      28.712203      83.370749       0.592649       0.425825      -1.060202       0.001081       0.014585      -0.034380       0.037362      -0.016997      -0.000207      -0.006464      -0.016849      -0.059516      -0.021451      -0.008031       0.029482             14.757989       8.271614      -5.159358       2.274909      22.800054      -7.311673      13.202297          -0.000002
          531              C      -0.233560      93.025473      40.401595      -0.197443      42.163332 0.56181468E+03  0.14059507E+05                                10.447156                            7.837663       0.111827       1.978894                    0.999826      32.002515      94.412895       0.596922       0.410026      -1.070081      -0.004139       0.012089       0.011131       0.016946       0.010816      -0.004467       0.002524       0.008682       0.029515      -0.017355       0.005706       0.011649             13.901698       9.147242      -6.425853       2.726510      21.519857      -4.695926      11.037995          -0.000011
          532              C       0.389673      91.862320      40.896190       0.114055      34.808636 0.43453096E+03  0.10190842E+05                                 9.413208                            7.051787      -0.057630       1.984145                    0.999258      27.014451      76.981664       0.608566       0.429150      -1.058673       0.018348      -0.039107      -0.052588       0.068055      -0.006173      -0.009435       0.037209      -0.024623      -0.022503      -0.035368      -0.010015       0.045383             12.173473       8.151534      -5.681555       2.279848      16.877776      -3.644318      11.491109           0.000018
          533              C      -1.066397     103.300413      36.862557       0.014952      45.610982 0.47537254E+03  0.11403041E+05                                11.272100                            7.338077      -0.332936       1.887290                    0.998657      28.292579      81.565352       0.601115       0.424778      -1.061280      -0.012522      -0.022013       0.028522       0.038143      -0.001590       0.021509      -0.004343      -0.026650      -0.046788      -0.032760       0.010131       0.022630             19.132927      10.372281      -3.141362      -1.390518      33.814332     -11.336800      13.212167          -0.000004
          534              C      -0.343363     103.620720      35.685537       0.111813      37.804381 0.43730829E+03  0.10266124E+05                                 9.956968                            7.060741      -0.125277       1.960535                    0.999330      27.091611      77.087509       0.610300       0.427508      -1.060328       0.040832      -0.034790      -0.042826       0.068642      -0.026289      -0.011006       0.024163      -0.000790      -0.043861      -0.031094      -0.013287       0.044382             14.353058       9.314539      -3.306018      -2.027985      23.274510      -6.373956      10.470123           0.000016
          535              C       1.874007      21.169142      35.128574      -0.204362      45.188269 0.53697182E+03  0.13278095E+05                                10.905595                            7.611276       0.142434       1.988476                    0.999860      31.813258      93.097234       0.612248       0.404571      -1.074368      -0.005499       0.006012       0.002908       0.008651      -0.000751      -0.006892       0.004038       0.013407       0.024254      -0.011611      -0.001759       0.013370             16.305665      10.100195      -4.716759      -1.076659      28.475553      -7.400462      10.341247          -0.000007
          536              C       3.949772      36.815187      28.542193       0.003418      46.332966 0.46519744E+03  0.11071677E+05                                11.292518                            7.205569      -0.188834       1.934250                    0.998876      27.980803      79.711589       0.614893       0.418534      -1.067822      -0.025085      -0.006724      -0.017903       0.031543      -0.018619      -0.014344      -0.010008      -0.007648       0.005633      -0.029616       0.011344       0.018272             18.385096      16.129570      -6.370335       7.731391      25.091144     -10.280152      13.934575          -0.000019
          537              C       5.490366      34.777784      29.777955       0.013898      45.333491 0.47312304E+03  0.11328201E+05                                11.177884                            7.305032      -0.278463       1.905115                    0.998753      28.220188      81.107889       0.604809       0.422962      -1.063113       0.027021      -0.003885       0.017127       0.032227      -0.018928      -0.005689      -0.009240      -0.039648       0.038851      -0.035478       0.010614       0.024865             17.781905      15.498255      -6.391252       5.956699      26.959946      -8.380740      10.887513           0.000007
          538              C       7.709936      29.970670      32.079055       0.013019      42.355422 0.48961266E+03  0.11866507E+05                                10.778363                            7.538785      -0.187212       1.931275                    0.998968      28.759749      84.146877       0.580570       0.435293      -1.051710      -0.025778       0.027161       0.002051       0.037502       0.011412       0.013891      -0.005731      -0.032550       0.015740      -0.029044       0.011543       0.017501             15.725937      13.446132      -5.151108      -1.085123      21.543692      -7.558029      12.187987          -0.000024
          539              C       0.818555      27.435850      33.371383       0.023570      40.322599 0.46498683E+03  0.11144045E+05                                10.497623                            7.397805      -0.291521       1.903792                    0.998732      28.411113      83.120440       0.579039       0.441364      -1.046302       0.012855      -0.028414       0.002320       0.031273       0.013099       0.021708      -0.013317      -0.014055       0.002094      -0.033938       0.014507       0.019432             15.099594      10.722000      -1.636765      -2.608107      22.997870      -7.180982      11.578911           0.000021
          540              C       5.860012      36.134378      29.898340      -0.203763      47.323915 0.56220554E+03  0.14085917E+05                                11.325009                            7.857731      -0.017560       1.942745                    0.999479      32.083414      95.019647       0.593589       0.411842      -1.067823      -0.004925      -0.007231       0.005729       0.010458       0.007006       0.003554       0.015374       0.006134       0.009454      -0.017258      -0.000940       0.018198             16.492610      12.762804      -3.585483       3.992265      26.612291      -7.698510      10.102733          -0.000020
          541              C       5.068143      37.163128      29.343553       0.117126      37.565299 0.43717309E+03  0.10266561E+05                                 9.928129                            7.076622      -0.083488       1.976621                    0.999388      27.010184      76.977137       0.607162       0.429566      -1.058602       0.016811       0.056377       0.028639       0.065431       0.018717      -0.009125       0.003476      -0.058886      -0.057365      -0.032443      -0.012016       0.044459             13.581139      12.454962      -2.405946       4.663048      19.470300      -4.116795       8.818155           0.000029
          542              C       4.278176      34.449941      29.118737       0.115027      38.600056 0.43301418E+03  0.10136556E+05                                10.075772                            7.014268      -0.127440       1.960162                    0.999126      26.976927      76.560835       0.614079       0.426083      -1.061603      -0.037711      -0.057401      -0.001599       0.068699       0.019230      -0.008611       0.007564      -0.055614      -0.045306      -0.032624      -0.009127       0.041752             14.391343      13.062640      -1.426604       3.915931      21.183963      -6.391690       8.927426           0.000010
          543              C       3.555000      35.463618      28.469671      -0.193985      45.098687 0.52600447E+03  0.12943239E+05                                10.895087                            7.540323       0.079436       1.970300                    0.999847      31.624973      92.395752       0.614088       0.405342      -1.073586       0.005608       0.015200       0.000852       0.016224       0.017427       0.000038       0.003006       0.006055       0.013646      -0.020173       0.004411       0.015762             16.143922      12.238585      -3.893478       4.427911      25.527325      -8.747862      10.665855           0.000003
          544              C       6.882456      29.654132      33.184279      -0.184219      41.396996 0.59184393E+03  0.15073045E+05                                10.451991                            8.161358      -0.244119       1.875275                    0.998739      32.479192      98.101072       0.569854       0.422035      -1.057594       0.015562      -0.004374      -0.011758       0.019989       0.002153       0.019771       0.018761       0.002275       0.046432      -0.024285      -0.009906       0.034191             13.435048      10.886645      -1.402574      -1.993165      16.559551      -6.844468      12.858947           0.000014
          545              C       7.005484      28.438222      33.884834       0.071150      33.580792 0.45120911E+03  0.10749193E+05                                 9.393991                            7.370658      -0.196183       1.943453                    0.999117      27.917213      81.837130       0.569432       0.451509      -1.038791      -0.013215       0.013802       0.044776       0.048683       0.019147       0.000388       0.000732       0.024958       0.085586      -0.037122       0.008566       0.028556             11.648357       9.257930      -2.472491      -2.234131      14.496306      -3.870974      11.190835          -0.000009
          546              C       1.628510      27.728523      32.266885      -0.200103      41.710765 0.56912759E+03  0.14342864E+05                                10.454193                            7.954770      -0.144893       1.904684                    0.998974      32.366257      97.014786       0.582912       0.416943      -1.061586       0.000173       0.005371       0.002413       0.005890      -0.004741      -0.008116       0.004244       0.025373      -0.025556      -0.013006      -0.007457       0.020462             13.582052      12.173978       0.592304      -4.310965      16.779629      -6.358837      11.792549          -0.000034
          547              C       1.659618      29.019799      31.689615       0.068145      38.962130 0.47631193E+03  0.11464738E+05                                10.218920                            7.427132      -0.131479       1.951946                    0.999335      28.176364      82.151475       0.585938       0.434292      -1.052332       0.042766      -0.006005      -0.015169       0.045772       0.014029      -0.015812      -0.004787       0.037568       0.029174      -0.028313      -0.002940       0.031253             13.975098      17.411278      -2.206730      -4.298266      14.819330      -4.196348       9.694685           0.000039
          548              C       1.805833      86.886888      42.921708      -0.402141      34.111537 0.55755636E+03  0.13902804E+05                                 8.809431                            7.556046       0.110605       1.969282                    0.999084      33.736890      98.801208       0.639677       0.384000      -1.089617       0.005208       0.065299       0.010933       0.066412       0.009304      -0.000301       0.006526      -0.022161      -0.033688      -0.013632      -0.007579       0.021211              9.806225       8.737420       0.741727      -0.018473      12.792169      -1.051815       7.889086          -0.000003
          549              C       3.286668      92.494141      43.494626      -0.395506      35.782736 0.57622611E+03  0.14472631E+05                                 9.099591                            7.650119       0.196234       1.997784                    0.999381      33.601526      98.438584       0.640290       0.380868      -1.092945      -0.021832      -0.066986       0.000346       0.070455      -0.004173      -0.000684       0.001750      -0.015349       0.027778      -0.013368       0.003502       0.009865             10.897232      10.968324       2.198474      -0.320972      14.687318      -2.993588       7.036053          -0.000003
[truncated: 98,979 more chars]
