# Supplementary material for: A collection of forcefield precursors for metal–organic frameworks
Source: RSC Adv. 2019 Nov 13;9(63):36492–507. doi: 10.1039/c9ra07327b (PMC9075174; doi:10.1039/c9ra07327b)
Supplement: RA-009-C9RA07327B-s5469 [file RA-009-C9RA07327B-s5469.xyz]

  116
jmolscript: load "" {1 1 1} spacegroup "x,y,z" unitcell [{     10.534000     0.000000     0.000000 }, {     -5.183595    12.211786     0.000000 }, {     -5.183595    -2.792437    11.888230 }]
Zn     9.348286     1.779457     0.666692     1.043679
Zn    -3.914476     9.177225    10.003470     1.043679
Zn    -9.181476     7.639892    11.221538     1.043679
Zn     4.081286     0.242124     1.884760     1.043679
P     -0.791579     9.363957     9.866161     1.336846
P      6.225389     1.955827     0.516306     1.336846
P      0.958389     0.055392     2.022069     1.336846
P     -6.058579     7.463522    11.371924     1.336846
H      3.986434    -0.159230     9.089741     0.114601
H      3.923469     0.979905     7.115106     0.101572
H     -0.561660     9.833505     5.139282     0.109701
H     -0.511453     8.680274     7.111539     0.090489
H      1.447376     0.534034     9.964714     0.114601
H      1.510341     2.716833     9.307295     0.101572
H      5.995470     6.664836     1.140081     0.109702
H      5.945263     4.481128     1.811766     0.090489
H     -3.819624     9.578579     2.798489     0.114601
H     -3.756659     8.439444     4.773124     0.101572
H      0.728470    -0.414156     6.748948     0.109701
H      0.678263     0.739075     4.776691     0.090489
H     -1.280566     8.885315     1.923516     0.114601
H     -1.343531     6.702516     2.580935     0.101572
H     -5.828660     2.754513    10.748149     0.109701
H     -5.778453     4.938221    10.076464     0.090489
H     -2.458094     1.889347     3.087373     0.302487
H     -1.758466     2.210640     4.318994     0.296357
H     -3.406218     3.641578     4.013466     0.155921
H      6.122875     2.438579     3.993256     0.161892
H     -3.646206     2.800267     5.312850     0.138681
H     -1.956215     0.002941     4.146615     0.160768
H     -2.755178     0.517213     5.393690     0.141744
H      7.021327     0.173356     4.065775     0.168586
H     -2.642096     6.845809     9.342960     0.302487
H     -3.341724     5.720290     8.748548     0.296357
H     -1.693972     6.344931     7.425388     0.155921
H     -0.689065     6.089519     8.601134     0.161892
H     -1.453984     4.887595     7.947282     0.138681
H     -3.143975     5.383273    10.937172     0.160768
H     -2.345012     4.286837    10.151360     0.141744
H     -1.587517     5.500939    10.789758     0.168586
H     -7.909096     7.530002     8.800857     0.302487
H      1.925276     7.208709     7.569236     0.296356
H      3.573028     5.777771     7.874764     0.155921
H     -5.956065     6.980770     7.894974     0.161892
H      3.813016     6.619082     6.575380     0.138681
H      2.123025     9.416408     7.741615     0.160768
H      2.921988     8.902136     6.494540     0.141744
H     -6.854517     9.245993     7.822455     0.168586
H      2.808906     2.573540     2.545270     0.302487
H      3.508534     3.699059     3.139682     0.296357
H      1.860782     3.074418     4.462842     0.155921
H      0.855875     3.329830     3.287096     0.161892
H      1.620794     4.531754     3.940948     0.138681
H      3.310785     4.036076     0.951058     0.160768
H      2.511822     5.132512     1.736870     0.141744
H      1.754327     3.918410     1.098472     0.168586
C      4.348648    -1.970594     8.307257    -0.173245
C      4.118651    -0.613919     8.290852    -0.077107
C      4.086794     0.064580     7.112728    -0.117417
C      4.290202    -0.583439     5.927115    -0.027140
C     -0.685417    10.288577     5.941737    -0.115996
C     -0.654697     9.597867     7.119861    -0.102682
C      4.230507     0.162203     4.643543     0.589620
C      6.268757     3.674022     0.018783    -0.173245
C      1.315159     1.207784    10.590035    -0.077107
C      1.347016     2.509843    10.198913    -0.117418
C      1.143608     3.515862    11.100873    -0.027140
C      6.119227     5.987702     0.513572    -0.115996
C      6.088507     4.682850     0.916583    -0.102682
C      1.203303     4.935929    10.668498     0.589620
C      1.001757    -0.821843     3.580973    -0.173245
C     -3.951841    10.033268     3.597378    -0.077107
C     -3.919984     9.354769     4.775502    -0.117418
C     -4.123392    10.002788     5.961115    -0.027140
C      0.852227    -0.869228     5.946493    -0.115996
C      0.821507    -0.178518     4.768369    -0.102682
C     -4.063697     9.257146     7.244687     0.589620
C     -0.918352     8.537764    -0.018783    -0.173245
C     -1.148349     8.211565     1.298195    -0.077107
C     -1.180206     6.909506     1.689317    -0.117418
C     -0.976798     5.903487     0.787357    -0.027140
C     -5.952417     3.431647    11.374658    -0.115996
C     -5.921697     4.736499    10.971647    -0.102682
C     -1.036493     4.483420     1.219732     0.589620
C      6.950918     2.762505     4.355847    -0.297741
C      7.830709     0.532241     4.435499    -0.288488
C     -1.517108     5.810606     8.202879    -0.297741
C     -2.396899     5.223077    10.355837    -0.288489
C     -6.784108     6.656844     7.532383    -0.297741
C     -7.663899     8.887108     7.452731    -0.288488
C      1.683918     3.608743     3.685351    -0.297741
C      2.563709     4.196272     1.532393    -0.288488
O      4.574006    -1.800265    10.901626    -0.782414
O     -2.081295     8.593650    10.019995    -0.789359
O      0.365009     8.409060     9.774384    -0.803457
O      3.935690     1.351508     4.621193    -0.633612
O      4.495019    -0.506166     3.621512    -0.596993
O      0.859804    -1.605096    11.147950    -0.782414
O      7.515105     1.629925     1.231026    -0.789359
O      5.068801     1.826819     1.466889    -0.803457
O      1.498120     5.229642     9.515815    -0.633612
O      0.938791     5.778047    11.552863    -0.596993
O     -4.407196    11.219614     0.986604    -0.782414
O      2.248105     0.825699     1.868235    -0.789359
O     -0.198199     1.010289     2.113846    -0.803457
O     -3.768880     8.067841     7.267037    -0.633612
O     -4.328209     9.925515     8.266718    -0.596993
O     -0.692994    11.024445     0.740280    -0.782414
O     -7.348295     7.789424    10.657204    -0.789359
O     -4.901991     7.592530    10.421341    -0.803457
O     -1.331310     4.189707     2.372415    -0.633612
O     -0.771981     3.641302     0.335367    -0.596993
N     -2.530413     1.889782     3.984935    -0.107293
N     -2.569777     5.972128     9.137294    -0.107293
N      2.697223     7.529567     7.903295    -0.107293
N      2.736587     3.447221     2.750936    -0.107293

The following XYZ coordinates are in angstroms. Other properties are in atomic units.
The sperically averaged electron density of each atom fit to a function of the form exp(a - br)
eigen_1, eigen_2 and eigen_3 are the three eigenvalues of traceless quadrupole moment tensor
  atom number  atomic symbol              X              Y              Z     net charge C6 coefficient C8 coefficient C10 coefficient fluctuating dipole atomic polarizability isotropic forcefield polarizability              a              b squared Pearson coefficient          <r^3>          <r^4>         wp_QDO          m_QDO          q_QDO       dipole_x       dipole_y       dipole_z         dipole            Qxy            Qxz            Qyz     Q(x^2-y^2)  Q(3z^2 - R^2)        eigen_1        eigen_2        eigen_3 static polarizability      alpha(xx)      alpha(xy)      alpha(xz)      alpha(yy)      alpha(yz)      alpha(zz) atomic spin moment
            1             Zn       9.348286       1.779457       0.666692       1.043679      81.817791 0.15564155E+04  0.47537140E+05                                15.719538                           13.143625       0.046911       1.909397                    0.998755      43.386987     117.961810       0.481795       0.416233      -1.126907       0.004400      -0.032505      -0.012520       0.035110       0.006803      -0.033842      -0.029776       0.019670       0.081276      -0.040067      -0.018971       0.059038             18.473696      19.914203      -3.946813       2.158012      19.362092       1.465055      16.144794           0.000003
            2             Zn      -3.914476       9.177225      10.003470       1.043679      81.817781 0.15564157E+04  0.47537145E+05                                15.719537                           13.143626       0.046911       1.909397                    0.998755      43.386987     117.961810       0.481795       0.416233      -1.126907      -0.004400       0.004756       0.034507       0.035110      -0.034501      -0.001116      -0.015427      -0.041421      -0.101996      -0.040067      -0.018971       0.059038             18.473693      19.914203       3.003343      -3.348773      15.660758       0.595648      19.846119           0.000003
            3             Zn      -9.181476       7.639892      11.221538       1.043679      81.817785 0.15564154E+04  0.47537135E+05                                15.719538                           13.143625       0.046911       1.909397                    0.998755      43.386985     117.961805       0.481795       0.416233      -1.126907      -0.004400       0.032505       0.012520       0.035110       0.006803      -0.033842      -0.029776       0.019670       0.081276      -0.040067      -0.018971       0.059038             18.473696      19.914203      -3.946813       2.158012      19.362091       1.465055      16.144794           0.000003
            4             Zn       4.081286       0.242124       1.884760       1.043679      81.817778 0.15564156E+04  0.47537143E+05                                15.719537                           13.143626       0.046911       1.909397                    0.998755      43.386986     117.961808       0.481795       0.416233      -1.126907       0.004400      -0.004756      -0.034507       0.035110      -0.034501      -0.001116      -0.015427      -0.041421      -0.101996      -0.040067      -0.018971       0.059038             18.473693      19.914203       3.003343      -3.348773      15.660758       0.595648      19.846119           0.000003
            5              P      -0.791579       9.363957       9.866161       1.336846      72.059001 0.11378235E+04  0.33553021E+05                                13.853821                           10.593744       0.385607       1.914093                    0.999700      47.953975     147.525219       0.561557       0.369875      -1.111595       0.010572      -0.070071       0.108002       0.129174       0.012473      -0.005303       0.031177      -0.023734      -0.103314      -0.048922       0.004689       0.044233             16.580791      17.906725      -1.987037       2.060336      14.735860      -0.928653      17.099787           0.000001
            6              P       6.225389       1.955827       0.516306       1.336846      72.058991 0.11378234E+04  0.33553016E+05                                13.853820                           10.593744       0.385607       1.914093                    0.999700      47.953971     147.525206       0.561557       0.369875      -1.111595      -0.010572      -0.121163       0.043518       0.129174      -0.008015       0.010930       0.013775       0.050348       0.118934      -0.048922       0.004689       0.044233             16.580789      17.906731       2.460115      -1.463260      17.389623      -0.305308      14.446014           0.000001
            7              P       0.958389       0.055392       2.022069       1.336846      72.058997 0.11378235E+04  0.33553019E+05                                13.853821                           10.593744       0.385607       1.914093                    0.999700      47.953973     147.525214       0.561557       0.369875      -1.111595      -0.010572       0.070071      -0.108002       0.129174       0.012473      -0.005303       0.031177      -0.023734      -0.103314      -0.048922       0.004689       0.044233             16.580791      17.906725      -1.987037       2.060336      14.735860      -0.928653      17.099787           0.000001
            8              P      -6.058579       7.463522      11.371924       1.336846      72.058990 0.11378234E+04  0.33553016E+05                                13.853820                           10.593743       0.385607       1.914093                    0.999700      47.953970     147.525199       0.561557       0.369875      -1.111595       0.010572       0.121163      -0.043518       0.129174      -0.008015       0.010930       0.013775       0.050349       0.118934      -0.048922       0.004689       0.044233             16.580789      17.906730       2.460115      -1.463260      17.389622      -0.305308      14.446014           0.000001
            9              H       3.986434      -0.159230       9.089741       0.114601       1.015979 0.70925302E+01  0.67917016E+02                                 1.701493                            1.580450      -0.960267       2.425569                    0.998250       3.488131       9.809727       0.484325       1.320662      -0.699718      -0.005351       0.019184       0.033312       0.038812      -0.003598      -0.001285       0.006179      -0.019848       0.016445      -0.013299       0.000235       0.013064              1.772554       1.358131      -0.096693      -0.138083       1.623484       0.399012       2.336046           0.000002
           10              H       3.923469       0.979905       7.115106       0.101572       1.196931 0.90767032E+01  0.90805055E+02                                 1.764544                            1.687692      -1.136001       2.323477                    0.997140       3.518074       9.538217       0.520277       1.176764      -0.733206      -0.010563       0.032019       0.005011       0.034087      -0.004995      -0.003398       0.011418      -0.021309       0.009013      -0.013337      -0.005731       0.019068              1.768382       1.411223      -0.128735      -0.022332       2.269767      -0.013641       1.624155           0.000001
           11              H      -0.561660       9.833505       5.139282       0.109701       1.101204 0.81781272E+01  0.79907409E+02                                 1.691177                            1.618498      -1.013315       2.389387                    0.998267       3.397131       9.175819       0.521881       1.201163      -0.727659       0.000038      -0.019357      -0.032406       0.037747      -0.004319      -0.002805       0.009573      -0.025950       0.011941      -0.015760      -0.002709       0.018469              1.711851       1.392441      -0.050899      -0.065072       1.566528       0.245767       2.176583           0.000003
           12              H      -0.511453       8.680274       7.111539       0.090489       1.103165 0.81367246E+01  0.79961920E+02                                 1.737095                            1.647383      -0.871477       2.445866                    0.998546       3.557417       9.860185       0.498313       1.250750      -0.715294      -0.000469      -0.033314      -0.000641       0.033323      -0.006753      -0.002727       0.004177      -0.026696       0.017556      -0.018007       0.003424       0.014584              1.766527       1.508280      -0.165033       0.039083       2.297226      -0.179257       1.494074           0.000003
           13              H       1.447376       0.534034       9.964714       0.114601       1.015979 0.70925300E+01  0.67917013E+02                                 1.701493                            1.580450      -0.960267       2.425569                    0.998250       3.488131       9.809726       0.484325       1.320662      -0.699718       0.005351      -0.028043      -0.026293       0.038812      -0.000428      -0.003796       0.005154      -0.015485       0.029535      -0.013299       0.000235       0.013064              1.772554       1.358131      -0.112314      -0.125706       2.121141       0.515907       1.838389           0.000002
           14              H       1.510341       2.716833       9.307295       0.101572       1.196932 0.90767124E+01  0.90805169E+02                                 1.764545                            1.687693      -1.136002       2.323477                    0.997140       3.518074       9.538218       0.520277       1.176764      -0.733206       0.010563       0.002443      -0.032317       0.034087      -0.002166      -0.005640       0.008855      -0.010399       0.041743      -0.013337      -0.005731       0.019068              1.768383       1.411224       0.007698      -0.130431       1.663987      -0.155934       2.229937           0.000001
           15              H       5.995470       6.664836       1.140081       0.109702       1.101204 0.81781252E+01  0.79907382E+02                                 1.691176                            1.618497      -1.013315       2.389386                    0.998267       3.397131       9.175818       0.521881       1.201162      -0.727659      -0.000037       0.027121       0.026255       0.037747      -0.001743      -0.004846       0.007013      -0.015049       0.044643      -0.015760      -0.002709       0.018469              1.711850       1.392440      -0.051708      -0.064430       2.035263       0.355869       1.707846           0.000003
           16              H       5.945263       4.481128       1.811766       0.090489       1.103164 0.81367176E+01  0.79961836E+02                                 1.737094                            1.647382      -0.871477       2.445866                    0.998546       3.557417       9.860185       0.498313       1.250750      -0.715294       0.000469      -0.006994       0.032577       0.033323      -0.001110      -0.007197       0.002723      -0.020505       0.036128      -0.018007       0.003424       0.014584              1.766526       1.508280       0.075785      -0.151723       1.615878      -0.339300       2.175421           0.000003
           17              H      -3.819624       9.578579       2.798489       0.114601       1.015980 0.70925349E+01  0.67917070E+02                                 1.701493                            1.580450      -0.960267       2.425569                    0.998250       3.488132       9.809729       0.484325       1.320662      -0.699718       0.005351      -0.019184      -0.033312       0.038812      -0.003598      -0.001285       0.006179      -0.019848       0.016445      -0.013299       0.000235       0.013064              1.772554       1.358131      -0.096693      -0.138083       1.623484       0.399012       2.336047           0.000002
           18              H      -3.756659       8.439444       4.773124       0.101572       1.196930 0.90766977E+01  0.90804988E+02                                 1.764543                            1.687691      -1.136001       2.323477                    0.997140       3.518073       9.538214       0.520277       1.176764      -0.733206       0.010563      -0.032019      -0.005011       0.034087      -0.004995      -0.003398       0.011418      -0.021309       0.009013      -0.013337      -0.005731       0.019068              1.768381       1.411223      -0.128735      -0.022332       2.269766      -0.013641       1.624154           0.000001
           19              H       0.728470      -0.414156       6.748948       0.109701       1.101205 0.81781326E+01  0.79907473E+02                                 1.691177                            1.618498      -1.013316       2.389386                    0.998267       3.397132       9.175822       0.521881       1.201162      -0.727659      -0.000037       0.019357       0.032406       0.037747      -0.004319      -0.002805       0.009573      -0.025950       0.011941      -0.015760      -0.002709       0.018469              1.711851       1.392441      -0.050899      -0.065072       1.566528       0.245767       2.176583           0.000003
           20              H       0.678263       0.739075       4.776691       0.090489       1.103165 0.81367243E+01  0.79961918E+02                                 1.737095                            1.647383      -0.871477       2.445866                    0.998546       3.557417       9.860186       0.498312       1.250751      -0.715294       0.000469       0.033314       0.000641       0.033323      -0.006753      -0.002727       0.004177      -0.026696       0.017556      -0.018007       0.003424       0.014584              1.766527       1.508280      -0.165033       0.039083       2.297227      -0.179258       1.494074           0.000003
           21              H      -1.280566       8.885315       1.923516       0.114601       1.015980 0.70925336E+01  0.67917056E+02                                 1.701493                            1.580450      -0.960267       2.425569                    0.998250       3.488132       9.809730       0.484325       1.320662      -0.699718      -0.005351       0.028043       0.026293       0.038812      -0.000428      -0.003796       0.005154      -0.015485       0.029535      -0.013299       0.000235       0.013064              1.772554       1.358131      -0.112314      -0.125706       2.121142       0.515908       1.838390           0.000002
           22              H      -1.343531       6.702516       2.580935       0.101572       1.196931 0.90767069E+01  0.90805102E+02                                 1.764544                            1.687692      -1.136001       2.323477                    0.997140       3.518073       9.538215       0.520277       1.176764      -0.733206      -0.010563      -0.002443       0.032317       0.034087      -0.002166      -0.005640       0.008855      -0.010399       0.041743      -0.013337      -0.005731       0.019068              1.768382       1.411223       0.007698      -0.130431       1.663987      -0.155934       2.229936           0.000001
           23              H      -5.828660       2.754513      10.748149       0.109701       1.101205 0.81781303E+01  0.79907446E+02                                 1.691177                            1.618498      -1.013316       2.389386                    0.998267       3.397132       9.175822       0.521881       1.201162      -0.727659       0.000037      -0.027121      -0.026255       0.037747      -0.001743      -0.004846       0.007013      -0.015049       0.044643      -0.015760      -0.002709       0.018469              1.711851       1.392441      -0.051709      -0.064430       2.035265       0.355869       1.707847           0.000003
           24              H      -5.778453       4.938221      10.076464       0.090489       1.103164 0.81367173E+01  0.79961834E+02                                 1.737095                            1.647382      -0.871477       2.445866                    0.998546       3.557417       9.860186       0.498313       1.250751      -0.715294      -0.000469       0.006994      -0.032577       0.033323      -0.001110      -0.007197       0.002723      -0.020505       0.036128      -0.018007       0.003424       0.014584              1.766526       1.508280       0.075785      -0.151723       1.615878      -0.339300       2.175421           0.000003
           25              H      -2.458094       1.889347       3.087373       0.302487       0.506077 0.31725773E+01  0.25721352E+02                                 1.227202                            1.181362      -1.242661       2.392417                    0.998311       2.902170       8.410156       0.457972       1.649625      -0.639328      -0.001608      -0.003336      -0.023213       0.023507      -0.003544      -0.004818       0.001295      -0.004636      -0.010966      -0.007249      -0.000041       0.007290              1.249249       1.062546      -0.009223      -0.043201       1.025319      -0.047064       1.659883           0.000000
           26              H      -1.758466       2.210640       4.318994       0.296357       0.576158 0.37158261E+01  0.30354862E+02                                 1.208354                            1.180791      -1.004521       2.543924                    0.999254       2.361302       6.188340       0.532857       1.407091      -0.686845       0.032683       0.016024       0.020939       0.041992       0.006748       0.011681       0.007131       0.007716      -0.010558      -0.012163      -0.006004       0.018167              1.218195       1.485451       0.132391       0.150447       1.095644       0.036335       1.073490           0.000003
           27              H      -3.406218       3.641578       4.013466       0.155921       0.962913 0.68097983E+01  0.63282711E+02                                 1.533115                            1.462893      -0.820078       2.505914                    0.999699       3.044149       7.904838       0.559285       1.178481      -0.734345       0.003559       0.019861      -0.012639       0.023809      -0.006852      -0.005305      -0.002669      -0.007711      -0.024516      -0.012300       0.000343       0.011956              1.555958       1.294698       0.132097      -0.070826       1.983348      -0.291163       1.389828           0.000004
           28              H       6.122875       2.438579       3.993256       0.161892       0.905907 0.65471658E+01  0.61730111E+02                                 1.602363                            1.535167      -1.178798       2.340010                    0.996561       3.456480       9.788399       0.481253       1.349861      -0.692780      -0.018237      -0.009595      -0.011473       0.023586      -0.007431       0.001107       0.008648      -0.002591      -0.027493      -0.014163       0.000338       0.013825              1.630303       2.094428       0.271799       0.260553       1.402687       0.055814       1.393795           0.000001
           29              H      -3.646206       2.800267       5.312850       0.138681       0.926100 0.65127388E+01  0.59051336E+02                                 1.414830                            1.368632      -0.671235       2.561845                    0.999983       2.910832       7.145271       0.626324       1.078552      -0.760962      -0.005733      -0.000418       0.017132       0.018070      -0.011705      -0.002116       0.002095       0.006722       0.016781      -0.014983       0.003988       0.010995              1.424684       1.178895      -0.011212      -0.084644       1.195306       0.087199       1.899851           0.000005
           30              H      -1.956215       0.002941       4.146615       0.160768       0.931707 0.65751214E+01  0.60977711E+02                                 1.540002                            1.467889      -0.894645       2.474853                    0.999309       3.090411       8.195079       0.537434       1.228892      -0.721819       0.014360      -0.017402      -0.013124       0.026102      -0.002437      -0.007430       0.000360      -0.019239      -0.020634      -0.014042       0.000588       0.013455              1.566449       1.951917      -0.434736      -0.180599       1.491063       0.063319       1.256367           0.000003
           31              H      -2.755178       0.517213       5.393690       0.141744       0.985785 0.73056746E+01  0.68627727E+02                                 1.522029                            1.489757      -0.678184       2.559947                    0.999987       3.011526       7.690322       0.572354       1.139205      -0.745630      -0.002706      -0.004582       0.019051       0.019780       0.003906       0.001038      -0.003562      -0.024482       0.023088      -0.016800       0.004994       0.011806              1.516996       1.283433      -0.007968      -0.054354       1.273930      -0.132860       1.993625           0.000004
           32              H       7.021327       0.173356       4.065775       0.168586       0.899595 0.65263858E+01  0.61125678E+02                                 1.577582                            1.522045      -0.852955       2.506490                    0.999442       3.181593       8.809558       0.491294       1.331109      -0.699298      -0.018437      -0.010492      -0.013570       0.025182       0.000647       0.006078      -0.002962      -0.012904      -0.012501      -0.010686       0.001451       0.009235              1.593992       2.060266       0.308205       0.232965       1.397013       0.049443       1.324697           0.000002
           33              H      -2.642096       6.845809       9.342960       0.302487       0.506077 0.31725763E+01  0.25721342E+02                                 1.227202                            1.181362      -1.242661       2.392417                    0.998311       2.902170       8.410156       0.457972       1.649625      -0.639328       0.001608       0.021836       0.008556       0.023507      -0.003880      -0.004552      -0.000577       0.003334       0.012943      -0.007249      -0.000041       0.007290              1.249249       1.062546      -0.039947      -0.018857       1.647656       0.099117       1.037546           0.000000
           34              H      -3.341724       5.720290       8.748548       0.296357       0.576159 0.37158271E+01  0.30354872E+02                                 1.208354                            1.180791      -1.004521       2.543924                    0.999254       2.361302       6.188340       0.532857       1.407091      -0.686845      -0.032683      -0.016721      -0.020387       0.041992       0.009829       0.009241       0.006069       0.012238       0.003006      -0.012163      -0.006004       0.018167              1.218195       1.485451       0.116187       0.163286       1.058471       0.027604       1.110663           0.000003
           35              H      -1.693972       6.344931       7.425388       0.155921       0.962913 0.68098010E+01  0.63282742E+02                                 1.533116                            1.462894      -0.820078       2.505914                    0.999699       3.044149       7.904838       0.559285       1.178481      -0.734345      -0.003559       0.016846      -0.016444       0.023809      -0.003598      -0.007884      -0.005977       0.006371       0.017732      -0.012300       0.000343       0.011956              1.555958       1.294698      -0.099156       0.112401       1.550494      -0.392837       1.822683           0.000004
           36              H      -0.689065       6.089519       8.601134       0.161892       0.905907 0.65471639E+01  0.61730089E+02                                 1.602363                            1.535167      -1.178798       2.340010                    0.996561       3.456480       9.788399       0.481253       1.349861      -0.692780       0.018237       0.008975       0.011964       0.023586       0.002777      -0.006981       0.004395       0.015514       0.026825      -0.014163       0.000338       0.013825              1.630303       2.094429       0.191499       0.324177       1.369410       0.047998       1.427071           0.000001
           37              H      -1.453984       4.887595       7.947282       0.138681       0.926100 0.65127351E+01  0.59051294E+02                                 1.414830                            1.368632      -0.671235       2.561845                    0.999983       2.910832       7.145271       0.626324       1.078552      -0.760962       0.005733      -0.016774      -0.003511       0.018070       0.000616      -0.011879       0.004492      -0.003483      -0.013833      -0.014983       0.003988       0.010995              1.424684       1.178895      -0.079838      -0.030271       1.824189       0.234918       1.270968           0.000005
           38              H      -3.143975       5.383273      10.937172       0.160768       0.931707 0.65751239E+01  0.60977743E+02                                 1.540003                            1.467889      -0.894645       2.474853                    0.999309       3.090411       8.195081       0.537434       1.228893      -0.721819      -0.014360       0.008797       0.019942       0.026102      -0.006675      -0.004072      -0.004116      -0.000184       0.036528      -0.014042       0.000588       0.013455              1.566450       1.951918      -0.076403      -0.464515       1.240449       0.004452       1.506982           0.000003
           39              H      -2.345012       4.286837      10.151360       0.141744       0.985785 0.73056761E+01  0.68627748E+02                                 1.522030                            1.489758      -0.678184       2.559947                    0.999987       3.011526       7.690323       0.572354       1.139206      -0.745630       0.002706      -0.019594       0.000104       0.019780       0.000117       0.004040      -0.003344      -0.025407       0.020313      -0.016800       0.004994       0.011806              1.516996       1.283434      -0.051092      -0.020185       2.015145       0.041244       1.252411           0.000004
           40              H      -1.587517       5.500939      10.789758       0.168586       0.899595 0.65263913E+01  0.61125740E+02                                 1.577583                            1.522045      -0.852955       2.506490                    0.999442       3.181594       8.809560       0.491294       1.331108      -0.699298       0.018437       0.010811       0.013317       0.025182       0.005769       0.002020      -0.005480      -0.002184       0.019659      -0.010686       0.001451       0.009235              1.593992       2.060266       0.156315       0.353311       1.306465       0.028175       1.415245           0.000002
           41              H      -7.909096       7.530002       8.800857       0.302487       0.506077 0.31725766E+01  0.25721345E+02                                 1.227202                            1.181362      -1.242661       2.392417                    0.998311       2.902170       8.410157       0.457972       1.649626      -0.639327       0.001608       0.003336       0.023213       0.023507      -0.003544      -0.004818       0.001295      -0.004636      -0.010966      -0.007249      -0.000041       0.007290              1.249249       1.062546      -0.009223      -0.043201       1.025319      -0.047064       1.659883           0.000000
           42              H       1.925276       7.208709       7.569236       0.296356       0.576158 0.37158256E+01  0.30354859E+02                                 1.208354                            1.180792      -1.004521       2.543924                    0.999254       2.361302       6.188341       0.532857       1.407092      -0.686845      -0.032683      -0.016024      -0.020939       0.041992       0.006748       0.011681       0.007131       0.007716      -0.010558      -0.012163      -0.006004       0.018167              1.218195       1.485451       0.132391       0.150447       1.095644       0.036335       1.073490           0.000003
           43              H       3.573028       5.777771       7.874764       0.155921       0.962913 0.68098008E+01  0.63282736E+02                                 1.533115                            1.462893      -0.820078       2.505914                    0.999699       3.044150       7.904839       0.559285       1.178480      -0.734346      -0.003559      -0.019861       0.012639       0.023809      -0.006852      -0.005305      -0.002669      -0.007711      -0.024516      -0.012300       0.000343       0.011956              1.555958       1.294698       0.132097      -0.070826       1.983348      -0.291163       1.389828           0.000004
           44              H      -5.956065       6.980770       7.894974       0.161892       0.905907 0.65471658E+01  0.61730111E+02                                 1.602363                            1.535167      -1.178798       2.340010                    0.996561       3.456480       9.788399       0.481253       1.349861      -0.692780       0.018237       0.009595       0.011473       0.023586      -0.007431       0.001107       0.008648      -0.002591      -0.027492      -0.014163       0.000338       0.013825              1.630303       2.094428       0.271799       0.260553       1.402687       0.055814       1.393795           0.000001
           45              H       3.813016       6.619082       6.575380       0.138681       0.926100 0.65127380E+01  0.59051326E+02                                 1.414830                            1.368632      -0.671235       2.561845                    0.999983       2.910832       7.145271       0.626324       1.078552      -0.760962       0.005733       0.000418      -0.017132       0.018070      -0.011705      -0.002116       0.002095       0.006722       0.016781      -0.014983       0.003988       0.010995              1.424684       1.178895      -0.011212      -0.084644       1.195306       0.087199       1.899851           0.000005
           46              H       2.123025       9.416408       7.741615       0.160768       0.931707 0.65751223E+01  0.60977725E+02                                 1.540003                            1.467889      -0.894645       2.474853                    0.999309       3.090411       8.195081       0.537434       1.228893      -0.721819      -0.014360       0.017402       0.013124       0.026102      -0.002437      -0.007430       0.000360      -0.019239      -0.020634      -0.014042       0.000588       0.013455              1.566450       1.951918      -0.434736      -0.180599       1.491063       0.063319       1.256368           0.000003
           47              H       2.921988       8.902136       6.494540       0.141744       0.985785 0.73056785E+01  0.68627774E+02                                 1.522030                            1.489758      -0.678184       2.559946                    0.999987       3.011527       7.690325       0.572354       1.139205      -0.745630       0.002706       0.004582      -0.019051       0.019780       0.003906       0.001038      -0.003562      -0.024482       0.023088      -0.016800       0.004994       0.011806              1.516996       1.283434      -0.007968      -0.054354       1.273930      -0.132860       1.993625           0.000004
           48              H      -6.854517       9.245993       7.822455       0.168586       0.899595 0.65263866E+01  0.61125690E+02                                 1.577583                            1.522045      -0.852955       2.506490                    0.999442       3.181593       8.809559       0.491294       1.331109      -0.699298       0.018437       0.010492       0.013570       0.025182       0.000647       0.006078      -0.002962      -0.012904      -0.012501      -0.010686       0.001451       0.009235              1.593992       2.060266       0.308205       0.232965       1.397013       0.049443       1.324697           0.000002
           49              H       2.808906       2.573540       2.545270       0.302487       0.506076 0.31725756E+01  0.25721336E+02                                 1.227202                            1.181362      -1.242661       2.392417                    0.998311       2.902170       8.410157       0.457972       1.649626      -0.639327      -0.001608      -0.021836      -0.008556       0.023507      -0.003880      -0.004552      -0.000577       0.003334       0.012943      -0.007249      -0.000041       0.007290              1.249249       1.062546      -0.039947      -0.018857       1.647656       0.099117       1.037546           0.000000
           50              H       3.508534       3.699059       3.139682       0.296357       0.576159 0.37158271E+01  0.30354872E+02                                 1.208354                            1.180791      -1.004521       2.543924                    0.999254       2.361302       6.188340       0.532857       1.407091      -0.686845       0.032683       0.016721       0.020387       0.041992       0.009829       0.009241       0.006069       0.012238       0.003006      -0.012163      -0.006004       0.018167              1.218195       1.485451       0.116188       0.163286       1.058471       0.027604       1.110663           0.000003
           51              H       1.860782       3.074418       4.462842       0.155921       0.962913 0.68098009E+01  0.63282738E+02                                 1.533115                            1.462894      -0.820078       2.505914                    0.999699       3.044149       7.904837       0.559285       1.178480      -0.734346       0.003559      -0.016846       0.016444       0.023809      -0.003598      -0.007884      -0.005977       0.006371       0.017732      -0.012300       0.000343       0.011956              1.555958       1.294698      -0.099156       0.112401       1.550493      -0.392837       1.822683           0.000004
           52              H       0.855875       3.329830       3.287096       0.161892       0.905907 0.65471638E+01  0.61730089E+02                                 1.602363                            1.535167      -1.178798       2.340010                    0.996561       3.456480       9.788399       0.481253       1.349861      -0.692780      -0.018237      -0.008975      -0.011964       0.023586       0.002777      -0.006981       0.004395       0.015514       0.026825      -0.014163       0.000338       0.013825              1.630303       2.094429       0.191499       0.324177       1.369410       0.047998       1.427071           0.000001
           53              H       1.620794       4.531754       3.940948       0.138681       0.926100 0.65127334E+01  0.59051274E+02                                 1.414829                            1.368631      -0.671235       2.561845                    0.999983       2.910832       7.145270       0.626324       1.078552      -0.760962      -0.005733       0.016774       0.003511       0.018070       0.000616      -0.011879       0.004492      -0.003483      -0.013833      -0.014983       0.003988       0.010995              1.424683       1.178895      -0.079838      -0.030271       1.824188       0.234918       1.270968           0.000005
           54              H       3.310785       4.036076       0.951058       0.160768       0.931707 0.65751238E+01  0.60977744E+02                                 1.540003                            1.467890      -0.894645       2.474853                    0.999309       3.090411       8.195082       0.537433       1.228893      -0.721819       0.014360      -0.008797      -0.019942       0.026102      -0.006675      -0.004072      -0.004116      -0.000184       0.036528      -0.014042       0.000588       0.013455              1.566450       1.951919      -0.076404      -0.464515       1.240449       0.004452       1.506982           0.000003
           55              H       2.511822       5.132512       1.736870       0.141744       0.985785 0.73056786E+01  0.68627781E+02                                 1.522030                            1.489758      -0.678184       2.559947                    0.999987       3.011526       7.690325       0.572353       1.139206      -0.745630      -0.002706       0.019594      -0.000104       0.019780       0.000117       0.004040      -0.003344      -0.025407       0.020313      -0.016800       0.004994       0.011806              1.516997       1.283434      -0.051092      -0.020185       2.015146       0.041244       1.252411           0.000004
           56              H       1.754327       3.918410       1.098472       0.168586       0.899595 0.65263918E+01  0.61125743E+02                                 1.577582                            1.522045      -0.852955       2.506490                    0.999442       3.181594       8.809559       0.491294       1.331108      -0.699298      -0.018437      -0.010811      -0.013317       0.025182       0.005769       0.002020      -0.005480      -0.002184       0.019659      -0.010686       0.001451       0.009235              1.593992       2.060266       0.156315       0.353311       1.306465       0.028175       1.415245           0.000002
           57              C       4.348648      -1.970594       8.307257      -0.173245      38.087064 0.54827261E+03  0.13624566E+05                                 9.954366                            7.880200      -0.244445       1.903538                    0.997824      30.259934      88.690587       0.580324       0.424726      -1.061681      -0.015662       0.059293      -0.098843       0.116323       0.013963       0.018325       0.030165       0.081836      -0.138476      -0.065840      -0.005313       0.071152             11.644043       5.948053      -1.350112       0.265734      11.536199      -3.098371      17.447876          -0.000001
           58              C       4.118651      -0.613919       8.290852      -0.077107      30.864151 0.40457005E+03  0.93978079E+04                                 8.682885                            6.806744       0.079139       2.008325                    0.999707      28.886650      84.172490       0.613984       0.429454      -1.049747      -0.005809      -0.027854      -0.025746       0.038373      -0.002786       0.006824       0.034374       0.028401      -0.022894      -0.044141       0.017610       0.026531              9.867546       4.835905      -0.919229      -0.268301      10.069257      -1.880207      14.697476           0.000005
           59              C       4.086794       0.064580       7.112728      -0.117417      31.699242 0.41379367E+03  0.96534761E+04                                 8.772859                            6.841250       0.012190       1.972933                    0.999706      29.513941      85.809940       0.618996       0.424149      -1.054423      -0.021577      -0.033802       0.004550       0.040358      -0.010008       0.003162       0.015377      -0.020221      -0.078412      -0.031550       0.001124       0.030426             10.017746       4.835645      -0.525559      -0.462647       9.072750      -1.722347      16.144842           0.000003
           60              C       4.290202      -0.583439       5.927115      -0.027140      35.939593 0.43661099E+03  0.10247222E+05                                 9.571590                            7.006250      -0.136126       1.963820                    0.999242      27.477177      78.213724       0.618994       0.421607      -1.063858      -0.024038      -0.034147       0.038639       0.056893       0.000031      -0.000181       0.004147       0.009164       0.010878      -0.007889       0.002759       0.005130             11.810499       5.320273      -0.577700      -0.287215      10.840568      -4.323752      19.270655           0.000001
           61              C      -0.685417      10.288577       5.941737      -0.115996      31.109877 0.41745606E+03  0.97609019E+04                                 8.688310                            6.885033      -0.004287       1.970265                    0.999712      29.451263      85.738857       0.615169       0.425826      -1.053328      -0.035684       0.006997       0.023027       0.043041       0.003684      -0.004069       0.029522       0.016539       0.034805      -0.034197       0.003171       0.031026              9.837187       5.122985      -0.870257       0.277048      10.232556      -3.568261      14.156021           0.000002
           62              C      -0.654697       9.597867       7.119861      -0.102682      31.681178 0.42560865E+03  0.10021416E+05                                 8.833387                            6.983154      -0.028222       1.962136                    0.999561      29.774623      87.600931       0.605429       0.429659      -1.048700      -0.037520       0.030358       0.001607       0.048290      -0.003273       0.006771       0.015956      -0.031906      -0.097088      -0.037522       0.001579       0.035944             10.062980       5.499534      -1.105010       0.260940       9.845690      -2.967452      14.843717           0.000003
           63              C       4.230507       0.162203       4.643543       0.589620      22.405596 0.25324424E+03  0.52904425E+04                                 7.478625                            5.721000      -0.264762       1.961842                    0.999200      23.071102      66.088372       0.604948       0.484658      -1.007330      -0.016765       0.012918      -0.061647       0.065179       0.035834       0.002156       0.013790       0.108443      -0.150453      -0.058789      -0.031541       0.090330              8.852851       4.795908      -0.493239      -0.358939       8.377979      -2.678523      13.384667           0.000001
           64              C       6.268757       3.674022       0.018783      -0.173245      38.087080 0.54827312E+03  0.13624582E+05                                 9.954369                            7.880203      -0.244445       1.903538                    0.997824      30.259934      88.690586       0.580324       0.424726      -1.061681       0.015662       0.109783      -0.035120       0.116322       0.014646       0.017783       0.020706       0.122105      -0.017668      -0.065840      -0.005313       0.071152             11.644046       5.948055       0.567422      -1.253577      18.518213      -1.458372      10.465870          -0.000001
           65              C       1.315159       1.207784      10.590035      -0.077107      30.864151 0.40456969E+03  0.93977977E+04                                 8.682885                            6.806741       0.079139       2.008325                    0.999707      28.886649      84.172488       0.613984       0.429454      -1.049747       0.005810       0.018695       0.033003       0.038373       0.007280      -0.001151       0.031392       0.041095       0.015190      -0.044141       0.017610       0.026531              9.867548       4.835904      -0.050995      -0.956224      15.292590      -0.653299       9.474151           0.000005
           66              C       1.347016       2.509843      10.198913      -0.117418      31.699273 0.41379374E+03  0.96534782E+04                                 8.772864                            6.841250       0.012189       1.972933                    0.999706      29.513944      85.809954       0.618996       0.424149      -1.054423       0.021577      -0.012159       0.031866       0.040358       0.005367      -0.009020       0.002791       0.033363       0.082339      -0.031550       0.001124       0.030426             10.017755       4.835647      -0.330212      -0.617427      16.541897       0.032083       8.675722           0.000003
           67              C       1.143608       3.515862      11.100873      -0.027140      35.939607 0.43661096E+03  0.10247221E+05                                 9.571593                            7.006250      -0.136126       1.963820                    0.999242      27.477175      78.213718       0.618994       0.421607      -1.063858       0.024038      -0.045424       0.024406       0.056893      -0.000184      -0.000011       0.005944       0.001513      -0.012075      -0.007889       0.002759       0.005130             11.810505       5.320275      -0.147504      -0.628070      20.754884      -1.994975       9.356355           0.000001
           68              C       6.119227       5.987702       0.513572      -0.115996      31.109876 0.41745612E+03  0.97609036E+04                                 8.688310                            6.885034      -0.004287       1.970265                    0.999712      29.451263      85.738859       0.615169       0.425826      -1.053328       0.035684      -0.020817      -0.012077       0.043041      -0.004803       0.002656       0.032150       0.005353       0.001247      -0.034197       0.003171       0.031026              9.837187       5.122985       0.468707      -0.783847      15.539522      -2.321706       8.849055           0.000002
           69              C       6.088507       4.682850       0.916583      -0.102682      31.681160 0.42560862E+03  0.10021415E+05                                 8.833384                            6.983154      -0.028222       1.962136                    0.999561      29.774624      87.600933       0.605429       0.429659      -1.048700       0.037520       0.005377      -0.029921       0.048290       0.007340      -0.001638      -0.000070       0.036323       0.107598      -0.037522       0.001579       0.035944             10.062975       5.499533       0.506707      -1.016064      15.903523      -1.544523       8.785869           0.000003
           70              C       1.203303       4.935929      10.668498       0.589620      22.405598 0.25324415E+03  0.52904402E+04                                 7.478626                            5.720999      -0.264762       1.961842                    0.999200      23.071103      66.088378       0.604948       0.484658      -1.007330       0.016765       0.062967       0.001521       0.065179      -0.006095       0.035377       0.007672       0.134489      -0.072315      -0.058789      -0.031541       0.090330              8.852854       4.795908      -0.236642      -0.562248      14.315407      -1.283876       7.447246           0.000001
           71              C       1.001757      -0.821843       3.580973      -0.173245      38.087062 0.54827257E+03  0.13624565E+05                                 9.954366                            7.880200      -0.244445       1.903538                    0.997824      30.259933      88.690584       0.580324       0.424726      -1.061681       0.015662      -0.059293       0.098843       0.116323       0.013963       0.018325       0.030165       0.081836      -0.138476      -0.065840      -0.005313       0.071152             11.644042       5.948053      -1.350112       0.265734      11.536199      -3.098371      17.447876          -0.000001
           72              C      -3.951841      10.033268       3.597378      -0.077107      30.864150 0.40457003E+03  0.93978074E+04                                 8.682885                            6.806744       0.079139       2.008325                    0.999707      28.886650      84.172491       0.613984       0.429454      -1.049747       0.005809       0.027854       0.025746       0.038373      -0.002786       0.006824       0.034374       0.028400      -0.022894      -0.044141       0.017610       0.026531              9.867546       4.835905      -0.919229      -0.268301      10.069257      -1.880207      14.697476           0.000006
           73              C      -3.919984       9.354769       4.775502      -0.117418      31.699245 0.41379371E+03  0.96534772E+04                                 8.772859                            6.841250       0.012189       1.972933                    0.999706      29.513942      85.809942       0.618996       0.424149      -1.054423       0.021577       0.033802      -0.004550       0.040358      -0.010008       0.003162       0.015377      -0.020221      -0.078412      -0.031550       0.001124       0.030426             10.017746       4.835646      -0.525559      -0.462647       9.072750      -1.722347      16.144843           0.000003
           74              C      -4.123392      10.002788       5.961115      -0.027140      35.939595 0.43661102E+03  0.10247223E+05                                 9.571591                            7.006251      -0.136126       1.963820                    0.999242      27.477178      78.213729       0.618994       0.421607      -1.063858       0.024038       0.034147      -0.038639       0.056893       0.000031      -0.000181       0.004147       0.009164       0.010878      -0.007889       0.002759       0.005130             11.810499       5.320274      -0.577700      -0.287215      10.840568      -4.323753      19.270656           0.000001
           75              C       0.852227      -0.869228       5.946493      -0.115996      31.109878 0.41745608E+03  0.97609024E+04                                 8.688310                            6.885033      -0.004287       1.970265                    0.999712      29.451265      85.738864       0.615169       0.425826      -1.053328       0.035684      -0.006997      -0.023027       0.043041       0.003684      -0.004069       0.029522       0.016539       0.034805      -0.034197       0.003171       0.031026              9.837188       5.122985      -0.870257       0.277048      10.232556      -3.568261      14.156022           0.000002
           76              C       0.821507      -0.178518       4.768369      -0.102682      31.681183 0.42560873E+03  0.10021418E+05                                 8.833388                            6.983155      -0.028222       1.962136                    0.999561      29.774626      87.600943       0.605429       0.429659      -1.048700       0.037520      -0.030358      -0.001607       0.048290      -0.003273       0.006771       0.015956      -0.031906      -0.097088      -0.037523       0.001579       0.035944             10.062981       5.499534      -1.105010       0.260940       9.845691      -2.967453      14.843719           0.000003
           77              C      -4.063697       9.257146       7.244687       0.589620      22.405596 0.25324423E+03  0.52904422E+04                                 7.478625                            5.721000      -0.264762       1.961843                    0.999200      23.071101      66.088367       0.604948       0.484658      -1.007330       0.016765      -0.012918       0.061647       0.065179       0.035834       0.002156       0.013790       0.108443      -0.150453      -0.058789      -0.031541       0.090330              8.852851       4.795908      -0.493239      -0.358939       8.377979      -2.678523      13.384666           0.000001
           78              C      -0.918352       8.537764      -0.018783      -0.173245      38.087082 0.54827315E+03  0.13624583E+05                                 9.954370                            7.880204      -0.244445       1.903538                    0.997824      30.259935      88.690592       0.580324       0.424726      -1.061681      -0.015661      -0.109783       0.035120       0.116322       0.014646       0.017783       0.020706       0.122105      -0.017668      -0.065840      -0.005313       0.071152             11.644047       5.948055       0.567422      -1.253577      18.518214      -1.458372      10.465871          -0.000001
           79              C      -1.148349       8.211565       1.298195      -0.077107      30.864153 0.40456972E+03  0.93977986E+04                                 8.682886                            6.806741       0.079138       2.008325                    0.999707      28.886651      84.172497       0.613984       0.429454      -1.049747      -0.005810      -0.018695      -0.033003       0.038373       0.007280      -0.001151       0.031392       0.041095       0.015190      -0.044141       0.017610       0.026531              9.867549       4.835904      -0.050995      -0.956224      15.292591      -0.653299       9.474152           0.000005
           80              C      -1.180206       6.909506       1.689317      -0.117418      31.699279 0.41379384E+03  0.96534811E+04                                 8.772865                            6.841251       0.012189       1.972933                    0.999706      29.513947      85.809966       0.618996       0.424149      -1.054423      -0.021577       0.012159      -0.031865       0.040358       0.005367      -0.009020       0.002791       0.033363       0.082339      -0.031550       0.001124       0.030426             10.017757       4.835648      -0.330212      -0.617427      16.541900       0.032083       8.675723           0.000003
           81              C      -0.976798       5.903487       0.787357      -0.027140      35.939609 0.43661098E+03  0.10247222E+05                                 9.571593                            7.006250      -0.136126       1.963820                    0.999242      27.477176      78.213721       0.618994       0.421607      -1.063858      -0.024038       0.045424      -0.024406       0.056893      -0.000184      -0.000011       0.005944       0.001513      -0.012075      -0.007889       0.002759       0.005130             11.810505       5.320275      -0.147504      -0.628070      20.754884      -1.994975       9.356356           0.000001
           82              C      -5.952417       3.431647      11.374658      -0.115996      31.109874 0.41745608E+03  0.97609027E+04                                 8.688310                            6.885034      -0.004287       1.970265                    0.999712      29.451263      85.738860       0.615169       0.425826      -1.053328      -0.035684       0.020817       0.012077       0.043041      -0.004803       0.002656       0.032150       0.005353       0.001247      -0.034197       0.003171       0.031026              9.837187       5.122985       0.468707      -0.783847      15.539521      -2.321705       8.849055           0.000002
           83              C      -5.921697       4.736499      10.971647      -0.102682      31.681162 0.42560864E+03  0.10021415E+05                                 8.833384                            6.983155      -0.028222       1.962136                    0.999561      29.774625      87.600939       0.605429       0.429659      -1.048700      -0.037520      -0.005377       0.029921       0.048290       0.007340      -0.001638      -0.000070       0.036323       0.107598      -0.037522       0.001579       0.035944             10.062976       5.499533       0.506707      -1.016064      15.903524      -1.544522       8.785869           0.000003
           84              C      -1.036493       4.483420       1.219732       0.589620      22.405597 0.25324414E+03  0.52904400E+04                                 7.478625                            5.720999      -0.264762       1.961842                    0.999200      23.071102      66.088372       0.604948       0.484658      -1.007330      -0.016765      -0.062967      -0.001521       0.065179      -0.006095       0.035377       0.007672       0.134489      -0.072315      -0.058789      -0.031541       0.090330              8.852853       4.795908      -0.236642      -0.562248      14.315407      -1.283876       7.447245           0.000001
           85              C       6.950918       2.762505       4.355847      -0.297741      21.432712 0.33652989E+03  0.74350287E+04                                 6.635817                            6.041001       0.195446       2.076307                    0.995829      27.981417      78.457999       0.681744       0.406654      -1.068535       0.082330      -0.076891      -0.039020       0.119218      -0.089492      -0.034213       0.030933       0.019767      -0.127151      -0.068848      -0.055165       0.124013              6.808336       7.231492      -0.606001      -0.478026       6.922016       0.155002       6.271500           0.000008
           86              C       7.830709       0.532241       4.435499      -0.288488      20.522445 0.32692496E+03  0.71589174E+04                                 6.388750                            5.895078       0.398891       2.152269                    0.995944      27.445847      76.203691       0.701689       0.398623      -1.075649       0.006132       0.098594      -0.048704       0.110138       0.015822      -0.004832      -0.046198      -0.203789      -0.094620      -0.087381      -0.044684       0.132064              6.505665       6.888885      -0.210817      -0.148997       6.829264      -1.129057       5.798845           0.000004
           87              C      -1.517108       5.810606       8.202879      -0.297741      21.432708 0.33652978E+03  0.74350259E+04                                 6.635816                            6.041000       0.195445       2.076307                    0.995829      27.981419      78.458006       0.681745       0.406654      -1.068535      -0.082330       0.020404       0.083776       0.119218      -0.012842      -0.094944       0.015746       0.084424       0.066819      -0.068848      -0.055165       0.124013              6.808335       7.231494      -0.326788      -0.699257       6.236504      -0.006016       6.957008           0.000008
           88              C      -2.396899       5.223077      10.355837      -0.288489      20.522452 0.32692509E+03  0.71589210E+04                                 6.388752                            5.895079       0.398891       2.152269                    0.995944      27.445848      76.203697       0.701689       0.398623      -1.075649      -0.006132       0.069958      -0.084845       0.110138      -0.008321       0.014298      -0.074581      -0.082954       0.267884      -0.087381      -0.044684       0.132064              6.505667       6.888885      -0.096844      -0.239301       6.355400      -1.240365       6.272715           0.000004
           89              C      -6.784108       6.656844       7.532383      -0.297741      21.432713 0.33652991E+03  0.74350292E+04                                 6.635817                            6.041001       0.195446       2.076307                    0.995829      27.981418      78.458001       0.681744       0.406654      -1.068535      -0.082330       0.076891       0.039020       0.119218      -0.089492      -0.034213       0.030933       0.019767      -0.127151      -0.068848      -0.055165       0.124013              6.808336       7.231492      -0.606001      -0.478026       6.922016       0.155002       6.271500           0.000008
           90              C      -7.663899       8.887108       7.452731      -0.288488      20.522442 0.32692490E+03  0.71589157E+04                                 6.388750                            5.895077       0.398891       2.152269                    0.995944      27.445845      76.203683       0.701689       0.398623      -1.075649      -0.006132      -0.098594       0.048704       0.110138       0.015822      -0.004832      -0.046198      -0.203789      -0.094620      -0.087381      -0.044684       0.132064              6.505664       6.888885      -0.210817      -0.148997       6.829263      -1.129056       5.798844           0.000004
           91              C       1.683918       3.608743       3.685351      -0.297741      21.432708 0.33652979E+03  0.74350262E+04                                 6.635816                            6.041000       0.195446       2.076307                    0.995829      27.981419      78.458005       0.681745       0.406654      -1.068535       0.082330      -0.020404      -0.083776       0.119218      -0.012842      -0.094944       0.015746       0.084424       0.066819      -0.068848      -0.055165       0.124013              6.808335       7.231494      -0.326788      -0.699257       6.236503      -0.006016       6.957008           0.000008
           92              C       2.563709       4.196272       1.532393      -0.288488      20.522449 0.32692502E+03  0.71589189E+04                                 6.388751                            5.895078       0.398891       2.152270                    0.995944      27.445845      76.203683       0.701689       0.398623      -1.075649       0.006132      -0.069958       0.084845       0.110138      -0.008321       0.014298      -0.074581      -0.082954       0.267884      -0.087381      -0.044684       0.132064              6.505666       6.888884      -0.096844      -0.239301       6.355399      -1.240364       6.272714           0.000004
           93              O       4.574006      -1.800265      10.901626      -0.782414      45.745568 0.71177240E+03  0.18361746E+05                                10.158734                            8.254100      -0.002351       2.017612                    0.996149      30.511826      83.197687       0.661460       0.358946      -1.138553       0.027568       0.040070       0.024328       0.054382       0.007829       0.002336      -0.005226      -0.018123      -0.052418      -0.018920      -0.002231       0.021151             11.588677       6.994192      -0.488389       0.519301      11.398328       6.158755      16.373510           0.000004
           94              O      -2.081295       8.593650      10.019995      -0.789359      42.948136 0.72770866E+03  0.18822825E+05                                 9.702148                            8.301941       0.130761       2.062701                    0.995935      30.339811      82.063698       0.666724       0.355167      -1.144859      -0.017282      -0.043639       0.031497       0.056525       0.010828      -0.002556       0.010253       0.004286      -0.042886      -0.020360       0.001470       0.018890             10.984245      17.677695       2.704431      -0.194778       8.944919       0.061990       6.330122           0.000001
           95              O       0.365009       8.409060       9.774384      -0.803457      51.401688 0.78573471E+03  0.20693020E+05                                10.948896                            8.594531       0.088073       2.038601                    0.995533      30.869644      83.930115       0.659718       0.352533      -1.148337       0.028199      -0.015857      -0.003876       0.032583      -0.004983      -0.001425       0.004213       0.052973      -0.032722      -0.022883      -0.009598       0.032481             13.382289      17.906044      -7.637489       3.419282      12.475309      -2.717036       9.765512           0.000001
           96              O       3.935690       1.351508       4.621193      -0.633612      33.306964 0.55656793E+03  0.13482837E+05                                 8.093013                            7.254779       0.597972       2.214642                    0.996664      28.785048      75.715046       0.712987       0.354619      -1.143601      -0.003921      -0.054525      -0.014146       0.056467       0.003466       0.017545      -0.026161       0.017357      -0.298548      -0.106169       0.045783       0.060385              8.500516       6.520916      -1.148724       0.430104      11.505619      -2.201709       7.475011           0.000005
           97              O       4.495019      -0.506166       3.621512      -0.596993      35.196696 0.54041604E+03  0.13017767E+05                                 8.500609                            7.143324       0.335126       2.151063                    0.996916      27.993206      73.835680       0.718115       0.354082      -1.142079      -0.017831       0.011296       0.028501       0.035466       0.012110      -0.022909       0.046764       0.047301       0.092583      -0.068447       0.009360       0.059087              9.708632       6.037208      -0.034638      -0.641967       6.321641       0.715570      16.767048           0.000002
           98              O       0.859804      -1.605096      11.147950      -0.782414      45.745566 0.71177248E+03  0.18361748E+05                                10.158733                            8.254100      -0.002351       2.017612                    0.996149      30.511826      83.197684       0.661460       0.358946      -1.138553      -0.027567      -0.014520      -0.044571       0.054382       0.000484       0.008156      -0.012531       0.012976       0.040881      -0.018920      -0.002231       0.021151             11.588676       6.994191       0.617221      -0.356702      13.371379       6.622205      14.400457           0.000004
           99              O       7.515105       1.629925       1.231026      -0.789359      42.948129 0.72770838E+03  0.18822816E+05                                 9.702147                            8.301939       0.130760       2.062701                    0.995935      30.339809      82.063688       0.666724       0.355167      -1.144859       0.017282      -0.040641       0.035281       0.056525      -0.004964       0.009956       0.004884       0.027142       0.025680      -0.020360       0.001470       0.018890             10.984243      17.677694      -0.808031       2.588236       6.439246      -0.526569       8.835790           0.000001
          100              O       5.068801       1.826819       1.466889      -0.803457      51.401680 0.78573460E+03  0.20693016E+05                                10.948895                            8.594530       0.088073       2.038601                    0.995533      30.869642      83.930108       0.659718       0.352533      -1.148337      -0.028199       0.000147       0.016323       0.032583      -0.000248      -0.005177       0.006026       0.045253      -0.055883      -0.022883      -0.009598       0.032481             13.382287      17.906043       5.075129      -6.653250      11.116875      -3.036117      11.123942           0.000001
          101              O       1.498120       5.229642       9.515815      -0.633612      33.306960 0.55656784E+03  0.13482834E+05                                 8.093012                            7.254779       0.597972       2.214642                    0.996664      28.785048      75.715046       0.712987       0.354619      -1.143601       0.003921       0.001303       0.056315       0.056467       0.016287       0.007386      -0.054723       0.138954       0.066241      -0.106169       0.045783       0.060385              8.500515       6.520915       0.681384      -1.019937       8.666006      -2.868708      10.314623           0.000005
          102              O       0.938791       5.778047      11.552863      -0.596993      35.196706 0.54041600E+03  0.13017766E+05                                 8.500611                            7.143323       0.335125       2.151063                    0.996916      27.993207      73.835686       0.718115       0.354082      -1.142079       0.017831      -0.025163      -0.017514       0.035467      -0.025071       0.006551       0.057443       0.001836      -0.043812      -0.068447       0.009360       0.059087              9.708636       6.037209      -0.617038      -0.180517      15.902297       2.965978       7.186402           0.000002
          103              O      -4.407196      11.219614       0.986604      -0.782414      45.745565 0.71177235E+03  0.18361745E+05                                10.158733                            8.254100      -0.002351       2.017612                    0.996149      30.511825      83.197683       0.661460       0.358946      -1.138553      -0.027568      -0.040070      -0.024328       0.054382       0.007829       0.002336      -0.005226      -0.018123      -0.052418      -0.018920      -0.002231       0.021151             11.588676       6.994192      -0.488389       0.519301      11.398327       6.158755      16.373510           0.000004
          104              O       2.248105       0.825699       1.868235      -0.789359      42.948136 0.72770866E+03  0.18822825E+05                                 9.702148                            8.301941       0.130760       2.062701                    0.995935      30.339811      82.063698       0.666724       0.355167      -1.144859       0.017282       0.043639      -0.031497       0.056525       0.010828      -0.002556       0.010253       0.004286      -0.042886      -0.020360       0.001470       0.018890             10.984245      17.677694       2.704431      -0.194778       8.944919       0.061990       6.330122           0.000001
          105              O      -0.198199       1.010289       2.113846      -0.803457      51.401680 0.78573458E+03  0.20693016E+05                                10.948896                            8.594530       0.088072       2.038601                    0.995533      30.869641      83.930106       0.659718       0.352533      -1.148337      -0.028199       0.015857       0.003876       0.032583      -0.004983      -0.001425       0.004213       0.052973      -0.032722      -0.022883      -0.009598       0.032481             13.382288      17.906043      -7.637488       3.419282      12.475308      -2.717036       9.765512           0.000001
          106              O      -3.768880       8.067841       7.267037      -0.633612      33.306956 0.55656774E+03  0.13482831E+05                                 8.093012                            7.254778       0.597973       2.214642                    0.996664      28.785044      75.715031       0.712987       0.354619      -1.143601       0.003921       0.054525       0.014146       0.056467       0.003466       0.017545      -0.026161       0.017357      -0.298548      -0.106169       0.045783       0.060385              8.500514       6.520915      -1.148724       0.430104      11.505618      -2.201709       7.475010           0.000005
          107              O      -4.328209       9.925515       8.266718      -0.596993      35.196701 0.54041613E+03  0.13017769E+05                                 8.500610                            7.143324       0.335125       2.151063                    0.996916      27.993208      73.835688       0.718115       0.354082      -1.142079       0.017831      -0.011296      -0.028501       0.035466       0.012110      -0.022909       0.046764       0.047301       0.092583      -0.068447       0.009360       0.059087              9.708633       6.037209      -0.034638      -0.641967       6.321641       0.715570      16.767050           0.000002
          108              O      -0.692994      11.024445       0.740280      -0.782414      45.745557 0.71177232E+03  0.18361743E+05                                10.158732                            8.254100      -0.002350       2.017612                    0.996149      30.511822      83.197671       0.661460       0.358946      -1.138553       0.027568       0.014520       0.044571       0.054382       0.000484       0.008156      -0.012531       0.012976       0.040881      -0.018920      -0.002231       0.021151             11.588674       6.994191       0.617221      -0.356701      13.371377       6.622204      14.400455           0.000004
          109              O      -7.348295       7.789424      10.657204      -0.789359      42.948133 0.72770848E+03  0.18822819E+05                                 9.702148                            8.301940       0.130760       2.062701                    0.995935      30.339810      82.063695       0.666724       0.355167      -1.144859      -0.017282       0.040641      -0.035281       0.056525      -0.004964       0.009956       0.004884       0.027142       0.025680      -0.020360       0.001470       0.018890             10.984245      17.677696      -0.808032       2.588236       6.439247      -0.526569       8.835791           0.000001
          110              O      -4.901991       7.592530      10.421341      -0.803457      51.401673 0.78573449E+03  0.20693012E+05                                10.948894                            8.594530       0.088073       2.038601                    0.995533      30.869640      83.930099       0.659718       0.352533      -1.148337       0.028199      -0.000147      -0.016323       0.032583      -0.000248      -0.005177       0.006026       0.045253      -0.055883      -0.022883      -0.009598       0.032481             13.382285      17.906041       5.075129      -6.653249      11.116874      -3.036117      11.123941           0.000001
          111              O      -1.331310       4.189707       2.372415      -0.633612      33.306954 0.55656772E+03  0.13482830E+05                                 8.093011                            7.254778       0.597973       2.214642                    0.996664      28.785046      75.715037       0.712987       0.354619      -1.143601      -0.003921      -0.001303      -0.056315       0.056467       0.016287       0.007386      -0.054723       0.138954       0.066241      -0.106169       0.045783       0.060385              8.500514       6.520914       0.681384      -1.019937       8.666005      -2.868707      10.314622           0.000005
          112              O      -0.771981       3.641302       0.335367      -0.596993      35.196709 0.54041606E+03  0.13017767E+05                                 8.500611                            7.143324       0.335125       2.151063                    0.996916      27.993209      73.835691       0.718115       0.354082      -1.142079      -0.017831       0.025163       0.017514       0.035467      -0.025071       0.006551       0.057443       0.001836      -0.043812      -0.068447       0.009360       0.059087              9.708636       6.037209      -0.617038      -0.180517      15.902297       2.965978       7.186403           0.000002
          113              N      -2.530413       1.889782       3.984935      -0.107293      19.729733 0.30382164E+03  0.65103302E+04                                 6.301799                            5.739105      -0.486306       1.939026                    0.996360      23.968560      65.113729       0.703106       0.406538      -1.073973      -0.124849      -0.046728       0.078884       0.154899      -0.017981       0.011920       0.006041      -0.053514      -0.172214      -0.060491      -0.000495       0.060986              6.538463       6.589065      -0.842236      -0.547834       7.172990      -0.722504       5.853335           0.000001
          114              N      -2.569777       5.972128       9.137294      -0.107293      19.729730 0.30382151E+03  0.65103269E+04                                 6.301799                            5.739104      -0.486306       1.939026                    0.996360      23.968559      65.113729       0.703106       0.406538      -1.073973       0.124849      -0.087479       0.027452       0.154899       0.015716      -0.014779      -0.019715       0.056138       0.156742      -0.060491      -0.000495       0.060986              6.538463       6.589063      -0.340730      -0.945190       6.244009      -0.940713       6.782317           0.000001
          115              N       2.697223       7.529567       7.903295      -0.107293      19.729732 0.30382162E+03  0.65103298E+04                                 6.301799                            5.739105      -0.486306       1.939026                    0.996360      23.968559      65.113726       0.703106       0.406538      -1.073973       0.124849       0.046728      -0.078884       0.154899      -0.017981       0.011920       0.006041      -0.053514      -0.172214      -0.060491      -0.000495       0.060986              6.538463       6.589064      -0.842235      -0.547834       7.172990      -0.722504       5.853335           0.000001
          116              N       2.736587       3.447221       2.750936      -0.107293      19.729730 0.30382151E+03  0.65103267E+04                                 6.301799                            5.739104      -0.486306       1.939026                    0.996360      23.968558      65.113723       0.703106       0.406538      -1.073973      -0.124849       0.087479      -0.027452       0.154899       0.015716      -0.014779      -0.019715       0.056138       0.156742      -0.060491      -0.000495       0.060986              6.538463       6.589063      -0.340730      -0.945190       6.244009      -0.940713       6.782316           0.000001

******************************************************
Auxiliary information for the entire system
The total spin magnetic moment of the unit cell is   0.000305
The total net atomic charge of the unit cell is   -0.000004
Accuracy of reproducing the electrostatic potential in the unit cell:
  The inner radius (bohr) =    5.0000
  The outer radius (bohr) =   12.0000
  Valid grid points have density less than (e/(bohr^3)) =    0.0001
  The number of valid grid points were=        19260
  The rms potential error without charges in kcal/mol is=     13.14022
  The rms potential error with partial charges in kcal/mol is=      1.55122
  The RRMSE value at monopole order=      0.11805
  The rms potential error with partial charges and cloud penetration in kcal/mol is=      1.52992
  The RRMSE value at monopole order with cloud penetration is=      0.11643
  The rms potential error with partial charges and atomic dipoles in kcal/mol is=      0.35706
  The RRMSE value at dipole order=      0.02717
  The rms potential error with partial charges, atomic dipoles and cloud penetration in kcal/mol is=      0.34715
  The RRMSE value at dipole order with cloud penetration=      0.02642

******************************************************
The electron densities and ab initio electrostatic potential were computed in VASP using the PBE functional and
projector augmented wave method. See the main text of the journal article for a description of computational details.
The atomic charges, dipoles, and quadrupoles were computed with the DDEC6 method as described in
(a) T. A. Manz and N. Gabaldon Limas, RSC Adv. 6 (2016) 47771-47801 DOI: 10.1039/c6ra04656h
(b) N. Gabaldon Limas and T. A. Manz, RSC Adv. 8 (2018) 2678-2707 DOI: 10.1039/c7ra11829e.
For each atom in the material, the electron cloud parameters were fit to the spherically averaged atom-in-material
electron density using radial positions for which this density was between 10^-4 and 10^-2 electrons per cubic bohr.
The polarizabilities, dispersion coefficients, and quantum Drude oscillator (QDO) parameters were fit using the MCLF method.
The magnetic structure of the system was optimized in VASP from the default ferromagnetic initial guess using spin polarization.
The atomic spin moments (ASMs) were computed on this optimized magnetic structure using the DDEC6 partition as inputs
to the method of T. A. Manz and D. S. Sholl, J. Chem. Theory Comput. 7 (2011) 4146-4164 DOI: 10.1021/ct200539n.
The RMSE and RRMSE were computed using a uniform grid with Ewald summation.
