# Supplementary material for: A collection of forcefield precursors for metal–organic frameworks
Source: RSC Adv. 2019 Nov 13;9(63):36492–507. doi: 10.1039/c9ra07327b (PMC9075174; doi:10.1039/c9ra07327b)
Supplement: RA-009-C9RA07327B-s5470 [file RA-009-C9RA07327B-s5470.xyz]

  232
jmolscript: load "" {1 1 1} spacegroup "x,y,z" unitcell [{     16.644000     0.000000     0.000000 }, {      0.000000    17.615000     0.000000 }, {      0.000000    -0.648401    19.649305 }]
Zn    14.880402    16.214720    10.021539     0.817754
Zn     6.558402     9.559379     9.627766     0.817759
Zn     1.763598     0.751879     9.627766     0.817730
Zn    10.085598     7.407220    10.021539     0.817771
H     15.653682    14.009299    14.516907     0.143924
H     15.345768    14.047445     5.460542     0.146220
H      1.922382    10.897235     9.964163     0.134952
H     15.648689    14.253942    12.227763     0.105546
H     14.230620     0.121438    14.843085     0.146946
H      0.372826    12.776248    10.032935     0.135023
H     14.738262     0.355521     5.240470     0.146783
H      1.474658    15.547140     1.330258     0.127448
H     14.298860     0.298161    12.530362     0.104875
H     15.399029    14.227194     7.753616     0.103707
H      1.502953    15.209530    18.660945     0.126259
H     11.788945    16.306681     1.373486     0.129107
H     11.780623    15.784892    18.680594     0.130196
H     14.696652     0.444915     7.549263     0.098731
H      7.331682    11.764800     5.132398     0.143924
H      7.023768    11.726654    14.188763     0.146220
H     10.244382    14.876864     9.685142     0.134952
H      7.326689    11.520157     7.421542     0.105546
H      5.908620     8.037661     4.806220     0.146946
H      8.694826    12.997851     9.616370     0.135023
H      6.416262     7.803578    14.408835     0.146783
H      9.796658    10.226959    18.319047     0.127448
H      5.976860     7.860938     7.118943     0.104875
H      7.077029    11.546905    11.895689     0.103706
H      9.824953    10.564569     0.988360     0.126259
H      3.466945     9.467418    18.275819     0.129107
H      3.458623     9.989207     0.968711     0.130196
H      6.374652     7.714184    12.100042     0.098732
H      0.990318     2.957300     5.132398     0.143924
H      1.298232     2.919154    14.188763     0.146220
H     14.721618     6.069364     9.685142     0.134952
H      0.995311     2.712657     7.421542     0.105547
H      2.413380    16.845161     4.806220     0.146946
H     16.271174     4.190351     9.616370     0.135023
H      1.905738    16.611078    14.408835     0.146783
H     15.169342     1.419459    18.319047     0.127448
H      2.345140    16.668438     7.118943     0.104875
H      1.244971     2.739405    11.895689     0.103707
H     15.141047     1.757069     0.988360     0.126259
H      4.855055     0.659918    18.275819     0.129107
H      4.863377     1.181707     0.968711     0.130196
H      1.947348    16.521684    12.100042     0.098732
H      9.312318     5.201799    14.516907     0.143924
H      9.620232     5.239945     5.460542     0.146220
H      6.399618     2.089735     9.964163     0.134953
H      9.317311     5.446442    12.227763     0.105546
H     10.735380     8.928938    14.843085     0.146946
H      7.949174     3.968748    10.032935     0.135024
H     10.227738     9.163021     5.240470     0.146782
H      6.847342     6.739640     1.330258     0.127447
H     10.667140     9.105661    12.530362     0.104874
H      9.566971     5.419694     7.753616     0.103706
H      6.819047     6.402030    18.660945     0.126260
H     13.177055     7.499181     1.373486     0.129107
H     13.185377     6.977392    18.680594     0.130196
H     10.269348     9.252415     7.549263     0.098731
C      1.925211    14.065055     9.757845    -0.147740
C     16.159660    15.380423    18.446571    -0.064694
C      4.683622    11.328725     9.646237     0.582389
C     15.372398    14.816613    14.126671    -0.216573
C     16.184626    15.550506    16.975624     0.449156
C     15.212616    14.879219     5.877107    -0.210970
C     15.006230    15.997224     5.146349     0.255487
C      2.187022    11.793324     9.872990    -0.126467
C     14.966285    15.867264    14.903212     0.247050
C     16.154666    15.808979     1.562709    -0.062345
C     15.362412    14.972638    12.761438     0.118733
C     13.739622    15.735347    16.979161     0.452026
C     14.538534    17.019153    14.320020    -0.203655
C      1.299896    12.868996     9.912681    -0.125316
C     13.752937    16.104094     1.587467    -0.056604
C     14.964620    15.447734    19.129188     0.026177
C     16.179632    15.732041     3.040140     0.453314
C     14.841455    17.185766     5.747815    -0.206896
C      0.670753    15.715524     0.871643    -0.087596
C     13.749608    16.085364     3.062541     0.467547
C     14.568493    17.108819    12.937299     0.118586
C      3.471938    12.178071     9.690448    -0.107779
C     14.959627    16.003716     0.892668     0.030358
C     15.224267    14.996200     7.243127     0.120022
C     13.761259    15.614126    18.464059    -0.060483
C      0.685733    15.218849    19.125848    -0.080272
C     12.601172    16.253505     0.903082    -0.079637
C     12.591186    15.685057    19.143728    -0.074618
C     14.829804    17.230136     7.125624     0.116223
C      1.313212    15.409995     9.767473     0.611797
C     10.247211    11.709044     9.891460    -0.147735
C      7.837660    10.393676     1.202734    -0.064694
C     13.005622    14.445374    10.003068     0.582391
C      7.050398    10.957486     5.522634    -0.216573
C      7.862626    10.223593     2.673681     0.449155
C      6.890616    10.894880    13.772198    -0.210971
C      6.684230     9.776875    14.502956     0.255486
C     10.509022    13.980775     9.776315    -0.126467
C      6.644285     9.906835     4.746093     0.247049
C      7.832666     9.965120    18.086596    -0.062345
C      7.040412    10.801461     6.887867     0.118733
C      5.417622    10.038752     2.670144     0.452026
C      6.216534     8.754946     5.329285    -0.203656
C      9.621896    12.905103     9.736624    -0.125318
C      5.430937     9.670005    18.061838    -0.056604
C      6.642620    10.326365     0.520117     0.026177
C      7.857632    10.042058    16.609165     0.453314
C      6.519455     8.588333    13.901490    -0.206896
C      8.992753    10.058575    18.777662    -0.087597
C      5.427608     9.688735    16.586764     0.467546
C      6.246493     8.665280     6.712006     0.118586
C     11.793938    13.596028     9.958857    -0.107785
C      6.637627     9.770383    18.756637     0.030358
C      6.902267    10.777899    12.406178     0.120022
C      5.439259    10.159973     1.185246    -0.060484
C      9.007733    10.555250     0.523457    -0.080271
C      4.279172     9.520594    18.746223    -0.079637
C      4.269186    10.089042     0.505577    -0.074618
C      6.507804     8.543963    12.523681     0.116224
C      9.635212    10.364104     9.881832     0.611797
C     14.718789     2.901544     9.891460    -0.147744
C      0.484340     1.586176     1.202734    -0.064695
C     11.960378     5.637874    10.003068     0.582387
C      1.271602     2.149986     5.522634    -0.216572
C      0.459374     1.416093     2.673681     0.449156
C      1.431384     2.087380    13.772198    -0.210969
C      1.637770     0.969375    14.502956     0.255488
C     14.456978     5.173275     9.776315    -0.126470
C      1.677715     1.099335     4.746093     0.247051
C      0.489334     1.157620    18.086596    -0.062345
C      1.281588     1.993961     6.887867     0.118731
C      2.904378     1.231252     2.670144     0.452026
C      2.105466    -0.052554     5.329285    -0.203654
C     15.344104     4.097603     9.736624    -0.125318
C      2.891063     0.862505    18.061838    -0.056604
C      1.679380     1.518865     0.520117     0.026177
C      0.464368     1.234558    16.609165     0.453314
C      1.802545    -0.219167    13.901490    -0.206894
C     15.973247     1.251075    18.777662    -0.087596
C      2.894392     0.881235    16.586764     0.467547
C      2.075507    -0.142220     6.712006     0.118586
C     13.172062     4.788528     9.958857    -0.107774
C      1.684373     0.962883    18.756637     0.030358
C      1.419733     1.970399    12.406178     0.120020
C      2.882741     1.352473     1.185246    -0.060484
C     15.958267     1.747750     0.523457    -0.080271
C      4.042828     0.713094    18.746223    -0.079637
C      4.052814     1.281542     0.505577    -0.074618
C      1.814196    -0.263537    12.523681     0.116224
C     15.330788     1.556604     9.881832     0.611797
C      6.396789     5.257555     9.757845    -0.147729
C      8.806340     6.572923    18.446571    -0.064694
C      3.638378     2.521225     9.646237     0.582394
C      9.593602     6.009113    14.126671    -0.216574
C      8.781374     6.743006    16.975624     0.449156
C      9.753384     6.071719     5.877107    -0.210971
C      9.959770     7.189724     5.146349     0.255485
C      6.134978     2.985824     9.872990    -0.126463
C      9.999715     7.059764    14.903212     0.247048
C      8.811334     7.001479     1.562709    -0.062345
C      9.603588     6.165138    12.761438     0.118734
C     11.226378     6.927847    16.979161     0.452026
C     10.427466     8.211653    14.320020    -0.203656
C      7.022104     4.061496     9.912681    -0.125317
C     11.213063     7.296594     1.587467    -0.056604
C     10.001380     6.640234    19.129188     0.026177
C      8.786368     6.924541     3.040140     0.453314
C     10.124545     8.378266     5.747815    -0.206897
C      7.651247     6.908024     0.871643    -0.087596
C     11.216392     7.277864     3.062541     0.467547
C     10.397507     8.301319    12.937299     0.118586
C      4.850062     3.370571     9.690448    -0.107794
C     10.006373     7.196216     0.892668     0.030358
C      9.741733     6.188700     7.243127     0.120023
C     11.204741     6.806626    18.464059    -0.060484
C      7.636267     6.411349    19.125848    -0.080272
C     12.364828     7.446005     0.903082    -0.079637
C     12.374814     6.877557    19.143728    -0.074619
C     10.136196     8.422636     7.125624     0.116224
C      7.008788     6.602495     9.767473     0.611798
S      3.590777    13.872849     9.561155     0.129343
S     11.912777    11.901250    10.088150     0.129346
S     13.053223     3.093750    10.088150     0.129346
S      4.731223     5.065349     9.561155     0.129345
N     14.999406    16.143276     7.884087    -0.193545
N     14.966618    15.744370    16.342720    -0.232188
N     14.965785    16.094421    12.156436    -0.198500
N     14.969281    15.948642     3.687978    -0.243175
N      6.677406     9.630823    11.765218    -0.193544
N      6.644618    10.029729     3.306585    -0.232188
N      6.643785     9.679678     7.492869    -0.198499
N      6.647281     9.825457    15.961327    -0.243175
N      1.644594     0.823323    11.765218    -0.193542
N      1.677382     1.222229     3.306585    -0.232188
N      1.678215     0.872178     7.492869    -0.198497
N      1.674719     1.017957    15.961327    -0.243175
N      9.966594     7.335776     7.884087    -0.193546
N      9.999382     6.936870    16.342720    -0.232188
N     10.000215     7.286921    12.156436    -0.198501
N      9.996719     7.141142     3.687978    -0.243175
O      0.112347    15.478175    10.039419    -0.575461
O      2.079668    16.383552     9.554671    -0.561113
O      5.779962    11.898396     9.592791    -0.591137
O      0.566395    15.597004    16.340559    -0.442939
O      0.528946    15.519139     3.668132    -0.431751
O      4.557793    10.097212     9.663725    -0.546118
O     12.730996    15.823409    16.338987    -0.421249
O     12.761621    16.199589     3.711361    -0.426842
O      8.434347    10.295924     9.609886    -0.575463
O     10.401668     9.390547    10.094634    -0.561117
O     14.101962    13.875703    10.056514    -0.591149
O      8.888395    10.177095     3.308746    -0.442938
O      8.850946    10.254960    15.981173    -0.431750
O     12.879793    15.676887     9.985580    -0.546122
O      4.408996     9.950690     3.310318    -0.421250
O      4.439621     9.574510    15.937944    -0.426842
O     16.531653     1.488424     9.609886    -0.575460
O     14.564332     0.583047    10.094634    -0.561114
O     10.864038     5.068203    10.056514    -0.591117
O     16.077605     1.369595     3.308746    -0.442939
O     16.115054     1.447460    15.981173    -0.431750
O     12.086207     6.869387     9.985580    -0.546111
O      3.913004     1.143190     3.310318    -0.421250
O      3.882379     0.767010    15.937944    -0.426842
O      8.209653     6.670675    10.039419    -0.575462
O      6.242332     7.576052     9.554671    -0.561118
O      2.542038     3.090896     9.592791    -0.591183
O      7.755605     6.789504    16.340559    -0.442939
O      7.793054     6.711639     3.668132    -0.431751
O      3.764207     1.289712     9.663725    -0.546135
O     12.235004     7.015909    16.338987    -0.421249
O     12.204379     7.392089     3.711361    -0.426842

The following XYZ coordinates are in angstroms. Other properties are in atomic units.
The sperically averaged electron density of each atom fit to a function of the form exp(a - br)
eigen_1, eigen_2 and eigen_3 are the three eigenvalues of traceless quadrupole moment tensor
  atom number  atomic symbol              X              Y              Z     net charge C6 coefficient C8 coefficient C10 coefficient fluctuating dipole atomic polarizability isotropic forcefield polarizability              a              b squared Pearson coefficient          <r^3>          <r^4>         wp_QDO          m_QDO          q_QDO       dipole_x       dipole_y       dipole_z         dipole            Qxy            Qxz            Qyz     Q(x^2-y^2)  Q(3z^2 - R^2)        eigen_1        eigen_2        eigen_3 static polarizability      alpha(xx)      alpha(xy)      alpha(xz)      alpha(yy)      alpha(yz)      alpha(zz) atomic spin moment
            1             Zn      14.880402      16.214720      10.021539       0.817754     116.485849 0.20675101E+04  0.67507392E+05                                19.815630                           15.148517       0.413457       1.970569                    0.997196      48.199509     133.638301       0.450691       0.416221      -1.131685      -0.003130      -0.005254       0.006151       0.008674      -0.052363       0.002048       0.003058      -0.037200      -0.415631      -0.138628       0.013782       0.124846             27.940272      24.842048       6.331803      -0.202860      24.119081      -0.233229      34.859686           0.000013
            2             Zn       6.558402       9.559379       9.627766       0.817759     116.485770 0.20675073E+04  0.67507285E+05                                19.815633                           15.148515       0.413454       1.970569                    0.997196      48.199512     133.638326       0.450690       0.416221      -1.131684      -0.003129       0.005254      -0.006151       0.008673       0.052360      -0.002048       0.003058      -0.037200      -0.415631      -0.138628       0.013784       0.124844             27.940285      24.842102      -6.331844       0.202862      24.119070      -0.233229      34.859683           0.000012
            3             Zn       1.763598       0.751879       9.627766       0.817730     116.485825 0.20675124E+04  0.67507549E+05                                19.815708                           15.148590       0.413423       1.970558                    0.997196      48.199471     133.638658       0.450686       0.416224      -1.131681       0.003128       0.005251      -0.006151       0.008671      -0.052361       0.002048       0.003057      -0.037199      -0.415633      -0.138628       0.013783       0.124845             27.940354      24.842117       6.331810      -0.202865      24.119150      -0.233232      34.859795           0.000014
            4             Zn      10.085598       7.407220      10.021539       0.817771     116.485818 0.20675068E+04  0.67507237E+05                                19.815600                           15.148483       0.413471       1.970574                    0.997196      48.199542     133.638192       0.450692       0.416220      -1.131686       0.003130      -0.005256       0.006152       0.008675       0.052361      -0.002048       0.003058      -0.037200      -0.415630      -0.138627       0.013782       0.124845             27.940254      24.842065      -6.331847       0.202859      24.119055      -0.233229      34.859640           0.000012
            5              H      15.653682      14.009299      14.516907       0.143924       1.004330 0.72291063E+01  0.67579288E+02                                 1.524083                            1.472553      -0.834058       2.502533                    0.999561       2.961904       7.490609       0.582490       1.124834      -0.749667       0.012313      -0.032759       0.012697       0.037229      -0.009966      -0.001039      -0.002172      -0.023058       0.013371      -0.017604       0.004275       0.013330              1.527708       1.262499      -0.141972       0.083356       1.778896      -0.221430       1.541730          -0.000001
            6              H      15.345768      14.047445       5.460542       0.146220       1.003455 0.71712441E+01  0.66879751E+02                                 1.521903                            1.465648      -0.809588       2.515755                    0.999673       2.942933       7.425085       0.584668       1.123301      -0.750192       0.006679      -0.033038      -0.014457       0.036677      -0.005923       0.001154       0.002986      -0.027414       0.014855      -0.017543       0.004213       0.013331              1.528550       1.218393      -0.046355      -0.039455       1.835833       0.241711       1.531423          -0.000001
            7              H       1.922382      10.897235       9.964163       0.134952       1.138319 0.81241440E+01  0.78509766E+02                                 1.685584                            1.582915      -0.849058       2.490879                    0.999340       3.117202       8.121117       0.548013       1.156562      -0.741488      -0.012189      -0.037819       0.003359       0.039876       0.006944      -0.003139      -0.002778      -0.003021      -0.053413      -0.018326       0.001819       0.016507              1.735875       1.540281       0.119490      -0.025944       2.322613      -0.076977       1.344732          -0.000000
            8              H      15.648689      14.253942      12.227763       0.105546       1.219939 0.87243382E+01  0.86932519E+02                                 1.846498                            1.695020      -1.019174       2.396743                    0.997730       3.457612       9.537988       0.497746       1.234947      -0.720144       0.014723      -0.040679      -0.027401       0.051209      -0.012417      -0.002800       0.002017      -0.028624       0.002003      -0.019466       0.000403       0.019064              1.958978       1.575586      -0.201800      -0.225909       2.055748       0.582979       2.245599           0.000001
            9              H      14.230620       0.121438      14.843085       0.146946       1.115983 0.83696951E+01  0.82305182E+02                                 1.729337                            1.659141      -1.042638       2.408933                    0.997542       3.221182       8.746278       0.505010       1.233356      -0.722414      -0.015168       0.031503       0.018717       0.039658      -0.014250      -0.003787       0.000593      -0.020422       0.006608      -0.019086       0.002300       0.016785              1.747517       1.481731      -0.159380      -0.109402       1.859654       0.341307       1.901167          -0.000001
           10              H       0.372826      12.776248      10.032935       0.135023       1.082307 0.75098192E+01  0.72065629E+02                                 1.705961                            1.576292      -0.837346       2.495810                    0.999376       3.238031       8.760723       0.514437       1.240725      -0.719429      -0.042058      -0.005666       0.005107       0.042744       0.004451      -0.003919      -0.002106       0.005268      -0.049237      -0.017063       0.003035       0.014028              1.795877       2.471085      -0.080940      -0.124932       1.517363       0.005209       1.399183          -0.000001
           11              H      14.738262       0.355521       5.240470       0.146783       1.095803 0.81637581E+01  0.80084209E+02                                 1.728721                            1.653100      -0.978998       2.434164                    0.998347       3.278911       9.002801       0.497405       1.255276      -0.716522      -0.007040       0.032968      -0.018957       0.038675      -0.009534       0.003999      -0.000941      -0.029567       0.007775      -0.019468       0.002870       0.016598              1.758404       1.394104      -0.008607      -0.011836       1.947197      -0.392917       1.933912          -0.000001
           12              H       1.474658      15.547140       1.330258       0.127448       1.140700 0.84311164E+01  0.82443814E+02                                 1.701405                            1.621855      -0.903629       2.457579                    0.999144       3.208512       8.478348       0.535381       1.169957      -0.737486       0.036457      -0.011061       0.015837       0.041259      -0.006586       0.001120      -0.000930       0.028074      -0.021353      -0.012037      -0.007091       0.019128              1.718308       2.012070      -0.162509       0.332841       1.413368      -0.081104       1.729487           0.000000
           13              H      14.298860       0.298161      12.530362       0.104875       1.189660 0.85683891E+01  0.85201290E+02                                 1.838056                            1.697855      -0.871244       2.465700                    0.999162       3.432742       9.534945       0.488231       1.261634      -0.714567      -0.016031       0.041669      -0.017051       0.047792      -0.007832      -0.000652       0.003264      -0.022081      -0.006115      -0.012531      -0.002660       0.015191              1.933743       1.498512      -0.253089       0.163232       2.241800      -0.566727       2.060918           0.000000
           14              H      15.399029      14.227194       7.753616       0.103707       1.252341 0.90486989E+01  0.90993572E+02                                 1.884775                            1.731415      -0.982372       2.414244                    0.998034       3.460126       9.589524       0.490269       1.242359      -0.719049       0.010436      -0.042507       0.025703       0.050758      -0.008238       0.004122      -0.000647      -0.032507       0.000993      -0.019154       0.000954       0.018201              1.999621       1.545362      -0.119040       0.121732       2.223515      -0.635277       2.229987           0.000001
           15              H       1.502953      15.209530      18.660945       0.126259       1.171843 0.87745111E+01  0.86882357E+02                                 1.749479                            1.668409      -0.923593       2.449214                    0.998772       3.273827       8.777649       0.519977       1.189634      -0.732558       0.038329      -0.002185      -0.016834       0.041919      -0.004617      -0.001806      -0.000176       0.029956      -0.019196      -0.012507      -0.006488       0.018995              1.764744       2.094898      -0.032710      -0.361688       1.422237      -0.013101       1.777097           0.000000
           16              H      11.788945      16.306681       1.373486       0.129107       1.168059 0.82842791E+01  0.80135608E+02                                 1.686011                            1.573098      -0.924762       2.450090                    0.998904       3.135817       8.070097       0.565258       1.120181      -0.750359      -0.037105       0.002698       0.017171       0.040974      -0.002289      -0.000471      -0.000826       0.030062      -0.019557      -0.012078      -0.006393       0.018471              1.726974       2.193461      -0.002921      -0.361061       1.316565       0.002477       1.670897           0.000000
           17              H      11.780623      15.784892      18.680594       0.130196       1.167841 0.82557400E+01  0.79798918E+02                                 1.686800                            1.571398      -0.935911       2.446414                    0.998855       3.128338       8.050509       0.564960       1.121625      -0.750040      -0.038390       0.003490      -0.017212       0.042217      -0.002746       0.000355      -0.000748       0.031138      -0.020342      -0.012508      -0.006698       0.019206              1.728313       2.196073      -0.039079       0.360608       1.320793      -0.037640       1.668072          -0.000000
           18              H      14.696652       0.444915       7.549263       0.098731       1.198368 0.86599973E+01  0.86752127E+02                                 1.875326                            1.726864      -0.956866       2.422584                    0.997893       3.568609      10.104505       0.473493       1.291308      -0.707063      -0.008848       0.044300       0.018273       0.048731      -0.004351       0.000726      -0.001031      -0.031533      -0.004142      -0.015689      -0.001425       0.017114              1.984494       1.450647      -0.108536      -0.085154       2.357726       0.641536       2.145110           0.000000
           19              H       7.331682      11.764800       5.132398       0.143924       1.004331 0.72291188E+01  0.67579440E+02                                 1.524085                            1.472555      -0.834058       2.502533                    0.999561       2.961906       7.490618       0.582489       1.124835      -0.749667       0.012313       0.032759      -0.012697       0.037229       0.009966       0.001039      -0.002172      -0.023058       0.013371      -0.017604       0.004275       0.013330              1.527710       1.262500       0.141972      -0.083356       1.778898      -0.221430       1.541732          -0.000001
           20              H       7.023768      11.726654      14.188763       0.146220       1.003457 0.71712594E+01  0.66879933E+02                                 1.521905                            1.465650      -0.809590       2.515754                    0.999673       2.942936       7.425096       0.584668       1.123302      -0.750192       0.006679       0.033038       0.014457       0.036676       0.005923      -0.001154       0.002986      -0.027414       0.014855      -0.017543       0.004213       0.013331              1.528551       1.218394       0.046355       0.039455       1.835835       0.241711       1.531425          -0.000001
           21              H      10.244382      14.876864       9.685142       0.134952       1.138315 0.81241072E+01  0.78509301E+02                                 1.685578                            1.582910      -0.849054       2.490881                    0.999340       3.117197       8.121091       0.548015       1.156559      -0.741489      -0.012189       0.037819      -0.003359       0.039876      -0.006944       0.003139      -0.002778      -0.003021      -0.053413      -0.018326       0.001819       0.016507              1.735869       1.540275      -0.119490       0.025944       2.322604      -0.076977       1.344728          -0.000000
           22              H       7.326689      11.520157       7.421542       0.105546       1.219945 0.87243894E+01  0.86933172E+02                                 1.846505                            1.695026      -1.019181       2.396739                    0.997729       3.457622       9.538029       0.497745       1.234949      -0.720144       0.014723       0.040679       0.027401       0.051209       0.012417       0.002800       0.002017      -0.028624       0.002003      -0.019466       0.000403       0.019064              1.958985       1.575591       0.201801       0.225910       2.055756       0.582982       2.245609           0.000001
           23              H       5.908620       8.037661       4.806220       0.146946       1.115985 0.83697099E+01  0.82305363E+02                                 1.729339                            1.659142      -1.042640       2.408932                    0.997542       3.221185       8.746288       0.505010       1.233355      -0.722414      -0.015168      -0.031503      -0.018717       0.039658       0.014250       0.003788       0.000593      -0.020422       0.006608      -0.019086       0.002300       0.016785              1.747519       1.481732       0.159381       0.109402       1.859655       0.341308       1.901169          -0.000000
           24              H       8.694826      12.997851       9.616370       0.135023       1.082312 0.75098671E+01  0.72066214E+02                                 1.705967                            1.576298      -0.837354       2.495806                    0.999376       3.238041       8.760762       0.514436       1.240725      -0.719429      -0.042058       0.005665      -0.005107       0.042744      -0.004451       0.003919      -0.002106       0.005268      -0.049237      -0.017063       0.003035       0.014028              1.795884       2.471095       0.080941       0.124933       1.517369       0.005209       1.399187          -0.000001
           25              H       6.416262       7.803578      14.408835       0.146783       1.095804 0.81637759E+01  0.80084430E+02                                 1.728723                            1.653102      -0.978999       2.434163                    0.998347       3.278914       9.002813       0.497405       1.255276      -0.716521      -0.007040      -0.032968       0.018957       0.038675       0.009533      -0.004000      -0.000941      -0.029567       0.007775      -0.019468       0.002870       0.016598              1.758407       1.394105       0.008607       0.011836       1.947200      -0.392917       1.933915          -0.000001
           26              H       9.796658      10.226959      18.319047       0.127448       1.140700 0.84311182E+01  0.82443844E+02                                 1.701406                            1.621855      -0.903631       2.457578                    0.999144       3.208512       8.478351       0.535381       1.169958      -0.737486       0.036457       0.011061      -0.015837       0.041259       0.006586      -0.001121      -0.000930       0.028074      -0.021353      -0.012037      -0.007091       0.019128              1.718309       2.012071       0.162509      -0.332841       1.413369      -0.081104       1.729488          -0.000001
           27              H       5.976860       7.860938       7.118943       0.104875       1.189665 0.85684383E+01  0.85201913E+02                                 1.838062                            1.697861      -0.871249       2.465697                    0.999162       3.432750       9.534979       0.488230       1.261635      -0.714566      -0.016031      -0.041669       0.017052       0.047792       0.007831       0.000652       0.003264      -0.022081      -0.006115      -0.012530      -0.002660       0.015190              1.933750       1.498516       0.253090      -0.163233       2.241809      -0.566730       2.060926           0.000001
           28              H       7.077029      11.546905      11.895689       0.103706       1.252347 0.90487510E+01  0.90994236E+02                                 1.884782                            1.731420      -0.982379       2.414241                    0.998034       3.460136       9.589562       0.490268       1.242360      -0.719049       0.010436       0.042506      -0.025703       0.050758       0.008238      -0.004122      -0.000647      -0.032507       0.000993      -0.019154       0.000954       0.018201              1.999628       1.545367       0.119040      -0.121733       2.223523      -0.635280       2.229995           0.000001
           29              H       9.824953      10.564569       0.988360       0.126259       1.171844 0.87745234E+01  0.86882515E+02                                 1.749481                            1.668410      -0.923594       2.449213                    0.998772       3.273829       8.777658       0.519977       1.189634      -0.732558       0.038329       0.002185       0.016834       0.041919       0.004617       0.001806      -0.000176       0.029956      -0.019196      -0.012507      -0.006488       0.018995              1.764746       2.094900       0.032710       0.361688       1.422238      -0.013101       1.777099           0.000000
           30              H       3.466945       9.467418      18.275819       0.129107       1.168053 0.82842246E+01  0.80134936E+02                                 1.686004                            1.573092      -0.924758       2.450093                    0.998904       3.135809       8.070065       0.565260       1.120180      -0.750359      -0.037105      -0.002698      -0.017171       0.040975       0.002289       0.000471      -0.000826       0.030062      -0.019557      -0.012078      -0.006393       0.018471              1.726967       2.193450       0.002921       0.361059       1.316561       0.002477       1.670890          -0.000000
           31              H       3.458623       9.989207       0.968711       0.130196       1.167837 0.82557006E+01  0.79798428E+02                                 1.686794                            1.571393      -0.935908       2.446416                    0.998855       3.128333       8.050486       0.564961       1.121624      -0.750040      -0.038391      -0.003490       0.017212       0.042217       0.002746      -0.000355      -0.000748       0.031138      -0.020342      -0.012508      -0.006698       0.019207              1.728307       2.196065       0.039079      -0.360606       1.320789      -0.037639       1.668066           0.000000
           32              H       6.374652       7.714184      12.100042       0.098732       1.198371 0.86600214E+01  0.86752448E+02                                 1.875330                            1.726868      -0.956870       2.422583                    0.997893       3.568613      10.104528       0.473492       1.291310      -0.707062      -0.008848      -0.044300      -0.018273       0.048731       0.004351      -0.000726      -0.001031      -0.031533      -0.004142      -0.015689      -0.001425       0.017114              1.984499       1.450649       0.108536       0.085154       2.357731       0.641537       2.145116           0.000001
           33              H       0.990318       2.957300       5.132398       0.143924       1.004332 0.72291276E+01  0.67579545E+02                                 1.524086                            1.472556      -0.834059       2.502533                    0.999561       2.961907       7.490623       0.582489       1.124836      -0.749667      -0.012314       0.032759      -0.012697       0.037229      -0.009966      -0.001039      -0.002172      -0.023058       0.013371      -0.017605       0.004275       0.013330              1.527711       1.262501      -0.141973       0.083357       1.778900      -0.221430       1.541733          -0.000001
           34              H       1.298232       2.919154      14.188763       0.146220       1.003455 0.71712451E+01  0.66879762E+02                                 1.521903                            1.465648      -0.809589       2.515754                    0.999673       2.942933       7.425085       0.584668       1.123301      -0.750192      -0.006679       0.033038       0.014458       0.036677      -0.005924       0.001154       0.002986      -0.027414       0.014855      -0.017543       0.004213       0.013331              1.528550       1.218393      -0.046355      -0.039455       1.835833       0.241711       1.531423          -0.000001
           35              H      14.721618       6.069364       9.685142       0.134952       1.138325 0.81242028E+01  0.78510494E+02                                 1.685592                            1.582922      -0.849066       2.490875                    0.999339       3.117212       8.121157       0.548012       1.156563      -0.741488       0.012188       0.037819      -0.003359       0.039876       0.006944      -0.003139      -0.002778      -0.003021      -0.053413      -0.018326       0.001819       0.016507              1.735883       1.540288       0.119491      -0.025944       2.322624      -0.076978       1.344737          -0.000001
           36              H       0.995311       2.712657       7.421542       0.105547       1.219927 0.87242304E+01  0.86931152E+02                                 1.846484                            1.695008      -1.019157       2.396751                    0.997730       3.457592       9.537908       0.497748       1.234946      -0.720145      -0.014723       0.040680       0.027401       0.051209      -0.012417      -0.002800       0.002017      -0.028624       0.002003      -0.019466       0.000402       0.019064              1.958962       1.575575      -0.201798      -0.225906       2.055731       0.582972       2.245580           0.000001
           37              H       2.413380      16.845161       4.806220       0.146946       1.115982 0.83696876E+01  0.82305093E+02                                 1.729337                            1.659141      -1.042639       2.408933                    0.997542       3.221180       8.746273       0.505010       1.233356      -0.722414       0.015168      -0.031503      -0.018717       0.039659      -0.014250      -0.003788       0.000593      -0.020422       0.006608      -0.019086       0.002300       0.016785              1.747517       1.481731      -0.159380      -0.109402       1.859653       0.341307       1.901166          -0.000001
           38              H      16.271174       4.190351       9.616370       0.135023       1.082299 0.75097463E+01  0.72064722E+02                                 1.705949                            1.576282      -0.837331       2.495817                    0.999376       3.238019       8.760665       0.514440       1.240721      -0.719430       0.042058       0.005666      -0.005107       0.042744       0.004451      -0.003919      -0.002106       0.005269      -0.049237      -0.017063       0.003035       0.014028              1.795864       2.471064      -0.080939      -0.124931       1.517353       0.005209       1.399174          -0.000001
           39              H       1.905738      16.611078      14.408835       0.146783       1.095804 0.81637733E+01  0.80084400E+02                                 1.728723                            1.653102      -0.978999       2.434164                    0.998347       3.278913       9.002811       0.497404       1.255277      -0.716521       0.007040      -0.032968       0.018957       0.038675      -0.009534       0.003999      -0.000941      -0.029567       0.007775      -0.019468       0.002870       0.016598              1.758406       1.394105      -0.008607      -0.011836       1.947200      -0.392917       1.933914           0.000000
           40              H      15.169342       1.419459      18.319047       0.127448       1.140700 0.84311164E+01  0.82443820E+02                                 1.701406                            1.621855      -0.903629       2.457579                    0.999144       3.208512       8.478350       0.535381       1.169958      -0.737486      -0.036457       0.011061      -0.015837       0.041259      -0.006586       0.001121      -0.000930       0.028074      -0.021353      -0.012037      -0.007091       0.019128              1.718309       2.012071      -0.162509       0.332841       1.413368      -0.081104       1.729488           0.000000
           41              H       2.345140      16.668438       7.118943       0.104875       1.189661 0.85683963E+01  0.85201372E+02                                 1.838056                            1.697855      -0.871244       2.465700                    0.999162       3.432741       9.534940       0.488232       1.261633      -0.714567       0.016031      -0.041670       0.017051       0.047792      -0.007832      -0.000652       0.003264      -0.022081      -0.006115      -0.012531      -0.002660       0.015191              1.933744       1.498512      -0.253089       0.163232       2.241801      -0.566728       2.060918           0.000001
           42              H       1.244971       2.739405      11.895689       0.103707       1.252328 0.90485795E+01  0.90992036E+02                                 1.884760                            1.731401      -0.982354       2.414253                    0.998035       3.460106       9.589439       0.490272       1.242357      -0.719050      -0.010436       0.042507      -0.025703       0.050758      -0.008238       0.004122      -0.000648      -0.032507       0.000994      -0.019154       0.000954       0.018201              1.999604       1.545351      -0.119038       0.121731       2.223495      -0.635268       2.229966           0.000001
           43              H      15.141047       1.757069       0.988360       0.126259       1.171844 0.87745193E+01  0.86882469E+02                                 1.749481                            1.668411      -0.923594       2.449213                    0.998772       3.273828       8.777657       0.519976       1.189635      -0.732558      -0.038329       0.002185       0.016834       0.041920      -0.004617      -0.001806      -0.000176       0.029957      -0.019196      -0.012507      -0.006488       0.018995              1.764746       2.094900      -0.032710      -0.361688       1.422238      -0.013101       1.777099           0.000001
           44              H       4.855055       0.659918      18.275819       0.129107       1.168058 0.82842675E+01  0.80135463E+02                                 1.686009                            1.573097      -0.924760       2.450091                    0.998904       3.135816       8.070091       0.565259       1.120180      -0.750359       0.037105      -0.002698      -0.017171       0.040974      -0.002289      -0.000471      -0.000826       0.030062      -0.019557      -0.012078      -0.006393       0.018471              1.726972       2.193458      -0.002921      -0.361060       1.316564       0.002477       1.670895           0.000001
           45              H       4.863377       1.181707       0.968711       0.130196       1.167838 0.82557161E+01  0.79798623E+02                                 1.686797                            1.571395      -0.935907       2.446416                    0.998855       3.128335       8.050496       0.564960       1.121625      -0.750040       0.038391      -0.003490       0.017212       0.042217      -0.002746       0.000355      -0.000748       0.031138      -0.020342      -0.012508      -0.006698       0.019206              1.728309       2.196069      -0.039079       0.360607       1.320791      -0.037639       1.668069           0.000000
           46              H       1.947348      16.521684      12.100042       0.098732       1.198368 0.86599956E+01  0.86752110E+02                                 1.875326                            1.726865      -0.956866       2.422584                    0.997893       3.568607      10.104501       0.473493       1.291309      -0.707062       0.008848      -0.044300      -0.018273       0.048731      -0.004351       0.000726      -0.001031      -0.031533      -0.004142      -0.015689      -0.001425       0.017114              1.984495       1.450647      -0.108536      -0.085154       2.357726       0.641536       2.145111           0.000001
           47              H       9.312318       5.201799      14.516907       0.143924       1.004332 0.72291254E+01  0.67579515E+02                                 1.524085                            1.472555      -0.834059       2.502532                    0.999561       2.961908       7.490623       0.582490       1.124835      -0.749667      -0.012313      -0.032759       0.012697       0.037228       0.009966       0.001039      -0.002171      -0.023058       0.013371      -0.017604       0.004275       0.013330              1.527710       1.262500       0.141972      -0.083357       1.778898      -0.221430       1.541733          -0.000001
           48              H       9.620232       5.239945       5.460542       0.146220       1.003454 0.71712322E+01  0.66879604E+02                                 1.521901                            1.465646      -0.809589       2.515754                    0.999673       2.942932       7.425078       0.584669       1.123300      -0.750193      -0.006679      -0.033038      -0.014457       0.036677       0.005923      -0.001154       0.002986      -0.027414       0.014854      -0.017543       0.004212       0.013331              1.528547       1.218392       0.046355       0.039455       1.835830       0.241710       1.531421          -0.000001
           49              H       6.399618       2.089735       9.964163       0.134953       1.138306 0.81240272E+01  0.78508314E+02                                 1.685568                            1.582901      -0.849044       2.490886                    0.999340       3.117183       8.121037       0.548018       1.156557      -0.741490       0.012189      -0.037819       0.003359       0.039877      -0.006944       0.003139      -0.002778      -0.003021      -0.053413      -0.018326       0.001819       0.016507              1.735858       1.540266      -0.119489       0.025943       2.322589      -0.076976       1.344720          -0.000000
           50              H       9.317311       5.446442      12.227763       0.105546       1.219952 0.87244531E+01  0.86933978E+02                                 1.846513                            1.695032      -1.019190       2.396735                    0.997729       3.457634       9.538076       0.497744       1.234949      -0.720144      -0.014722      -0.040679      -0.027401       0.051209       0.012417       0.002801       0.002016      -0.028624       0.002002      -0.019466       0.000403       0.019064              1.958994       1.575597       0.201802       0.225912       2.055765       0.582986       2.245620           0.000001
           51              H      10.735380       8.928938      14.843085       0.146946       1.115983 0.83696885E+01  0.82305102E+02                                 1.729337                            1.659141      -1.042637       2.408934                    0.997542       3.221181       8.746275       0.505010       1.233356      -0.722414       0.015168       0.031503       0.018717       0.039659       0.014250       0.003787       0.000593      -0.020422       0.006608      -0.019086       0.002300       0.016785              1.747517       1.481730       0.159380       0.109402       1.859653       0.341307       1.901167          -0.000001
           52              H       7.949174       3.968748      10.032935       0.135024       1.082319 0.75099262E+01  0.72066941E+02                                 1.705976                            1.576305      -0.837364       2.495802                    0.999376       3.238051       8.760806       0.514434       1.240727      -0.719429       0.042058      -0.005665       0.005106       0.042744      -0.004451       0.003919      -0.002106       0.005267      -0.049237      -0.017063       0.003035       0.014028              1.795893       2.471110       0.080941       0.124934       1.517376       0.005209       1.399193          -0.000001
           53              H      10.227738       9.163021       5.240470       0.146782       1.095804 0.81637760E+01  0.80084436E+02                                 1.728724                            1.653102      -0.978999       2.434163                    0.998347       3.278914       9.002815       0.497404       1.255277      -0.716521       0.007040       0.032968      -0.018957       0.038675       0.009533      -0.003999      -0.000941      -0.029567       0.007775      -0.019468       0.002870       0.016598              1.758407       1.394106       0.008607       0.011836       1.947201      -0.392918       1.933916          -0.000000
           54              H       6.847342       6.739640       1.330258       0.127447       1.140700 0.84311161E+01  0.82443808E+02                                 1.701405                            1.621855      -0.903630       2.457578                    0.999144       3.208512       8.478347       0.535381       1.169958      -0.737486      -0.036457      -0.011061       0.015837       0.041259       0.006586      -0.001121      -0.000930       0.028074      -0.021353      -0.012037      -0.007091       0.019128              1.718309       2.012070       0.162509      -0.332841       1.413368      -0.081104       1.729487          -0.000000
           55              H      10.667140       9.105661      12.530362       0.104874       1.189666 0.85684422E+01  0.85201966E+02                                 1.838063                            1.697861      -0.871249       2.465697                    0.999162       3.432752       9.534987       0.488230       1.261635      -0.714566       0.016031       0.041669      -0.017052       0.047792       0.007831       0.000652       0.003264      -0.022081      -0.006115      -0.012530      -0.002660       0.015190              1.933751       1.498517       0.253090      -0.163233       2.241810      -0.566731       2.060927           0.000001
           56              H       9.566971       5.419694       7.753616       0.103706       1.252356 0.90488291E+01  0.90995234E+02                                 1.884791                            1.731428      -0.982389       2.414236                    0.998034       3.460149       9.589615       0.490266       1.242361      -0.719048      -0.010436      -0.042506       0.025703       0.050758       0.008238      -0.004122      -0.000647      -0.032507       0.000993      -0.019154       0.000954       0.018201              1.999639       1.545374       0.119041      -0.121734       2.223536      -0.635285       2.230008           0.000001
           57              H       6.819047       6.402030      18.660945       0.126260       1.171841 0.87744983E+01  0.86882198E+02                                 1.749478                            1.668408      -0.923593       2.449214                    0.998772       3.273825       8.777642       0.519977       1.189634      -0.732558      -0.038329      -0.002185      -0.016834       0.041920       0.004617       0.001806      -0.000176       0.029957      -0.019196      -0.012507      -0.006488       0.018995              1.764742       2.094896       0.032710       0.361687       1.422236      -0.013101       1.777095           0.000000
           58              H      13.177055       7.499181       1.373486       0.129107       1.168059 0.82842798E+01  0.80135612E+02                                 1.686010                            1.573098      -0.924764       2.450089                    0.998904       3.135818       8.070098       0.565259       1.120180      -0.750359       0.037105       0.002698       0.017171       0.040974       0.002289       0.000471      -0.000826       0.030063      -0.019557      -0.012078      -0.006393       0.018471              1.726974       2.193460       0.002921       0.361061       1.316565       0.002477       1.670897           0.000000
           59              H      13.185377       6.977392      18.680594       0.130196       1.167839 0.82557217E+01  0.79798685E+02                                 1.686797                            1.571395      -0.935911       2.446414                    0.998855       3.128337       8.050500       0.564961       1.121624      -0.750040       0.038391       0.003490      -0.017212       0.042217       0.002747      -0.000355      -0.000748       0.031138      -0.020342      -0.012508      -0.006698       0.019207              1.728309       2.196068       0.039079      -0.360607       1.320791      -0.037639       1.668069          -0.000000
           60              H      10.269348       9.252415       7.549263       0.098731       1.198371 0.86600237E+01  0.86752478E+02                                 1.875331                            1.726868      -0.956871       2.422582                    0.997893       3.568615      10.104535       0.473492       1.291310      -0.707062       0.008848       0.044300       0.018273       0.048730       0.004351      -0.000726      -0.001031      -0.031533      -0.004141      -0.015689      -0.001424       0.017114              1.984499       1.450650       0.108536       0.085154       2.357732       0.641538       2.145116           0.000001
           61              C       1.925211      14.065055       9.757845      -0.147740      53.671036 0.56252576E+03  0.14054037E+05                                12.498051                            7.931007      -0.148455       1.916687                    0.999377      30.659057      89.794931       0.584658       0.419320      -1.066200       0.006993      -0.040066       0.002124       0.040727      -0.000032      -0.007926      -0.000223       0.028310      -0.048775      -0.017829      -0.006021       0.023850             19.075203      17.105086     -12.027596      -0.624883      33.021351       0.012412       7.099171          -0.000009
           62              C      16.159660      15.380423      18.446571      -0.064694      37.933942 0.44631625E+03  0.10517466E+05                                 9.790016                            7.037813      -0.113307       1.958596                    0.999282      28.050323      79.628605       0.624559       0.416164      -1.068869       0.008240      -0.011623       0.027255       0.030754       0.006490      -0.002816       0.004692      -0.028885      -0.016017      -0.014731      -0.004436       0.019167             12.334346      11.300821      -0.154348       0.533813       5.182242      -1.493707      20.519974           0.000004
           63              C       4.683622      11.328725       9.646237       0.582389      25.929675 0.25129382E+03  0.52391241E+04                                 8.298075                            5.671444      -0.153900       1.998196                    0.999376      23.078539      66.025142       0.612058       0.479995      -1.009852       0.028248      -0.029654      -0.003655       0.041118       0.012400       0.003370       0.000299       0.008202       0.315604      -0.065679      -0.039598       0.105277             11.814877      16.665932      -7.488309      -0.446762      13.668831       0.204628       5.109870          -0.000075
           64              C      15.372398      14.816613      14.126671      -0.216573      32.893060 0.42210318E+03  0.98183020E+04                                 8.859372                            6.795283       0.290142       2.068119                    0.999765      29.185221      82.564434       0.641890       0.410230      -1.071712       0.007344      -0.021319      -0.021170       0.030929      -0.003961       0.005375      -0.017501       0.003986      -0.066087      -0.030152       0.008997       0.021155             10.813389       5.033362      -0.920330      -0.500068       8.498666       1.305366      18.908138           0.000053
           65              C      16.184626      15.550506      16.975624       0.449156      26.608844 0.29271998E+03  0.62713993E+04                                 8.165535                            6.015744      -0.049633       2.032265                    0.999378      23.301813      65.215374       0.616647       0.463615      -1.029817      -0.000060      -0.001870      -0.049405       0.049440       0.003160       0.020372       0.014948      -0.121815      -0.107353      -0.060472      -0.020517       0.080989             10.138907       9.016144       0.236367       0.497131       4.490962      -1.226460      16.909615          -0.000025
           66              C      15.212616      14.879219       5.877107      -0.210970      32.511406 0.41226761E+03  0.95370475E+04                                 8.798264                            6.724087       0.256394       2.060688                    0.999667      28.950927      81.785929       0.643802       0.411262      -1.070604       0.005215      -0.020873       0.021384       0.030334      -0.003831      -0.001337       0.019729       0.005469      -0.061527      -0.030702       0.010695       0.020007             10.691957       4.665768      -0.310641       0.245521       9.297935      -1.954649      18.112169           0.000042
           67              C      15.006230      15.997224       5.146349       0.255487      32.998807 0.36366763E+03  0.82063634E+04                                 9.361491                            6.583445      -0.277705       1.930235                    0.998745      25.372143      72.314118       0.607333       0.446923      -1.041766      -0.005112      -0.005207      -0.076722       0.077068       0.000651      -0.002970       0.003343       0.006368       0.187630      -0.034658      -0.028096       0.062754             12.684953       5.088793      -0.263575       0.348819       9.193880      -0.480496      23.772186          -0.000040
           68              C       2.187022      11.793324       9.872990      -0.126467      35.676073 0.41656086E+03  0.97192764E+04                                 9.486995                            6.818338       0.010210       1.968510                    0.999643      29.703618      85.934061       0.627250       0.418514      -1.059583      -0.012767       0.018638      -0.001720       0.022656       0.003454       0.001648      -0.000600      -0.004251      -0.030591      -0.010461       0.001303       0.009158             12.283247      15.554809      -5.662993      -0.755633      16.036879      -0.082551       5.258053          -0.000031
           69              C      14.966285      15.867264      14.903212       0.247050      33.432531 0.37354055E+03  0.84794570E+04                                 9.426838                            6.662122      -0.255056       1.934529                    0.998706      25.558277      72.883788       0.605560       0.445573      -1.043333      -0.003234      -0.008499       0.072935       0.073500       0.001811       0.002418      -0.006960       0.002753       0.181304      -0.033064      -0.027951       0.061016             12.802476       5.537099      -0.963568      -0.130596       8.552744      -0.631402      24.317586          -0.000050
           70              C      16.154666      15.808979       1.562709      -0.062345      37.653683 0.44270170E+03  0.10413243E+05                                 9.753294                            7.017726      -0.115980       1.960645                    0.999204      27.938441      79.291785       0.624192       0.417170      -1.068004       0.008248      -0.005309      -0.026509       0.028265       0.001015       0.004034       0.001218      -0.041508      -0.027906      -0.017983      -0.007497       0.025480             12.247711      11.158873      -0.265511      -0.589355       5.070718      -0.653351      20.513542           0.000020
           71              C      15.362412      14.972638      12.761438       0.118733      26.187560 0.31776861E+03  0.69253115E+04                                 7.794119                            6.014142       0.179504       2.083571                    0.999779      25.378827      70.834596       0.658431       0.426842      -1.054947      -0.023873       0.039004       0.000544       0.045733       0.007645       0.003126       0.006256       0.036606      -0.112459      -0.038539      -0.000284       0.038823              9.451310       4.778877      -0.939302      -0.300893       7.910160       0.458825      15.664891          -0.000052
           72              C      13.739622      15.735347      16.979161       0.452026      26.791833 0.28485514E+03  0.60417003E+04                                 8.117941                            5.898162       0.064391       2.074602                    0.999529      22.813026      62.851650       0.630566       0.457974      -1.036356       0.003464       0.003188      -0.046998       0.047233       0.004383      -0.022851       0.006279      -0.142972      -0.125991      -0.069820      -0.023036       0.092856              9.879018       9.711210       0.350109      -0.610107       4.187142      -0.791515      15.738701          -0.000018
           73              C      14.538534      17.019153      14.320020      -0.203655      33.315557 0.44202925E+03  0.10451478E+05                                 9.086881                            7.059562       0.065989       1.999578                    0.999179      29.700674      86.062323       0.612694       0.422801      -1.058523      -0.020333       0.023251      -0.019514       0.036536       0.002896       0.000231       0.020354       0.009280      -0.069489      -0.033450       0.013993       0.019457             11.025250       5.381067      -1.061895       0.427817       8.768858      -1.679854      18.925824           0.000054
           74              C       1.299896      12.868996       9.912681      -0.125316      36.299027 0.42549576E+03  0.99780219E+04                                 9.598242                            6.882439       0.071745       1.986924                    0.999639      29.752109      86.220363       0.625657       0.417466      -1.060517       0.016516      -0.013127      -0.002994       0.021309       0.005568      -0.001502       0.001647       0.016863      -0.029322      -0.010565      -0.004463       0.015029             12.515439      15.665647      -5.671158      -0.808327      16.452031      -0.047781       5.428641           0.000013
           75              C      13.752937      16.104094       1.587467      -0.056604      38.561728 0.42995895E+03  0.10010027E+05                                 9.808037                            6.866807       0.023771       2.007930                    0.999485      27.419966      76.670429       0.639711       0.411258      -1.075024      -0.009408       0.002268      -0.024564       0.026402       0.000851      -0.007998       0.001258      -0.034240      -0.027521      -0.019078      -0.002689       0.021767             12.169006      12.322386      -0.022972       1.007455       4.796902      -0.517393      19.387729           0.000022
           76              C      14.964620      15.447734      19.129188       0.026177      35.991510 0.41221624E+03  0.95626406E+04                                 9.541774                            6.853937      -0.208587       1.936540                    0.999247      27.312924      77.985895       0.617827       0.427353      -1.057378       0.000217      -0.006346       0.013361       0.014793      -0.003059       0.000701       0.001042      -0.002487      -0.064100      -0.021420       0.007428       0.013992             11.856123      12.114594       0.075118      -0.010180       4.790586      -0.884381      18.663190           0.000009
           77              C      16.179632      15.732041       3.040140       0.453314      26.041082 0.28843230E+03  0.61580323E+04                                 8.061319                            5.983278      -0.052583       2.034323                    0.999367      23.167541      64.769571       0.616371       0.465442      -1.028596      -0.000402      -0.002124       0.044993       0.045045       0.026855      -0.019589       0.011960      -0.123612      -0.113989      -0.065573      -0.021305       0.086877              9.917511       8.767031      -0.387176      -0.429493       4.422928      -0.475440      16.562574          -0.000024
           78              C      14.841455      17.185766       5.747815      -0.206896      33.066015 0.43293905E+03  0.10197517E+05                                 9.076080                            7.006546       0.002909       1.984764                    0.998349      29.594574      85.976467       0.611541       0.425219      -1.055563      -0.013942       0.021110       0.020413       0.032507      -0.006273       0.002435      -0.019608       0.026433      -0.057944      -0.032609       0.006993       0.025616             11.077133       4.903978      -0.092883      -0.385604       9.229547       1.344958      19.097875           0.000044
           79              C       0.670753      15.715524       0.871643      -0.087596      30.744780 0.40616303E+03  0.94100619E+04                                 8.595559                            6.785945       0.027969       1.991231                    0.999596      28.703316      82.549566       0.621817       0.425159      -1.056193      -0.009453      -0.007738      -0.026178       0.028888      -0.000848       0.005514       0.003130      -0.026443      -0.090848      -0.031375       0.002834       0.028541              9.739465       9.425737      -0.549115      -1.083648       4.940827      -0.777910      14.851831          -0.000015
           80              C      13.749608      16.085364       3.062541       0.467547      26.292113 0.27572535E+03  0.58105422E+04                                 8.055463                            5.830284      -0.008423       2.056073                    0.999542      22.630438      62.495953       0.628684       0.462311      -1.032153       0.003908       0.003288       0.043460       0.043760       0.014692       0.023505      -0.000328      -0.139190      -0.124811      -0.069791      -0.022174       0.091965              9.799699       9.594580      -0.046685       0.651542       4.114309      -0.235380      15.690207          -0.000019
           81              C      14.568493      17.108819      12.937299       0.118586      26.013761 0.31221080E+03  0.67655910E+04                                 7.729278                            5.926744       0.380576       2.153011                    0.999773      25.118017      69.616458       0.669935       0.421906      -1.059372       0.002670      -0.042322      -0.004232       0.042617       0.014041       0.005313       0.002340       0.029057      -0.106482      -0.035951      -0.002457       0.038408              9.436648       4.644434      -1.100553       0.113536       8.179014      -0.705619      15.486497          -0.000053
           82              C       3.471938      12.178071       9.690448      -0.107779      56.389926 0.54252000E+03  0.13435240E+05                                12.999289                            7.830746      -0.187707       1.915987                    0.999108      29.979644      87.486358       0.583518       0.423859      -1.063083      -0.028035       0.012446       0.001898       0.030733       0.006444       0.000695       0.002239      -0.031223      -0.023202      -0.013034      -0.007912       0.020946             21.075040      32.544979     -17.078399      -1.364259      23.339881       0.515738       7.340260           0.000037
           83              C      14.959627      16.003716       0.892668       0.030358      36.232723 0.41630877E+03  0.96791417E+04                                 9.602359                            6.899066      -0.188025       1.945258                    0.999350      27.259847      77.860217       0.614453       0.428742      -1.056773      -0.000797      -0.003253      -0.013561       0.013968      -0.003347       0.001132       0.005669      -0.003956      -0.064759      -0.022585       0.007361       0.015224             11.944463      12.091266      -0.099857      -0.073167       4.824846      -0.870795      18.917278          -0.000013
           84              C      15.224267      14.996200       7.243127       0.120022      25.568546 0.31076960E+03  0.67325753E+04                                 7.654021                            5.931633       0.266701       2.115630                    0.999734      25.145966      69.887930       0.665920       0.424562      -1.056769      -0.013770       0.042899      -0.000209       0.045055       0.006857      -0.000480      -0.005456       0.042603      -0.116752      -0.039707      -0.002152       0.041859              9.208931       4.373872      -0.431753       0.198234       8.368290      -0.807497      14.884629          -0.000043
           85              C      13.761259      15.614126      18.464059      -0.060483      38.630534 0.43585260E+03  0.10179832E+05                                 9.813559                            6.911159       0.014801       2.001924                    0.999503      27.568602      77.160135       0.638134       0.410954      -1.075434      -0.006241      -0.006638       0.027415       0.028890       0.002220       0.005990       0.003362      -0.030663      -0.012313      -0.016244      -0.001972       0.018216             12.132022      12.516982       0.130763      -0.868164       4.832832      -0.855086      19.046251          -0.000003
           86              C       0.685733      15.218849      19.125848      -0.080272      30.734964 0.40803543E+03  0.94695617E+04                                 8.611053                            6.813625      -0.033395       1.973345                    0.999332      28.714960      82.803110       0.618563       0.426668      -1.054674      -0.008059      -0.006166       0.024722       0.026724      -0.006896      -0.005302       0.008214      -0.024483      -0.098837      -0.034524       0.002662       0.031862              9.751184       9.541775      -0.386178       0.892462       4.929177      -1.017323      14.782601          -0.000001
           87              C      12.601172      16.253505       0.903082      -0.079637      31.583354 0.38516559E+03  0.87694164E+04                                 8.622484                            6.527959       0.111908       2.019607                    0.999691      28.016609      78.798104       0.648402       0.414895      -1.067093       0.006372      -0.000299      -0.026074       0.026843       0.002937      -0.005621       0.004729      -0.020432      -0.080422      -0.028343       0.004002       0.024341              9.748908      11.051620      -0.053941       1.136754       4.461122      -0.489710      13.733982          -0.000018
           88              C      12.591186      15.685057      19.143728      -0.074618      31.344609 0.38304393E+03  0.87047964E+04                                 8.566673                            6.499838       0.121721       2.023555                    0.999705      27.906046      78.287906       0.651641       0.413607      -1.068448       0.002929      -0.005314       0.025101       0.025824       0.000479       0.004416       0.003382      -0.014628      -0.079049      -0.027171       0.006396       0.020775              9.677910      11.061256       0.071167      -1.033640       4.440539      -0.469539      13.531936           0.000007
           89              C      14.829804      17.230136       7.125624       0.116223      26.257919 0.31512715E+03  0.68560357E+04                                 7.820516                            5.979488       0.309733       2.129535                    0.999754      25.299023      70.639361       0.661676       0.425474      -1.055393      -0.004167      -0.042053       0.003545       0.042408       0.006524      -0.002694       0.001872       0.039321      -0.113197      -0.037948      -0.001705       0.039653              9.595957       4.319412      -0.355705      -0.293364       8.859740       0.564181      15.608720          -0.000046
           90              C       1.313212      15.409995       9.767473       0.611797      25.165639 0.23909971E+03  0.49301434E+04                                 8.036719                            5.539832       0.047308       2.071546                    0.999691      22.686398      64.839909       0.617135       0.481333      -1.007746      -0.023793       0.049603      -0.002284       0.055062       0.021444       0.029449       0.004054       0.014367       0.254093      -0.066384      -0.025717       0.092101             10.590755      11.141656      -2.460509      -1.110309      15.228959      -0.243597       5.401649          -0.000019
           91              C      10.247211      11.709044       9.891460      -0.147735      53.670870 0.56252340E+03  0.14053962E+05                                12.498026                            7.930989      -0.148451       1.916689                    0.999377      30.658984      89.794649       0.584659       0.419320      -1.066201       0.006993       0.040065      -0.002124       0.040727       0.000031       0.007926      -0.000223       0.028309      -0.048776      -0.017829      -0.006021       0.023850             19.075163      17.105024      12.027548       0.624880      33.021310       0.012408       7.099155          -0.000008
           92              C       7.837660      10.393676       1.202734      -0.064694      37.933959 0.44631637E+03  0.10517470E+05                                 9.790020                            7.037815      -0.113308       1.958595                    0.999282      28.050328      79.628636       0.624559       0.416164      -1.068869       0.008240       0.011623      -0.027255       0.030754      -0.006490       0.002816       0.004692      -0.028885      -0.016018      -0.014731      -0.004436       0.019167             12.334356      11.300825       0.154348      -0.533814       5.182244      -1.493709      20.519999          -0.000000
           93              C      13.005622      14.445374      10.003068       0.582391      25.929525 0.25129232E+03  0.52390831E+04                                 8.298035                            5.671422      -0.153885       1.998203                    0.999376      23.078441      66.024722       0.612060       0.479994      -1.009853       0.028248       0.029654       0.003655       0.041118      -0.012401      -0.003371       0.000299       0.008201       0.315604      -0.065680      -0.039597       0.105277             11.814808      16.665820       7.488248       0.446760      13.668760       0.204626       5.109846          -0.000077
           94              C       7.050398      10.957486       5.522634      -0.216573      32.893087 0.42210352E+03  0.98183123E+04                                 8.859378                            6.795286       0.290142       2.068119                    0.999765      29.185235      82.564497       0.641890       0.410230      -1.071712       0.007344       0.021318       0.021170       0.030928       0.003961      -0.005375      -0.017501       0.003985      -0.066088      -0.030152       0.008998       0.021155             10.813399       5.033365       0.920330       0.500071       8.498669       1.305366      18.908163           0.000046
           95              C       7.862626      10.223593       2.673681       0.449155      26.608865 0.29272020E+03  0.62714053E+04                                 8.165540                            6.015746      -0.049635       2.032264                    0.999378      23.301824      65.215417       0.616647       0.463615      -1.029817      -0.000060       0.001870       0.049405       0.049440      -0.003160      -0.020372       0.014947      -0.121815      -0.107353      -0.060472      -0.020517       0.080989             10.138917       9.016148      -0.236367      -0.497131       4.490965      -1.226463      16.909638          -0.000024
           96              C       6.890616      10.894880      13.772198      -0.210971      32.511459 0.41226834E+03  0.95370692E+04                                 8.798274                            6.724093       0.256391       2.060687                    0.999667      28.950958      81.786052       0.643802       0.411262      -1.070603       0.005215       0.020873      -0.021384       0.030334       0.003831       0.001337       0.019729       0.005468      -0.061527      -0.030702       0.010695       0.020007             10.691972       4.665773       0.310641      -0.245523       9.297942      -1.954651      18.112202           0.000040
           97              C       6.684230       9.776875      14.502956       0.255486      32.998821 0.36366773E+03  0.82063663E+04                                 9.361494                            6.583446      -0.277705       1.930235                    0.998745      25.372150      72.314143       0.607333       0.446923      -1.041766      -0.005111       0.005207       0.076722       0.077068      -0.000651       0.002970       0.003343       0.006368       0.187631      -0.034658      -0.028096       0.062754             12.684961       5.088795       0.263575      -0.348821       9.193881      -0.480496      23.772206          -0.000037
           98              C      10.509022      13.980775       9.776315      -0.126467      35.676005 0.41656002E+03  0.97192507E+04                                 9.486980                            6.818329       0.010212       1.968511                    0.999643      29.703586      85.933911       0.627251       0.418514      -1.059583      -0.012766      -0.018638       0.001721       0.022657      -0.003454      -0.001648      -0.000600      -0.004251      -0.030589      -0.010461       0.001303       0.009158             12.283225      15.554772       5.662980       0.755631      16.036857      -0.082551       5.258046          -0.000028
           99              C       6.644285       9.906835       4.746093       0.247049      33.432541 0.37354059E+03  0.84794582E+04                                 9.426840                            6.662122      -0.255056       1.934529                    0.998706      25.558281      72.883804       0.605560       0.445573      -1.043333      -0.003234       0.008499      -0.072935       0.073499      -0.001811      -0.002418      -0.006960       0.002753       0.181305      -0.033065      -0.027951       0.061016             12.802484       5.537100       0.963568       0.130598       8.552745      -0.631404      24.317607          -0.000043
          100              C       7.832666       9.965120      18.086596      -0.062345      37.653702 0.44270185E+03  0.10413248E+05                                 9.753299                            7.017728      -0.115981       1.960645                    0.999204      27.938448      79.291824       0.624192       0.417170      -1.068004       0.008248       0.005309       0.026509       0.028265      -0.001015      -0.004034       0.001218      -0.041508      -0.027906      -0.017983      -0.007497       0.025480             12.247722      11.158877       0.265511       0.589356       5.070720      -0.653352      20.513567           0.000019
          101              C       7.040412      10.801461       6.887867       0.118733      26.187573 0.31776871E+03  0.69253153E+04                                 7.794124                            6.014144       0.179499       2.083570                    0.999779      25.378838      70.834663       0.658430       0.426843      -1.054947      -0.023873      -0.039004      -0.000544       0.045733      -0.007646      -0.003126       0.006256       0.036606      -0.112459      -0.038539      -0.000284       0.038823              9.451318       4.778879       0.939303       0.300896       7.910165       0.458827      15.664909          -0.000045
          102              C       5.417622      10.038752       2.670144       0.452026      26.791844 0.28485521E+03  0.60417024E+04                                 8.117943                            5.898163       0.064391       2.074601                    0.999529      22.813030      62.851668       0.630566       0.457974      -1.036356       0.003464      -0.003188       0.046998       0.047233      -0.004383       0.022851       0.006280      -0.142972      -0.125991      -0.069820      -0.023036       0.092856              9.879023       9.711213      -0.350109       0.610107       4.187143      -0.791516      15.738714          -0.000023
          103              C       6.216534       8.754946       5.329285      -0.203656      33.315584 0.44202959E+03  0.10451488E+05                                 9.086887                            7.059565       0.065988       1.999577                    0.999179      29.700690      86.062388       0.612694       0.422801      -1.058523      -0.020332      -0.023251       0.019514       0.036535      -0.002896      -0.000230       0.020354       0.009280      -0.069489      -0.033450       0.013994       0.019456             11.025259       5.381070       1.061895      -0.427815       8.768860      -1.679856      18.925848           0.000045
          104              C       9.621896      12.905103       9.736624      -0.125318      36.299114 0.42549678E+03  0.99780528E+04                                 9.598260                            6.882449       0.071741       1.986923                    0.999639      29.752150      86.220542       0.625656       0.417466      -1.060517       0.016516       0.013127       0.002994       0.021309      -0.005567       0.001502       0.001647       0.016862      -0.029323      -0.010565      -0.004463       0.015028             12.515464      15.665672       5.671166       0.808329      16.452071      -0.047782       5.428650           0.000011
          105              C       5.430937       9.670005      18.061838      -0.056604      38.561744 0.42995910E+03  0.10010032E+05                                 9.808041                            6.866809       0.023769       2.007930                    0.999485      27.419972      76.670458       0.639711       0.411258      -1.075024      -0.009408      -0.002268       0.024564       0.026402      -0.000851       0.007998       0.001258      -0.034240      -0.027521      -0.019078      -0.002689       0.021767             12.169013      12.322386       0.022972      -1.007455       4.796904      -0.517393      19.387749           0.000014
          106              C       6.642620      10.326365       0.520117       0.026177      35.991531 0.41221643E+03  0.95626468E+04                                 9.541780                            6.853940      -0.208588       1.936539                    0.999247      27.312933      77.985948       0.617827       0.427353      -1.057378       0.000217       0.006346      -0.013361       0.014793       0.003059      -0.000701       0.001042      -0.002487      -0.064101      -0.021420       0.007428       0.013992             11.856135      12.114600      -0.075118       0.010179       4.790589      -0.884382      18.663216           0.000006
          107              C       7.857632      10.042058      16.609165       0.453314      26.041096 0.28843244E+03  0.61580363E+04                                 8.061324                            5.983280      -0.052584       2.034323                    0.999367      23.167547      64.769599       0.616371       0.465442      -1.028596      -0.000402       0.002124      -0.044993       0.045045      -0.026855       0.019589       0.011960      -0.123612      -0.113989      -0.065573      -0.021305       0.086877              9.917519       8.767034       0.387176       0.429493       4.422929      -0.475440      16.562595          -0.000025
          108              C       6.519455       8.588333      13.901490      -0.206896      33.066026 0.43293919E+03  0.10197521E+05                                 9.076082                            7.006547       0.002909       1.984763                    0.998349      29.594584      85.976509       0.611541       0.425219      -1.055563      -0.013941      -0.021110      -0.020413       0.032506       0.006273      -0.002436      -0.019608       0.026433      -0.057943      -0.032609       0.006994       0.025616             11.077138       4.903979       0.092882       0.385600       9.229547       1.344957      19.097887           0.000041
          109              C       8.992753      10.058575      18.777662      -0.087597      30.744817 0.40616358E+03  0.94100783E+04                                 8.595567                            6.785950       0.027967       1.991230                    0.999596      28.703338      82.549658       0.621817       0.425159      -1.056193      -0.009453       0.007738       0.026178       0.028888       0.000848      -0.005514       0.003130      -0.026443      -0.090848      -0.031375       0.002834       0.028541              9.739476       9.425744       0.549116       1.083650       4.940831      -0.777911      14.851854          -0.000015
          110              C       5.427608       9.688735      16.586764       0.467546      26.292127 0.27572548E+03  0.58105457E+04                                 8.055466                            5.830285      -0.008425       2.056072                    0.999542      22.630444      62.495972       0.628684       0.462311      -1.032153       0.003908      -0.003289      -0.043460       0.043760      -0.014692      -0.023505      -0.000327      -0.139190      -0.124811      -0.069791      -0.022174       0.091965              9.799704       9.594583       0.046685      -0.651543       4.114310      -0.235381      15.690221          -0.000018
          111              C       6.246493       8.665280       6.712006       0.118586      26.013776 0.31221095E+03  0.67655961E+04                                 7.729284                            5.926747       0.380572       2.153010                    0.999773      25.118028      69.616528       0.669934       0.421906      -1.059372       0.002672       0.042322       0.004232       0.042617      -0.014042      -0.005313       0.002340       0.029058      -0.106482      -0.035950      -0.002458       0.038408              9.436657       4.644437       1.100553      -0.113534       8.179018      -0.705622      15.486516          -0.000046
          112              C      11.793938      13.596028       9.958857      -0.107785      56.390072 0.54252201E+03  0.13435301E+05                                12.999306                            7.830759      -0.187705       1.915987                    0.999108      29.979702      87.486539       0.583518       0.423859      -1.063083      -0.028036      -0.012446      -0.001898       0.030733      -0.006444      -0.000695       0.002239      -0.031223      -0.023202      -0.013034      -0.007912       0.020945             21.075058      32.544989      17.078413       1.364260      23.339918       0.515738       7.340268           0.000036
          113              C       6.637627       9.770383      18.756637       0.030358      36.232747 0.41630901E+03  0.96791494E+04                                 9.602366                            6.899070      -0.188027       1.945257                    0.999350      27.259857      77.860274       0.614452       0.428743      -1.056773      -0.000797       0.003253       0.013561       0.013968       0.003347      -0.001132       0.005670      -0.003957      -0.064759      -0.022585       0.007361       0.015224             11.944476      12.091272       0.099857       0.073166       4.824849      -0.870796      18.917306          -0.000006
          114              C       6.902267      10.777899      12.406178       0.120022      25.568563 0.31076980E+03  0.67325814E+04                                 7.654026                            5.931636       0.266698       2.115629                    0.999734      25.145983      69.888014       0.665920       0.424562      -1.056768      -0.013769      -0.042899       0.000209       0.045055      -0.006858       0.000480      -0.005456       0.042604      -0.116752      -0.039707      -0.002152       0.041859              9.208938       4.373874       0.431752      -0.198236       8.368295      -0.807500      14.884645          -0.000042
          115              C       5.439259      10.159973       1.185246      -0.060484      38.630576 0.43585308E+03  0.10179846E+05                                 9.813567                            6.911163       0.014799       2.001923                    0.999503      27.568620      77.160210       0.638134       0.410954      -1.075434      -0.006241       0.006638      -0.027415       0.028890      -0.002220      -0.005990       0.003361      -0.030662      -0.012313      -0.016244      -0.001972       0.018216             12.132035      12.516989      -0.130763       0.868164       4.832835      -0.855087      19.046281           0.000001
          116              C       9.007733      10.555250       0.523457      -0.080271      30.734973 0.40803549E+03  0.94695641E+04                                 8.611056                            6.813626      -0.033398       1.973344                    0.999332      28.714964      82.803143       0.618563       0.426668      -1.054674      -0.008059       0.006166      -0.024722       0.026724       0.006896       0.005302       0.008214      -0.024484      -0.098838      -0.034524       0.002662       0.031862              9.751190       9.541778       0.386179      -0.892462       4.929179      -1.017324      14.782615           0.000002
          117              C       4.279172       9.520594      18.746223      -0.079637      31.583357 0.38516570E+03  0.87694192E+04                                 8.622484                            6.527960       0.111908       2.019607                    0.999691      28.016607      78.798087       0.648402       0.414895      -1.067093       0.006372       0.000299       0.026074       0.026843      -0.002937       0.005621       0.004729      -0.020432      -0.080422      -0.028343       0.004002       0.024341              9.748908      11.051617       0.053941      -1.136757       4.461123      -0.489710      13.733985          -0.000012
          118              C       4.269186      10.089042       0.505577      -0.074618      31.344621 0.38304416E+03  0.87048028E+04                                 8.566675                            6.499840       0.121720       2.023555                    0.999705      27.906051      78.287918       0.651641       0.413607      -1.068448       0.002929       0.005314      -0.025101       0.025824      -0.000479      -0.004416       0.003382      -0.014627      -0.079049      -0.027171       0.006396       0.020775              9.677913      11.061257      -0.071168       1.033642       4.440540      -0.469540      13.531942           0.000002
          119              C       6.507804       8.543963      12.523681       0.116224      26.257934 0.31512738E+03  0.68560428E+04                                 7.820522                            5.979492       0.309728       2.129533                    0.999754      25.299035      70.639437       0.661675       0.425475      -1.055392      -0.004165       0.042053      -0.003545       0.042407      -0.006525       0.002694       0.001872       0.039321      -0.113195      -0.037947      -0.001706       0.039653              9.595965       4.319415       0.355703       0.293361       8.859743       0.564182      15.608737          -0.000043
          120              C       9.635212      10.364104       9.881832       0.611797      25.165641 0.23909966E+03  0.49301442E+04                                 8.036727                            5.539837       0.047292       2.071540                    0.999691      22.686435      64.840111       0.617134       0.481334      -1.007745      -0.023794      -0.049603       0.002284       0.055062      -0.021444      -0.029450       0.004054       0.014368       0.254096      -0.066384      -0.025718       0.092102             10.590767      11.141662       2.460506       1.110309      15.228983      -0.243598       5.401656          -0.000020
          121              C      14.718789       2.901544       9.891460      -0.147744      53.671268 0.56252785E+03  0.14054103E+05                                12.498087                            7.931022      -0.148459       1.916685                    0.999377      30.659128      89.795208       0.584657       0.419320      -1.066200      -0.006993       0.040066      -0.002124       0.040727      -0.000031      -0.007926      -0.000223       0.028307      -0.048774      -0.017828      -0.006020       0.023849             19.075278      17.105130     -12.027653      -0.624883      33.021513       0.012410       7.099191          -0.000011
          122              C       0.484340       1.586176       1.202734      -0.064695      37.933987 0.44631677E+03  0.10517482E+05                                 9.790026                            7.037819      -0.113309       1.958595                    0.999282      28.050342      79.628698       0.624559       0.416164      -1.068869      -0.008240       0.011623      -0.027255       0.030754       0.006490      -0.002816       0.004692      -0.028884      -0.016017      -0.014731      -0.004436       0.019167             12.334361      11.300833      -0.154348       0.533812       5.182246      -1.493710      20.520002           0.000004
          123              C      11.960378       5.637874      10.003068       0.582387      25.929934 0.25129634E+03  0.52391925E+04                                 8.298142                            5.671480      -0.153925       1.998186                    0.999376      23.078690      66.025782       0.612054       0.479996      -1.009851      -0.028248       0.029654       0.003655       0.041118       0.012399       0.003370       0.000299       0.008202       0.315603      -0.065678      -0.039599       0.105277             11.814992      16.666098      -7.488410      -0.446767      13.668970       0.204631       5.109908          -0.000075
          124              C       1.271602       2.149986       5.522634      -0.216572      32.893062 0.42210337E+03  0.98183078E+04                                 8.859372                            6.795285       0.290138       2.068118                    0.999765      29.185230      82.564475       0.641890       0.410230      -1.071712      -0.007345       0.021318       0.021170       0.030928      -0.003961       0.005374      -0.017502       0.003985      -0.066085      -0.030152       0.008997       0.021155             10.813385       5.033363      -0.920330      -0.500070       8.498670       1.305364      18.908122           0.000054
          125              C       0.459374       1.416093       2.673681       0.449156      26.608855 0.29272008E+03  0.62714024E+04                                 8.165540                            6.015746      -0.049635       2.032264                    0.999378      23.301820      65.215415       0.616646       0.463615      -1.029816       0.000060       0.001870       0.049405       0.049440       0.003160       0.020372       0.014948      -0.121815      -0.107353      -0.060472      -0.020517       0.080989             10.138913       9.016149       0.236368       0.497129       4.490964      -1.226462      16.909626          -0.000022
          126              C       1.431384       2.087380      13.772198      -0.210969      32.511414 0.41226787E+03  0.95370555E+04                                 8.798265                            6.724090       0.256389       2.060686                    0.999667      28.950937      81.785969       0.643802       0.411262      -1.070603      -0.005216       0.020873      -0.021384       0.030334      -0.003831      -0.001337       0.019729       0.005469      -0.061525      -0.030702       0.010694       0.020007             10.691955       4.665769      -0.310641       0.245523       9.297939      -1.954647      18.112158           0.000044
          127              C       1.637770       0.969375      14.502956       0.255488      32.998802 0.36366762E+03  0.82063637E+04                                 9.361492                            6.583446      -0.277707       1.930235                    0.998745      25.372145      72.314140       0.607333       0.446924      -1.041766       0.005111       0.005207       0.076722       0.077068       0.000651      -0.002970       0.003343       0.006368       0.187629      -0.034658      -0.028096       0.062754             12.684950       5.088793      -0.263575       0.348821       9.193883      -0.480492      23.772175          -0.000039
          128              C      14.456978       5.173275       9.776315      -0.126470      35.676229 0.41656274E+03  0.97193338E+04                                 9.487029                            6.818358       0.010200       1.968507                    0.999643      29.703696      85.934417       0.627248       0.418514      -1.059582       0.012766      -0.018638       0.001721       0.022656       0.003453       0.001648      -0.000600      -0.004252      -0.030592      -0.010462       0.001304       0.009158             12.283299      15.554866      -5.663020      -0.755636      16.036959      -0.082552       5.258071          -0.000030
          129              C       1.677715       1.099335       4.746093       0.247051      33.432522 0.37354052E+03  0.84794564E+04                                 9.426838                            6.662123      -0.255058       1.934528                    0.998706      25.558277      72.883803       0.605560       0.445573      -1.043332       0.003234       0.008498      -0.072935       0.073500       0.001811       0.002418      -0.006960       0.002753       0.181303      -0.033064      -0.027951       0.061015             12.802472       5.537099      -0.963569      -0.130597       8.552747      -0.631405      24.317570          -0.000049
          130              C       0.489334       1.157620      18.086596      -0.062345      37.653711 0.44270200E+03  0.10413253E+05                                 9.753302                            7.017730      -0.115982       1.960644                    0.999204      27.938452      79.291848       0.624192       0.417170      -1.068004      -0.008248       0.005309       0.026509       0.028265       0.001014       0.004034       0.001218      -0.041508      -0.027906      -0.017983      -0.007497       0.025480             12.247722      11.158881      -0.265511      -0.589355       5.070721      -0.653352      20.513564           0.000018
          131              C       1.281588       1.993961       6.887867       0.118731      26.187532 0.31776835E+03  0.69253022E+04                                 7.794106                            6.014135       0.179520       2.083577                    0.999779      25.378795      70.834406       0.658432       0.426842      -1.054948       0.023872      -0.039005      -0.000545       0.045733       0.007645       0.003126       0.006256       0.036604      -0.112460      -0.038539      -0.000282       0.038822              9.451292       4.778870      -0.939299      -0.300892       7.910146       0.458815      15.664860          -0.000053
          132              C       2.904378       1.231252       2.670144       0.452026      26.791835 0.28485513E+03  0.60417004E+04                                 8.117942                            5.898163       0.064390       2.074601                    0.999529      22.813026      62.851660       0.630565       0.457974      -1.036356      -0.003464      -0.003188       0.046998       0.047233       0.004383      -0.022851       0.006279      -0.142972      -0.125992      -0.069820      -0.023036       0.092856              9.879020       9.711213       0.350110      -0.610105       4.187143      -0.791515      15.738703          -0.000017
          133              C       2.105466      -0.052554       5.329285      -0.203654      33.315540 0.44202911E+03  0.10451473E+05                                 9.086879                            7.059562       0.065987       1.999577                    0.999179      29.700665      86.062293       0.612694       0.422801      -1.058523       0.020332      -0.023251       0.019514       0.036535       0.002896       0.000230       0.020353       0.009281      -0.069488      -0.033449       0.013993       0.019456             11.025244       5.381066      -1.061895       0.427816       8.768858      -1.679860      18.925808           0.000052
          134              C      15.344104       4.097603       9.736624      -0.125318      36.299057 0.42549617E+03  0.99780326E+04                                 9.598242                            6.882439       0.071749       1.986925                    0.999639      29.752125      86.220373       0.625657       0.417465      -1.060518      -0.016516       0.013128       0.002994       0.021309       0.005569      -0.001502       0.001647       0.016864      -0.029321      -0.010565      -0.004464       0.015029             12.515443      15.665632      -5.671163      -0.808325      16.452055      -0.047782       5.428642           0.000014
          135              C       2.891063       0.862505      18.061838      -0.056604      38.561736 0.42995903E+03  0.10010029E+05                                 9.808039                            6.866808       0.023770       2.007930                    0.999485      27.419969      76.670446       0.639711       0.411258      -1.075024       0.009408      -0.002268       0.024564       0.026402       0.000851      -0.007998       0.001258      -0.034240      -0.027521      -0.019078      -0.002689       0.021767             12.169008      12.322388      -0.022972       1.007454       4.796903      -0.517393      19.387734           0.000011
          136              C       1.679380       1.518865       0.520117       0.026177      35.991536 0.41221651E+03  0.95626494E+04                                 9.541781                            6.853941      -0.208589       1.936539                    0.999247      27.312937      77.985966       0.617827       0.427353      -1.057378      -0.000217       0.006346      -0.013361       0.014793      -0.003059       0.000701       0.001042      -0.002486      -0.064100      -0.021420       0.007428       0.013992             11.856134      12.114604       0.075119      -0.010180       4.790589      -0.884382      18.663208           0.000000
          137              C       0.464368       1.234558      16.609165       0.453314      26.041092 0.28843240E+03  0.61580353E+04                                 8.061322                            5.983280      -0.052584       2.034323                    0.999367      23.167546      64.769596       0.616371       0.465442      -1.028596       0.000402       0.002124      -0.044993       0.045045       0.026855      -0.019589       0.011960      -0.123612      -0.113989      -0.065573      -0.021305       0.086877              9.917515       8.767034      -0.387176      -0.429491       4.422929      -0.475440      16.562582          -0.000027
          138              C       1.802545      -0.219167      13.901490      -0.206894      33.066000 0.43293892E+03  0.10197513E+05                                 9.076078                            7.006546       0.002907       1.984763                    0.998349      29.594569      85.976461       0.611541       0.425219      -1.055563       0.013941      -0.021111      -0.020412       0.032507      -0.006273       0.002435      -0.019608       0.026434      -0.057943      -0.032609       0.006993       0.025616             11.077129       4.903977      -0.092883      -0.385601       9.229547       1.344964      19.097862           0.000043
          139              C      15.973247       1.251075      18.777662      -0.087596      30.744795 0.40616325E+03  0.94100686E+04                                 8.595563                            6.785947       0.027968       1.991230                    0.999596      28.703324      82.549610       0.621817       0.425159      -1.056193       0.009453       0.007737       0.026178       0.028888      -0.000848       0.005514       0.003130      -0.026443      -0.090848      -0.031375       0.002834       0.028541              9.739471       9.425741      -0.549115      -1.083649       4.940829      -0.777910      14.851842          -0.000014
          140              C       2.894392       0.881235      16.586764       0.467547      26.292122 0.27572545E+03  0.58105451E+04                                 8.055465                            5.830285      -0.008425       2.056072                    0.999542      22.630443      62.495974       0.628683       0.462311      -1.032153      -0.003908      -0.003289      -0.043460       0.043759       0.014692       0.023505      -0.000328      -0.139190      -0.124811      -0.069791      -0.022174       0.091965              9.799701       9.594583      -0.046685       0.651541       4.114310      -0.235380      15.690211          -0.000018
          141              C       2.075507      -0.142220       6.712006       0.118586      26.013724 0.31221035E+03  0.67655774E+04                                 7.729267                            5.926737       0.380585       2.153014                    0.999773      25.117992      69.616329       0.669936       0.421906      -1.059373      -0.002672       0.042322       0.004232       0.042617       0.014041       0.005313       0.002340       0.029057      -0.106481      -0.035950      -0.002457       0.038407              9.436632       4.644428      -1.100552       0.113534       8.179002      -0.705622      15.486467          -0.000051
          142              C      13.172062       4.788528       9.958857      -0.107774      56.389883 0.54251873E+03  0.13435203E+05                                12.999290                            7.830740      -0.187714       1.915985                    0.999108      29.979615      87.486309       0.583518       0.423860      -1.063082       0.028035      -0.012446      -0.001898       0.030732       0.006444       0.000695       0.002239      -0.031223      -0.023202      -0.013034      -0.007912       0.020946             21.075055      32.544988     -17.078423      -1.364259      23.339916       0.515738       7.340261           0.000037
          143              C       1.684373       0.962883      18.756637       0.030358      36.232743 0.41630898E+03  0.96791483E+04                                 9.602365                            6.899069      -0.188027       1.945257                    0.999350      27.259856      77.860268       0.614452       0.428742      -1.056773       0.000797       0.003253       0.013561       0.013968      -0.003347       0.001132       0.005670      -0.003957      -0.064759      -0.022585       0.007361       0.015224             11.944472      12.091273      -0.099857      -0.073167       4.824848      -0.870796      18.917294          -0.000002
          144              C       1.419733       1.970399      12.406178       0.120020      25.568539 0.31076968E+03  0.67325751E+04                                 7.654013                            5.931630       0.266717       2.115635                    0.999734      25.145951      69.887799       0.665921       0.424562      -1.056769       0.013768      -0.042900       0.000210       0.045055       0.006857      -0.000480      -0.005457       0.042601      -0.116753      -0.039707      -0.002151       0.041858              9.208918       4.373869      -0.431751       0.198235       8.368277      -0.807486      14.884608          -0.000046
          145              C       2.882741       1.352473       1.185246      -0.060484      38.630577 0.43585313E+03  0.10179848E+05                                 9.813568                            6.911164       0.014799       2.001923                    0.999503      27.568621      77.160219       0.638133       0.410954      -1.075434       0.006241       0.006638      -0.027415       0.028890       0.002220       0.005990       0.003361      -0.030662      -0.012313      -0.016244      -0.001972       0.018215             12.132033      12.516993       0.130763      -0.868164       4.832835      -0.855087      19.046271           0.000004
          146              C      15.958267       1.747750       0.523457      -0.080271      30.734971 0.40803551E+03  0.94695647E+04                                 8.611056                            6.813627      -0.033398       1.973344                    0.999332      28.714964      82.803146       0.618563       0.426668      -1.054674       0.008059       0.006166      -0.024722       0.026723      -0.006896      -0.005302       0.008214      -0.024484      -0.098838      -0.034524       0.002662       0.031862              9.751189       9.541779      -0.386179       0.892461       4.929179      -1.017323      14.782608          -0.000000
          147              C       4.042828       0.713094      18.746223      -0.079637      31.583357 0.38516565E+03  0.87694183E+04                                 8.622485                            6.527960       0.111909       2.019607                    0.999691      28.016609      78.798109       0.648402       0.414896      -1.067093      -0.006372       0.000299       0.026074       0.026843       0.002937      -0.005621       0.004729      -0.020431      -0.080421      -0.028343       0.004002       0.024341              9.748909      11.051622      -0.053940       1.136754       4.461123      -0.489710      13.733983          -0.000011
          148              C       4.052814       1.281542       0.505577      -0.074618      31.344614 0.38304404E+03  0.87047997E+04                                 8.566674                            6.499839       0.121722       2.023555                    0.999705      27.906047      78.287913       0.651641       0.413607      -1.068448      -0.002929       0.005314      -0.025101       0.025824       0.000479       0.004416       0.003382      -0.014627      -0.079049      -0.027171       0.006396       0.020775              9.677912      11.061258       0.071168      -1.033642       4.440540      -0.469539      13.531938          -0.000001
          149              C       1.814196      -0.263537      12.523681       0.116224      26.257888 0.31512679E+03  0.68560250E+04                                 7.820507                            5.979482       0.309740       2.129537                    0.999754      25.299001      70.639250       0.661677       0.425474      -1.055393       0.004165       0.042053      -0.003545       0.042407       0.006524      -0.002694       0.001871       0.039320      -0.113195      -0.037947      -0.001705       0.039652              9.595943       4.319407      -0.355704      -0.293361       8.859728       0.564184      15.608695          -0.000046
          150              C      15.330788       1.556604       9.881832       0.611797      25.165654 0.23909978E+03  0.49301452E+04                                 8.036721                            5.539832       0.047303       2.071543                    0.999691      22.686406      64.839930       0.617135       0.481333      -1.007746       0.023794      -0.049603       0.002283       0.055062       0.021444       0.029449       0.004054       0.014369       0.254094      -0.066384      -0.025718       0.092101             10.590761      11.141658      -2.460515      -1.110308      15.228975      -0.243597       5.401650          -0.000021
          151              C       6.396789       5.257555       9.757845      -0.147729      53.670518 0.56252010E+03  0.14053856E+05                                12.497967                            7.930963      -0.148445       1.916692                    0.999377      30.658874      89.794194       0.584660       0.419320      -1.066201      -0.006992      -0.040065       0.002124       0.040726       0.000032       0.007926      -0.000223       0.028311      -0.048778      -0.017830      -0.006022       0.023851             19.075045      17.104928      12.027447       0.624878      33.021084       0.012407       7.099122          -0.000006
          152              C       8.806340       6.572923      18.446571      -0.064694      37.933962 0.44631642E+03  0.10517471E+05                                 9.790020                            7.037815      -0.113308       1.958595                    0.999282      28.050330      79.628639       0.624559       0.416164      -1.068869      -0.008239      -0.011623       0.027255       0.030754      -0.006490       0.002816       0.004692      -0.028885      -0.016017      -0.014731      -0.004436       0.019167             12.334356      11.300824       0.154348      -0.533813       5.182244      -1.493709      20.519999           0.000010
          153              C       3.638378       2.521225       9.646237       0.582394      25.929087 0.25128807E+03  0.52389678E+04                                 8.297922                            5.671361      -0.153843       1.998220                    0.999376      23.078183      66.023626       0.612066       0.479992      -1.009855      -0.028248      -0.029654      -0.003655       0.041118      -0.012404      -0.003371       0.000299       0.008200       0.315606      -0.065682      -0.039596       0.105278             11.814612      16.665528       7.488075       0.446751      13.668529       0.204621       5.109780          -0.000075
          154              C       9.593602       6.009113      14.126671      -0.216574      32.893113 0.42210378E+03  0.98183201E+04                                 8.859384                            6.795288       0.290143       2.068119                    0.999765      29.185246      82.564541       0.641890       0.410230      -1.071712      -0.007344      -0.021319      -0.021170       0.030928       0.003961      -0.005375      -0.017501       0.003985      -0.066089      -0.030152       0.008997       0.021155             10.813409       5.033367       0.920330       0.500070       8.498672       1.305366      18.908186           0.000048
          155              C       8.781374       6.743006      16.975624       0.449156      26.608857 0.29272009E+03  0.62714024E+04                                 8.165540                            6.015746      -0.049636       2.032264                    0.999378      23.301818      65.215403       0.616646       0.463615      -1.029816       0.000060      -0.001870      -0.049404       0.049440      -0.003160      -0.020372       0.014948      -0.121816      -0.107353      -0.060472      -0.020517       0.080990             10.138917       9.016147      -0.236367      -0.497131       4.490965      -1.226462      16.909638          -0.000027
          156              C       9.753384       6.071719       5.877107      -0.210971      32.511444 0.41226806E+03  0.95370604E+04                                 8.798270                            6.724090       0.256395       2.060688                    0.999667      28.950944      81.785983       0.643802       0.411262      -1.070604      -0.005214      -0.020873       0.021384       0.030334       0.003831       0.001337       0.019729       0.005468      -0.061529      -0.030702       0.010695       0.020007             10.691970       4.665770       0.310641      -0.245522       9.297936      -1.954653      18.112203           0.000038
          157              C       9.959770       7.189724       5.146349       0.255485      32.998822 0.36366770E+03  0.82063651E+04                                 9.361493                            6.583444      -0.277704       1.930236                    0.998745      25.372147      72.314121       0.607333       0.446923      -1.041766       0.005112      -0.005207      -0.076722       0.077068      -0.000651       0.002970       0.003343       0.006368       0.187631      -0.034659      -0.028096       0.062754             12.684962       5.088794       0.263575      -0.348820       9.193878      -0.480497      23.772212          -0.000036
          158              C       6.134978       2.985824       9.872990      -0.126463      35.675777 0.41655732E+03  0.97191690E+04                                 9.486931                            6.818302       0.010223       1.968516                    0.999643      29.703474      85.933415       0.627253       0.418513      -1.059584       0.012767       0.018639      -0.001721       0.022657      -0.003456      -0.001648      -0.000600      -0.004250      -0.030586      -0.010460       0.001301       0.009159             12.283149      15.554676       5.662932       0.755627      16.036749      -0.082550       5.258022          -0.000026
          159              C       9.999715       7.059764      14.903212       0.247048      33.432553 0.37354066E+03  0.84794600E+04                                 9.426842                            6.662122      -0.255054       1.934530                    0.998706      25.558284      72.883807       0.605560       0.445573      -1.043333       0.003234      -0.008499       0.072935       0.073499      -0.001811      -0.002418      -0.006960       0.002753       0.181305      -0.033065      -0.027952       0.061016             12.802489       5.537101       0.963568       0.130597       8.552745      -0.631403      24.317622          -0.000043
          160              C       8.811334       7.001479       1.562709      -0.062345      37.653697 0.44270182E+03  0.10413246E+05                                 9.753297                            7.017727      -0.115981       1.960645                    0.999204      27.938446      79.291807       0.624192       0.417170      -1.068004      -0.008248      -0.005309      -0.026509       0.028265      -0.001014      -0.004035       0.001218      -0.041508      -0.027906      -0.017983      -0.007497       0.025480             12.247719      11.158875       0.265511       0.589355       5.070720      -0.653351      20.513561           0.000006
          161              C       9.603588       6.165138      12.761438       0.118734      26.187587 0.31776880E+03  0.69253189E+04                                 7.794131                            6.014148       0.179491       2.083567                    0.999779      25.378854      70.834763       0.658430       0.426843      -1.054947       0.023874       0.039004       0.000544       0.045734      -0.007646      -0.003125       0.006256       0.036607      -0.112459      -0.038539      -0.000284       0.038823              9.451328       4.778883       0.939304       0.300895       7.910173       0.458831      15.664928          -0.000047
          162              C      11.226378       6.927847      16.979161       0.452026      26.791846 0.28485521E+03  0.60417026E+04                                 8.117945                            5.898164       0.064390       2.074601                    0.999529      22.813029      62.851673       0.630565       0.457974      -1.036356      -0.003464       0.003188      -0.046998       0.047233      -0.004383       0.022851       0.006279      -0.142972      -0.125992      -0.069820      -0.023036       0.092856              9.879027       9.711213      -0.350109       0.610109       4.187144      -0.791516      15.738723          -0.000021
          163              C      10.427466       8.211653      14.320020      -0.203656      33.315585 0.44202959E+03  0.10451487E+05                                 9.086886                            7.059564       0.065990       1.999578                    0.999179      29.700687      86.062369       0.612694       0.422801      -1.058523       0.020333       0.023251      -0.019515       0.036535      -0.002896      -0.000231       0.020354       0.009280      -0.069490      -0.033450       0.013994       0.019457             11.025260       5.381069       1.061895      -0.427817       8.768859      -1.679856      18.925852           0.000046
          164              C       7.022104       4.061496       9.912681      -0.125317      36.299095 0.42549664E+03  0.99780497E+04                                 9.598260                            6.882451       0.071737       1.986922                    0.999639      29.752140      86.220534       0.625655       0.417466      -1.060517      -0.016516      -0.013127      -0.002994       0.021309      -0.005567       0.001502       0.001647       0.016861      -0.029326      -0.010566      -0.004462       0.015028             12.515457      15.665673       5.671152       0.808330      16.452050      -0.047783       5.428649           0.000009
          165              C      11.213063       7.296594       1.587467      -0.056604      38.561758 0.42995924E+03  0.10010036E+05                                 9.808044                            6.866811       0.023769       2.007930                    0.999485      27.419976      76.670481       0.639711       0.411258      -1.075024       0.009408       0.002268      -0.024564       0.026402      -0.000851       0.007998       0.001258      -0.034240      -0.027521      -0.019078      -0.002689       0.021767             12.169019      12.322392       0.022972      -1.007457       4.796906      -0.517394      19.387759          -0.000000
          166              C      10.001380       6.640234      19.129188       0.026177      35.991525 0.41221636E+03  0.95626448E+04                                 9.541779                            6.853940      -0.208588       1.936539                    0.999247      27.312930      77.985935       0.617827       0.427353      -1.057378      -0.000217      -0.006346       0.013361       0.014793       0.003059      -0.000701       0.001042      -0.002487      -0.064100      -0.021420       0.007428       0.013992             11.856133      12.114599      -0.075118       0.010180       4.790588      -0.884382      18.663213          -0.000001
          167              C       8.786368       6.924541       3.040140       0.453314      26.041090 0.28843238E+03  0.61580342E+04                                 8.061320                            5.983278      -0.052583       2.034323                    0.999367      23.167545      64.769578       0.616371       0.465442      -1.028596       0.000402      -0.002124       0.044993       0.045045      -0.026855       0.019589       0.011960      -0.123612      -0.113989      -0.065573      -0.021304       0.086877              9.917515       8.767031       0.387176       0.429492       4.422928      -0.475439      16.562585          -0.000024
          168              C      10.124545       8.378266       5.747815      -0.206897      33.066033 0.43293923E+03  0.10197523E+05                                 9.076083                            7.006548       0.002909       1.984764                    0.998349      29.594586      85.976518       0.611541       0.425219      -1.055563       0.013941       0.021110       0.020413       0.032506       0.006273      -0.002436      -0.019608       0.026433      -0.057945      -0.032610       0.006994       0.025616             11.077141       4.903979       0.092883       0.385603       9.229548       1.344955      19.097897           0.000038
          169              C       7.651247       6.908024       0.871643      -0.087596      30.744795 0.40616325E+03  0.94100682E+04                                 8.595561                            6.785946       0.027968       1.991230                    0.999596      28.703326      82.549600       0.621817       0.425159      -1.056193       0.009453      -0.007737      -0.026178       0.028888       0.000848      -0.005514       0.003130      -0.026443      -0.090847      -0.031375       0.002834       0.028541              9.739470       9.425739       0.549116       1.083648       4.940829      -0.777910      14.851842          -0.000003
          170              C      11.216392       7.277864       3.062541       0.467547      26.292125 0.27572545E+03  0.58105451E+04                                 8.055466                            5.830285      -0.008425       2.056072                    0.999542      22.630444      62.495976       0.628684       0.462311      -1.032153      -0.003908       0.003289       0.043460       0.043759      -0.014692      -0.023505      -0.000328      -0.139191      -0.124811      -0.069791      -0.022174       0.091966              9.799705       9.594581       0.046685      -0.651544       4.114310      -0.235380      15.690224          -0.000017
          171              C      10.397507       8.301319      12.937299       0.118586      26.013773 0.31221088E+03  0.67655943E+04                                 7.729283                            5.926747       0.380570       2.153009                    0.999773      25.118029      69.616540       0.669934       0.421906      -1.059372      -0.002670      -0.042322      -0.004232       0.042617      -0.014042      -0.005313       0.002340       0.029058      -0.106481      -0.035950      -0.002458       0.038408              9.436657       4.644437       1.100554      -0.113537       8.179020      -0.705624      15.486515          -0.000047
          172              C       4.850062       3.370571       9.690448      -0.107794      56.390114 0.54252402E+03  0.13435358E+05                                12.999297                            7.830766      -0.187693       1.915990                    0.999108      29.979748      87.486600       0.583519       0.423858      -1.063084       0.028037       0.012447       0.001898       0.030734      -0.006443      -0.000695       0.002239      -0.031223      -0.023202      -0.013033      -0.007912       0.020945             21.075015      32.544928      17.078354       1.364258      23.339855       0.515736       7.340262           0.000032
          173              C      10.006373       7.196216       0.892668       0.030358      36.232734 0.41630885E+03  0.96791444E+04                                 9.602363                            6.899068      -0.188026       1.945257                    0.999350      27.259851      77.860245       0.614452       0.428742      -1.056773       0.000797      -0.003253      -0.013561       0.013968       0.003347      -0.001132       0.005670      -0.003957      -0.064760      -0.022585       0.007361       0.015224             11.944472      12.091269       0.099857       0.073166       4.824848      -0.870796      18.917299           0.000003
          174              C       9.741733       6.188700       7.243127       0.120023      25.568561 0.31076966E+03  0.67325788E+04                                 7.654030                            5.931637       0.266689       2.115626                    0.999734      25.145988      69.888073       0.665919       0.424563      -1.056768       0.013770       0.042899      -0.000209       0.045056      -0.006858       0.000480      -0.005456       0.042606      -0.116752      -0.039707      -0.002153       0.041860              9.208944       4.373875       0.431753      -0.198235       8.368303      -0.807507      14.884653          -0.000041
          175              C      11.204741       6.806626      18.464059      -0.060484      38.630577 0.43585304E+03  0.10179845E+05                                 9.813568                            6.911163       0.014799       2.001923                    0.999503      27.568619      77.160212       0.638133       0.410954      -1.075434       0.006241      -0.006639       0.027415       0.028890      -0.002220      -0.005990       0.003362      -0.030662      -0.012313      -0.016244      -0.001972       0.018216             12.132037      12.516990      -0.130763       0.868167       4.832836      -0.855088      19.046286           0.000009
          176              C       7.636267       6.411349      19.125848      -0.080272      30.734980 0.40803566E+03  0.94695688E+04                                 8.611057                            6.813628      -0.033397       1.973345                    0.999332      28.714967      82.803143       0.618563       0.426668      -1.054674       0.008059      -0.006166       0.024722       0.026724       0.006896       0.005302       0.008215      -0.024484      -0.098839      -0.034524       0.002662       0.031862              9.751191       9.541778       0.386179      -0.892465       4.929180      -1.017324      14.782615          -0.000010
          177              C      12.364828       7.446005       0.903082      -0.079637      31.583371 0.38516578E+03  0.87694223E+04                                 8.622488                            6.527962       0.111906       2.019606                    0.999691      28.016617      78.798144       0.648402       0.414896      -1.067093      -0.006372      -0.000300      -0.026074       0.026843      -0.002937       0.005621       0.004729      -0.020431      -0.080422      -0.028343       0.004002       0.024341              9.748914      11.051624       0.053941      -1.136754       4.461124      -0.489711      13.733995          -0.000001
          178              C      12.374814       6.877557      19.143728      -0.074619      31.344666 0.38304475E+03  0.87048201E+04                                 8.566685                            6.499846       0.121718       2.023554                    0.999705      27.906075      78.288023       0.651640       0.413607      -1.068448      -0.002929      -0.005314       0.025101       0.025824      -0.000479      -0.004416       0.003382      -0.014627      -0.079049      -0.027171       0.006396       0.020775              9.677926      11.061269      -0.071168       1.033645       4.440545      -0.469540      13.531964          -0.000007
          179              C      10.136196       8.422636       7.125624       0.116224      26.257941 0.31512742E+03  0.68560443E+04                                 7.820524                            5.979493       0.309726       2.129532                    0.999754      25.299041      70.639466       0.661675       0.425475      -1.055392       0.004166      -0.042053       0.003545       0.042408      -0.006525       0.002694       0.001872       0.039322      -0.113195      -0.037947      -0.001706       0.039653              9.595969       4.319416       0.355703       0.293364       8.859747       0.564181      15.608743          -0.000040
          180              C       7.008788       6.602495       9.767473       0.611798      25.165633 0.23909970E+03  0.49301454E+04                                 8.036728                            5.539839       0.047292       2.071540                    0.999691      22.686433      64.840118       0.617133       0.481334      -1.007745       0.023794       0.049603      -0.002284       0.055062      -0.021444      -0.029450       0.004054       0.014366       0.254095      -0.066384      -0.025718       0.092102             10.590762      11.141660       2.460498       1.110309      15.228972      -0.243599       5.401656          -0.000020
          181              S       3.590777      13.872849       9.561155       0.129343     124.514415 0.26957330E+04  0.95216004E+05                                17.634596                           14.362181       0.838585       1.939505                    0.999392      67.199598     201.699139       0.604335       0.286943      -1.226833      -0.072473      -0.062496       0.020552       0.097880      -0.164413      -0.041317      -0.011622      -0.074136      -1.000848      -0.338668       0.002900       0.335769             23.032758      26.432664     -13.582300      -0.995540      31.833413      -0.133645      10.832198           0.000013
          182              S      11.912777      11.901250      10.088150       0.129346     124.514103 0.26957242E+04  0.95215613E+05                                17.634567                           14.362158       0.838592       1.939507                    0.999392      67.199498     201.698727       0.604336       0.286943      -1.226834      -0.072474       0.062493      -0.020553       0.097878       0.164413       0.041317      -0.011623      -0.074142      -1.000851      -0.338669       0.002899       0.335770             23.032720      26.432596      13.582274       0.995536      31.833384      -0.133645      10.832179           0.000012
          183              S      13.053223       3.093750      10.088150       0.129346     124.514760 0.26957407E+04  0.95216354E+05                                17.634640                           14.362210       0.838572       1.939501                    0.999392      67.199626     201.699391       0.604334       0.286943      -1.226833       0.072472       0.062494      -0.020552       0.097878      -0.164414      -0.041317      -0.011622      -0.074138      -1.000852      -0.338669       0.002899       0.335771             23.032836      26.432717     -13.582364      -0.995539      31.833567      -0.133646      10.832223           0.000013
          184              S       4.731223       5.065349       9.561155       0.129345     124.513342 0.26957064E+04  0.95214807E+05                                17.634482                           14.362100       0.838615       1.939514                    0.999392      67.199365     201.698020       0.604338       0.286942      -1.226834       0.072476      -0.062492       0.020552       0.097880       0.164412       0.041317      -0.011623      -0.074142      -1.000848      -0.338668       0.002900       0.335768             23.032578      26.432459      13.582158       0.995534      31.833144      -0.133643      10.832130           0.000014
          185              N      14.999406      16.143276       7.884087      -0.193545      33.929777 0.49110384E+03  0.11681927E+05                                 8.843806                            7.212352       0.041608       2.058272                    0.998267      26.829230      72.973423       0.648266       0.397202      -1.097230      -0.007301      -0.011944      -0.145103       0.145776      -0.010238       0.001898      -0.008632      -0.020927      -0.284139      -0.095213       0.032735       0.062478             10.746228       5.284744      -0.293911      -0.242525      10.822111      -0.815132      16.131830           0.000040
          186              N      14.966618      15.744370      16.342720      -0.232188      41.238982 0.44842387E+03  0.10441030E+05                                 9.990994                            6.789508      -0.097395       2.019643                    0.998847      26.358733      71.243855       0.682390       0.385495      -1.103980      -0.004073       0.002467      -0.059324       0.059515      -0.013571      -0.000635      -0.014217       0.076015       0.091783      -0.057908       0.024675       0.033233             13.470237      11.419623       0.254001      -0.052657       5.210880      -1.357498      23.780207           0.000019
          187              N      14.965785      16.094421      12.156436      -0.198500      34.887122 0.50240906E+03  0.12019926E+05                                 9.013951                            7.295027      -0.065815       2.019506                    0.997949      27.069677      73.857748       0.644517       0.397217      -1.097138      -0.014500      -0.021148       0.141372       0.143679      -0.014539      -0.000485       0.012857      -0.025097      -0.270625      -0.091323       0.026100       0.065222             11.043258       5.849487      -1.149649      -0.052618      10.166778       0.550327      17.113509           0.000049
          188              N      14.969281      15.948642       3.687978      -0.243175      41.672332 0.45661165E+03  0.10676825E+05                                10.062423                            6.851081      -0.155072       1.999021                    0.998511      26.510588      71.739307       0.679530       0.385481      -1.104306      -0.001625       0.005520       0.059014       0.059294      -0.019993       0.000327       0.005850       0.076156       0.106653      -0.061126       0.025123       0.036002             13.533145      11.405828      -0.194659       0.451534       5.205087       0.079614      23.988520           0.000018
          189              N       6.677406       9.630823      11.765218      -0.193544      33.929794 0.49110423E+03  0.11681940E+05                                 8.843813                            7.212358       0.041605       2.058271                    0.998267      26.829239      72.973489       0.648265       0.397203      -1.097229      -0.007299       0.011944       0.145102       0.145776       0.010237      -0.001898      -0.008632      -0.020927      -0.284140      -0.095213       0.032736       0.062478             10.746237       5.284748       0.293908       0.242524      10.822115      -0.815133      16.131847           0.000038
          190              N       6.644618      10.029729       3.306585      -0.232188      41.239002 0.44842400E+03  0.10441034E+05                                 9.990998                            6.789509      -0.097395       2.019642                    0.998847      26.358738      71.243878       0.682389       0.385495      -1.103980      -0.004073      -0.002467       0.059324       0.059515       0.013571       0.000635      -0.014217       0.076015       0.091783      -0.057908       0.024675       0.033233             13.470248      11.419626      -0.254001       0.052658       5.210882      -1.357500      23.780236           0.000019
          191              N       6.643785       9.679678       7.492869      -0.198499      34.887107 0.50240885E+03  0.12019920E+05                                 9.013951                            7.295028      -0.065813       2.019507                    0.997949      27.069669      73.857744       0.644516       0.397217      -1.097138      -0.014498       0.021147      -0.141372       0.143678       0.014538       0.000485       0.012857      -0.025097      -0.270626      -0.091323       0.026101       0.065222             11.043259       5.849488       1.149647       0.052620      10.166777       0.550328      17.113512           0.000041
          192              N       6.647281       9.825457      15.961327      -0.243175      41.672356 0.45661185E+03  0.10676831E+05                                10.062427                            6.851083      -0.155072       1.999020                    0.998511      26.510595      71.739335       0.679530       0.385481      -1.104306      -0.001625      -0.005521      -0.059014       0.059294       0.019993      -0.000327       0.005850       0.076156       0.106653      -0.061126       0.025124       0.036002             13.533157      11.405831       0.194658      -0.451536       5.205089       0.079614      23.988550           0.000023
          193              N       1.644594       0.823323      11.765218      -0.193542      33.929534 0.49109975E+03  0.11681803E+05                                 8.843758                            7.212318       0.041609       2.058275                    0.998266      26.829110      72.972950       0.648268       0.397202      -1.097230       0.007299       0.011943       0.145103       0.145776      -0.010238       0.001898      -0.008631      -0.020928      -0.284136      -0.095212       0.032734       0.062478             10.746161       5.284718      -0.293910      -0.242519      10.822052      -0.815125      16.131714           0.000041
          194              N       1.677382       1.222229       3.306585      -0.232188      41.238991 0.44842400E+03  0.10441035E+05                                 9.990997                            6.789510      -0.097395       2.019643                    0.998847      26.358737      71.243883       0.682389       0.385495      -1.103979       0.004073      -0.002467       0.059324       0.059515      -0.013571      -0.000635      -0.014217       0.076015       0.091783      -0.057908       0.024675       0.033233             13.470239      11.419628       0.254001      -0.052658       5.210881      -1.357500      23.780209           0.000019
          195              N       1.678215       0.872178       7.492869      -0.198497      34.886831 0.50240422E+03  0.12019777E+05                                 9.013892                            7.294986      -0.065809       2.019510                    0.997949      27.069537      73.857180       0.644520       0.397216      -1.097139       0.014497       0.021147      -0.141372       0.143678      -0.014539      -0.000485       0.012856      -0.025097      -0.270623      -0.091322       0.026100       0.065222             11.043175       5.849452      -1.149643      -0.052622      10.166715       0.550321      17.113358           0.000048
          196              N       1.674719       1.017957      15.961327      -0.243175      41.672358 0.45661198E+03  0.10676835E+05                                10.062428                            6.851085      -0.155073       1.999020                    0.998511      26.510599      71.739359       0.679529       0.385481      -1.104305       0.001625      -0.005521      -0.059014       0.059294      -0.019993       0.000327       0.005850       0.076156       0.106653      -0.061126       0.025124       0.036002             13.533152      11.405835      -0.194658       0.451535       5.205090       0.079616      23.988531           0.000012
          197              N       9.966594       7.335776       7.884087      -0.193546      33.929923 0.49110640E+03  0.11682006E+05                                 8.843838                            7.212376       0.041604       2.058270                    0.998267      26.829302      72.973738       0.648264       0.397203      -1.097229       0.007301      -0.011944      -0.145103       0.145776       0.010237      -0.001898      -0.008632      -0.020926      -0.284141      -0.095214       0.032736       0.062478             10.746272       5.284761       0.293909       0.242528      10.822148      -0.815137      16.131908           0.000035
          198              N       9.999382       6.936870      16.342720      -0.232188      41.239003 0.44842395E+03  0.10441033E+05                                 9.990998                            6.789509      -0.097394       2.019643                    0.998847      26.358736      71.243871       0.682389       0.385495      -1.103980       0.004073       0.002467      -0.059324       0.059515       0.013571       0.000635      -0.014217       0.076015       0.091783      -0.057908       0.024675       0.033233             13.470251      11.419625      -0.254001       0.052659       5.210883      -1.357500      23.780245           0.000019
          199              N      10.000215       7.286921      12.156436      -0.198501      34.887261 0.50241141E+03  0.12019999E+05                                 9.013982                            7.295050      -0.065818       2.019504                    0.997949      27.069742      73.858042       0.644515       0.397217      -1.097138       0.014500      -0.021148       0.141372       0.143678       0.014538       0.000485       0.012857      -0.025096      -0.270628      -0.091324       0.026101       0.065222             11.043303       5.849506       1.149651       0.052616      10.166812       0.550328      17.113592           0.000043
          200              N       9.996719       7.141142       3.687978      -0.243175      41.672355 0.45661180E+03  0.10676829E+05                                10.062426                            6.851082      -0.155072       1.999020                    0.998511      26.510594      71.739324       0.679530       0.385481      -1.104306       0.001625       0.005521       0.059014       0.059294       0.019993      -0.000327       0.005850       0.076156       0.106653      -0.061126       0.025124       0.036002             13.533156      11.405829       0.194658      -0.451536       5.205089       0.079615      23.988550           0.000019
          201              O       0.112347      15.478175      10.039419      -0.575461      47.598536 0.66057698E+03  0.16779929E+05                                10.600509                            8.077695      -0.139349       1.995281                    0.995050      28.784823      78.708378       0.650964       0.370410      -1.126009       0.020114      -0.009507      -0.007118       0.023359      -0.000589      -0.000390       0.007292       0.101266       0.098752      -0.067623       0.033246       0.034378             13.378993      22.317499      -3.468335      -2.357964       8.747153       0.600120       9.072325           0.000003
          202              O       2.079668      16.383552       9.554671      -0.561113      43.455256 0.59792230E+03  0.14820588E+05                                10.047093                            7.691003      -0.019864       2.049569                    0.993623      28.134172      76.091438       0.666090       0.370982      -1.125125      -0.012258       0.000440       0.007522       0.014389       0.061578       0.010995      -0.009789      -0.048737       0.064115      -0.079033       0.023382       0.055651             12.787011       8.384179       3.074318      -0.829033      21.371645      -1.841560       8.605210           0.000006
          203              O       5.779962      11.898396       9.592791      -0.591137      36.559202 0.57110723E+03  0.13983459E+05                                 8.909761                            7.486751       0.349525       2.146077                    0.995857      28.687475      76.915738       0.679687       0.368045      -1.128251      -0.017922      -0.016312      -0.001797       0.024301       0.036674       0.000035      -0.001427       0.110457       0.099052      -0.082821       0.033025       0.049796             10.654290      16.403974      -2.132591      -0.459935       8.593289      -0.003462       6.965608           0.000119
          204              O       0.566395      15.597004      16.340559      -0.442939      24.683034 0.37304946E+03  0.81874795E+04                                 6.633692                            5.933696       0.722103       2.314428                    0.997870      25.394138      63.846028       0.788509       0.353928      -1.142687      -0.037355      -0.000136       0.005500       0.037758       0.022506      -0.065909       0.020712      -0.093896      -0.191615      -0.114353       0.030050       0.084303              7.031315       7.947836       0.705075      -2.552200       4.642708      -0.587551       8.503399           0.000011
          205              O       0.528946      15.519139       3.668132      -0.431751      23.200296 0.34669986E+03  0.74675455E+04                                 6.311431                            5.682673       0.755945       2.327371                    0.998442      25.042843      62.277333       0.814140       0.349287      -1.147009      -0.039913       0.008367      -0.007500       0.041464       0.022600       0.063873      -0.005448      -0.100503      -0.220462      -0.115454       0.023107       0.092347              6.614886       7.527580      -0.349653       2.384356       4.487301      -0.337218       7.829776           0.000013
          206              O       4.557793      10.097212       9.663725      -0.546118      32.025057 0.47237699E+03  0.11026938E+05                                 8.084565                            6.705741       0.402506       2.176999                    0.998413      27.396124      71.654429       0.735028       0.356974      -1.137222       0.011103       0.020523      -0.002216       0.023439      -0.037967       0.000252       0.003410      -0.121683       0.019807      -0.075034       0.006453       0.068581             10.125202       9.838073      -4.786546      -0.074408      14.634664       0.055430       5.902870           0.000049
          207              O      12.730996      15.823409      16.338987      -0.421249      21.966677 0.30778796E+03  0.64303735E+04                                 6.023817                            5.284749       0.800705       2.336398                    0.999447      24.756863      60.491745       0.861575       0.340274      -1.155366       0.039404      -0.002108       0.004951       0.039769       0.001664       0.063549       0.003693      -0.117339      -0.195539      -0.112137       0.020682       0.091455              6.348000       8.254565       0.174862       2.134908       3.876446      -0.199466       6.912990           0.000004
          208              O      12.761621      16.199589       3.711361      -0.426842      22.046801 0.30840422E+03  0.64503029E+04                                 6.046678                            5.297773       0.805443       2.337854                    0.999466      24.799648      60.747237       0.858121       0.341270      -1.153836       0.040612       0.000652      -0.007267       0.041263       0.015999      -0.059589       0.010691      -0.123622      -0.202942      -0.112186       0.014445       0.097741              6.370593       8.220066       0.046514      -2.229380       3.865823       0.085709       7.025890           0.000011
          209              O       8.434347      10.295924       9.609886      -0.575463      47.598733 0.66058025E+03  0.16780036E+05                                10.600543                            8.077719      -0.139358       1.995277                    0.995050      28.784888      78.708665       0.650962       0.370410      -1.126008       0.020115       0.009505       0.007119       0.023359       0.000590       0.000390       0.007293       0.101267       0.098754      -0.067624       0.033246       0.034378             13.379037      22.317584       3.468325       2.357975       8.747172       0.600119       9.072355           0.000003
          210              O      10.401668       9.390547      10.094634      -0.561117      43.456092 0.59793526E+03  0.14820996E+05                                10.047232                            7.691095      -0.019866       2.049563                    0.993623      28.134449      76.092526       0.666085       0.370983      -1.125124      -0.012257      -0.000441      -0.007522       0.014388      -0.061578      -0.010995      -0.009789      -0.048735       0.064122      -0.079034       0.023384       0.055650             12.787215       8.384293      -3.074370       0.829047      21.372023      -1.841592       8.605330           0.000007
          211              O      14.101962      13.875703      10.056514      -0.591149      36.559200 0.57110717E+03  0.13983458E+05                                 8.909766                            7.486755       0.349510       2.146073                    0.995857      28.687460      76.915705       0.679686       0.368045      -1.128250      -0.017920       0.016310       0.001797       0.024298      -0.036676      -0.000035      -0.001427       0.110459       0.099056      -0.082824       0.033026       0.049798             10.654296      16.403979       2.132593       0.459935       8.593298      -0.003461       6.965611           0.000122
          212              O       8.888395      10.177095       3.308746      -0.442938      24.683041 0.37304958E+03  0.81874826E+04                                 6.633693                            5.933697       0.722104       2.314428                    0.997870      25.394141      63.846039       0.788509       0.353928      -1.142687      -0.037355       0.000136      -0.005500       0.037758      -0.022506       0.065909       0.020712      -0.093896      -0.191615      -0.114353       0.030050       0.084303              7.031317       7.947837      -0.705075       2.552202       4.642709      -0.587553       8.503406           0.000009
          213              O       8.850946      10.254960      15.981173      -0.431750      23.200282 0.34669960E+03  0.74675383E+04                                 6.311428                            5.682670       0.755948       2.327372                    0.998442      25.042839      62.277311       0.814140       0.349287      -1.147009      -0.039913      -0.008367       0.007500       0.041464      -0.022600      -0.063873      -0.005448      -0.100504      -0.220461      -0.115454       0.023106       0.092347              6.614882       7.527575       0.349653      -2.384355       4.487298      -0.337216       7.829775           0.000012
          214              O      12.879793      15.676887       9.985580      -0.546122      32.024848 0.47237330E+03  0.11026828E+05                                 8.084528                            6.705714       0.402508       2.177002                    0.998413      27.396036      71.654092       0.735030       0.356974      -1.137222       0.011102      -0.020521       0.002216       0.023436       0.037966      -0.000252       0.003410      -0.121686       0.019808      -0.075035       0.006454       0.068582             10.125150       9.838009       4.786506       0.074408      14.634597       0.055430       5.902845           0.000049
          215              O       4.408996       9.950690       3.310318      -0.421250      21.966681 0.30778800E+03  0.64303746E+04                                 6.023817                            5.284749       0.800703       2.336398                    0.999447      24.756867      60.491754       0.861575       0.340274      -1.155366       0.039404       0.002108      -0.004951       0.039769      -0.001664      -0.063549       0.003692      -0.117337      -0.195539      -0.112137       0.020682       0.091455              6.348001       8.254566      -0.174862      -2.134909       3.876446      -0.199467       6.912991           0.000012
          216              O       4.439621       9.574510      15.937944      -0.426842      22.046784 0.30840392E+03  0.64502950E+04                                 6.046674                            5.297770       0.805444       2.337854                    0.999466      24.799642      60.747211       0.858122       0.341270      -1.153836       0.040612      -0.000653       0.007266       0.041262      -0.015998       0.059589       0.010691      -0.123621      -0.202942      -0.112186       0.014446       0.097741              6.370589       8.220062      -0.046514       2.229379       3.865821       0.085709       7.025886           0.000007
          217              O      16.531653       1.488424       9.609886      -0.575460      47.598204 0.66057155E+03  0.16779755E+05                                10.600459                            8.077660      -0.139356       1.995281                    0.995050      28.784706      78.707943       0.650965       0.370410      -1.126009      -0.020116       0.009505       0.007118       0.023359      -0.000590      -0.000390       0.007293       0.101265       0.098748      -0.067623       0.033245       0.034378             13.378924      22.317380      -3.468313      -2.357951       8.747112       0.600117       9.072278           0.000003
          218              O      14.564332       0.583047      10.094634      -0.561114      43.455646 0.59792815E+03  0.14820771E+05                                10.047157                            7.691045      -0.019861       2.049567                    0.993623      28.134297      76.091920       0.666088       0.370982      -1.125124       0.012256      -0.000440      -0.007522       0.014387       0.061578       0.010995      -0.009789      -0.048735       0.064119      -0.079033       0.023383       0.055650             12.787112       8.384223       3.074330      -0.829036      21.371847      -1.841575       8.605265           0.000007
          219              O      10.864038       5.068203      10.056514      -0.591117      36.559165 0.57110660E+03  0.13983438E+05                                 8.909743                            7.486736       0.349559       2.146086                    0.995857      28.687496      76.915747       0.679689       0.368043      -1.128252       0.017926       0.016315       0.001797       0.024305       0.036669       0.000035      -0.001427       0.110453       0.099047      -0.082816       0.033023       0.049792             10.654265      16.403933      -2.132583      -0.459934       8.593268      -0.003462       6.965596           0.000121
          220              O      16.077605       1.369595       3.308746      -0.442939      24.683060 0.37304994E+03  0.81874928E+04                                 6.633698                            5.933701       0.722101       2.314427                    0.997870      25.394145      63.846065       0.788509       0.353929      -1.142687       0.037355       0.000136      -0.005500       0.037758       0.022506      -0.065909       0.020712      -0.093895      -0.191614      -0.114353       0.030050       0.084303              7.031322       7.947844       0.705076      -2.552205       4.642712      -0.587553       8.503410           0.000007
          221              O      16.115054       1.447460      15.981173      -0.431750      23.200286 0.34669966E+03  0.74675397E+04                                 6.311429                            5.682671       0.755948       2.327372                    0.998442      25.042840      62.277316       0.814140       0.349287      -1.147009       0.039913      -0.008367       0.007500       0.041464       0.022600       0.063873      -0.005448      -0.100503      -0.220462      -0.115454       0.023106       0.092347              6.614883       7.527577      -0.349653       2.384356       4.487299      -0.337217       7.829774           0.000016
          222              O      12.086207       6.869387       9.985580      -0.546111      32.025180 0.47237910E+03  0.11026999E+05                                 8.084579                            6.705750       0.402516       2.177000                    0.998413      27.396204      71.654672       0.735028       0.356973      -1.137223      -0.011105      -0.020525       0.002216       0.023442      -0.037968       0.000252       0.003410      -0.121680       0.019803      -0.075033       0.006452       0.068581             10.125227       9.838096      -4.786567      -0.074408      14.634707       0.055431       5.902880           0.000048
          223              O       3.913004       1.143190       3.310318      -0.421250      21.966680 0.30778798E+03  0.64303741E+04                                 6.023817                            5.284749       0.800703       2.336398                    0.999447      24.756866      60.491751       0.861575       0.340274      -1.155366      -0.039404       0.002107      -0.004951       0.039769       0.001664       0.063549       0.003692      -0.117338      -0.195540      -0.112137       0.020682       0.091455              6.348001       8.254567       0.174862       2.134910       3.876447      -0.199466       6.912990           0.000005
          224              O       3.882379       0.767010      15.937944      -0.426842      22.046796 0.30840412E+03  0.64503002E+04                                 6.046677                            5.297772       0.805442       2.337853                    0.999466      24.799648      60.747232       0.858121       0.341270      -1.153836      -0.040612      -0.000653       0.007267       0.041263       0.015998      -0.059589       0.010691      -0.123622      -0.202943      -0.112186       0.014445       0.097741              6.370592       8.220066       0.046514      -2.229381       3.865822       0.085709       7.025888           0.000015
          225              O       8.209653       6.670675      10.039419      -0.575462      47.598867 0.66058267E+03  0.16780114E+05                                10.600562                            8.077734      -0.139353       1.995278                    0.995050      28.784941      78.708859       0.650961       0.370410      -1.126008      -0.020114      -0.009506      -0.007119       0.023359       0.000589       0.000390       0.007293       0.101267       0.098756      -0.067625       0.033247       0.034378             13.379059      22.317620       3.468324       2.357979       8.747183       0.600119       9.072374           0.000004
          226              O       6.242332       7.576052       9.554671      -0.561118      43.455905 0.59793261E+03  0.14820913E+05                                10.047201                            7.691077      -0.019867       2.049564                    0.993623      28.134396      76.092318       0.666086       0.370982      -1.125124       0.012259       0.000441       0.007522       0.014390      -0.061578      -0.010995      -0.009789      -0.048737       0.064121      -0.079034       0.023384       0.055650             12.787163       8.384274      -3.074368       0.829046      21.371910      -1.841584       8.605303           0.000007
          227              O       2.542038       3.090896       9.592791      -0.591183      36.559259 0.57110821E+03  0.13983493E+05                                 8.909797                            7.486781       0.349451       2.146058                    0.995856      28.687420      76.915681       0.679682       0.368047      -1.128249       0.017914      -0.016306      -0.001797       0.024291      -0.036684      -0.000036      -0.001428       0.110467       0.099066      -0.082833       0.033030       0.049803             10.654336      16.404038       2.132608       0.459936       8.593338      -0.003461       6.965632           0.000120
          228              O       7.755605       6.789504      16.340559      -0.442939      24.683040 0.37304957E+03  0.81874822E+04                                 6.633692                            5.933697       0.722103       2.314427                    0.997870      25.394143      63.846041       0.788509       0.353928      -1.142687       0.037355      -0.000136       0.005499       0.037758      -0.022506       0.065909       0.020712      -0.093896      -0.191614      -0.114353       0.030050       0.084303              7.031316       7.947836      -0.705075       2.552201       4.642708      -0.587552       8.503404           0.000015
          229              O       7.793054       6.711639       3.668132      -0.431751      23.200290 0.34669975E+03  0.74675424E+04                                 6.311430                            5.682672       0.755945       2.327371                    0.998442      25.042840      62.277322       0.814140       0.349287      -1.147009       0.039913       0.008367      -0.007500       0.041464      -0.022600      -0.063873      -0.005448      -0.100504      -0.220461      -0.115454       0.023106       0.092347              6.614885       7.527578       0.349653      -2.384356       4.487300      -0.337216       7.829778           0.000011
          230              O       3.764207       1.289712       9.663725      -0.546135      32.024576 0.47236860E+03  0.11026691E+05                                 8.084491                            6.705689       0.402492       2.177002                    0.998413      27.395879      71.653585       0.735030       0.356974      -1.137222      -0.011100       0.020516      -0.002216       0.023431       0.037965      -0.000253       0.003410      -0.121693       0.019814      -0.075039       0.006456       0.068583             10.125089       9.837947       4.786456       0.074407      14.634503       0.055429       5.902818           0.000048
          231              O      12.235004       7.015909      16.338987      -0.421249      21.966673 0.30778788E+03  0.64303715E+04                                 6.023816                            5.284749       0.800706       2.336399                    0.999447      24.756861      60.491737       0.861575       0.340274      -1.155366      -0.039404      -0.002108       0.004950       0.039769      -0.001664      -0.063549       0.003693      -0.117338      -0.195539      -0.112137       0.020682       0.091455              6.348000       8.254562      -0.174862      -2.134908       3.876446      -0.199467       6.912991           0.000010
          232              O      12.204379       7.392089       3.711361      -0.426842      22.046803 0.30840426E+03  0.64503040E+04                                 6.046679                            5.297774       0.805444       2.337854                    0.999466      24.799647      60.747238       0.858121       0.341270      -1.153836      -0.040613       0.000652      -0.007266       0.041263      -0.015999       0.059589       0.010691      -0.123622      -0.202941      -0.112186       0.014446       0.097741              6.370594       8.220067      -0.046514       2.229380       3.865823       0.085709       7.025893           0.000010

******************************************************
Auxiliary information for the entire system
The total spin magnetic moment of the unit cell is   0.000472
The total net atomic charge of the unit cell is   0.000002
Accuracy of reproducing the electrostatic potential in the unit cell:
  The inner radius (bohr) =    5.0000
  The outer radius (bohr) =   12.0000
  Valid grid points have density less than (e/(bohr^3)) =    0.0001
  The number of valid grid points were=       574712
  The rms potential error without charges in kcal/mol is=     11.58217
  The rms potential error with partial charges in kcal/mol is=      0.60730
  The RRMSE value at monopole order=      0.05243
  The rms potential error with partial charges and cloud penetration in kcal/mol is=      0.61574
  The RRMSE value at monopole order with cloud penetration is=      0.05316
  The rms potential error with partial charges and atomic dipoles in kcal/mol is=      0.32724
  The RRMSE value at dipole order=      0.02825
  The rms potential error with partial charges, atomic dipoles and cloud penetration in kcal/mol is=      0.32113
  The RRMSE value at dipole order with cloud penetration=      0.02773

******************************************************
The electron densities and ab initio electrostatic potential were computed in VASP using the PBE functional and
projector augmented wave method. See the main text of the journal article for a description of computational details.
The atomic charges, dipoles, and quadrupoles were computed with the DDEC6 method as described in
(a) T. A. Manz and N. Gabaldon Limas, RSC Adv. 6 (2016) 47771-47801 DOI: 10.1039/c6ra04656h
(b) N. Gabaldon Limas and T. A. Manz, RSC Adv. 8 (2018) 2678-2707 DOI: 10.1039/c7ra11829e.
For each atom in the material, the electron cloud parameters were fit to the spherically averaged atom-in-material
electron density using radial positions for which this density was between 10^-4 and 10^-2 electrons per cubic bohr.
The polarizabilities, dispersion coefficients, and quantum Drude oscillator (QDO) parameters were fit using the MCLF method.
The magnetic structure of the system was optimized in VASP from the default ferromagnetic initial guess using spin polarization.
The atomic spin moments (ASMs) were computed on this optimized magnetic structure using the DDEC6 partition as inputs
to the method of T. A. Manz and D. S. Sholl, J. Chem. Theory Comput. 7 (2011) 4146-4164 DOI: 10.1021/ct200539n.
The RMSE and RRMSE were computed using a uniform grid with Ewald summation.
