# Supplementary material for: A collection of forcefield precursors for metal–organic frameworks
Source: RSC Adv. 2019 Nov 13;9(63):36492–507. doi: 10.1039/c9ra07327b (PMC9075174; doi:10.1039/c9ra07327b)
Supplement: RA-009-C9RA07327B-s5471 [file RA-009-C9RA07327B-s5471.xyz]

  180
jmolscript: load "" {1 1 1} spacegroup "x,y,z" unitcell [{      9.267000     0.000000     0.000000 }, {      0.000000    13.257000     0.000000 }, {     -1.415635     0.000000    16.262501 }]
Zn     5.617016     2.057884    13.282560     0.783907
Zn     6.160031     8.686384    11.111191     0.783907
Zn     2.234349    11.199116     2.979941     0.783908
Zn     1.691334     4.570616     5.151310     0.783908
H     -0.077257     2.616932     0.717176     0.116046
H      1.053557     0.338054    14.937107     0.119786
H      3.516308     1.784392     2.273498     0.118807
H      1.353806     4.295268    14.702927     0.128672
H      4.915668     3.277130    16.059220     0.113808
H      2.450759     2.952334    13.130343     0.111921
H      3.266316     4.985958     0.780600     0.111212
H      4.544744     4.415907     1.488019     0.124439
H      5.858512     6.108826     0.437461     0.097785
H      4.778568     6.730579     1.388818     0.112872
H      6.349728    11.814638     9.879469     0.114270
H      3.739069    11.001984     9.529826     0.115349
H      2.738107    12.183183     9.786773     0.098934
H      3.400227     0.319494    11.793566     0.110919
H      7.218668    13.123104    11.692738     0.110674
H      3.338574    12.143412     7.540922     0.110290
H      4.853037    12.242840     7.921464     0.100070
H      4.002939     9.245432     7.414074     0.116046
H      1.456490     6.966553     9.456644     0.119786
H      0.409375     8.412892     5.857753     0.118808
H      1.156242    10.923768     9.690824     0.128671
H      6.861380     9.905630     8.334532     0.113809
H      0.059289     9.580834    11.263408     0.111921
H      0.659366    11.614458     7.350650     0.111212
H      8.647938    11.044407     6.643232     0.124439
H      7.334171    12.737326     7.693789     0.097785
H      8.414115     0.102079     6.742433     0.112872
H      5.427320     5.186138    14.514282     0.114270
H     -1.229021     4.373484    14.863926     0.115350
H     -0.228059     5.554683    14.606978     0.098934
H     -0.890180     6.947994    12.600186     0.110919
H      4.558379     6.494604    12.701013     0.110673
H      0.587109     5.514912     0.590329     0.110291
H      8.339646     5.614339     0.209786     0.100072
H     -1.338378    10.640068    15.545325     0.116046
H      6.797808    12.918947     1.325394     0.119789
H      4.335057    11.472608    13.989003     0.118806
H      6.497559     8.961732     1.559574     0.128671
H      2.935697     9.979870     0.203281     0.113809
H      5.400606    10.304666     3.132158     0.111920
H      4.585049     8.271042    15.481901     0.111212
H      3.306621     8.841093    14.774482     0.124439
H      1.992853     7.148174    15.825040     0.097785
H      3.072797     6.526421    14.873683     0.112872
H      1.501637     1.442362     6.383032     0.114270
H      4.112296     2.255016     6.732675     0.115350
H      5.113258     1.073817     6.475728     0.098934
H      4.451138    12.937506     4.468935     0.110919
H      0.632697     0.133896     4.569763     0.110674
H      4.512791     1.113588     8.721579     0.110290
H      2.998328     1.014161     8.341037     0.100071
H      3.848426     4.011568     8.848427     0.116046
H      6.394875     6.290447     6.805857     0.119789
H      7.441990     4.844108    10.404748     0.118806
H      6.695123     2.333232     6.571677     0.128671
H      0.989985     3.351370     7.927969     0.113809
H      7.792076     3.676166     4.999093     0.111919
H      7.191999     1.642542     8.911851     0.111212
H     -0.796573     2.212593     9.619269     0.124439
H      0.517194     0.519674     8.568712     0.097785
H     -0.562750    13.154921     9.520068     0.112872
H      2.424045     8.070862     1.748219     0.114270
H      9.080386     8.883516     1.398575     0.115349
H      8.079424     7.702317     1.655523     0.098934
H      8.741545     6.309006     3.662315     0.110919
H      3.292986     6.762396     3.561488     0.110673
H      7.264256     7.742088    15.672172     0.110290
H     -0.488281     7.642660    16.052715     0.100072
C      0.754379     2.205965     0.648874    -0.125585
C     -0.348660     1.474178    15.779505    -0.014055
C      1.360539     3.145886     2.883341     0.573151
C     -1.294897     1.419825    14.619988     0.589532
C      1.669814     2.330581     1.683169    -0.010514
C      0.850720     0.843145    15.691687    -0.166477
C      2.894923     1.702199     1.587220    -0.187153
C      3.195549     0.947875     0.465108     0.165902
C      2.202780     3.922746    14.776108    -0.117998
C      4.171471     3.350044    15.506295     0.082682
C      2.822657     3.194937    13.946721    -0.002883
C      4.224111     4.862668     0.689530    -0.104904
C      4.905942     6.236093     0.564309    -0.210008
C      5.865082    12.327684    10.486061    -0.128764
C      3.653182    11.967094     9.547714    -0.102399
C      4.258349     0.045074    11.559386     0.091141
C      6.314014    13.044888    11.492709    -0.018475
C      3.961425    12.525214     8.178412    -0.203620
C      3.171304     8.834465     7.482377    -0.125585
C      2.858708     8.102678     8.614247    -0.014055
C      2.565143     9.774386     5.247909     0.573151
C      3.804944     8.048325     9.773763     0.589532
C      2.255869     8.959081     6.448082    -0.010514
C      1.659327     7.471645     8.702064    -0.166477
C      1.030759     8.330699     6.544030    -0.187153
C      0.730133     7.576376     7.666143     0.165902
C      0.307268    10.551246     9.617643    -0.117998
C      7.605577     9.978544     8.887457     0.082682
C     -0.312609     9.823437    10.447031    -0.002883
C     -0.298429    11.491168     7.441720    -0.104905
C      8.286740    12.864593     7.566942    -0.210008
C      5.911965     5.699184    13.907691    -0.128764
C     -1.143134     5.338594    14.846037    -0.102399
C      7.518698     6.673574    12.834366     0.091141
C      5.463034     6.416388    12.901042    -0.018475
C      7.815622     5.896714    16.215340    -0.203621
C      7.096986    11.051035    15.613627    -0.125585
C      8.200025    11.782822     0.482996    -0.014055
C      6.490826    10.111114    13.379160     0.573151
C     -0.120738    11.837175     1.642513     0.589531
C      6.181551    10.926419    14.579332    -0.010513
C      7.000645    12.413855     0.570814    -0.166475
C      4.956442    11.554801    14.675281    -0.187156
C      4.655816    12.309125    15.797393     0.165893
C      5.648585     9.334254     1.486393    -0.117998
C      3.679894     9.906956     0.756206     0.082681
C      5.028708    10.062063     2.315780    -0.002883
C      3.627254     8.394332    15.572971    -0.104905
C      2.945423     7.020907    15.698192    -0.210008
C      1.986283     0.929316     5.776440    -0.128764
C      4.198183     1.289906     6.714787    -0.102400
C      3.593016    13.211926     4.703115     0.091141
C      1.537351     0.212112     4.769792    -0.018475
C      3.889940     0.731786     8.084089    -0.203618
C      4.680061     4.422535     8.780124    -0.125585
C      4.992657     5.154322     7.648254    -0.014055
C      5.286222     3.482614    11.014592     0.573151
C      4.046421     5.208675     6.488738     0.589532
C      5.595496     4.297919     9.814419    -0.010513
C      6.192038     5.785355     7.560437    -0.166475
C      6.820606     4.926301     9.718471    -0.187156
C      7.121232     5.680624     8.596358     0.165893
C      7.544097     2.705754     6.644858    -0.117998
C      0.245788     3.278456     7.375044     0.082681
C      8.163974     3.433563     5.815470    -0.002883
C      8.149794     1.765832     8.820781    -0.104904
C     -0.435375     0.392407     8.695559    -0.210008
C      1.939400     7.557816     2.354810    -0.128764
C      8.994499     7.918406     1.416464    -0.102399
C      0.332667     6.583426     3.428135     0.091141
C      2.388331     6.840612     3.361459    -0.018476
C      0.035743     7.360286     0.047161    -0.203619
N      3.078353     4.022174    15.789262     0.072142
N      4.048980     2.794576    14.315880    -0.267159
N      4.482826     0.338054     0.496006    -0.142225
N      5.366933     0.389756    12.195249    -0.256808
N      4.554266    12.513282    10.544606     0.092524
N     -0.568306    10.650674     8.604489     0.072143
N      7.728067     9.423076    10.077872    -0.267159
N     -0.557143     6.966553     7.635244    -0.142225
N      6.410114     7.018256    12.198502    -0.256808
N      7.222782     5.884782    13.849146     0.092524
N      4.773012     9.234826     0.473239     0.072142
N      3.802385    10.462424     1.946621    -0.267159
N      3.368539    12.918947    15.766495    -0.142122
N      2.484432    12.867244     4.067252    -0.256808
N      3.297099     0.743718     5.717895     0.092524
N      8.419671     2.606326     7.658012     0.072142
N      0.123298     3.833924     6.184629    -0.267159
N      8.408508     6.290447     8.627257    -0.142122
N      1.441251     6.238744     4.063999    -0.256808
N      0.628583     7.372218     2.413355     0.092524
O      6.855316     2.021692    14.780987    -0.590621
O      2.294596     3.344741     3.714355    -0.568437
O      0.217224     3.616510     3.029704    -0.597446
O     -0.979880     0.857728    13.598703    -0.551352
O      4.921732     8.650192     9.612764    -0.590621
O      1.631086     9.973241     4.416895    -0.568437
O      3.708458    10.245010     5.101547    -0.597446
O      3.489927     7.486228    10.795048    -0.551352
O      0.996049    11.235308     1.481514    -0.590621
O      5.556769     9.912259    12.548146    -0.568436
O      7.634141     9.640490    13.232797    -0.597446
O      8.831245    12.399272     2.663798    -0.551352
O      2.929633     4.606807     6.649737    -0.590621
O      6.220279     3.283759    11.845606    -0.568436
O      4.142907     3.011990    11.160954    -0.597446
O      4.361438     5.770772     5.467453    -0.551352

The following XYZ coordinates are in angstroms. Other properties are in atomic units.
The sperically averaged electron density of each atom fit to a function of the form exp(a - br)
eigen_1, eigen_2 and eigen_3 are the three eigenvalues of traceless quadrupole moment tensor
  atom number  atomic symbol              X              Y              Z     net charge C6 coefficient C8 coefficient C10 coefficient fluctuating dipole atomic polarizability isotropic forcefield polarizability              a              b squared Pearson coefficient          <r^3>          <r^4>         wp_QDO          m_QDO          q_QDO       dipole_x       dipole_y       dipole_z         dipole            Qxy            Qxz            Qyz     Q(x^2-y^2)  Q(3z^2 - R^2)        eigen_1        eigen_2        eigen_3 static polarizability      alpha(xx)      alpha(xy)      alpha(xz)      alpha(yy)      alpha(yz)      alpha(zz) atomic spin moment
            1             Zn       5.617016       2.057884      13.282560       0.783907      98.516098 0.20777437E+04  0.67886516E+05                                17.418022                           14.887928       0.381648       1.964196                    0.997666      48.331704     133.799182       0.468605       0.400044      -1.143610       0.065469       0.029869       0.002318       0.071997       0.013288       0.023617      -0.036454       0.058266       0.014737      -0.060691       0.017402       0.043289             19.882705      15.185430      -2.440452       1.056627      19.989754       0.958671      24.472929           0.000004
            2             Zn       6.160031       8.686384      11.111191       0.783907      98.516142 0.20777438E+04  0.67886521E+05                                17.418027                           14.887928       0.381648       1.964195                    0.997666      48.331709     133.799204       0.468605       0.400044      -1.143610      -0.065469       0.029869      -0.002318       0.071997      -0.013288       0.023617       0.036454       0.058266       0.014737      -0.060691       0.017402       0.043289             19.882714      15.185441       2.440458       1.056633      19.989758      -0.958675      24.472945           0.000004
            3             Zn       2.234349      11.199116       2.979941       0.783908      98.515965 0.20777407E+04  0.67886385E+05                                17.418002                           14.887913       0.381652       1.964197                    0.997666      48.331667     133.799013       0.468605       0.400044      -1.143610      -0.065468      -0.029868      -0.002318       0.071997       0.013289       0.023616      -0.036454       0.058266       0.014737      -0.060691       0.017403       0.043288             19.882680      15.185406      -2.440439       1.056626      19.989726       0.958658      24.472909           0.000004
            4             Zn       1.691334       4.570616       5.151310       0.783908      98.515989 0.20777404E+04  0.67886376E+05                                17.418004                           14.887912       0.381652       1.964197                    0.997666      48.331669     133.799016       0.468605       0.400044      -1.143610       0.065468      -0.029868       0.002318       0.071997      -0.013289       0.023616       0.036454       0.058266       0.014737      -0.060691       0.017403       0.043288             19.882685      15.185413       2.440441       1.056632      19.989724      -0.958665      24.472919           0.000004
            5              H      -0.077257       2.616932       0.717176       0.116046       1.109735 0.84892838E+01  0.85248466E+02                                 1.812469                            1.736095      -1.294168       2.261669                    0.995470       3.770842      10.951714       0.458125       1.331395      -0.696504      -0.035846       0.010923       0.005642       0.037896      -0.006568      -0.001890      -0.001982       0.011981      -0.032183      -0.011585      -0.002704       0.014288              1.838212       2.166912      -0.355987       0.094123       1.738877       0.010351       1.608847          -0.000003
            6              H       1.053557       0.338054      14.937107       0.119786       1.375313 0.11425706E+02  0.12309631E+03                                 2.055552                            1.986530      -1.662141       2.087697                    0.991045       4.045567      12.014950       0.438941       1.295204      -0.704081      -0.000133      -0.020150      -0.026968       0.033665       0.008727      -0.004013       0.006433      -0.016467       0.023552      -0.017501       0.004514       0.012987              2.052976       1.994548      -0.206208      -0.105990       1.964989       0.354796       2.199389          -0.000003
            7              H       3.516308       1.784392       2.273498       0.118807       1.326025 0.10924292E+02  0.11704669E+03                                 2.057710                            1.983798      -1.588626       2.129059                    0.990802       4.044167      12.202881       0.423163       1.350930      -0.692744       0.021350       0.004772       0.028421       0.035865       0.006326       0.011933       0.001901       0.016219       0.007794      -0.012125      -0.006044       0.018169              2.065717       1.993084      -0.043708       0.320869       1.783423       0.040551       2.420642          -0.000001
            8              H       1.353806       4.295268      14.702927       0.128672       0.962142 0.63713852E+01  0.59348532E+02                                 1.631870                            1.491711      -0.863812       2.472243                    0.999234       3.380257       9.350591       0.502069       1.309684      -0.701761      -0.034785       0.006057      -0.012525       0.037464      -0.008258       0.011208       0.012504       0.019269       0.029284      -0.024859       0.005290       0.019569              1.706375       2.376310      -0.474506       0.016978       1.498914       0.023574       1.243902          -0.000000
            9              H       4.915668       3.277130      16.059220       0.113808       1.071582 0.77228660E+01  0.75052503E+02                                 1.723540                            1.624172      -0.851012       2.479534                    0.999515       3.391244       9.405182       0.492043       1.280905      -0.709704       0.043537      -0.011732       0.029915       0.054111      -0.007577       0.012628       0.009069       0.016529       0.027733      -0.021792       0.002214       0.019577              1.746077       2.152402      -0.140485       0.371777       1.490082      -0.079598       1.595747          -0.000002
           10              H       2.450759       2.952334      13.130343       0.111921       1.080903 0.76775024E+01  0.74016036E+02                                 1.695442                            1.590318      -0.786346       2.509036                    0.999756       3.276154       8.858321       0.514305       1.235320      -0.720863      -0.020751      -0.009889      -0.040550       0.046612      -0.009190       0.013562       0.009193       0.016251       0.012640      -0.022377       0.003662       0.018716              1.716776       1.503188       0.083010       0.205392       1.438338       0.304325       2.208802          -0.000005
           11              H       3.266316       4.985958       0.780600       0.111212       0.915777 0.69449256E+01  0.66605184E+02                                 1.627174                            1.592504      -1.004812       2.398785                    0.995677       3.674542      10.573610       0.466381       1.369383      -0.688721      -0.030541       0.007532       0.005296       0.031899       0.000205       0.000925       0.003285       0.017177      -0.001017      -0.009587       0.000718       0.008869              1.644019       2.104436      -0.103185      -0.185297       1.443031       0.034900       1.384590           0.000003
           12              H       4.544744       4.415907       1.488019       0.124439       1.005788 0.77233008E+01  0.74593216E+02                                 1.627841                            1.601438      -0.642176       2.582830                    0.999882       3.235886       8.766949       0.509285       1.245227      -0.719185       0.014918      -0.013437       0.034541       0.039952      -0.006063       0.007619      -0.002894      -0.004482       0.020587      -0.011304      -0.001254       0.012558              1.623279       1.396796      -0.066530       0.100723       1.602498      -0.301369       1.870543          -0.000004
           13              H       5.858512       6.108826       0.437461       0.097785       1.011025 0.77750972E+01  0.75999858E+02                                 1.678684                            1.638070      -0.881301       2.443648                    0.997049       3.646976      10.281183       0.484182       1.294167      -0.704969       0.022272      -0.003317      -0.006031       0.023312      -0.001138       0.001201      -0.007635       0.006397      -0.013968      -0.010633       0.003667       0.006966              1.692653       2.260773      -0.107185      -0.176660       1.455871       0.048049       1.361314           0.000000
           14              H       4.778568       6.730579       1.388818       0.112872       1.034041 0.80262745E+01  0.79138842E+02                                 1.713272                            1.673678      -0.904459       2.441106                    0.996977       3.599776      10.216555       0.474645       1.308763      -0.702483      -0.009451       0.014162       0.024206       0.029594      -0.005932      -0.002303       0.000662      -0.008054       0.032292      -0.012680       0.001496       0.011184              1.722761       1.470814      -0.077337      -0.204690       1.751115       0.389299       1.946356          -0.000000
           15              H       6.349728      11.814638       9.879469       0.114270       0.939909 0.65196992E+01  0.61892498E+02                                 1.674482                            1.561046      -1.202844       2.297678                    0.994891       3.810718      11.110907       0.460321       1.401636      -0.680904       0.024081      -0.019086      -0.014238       0.033865       0.001696       0.002879       0.012339       0.034386      -0.009832      -0.023198       0.003632       0.019566              1.716844       1.709409      -0.336564      -0.375573       1.701819       0.351036       1.739303           0.000002
           16              H       3.739069      11.001984       9.529826       0.115349       0.990875 0.73126706E+01  0.70961791E+02                                 1.710489                            1.629473      -1.016504       2.391910                    0.996189       3.676625      10.602539       0.463562       1.361601      -0.690488       0.006309      -0.033760      -0.002931       0.034469       0.002835       0.000762      -0.003178      -0.007794       0.007688      -0.006454       0.000473       0.005981              1.750805       1.445326       0.028941       0.068996       2.425789       0.036418       1.381301           0.000002
           17              H       2.738107      12.183183       9.786773       0.098934       1.025355 0.77082298E+01  0.74837802E+02                                 1.673153                            1.613664      -0.711875       2.529334                    0.999139       3.494407       9.670999       0.498008       1.266786      -0.712024      -0.028930       0.009349       0.003713       0.030629      -0.001240      -0.001103       0.002204       0.011071       0.007018      -0.007294       0.002080       0.005214              1.699840       2.292714       0.023977      -0.058484       1.415235       0.011968       1.391571          -0.000002
           18              H       3.400227       0.319494      11.793566       0.110919       1.086182 0.78525632E+01  0.76145047E+02                                 1.700739                            1.609387      -0.814524       2.497115                    0.999618       3.293154       8.935342       0.510664       1.236917      -0.720503      -0.046439       0.024125       0.019641       0.055896      -0.008117      -0.001402       0.015912       0.028234      -0.010389      -0.025239       0.005439       0.019800              1.707101       2.085626      -0.243569      -0.267503       1.486112       0.139222       1.549565          -0.000004
           19              H       7.218668      13.123104      11.692738       0.110674       1.016240 0.73693455E+01  0.71237679E+02                                 1.697343                            1.610914      -0.943396       2.429175                    0.998736       3.532886       9.978626       0.479820       1.320527      -0.699822       0.043518      -0.000070       0.011269       0.044953      -0.003765      -0.003377       0.005938       0.024197      -0.023800      -0.013975      -0.003402       0.017377              1.714568       2.164947       0.129436       0.233148       1.385673       0.062447       1.593085          -0.000000
           20              H       3.338574      12.143412       7.540922       0.110290       0.945366 0.71391317E+01  0.69000262E+02                                 1.665059                            1.617037      -1.090629       2.352518                    0.994237       3.750508      10.864325       0.461397       1.373492      -0.687619      -0.019214      -0.007749      -0.019095       0.028175       0.006102       0.006620       0.002044       0.000211       0.005378      -0.008373      -0.001737       0.010110              1.693542       1.746825       0.269431       0.402106       1.566297       0.172073       1.767506           0.000001
           21              H       4.853037      12.242840       7.921464       0.100070       1.004416 0.79705787E+01  0.78306541E+02                                 1.666959                            1.656458      -0.848477       2.463786                    0.997378       3.609344      10.163023       0.482943       1.290929      -0.706215       0.022419      -0.005089      -0.006317       0.023842      -0.005341      -0.007472      -0.003913      -0.001336      -0.009888      -0.011815       0.004017       0.007797              1.659215       2.075951      -0.158589      -0.063084       1.463711      -0.009078       1.437983          -0.000001
           22              H       4.002939       9.245432       7.414074       0.116046       1.109734 0.84892726E+01  0.85248326E+02                                 1.812467                            1.736094      -1.294167       2.261669                    0.995470       3.770841      10.951710       0.458125       1.331395      -0.696504       0.035846       0.010923      -0.005642       0.037896       0.006568      -0.001890       0.001982       0.011981      -0.032183      -0.011585      -0.002704       0.014288              1.838211       2.166910       0.355987       0.094122       1.738876      -0.010351       1.608846          -0.000003
           23              H       1.456490       6.966553       9.456644       0.119786       1.375313 0.11425712E+02  0.12309638E+03                                 2.055553                            1.986530      -1.662141       2.087697                    0.991045       4.045567      12.014951       0.438941       1.295205      -0.704081       0.000133      -0.020150       0.026968       0.033665      -0.008727      -0.004013      -0.006433      -0.016467       0.023552      -0.017501       0.004514       0.012987              2.052976       1.994549       0.206208      -0.105989       1.964991      -0.354796       2.199388          -0.000003
           24              H       0.409375       8.412892       5.857753       0.118808       1.326023 0.10924279E+02  0.11704651E+03                                 2.057709                            1.983796      -1.588626       2.129059                    0.990802       4.044167      12.202880       0.423163       1.350930      -0.692744      -0.021350       0.004772      -0.028421       0.035865      -0.006326       0.011933      -0.001901       0.016219       0.007794      -0.012125      -0.006044       0.018169              2.065715       1.993083       0.043708       0.320868       1.783422      -0.040552       2.420640          -0.000001
           25              H       1.156242      10.923768       9.690824       0.128671       0.962143 0.63713921E+01  0.59348610E+02                                 1.631871                            1.491711      -0.863813       2.472242                    0.999234       3.380259       9.350597       0.502069       1.309684      -0.701761       0.034785       0.006057       0.012525       0.037464       0.008258       0.011208      -0.012504       0.019269       0.029284      -0.024859       0.005290       0.019569              1.706376       2.376311       0.474507       0.016978       1.498915      -0.023574       1.243902          -0.000000
           26              H       6.861380       9.905630       8.334532       0.113809       1.071582 0.77228697E+01  0.75052545E+02                                 1.723540                            1.624172      -0.851012       2.479534                    0.999515       3.391245       9.405184       0.492043       1.280904      -0.709704      -0.043537      -0.011732      -0.029915       0.054111       0.007577       0.012628      -0.009069       0.016529       0.027733      -0.021792       0.002214       0.019577              1.746076       2.152402       0.140485       0.371776       1.490081       0.079598       1.595746          -0.000002
           27              H       0.059289       9.580834      11.263408       0.111921       1.080903 0.76775015E+01  0.74016026E+02                                 1.695441                            1.590318      -0.786346       2.509036                    0.999756       3.276155       8.858324       0.514305       1.235320      -0.720863       0.020751      -0.009888       0.040550       0.046612       0.009190       0.013562      -0.009193       0.016251       0.012640      -0.022377       0.003662       0.018716              1.716776       1.503188      -0.083010       0.205392       1.438338      -0.304324       2.208801          -0.000005
           28              H       0.659366      11.614458       7.350650       0.111212       0.915776 0.69449196E+01  0.66605117E+02                                 1.627174                            1.592504      -1.004811       2.398785                    0.995677       3.674541      10.573609       0.466381       1.369384      -0.688721       0.030541       0.007532      -0.005296       0.031899      -0.000205       0.000925      -0.003285       0.017177      -0.001017      -0.009587       0.000718       0.008869              1.644019       2.104436       0.103185      -0.185297       1.443030      -0.034900       1.384590           0.000003
           29              H       8.647938      11.044407       6.643232       0.124439       1.005788 0.77232987E+01  0.74593188E+02                                 1.627840                            1.601437      -0.642176       2.582830                    0.999882       3.235887       8.766950       0.509286       1.245227      -0.719185      -0.014918      -0.013436      -0.034541       0.039952       0.006063       0.007619       0.002894      -0.004482       0.020587      -0.011304      -0.001254       0.012558              1.623278       1.396795       0.066530       0.100723       1.602497       0.301369       1.870542          -0.000004
           30              H       7.334171      12.737326       7.693789       0.097785       1.011025 0.77750915E+01  0.75999787E+02                                 1.678684                            1.638069      -0.881301       2.443648                    0.997049       3.646976      10.281182       0.484182       1.294167      -0.704969      -0.022272      -0.003317       0.006031       0.023312       0.001138       0.001201       0.007635       0.006397      -0.013968      -0.010633       0.003667       0.006966              1.692652       2.260773       0.107186      -0.176660       1.455871      -0.048049       1.361313           0.000000
           31              H       8.414115       0.102079       6.742433       0.112872       1.034041 0.80262764E+01  0.79138867E+02                                 1.713273                            1.673678      -0.904459       2.441106                    0.996977       3.599776      10.216556       0.474645       1.308764      -0.702483       0.009451       0.014162      -0.024206       0.029594       0.005932      -0.002303      -0.000662      -0.008054       0.032291      -0.012680       0.001496       0.011184              1.722762       1.470814       0.077338      -0.204691       1.751115      -0.389299       1.946356          -0.000000
           32              H       5.427320       5.186138      14.514282       0.114270       0.939909 0.65196969E+01  0.61892470E+02                                 1.674481                            1.561046      -1.202844       2.297678                    0.994891       3.810719      11.110909       0.460321       1.401636      -0.680904      -0.024081      -0.019086       0.014238       0.033865      -0.001696       0.002879      -0.012339       0.034386      -0.009832      -0.023198       0.003632       0.019566              1.716843       1.709408       0.336564      -0.375572       1.701819      -0.351036       1.739303           0.000002
           33              H      -1.229021       4.373484      14.863926       0.115350       0.990875 0.73126734E+01  0.70961820E+02                                 1.710488                            1.629473      -1.016504       2.391910                    0.996189       3.676625      10.602537       0.463562       1.361600      -0.690488      -0.006309      -0.033760       0.002931       0.034469      -0.002835       0.000762       0.003178      -0.007794       0.007688      -0.006454       0.000473       0.005981              1.750805       1.445325      -0.028941       0.068996       2.425788      -0.036419       1.381301           0.000002
           34              H      -0.228059       5.554683      14.606978       0.098934       1.025355 0.77082332E+01  0.74837847E+02                                 1.673153                            1.613665      -0.711875       2.529334                    0.999139       3.494408       9.671004       0.498008       1.266786      -0.712024       0.028930       0.009349      -0.003714       0.030629       0.001240      -0.001103      -0.002204       0.011071       0.007019      -0.007294       0.002080       0.005214              1.699841       2.292716      -0.023978      -0.058484       1.415236      -0.011969       1.391572          -0.000002
           35              H      -0.890180       6.947994      12.600186       0.110919       1.086182 0.78525698E+01  0.76145127E+02                                 1.700739                            1.609387      -0.814525       2.497114                    0.999618       3.293156       8.935348       0.510664       1.236917      -0.720503       0.046439       0.024125      -0.019641       0.055896       0.008117      -0.001402      -0.015912       0.028234      -0.010389      -0.025239       0.005439       0.019800              1.707101       2.085626       0.243569      -0.267502       1.486112      -0.139222       1.549565          -0.000004
           36              H       4.558379       6.494604      12.701013       0.110673       1.016241 0.73693539E+01  0.71237786E+02                                 1.697345                            1.610916      -0.943397       2.429175                    0.998736       3.532887       9.978633       0.479819       1.320528      -0.699822      -0.043518      -0.000070      -0.011269       0.044953       0.003765      -0.003377      -0.005938       0.024197      -0.023800      -0.013975      -0.003402       0.017377              1.714570       2.164949      -0.129436       0.233149       1.385674      -0.062447       1.593086          -0.000000
           37              H       0.587109       5.514912       0.590329       0.110291       0.945365 0.71391238E+01  0.69000170E+02                                 1.665058                            1.617037      -1.090629       2.352519                    0.994237       3.750505      10.864316       0.461397       1.373492      -0.687619       0.019214      -0.007749       0.019095       0.028175      -0.006102       0.006620      -0.002044       0.000211       0.005378      -0.008373      -0.001737       0.010110              1.693542       1.746824      -0.269430       0.402105       1.566296      -0.172072       1.767505           0.000001
           38              H       8.339646       5.614339       0.209786       0.100072       1.004415 0.79705629E+01  0.78306345E+02                                 1.666957                            1.656456      -0.848475       2.463786                    0.997378       3.609341      10.163011       0.482943       1.290928      -0.706215      -0.022419      -0.005089       0.006317       0.023842       0.005341      -0.007472       0.003913      -0.001336      -0.009888      -0.011815       0.004017       0.007797              1.659213       2.075948       0.158589      -0.063084       1.463709       0.009078       1.437981          -0.000000
           39              H      -1.338378      10.640068      15.545325       0.116046       1.109734 0.84892799E+01  0.85248423E+02                                 1.812469                            1.736095      -1.294167       2.261669                    0.995470       3.770842      10.951716       0.458124       1.331396      -0.696504       0.035846      -0.010923      -0.005642       0.037896      -0.006568      -0.001890      -0.001982       0.011981      -0.032183      -0.011585      -0.002704       0.014288              1.838212       2.166912      -0.355987       0.094123       1.738877       0.010351       1.608847          -0.000003
           40              H       6.797808      12.918947       1.325394       0.119789       1.375271 0.11425249E+02  0.12309010E+03                                 2.055509                            1.986488      -1.662121       2.087709                    0.991045       4.045499      12.014670       0.438946       1.295202      -0.704081       0.000132       0.020151       0.026968       0.033665       0.008726      -0.004014       0.006433      -0.016466       0.023549      -0.017500       0.004513       0.012987              2.052933       1.994508      -0.206203      -0.105988       1.964951       0.354786       2.199340          -0.000003
           41              H       4.335057      11.472608      13.989003       0.118806       1.326050 0.10924571E+02  0.11705050E+03                                 2.057740                            1.983826      -1.588645       2.129048                    0.990801       4.044216      12.203094       0.423159       1.350934      -0.692743      -0.021349      -0.004772      -0.028421       0.035865       0.006327       0.011933       0.001901       0.016218       0.007796      -0.012126      -0.006044       0.018170              2.065747       1.993113      -0.043709       0.320877       1.783447       0.040552       2.420681          -0.000001
           42              H       6.497559       8.961732       1.559574       0.128671       0.962142 0.63713847E+01  0.59348528E+02                                 1.631871                            1.491711      -0.863812       2.472243                    0.999234       3.380257       9.350592       0.502069       1.309685      -0.701761       0.034785      -0.006057       0.012525       0.037464      -0.008258       0.011208       0.012504       0.019269       0.029284      -0.024859       0.005290       0.019569              1.706376       2.376311      -0.474507       0.016978       1.498914       0.023574       1.243902          -0.000000
           43              H       2.935697       9.979870       0.203281       0.113809       1.071588 0.77229277E+01  0.75053277E+02                                 1.723549                            1.624180      -0.851020       2.479530                    0.999515       3.391258       9.405242       0.492041       1.280907      -0.709703      -0.043537       0.011732      -0.029915       0.054111      -0.007577       0.012628       0.009069       0.016529       0.027733      -0.021792       0.002214       0.019578              1.746086       2.152414      -0.140486       0.371779       1.490089      -0.079599       1.595754          -0.000002
           44              H       5.400606      10.304666       3.132158       0.111920       1.080906 0.76775206E+01  0.74016249E+02                                 1.695443                            1.590320      -0.786348       2.509036                    0.999756       3.276157       8.858329       0.514305       1.235319      -0.720863       0.020751       0.009889       0.040550       0.046612      -0.009190       0.013562       0.009193       0.016251       0.012640      -0.022377       0.003662       0.018716              1.716778       1.503189       0.083010       0.205392       1.438340       0.304325       2.208805          -0.000005
           45              H       4.585049       8.271042      15.481901       0.111212       0.915776 0.69449178E+01  0.66605093E+02                                 1.627174                            1.592504      -1.004810       2.398786                    0.995677       3.674540      10.573604       0.466381       1.369383      -0.688721       0.030541      -0.007532      -0.005296       0.031899       0.000205       0.000925       0.003285       0.017177      -0.001017      -0.009587       0.000718       0.008869              1.644018       2.104435      -0.103185      -0.185297       1.443030       0.034900       1.384590           0.000004
           46              H       3.306621       8.841093      14.774482       0.124439       1.005788 0.77232996E+01  0.74593203E+02                                 1.627841                            1.601438      -0.642175       2.582830                    0.999882       3.235887       8.766952       0.509285       1.245227      -0.719185      -0.014918       0.013437      -0.034541       0.039952      -0.006063       0.007619      -0.002894      -0.004482       0.020587      -0.011304      -0.001254       0.012558              1.623279       1.396796      -0.066530       0.100722       1.602498      -0.301369       1.870543          -0.000004
           47              H       1.992853       7.148174      15.825040       0.097785       1.011025 0.77750922E+01  0.75999795E+02                                 1.678684                            1.638070      -0.881301       2.443648                    0.997049       3.646975      10.281179       0.484182       1.294167      -0.704969      -0.022272       0.003317       0.006031       0.023312      -0.001138       0.001201      -0.007635       0.006397      -0.013968      -0.010633       0.003667       0.006966              1.692652       2.260772      -0.107185      -0.176660       1.455871       0.048049       1.361313           0.000000
           48              H       3.072797       6.526421      14.873683       0.112872       1.034041 0.80262785E+01  0.79138897E+02                                 1.713273                            1.673679      -0.904459       2.441106                    0.996977       3.599777      10.216561       0.474645       1.308764      -0.702483       0.009451      -0.014162      -0.024206       0.029594      -0.005932      -0.002303       0.000662      -0.008054       0.032291      -0.012680       0.001496       0.011184              1.722762       1.470814      -0.077337      -0.204690       1.751116       0.389299       1.946357          -0.000000
           49              H       1.501637       1.442362       6.383032       0.114270       0.939909 0.65196980E+01  0.61892483E+02                                 1.674481                            1.561046      -1.202845       2.297678                    0.994891       3.810718      11.110906       0.460321       1.401636      -0.680904      -0.024081       0.019086       0.014238       0.033865       0.001696       0.002879       0.012339       0.034386      -0.009832      -0.023198       0.003632       0.019566              1.716843       1.709408      -0.336564      -0.375573       1.701818       0.351036       1.739303           0.000002
           50              H       4.112296       2.255016       6.732675       0.115350       0.990875 0.73126738E+01  0.70961826E+02                                 1.710489                            1.629473      -1.016504       2.391910                    0.996189       3.676625      10.602538       0.463562       1.361600      -0.690488      -0.006309       0.033760       0.002931       0.034469       0.002835       0.000762      -0.003178      -0.007794       0.007688      -0.006454       0.000473       0.005981              1.750805       1.445326       0.028941       0.068996       2.425788       0.036418       1.381301           0.000002
           51              H       5.113258       1.073817       6.475728       0.098934       1.025355 0.77082323E+01  0.74837832E+02                                 1.673153                            1.613665      -0.711875       2.529334                    0.999139       3.494407       9.670999       0.498008       1.266785      -0.712024       0.028930      -0.009349      -0.003713       0.030629      -0.001240      -0.001103       0.002204       0.011071       0.007018      -0.007294       0.002080       0.005214              1.699841       2.292715       0.023978      -0.058484       1.415235       0.011968       1.391572          -0.000002
           52              H       4.451138      12.937506       4.468935       0.110919       1.086178 0.78525247E+01  0.76144553E+02                                 1.700733                            1.609381      -0.814521       2.497116                    0.999618       3.293145       8.935300       0.510666       1.236915      -0.720504       0.046439      -0.024125      -0.019641       0.055896      -0.008117      -0.001402       0.015911       0.028234      -0.010388      -0.025239       0.005439       0.019800              1.707094       2.085617      -0.243567      -0.267501       1.486106       0.139221       1.549559          -0.000004
           53              H       0.632697       0.133896       4.569763       0.110674       1.016240 0.73693449E+01  0.71237673E+02                                 1.697343                            1.610914      -0.943396       2.429175                    0.998736       3.532886       9.978627       0.479820       1.320527      -0.699822      -0.043518       0.000070      -0.011269       0.044953      -0.003765      -0.003377       0.005938       0.024197      -0.023800      -0.013975      -0.003402       0.017377              1.714568       2.164947       0.129436       0.233148       1.385673       0.062447       1.593085          -0.000000
           54              H       4.512791       1.113588       8.721579       0.110290       0.945366 0.71391329E+01  0.69000277E+02                                 1.665059                            1.617038      -1.090630       2.352518                    0.994237       3.750508      10.864325       0.461397       1.373492      -0.687619       0.019214       0.007749       0.019095       0.028175       0.006102       0.006620       0.002044       0.000211       0.005378      -0.008373      -0.001737       0.010110              1.693543       1.746825       0.269431       0.402106       1.566297       0.172073       1.767506           0.000001
           55              H       2.998328       1.014161       8.341037       0.100071       1.004417 0.79705827E+01  0.78306584E+02                                 1.666959                            1.656458      -0.848476       2.463786                    0.997378       3.609344      10.163021       0.482943       1.290928      -0.706215      -0.022419       0.005089       0.006317       0.023842      -0.005341      -0.007472      -0.003913      -0.001336      -0.009888      -0.011815       0.004017       0.007797              1.659215       2.075951      -0.158589      -0.063084       1.463711      -0.009078       1.437983          -0.000001
           56              H       3.848426       4.011568       8.848427       0.116046       1.109733 0.84892654E+01  0.85248238E+02                                 1.812467                            1.736093      -1.294166       2.261670                    0.995470       3.770840      10.951707       0.458125       1.331396      -0.696504      -0.035846      -0.010923       0.005642       0.037896       0.006568      -0.001890       0.001982       0.011981      -0.032183      -0.011585      -0.002704       0.014288              1.838210       2.166909       0.355986       0.094122       1.738875      -0.010351       1.608845          -0.000003
           57              H       6.394875       6.290447       6.805857       0.119789       1.375271 0.11425250E+02  0.12309012E+03                                 2.055509                            1.986488      -1.662121       2.087709                    0.991045       4.045499      12.014670       0.438946       1.295202      -0.704081      -0.000132       0.020151      -0.026968       0.033665      -0.008726      -0.004014      -0.006433      -0.016466       0.023549      -0.017500       0.004513       0.012987              2.052933       1.994508       0.206203      -0.105987       1.964951      -0.354785       2.199340          -0.000003
           58              H       7.441990       4.844108      10.404748       0.118806       1.326048 0.10924548E+02  0.11705020E+03                                 2.057739                            1.983825      -1.588645       2.129048                    0.990801       4.044214      12.203089       0.423159       1.350935      -0.692743       0.021349      -0.004772       0.028421       0.035865      -0.006327       0.011933      -0.001901       0.016218       0.007796      -0.012126      -0.006044       0.018170              2.065746       1.993111       0.043709       0.320876       1.783446      -0.040552       2.420679          -0.000001
           59              H       6.695123       2.333232       6.571677       0.128671       0.962143 0.63713925E+01  0.59348617E+02                                 1.631871                            1.491712      -0.863814       2.472242                    0.999234       3.380259       9.350598       0.502069       1.309684      -0.701761      -0.034785      -0.006057      -0.012525       0.037464       0.008258       0.011208      -0.012504       0.019269       0.029284      -0.024859       0.005290       0.019569              1.706376       2.376312       0.474507       0.016978       1.498915      -0.023574       1.243902          -0.000000
           60              H       0.989985       3.351370       7.927969       0.113809       1.071587 0.77229186E+01  0.75053167E+02                                 1.723548                            1.624179      -0.851019       2.479531                    0.999515       3.391256       9.405235       0.492041       1.280907      -0.709703       0.043537       0.011732       0.029915       0.054111       0.007577       0.012628      -0.009069       0.016529       0.027733      -0.021792       0.002214       0.019578              1.746085       2.152413       0.140486       0.371778       1.490088       0.079598       1.595753          -0.000002
           61              H       7.792076       3.676166       4.999093       0.111919       1.080905 0.76775182E+01  0.74016221E+02                                 1.695443                            1.590320      -0.786348       2.509035                    0.999756       3.276158       8.858332       0.514305       1.235320      -0.720863      -0.020751       0.009888      -0.040550       0.046612       0.009190       0.013562      -0.009193       0.016251       0.012640      -0.022377       0.003662       0.018716              1.716778       1.503189      -0.083010       0.205392       1.438340      -0.304325       2.208804          -0.000005
           62              H       7.191999       1.642542       8.911851       0.111212       0.915776 0.69449172E+01  0.66605088E+02                                 1.627174                            1.592504      -1.004811       2.398785                    0.995677       3.674540      10.573605       0.466381       1.369384      -0.688721      -0.030541      -0.007532       0.005296       0.031899      -0.000205       0.000925      -0.003285       0.017177      -0.001017      -0.009587       0.000718       0.008869              1.644019       2.104436       0.103185      -0.185297       1.443030      -0.034900       1.384590           0.000003
           63              H      -0.796573       2.212593       9.619269       0.124439       1.005788 0.77233002E+01  0.74593208E+02                                 1.627840                            1.601438      -0.642175       2.582830                    0.999882       3.235888       8.766954       0.509285       1.245227      -0.719185       0.014918       0.013437       0.034541       0.039952       0.006063       0.007619       0.002894      -0.004482       0.020587      -0.011304      -0.001254       0.012558              1.623279       1.396796       0.066530       0.100723       1.602498       0.301369       1.870543          -0.000004
           64              H       0.517194       0.519674       8.568712       0.097785       1.011025 0.77750871E+01  0.75999731E+02                                 1.678683                            1.638069      -0.881301       2.443648                    0.997049       3.646975      10.281177       0.484182       1.294167      -0.704969       0.022272       0.003317      -0.006031       0.023312       0.001138       0.001201       0.007635       0.006397      -0.013968      -0.010633       0.003667       0.006966              1.692651       2.260771       0.107186      -0.176660       1.455870      -0.048049       1.361312           0.000000
           65              H      -0.562750      13.154921       9.520068       0.112872       1.034041 0.80262797E+01  0.79138911E+02                                 1.713273                            1.673679      -0.904459       2.441106                    0.996977       3.599777      10.216561       0.474645       1.308764      -0.702483      -0.009451      -0.014162       0.024206       0.029594       0.005932      -0.002303      -0.000662      -0.008054       0.032291      -0.012680       0.001496       0.011184              1.722762       1.470815       0.077338      -0.204691       1.751116      -0.389299       1.946357          -0.000000
           66              H       2.424045       8.070862       1.748219       0.114270       0.939909 0.65196948E+01  0.61892448E+02                                 1.674481                            1.561046      -1.202845       2.297678                    0.994891       3.810719      11.110910       0.460321       1.401636      -0.680904       0.024081       0.019086      -0.014238       0.033865      -0.001696       0.002879      -0.012339       0.034386      -0.009831      -0.023198       0.003632       0.019566              1.716843       1.709408       0.336564      -0.375572       1.701819      -0.351036       1.739303           0.000002
           67              H       9.080386       8.883516       1.398575       0.115349       0.990876 0.73126768E+01  0.70961860E+02                                 1.710489                            1.629473      -1.016504       2.391910                    0.996189       3.676626      10.602540       0.463562       1.361600      -0.690488       0.006309       0.033760      -0.002931       0.034469      -0.002835       0.000762       0.003178      -0.007794       0.007688      -0.006454       0.000473       0.005981              1.750805       1.445326      -0.028942       0.068996       2.425789      -0.036419       1.381301           0.000002
           68              H       8.079424       7.702317       1.655523       0.098934       1.025356 0.77082362E+01  0.74837880E+02                                 1.673154                            1.613665      -0.711875       2.529334                    0.999139       3.494408       9.671003       0.498008       1.266786      -0.712024      -0.028930      -0.009349       0.003714       0.030629       0.001240      -0.001103      -0.002204       0.011071       0.007018      -0.007294       0.002080       0.005214              1.699841       2.292716      -0.023978      -0.058484       1.415236      -0.011968       1.391572          -0.000002
           69              H       8.741545       6.309006       3.662315       0.110919       1.086177 0.78525246E+01  0.76144550E+02                                 1.700732                            1.609381      -0.814521       2.497116                    0.999618       3.293145       8.935299       0.510666       1.236914      -0.720504      -0.046439      -0.024125       0.019641       0.055896       0.008117      -0.001402      -0.015911       0.028234      -0.010388      -0.025239       0.005439       0.019800              1.707094       2.085616       0.243567      -0.267501       1.486106      -0.139221       1.549559          -0.000004
           70              H       3.292986       6.762396       3.561488       0.110673       1.016241 0.73693538E+01  0.71237780E+02                                 1.697344                            1.610915      -0.943397       2.429175                    0.998736       3.532887       9.978631       0.479819       1.320527      -0.699822       0.043518       0.000070       0.011269       0.044953       0.003765      -0.003377      -0.005938       0.024197      -0.023800      -0.013975      -0.003402       0.017377              1.714569       2.164949      -0.129436       0.233148       1.385674      -0.062447       1.593086          -0.000000
           71              H       7.264256       7.742088      15.672172       0.110290       0.945366 0.71391361E+01  0.69000313E+02                                 1.665059                            1.617038      -1.090629       2.352518                    0.994237       3.750508      10.864324       0.461397       1.373491      -0.687619      -0.019214       0.007749      -0.019095       0.028175      -0.006102       0.006620      -0.002044       0.000211       0.005378      -0.008373      -0.001737       0.010110              1.693543       1.746826      -0.269431       0.402106       1.566297      -0.172073       1.767506           0.000001
           72              H      -0.488281       7.642660      16.052715       0.100072       1.004415 0.79705657E+01  0.78306374E+02                                 1.666956                            1.656456      -0.848475       2.463786                    0.997378       3.609342      10.163012       0.482943       1.290927      -0.706215       0.022419       0.005089      -0.006317       0.023842       0.005341      -0.007472       0.003913      -0.001336      -0.009888      -0.011815       0.004017       0.007797              1.659213       2.075948       0.158589      -0.063084       1.463709       0.009078       1.437981          -0.000000
           73              C       0.754379       2.205965       0.648874      -0.125585      32.949112 0.46401702E+03  0.11184728E+05                                 9.160834                            7.373505      -0.173433       1.912383                    0.999386      30.609446      91.662439       0.578321       0.439385      -1.040948       0.001907      -0.038938       0.015215       0.041848       0.012718      -0.020229      -0.036708      -0.018578      -0.097276      -0.053093       0.000486       0.052606             10.106774       9.972091      -1.315620       2.917340       7.508140       2.495500      12.840089          -0.000003
           74              C      -0.348660       1.474178      15.779505      -0.014055      36.503671 0.44069889E+03  0.10361754E+05                                 9.608730                            7.018443      -0.023979       1.999808                    0.999438      27.362576      77.821572       0.621504       0.419151      -1.065982       0.022254      -0.019864       0.041012       0.050712      -0.000286      -0.020939      -0.003694      -0.010305      -0.004969      -0.024221       0.005724       0.018497             11.645838      14.899417      -2.649191       4.881274       7.499760       1.268415      12.538337          -0.000002
           75              C       1.360539       3.145886       2.883341       0.573151      21.775439 0.26134363E+03  0.54886022E+04                                 7.279230                            5.777460      -0.101670       2.016733                    0.999525      22.999605      65.503600       0.608924       0.478953      -1.012927      -0.001860       0.017832       0.057738       0.060457       0.031941      -0.006765      -0.057428      -0.078013      -0.074753      -0.058965      -0.031702       0.090667              8.229331       6.831086      -1.439567      -0.312116       7.014137       3.654462      10.842770           0.000004
           76              C      -1.294897       1.419825      14.619988       0.589532      22.227272 0.24879973E+03  0.51481087E+04                                 7.324682                            5.610184      -0.013320       2.052164                    0.999642      22.368659      62.708727       0.623983       0.474390      -1.017956      -0.058988      -0.001644      -0.030358       0.066362       0.040805      -0.025934      -0.046819      -0.073488      -0.131289      -0.064561      -0.032450       0.097011              8.492580      10.236475      -1.545298       3.580403       5.642245       0.782530       9.599019           0.000005
           77              C       1.669814       2.330581       1.683169      -0.010514      36.249890 0.44366987E+03  0.10466128E+05                                 9.622702                            7.086512      -0.004896       2.009605                    0.999363      27.438431      78.582081       0.611707       0.424460      -1.060909       0.000575      -0.050504      -0.020986       0.054694       0.010116       0.002849      -0.009999       0.015290      -0.045555      -0.021598       0.001210       0.020388             11.452620      10.318664      -2.742199       0.335134       9.251995       4.708774      14.787200          -0.000003
           78              C       0.850720       0.843145      15.691687      -0.166477      33.226881 0.46629399E+03  0.11297201E+05                                 9.288731                            7.412914      -0.381262       1.844680                    0.998684      31.486336      95.737452       0.572065       0.441926      -1.035416      -0.023286      -0.010441       0.010911       0.027754       0.042886      -0.025900      -0.021530      -0.066246      -0.009952      -0.056732      -0.012439       0.069171             10.612011      15.452028      -3.576665       2.643361       7.573348       0.473312       8.810657           0.000001
           79              C       2.894923       1.702199       1.587220      -0.187153      35.065791 0.49133439E+03  0.12060977E+05                                 9.608902                            7.585471      -0.422223       1.822246                    0.998436      32.237226      98.676401       0.568174       0.439156      -1.037009      -0.031348       0.001531       0.017448       0.035910       0.053112       0.007520      -0.025173      -0.020155      -0.009475      -0.061002       0.001703       0.059299             10.990645      11.285693      -4.170026      -1.960779       9.827712       3.581360      11.858530           0.000005
           80              C       3.195549       0.947875       0.465108       0.165902      36.631596 0.41051118E+03  0.95977473E+04                                10.074591                            7.059729      -0.534130       1.844523                    0.998785      27.144531      80.089301       0.575413       0.455284      -1.031608       0.016285      -0.027264      -0.005086       0.032162      -0.006809      -0.024278       0.000480      -0.000948      -0.039666      -0.030001       0.005392       0.024609             12.824726      17.276587      -6.661915      -1.274308      10.797613       2.851363      10.399978           0.000004
           81              C       2.202780       3.922746      14.776108      -0.117998      26.598165 0.36556073E+03  0.82497089E+04                                 7.776309                            6.414654       0.405576       2.128454                    0.999249      27.753754      78.789893       0.642997       0.422103      -1.058046      -0.001057       0.002985       0.047851       0.047955       0.003049       0.042809       0.023451       0.048881       0.081713      -0.048337      -0.018178       0.066515              8.434305      11.131924      -2.819757      -0.576593       6.854966       2.044340       7.316026           0.000001
           82              C       4.171471       3.350044      15.506295       0.082682      23.238392 0.31457043E+03  0.68593546E+04                                 7.189183                            6.021108       0.345492       2.141537                    0.998359      25.726764      72.550314       0.649942       0.432181      -1.048445      -0.027138      -0.026116      -0.027571       0.046676      -0.003293       0.017932      -0.009655       0.003539      -0.011754      -0.020044      -0.001765       0.021809              7.732498       9.505903      -2.285555      -0.040622       6.482206       1.533207       7.209383           0.000000
           83              C       2.822657       3.194937      13.946721      -0.002883      24.700132 0.32810500E+03  0.72389998E+04                                 7.410219                            6.087229       0.248133       2.077061                    0.999802      27.129987      77.263448       0.655515       0.423504      -1.052498       0.063378      -0.032979       0.012637       0.072554       0.013762       0.027765      -0.014653       0.020112       0.005434      -0.037652       0.004152       0.033500              7.928220       8.449005      -1.713511      -0.482601       6.130358       2.558190       9.205296          -0.000002
           84              C       4.224111       4.862668       0.689530      -0.104904      25.517462 0.38536324E+03  0.88260789E+04                                 7.649165                            6.605211      -0.095048       1.989560                    0.997253      27.676841      79.566607       0.629904       0.424555      -1.054836       0.043538       0.025947      -0.062811       0.080710      -0.006428       0.008125       0.028812      -0.022351       0.077886      -0.032120      -0.012120       0.044240              8.241808       6.467369       0.364078      -1.353193      10.374783       1.419190       7.883273           0.000001
           85              C       4.905942       6.236093       0.564309      -0.210008      24.874776 0.42639380E+03  0.10039352E+05                                 7.493570                            6.908403      -0.144747       1.940351                    0.998756      29.806504      87.544762       0.619777       0.419735      -1.055388      -0.061082      -0.023042      -0.050179       0.082340       0.009978       0.006779      -0.040845      -0.047910      -0.001279      -0.039247      -0.015483       0.054731              7.753004       6.537268       0.381491      -0.363847      10.397774       0.028404       6.323970          -0.000003
           86              C       5.865082      12.327684      10.486061      -0.128764      28.137588 0.40482270E+03  0.93929580E+04                                 8.153598                            6.805809       0.171794       2.048039                    0.997989      28.674217      83.152939       0.615237       0.429068      -1.051346      -0.049791      -0.035098       0.003684       0.061029      -0.009128       0.017873       0.020756       0.086740      -0.053065      -0.051534      -0.005175       0.056709              8.728357       9.312998      -1.058236      -0.239023       7.637112       3.399825       9.234960           0.000003
           87              C       3.653182      11.967094       9.547714      -0.102399      25.635737 0.37217473E+03  0.84559085E+04                                 7.673404                            6.477078      -0.011492       2.018890                    0.997534      27.472539      78.838846       0.637749       0.422710      -1.055264       0.063909       0.054891      -0.013566       0.085331       0.005576       0.017159       0.004077       0.030761       0.052490      -0.025141      -0.005711       0.030853              8.459196       8.208840       1.713704       2.157474       7.719830       0.079444       9.448917          -0.000003
           88              C       4.258349       0.045074      11.559386       0.091141      22.837062 0.30880282E+03  0.66816739E+04                                 7.020545                            5.907059       0.571343       2.211321                    0.999691      25.399151      70.627817       0.668051       0.423733      -1.056918       0.045500       0.005526       0.008944       0.046699      -0.020558      -0.011324      -0.006398       0.010034      -0.022573      -0.025614      -0.000129       0.025744              7.434476       7.968565      -0.350024       0.052713       6.205593       2.812502       8.129269          -0.000003
           89              C       6.314014      13.044888      11.492709      -0.018475      25.406653 0.36010293E+03  0.81577712E+04                                 7.674010                            6.458598       0.117302       2.032420                    0.999300      28.072372      81.853426       0.622415       0.434391      -1.042533      -0.048801       0.014617       0.060167       0.078837      -0.011269      -0.000170      -0.017307       0.009651      -0.072942      -0.032409       0.005936       0.026473              8.162944       9.052335       0.232557       0.943736       6.771837       2.878942       8.664660           0.000001
           90              C       3.961425      12.525214       8.178412      -0.203620      25.347984 0.42584145E+03  0.10046522E+05                                 7.665186                            6.954331      -0.226670       1.917093                    0.998332      29.874008      88.503498       0.609599       0.425887      -1.049105      -0.017100       0.049226       0.063502       0.082147       0.002463      -0.016668      -0.031928      -0.048523       0.034358      -0.037632      -0.011650       0.049282              8.020947       6.272832       0.484221       0.859033       8.676503      -1.862073       9.113505          -0.000002
           91              C       3.171304       8.834465       7.482377      -0.125585      32.949094 0.46401669E+03  0.11184718E+05                                 9.160832                            7.373503      -0.173433       1.912384                    0.999386      30.609446      91.662442       0.578321       0.439385      -1.040948      -0.001907      -0.038937      -0.015215       0.041848      -0.012718      -0.020229       0.036708      -0.018578      -0.097276      -0.053093       0.000486       0.052606             10.106771       9.972085       1.315618       2.917338       7.508138      -2.495501      12.840088          -0.000003
           92              C       2.858708       8.102678       8.614247      -0.014055      36.503696 0.44069888E+03  0.10361754E+05                                 9.608734                            7.018442      -0.023978       1.999808                    0.999438      27.362576      77.821571       0.621504       0.419151      -1.065982      -0.022254      -0.019863      -0.041012       0.050712       0.000286      -0.020939       0.003694      -0.010305      -0.004969      -0.024221       0.005724       0.018497             11.645846      14.899428       2.649188       4.881289       7.499760      -1.268413      12.538351          -0.000002
           93              C       2.565143       9.774386       5.247909       0.573151      21.775428 0.26134363E+03  0.54886022E+04                                 7.279228                            5.777460      -0.101670       2.016733                    0.999525      22.999604      65.503600       0.608924       0.478953      -1.012927       0.001860       0.017832      -0.057738       0.060457      -0.031941      -0.006765       0.057428      -0.078013      -0.074753      -0.058965      -0.031702       0.090667              8.229328       6.831083       1.439563      -0.312108       7.014133      -3.654457      10.842767           0.000004
           94              C       3.804944       8.048325       9.773763       0.589532      22.227287 0.24879976E+03  0.51481097E+04                                 7.324686                            5.610185      -0.013321       2.052164                    0.999642      22.368661      62.708738       0.623983       0.474390      -1.017956       0.058988      -0.001644       0.030358       0.066362      -0.040805      -0.025934       0.046819      -0.073488      -0.131289      -0.064562      -0.032450       0.097011              8.492586      10.236483       1.545297       3.580411       5.642245      -0.782531       9.599030           0.000005
           95              C       2.255869       8.959081       6.448082      -0.010514      36.249898 0.44367033E+03  0.10466141E+05                                 9.622704                            7.086516      -0.004897       2.009604                    0.999363      27.438433      78.582090       0.611707       0.424460      -1.060909      -0.000575      -0.050504       0.020986       0.054694      -0.010116       0.002848       0.009999       0.015290      -0.045555      -0.021598       0.001210       0.020388             11.452620      10.318666       2.742193       0.335147       9.251990      -4.708769      14.787203          -0.000003
           96              C       1.659327       7.471645       8.702064      -0.166477      33.226905 0.46629425E+03  0.11297209E+05                                 9.288735                            7.412916      -0.381262       1.844680                    0.998684      31.486333      95.737438       0.572065       0.441926      -1.035416       0.023286      -0.010441      -0.010911       0.027754      -0.042886      -0.025900       0.021530      -0.066246      -0.009951      -0.056732      -0.012439       0.069171             10.612018      15.452044       3.576666       2.643370       7.573351      -0.473311       8.810658           0.000000
           97              C       1.030759       8.330699       6.544030      -0.187153      35.065758 0.49133420E+03  0.12060971E+05                                 9.608898                            7.585471      -0.422223       1.822246                    0.998436      32.237229      98.676416       0.568174       0.439157      -1.037009       0.031348       0.001531      -0.017448       0.035910      -0.053112       0.007520       0.025174      -0.020155      -0.009475      -0.061002       0.001703       0.059299             10.990637      11.285682       4.170016      -1.960773       9.827701      -3.581354      11.858527           0.000004
           98              C       0.730133       7.576376       7.666143       0.165902      36.631575 0.41051102E+03  0.95977427E+04                                10.074588                            7.059728      -0.534130       1.844523                    0.998785      27.144530      80.089300       0.575413       0.455284      -1.031608      -0.016285      -0.027264       0.005086       0.032162       0.006809      -0.024278      -0.000480      -0.000948      -0.039666      -0.030001       0.005392       0.024609             12.824719      17.276574       6.661906      -1.274298      10.797607      -2.851359      10.399976           0.000004
           99              C       0.307268      10.551246       9.617643      -0.117998      26.598168 0.36556097E+03  0.82497153E+04                                 7.776310                            6.414656       0.405576       2.128454                    0.999249      27.753749      78.789878       0.642997       0.422103      -1.058046       0.001057       0.002985      -0.047851       0.047955      -0.003049       0.042809      -0.023451       0.048881       0.081713      -0.048337      -0.018178       0.066515              8.434306      11.131927       2.819755      -0.576593       6.854965      -2.044338       7.316025           0.000001
          100              C       7.605577       9.978544       8.887457       0.082682      23.238396 0.31457034E+03  0.68593523E+04                                 7.189185                            6.021107       0.345491       2.141536                    0.998359      25.726769      72.550337       0.649942       0.432182      -1.048445       0.027138      -0.026116       0.027572       0.046676       0.003293       0.017932       0.009655       0.003538      -0.011754      -0.020044      -0.001765       0.021809              7.732501       9.505904       2.285559      -0.040630       6.482210      -1.533212       7.209387           0.000000
          101              C      -0.312609       9.823437      10.447031      -0.002883      24.700131 0.32810518E+03  0.72390048E+04                                 7.410220                            6.087231       0.248133       2.077061                    0.999802      27.129989      77.263458       0.655515       0.423504      -1.052498      -0.063378      -0.032979      -0.012637       0.072554      -0.013762       0.027765       0.014653       0.020112       0.005434      -0.037652       0.004152       0.033500              7.928219       8.449006       1.713508      -0.482601       6.130356      -2.558189       9.205296          -0.000002
          102              C      -0.298429      11.491168       7.441720      -0.104905      25.517460 0.38536322E+03  0.88260786E+04                                 7.649165                            6.605211      -0.095048       1.989560                    0.997253      27.676849      79.566638       0.629904       0.424555      -1.054835      -0.043538       0.025947       0.062811       0.080710       0.006428       0.008125      -0.028812      -0.022351       0.077886      -0.032120      -0.012120       0.044240              8.241808       6.467369      -0.364077      -1.353193      10.374784      -1.419188       7.883271           0.000001
          103              C       8.286740      12.864593       7.566942      -0.210008      24.874760 0.42639341E+03  0.10039341E+05                                 7.493567                            6.908399      -0.144747       1.940351                    0.998756      29.806504      87.544761       0.619777       0.419735      -1.055388       0.061082      -0.023042       0.050179       0.082340      -0.009978       0.006779       0.040845      -0.047910      -0.001280      -0.039247      -0.015483       0.054731              7.753001       6.537267      -0.381485      -0.363847      10.397769      -0.028402       6.323965          -0.000003
          104              C       5.911965       5.699184      13.907691      -0.128764      28.137589 0.40482277E+03  0.93929600E+04                                 8.153599                            6.805810       0.171794       2.048039                    0.997989      28.674219      83.152948       0.615237       0.429068      -1.051346       0.049791      -0.035098      -0.003684       0.061030       0.009128       0.017873      -0.020756       0.086740      -0.053064      -0.051533      -0.005175       0.056709              8.728357       9.312994       1.058238      -0.239025       7.637114      -3.399826       9.234963           0.000003
          105              C      -1.143134       5.338594      14.846037      -0.102399      25.635733 0.37217470E+03  0.84559078E+04                                 7.673405                            6.477078      -0.011493       2.018890                    0.997534      27.472537      78.838844       0.637749       0.422710      -1.055264      -0.063909       0.054891       0.013566       0.085331      -0.005576       0.017159      -0.004077       0.030761       0.052490      -0.025142      -0.005711       0.030853              8.459196       8.208846      -1.713708       2.157476       7.719831      -0.079452       9.448912          -0.000003
          106              C       7.518698       6.673574      12.834366       0.091141      22.837072 0.30880293E+03  0.66816768E+04                                 7.020547                            5.907060       0.571342       2.211321                    0.999691      25.399155      70.627833       0.668051       0.423733      -1.056918      -0.045500       0.005526      -0.008945       0.046699       0.020558      -0.011324       0.006398       0.010034      -0.022573      -0.025614      -0.000129       0.025744              7.434479       7.968566       0.350022       0.052719       6.205596      -2.812505       8.129276          -0.000003
          107              C       5.463034       6.416388      12.901042      -0.018475      25.406672 0.36010320E+03  0.81577790E+04                                 7.674014                            6.458600       0.117301       2.032420                    0.999300      28.072377      81.853450       0.622415       0.434391      -1.042533       0.048801       0.014617      -0.060167       0.078837       0.011269      -0.000170       0.017307       0.009651      -0.072941      -0.032409       0.005936       0.026473              8.162949       9.052336      -0.232554       0.943734       6.771842      -2.878946       8.664670           0.000001
          108              C       7.815622       5.896714      16.215340      -0.203621      25.347988 0.42584181E+03  0.10046533E+05                                 7.665188                            6.954335      -0.226670       1.917093                    0.998332      29.874014      88.503522       0.609599       0.425887      -1.049105       0.017100       0.049226      -0.063502       0.082147      -0.002463      -0.016668       0.031928      -0.048523       0.034358      -0.037632      -0.011650       0.049282              8.020947       6.272834      -0.484217       0.859036       8.676506       1.862069       9.113502          -0.000002
          109              C       7.096986      11.051035      15.613627      -0.125585      32.949097 0.46401679E+03  0.11184720E+05                                 9.160831                            7.373503      -0.173432       1.912384                    0.999386      30.609436      91.662399       0.578322       0.439385      -1.040948      -0.001907       0.038938      -0.015215       0.041848       0.012718      -0.020229      -0.036708      -0.018577      -0.097277      -0.053093       0.000486       0.052606             10.106771       9.972087      -1.315618       2.917342       7.508137       2.495500      12.840089          -0.000003
          110              C       8.200025      11.782822       0.482996      -0.014055      36.503675 0.44069895E+03  0.10361755E+05                                 9.608730                            7.018443      -0.023979       1.999807                    0.999438      27.362576      77.821566       0.621504       0.419151      -1.065982      -0.022254       0.019863      -0.041012       0.050713      -0.000286      -0.020938      -0.003694      -0.010305      -0.004969      -0.024220       0.005724       0.018496             11.645840      14.899414      -2.649184       4.881284       7.499758       1.268414      12.538346          -0.000002
          111              C       6.490826      10.111114      13.379160       0.573151      21.775423 0.26134352E+03  0.54885993E+04                                 7.279226                            5.777459      -0.101669       2.016733                    0.999525      22.999599      65.503579       0.608924       0.478953      -1.012927       0.001860      -0.017832      -0.057738       0.060457       0.031941      -0.006765      -0.057428      -0.078013      -0.074753      -0.058965      -0.031702       0.090667              8.229323       6.831080      -1.439564      -0.312114       7.014130       3.654456      10.842759           0.000004
          112              C      -0.120738      11.837175       1.642513       0.589531      22.227284 0.24879986E+03  0.51481121E+04                                 7.324685                            5.610186      -0.013322       2.052164                    0.999642      22.368667      62.708755       0.623983       0.474390      -1.017956       0.058988       0.001644       0.030358       0.066362       0.040805      -0.025934      -0.046819      -0.073488      -0.131289      -0.064561      -0.032450       0.097011              8.492583      10.236475      -1.545297       3.580403       5.642247       0.782532       9.599027           0.000005
          113              C       6.181551      10.926419      14.579332      -0.010513      36.249832 0.44366942E+03  0.10466116E+05                                 9.622694                            7.086511      -0.004897       2.009605                    0.999363      27.438424      78.582086       0.611707       0.424460      -1.060908      -0.000575       0.050504       0.020986       0.054694       0.010117       0.002848      -0.009999       0.015290      -0.045555      -0.021598       0.001210       0.020388             11.452604      10.318647      -2.742187       0.335145       9.251979       4.708765      14.787186          -0.000003
          114              C       7.000645      12.413855       0.570814      -0.166475      33.226825 0.46629309E+03  0.11297170E+05                                 9.288721                            7.412909      -0.381252       1.844684                    0.998684      31.486229      95.736983       0.572066       0.441926      -1.035416       0.023285       0.010441      -0.010911       0.027754       0.042884      -0.025902      -0.021529      -0.066246      -0.009954      -0.056732      -0.012438       0.069170             10.612005      15.452021      -3.576678       2.643331       7.573360       0.473318       8.810635           0.000000
          115              C       4.956442      11.554801      14.675281      -0.187156      35.065875 0.49133776E+03  0.12061087E+05                                 9.608919                            7.585502      -0.422243       1.822238                    0.998436      32.237436      98.677340       0.568172       0.439157      -1.037008       0.031350      -0.001532      -0.017449       0.035912       0.053115       0.007520      -0.025173      -0.020160      -0.009466      -0.061005       0.001705       0.059300             10.990636      11.285650      -4.169972      -1.960729       9.827690       3.581340      11.858568           0.000005
          116              C       4.655816      12.309125      15.797393       0.165893      36.632284 0.41052053E+03  0.95980166E+04                                10.074720                            7.059815      -0.534136       1.844518                    0.998785      27.144732      80.089999       0.575409       0.455285      -1.031608      -0.016283       0.027263       0.005088       0.032161      -0.006810      -0.024281       0.000482      -0.000951      -0.039664      -0.030003       0.005392       0.024611             12.824918      17.276828      -6.662057      -1.274407      10.797803       2.851449      10.400123           0.000004
          117              C       5.648585       9.334254       1.486393      -0.117998      26.598174 0.36556083E+03  0.82497119E+04                                 7.776312                            6.414655       0.405575       2.128454                    0.999249      27.753758      78.789913       0.642997       0.422103      -1.058046       0.001057      -0.002985      -0.047851       0.047956       0.003049       0.042809       0.023451       0.048881       0.081713      -0.048337      -0.018178       0.066515              8.434310      11.131931      -2.819759      -0.576593       6.854969       2.044341       7.316029           0.000001
          118              C       3.679894       9.906956       0.756206       0.082681      23.238461 0.31457141E+03  0.68593829E+04                                 7.189202                            6.021119       0.345480       2.141532                    0.998360      25.726828      72.550584       0.649941       0.432182      -1.048445       0.027137       0.026115       0.027572       0.046676      -0.003293       0.017932      -0.009653       0.003540      -0.011755      -0.020044      -0.001765       0.021809              7.732521       9.505935      -2.285568      -0.040624       6.482225       1.533214       7.209401           0.000000
          119              C       5.028708      10.062063       2.315780      -0.002883      24.700110 0.32810451E+03  0.72389855E+04                                 7.410212                            6.087222       0.248137       2.077062                    0.999802      27.129965      77.263339       0.655516       0.423504      -1.052498      -0.063378       0.032979      -0.012637       0.072554       0.013762       0.027765      -0.014653       0.020111       0.005433      -0.037652       0.004152       0.033500              7.928214       8.448996      -1.713510      -0.482598       6.130353       2.558189       9.205291          -0.000002
          120              C       3.627254       8.394332      15.572971      -0.104905      25.517474 0.38536345E+03  0.88260855E+04                                 7.649169                            6.605214      -0.095047       1.989560                    0.997253      27.676851      79.566658       0.629903       0.424556      -1.054835      -0.043538      -0.025947       0.062811       0.080710      -0.006428       0.008125       0.028812      -0.022351       0.077886      -0.032119      -0.012120       0.044240              8.241813       6.467374       0.364078      -1.353196      10.374788       1.419193       7.883278           0.000001
          121              C       2.945423       7.020907      15.698192      -0.210008      24.874783 0.42639395E+03  0.10039357E+05                                 7.493571                            6.908404      -0.144747       1.940351                    0.998756      29.806510      87.544785       0.619777       0.419735      -1.055388       0.061082       0.023042       0.050179       0.082340       0.009978       0.006779      -0.040845      -0.047910      -0.001280      -0.039247      -0.015483       0.054731              7.753005       6.537268       0.381491      -0.363848      10.397776       0.028405       6.323971          -0.000002
          122              C       1.986283       0.929316       5.776440      -0.128764      28.137590 0.40482274E+03  0.93929592E+04                                 8.153599                            6.805809       0.171794       2.048039                    0.997989      28.674219      83.152947       0.615237       0.429068      -1.051346       0.049791       0.035098      -0.003684       0.061029      -0.009128       0.017873       0.020756       0.086740      -0.053064      -0.051534      -0.005175       0.056709              8.728357       9.312998      -1.058234      -0.239021       7.637113       3.399825       9.234961           0.000003
          123              C       4.198183       1.289906       6.714787      -0.102400      25.635738 0.37217477E+03  0.84559096E+04                                 7.673405                            6.477078      -0.011492       2.018890                    0.997534      27.472541      78.838852       0.637749       0.422710      -1.055264      -0.063909      -0.054891       0.013565       0.085331       0.005576       0.017159       0.004077       0.030761       0.052490      -0.025142      -0.005711       0.030853              8.459196       8.208842       1.713704       2.157474       7.719830       0.079443       9.448917          -0.000003
          124              C       3.593016      13.211926       4.703115       0.091141      22.837035 0.30880242E+03  0.66816616E+04                                 7.020535                            5.907052       0.571348       2.211323                    0.999691      25.399125      70.627681       0.668052       0.423733      -1.056919      -0.045500      -0.005526      -0.008945       0.046699      -0.020558      -0.011324      -0.006398       0.010034      -0.022571      -0.025614      -0.000129       0.025743              7.434465       7.968551      -0.350021       0.052714       6.205584       2.812498       8.129260          -0.000003
          125              C       1.537351       0.212112       4.769792      -0.018475      25.406669 0.36010321E+03  0.81577792E+04                                 7.674014                            6.458601       0.117300       2.032420                    0.999300      28.072383      81.853470       0.622415       0.434391      -1.042533       0.048801      -0.014617      -0.060167       0.078837      -0.011269      -0.000170      -0.017307       0.009651      -0.072942      -0.032409       0.005936       0.026473              8.162949       9.052338       0.232558       0.943737       6.771841       2.878945       8.664667           0.000001
          126              C       3.889940       0.731786       8.084089      -0.203618      25.347958 0.42584087E+03  0.10046504E+05                                 7.665179                            6.954325      -0.226668       1.917094                    0.998332      29.873980      88.503381       0.609599       0.425887      -1.049105       0.017100      -0.049226      -0.063502       0.082147       0.002463      -0.016668      -0.031928      -0.048523       0.034358      -0.037632      -0.011650       0.049282              8.020939       6.272826       0.484218       0.859033       8.676496      -1.862070       9.113495          -0.000002
          127              C       4.680061       4.422535       8.780124      -0.125585      32.949089 0.46401665E+03  0.11184717E+05                                 9.160830                            7.373502      -0.173432       1.912384                    0.999386      30.609442      91.662423       0.578322       0.439385      -1.040948       0.001907       0.038938       0.015215       0.041848      -0.012718      -0.020229       0.036708      -0.018577      -0.097277      -0.053093       0.000486       0.052606             10.106770       9.972082       1.315615       2.917340       7.508137      -2.495502      12.840090          -0.000003
          128              C       4.992657       5.154322       7.648254      -0.014055      36.503701 0.44069900E+03  0.10361757E+05                                 9.608734                            7.018442      -0.023979       1.999807                    0.999438      27.362578      77.821572       0.621504       0.419151      -1.065982       0.022254       0.019863       0.041012       0.050713       0.000286      -0.020938       0.003694      -0.010305      -0.004969      -0.024220       0.005724       0.018497             11.645847      14.899425       2.649182       4.881297       7.499757      -1.268412      12.538359          -0.000002
          129              C       5.286222       3.482614      11.014592       0.573151      21.775418 0.26134360E+03  0.54886014E+04                                 7.279224                            5.777459      -0.101669       2.016733                    0.999525      22.999600      65.503579       0.608924       0.478953      -1.012927      -0.001860      -0.017832       0.057738       0.060457      -0.031941      -0.006765       0.057428      -0.078013      -0.074753      -0.058965      -0.031702       0.090667              8.229320       6.831078       1.439560      -0.312106       7.014126      -3.654452      10.842756           0.000003
          130              C       4.046421       5.208675       6.488738       0.589532      22.227300 0.24879995E+03  0.51481144E+04                                 7.324688                            5.610187      -0.013321       2.052164                    0.999642      22.368665      62.708748       0.623983       0.474390      -1.017956      -0.058988       0.001644      -0.030358       0.066362      -0.040805      -0.025934       0.046819      -0.073488      -0.131289      -0.064561      -0.032450       0.097011              8.492589      10.236480       1.545297       3.580411       5.642249      -0.782533       9.599037           0.000005
          131              C       5.595496       4.297919       9.814419      -0.010513      36.249831 0.44366975E+03  0.10466125E+05                                 9.622694                            7.086514      -0.004898       2.009605                    0.999363      27.438421      78.582072       0.611707       0.424460      -1.060909       0.000575       0.050504      -0.020986       0.054694      -0.010117       0.002848       0.009999       0.015290      -0.045555      -0.021598       0.001210       0.020388             11.452601      10.318647       2.742180       0.335157       9.251972      -4.708758      14.787185          -0.000003
          132              C       6.192038       5.785355       7.560437      -0.166475      33.226842 0.46629323E+03  0.11297174E+05                                 9.288724                            7.412909      -0.381251       1.844684                    0.998684      31.486231      95.736989       0.572066       0.441926      -1.035416      -0.023285       0.010441       0.010911       0.027754      -0.042884      -0.025902       0.021529      -0.066245      -0.009954      -0.056732      -0.012438       0.069169             10.612011      15.452037       3.576678       2.643339       7.573360      -0.473316       8.810637           0.000000
          133              C       6.820606       4.926301       9.718471      -0.187156      35.065826 0.49133730E+03  0.12061073E+05                                 9.608910                            7.585499      -0.422242       1.822238                    0.998436      32.237426      98.677301       0.568172       0.439157      -1.037008      -0.031350      -0.001532       0.017448       0.035911      -0.053115       0.007521       0.025173      -0.020160      -0.009467      -0.061005       0.001705       0.059300             10.990623      11.285635       4.169961      -1.960723       9.827674      -3.581332      11.858561           0.000004
          134              C       7.121232       5.680624       8.596358       0.165893      36.632263 0.41052033E+03  0.95980108E+04                                10.074715                            7.059813      -0.534136       1.844518                    0.998785      27.144732      80.089999       0.575409       0.455285      -1.031608       0.016283       0.027263      -0.005088       0.032161       0.006810      -0.024281      -0.000482      -0.000951      -0.039664      -0.030003       0.005392       0.024611             12.824910      17.276818       6.662047      -1.274397      10.797792      -2.851444      10.400120           0.000004
          135              C       7.544097       2.705754       6.644858      -0.117998      26.598179 0.36556111E+03  0.82497196E+04                                 7.776313                            6.414658       0.405576       2.128454                    0.999249      27.753755      78.789902       0.642997       0.422103      -1.058046      -0.001057      -0.002985       0.047851       0.047956      -0.003049       0.042809      -0.023451       0.048881       0.081713      -0.048337      -0.018178       0.066515              8.434310      11.131934       2.819758      -0.576594       6.854968      -2.044340       7.316028           0.000001
          136              C       0.245788       3.278456       7.375044       0.082681      23.238461 0.31457128E+03  0.68593792E+04                                 7.189201                            6.021117       0.345481       2.141532                    0.998360      25.726829      72.550583       0.649941       0.432182      -1.048445      -0.027137       0.026115      -0.027572       0.046676       0.003293       0.017932       0.009653       0.003540      -0.011755      -0.020044      -0.001765       0.021809              7.732521       9.505934       2.285571      -0.040632       6.482227      -1.533218       7.209403           0.000001
          137              C       8.163974       3.433563       5.815470      -0.002883      24.700102 0.32810457E+03  0.72389869E+04                                 7.410211                            6.087223       0.248137       2.077063                    0.999802      27.129961      77.263323       0.655516       0.423504      -1.052499       0.063378       0.032979       0.012637       0.072555      -0.013762       0.027765       0.014653       0.020111       0.005433      -0.037652       0.004152       0.033500              7.928211       8.448995       1.713506      -0.482597       6.130350      -2.558187       9.205288          -0.000002
          138              C       8.149794       1.765832       8.820781      -0.104904      25.517448 0.38536299E+03  0.88260722E+04                                 7.649164                            6.605210      -0.095047       1.989560                    0.997253      27.676841      79.566619       0.629904       0.424556      -1.054835       0.043538      -0.025947      -0.062811       0.080710       0.006428       0.008125      -0.028812      -0.022351       0.077886      -0.032119      -0.012120       0.044240              8.241807       6.467370      -0.364077      -1.353196      10.374780      -1.419188       7.883271           0.000001
          139              C      -0.435375       0.392407       8.695559      -0.210008      24.874761 0.42639345E+03  0.10039343E+05                                 7.493567                            6.908400      -0.144747       1.940351                    0.998756      29.806505      87.544764       0.619777       0.419735      -1.055388      -0.061082       0.023042      -0.050179       0.082340      -0.009978       0.006779       0.040845      -0.047910      -0.001279      -0.039247      -0.015483       0.054731              7.753001       6.537267      -0.381485      -0.363847      10.397770      -0.028403       6.323966          -0.000002
          140              C       1.939400       7.557816       2.354810      -0.128764      28.137586 0.40482272E+03  0.93929585E+04                                 8.153598                            6.805809       0.171794       2.048039                    0.997989      28.674217      83.152938       0.615237       0.429068      -1.051346      -0.049791       0.035098       0.003684       0.061030       0.009128       0.017873      -0.020756       0.086740      -0.053065      -0.051534      -0.005175       0.056709              8.728356       9.312992       1.058236      -0.239024       7.637113      -3.399826       9.234963           0.000003
          141              C       8.994499       7.918406       1.416464      -0.102399      25.635739 0.37217479E+03  0.84559103E+04                                 7.673405                            6.477079      -0.011493       2.018890                    0.997534      27.472541      78.838856       0.637749       0.422710      -1.055264       0.063909      -0.054891      -0.013566       0.085331      -0.005576       0.017159      -0.004077       0.030761       0.052490      -0.025142      -0.005711       0.030853              8.459197       8.208847      -1.713709       2.157476       7.719832      -0.079451       9.448912          -0.000003
          142              C       0.332667       6.583426       3.428135       0.091141      22.837045 0.30880252E+03  0.66816644E+04                                 7.020537                            5.907053       0.571348       2.211323                    0.999691      25.399128      70.627691       0.668052       0.423733      -1.056919       0.045500      -0.005526       0.008945       0.046699       0.020558      -0.011324       0.006398       0.010034      -0.022571      -0.025614      -0.000129       0.025744              7.434468       7.968551       0.350018       0.052721       6.205587      -2.812502       8.129266          -0.000003
          143              C       2.388331       6.840612       3.361459      -0.018476      25.406684 0.36010340E+03  0.81577846E+04                                 7.674018                            6.458603       0.117300       2.032420                    0.999300      28.072384      81.853477       0.622415       0.434391      -1.042533      -0.048801      -0.014617       0.060167       0.078837       0.011269      -0.000170       0.017307       0.009651      -0.072942      -0.032409       0.005936       0.026473              8.162953       9.052338      -0.232555       0.943734       6.771846      -2.878949       8.664676           0.000001
          144              C       0.035743       7.360286       0.047161      -0.203619      25.347959 0.42584114E+03  0.10046513E+05                                 7.665181                            6.954329      -0.226669       1.917094                    0.998332      29.873994      88.503441       0.609599       0.425887      -1.049105      -0.017100      -0.049226       0.063502       0.082147      -0.002463      -0.016668       0.031928      -0.048523       0.034358      -0.037632      -0.011650       0.049282              8.020940       6.272832      -0.484218       0.859035       8.676496       1.862067       9.113494          -0.000002
          145              N       3.078353       4.022174      15.789262       0.072142      25.963117 0.32934451E+03  0.70854747E+04                                 7.263373                            5.776022       0.134702       2.135748                    0.998971      22.694852      58.597930       0.749461       0.379873      -1.110153      -0.023607       0.021401       0.004240       0.032145      -0.034312       0.020943       0.069698       0.023924       0.098252      -0.092268       0.013943       0.078325              8.171613       7.431600      -2.265239      -1.398196       8.052277       4.016669       9.030962           0.000002
          146              N       4.048980       2.794576      14.315880      -0.267159      35.680686 0.54095087E+03  0.13237908E+05                                 9.127502                            7.574399      -0.054918       2.001558                    0.998202      28.595807      79.979352       0.629325       0.397713      -1.092279      -0.102588       0.067370       0.048619       0.132011       0.016330       0.059448      -0.008565       0.068084       0.096706      -0.062050      -0.023054       0.085104             10.174741      11.892151      -3.558008      -2.709085       8.482597       2.996993      10.149475           0.000003
          147              N       4.482826       0.338054       0.496006      -0.142225      42.065269 0.46307507E+03  0.10852306E+05                                10.226415                            6.940768       0.334938       2.121518                    0.999682      27.251583      73.522257       0.669947       0.390117      -1.102406      -0.138411      -0.049154      -0.203050       0.250605      -0.040549      -0.168105      -0.064173      -0.074897      -0.404511      -0.255633       0.120837       0.134796             13.647336      19.847255      -9.614648      -4.660897      13.165475       2.945033       7.929279           0.000002
          148              N       5.366933       0.389756      12.195249      -0.256808      34.469405 0.53539375E+03  0.13083510E+05                                 8.941087                            7.547230      -0.181212       1.961827                    0.997833      28.580301      80.187149       0.628235       0.398963      -1.090140       0.014123      -0.080711      -0.107515       0.135178      -0.015359      -0.000402      -0.021180       0.079741      -0.199207      -0.073327      -0.002688       0.076015              9.865707       8.093850       0.274475       0.774230      10.365842       4.649064      11.137430           0.000000
          149              N       4.554266      12.513282      10.544606       0.092524      25.521709 0.30513521E+03  0.64344080E+04                                 7.182251                            5.536978       0.209993       2.168730                    0.999079      22.169057      56.494075       0.770913       0.376777      -1.113484       0.007840      -0.021110      -0.032988       0.039941      -0.000450       0.040296       0.058514       0.068561       0.031161      -0.083069       0.007939       0.075129              8.273866       8.774035       1.272809       3.256080       6.051095       3.404340       9.996469          -0.000002
          150              N      -0.568306      10.650674       8.604489       0.072143      25.963116 0.32934443E+03  0.70854724E+04                                 7.263372                            5.776021       0.134702       2.135748                    0.998971      22.694848      58.597917       0.749461       0.379873      -1.110153       0.023607       0.021402      -0.004240       0.032145       0.034312       0.020943      -0.069698       0.023924       0.098252      -0.092268       0.013943       0.078325              8.171613       7.431602       2.265241      -1.398200       8.052278      -4.016670       9.030960           0.000002
          151              N       7.728067       9.423076      10.077872      -0.267159      35.680711 0.54095123E+03  0.13237919E+05                                 9.127507                            7.574402      -0.054919       2.001558                    0.998202      28.595809      79.979363       0.629325       0.397713      -1.092279       0.102588       0.067370      -0.048619       0.132011      -0.016330       0.059448       0.008565       0.068084       0.096706      -0.062050      -0.023054       0.085104             10.174748      11.892160       3.558011      -2.709092       8.482601      -2.996997      10.149484           0.000004
          152              N      -0.557143       6.966553       7.635244      -0.142225      42.065280 0.46307530E+03  0.10852313E+05                                10.226417                            6.940770       0.334938       2.121518                    0.999682      27.251583      73.522254       0.669947       0.390117      -1.102407       0.138411      -0.049154       0.203049       0.250605       0.040549      -0.168105       0.064173      -0.074897      -0.404511      -0.255633       0.120837       0.134796             13.647337      19.847257       9.614651      -4.660893      13.165476      -2.945029       7.929278           0.000002
          153              N       6.410114       7.018256      12.198502      -0.256808      34.469417 0.53539373E+03  0.13083510E+05                                 8.941090                            7.547230      -0.181212       1.961827                    0.997833      28.580304      80.187165       0.628235       0.398964      -1.090140      -0.014123      -0.080711       0.107515       0.135178       0.015359      -0.000402       0.021179       0.079740      -0.199207      -0.073327      -0.002688       0.076015              9.865712       8.093849      -0.274474       0.774231      10.365846      -4.649068      11.137439           0.000000
          154              N       7.222782       5.884782      13.849146       0.092524      25.521718 0.30513528E+03  0.64344098E+04                                 7.182253                            5.536979       0.209993       2.168730                    0.999079      22.169057      56.494076       0.770913       0.376777      -1.113484      -0.007840      -0.021110       0.032988       0.039941       0.000450       0.040296      -0.058514       0.068561       0.031161      -0.083069       0.007939       0.075129              8.273869       8.774037      -1.272814       3.256086       6.051098      -3.404342       9.996473          -0.000002
          155              N       4.773012       9.234826       0.473239       0.072142      25.963138 0.32934472E+03  0.70854812E+04                                 7.263380                            5.776026       0.134697       2.135747                    0.998971      22.694865      58.597999       0.749460       0.379873      -1.110152       0.023607      -0.021402      -0.004240       0.032145      -0.034312       0.020943       0.069699       0.023925       0.098252      -0.092268       0.013943       0.078325              8.171624       7.431614      -2.265246      -1.398201       8.052286       4.016675       9.030971           0.000002
          156              N       3.802385      10.462424       1.946621      -0.267159      35.680621 0.54094964E+03  0.13237869E+05                                 9.127489                            7.574389      -0.054911       2.001561                    0.998202      28.595766      79.979186       0.629325       0.397713      -1.092280       0.102588      -0.067370      -0.048619       0.132010       0.016330       0.059448      -0.008565       0.068082       0.096702      -0.062049      -0.023054       0.085104             10.174726      11.892128      -3.558002      -2.709074       8.482590       2.996989      10.149462           0.000003
          157              N       3.368539      12.918947      15.766495      -0.142122      42.059547 0.46300956E+03  0.10850333E+05                                10.225287                            6.940111       0.335172       2.121612                    0.999682      27.250028      73.515364       0.670006       0.390098      -1.102425       0.138414       0.049156       0.203056       0.250612      -0.040552      -0.168106      -0.064171      -0.074897      -0.404507      -0.255633       0.120836       0.134797             13.645696      19.844699      -9.613322      -4.660295      13.163917       2.944683       7.928472           0.000002
          158              N       2.484432      12.867244       4.067252      -0.256808      34.469376 0.53539317E+03  0.13083490E+05                                 8.941077                            7.547222      -0.181207       1.961829                    0.997833      28.580278      80.187021       0.628236       0.398963      -1.090141      -0.014123       0.080711       0.107515       0.135178      -0.015359      -0.000403      -0.021179       0.079741      -0.199207      -0.073327      -0.002689       0.076016              9.865695       8.093840       0.274476       0.774227      10.365826       4.649059      11.137420           0.000000
          159              N       3.297099       0.743718       5.717895       0.092524      25.521711 0.30513524E+03  0.64344088E+04                                 7.182251                            5.536978       0.209992       2.168729                    0.999079      22.169058      56.494076       0.770913       0.376777      -1.113484      -0.007840       0.021110       0.032988       0.039941      -0.000450       0.040296       0.058514       0.068561       0.031161      -0.083069       0.007939       0.075129              8.273866       8.774035       1.272811       3.256082       6.051095       3.404340       9.996468          -0.000002
          160              N       8.419671       2.606326       7.658012       0.072142      25.963140 0.32934470E+03  0.70854806E+04                                 7.263380                            5.776026       0.134698       2.135747                    0.998971      22.694863      58.597989       0.749460       0.379873      -1.110152      -0.023607      -0.021402       0.004240       0.032145       0.034312       0.020943      -0.069699       0.023925       0.098252      -0.092268       0.013943       0.078325              8.171624       7.431616       2.265248      -1.398205       8.052287      -4.016675       9.030969           0.000002
          161              N       0.123298       3.833924       6.184629      -0.267159      35.680649 0.54095010E+03  0.13237883E+05                                 9.127494                            7.574392      -0.054911       2.001561                    0.998202      28.595770      79.979199       0.629325       0.397713      -1.092280      -0.102588      -0.067370       0.048619       0.132010      -0.016330       0.059448       0.008565       0.068082       0.096702      -0.062049      -0.023054       0.085104             10.174733      11.892136       3.558005      -2.709081       8.482594      -2.996992      10.149469           0.000003
          162              N       8.408508       6.290447       8.627257      -0.142122      42.059525 0.46300939E+03  0.10850327E+05                                10.225283                            6.940110       0.335172       2.121613                    0.999682      27.250020      73.515334       0.670006       0.390098      -1.102425      -0.138414       0.049156      -0.203056       0.250612       0.040552      -0.168106       0.064170      -0.074897      -0.404507      -0.255632       0.120835       0.134797             13.645688      19.844690       9.613316      -4.660288      13.163907      -2.944676       7.928468           0.000002
          163              N       1.441251       6.238744       4.063999      -0.256808      34.469385 0.53539310E+03  0.13083488E+05                                 8.941078                            7.547221      -0.181207       1.961829                    0.997833      28.580279      80.187025       0.628236       0.398963      -1.090141       0.014123       0.080711      -0.107515       0.135178       0.015359      -0.000403       0.021179       0.079741      -0.199207      -0.073327      -0.002689       0.076016              9.865699       8.093839      -0.274475       0.774228      10.365829      -4.649063      11.137428           0.000000
          164              N       0.628583       7.372218       2.413355       0.092524      25.521721 0.30513534E+03  0.64344114E+04                                 7.182254                            5.536980       0.209992       2.168729                    0.999079      22.169059      56.494083       0.770913       0.376777      -1.113484       0.007840       0.021110      -0.032988       0.039941       0.000450       0.040296      -0.058514       0.068561       0.031160      -0.083069       0.007939       0.075130              8.273870       8.774039      -1.272816       3.256088       6.051098      -3.404342       9.996474          -0.000002
          165              O       6.855316       2.021692      14.780987      -0.590621      39.542448 0.59868328E+03  0.14745162E+05                                 9.152588                            7.511170       0.415234       2.185183                    0.995668      27.825243      73.394411       0.703727       0.353386      -1.146523       0.022969      -0.039655      -0.026552       0.052963      -0.028450       0.008698      -0.024879       0.059121      -0.101675      -0.051165      -0.010138       0.061303             10.483438      15.143857      -3.730799       3.718523       8.142467      -1.047963       8.163991          -0.000003
          166              O       2.294596       3.344741       3.714355      -0.568437      33.258374 0.56215893E+03  0.13688875E+05                                 8.220218                            7.352954       0.240218       2.123834                    0.995864      28.002604      74.494915       0.697432       0.360658      -1.135744      -0.037379       0.001555      -0.008647       0.038398       0.022383       0.045287       0.020717      -0.031168       0.070434      -0.055376      -0.008884       0.064260              8.853176       6.540273       0.222672       1.992753       7.786332       2.845747      12.232924          -0.000003
          167              O       0.217224       3.616510       3.029704      -0.597446      30.103310 0.52043855E+03  0.12389767E+05                                 7.524300                            6.996547       0.742968       2.269804                    0.998409      28.128163      73.189707       0.729429       0.352719      -1.145881       0.023153      -0.020834       0.013232       0.033841      -0.017423      -0.051797      -0.044583      -0.004484      -0.141990      -0.093993       0.041220       0.052773              7.713326       8.604216      -2.119109      -1.329641       7.087322       1.071474       7.448441          -0.000013
          168              O      -0.979880       0.857728      13.598703      -0.551352      27.676987 0.43710767E+03  0.99517269E+04                                 7.070134                            6.362825       0.947850       2.357242                    0.999172      26.731494      67.796613       0.774557       0.347330      -1.151462      -0.027357      -0.002172       0.021934       0.035132       0.047595      -0.024894       0.004627      -0.108986       0.032761      -0.084347       0.017081       0.067266              7.324122       5.983764      -0.028572       0.839100       5.989791       2.250925       9.998810          -0.000013
          169              O       4.921732       8.650192       9.612764      -0.590621      39.542478 0.59868375E+03  0.14745176E+05                                 9.152593                            7.511174       0.415234       2.185183                    0.995668      27.825245      73.394421       0.703727       0.353386      -1.146523      -0.022969      -0.039655       0.026552       0.052963       0.028450       0.008699       0.024879       0.059121      -0.101675      -0.051165      -0.010138       0.061303             10.483447      15.143874       3.730801       3.718531       8.142469       1.047966       8.163998          -0.000003
          170              O       1.631086       9.973241       4.416895      -0.568437      33.258382 0.56215911E+03  0.13688881E+05                                 8.220219                            7.352955       0.240218       2.123834                    0.995864      28.002609      74.494933       0.697431       0.360658      -1.135744       0.037379       0.001555       0.008647       0.038398      -0.022383       0.045287      -0.020717      -0.031168       0.070435      -0.055376      -0.008884       0.064260              8.853177       6.540275      -0.222672       1.992754       7.786333      -2.845746      12.232922          -0.000003
          171              O       3.708458      10.245010       5.101547      -0.597446      30.103303 0.52043855E+03  0.12389767E+05                                 7.524299                            6.996547       0.742968       2.269804                    0.998409      28.128164      73.189711       0.729429       0.352719      -1.145881      -0.023153      -0.020834      -0.013232       0.033841       0.017423      -0.051797       0.044583      -0.004485      -0.141989      -0.093993       0.041220       0.052773              7.713324       8.604213       2.119108      -1.329636       7.087320      -1.071472       7.448439          -0.000013
          172              O       3.489927       7.486228      10.795048      -0.551352      27.677005 0.43710796E+03  0.99517353E+04                                 7.070138                            6.362828       0.947849       2.357242                    0.999172      26.731500      67.796637       0.774557       0.347330      -1.151462       0.027357      -0.002172      -0.021935       0.035132      -0.047595      -0.024894      -0.004627      -0.108986       0.032760      -0.084346       0.017080       0.067266              7.324126       5.983768       0.028571       0.839102       5.989793      -2.250926       9.998818          -0.000013
          173              O       0.996049      11.235308       1.481514      -0.590621      39.542438 0.59868320E+03  0.14745159E+05                                 9.152586                            7.511170       0.415235       2.185183                    0.995668      27.825240      73.394399       0.703727       0.353386      -1.146523      -0.022969       0.039655       0.026552       0.052963      -0.028450       0.008699      -0.024879       0.059121      -0.101675      -0.051165      -0.010138       0.061303             10.483435      15.143850      -3.730798       3.718520       8.142465      -1.047963       8.163990          -0.000003
          174              O       5.556769       9.912259      12.548146      -0.568436      33.258370 0.56215893E+03  0.13688876E+05                                 8.220218                            7.352955       0.240218       2.123834                    0.995864      28.002598      74.494900       0.697431       0.360658      -1.135744       0.037379      -0.001555       0.008647       0.038397       0.022383       0.045287       0.020717      -0.031168       0.070435      -0.055376      -0.008884       0.064260              8.853174       6.540272       0.222673       1.992754       7.786330       2.845746      12.232920          -0.000003
          175              O       7.634141       9.640490      13.232797      -0.597446      30.103304 0.52043849E+03  0.12389765E+05                                 7.524299                            6.996547       0.742969       2.269804                    0.998409      28.128161      73.189699       0.729429       0.352719      -1.145881      -0.023153       0.020834      -0.013232       0.033841      -0.017423      -0.051797      -0.044583      -0.004484      -0.141989      -0.093993       0.041220       0.052773              7.713323       8.604212      -2.119107      -1.329640       7.087320       1.071473       7.448438          -0.000013
          176              O       8.831245      12.399272       2.663798      -0.551352      27.677006 0.43710799E+03  0.99517361E+04                                 7.070138                            6.362828       0.947848       2.357241                    0.999172      26.731505      67.796654       0.774556       0.347330      -1.151462       0.027357       0.002172      -0.021934       0.035132       0.047595      -0.024895       0.004627      -0.108987       0.032762      -0.084347       0.017081       0.067266              7.324126       5.983767      -0.028572       0.839097       5.989795       2.250927       9.998817          -0.000014
          177              O       2.929633       4.606807       6.649737      -0.590621      39.542468 0.59868378E+03  0.14745177E+05                                 9.152591                            7.511174       0.415235       2.185183                    0.995668      27.825240      73.394400       0.703727       0.353386      -1.146523       0.022969       0.039655      -0.026552       0.052963       0.028450       0.008699       0.024879       0.059121      -0.101675      -0.051165      -0.010138       0.061303             10.483443      15.143862       3.730800       3.718529       8.142471       1.047965       8.163997          -0.000003
          178              O       6.220279       3.283759      11.845606      -0.568436      33.258355 0.56215863E+03  0.13688866E+05                                 8.220215                            7.352952       0.240219       2.123835                    0.995864      28.002593      74.494879       0.697432       0.360658      -1.135744      -0.037379      -0.001555      -0.008647       0.038397      -0.022383       0.045287      -0.020717      -0.031168       0.070434      -0.055376      -0.008884       0.064260              8.853170       6.540272      -0.222672       1.992754       7.786327      -2.845743      12.232911          -0.000003
          179              O       4.142907       3.011990      11.160954      -0.597446      30.103293 0.52043840E+03  0.12389763E+05                                 7.524297                            6.996546       0.742969       2.269804                    0.998409      28.128161      73.189698       0.729429       0.352719      -1.145881       0.023153       0.020834       0.013232       0.033841       0.017423      -0.051797       0.044583      -0.004484      -0.141990      -0.093993       0.041220       0.052773              7.713320       8.604208       2.119105      -1.329635       7.087318      -1.071471       7.448435          -0.000013
          180              O       4.361438       5.770772       5.467453      -0.551352      27.677007 0.43710794E+03  0.99517349E+04                                 7.070139                            6.362828       0.947847       2.357241                    0.999172      26.731504      67.796650       0.774557       0.347330      -1.151462      -0.027357       0.002172       0.021934       0.035132      -0.047595      -0.024895      -0.004627      -0.108987       0.032762      -0.084347       0.017081       0.067266              7.324127       5.983767       0.028571       0.839100       5.989795      -2.250928       9.998820          -0.000013

******************************************************
Auxiliary information for the entire system
The total spin magnetic moment of the unit cell is   -0.000141
The total net atomic charge of the unit cell is   0.000004
Accuracy of reproducing the electrostatic potential in the unit cell:
  The inner radius (bohr) =    5.0000
  The outer radius (bohr) =   12.0000
  Valid grid points have density less than (e/(bohr^3)) =    0.0001
  The number of valid grid points were=         2724
  The rms potential error without charges in kcal/mol is=      4.82129
  The rms potential error with partial charges in kcal/mol is=      0.68821
  The RRMSE value at monopole order=      0.14274
  The rms potential error with partial charges and cloud penetration in kcal/mol is=      0.67729
  The RRMSE value at monopole order with cloud penetration is=      0.14048
  The rms potential error with partial charges and atomic dipoles in kcal/mol is=      0.71768
  The RRMSE value at dipole order=      0.14886
  The rms potential error with partial charges, atomic dipoles and cloud penetration in kcal/mol is=      0.70798
  The RRMSE value at dipole order with cloud penetration=      0.14684

******************************************************
The electron densities and ab initio electrostatic potential were computed in VASP using the PBE functional and
projector augmented wave method. See the main text of the journal article for a description of computational details.
The atomic charges, dipoles, and quadrupoles were computed with the DDEC6 method as described in
(a) T. A. Manz and N. Gabaldon Limas, RSC Adv. 6 (2016) 47771-47801 DOI: 10.1039/c6ra04656h
(b) N. Gabaldon Limas and T. A. Manz, RSC Adv. 8 (2018) 2678-2707 DOI: 10.1039/c7ra11829e.
For each atom in the material, the electron cloud parameters were fit to the spherically averaged atom-in-material
electron density using radial positions for which this density was between 10^-4 and 10^-2 electrons per cubic bohr.
The polarizabilities, dispersion coefficients, and quantum Drude oscillator (QDO) parameters were fit using the MCLF method.
The magnetic structure of the system was optimized in VASP from the default ferromagnetic initial guess using spin polarization.
The atomic spin moments (ASMs) were computed on this optimized magnetic structure using the DDEC6 partition as inputs
to the method of T. A. Manz and D. S. Sholl, J. Chem. Theory Comput. 7 (2011) 4146-4164 DOI: 10.1021/ct200539n.
The RMSE and RRMSE were computed using a uniform grid with Ewald summation.
