# Supplementary material for: A collection of forcefield precursors for metal–organic frameworks
Source: RSC Adv. 2019 Nov 13;9(63):36492–507. doi: 10.1039/c9ra07327b (PMC9075174; doi:10.1039/c9ra07327b)
Supplement: RA-009-C9RA07327B-s5472 [file RA-009-C9RA07327B-s5472.xyz]

  132
jmolscript: load "" {1 1 1} spacegroup "x,y,z" unitcell [{      8.661500     0.000000     0.000000 }, {     -4.330681    13.907635     0.000000 }, {      0.000000    -3.583594    14.811650 }]
Mn     2.121755     5.487577     5.685452     0.746127
Mn    -2.208994     6.628261     1.720373     0.746508
Mn     2.209064     4.836464     9.126198     0.746017
Mn    -2.121687     3.695780    13.091277     0.746593
H      2.426136     8.711765     5.644720     0.095314
H      5.178748     6.006788     6.167571     0.087874
H     -1.846587     7.613009     6.231261     0.120980
H     -2.430361     9.843897     6.023898     0.123630
H      2.874814    11.086830     5.646201     0.103877
H      1.387579    -0.022963     5.360336     0.104373
H      6.660706     1.188025     5.218144     0.122121
H      6.037089     3.408981     5.086321     0.123006
H     -1.000372     5.034331     5.197408     0.083148
H      1.807673     2.357648     5.315901     0.098873
H      6.756855     3.404073     1.761105     0.094284
H      0.847993     6.109050     1.238254     0.085566
H      2.484142     4.502829     1.174564     0.119799
H      1.900346     2.271941     1.381927     0.123365
H      7.205509     1.029008     1.759624     0.102821
H     -2.943115    12.138801     2.045489     0.103022
H      2.330000    10.927813     2.187681     0.121496
H      1.706361     8.706857     2.319504     0.121451
H      3.330385     7.081507     2.208417     0.085210
H     -2.523044     9.758190     2.089924     0.097785
H      1.904683     1.612276     9.166930     0.095314
H     -0.847929     4.317253     8.644079     0.087875
H      6.177406     2.711032     8.580389     0.120981
H      6.761180     0.480144     8.787752     0.123630
H      1.456005    -0.762789     9.165449     0.103879
H      2.943240    10.347004     9.451314     0.104377
H     -2.329887     9.136016     9.593506     0.122124
H     -1.706270     6.915060     9.725329     0.123005
H      5.331191     5.289710     9.614242     0.083147
H      2.523146     7.966393     9.495749     0.098873
H     -2.426036     6.919968    13.050545     0.094286
H      3.482826     4.214991    13.573396     0.085567
H      1.846677     5.821212    13.637086     0.119801
H      2.430473     8.052100    13.429723     0.123370
H     -2.874690     9.295033    13.052026     0.102825
H      7.273934    -1.814760    12.766161     0.103028
H      2.000819    -0.603772    12.623969     0.121502
H      2.624458     1.617184    12.492146     0.121452
H      1.000434     3.242534    12.603233     0.085210
H      6.853863     0.565851    12.721726     0.097786
C      3.322600     8.492005     5.763213     0.016770
C      4.937097     6.897683     6.065371     0.078349
C     -2.736122     7.858557     6.114249    -0.118430
C     -3.081709     9.179844     5.989831    -0.057862
C      4.243323     9.515185     5.812091     0.042767
C      3.784270    10.899222     5.674343     0.038762
C      0.475524     0.157227     5.386997     0.035291
C     -0.012112     1.535557     5.298127     0.046693
C      7.305125     1.859363     5.225550    -0.073415
C      6.933553     3.171162     5.163341    -0.125736
C     -0.740531     4.143082     5.213701     0.082827
C      0.901681     2.569766     5.302571     0.025214
C     -1.008179     3.623833     1.642612     0.017254
C      0.606332     5.218155     1.340454     0.082677
C      1.594605     4.257281     1.291576    -0.117800
C      1.249005     2.935994     1.415994    -0.060192
C     -0.087466     2.600653     1.593734     0.044651
C     -0.546533     1.216616     1.731482     0.040926
C     -3.855172    11.958611     2.018828     0.037603
C      4.318679    10.580281     2.107698     0.044359
C      2.974413    10.256475     2.180275    -0.069640
C      2.602828     8.944676     2.242484    -0.125371
C      3.590234     7.972756     2.192124     0.079861
C      5.232462     9.546072     2.103254     0.027917
C      1.008219     1.832036     9.048437     0.016770
C     -0.606278     3.426358     8.746279     0.078348
C      7.066941     2.465484     8.697401    -0.118430
C      7.412528     1.144197     8.821819    -0.057862
C      0.087496     0.808856     8.999559     0.042769
C      0.546549    -0.575181     9.137307     0.038761
C      3.855295    10.166814     9.424653     0.035290
C      4.342931     8.788484     9.513523     0.046695
C     -2.974306     8.464678     9.586100    -0.073416
C     -2.602734     7.152879     9.648309    -0.125734
C      5.071350     6.180959     9.597949     0.082824
C      3.429138     7.754275     9.509079     0.025215
C      5.338998     6.700208    13.169038     0.017264
C      3.724487     5.105886    13.471196     0.082684
C      2.736214     6.066760    13.520074    -0.117794
C      3.081814     7.388047    13.395656    -0.060187
C      4.418285     7.723388    13.217916     0.044656
C     -3.784148     9.107425    13.080168     0.040927
C     -0.475509    -1.634570    12.792822     0.037604
C      0.012140    -0.256240    12.703952     0.044365
C      1.356406     0.067566    12.631375    -0.069634
C      1.727991     1.379365    12.569166    -0.125364
C      0.740585     2.351285    12.619526     0.079868
C     -0.901643     0.777969    12.708396     0.027927
N      3.652597     7.191863     5.877263    -0.207598
N     -4.019737    11.849909     5.592879    -0.180596
N      8.289924    -0.798723     5.504009    -0.173570
N      0.550897     3.869820     5.287759    -0.204034
N      3.200454     4.235865     7.219198    -0.562118
N      3.675098     3.141100     7.048864     0.431896
N      4.121160     2.096243     6.881493    -0.401986
N      3.401399     4.602997     4.153187    -0.491149
N      4.322983     4.931413     3.517767     0.463212
N      5.252363     5.218138     2.897159    -0.474508
N     -0.678169     4.923975     1.528562    -0.208528
N      0.310951     0.265929     1.812946    -0.181132
N      3.959238    12.914561     1.901816    -0.174315
N      4.881665     8.246018     2.118066    -0.204701
N     -1.130286     7.879973     0.186627    -0.566240
N     -0.655631     8.974738     0.356961     0.434953
N     -0.209558    10.019595     0.524332    -0.401093
N     -0.929338     7.512841     3.252638    -0.492043
N     -0.007755     7.184425     3.888058     0.464144
N      0.921623     6.897700     4.508666    -0.474795
N      0.678222     3.132178     8.934387    -0.207583
N      8.350556    -1.525868     9.218771    -0.180595
N     -3.959105    11.122764     9.307641    -0.173568
N      3.779922     6.454221     9.523891    -0.204017
N      1.130365     6.088176     7.592452    -0.562119
N      0.655721     7.182941     7.762786     0.431896
N      0.209659     8.227798     7.930157    -0.401987
N      0.929420     5.721044    10.658463    -0.491107
N      0.007836     5.392628    11.293883     0.463220
N     -0.921544     5.105903    11.914491    -0.474513
N      5.008988     5.400066    13.283088    -0.208540
N      4.019868    10.058112    12.998704    -0.181127
N      0.371581    -2.590520    12.909834    -0.174309
N     -0.550846     2.078023    12.693584    -0.204712
N      5.461105     2.444068    14.625023    -0.566241
N      4.986450     1.349303    14.454689     0.434955
N      4.540377     0.304446    14.287318    -0.401096
N      5.260157     2.811200    11.559012    -0.492044
N      4.338574     3.139616    10.923592     0.464149
N      3.409196     3.426341    10.302984    -0.474753

The following XYZ coordinates are in angstroms. Other properties are in atomic units.
The sperically averaged electron density of each atom fit to a function of the form exp(a - br)
eigen_1, eigen_2 and eigen_3 are the three eigenvalues of traceless quadrupole moment tensor
  atom number  atomic symbol              X              Y              Z     net charge C6 coefficient C8 coefficient C10 coefficient fluctuating dipole atomic polarizability isotropic forcefield polarizability              a              b squared Pearson coefficient          <r^3>          <r^4>         wp_QDO          m_QDO          q_QDO       dipole_x       dipole_y       dipole_z         dipole            Qxy            Qxz            Qyz     Q(x^2-y^2)  Q(3z^2 - R^2)        eigen_1        eigen_2        eigen_3 static polarizability      alpha(xx)      alpha(xy)      alpha(xz)      alpha(yy)      alpha(yz)      alpha(zz) atomic spin moment
            1             Mn       2.121755       5.487577       5.685452       0.746127     132.662409 0.29627366E+04  0.10756852E+06                                22.736165                           19.074257       0.378263       1.828439                    0.999775      64.192874     197.866898       0.366337       0.460504      -1.085728       0.002659      -0.009152       0.017488       0.019917      -0.102206      -0.012362      -0.024767      -0.065633       0.168234      -0.138502       0.053102       0.085400             26.584243      27.673974       4.223862      -0.503506      22.833196      -2.123689      29.245560           4.602043
            2             Mn      -2.208994       6.628261       1.720373       0.746508     132.590816 0.29609351E+04  0.10748911E+06                                22.730806                           19.070407       0.375920       1.827871                    0.999786      64.179557     197.827079       0.366310       0.460598      -1.085649       0.004341       0.009839      -0.017584       0.020611       0.102365       0.011334      -0.025526      -0.065288       0.164264      -0.137879       0.051193       0.086686             26.577582      27.665834      -4.217284       0.503794      22.821023      -2.123211      29.245888           4.602961
            3             Mn       2.209064       4.836464       9.126198       0.746017     132.668114 0.29629044E+04  0.10757625E+06                                22.736833                           19.074814       0.378244       1.828418                    0.999775      64.195558     197.877429       0.366330       0.460505      -1.085726      -0.002659       0.009154      -0.017495       0.019923      -0.102204      -0.012359      -0.024768      -0.065634       0.168224      -0.138498       0.053096       0.085401             26.585027      27.674804       4.224074      -0.503524      22.833858      -2.123755      29.246420           4.601806
            4             Mn      -2.121687       3.695780      13.091277       0.746593     132.593138 0.29609910E+04  0.10749109E+06                                22.730557                           19.070191       0.376029       1.827908                    0.999786      64.179171     197.822504       0.366325       0.460579      -1.085666      -0.004340      -0.009838       0.017584       0.020611       0.102348       0.011328      -0.025527      -0.065296       0.164279      -0.137865       0.051188       0.086677             26.577293      27.665537      -4.217247       0.503765      22.820802      -2.123179      29.245540           4.602898
            5              H       2.426136       8.711765       5.644720       0.095314       1.254110 0.98469646E+01  0.10247620E+03                                 1.957887                            1.863735      -1.323434       2.243218                    0.993492       3.916330      11.526750       0.444926       1.322809      -0.698601      -0.040764       0.013411      -0.003665       0.043070      -0.010844       0.004132      -0.007366      -0.001372      -0.046886      -0.017754      -0.002794       0.020548              1.985683       2.607108       0.015105       0.170908       1.707400      -0.020184       1.642541           0.000530
            6              H       5.178748       6.006788       6.167571       0.087874       1.015663 0.73813574E+01  0.71779775E+02                                 1.730289                            1.634445      -1.030596       2.382862                    0.996487       3.723630      10.741537       0.464093       1.357174      -0.691206       0.016295      -0.041151       0.004673       0.044506      -0.010677       0.005716      -0.000664      -0.004867      -0.049686      -0.018076      -0.001625       0.019701              1.776718       1.534550      -0.281027       0.021577       2.344262      -0.084881       1.451343           0.000227
            7              H      -1.846587       7.613009       6.231261       0.120980       0.938243 0.65849709E+01  0.62530016E+02                                 1.673694                            1.568952      -1.082319       2.374483                    0.995938       3.618426      10.476045       0.460124       1.401834      -0.682383       0.036582      -0.008689       0.002855       0.037708      -0.004432      -0.001425      -0.005456      -0.001727      -0.055665      -0.019733       0.005582       0.014151              1.732270       2.317751      -0.339825       0.101460       1.472360      -0.029836       1.406699           0.000311
            8              H      -2.430361       9.843897       6.023898       0.123630       1.265373 0.10074526E+02  0.10471073E+03                                 1.944697                            1.873096      -1.044874       2.395045                    0.997292       3.556523      10.225010       0.451245       1.305951      -0.705759       0.032186       0.022770       0.003657       0.039595       0.008805      -0.000692       0.003074       0.026041      -0.020936      -0.013698      -0.005512       0.019210              1.930878       2.029000       0.351314       0.034924       2.198115       0.002336       1.565519           0.000145
            9              H       2.874814      11.086830       5.646201       0.103877       1.303449 0.10954168E+02  0.11593819E+03                                 1.966217                            1.936164      -1.055537       2.378642                    0.997112       3.641211      10.468340       0.450944       1.283323      -0.710824      -0.040778       0.010090      -0.000781       0.042015       0.003468       0.001681       0.000102       0.026301      -0.011245      -0.011728      -0.003893       0.015620              1.938091       2.246446      -0.070367       0.028578       1.953656      -0.005059       1.614172           0.000013
           10              H       1.387579      -0.022963       5.360336       0.104373       1.373543 0.11722465E+02  0.12664446E+03                                 2.060554                            2.021893      -1.211638       2.306239                    0.994903       3.789854      11.138096       0.433521       1.307762      -0.704942       0.038532      -0.009831      -0.002851       0.039868       0.000536      -0.004905      -0.000390       0.020424      -0.006179      -0.009208      -0.003665       0.012873              2.031146       2.381521      -0.059628      -0.025938       2.041415       0.009975       1.670502           0.000078
           11              H       6.660706       1.188025       5.218144       0.122121       1.323266 0.10658649E+02  0.11267004E+03                                 2.019359                            1.937828      -1.252668       2.296105                    0.994505       3.701541      10.831202       0.438571       1.321173      -0.701742      -0.031336      -0.023852      -0.002163       0.039440       0.009296       0.006597       0.001528       0.019682      -0.010285      -0.011973      -0.005433       0.017407              2.009448       2.114386       0.371789      -0.020483       2.284521       0.019187       1.629436           0.000226
           12              H       6.037089       3.408981       5.086321       0.123006       0.999555 0.70704801E+01  0.68213827E+02                                 1.733768                            1.616500      -1.196494       2.321499                    0.994844       3.635615      10.543206       0.458088       1.385905      -0.685652      -0.037718       0.006186      -0.004962       0.038543      -0.002814       0.004868       0.006494       0.001104      -0.040337      -0.016656       0.007053       0.009602              1.798455       2.422928      -0.388264       0.069049       1.546012      -0.058362       1.426425           0.000152
           13              H      -1.000372       5.034331       5.197408       0.083148       0.991076 0.71253621E+01  0.68852131E+02                                 1.716053                            1.615473      -1.144854       2.328426                    0.994722       3.781247      10.961625       0.461500       1.373485      -0.687438      -0.016117       0.042822      -0.001571       0.045782      -0.007197      -0.003479       0.002770      -0.008132      -0.042893      -0.015048      -0.000938       0.015986              1.764416       1.538648      -0.296552      -0.005415       2.357274      -0.054945       1.397325           0.000219
           14              H       1.807673       2.357648       5.315901       0.098873       1.232219 0.95704037E+01  0.99203674E+02                                 1.962408                            1.858678      -1.323878       2.250006                    0.993364       3.902061      11.580699       0.436515       1.353659      -0.692398       0.040680      -0.009239      -0.002188       0.041773      -0.003003      -0.001686       0.005208      -0.001689      -0.029863      -0.011556       0.002055       0.009500              1.993668       2.670239       0.015267       0.087336       1.713782      -0.012391       1.596981           0.000555
           15              H       6.756855       3.404073       1.761105       0.094284       1.262612 0.99279077E+01  0.10351439E+03                                 1.965064                            1.869994      -1.342717       2.234199                    0.993180       3.929021      11.569271       0.444743       1.320851      -0.698966      -0.041384      -0.013261       0.003374       0.043587       0.010948      -0.004294      -0.007258      -0.001395      -0.046776      -0.017683      -0.002960       0.020643              1.993154       2.618810      -0.015149      -0.172031       1.712998      -0.020310       1.647654           0.000533
           16              H       0.847993       6.109050       1.238254       0.085566       1.023645 0.74507932E+01  0.72610923E+02                                 1.737423                            1.640514      -1.029718       2.381522                    0.996479       3.740570      10.795268       0.464000       1.354531      -0.691675       0.016890       0.042135      -0.004793       0.045646       0.010681      -0.005796      -0.000592      -0.005089      -0.049369      -0.018042      -0.001632       0.019674              1.784355       1.540265       0.283278      -0.021768       2.356459      -0.085583       1.456341           0.000228
           17              H       2.484142       4.502829       1.174564       0.119799       0.941317 0.66107555E+01  0.62819066E+02                                 1.675218                            1.570371      -1.073500       2.377196                    0.995917       3.623384      10.484734       0.460767       1.398894      -0.682927       0.037526       0.008597      -0.002121       0.038557       0.004592       0.001128      -0.005439      -0.001854      -0.056364      -0.019905       0.005436       0.014468              1.733861       2.319999       0.340194      -0.101570       1.473665      -0.029876       1.407919           0.000313
           18              H       1.900346       2.271941       1.381927       0.123365       1.263203 0.10051815E+02  0.10440449E+03                                 1.941650                            1.870330      -1.043947       2.395181                    0.997301       3.553474      10.209211       0.451864       1.305039      -0.705958       0.031964      -0.023038      -0.003640       0.039569      -0.008750       0.000744       0.002982       0.025838      -0.021235      -0.013525      -0.005618       0.019144              1.927865       2.025630      -0.350331      -0.034818       2.194526       0.002291       1.563439           0.000150
           19              H       7.205509       1.029008       1.759624       0.102821       1.304773 0.10964056E+02  0.11603620E+03                                 1.964904                            1.934876      -1.040476       2.384240                    0.997276       3.643383      10.464610       0.451978       1.280461      -0.711422      -0.041065      -0.010048       0.000659       0.042281      -0.003275      -0.001750      -0.000027       0.026530      -0.011582      -0.011741      -0.004007       0.015747              1.936776       2.245093       0.070378      -0.028540       1.952161      -0.005063       1.613076           0.000018
           20              H      -2.943115      12.138801       2.045489       0.103022       1.374326 0.11727687E+02  0.12668599E+03                                 2.059173                            2.020577      -1.200006       2.310438                    0.995026       3.792033      11.135518       0.434330       1.305478      -0.705412       0.039336       0.010296       0.003470       0.040809      -0.000723       0.004234      -0.000477       0.020173      -0.006373      -0.009068      -0.003348       0.012416              2.029802       2.379878       0.059619       0.025918       2.040026       0.009966       1.669502           0.000082
           21              H       2.330000      10.927813       2.187681       0.121496       1.328941 0.10716862E+02  0.11345580E+03                                 2.026303                            1.944049      -1.253379       2.295079                    0.994403       3.709979      10.869074       0.437491       1.322447      -0.701474      -0.031508       0.023878       0.001334       0.039556      -0.009365      -0.006966       0.001678       0.019648      -0.009659      -0.012113      -0.005488       0.017601              2.016377       2.121916      -0.374141       0.020574       2.293191       0.019298       1.634023           0.000230
           22              H       1.706361       8.706857       2.319504       0.121451       1.005107 0.71202681E+01  0.68833674E+02                                 1.741950                            1.623522      -1.210428       2.315053                    0.994582       3.651206      10.608675       0.456405       1.388197      -0.685180      -0.038614      -0.006196       0.004176       0.039330       0.002700      -0.005415       0.006749       0.000765      -0.040108      -0.016949       0.007525       0.009424              1.807316       2.436598       0.391448      -0.069587       1.553046      -0.058812       1.432305           0.000153
           23              H       3.330385       7.081507       2.208417       0.085210       0.986861 0.70898827E+01  0.68437344E+02                                 1.712664                            1.612624      -1.147251       2.328328                    0.994718       3.773314      10.939925       0.461311       1.375492      -0.687052      -0.015519      -0.041914       0.001274       0.044713       0.007214       0.003207       0.002744      -0.008926      -0.042613      -0.014878      -0.001226       0.016104              1.760777       1.535837       0.295347       0.005455       2.351480      -0.054684       1.395013           0.000221
           24              H      -2.523044       9.758190       2.089924       0.097785       1.235984 0.96035912E+01  0.99600899E+02                                 1.963386                            1.859514      -1.312462       2.253605                    0.993471       3.906571      11.584650       0.437401       1.350195      -0.693071       0.041217       0.009119       0.001938       0.042258       0.003045       0.001883       0.005288      -0.001703      -0.029929      -0.011637       0.002000       0.009637              1.994711       2.671970      -0.015366      -0.087402       1.714515      -0.012371       1.597647           0.000558
           25              H       1.904683       1.612276       9.166930       0.095314       1.254107 0.98469415E+01  0.10247592E+03                                 1.957886                            1.863735      -1.323425       2.243223                    0.993492       3.916326      11.526744       0.444926       1.322812      -0.698600       0.040765      -0.013411       0.003664       0.043070      -0.010844       0.004133      -0.007366      -0.001373      -0.046887      -0.017754      -0.002793       0.020547              1.985682       2.607107       0.015105       0.170908       1.707400      -0.020184       1.642541           0.000529
           26              H      -0.847929       4.317253       8.644079       0.087875       1.015657 0.73813034E+01  0.71779124E+02                                 1.730283                            1.634439      -1.030593       2.382865                    0.996487       3.723617      10.741492       0.464093       1.357175      -0.691206      -0.016296       0.041151      -0.004676       0.044506      -0.010677       0.005717      -0.000664      -0.004866      -0.049687      -0.018077      -0.001625       0.019702              1.776712       1.534546      -0.281025       0.021577       2.344251      -0.084880       1.451338           0.000226
           27              H       6.177406       2.711032       8.580389       0.120981       0.938242 0.65849631E+01  0.62529921E+02                                 1.673693                            1.568951      -1.082319       2.374483                    0.995938       3.618423      10.476033       0.460124       1.401834      -0.682383      -0.036582       0.008689      -0.002856       0.037708      -0.004432      -0.001426      -0.005456      -0.001728      -0.055664      -0.019733       0.005582       0.014151              1.732269       2.317748      -0.339825       0.101460       1.472359      -0.029836       1.406698           0.000311
           28              H       6.761180       0.480144       8.787752       0.123630       1.265363 0.10074427E+02  0.10470944E+03                                 1.944687                            1.873087      -1.044871       2.395047                    0.997292       3.556505      10.224940       0.451246       1.305951      -0.705759      -0.032186      -0.022770      -0.003658       0.039596       0.008805      -0.000692       0.003074       0.026040      -0.020936      -0.013698      -0.005512       0.019210              1.930868       2.028989       0.351311       0.034924       2.198103       0.002336       1.565512           0.000143
           29              H       1.456005      -0.762789       9.165449       0.103879       1.303437 0.10954018E+02  0.11593610E+03                                 1.966196                            1.936144      -1.055527       2.378647                    0.997112       3.641188      10.468219       0.450949       1.283314      -0.710826       0.040778      -0.010091       0.000780       0.042016       0.003468       0.001681       0.000102       0.026302      -0.011247      -0.011728      -0.003893       0.015621              1.938070       2.246420      -0.070366       0.028578       1.953634      -0.005059       1.614157           0.000009
           30              H       2.943240      10.347004       9.451314       0.104377       1.373534 0.11722353E+02  0.12664288E+03                                 2.060539                            2.021879      -1.211630       2.306242                    0.994903       3.789836      11.138009       0.433524       1.307756      -0.704943      -0.038532       0.009831       0.002850       0.039868       0.000535      -0.004905      -0.000390       0.020425      -0.006180      -0.009208      -0.003666       0.012874              2.031131       2.381502      -0.059628      -0.025937       2.041400       0.009975       1.670492           0.000072
           31              H      -2.329887       9.136016       9.593506       0.122124       1.323254 0.10658520E+02  0.11266823E+03                                 2.019339                            1.937810      -1.252669       2.296105                    0.994505       3.701517      10.831078       0.438576       1.321164      -0.701744       0.031336       0.023852       0.002161       0.039440       0.009297       0.006597       0.001528       0.019682      -0.010285      -0.011974      -0.005433       0.017407              2.009427       2.114363       0.371783      -0.020483       2.284496       0.019187       1.629422           0.000221
           32              H      -1.706270       6.915060       9.725329       0.123005       0.999556 0.70704860E+01  0.68213883E+02                                 1.733768                            1.616499      -1.196486       2.321502                    0.994844       3.635614      10.543195       0.458089       1.385903      -0.685652       0.037718      -0.006186       0.004961       0.038542      -0.002814       0.004868       0.006494       0.001104      -0.040336      -0.016656       0.007053       0.009602              1.798454       2.422927      -0.388263       0.069049       1.546011      -0.058362       1.426425           0.000151
           33              H       5.331191       5.289710       9.614242       0.083147       0.991081 0.71254033E+01  0.68852625E+02                                 1.716058                            1.615477      -1.144851       2.328426                    0.994722       3.781259      10.961666       0.461500       1.373484      -0.687438       0.016118      -0.042822       0.001569       0.045781      -0.007197      -0.003479       0.002770      -0.008132      -0.042895      -0.015048      -0.000938       0.015986              1.764420       1.538653      -0.296553      -0.005415       2.357280      -0.054945       1.397328           0.000220
           34              H       2.523146       7.966393       9.495749       0.098873       1.232219 0.95704053E+01  0.99203681E+02                                 1.962407                            1.858677      -1.323876       2.250007                    0.993364       3.902058      11.580684       0.436516       1.353658      -0.692399      -0.040680       0.009240       0.002187       0.041773      -0.003002      -0.001687       0.005207      -0.001689      -0.029863      -0.011556       0.002055       0.009500              1.993667       2.670238       0.015267       0.087336       1.713781      -0.012391       1.596981           0.000553
           35              H      -2.426036       6.919968      13.050545       0.094286       1.262599 0.99277844E+01  0.10351289E+03                                 1.965059                            1.869990      -1.342701       2.234209                    0.993180       3.929004      11.569246       0.444740       1.320862      -0.698964       0.041385       0.013262      -0.003373       0.043588       0.010948      -0.004295      -0.007257      -0.001393      -0.046776      -0.017683      -0.002961       0.020643              1.993149       2.618803      -0.015148      -0.172030       1.712994      -0.020310       1.647650           0.000534
           36              H       3.482826       4.214991      13.573396       0.085567       1.023644 0.74507878E+01  0.72610890E+02                                 1.737424                            1.640516      -1.029732       2.381517                    0.996479       3.740573      10.795294       0.463998       1.354535      -0.691674      -0.016891      -0.042135       0.004796       0.045647       0.010683      -0.005797      -0.000592      -0.005090      -0.049370      -0.018042      -0.001633       0.019675              1.784357       1.540267       0.283278      -0.021768       2.356461      -0.085583       1.456343           0.000229
           37              H       1.846677       5.821212      13.637086       0.119801       0.941313 0.66107274E+01  0.62818746E+02                                 1.675216                            1.570369      -1.073506       2.377194                    0.995917       3.623377      10.484717       0.460766       1.398896      -0.682927      -0.037526      -0.008597       0.002123       0.038557       0.004592       0.001128      -0.005439      -0.001854      -0.056364      -0.019905       0.005436       0.014469              1.733859       2.319997       0.340193      -0.101570       1.473662      -0.029876       1.407918           0.000314
           38              H       2.430473       8.052100      13.429723       0.123370       1.263176 0.10051535E+02  0.10440084E+03                                 1.941623                            1.870305      -1.043934       2.395191                    0.997302       3.553424      10.209027       0.451867       1.305040      -0.705958      -0.031964       0.023039       0.003641       0.039570      -0.008750       0.000744       0.002982       0.025838      -0.021235      -0.013526      -0.005618       0.019144              1.927838       2.025601      -0.350324      -0.034817       2.194493       0.002291       1.563420           0.000148
           39              H      -2.874690       9.295033      13.052026       0.102825       1.304748 0.10963782E+02  0.11603248E+03                                 1.964873                            1.934847      -1.040453       2.384251                    0.997276       3.643340      10.464423       0.451984       1.280454      -0.711423       0.041065       0.010049      -0.000658       0.042282      -0.003274      -0.001750      -0.000027       0.026531      -0.011583      -0.011740      -0.004007       0.015748              1.936746       2.245055       0.070377      -0.028540       1.952129      -0.005063       1.613054           0.000014
           40              H       7.273934      -1.814760      12.766161       0.103028       1.374303 0.11727423E+02  0.12668234E+03                                 2.059144                            2.020549      -1.199985       2.310449                    0.995026       3.791992      11.135339       0.434335       1.305472      -0.705413      -0.039336      -0.010297      -0.003468       0.040809      -0.000722       0.004234      -0.000477       0.020174      -0.006374      -0.009068      -0.003349       0.012417              2.029772       2.379841       0.059618       0.025918       2.039995       0.009966       1.669481           0.000076
           41              H       2.000819      -0.603772      12.623969       0.121502       1.328914 0.10716576E+02  0.11345194E+03                                 2.026269                            1.944019      -1.253373       2.295085                    0.994403       3.709926      10.868853       0.437496       1.322441      -0.701475       0.031508      -0.023878      -0.001333       0.039557      -0.009366      -0.006966       0.001678       0.019647      -0.009658      -0.012114      -0.005488       0.017602              2.016344       2.121880      -0.374133       0.020574       2.293150       0.019297       1.634000           0.000225
           42              H       2.624458       1.617184      12.492146       0.121452       1.005101 0.71202152E+01  0.68833028E+02                                 1.741943                            1.623516      -1.210421       2.315057                    0.994582       3.651191      10.608618       0.456406       1.388197      -0.685181       0.038615       0.006195      -0.004175       0.039331       0.002700      -0.005415       0.006750       0.000766      -0.040107      -0.016950       0.007526       0.009424              1.807309       2.436588       0.391445      -0.069587       1.553040      -0.058811       1.432300           0.000153
           43              H       1.000434       3.242534      12.603233       0.085210       0.986864 0.70899112E+01  0.68437691E+02                                 1.712668                            1.612627      -1.147254       2.328326                    0.994718       3.773323      10.939959       0.461311       1.375492      -0.687052       0.015520       0.041914      -0.001273       0.044713       0.007214       0.003207       0.002744      -0.008927      -0.042613      -0.014878      -0.001227       0.016104              1.760780       1.535840       0.295348       0.005455       2.351484      -0.054684       1.395015           0.000222
           44              H       6.853863       0.565851      12.721726       0.097786       1.235978 0.96035341E+01  0.99600158E+02                                 1.963380                            1.859508      -1.312461       2.253606                    0.993471       3.906559      11.584605       0.437402       1.350195      -0.693071      -0.041217      -0.009121      -0.001937       0.042259       0.003045       0.001884       0.005287      -0.001702      -0.029927      -0.011636       0.001999       0.009637              1.994704       2.671962      -0.015365      -0.087401       1.714509      -0.012371       1.597643           0.000556
           45              C       3.322600       8.492005       5.763213       0.016770      27.243407 0.37709464E+03  0.86470998E+04                                 8.109914                            6.653080      -0.096033       1.969899                    0.998620      28.118238      82.653876       0.606820       0.440176      -1.038447       0.013765      -0.061428       0.004900       0.063141      -0.032642      -0.016051      -0.000036       0.029809       0.116826      -0.056174       0.010310       0.045864              8.992641       9.121247       1.599718       0.725097      12.771656      -0.467755       5.085020           0.003851
           46              C       4.937097       6.897683       6.065371       0.078349      24.290224 0.35509838E+03  0.80134395E+04                                 7.536558                            6.489961      -0.039014       2.004982                    0.998388      26.901109      78.195903       0.610196       0.444802      -1.036749      -0.038134       0.023247      -0.006199       0.045089      -0.028115      -0.005416       0.001783      -0.019373       0.112493      -0.048619       0.010219       0.038399              7.999434       9.629446      -0.118949       0.703166       9.530130      -0.349608       4.838728           0.003566
           47              C      -2.736122       7.858557       6.114249      -0.118430      29.598046 0.44294632E+03  0.10515731E+05                                 8.484559                            7.152107      -0.020684       1.980493                    0.998812      29.267579      85.967406       0.595758       0.433060      -1.048481      -0.006452       0.019799      -0.005496       0.021537      -0.000535      -0.001299      -0.002449       0.005152      -0.012431      -0.005567       0.000724       0.004843              9.155663      10.863680      -1.294667       0.565680      11.333031      -0.516083       5.270278          -0.000065
           48              C      -3.081709       9.179844       5.989831      -0.057862      27.217015 0.40247483E+03  0.93689501E+04                                 8.112957                            6.879969      -0.166909       1.947560                    0.997523      28.660011      84.538316       0.596607       0.441027      -1.039236       0.001975      -0.013757      -0.000499       0.013907       0.008935      -0.007559       0.010326       0.028105       0.147080      -0.042751      -0.008171       0.050922              8.663069       9.023240      -1.997959       0.721677      11.984061      -0.727916       4.981907           0.002724
           49              C       4.243323       9.515185       5.812091       0.042767      34.786677 0.42789758E+03  0.10014211E+05                                 9.494613                            7.023892      -0.105661       1.984464                    0.999321      26.830587      76.814000       0.605316       0.432362      -1.054859       0.014666       0.023440       0.000300       0.027651      -0.014488      -0.000788       0.001647      -0.015229      -0.046532      -0.015598      -0.008608       0.024206             11.604859       9.278441      -0.533717       0.787285      19.922457      -1.045457       5.613679           0.000138
           50              C       3.784270      10.899222       5.674343       0.038762      32.411965 0.36465349E+03  0.82929133E+04                                 9.245677                            6.576980      -0.239254       1.930262                    0.998286      27.729783      81.205492       0.605446       0.444840      -1.035597       0.001526      -0.015032       0.010194       0.018226      -0.016063       0.003947       0.013907       0.016816       0.277802      -0.065662      -0.028286       0.093948             11.767270       6.756001       0.354434       0.102407      22.875373      -1.148763       5.670436           0.000156
           51              C       0.475524       0.157227       5.386997       0.035291      32.521043 0.36638536E+03  0.83574657E+04                                 9.298789                            6.617085      -0.272467       1.920637                    0.997725      27.922719      82.385233       0.599160       0.448153      -1.031786      -0.004573       0.017903      -0.008005       0.020138      -0.017486       0.009042       0.013977       0.008557       0.278349      -0.066123      -0.028408       0.094531             11.815423       6.894833       0.292832      -0.115248      22.921138      -0.767191       5.630298           0.000410
           52              C      -0.012112       1.535557       5.298127       0.046693      34.826708 0.42821550E+03  0.10032608E+05                                 9.531348                            7.043676      -0.149405       1.970322                    0.999327      26.892889      77.263031       0.601710       0.434478      -1.052617      -0.017346      -0.022842       0.001147       0.028705      -0.010694      -0.003523       0.004224      -0.012897      -0.049509      -0.017346      -0.004164       0.021510             11.660048       9.426493      -0.535530       0.275744      20.044042      -0.521265       5.509609          -0.000238
           53              C       7.305125       1.859363       5.225550      -0.073415      27.827951 0.41118110E+03  0.96362183E+04                                 8.242646                            6.956017      -0.249115       1.913207                    0.997977      29.230922      86.902585       0.592261       0.441285      -1.037656      -0.003857       0.011532       0.002006       0.012324       0.007724       0.011208       0.005017       0.018300       0.148587      -0.036748      -0.015110       0.051858              8.798627       9.277296      -2.002176       0.176039      12.114084      -0.341208       5.004502           0.004403
           54              C       6.933553       3.171162       5.163341      -0.125736      29.633615 0.43484576E+03  0.10268533E+05                                 8.449136                            7.046420       0.017407       1.992351                    0.998761      29.190760      85.313602       0.605759       0.428187      -1.052206       0.004443      -0.019347       0.000111       0.019851       0.001778       0.003592       0.013236       0.010831       0.016727      -0.016241       0.001335       0.014907              9.153647      10.888310      -1.532064       0.361329      11.441949      -0.552606       5.130681          -0.000429
           55              C      -0.740531       4.143082       5.213701       0.082827      24.490286 0.35480138E+03  0.80006300E+04                                 7.566791                            6.476742      -0.019252       2.009442                    0.998817      26.858218      77.900381       0.612644       0.443363      -1.038164       0.036359      -0.022230      -0.003245       0.042740      -0.025644      -0.010619      -0.000445      -0.026356       0.113812      -0.048802       0.008992       0.039810              8.046749       9.769809      -0.260074       0.416857       9.695320      -0.358511       4.675120           0.004871
           56              C       0.901681       2.569766       5.302571       0.025214      26.971771 0.36978075E+03  0.84400777E+04                                 8.084389                            6.602964      -0.083217       1.983547                    0.997523      27.753535      81.458982       0.606931       0.442145      -1.037029      -0.012988       0.058415      -0.003315       0.059933      -0.027884      -0.003144       0.001071       0.035228       0.155526      -0.058905       0.006823       0.052083              9.006060       9.205134       1.620269       0.240654      12.913411      -0.229743       4.899634           0.004981
           57              C      -1.008179       3.623833       1.642612       0.017254      27.195613 0.37619549E+03  0.86203967E+04                                 8.095370                            6.640907      -0.088241       1.972426                    0.998640      28.089706      82.511545       0.608023       0.439615      -1.038891       0.012902       0.061300      -0.006191       0.062949       0.032839       0.014099      -0.000628       0.031160       0.116836      -0.056515       0.012058       0.044456              8.975755       9.111674      -1.593333      -0.724811      12.740180      -0.466728       5.075411           0.003850
           58              C       0.606332       5.218155       1.340454       0.082677      24.197169 0.35318022E+03  0.79591159E+04                                 7.516489                            6.471348      -0.040665       2.005462                    0.998387      26.829177      77.924748       0.611242       0.444656      -1.036866      -0.038692      -0.021494       0.005145       0.044559       0.028076       0.004787       0.001844      -0.020694       0.107343      -0.047912       0.011298       0.036614              7.978692       9.599472       0.122007      -0.701225       9.511983      -0.349722       4.824619           0.003567
           59              C       1.594605       4.257281       1.291576      -0.117800      29.617566 0.44326614E+03  0.10526148E+05                                 8.491674                            7.157880      -0.025880       1.978542                    0.998823      29.281920      86.045774       0.595067       0.433446      -1.048155      -0.004526      -0.020592       0.005698       0.021840       0.001636      -0.000051      -0.003873       0.004425      -0.014432      -0.006968       0.001608       0.005360              9.163703      10.872002       1.296833      -0.566185      11.344551      -0.516890       5.274558          -0.000059
           60              C       1.249005       2.935994       1.415994      -0.060192      27.250637 0.40305575E+03  0.93853080E+04                                 8.117343                            6.883323      -0.166619       1.947484                    0.997599      28.680651      84.595819       0.596706       0.440821      -1.039419       0.004993       0.013272      -0.001201       0.014231      -0.009908       0.007908       0.009108       0.025983       0.149233      -0.042569      -0.008869       0.051438              8.668477       9.027994       2.003139      -0.722307      11.992438      -0.729038       4.984997           0.002731
           61              C      -0.087466       2.600653       1.593734       0.044651      34.772133 0.42767794E+03  0.10008675E+05                                 9.496692                            7.025498      -0.107235       1.984010                    0.999364      26.821476      76.808704       0.604753       0.432781      -1.054510       0.016593      -0.021474       0.000916       0.027153       0.014600       0.000493       0.003064      -0.014130      -0.049717      -0.016932      -0.007772       0.024704             11.607712       9.281890       0.532852      -0.787616      19.926370      -1.045682       5.614877           0.000140
           62              C      -0.546533       1.216616       1.731482       0.040926      32.335406 0.36367368E+03  0.82654446E+04                                 9.235039                            6.570644      -0.239306       1.930763                    0.998246      27.690478      81.076981       0.605364       0.445180      -1.035352       0.000854       0.014725      -0.009533       0.017562       0.015758      -0.004245       0.013303       0.016616       0.274212      -0.064700      -0.027972       0.092672             11.752447       6.749988      -0.353717      -0.102250      22.843060      -1.147295       5.664294           0.000159
           63              C      -3.855172      11.958611       2.018828       0.037603      32.505375 0.36616180E+03  0.83513243E+04                                 9.297999                            6.616473      -0.275013       1.920068                    0.997743      27.914181      82.362384       0.598980       0.448344      -1.031648      -0.003678      -0.017630       0.006371       0.019103       0.016411      -0.007639       0.012962       0.008495       0.275152      -0.064239      -0.028935       0.093175             11.814800       6.893861      -0.292353       0.115230      22.920723      -0.767320       5.629817           0.000414
           64              C       4.318679      10.580281       2.107698       0.044359      34.866810 0.42883207E+03  0.10050486E+05                                 9.537809                            7.048114      -0.156444       1.967986                    0.999291      26.911267      77.324434       0.601612       0.434400      -1.052684      -0.015386       0.023528      -0.001798       0.028170       0.010645       0.003372       0.003893      -0.014026      -0.047778      -0.016707      -0.004682       0.021389             11.668255       9.434763       0.536102      -0.276115      20.057153      -0.521561       5.512850          -0.000234
           65              C       2.974413      10.256475       2.180275      -0.069640      27.748999 0.40960785E+03  0.95904623E+04                                 8.227587                            6.942278      -0.247869       1.914176                    0.997966      29.178439      86.715532       0.592881       0.441232      -1.037653      -0.002483      -0.011853      -0.000904       0.012144      -0.007533      -0.010384       0.007386       0.018734       0.146067      -0.036521      -0.014671       0.051192              8.782759       9.262212       1.995006      -0.175875      12.091910      -0.340437       4.994156           0.004409
           66              C       2.602828       8.944676       2.242484      -0.125371      29.656943 0.43516461E+03  0.10278767E+05                                 8.454342                            7.048752       0.012230       1.990525                    0.998774      29.211954      85.409073       0.605643       0.428156      -1.052140       0.002101       0.016600       0.001820       0.016831      -0.001488      -0.003929       0.013035       0.011659       0.017194      -0.016407       0.001548       0.014859              9.160517      10.901412       1.536246      -0.362091      11.447773      -0.552746       5.132367          -0.000425
           67              C       3.590234       7.972756       2.192124       0.079861      24.526922 0.35551880E+03  0.80206757E+04                                 7.573917                            6.483017      -0.018956       2.009233                    0.998816      26.882657      77.984314       0.612399       0.443326      -1.038209       0.036894       0.024357       0.001917       0.044251       0.026196       0.010204      -0.001966      -0.026457       0.118975      -0.050230       0.009099       0.041131              8.054369       9.784427       0.257169      -0.417477       9.699125      -0.358286       4.679554           0.004881
           68              C       5.232462       9.546072       2.103254       0.027917      26.948294 0.36933971E+03  0.84283319E+04                                 8.084130                            6.602569      -0.086431       1.982751                    0.997493      27.740633      81.439379       0.606400       0.442620      -1.036648      -0.012880      -0.060152       0.002296       0.061559       0.028225       0.004667       0.003273       0.032170       0.149294      -0.057371       0.006853       0.050518              9.005778       9.206549      -1.619925      -0.240790      12.911529      -0.229361       4.899255           0.004987
           69              C       1.008219       1.832036       9.048437       0.016770      27.243430 0.37709512E+03  0.86471156E+04                                 8.109930                            6.653092      -0.096044       1.969895                    0.998620      28.118245      82.653982       0.606818       0.440177      -1.038446      -0.013765       0.061427      -0.004910       0.063141      -0.032643      -0.016050      -0.000037       0.029808       0.116820      -0.056173       0.010312       0.045862              8.992659       9.121259       1.599720       0.725095      12.771690      -0.467758       5.085030           0.003850
           70              C      -0.606278       3.426358       8.746279       0.078348      24.290287 0.35509983E+03  0.80134826E+04                                 7.536583                            6.489984      -0.039034       2.004975                    0.998388      26.901156      78.196164       0.610193       0.444803      -1.036748       0.038136      -0.023249       0.006187       0.045090      -0.028116      -0.005415       0.001782      -0.019371       0.112482      -0.048618       0.010222       0.038395              7.999461       9.629483      -0.118948       0.703166       9.530154      -0.349608       4.838745           0.003566
           71              C       7.066941       2.465484       8.697401      -0.118430      29.598035 0.44294637E+03  0.10515735E+05                                 8.484566                            7.152114      -0.020699       1.980488                    0.998812      29.267586      85.967507       0.595756       0.433061      -1.048480       0.006452      -0.019799       0.005485       0.021535      -0.000535      -0.001301      -0.002451       0.005152      -0.012434      -0.005570       0.000726       0.004843              9.155669      10.863683      -1.294672       0.565679      11.333037      -0.516083       5.270285          -0.000062
           72              C       7.412528       1.144197       8.821819      -0.057862      27.216963 0.40247408E+03  0.93689294E+04                                 8.112955                            6.879970      -0.166924       1.947557                    0.997523      28.659965      84.538202       0.596606       0.441028      -1.039236      -0.001974       0.013756       0.000490       0.013905       0.008935      -0.007559       0.010325       0.028105       0.147083      -0.042752      -0.008172       0.050923              8.663066       9.023233      -1.997964       0.721676      11.984058      -0.727915       4.981908           0.002724
           73              C       0.087496       0.808856       8.999559       0.042769      34.786644 0.42789707E+03  0.10014200E+05                                 9.494622                            7.023899      -0.105681       1.984458                    0.999321      26.830580      76.814079       0.605314       0.432363      -1.054858      -0.014665      -0.023441      -0.000308       0.027651      -0.014488      -0.000788       0.001647      -0.015228      -0.046531      -0.015598      -0.008607       0.024205             11.604871       9.278443      -0.533716       0.787284      19.922483      -1.045458       5.613686           0.000139
           74              C       0.546549      -0.575181       9.137307       0.038761      32.412080 0.36465484E+03  0.82929511E+04                                 9.245705                            6.576996      -0.239265       1.930258                    0.998286      27.729816      81.205606       0.605445       0.444841      -1.035596      -0.001526       0.015031      -0.010201       0.018230      -0.016063       0.003947       0.013907       0.016816       0.277797      -0.065662      -0.028284       0.093946             11.767312       6.756008       0.354437       0.102406      22.875475      -1.148767       5.670454           0.000154
           75              C       3.855295      10.166814       9.424653       0.035290      32.521147 0.36638655E+03  0.83575001E+04                                 9.298816                            6.617100      -0.272486       1.920631                    0.997725      27.922753      82.385378       0.599159       0.448154      -1.031786       0.004573      -0.017904       0.007999       0.020136      -0.017487       0.009043       0.013976       0.008558       0.278346      -0.066124      -0.028406       0.094530             11.815467       6.894843       0.292832      -0.115248      22.921241      -0.767194       5.630316           0.000405
           76              C       4.342931       8.788484       9.513523       0.046695      34.826655 0.42821460E+03  0.10032588E+05                                 9.531362                            7.043685      -0.149435       1.970313                    0.999327      26.892875      77.263140       0.601707       0.434480      -1.052615       0.017346       0.022842      -0.001153       0.028705      -0.010694      -0.003522       0.004225      -0.012895      -0.049507      -0.017346      -0.004163       0.021509             11.660068       9.426498      -0.535536       0.275745      20.044087      -0.521267       5.509619          -0.000239
           77              C      -2.974306       8.464678       9.586100      -0.073416      27.827990 0.41118192E+03  0.96362456E+04                                 8.242672                            6.956041      -0.249152       1.913196                    0.997977      29.230935      86.902755       0.592258       0.441287      -1.037654       0.003857      -0.011532      -0.002012       0.012325       0.007724       0.011208       0.005018       0.018300       0.148590      -0.036748      -0.015111       0.051859              8.798656       9.277319      -2.002201       0.176041      12.114129      -0.341212       5.004521           0.004400
           78              C      -2.602734       7.152879       9.648309      -0.125734      29.633577 0.43484510E+03  0.10268517E+05                                 8.449140                            7.046424       0.017392       1.992346                    0.998761      29.190745      85.313645       0.605757       0.428188      -1.052205      -0.004442       0.019348      -0.000120       0.019851       0.001778       0.003592       0.013237       0.010831       0.016727      -0.016243       0.001335       0.014908              9.153651      10.888310      -1.532070       0.361331      11.441956      -0.552609       5.130686          -0.000429
           79              C       5.071350       6.180959       9.597949       0.082824      24.490382 0.35480317E+03  0.80006821E+04                                 7.566818                            6.476764      -0.019260       2.009439                    0.998817      26.858292      77.900716       0.612642       0.443363      -1.038163      -0.036359       0.022232       0.003234       0.042740      -0.025645      -0.010619      -0.000443      -0.026355       0.113802      -0.048801       0.008994       0.039807              8.046779       9.769846      -0.260079       0.416863       9.695355      -0.358514       4.675137           0.004871
           80              C       3.429138       7.754275       9.509079       0.025215      26.971710 0.36977971E+03  0.84400500E+04                                 8.084392                            6.602966      -0.083239       1.983541                    0.997523      27.753477      81.458861       0.606929       0.442147      -1.037028       0.012989      -0.058415       0.003307       0.059933      -0.027885      -0.003144       0.001072       0.035227       0.155523      -0.058906       0.006824       0.052082              9.006063       9.205135       1.620266       0.240656      12.913419      -0.229742       4.899635           0.004978
           81              C       5.338998       6.700208      13.169038       0.017264      27.195408 0.37619220E+03  0.86203066E+04                                 8.095348                            6.640890      -0.088279       1.972417                    0.998640      28.089577      82.511229       0.608022       0.439617      -1.038889      -0.012902      -0.061300       0.006200       0.062949       0.032842       0.014098      -0.000630       0.031159       0.116840      -0.056518       0.012062       0.044457              8.975728       9.111649      -1.593328      -0.724810      12.740135      -0.466724       5.075400           0.003850
           82              C       3.724487       5.105886      13.471196       0.082684      24.197072 0.35317855E+03  0.79590745E+04                                 7.516490                            6.471348      -0.040714       2.005448                    0.998387      26.829140      77.924795       0.611239       0.444658      -1.036864       0.038694       0.021497      -0.005132       0.044561       0.028081       0.004786       0.001843      -0.020691       0.107344      -0.047915       0.011302       0.036614              7.978692       9.599479       0.122005      -0.701228       9.511976      -0.349721       4.824621           0.003568
           83              C       2.736214       6.066760      13.520074      -0.117794      29.617371 0.44326260E+03  0.10526044E+05                                 8.491650                            7.157860      -0.025906       1.978537                    0.998823      29.281773      86.045313       0.595066       0.433448      -1.048154       0.004527       0.020593      -0.005685       0.021837       0.001635      -0.000050      -0.003874       0.004422      -0.014430      -0.006968       0.001610       0.005358              9.163675      10.871988       1.296821      -0.566187      11.344494      -0.516885       5.274544          -0.000058
           84              C       3.081814       7.388047      13.395656      -0.060187      27.250427 0.40305241E+03  0.93852100E+04                                 8.117313                            6.883305      -0.166641       1.947481                    0.997599      28.680453      84.595127       0.596705       0.440823      -1.039418      -0.004992      -0.013270       0.001210       0.014230      -0.009907       0.007908       0.009107       0.025982       0.149244      -0.042570      -0.008872       0.051441              8.668440       9.027959       2.003130      -0.722305      11.992379      -0.729034       4.984984           0.002730
           85              C       4.418285       7.723388      13.217916       0.044656      34.771939 0.42767538E+03  0.10008604E+05                                 9.496676                            7.025491      -0.107263       1.984004                    0.999364      26.821376      76.808456       0.604751       0.432783      -1.054508      -0.016592       0.021475      -0.000909       0.027153       0.014599       0.000493       0.003064      -0.014128      -0.049710      -0.016930      -0.007772       0.024701             11.607687       9.281862       0.532834      -0.787612      19.926327      -1.045676       5.614872           0.000140
           86              C      -3.784148       9.107425      13.080168       0.040927      32.335393 0.36367386E+03  0.82654482E+04                                 9.235047                            6.570654      -0.239318       1.930760                    0.998245      27.690424      81.076784       0.605362       0.445181      -1.035352      -0.000855      -0.014724       0.009539       0.017565       0.015758      -0.004245       0.013303       0.016615       0.274211      -0.064700      -0.027972       0.092672             11.752453       6.749979      -0.353727      -0.102249      22.843076      -1.147293       5.664303           0.000157
           87              C      -0.475509      -1.634570      12.792822       0.037604      32.505389 0.36616233E+03  0.83513385E+04                                 9.298014                            6.616486      -0.275032       1.920063                    0.997743      27.914144      82.362262       0.598978       0.448345      -1.031647       0.003678       0.017631      -0.006365       0.019102       0.016412      -0.007639       0.012962       0.008493       0.275151      -0.064240      -0.028934       0.093175             11.814817       6.893858      -0.292362       0.115231      22.920763      -0.767321       5.629830           0.000409
           88              C       0.012140      -0.256240      12.703952       0.044365      34.866600 0.42882928E+03  0.10050409E+05                                 9.537796                            7.048109      -0.156481       1.967977                    0.999291      26.911164      77.324221       0.601610       0.434402      -1.052682       0.015386      -0.023528       0.001805       0.028170       0.010644       0.003372       0.003894      -0.014023      -0.047770      -0.016704      -0.004682       0.021386             11.668236       9.434736       0.536089      -0.276112      20.057124      -0.521561       5.512847          -0.000236
           89              C       1.356406       0.067566      12.631375      -0.069634      27.748829 0.40960533E+03  0.95903897E+04                                 8.227574                            6.942275      -0.247909       1.914167                    0.997966      29.178272      86.715010       0.592879       0.441234      -1.037652       0.002484       0.011853       0.000911       0.012144      -0.007532      -0.010384       0.007387       0.018733       0.146081      -0.036523      -0.014674       0.051197              8.782740       9.262192       1.995004      -0.175874      12.091876      -0.340436       4.994154           0.004404
           90              C       1.727991       1.379365      12.569166      -0.125364      29.656715 0.43516056E+03  0.10278649E+05                                 8.454311                            7.048728       0.012207       1.990521                    0.998774      29.211779      85.408503       0.605642       0.428157      -1.052140      -0.002100      -0.016600      -0.001811       0.016830      -0.001489      -0.003929       0.013038       0.011658       0.017200      -0.016409       0.001547       0.014862              9.160480      10.901385       1.536228      -0.362088      11.447706      -0.552741       5.132349          -0.000425
           91              C       0.740585       2.351285      12.619526       0.079868      24.526834 0.35551730E+03  0.80206390E+04                                 7.573920                            6.483020      -0.019002       2.009220                    0.998816      26.882630      77.984400       0.612396       0.443328      -1.038207      -0.036895      -0.024359      -0.001909       0.044252       0.026200       0.010206      -0.001966      -0.026455       0.118977      -0.050234       0.009101       0.041133              8.054371       9.784431       0.257165      -0.417475       9.699124      -0.358285       4.679557           0.004881
           92              C      -0.901643       0.777969      12.708396       0.027927      26.948033 0.36933537E+03  0.84282126E+04                                 8.084101                            6.602547      -0.086477       1.982740                    0.997492      27.740466      81.438934       0.606398       0.442622      -1.036646       0.012882       0.060152      -0.002289       0.061559       0.028229       0.004669       0.003272       0.032168       0.149302      -0.057376       0.006854       0.050521              9.005742       9.206513      -1.619916      -0.240787      12.911474      -0.229362       4.899239           0.004984
           93              N       3.652597       7.191863       5.877263      -0.207598      34.780161 0.54040950E+03  0.13251799E+05                                 9.081260                            7.679863      -0.238989       1.959074                    0.995652      28.157124      79.427773       0.610294       0.409275      -1.081990       0.105494       0.117873       0.007623       0.158371      -0.083811      -0.002470      -0.009704       0.007098       0.063799      -0.095173       0.021452       0.073721             10.019566      11.605647      -0.215839       1.055567      12.415518      -0.648683       6.037533           0.032073
           94              N      -4.019737      11.849909       5.592879      -0.180596      44.256476 0.50620540E+03  0.12125636E+05                                10.574486                            7.255158       0.340910       2.109095                    0.999626      28.186179      76.787159       0.655738       0.389940      -1.102942      -0.256039       0.056548       0.004477       0.262248       0.003241       0.004091      -0.013271      -0.414859       0.253951      -0.249833       0.082580       0.167252             14.028312       6.334679       1.973578      -0.103623      29.049906      -1.133072       6.700350          -0.000090
           95              N       8.289924      -0.798723       5.504009      -0.173570      44.758992 0.50730652E+03  0.12164323E+05                                10.677281                            7.280889       0.351198       2.114391                    0.999635      28.122984      76.771388       0.651867       0.391859      -1.101073       0.252368      -0.055011      -0.005643       0.258356      -0.000623       0.011530      -0.010082      -0.410040       0.243060      -0.245937       0.080217       0.165720             14.230249       6.381592       1.988738      -0.180742      29.588260      -1.054752       6.720896          -0.000456
           96              N       0.550897       3.869820       5.287759      -0.204034      34.403452 0.53270895E+03  0.13015771E+05                                 9.006416                            7.619417      -0.249443       1.955847                    0.995798      28.071944      79.036145       0.613397       0.408681      -1.082417      -0.098905      -0.122708      -0.000929       0.157608      -0.085609       0.004413       0.000298       0.011612       0.066311      -0.096946       0.022018       0.074927              9.921388      11.662660      -0.103058       0.637882      12.303102      -0.239239       5.798402           0.032377
           97              N       3.200454       4.235865       7.219198      -0.562118      52.841724 0.83230115E+03  0.22487646E+05                                11.338256                            9.332451       0.027161       1.981757                    0.993969      33.233626      94.931683       0.577697       0.392412      -1.105527       0.012336      -0.049574      -0.013422       0.052820      -0.040642      -0.005425       0.009955      -0.042266      -0.090151      -0.031731      -0.030492       0.062223             12.432851      10.529736      -3.847615      -0.815572      14.744311       0.247164      12.024505           0.048044
           98              N       3.675098       3.141100       7.048864       0.431896      21.197846 0.22552153E+03  0.44607060E+04                                 6.241700                            4.956082       0.194686       2.172902                    0.999153      20.907587      53.588872       0.758176       0.408432      -1.078697      -0.013188       0.033913       0.005554       0.036808       0.054002       0.008132      -0.021762       0.116022       0.129949      -0.104563       0.046951       0.057612              6.601151       6.178846      -2.895337      -0.461167       9.116797       0.785788       4.507809           0.017797
           99              N       4.121160       2.096243       6.881493      -0.401986      34.520545 0.50791595E+03  0.12067217E+05                                 8.376247                            7.159022       1.287419       2.394466                    0.999089      29.437547      77.542468       0.681309       0.378396      -1.121358      -0.015565       0.079488       0.010300       0.081650       0.004145      -0.000055      -0.014001       0.093121       0.106680      -0.066442       0.028912       0.037530              8.694183       9.517262      -3.000357      -0.517460      10.373198       0.861559       6.192089           0.083434
          100              N       3.401399       4.602997       4.153187      -0.491149      51.437158 0.66304333E+03  0.16880377E+05                                11.128649                            8.308622       0.556803       2.163645                    0.995843      31.080648      85.446175       0.616196       0.390434      -1.109831       0.044332       0.009084      -0.022651       0.050606       0.000287      -0.022446      -0.003324       0.027665       0.047622      -0.022246      -0.011771       0.034017             13.379474      18.379312       3.028644      -7.764341       7.730302      -1.744953      14.028808           0.058853
          101              N       4.322983       4.931413       3.517767       0.463212      23.222002 0.19830244E+03  0.37924425E+04                                 6.601388                            4.598064       0.402844       2.258272                    0.999429      20.032493      50.238720       0.801054       0.399810      -1.086116       0.000812      -0.013097      -0.004583       0.013899      -0.032928       0.066304       0.023935      -0.102275       0.015101      -0.107411       0.047837       0.059574              7.863898      11.250893       1.723125      -4.848180       4.484740      -1.361999       7.856061           0.023139
          102              N       5.252363       5.218138       2.897159      -0.474508      52.010975 0.66025120E+03  0.16773376E+05                                11.193002                            8.299884       0.625585       2.198834                    0.994808      30.457950      83.349108       0.616210       0.391261      -1.110447      -0.045639      -0.019063       0.020650       0.053598      -0.002660      -0.012521      -0.000985      -0.015309      -0.003524      -0.017270       0.007754       0.009516             13.408886      18.332945       1.794210      -7.932569       8.085277      -2.451808      13.808435           0.066818
          103              N      -0.678169       4.923975       1.528562      -0.208528      34.790720 0.54063634E+03  0.13257884E+05                                 9.082159                            7.680986      -0.229220       1.962166                    0.995709      28.154888      79.406031       0.610348       0.409223      -1.082096       0.105239      -0.118689      -0.006030       0.158741       0.082957       0.003380      -0.009746       0.006280       0.066245      -0.094808       0.022457       0.072352             10.020432      11.607445       0.220200      -1.056069      12.416249      -0.649549       6.037602           0.032036
          104              N       0.310951       0.265929       1.812946      -0.181132      44.331851 0.50717187E+03  0.12155448E+05                                10.589356                            7.264200       0.342518       2.109259                    0.999617      28.205901      76.879843       0.654996       0.390168      -1.102702      -0.255546      -0.056706      -0.004830       0.261806      -0.004443      -0.003531      -0.013508      -0.415651       0.252151      -0.249939       0.081929       0.168009             14.049489       6.341887      -1.974719       0.103754      29.097117      -1.135014       6.709463          -0.000085
          105              N       3.959238      12.914561       1.901816      -0.174315      44.744494 0.50716409E+03  0.12160113E+05                                10.675347                            7.279899       0.346190       2.113141                    0.999625      28.119395      76.760312       0.651904       0.391862      -1.101065       0.251253       0.055767       0.006395       0.257447       0.000653      -0.011083      -0.011324      -0.410962       0.245073      -0.246701       0.080536       0.166165             14.227223       6.380282      -1.986479       0.180674      29.581589      -1.054774       6.719798          -0.000451
          106              N       4.881665       8.246018       2.118066      -0.204701      34.383418 0.53227442E+03  0.13001569E+05                                 9.000387                            7.614156      -0.257341       1.953874                    0.995775      28.059534      78.971824       0.613913       0.408450      -1.082648      -0.099624       0.121079       0.003478       0.156835       0.085912      -0.005518       0.001009       0.012706       0.064578      -0.097080       0.021487       0.075593              9.914766      11.657134       0.103070      -0.637550      12.292634      -0.238419       5.794530           0.032334
          107              N      -1.130286       7.879973       0.186627      -0.566240      52.967580 0.83504060E+03  0.22580224E+05                                11.354944                            9.346734       0.024183       1.980203                    0.994049      33.287918      95.126155       0.577354       0.392323      -1.105589       0.011871       0.045321       0.012504       0.048490       0.040333       0.006708       0.010526      -0.036177      -0.089387      -0.031518      -0.029302       0.060820             12.451288      10.546242       3.851781       0.816916      14.760910       0.246535      12.046713           0.048099
          108              N      -0.655631       8.974738       0.356961       0.434953      21.162963 0.22510497E+03  0.44508334E+04                                 6.238850                            4.954334       0.192541       2.172414                    0.999188      20.884307      53.536041       0.757588       0.408900      -1.078286      -0.017617      -0.036391      -0.006971       0.041028      -0.052984      -0.007655      -0.021912       0.113461       0.126777      -0.102471       0.045898       0.056573              6.597982       6.176417       2.893179       0.461055       9.111552       0.785332       4.505979           0.017767
          109              N      -0.209558      10.019595       0.524332      -0.401093      34.456331 0.50673337E+03  0.12031549E+05                                 8.363990                            7.148809       1.291430       2.396022                    0.999080      29.414549      77.445776       0.682095       0.378198      -1.121557      -0.014547      -0.081489      -0.009836       0.083360      -0.005013      -0.000831      -0.013679       0.088854       0.105948      -0.064253       0.027050       0.037202              8.681390       9.502615       2.995227       0.517079      10.358469       0.860315       6.183087           0.083383
          110              N      -0.929338       7.512841       3.252638      -0.492043      51.488040 0.66391933E+03  0.16908534E+05                                11.136577                            8.314574       0.556649       2.163378                    0.995874      31.097308      85.511327       0.615913       0.390477      -1.109781       0.043864      -0.008405       0.022918       0.050199       0.000439       0.022341      -0.003276       0.027000       0.049988      -0.022464      -0.011616       0.034081             13.389399      18.393707      -3.030336       7.770015       7.735163      -1.745712      14.039329           0.058875
          111              N      -0.007755       7.184425       3.888058       0.464144      23.193870 0.19803552E+03  0.37862025E+04                                 6.597894                            4.596186       0.399074       2.257376                    0.999415      20.015900      50.195642       0.800870       0.400022      -1.085932       0.001237       0.013644       0.005558       0.014784       0.034437      -0.065289       0.023968      -0.101436       0.019962      -0.107073       0.048056       0.059017              7.859387      11.243901      -1.721701       4.844263       4.482749      -1.361120       7.851512           0.023112
          112              N       0.921623       6.897700       4.508666      -0.474795      52.007044 0.66026986E+03  0.16773640E+05                                11.191443                            8.299166       0.630581       2.200172                    0.994843      30.459490      83.347470       0.616342       0.391182      -1.110524      -0.045714       0.018180      -0.022078       0.053923       0.002857       0.013852      -0.001608      -0.014613      -0.002944      -0.018452       0.008059       0.010393             13.406670      18.329295      -1.793689       7.930352       8.084343      -2.451582      13.806371           0.066802
          113              N       0.678222       3.132178       8.934387      -0.207583      34.779763 0.54040174E+03  0.13251561E+05                                 9.081189                            7.679804      -0.239006       1.959072                    0.995652      28.156915      79.427014       0.610297       0.409275      -1.081991      -0.105494      -0.117874      -0.007635       0.158371      -0.083809      -0.002470      -0.009706       0.007097       0.063793      -0.095170       0.021450       0.073720             10.019485      11.605550      -0.215852       1.055550      12.415417      -0.648681       6.037487           0.032066
          114              N       8.350556      -1.525868       9.218771      -0.180595      44.256430 0.50620464E+03  0.12125613E+05                                10.574480                            7.255152       0.340897       2.109091                    0.999626      28.186164      76.787097       0.655738       0.389940      -1.102942       0.256040      -0.056548      -0.004484       0.262248       0.003241       0.004093      -0.013271      -0.414858       0.253952      -0.249832       0.082581       0.167252             14.028309       6.334673       1.973566      -0.103623      29.049906      -1.133071       6.700348          -0.000094
          115              N      -3.959105      11.122764       9.307641      -0.173568      44.758933 0.50730554E+03  0.12164294E+05                                10.677277                            7.280883       0.351180       2.114386                    0.999635      28.122956      76.771300       0.651867       0.391859      -1.101073      -0.252368       0.055010       0.005636       0.258356      -0.000623       0.011528      -0.010082      -0.410039       0.243060      -0.245936       0.080217       0.165719             14.230249       6.381587       1.988727      -0.180741      29.588266      -1.054751       6.720894          -0.000461
          116              N       3.779922       6.454221       9.523891      -0.204017      34.403016 0.53270036E+03  0.13015508E+05                                 9.006342                            7.619355      -0.249466       1.955844                    0.995798      28.071705      79.035304       0.613399       0.408681      -1.082417       0.098907       0.122709       0.000920       0.157610      -0.085608       0.004414       0.000300       0.011613       0.066306      -0.096943       0.022017       0.074926              9.921304      11.662563      -0.103079       0.637882      12.302993      -0.239236       5.798357           0.032370
          117              N       1.130365       6.088176       7.592452      -0.562119      52.841696 0.83230084E+03  0.22487637E+05                                11.338258                            9.332454       0.027155       1.981755                    0.993969      33.233612      94.931667       0.577697       0.392412      -1.105527      -0.012336       0.049576       0.013406       0.052818      -0.040642      -0.005421       0.009952      -0.042266      -0.090156      -0.031733      -0.030490       0.062223             12.432852      10.529736      -3.847613      -0.815572      14.744310       0.247166      12.024511           0.048045
          118              N       0.655721       7.182941       7.762786       0.431896      21.197807 0.22552104E+03  0.44606941E+04                                 6.241695                            4.956078       0.194682       2.172901                    0.999153      20.907557      53.588786       0.758176       0.408433      -1.078697       0.013187      -0.033911      -0.005565       0.036808       0.054002       0.008133      -0.021762       0.116023       0.129950      -0.104563       0.046951       0.057613              6.601145       6.178840      -2.895334      -0.461167       9.116790       0.785787       4.507806           0.017797
          119              N       0.209659       8.227798       7.930157      -0.401987      34.520449 0.50791421E+03  0.12067165E+05                                 8.376231                            7.159009       1.287415       2.394465                    0.999089      29.437507      77.542320       0.681310       0.378396      -1.121358       0.015565      -0.079487      -0.010314       0.081651       0.004145      -0.000056      -0.014004       0.093121       0.106681      -0.066443       0.028912       0.037531              8.694166       9.517240      -3.000349      -0.517460      10.373179       0.861558       6.192078           0.083430
          120              N       0.929420       5.721044      10.658463      -0.491107      51.435209 0.66301141E+03  0.16879362E+05                                11.128396                            8.308434       0.556770       2.163647                    0.995843      31.079879      85.443565       0.616201       0.390435      -1.109830      -0.044331      -0.009075       0.022645       0.050601       0.000285      -0.022442      -0.003324       0.027657       0.047620      -0.022242      -0.011768       0.034011             13.379165      18.378878       3.028585      -7.764152       7.730138      -1.744927      14.028478           0.058840
          121              N       0.007836       5.392628      11.293883       0.463220      23.221849 0.19830079E+03  0.37924048E+04                                 6.601377                            4.598057       0.402823       2.258269                    0.999429      20.032375      50.238454       0.801051       0.399812      -1.086114      -0.000819       0.013100       0.004587       0.013904      -0.032929       0.066302       0.023935      -0.102273       0.015106      -0.107410       0.047837       0.059573              7.863886      11.250872       1.723125      -4.848173       4.484735      -1.362000       7.856052           0.023136
          122              N      -0.921544       5.105903      11.914491      -0.474513      52.012044 0.66026894E+03  0.16773953E+05                                11.193191                            8.300027       0.625485       2.198799                    0.994808      30.458277      83.350546       0.616201       0.391264      -1.110444       0.045644       0.019079      -0.020652       0.053609      -0.002663      -0.012517      -0.000983      -0.015310      -0.003519      -0.017266       0.007749       0.009517             13.409113      18.333242       1.794234      -7.932704       8.085414      -2.451858      13.808683           0.066821
          123              N       5.008988       5.400066      13.283088      -0.208540      34.791363 0.54064913E+03  0.13258286E+05                                 9.082287                            7.681089      -0.229261       1.962147                    0.995709      28.155257      79.407515       0.610341       0.409224      -1.082094      -0.105241       0.118694       0.006044       0.158746       0.082956       0.003381      -0.009747       0.006280       0.066250      -0.094809       0.022458       0.072350             10.020578      11.607622       0.220170      -1.056090      12.416426      -0.649554       6.037686           0.032042
          124              N       4.019868      10.058112      12.998704      -0.181127      44.331431 0.50716721E+03  0.12155306E+05                                10.589289                            7.264164       0.342512       2.109259                    0.999617      28.205773      76.879346       0.654998       0.390168      -1.102703       0.255547       0.056706       0.004837       0.261808      -0.004444      -0.003533      -0.013508      -0.415650       0.252155      -0.249939       0.081930       0.168008             14.049386       6.341849      -1.974699       0.103753      29.096882      -1.135004       6.709428          -0.000089
          125              N       0.371581      -2.590520      12.909834      -0.174309      44.744007 0.50715862E+03  0.12159947E+05                                10.675273                            7.279859       0.346182       2.113141                    0.999625      28.119239      76.759732       0.651906       0.391862      -1.101065      -0.251254      -0.055767      -0.006388       0.257448       0.000652      -0.011081      -0.011324      -0.410960       0.245078      -0.246701       0.080537       0.166163             14.227110       6.380242      -1.986458       0.180672      29.581330      -1.054765       6.719759          -0.000456
          126              N      -0.550846       2.078023      12.693584      -0.204712      34.384079 0.53228762E+03  0.13001983E+05                                 9.000522                            7.614266      -0.257397       1.953851                    0.995775      28.059915      78.973376       0.613906       0.408452      -1.082646       0.099628      -0.121084      -0.003473       0.156841       0.085912      -0.005517       0.001008       0.012707       0.064586      -0.097081       0.021490       0.075591              9.914918      11.657313       0.103036      -0.637560      12.292828      -0.238423       5.794614           0.032339
          127              N       5.461105       2.444068      14.625023      -0.566241      52.967674 0.83504224E+03  0.22580276E+05                                11.354946                            9.346734       0.024197       1.980207                    0.994049      33.287961      95.126238       0.577355       0.392322      -1.105590      -0.011874      -0.045329      -0.012460       0.048486       0.040334       0.006704       0.010526      -0.036177      -0.089389      -0.031519      -0.029302       0.060821             12.451290      10.546246       3.851786       0.816912      14.760916       0.246530      12.046709           0.048096
          128              N       4.986450       1.349303      14.454689       0.434955      21.162959 0.22510490E+03  0.44508320E+04                                 6.238851                            4.954335       0.192539       2.172413                    0.999188      20.884307      53.536053       0.757587       0.408900      -1.078286       0.017616       0.036389       0.006993       0.041029      -0.052984      -0.007654      -0.021904       0.113463       0.126786      -0.102471       0.045899       0.056572              6.597984       6.176418       2.893181       0.461053       9.111555       0.785330       4.505979           0.017766
          129              N       4.540377       0.304446      14.287318      -0.401096      34.456433 0.50673529E+03  0.12031605E+05                                 8.363999                            7.148816       1.291433       2.396021                    0.999080      29.414634      77.446015       0.682096       0.378197      -1.121558       0.014547       0.081487       0.009853       0.083360      -0.005012      -0.000836      -0.013677       0.088855       0.105957      -0.064255       0.027050       0.037205              8.681400       9.502625       2.995232       0.517076      10.358482       0.860313       6.183093           0.083374
          130              N       5.260157       2.811200      11.559012      -0.492044      51.488538 0.66392899E+03  0.16908853E+05                                11.136688                            8.314667       0.556551       2.163347                    0.995873      31.097420      85.512000       0.615906       0.390481      -1.109779      -0.043870       0.008388      -0.022927       0.050205       0.000438       0.022338      -0.003275       0.026988       0.049979      -0.022456      -0.011617       0.034074             13.389526      18.393871      -3.030353       7.770079       7.735235      -1.745716      14.039472           0.058877
          131              N       4.338574       3.139616      10.923592       0.464149      23.193622 0.19803302E+03  0.37861434E+04                                 6.597863                            4.596167       0.399073       2.257382                    0.999415      20.015720      50.195143       0.800869       0.400023      -1.085930      -0.001232      -0.013651      -0.005558       0.014790       0.034434      -0.065288       0.023966      -0.101439       0.019961      -0.107072       0.048056       0.059016              7.859350      11.243846      -1.721691       4.844240       4.482728      -1.361112       7.851475           0.023108
          132              N       3.409196       3.426341      10.302984      -0.474753      52.004815 0.66023487E+03  0.16772531E+05                                11.191163                            8.298968       0.630515       2.200167                    0.994842      30.458634      83.344632       0.616347       0.391184      -1.110523       0.045711      -0.018183       0.022069       0.053918       0.002857       0.013848      -0.001606      -0.014619      -0.002940      -0.018450       0.008060       0.010390             13.406323      18.328816      -1.793639       7.930129       8.084142      -2.451507      13.806010           0.066792

******************************************************
Auxiliary information for the entire system
The total spin magnetic moment of the unit cell is   19.964765
The total net atomic charge of the unit cell is   0.000001
Accuracy of reproducing the electrostatic potential in the unit cell:
  The inner radius (bohr) =    5.0000
  The outer radius (bohr) =   12.0000
  Valid grid points have density less than (e/(bohr^3)) =    0.0001
  The number of valid grid points were=        20298
  The rms potential error without charges in kcal/mol is=      2.82988
  The rms potential error with partial charges in kcal/mol is=      1.34241
  The RRMSE value at monopole order=      0.47437
  The rms potential error with partial charges and cloud penetration in kcal/mol is=      1.33676
  The RRMSE value at monopole order with cloud penetration is=      0.47238
  The rms potential error with partial charges and atomic dipoles in kcal/mol is=      0.82087
  The RRMSE value at dipole order=      0.29007
  The rms potential error with partial charges, atomic dipoles and cloud penetration in kcal/mol is=      0.81385
  The RRMSE value at dipole order with cloud penetration=      0.28759

******************************************************
The electron densities and ab initio electrostatic potential were computed in VASP using the PBE functional and
projector augmented wave method. See the main text of the journal article for a description of computational details.
The atomic charges, dipoles, and quadrupoles were computed with the DDEC6 method as described in
(a) T. A. Manz and N. Gabaldon Limas, RSC Adv. 6 (2016) 47771-47801 DOI: 10.1039/c6ra04656h
(b) N. Gabaldon Limas and T. A. Manz, RSC Adv. 8 (2018) 2678-2707 DOI: 10.1039/c7ra11829e.
For each atom in the material, the electron cloud parameters were fit to the spherically averaged atom-in-material
electron density using radial positions for which this density was between 10^-4 and 10^-2 electrons per cubic bohr.
The polarizabilities, dispersion coefficients, and quantum Drude oscillator (QDO) parameters were fit using the MCLF method.
The magnetic structure of the system was optimized in VASP from the default ferromagnetic initial guess using spin polarization.
The atomic spin moments (ASMs) were computed on this optimized magnetic structure using the DDEC6 partition as inputs
to the method of T. A. Manz and D. S. Sholl, J. Chem. Theory Comput. 7 (2011) 4146-4164 DOI: 10.1021/ct200539n.
The RMSE and RRMSE were computed using a uniform grid with Ewald summation.
