# Supplementary material for: A collection of forcefield precursors for metal–organic frameworks
Source: RSC Adv. 2019 Nov 13;9(63):36492–507. doi: 10.1039/c9ra07327b (PMC9075174; doi:10.1039/c9ra07327b)
Supplement: RA-009-C9RA07327B-s5473 [file RA-009-C9RA07327B-s5473.xyz]

  117
jmolscript: load "" {1 1 1} spacegroup "x,y,z" unitcell [{     10.019600     0.000000     0.000000 }, {      2.626815    13.306602     0.000000 }, {      1.952123     5.161860    16.692498 }]
Co    10.466572     9.705811     9.518396     0.859695
Co     4.131966     8.762651     7.174102     0.859870
Co     1.313408     6.653301     0.000000     0.632345
H      5.890152     9.453788     9.589840     0.118322
H      3.450829    10.449891    12.604505     0.125738
H      7.431246    10.867037    13.006794     0.131448
H      8.123801     7.667494     9.342791     0.097580
H      7.705578     5.432939     9.160843     0.120556
H      1.609974     4.787224     9.224274     0.114683
H      1.924954     7.039158     9.397876     0.086727
H      9.627032     3.057503     8.187670     0.121452
H     12.684825    16.205189     9.683318     0.115624
H      7.395600     3.166152     8.788600     0.110195
H      7.772770     3.178352    10.312625     0.121377
H     11.617336    12.073599    11.163943     0.105961
H     11.579064    14.366877    11.217359     0.132121
H      9.682724    14.349479     7.718611     0.125241
H      9.720415    12.063141     7.773696     0.094401
H      5.315519    13.846942    15.629186     0.105393
H      5.639317    16.093282    15.388814     0.131581
H     10.237795    11.598316     0.495767     0.131843
H      9.977078     9.346458     0.701085     0.099836
H     10.718094     5.351140    16.271847     0.112452
H      1.943649     5.100722    15.358767     0.112641
H      8.708386     9.014674     7.102658     0.118323
H     11.147709     8.018571     4.087993     0.125739
H      7.167292     7.601425     3.685704     0.131449
H      6.474737    10.800968     7.349707     0.097582
H      6.892960    13.035523     7.531655     0.120557
H     12.988564    13.681238     7.468224     0.114685
H      2.653984    11.429304     7.294622     0.086727
H      4.971506    15.410959     8.504828     0.121453
H      1.913713     2.263273     7.009180     0.115624
H      7.202938    15.302310     7.903898     0.110195
H      4.198953     1.983508     6.379873     0.121376
H      2.981202     6.394863     5.528555     0.105962
H      3.019474     4.101585     5.475139     0.132121
H      4.915814     4.118983     8.973887     0.125241
H      4.878123     6.405321     8.918802     0.094404
H      9.283019     4.621520     1.063312     0.105393
H      8.959221     2.375180     1.303684     0.131581
H      4.360743     6.870146    16.196731     0.131844
H      4.621460     9.122004    15.991413     0.099836
H      3.880444    13.117322     0.420651     0.112450
H     12.654889    13.367740     1.333731     0.112638
C      6.873169    10.171002    11.199164    -0.009278
C      5.770367     9.774694    10.454178    -0.147305
C      4.494800     9.852512    10.984665    -0.035226
C      4.310164    10.363074    12.259638    -0.138634
C      5.414083    10.747748    13.029830    -0.013256
C      6.692909    10.632359    12.493166    -0.123078
C      8.236398    10.059936    10.597733     0.550828
C      5.221207    11.268589    14.425824     0.557978
C      8.844590     7.079916     9.327434     0.106361
C      8.585173     5.730444     9.219267    -0.212901
C      9.619214     4.818420     9.196064     0.179674
C     10.890960     5.351400     9.254321    -0.226627
C     11.074558     6.713405     9.359984     0.103977
C      9.420372     3.332469     9.094073    -0.235551
C     10.658165    16.142835     9.442946    -0.244081
C     11.206868    12.536017    10.469034     0.107125
C     11.198517    13.916858    10.497912    -0.215460
C     10.624236    14.629931     9.464646     0.173945
C     10.074360    13.911133     8.439727    -0.235895
C     10.102942    12.531858     8.480457     0.101528
C      4.669609    14.431144    15.956359     0.109023
C      4.878640    15.786228    15.824488    -0.216020
C     10.906856    11.028808     0.190294    -0.211315
C     10.750140     9.667610     0.293788     0.100359
C     13.982105    16.699697    16.338617     0.180001
C     14.205652    18.214001    16.226777    -0.224165
C      3.318367     9.383883    10.163728     0.598376
C      7.725369     8.297460     5.493334    -0.009272
C      8.828171     8.693768     6.238320    -0.147305
C     10.103738     8.615950     5.707833    -0.035228
C     10.288374     8.105388     4.432860    -0.138636
C      9.184455     7.720714     3.662668    -0.013258
C      7.905629     7.836103     4.199332    -0.123079
C      6.362140     8.408526     6.094765     0.550833
C      9.377331     7.199873     2.266674     0.557974
C      5.753948    11.388546     7.365064     0.106363
C      6.013365    12.738018     7.473231    -0.212897
C      4.979324    13.650042     7.496434     0.179687
C      3.707578    13.117062     7.438177    -0.226619
C      3.523980    11.755057     7.332514     0.103981
C      5.178166    15.135993     7.598425    -0.235551
C      3.940373     2.325627     7.249552    -0.244080
C      3.391670     5.932445     6.223464     0.107123
C      3.400021     4.551604     6.194586    -0.215455
C      3.974302     3.838531     7.227852     0.173952
C      4.524178     4.557329     8.252771    -0.235889
C      4.495596     5.936604     8.212041     0.101536
C      9.928929     4.037318     0.736139     0.109020
C      9.719898     2.682234     0.868010    -0.216019
C      3.691682     7.439654    16.502204    -0.211315
C      3.848398     8.800852    16.398710     0.100360
C      0.616433     1.768765     0.353881     0.179997
C      0.392886     0.254461     0.465721    -0.224118
C     11.280171     9.084579     6.528770     0.598376
N     10.075368     7.588008     9.411063    -0.231948
N     10.647117    11.839742     9.476498    -0.220229
N     13.601263    13.924272    16.530748    -0.190236
N      4.523170    10.880454     7.281435    -0.231968
N      3.951421     6.628720     7.216000    -0.220251
N      0.997275     4.544190     0.161750    -0.190237
O      9.243427     9.907520    11.346726    -0.539157
O      8.358659    10.082937     9.353641    -0.543218
O      4.050005    11.511932    14.794060    -0.540434
O      6.248933    11.373949    15.158124    -0.590837
O     12.186215     9.615755    10.606747    -0.532739
O      3.561569     8.753448     9.110432    -0.582719
O      5.355111     8.560942     5.345772    -0.539194
O      6.239879     8.385525     7.338857    -0.543251
O     10.548533     6.956530     1.898438    -0.540433
O      8.349605     7.094513     1.534374    -0.590835
O      2.412323     8.852707     6.085751    -0.532760
O     11.036969     9.715014     7.582066    -0.582677

The following XYZ coordinates are in angstroms. Other properties are in atomic units.
The sperically averaged electron density of each atom fit to a function of the form exp(a - br)
eigen_1, eigen_2 and eigen_3 are the three eigenvalues of traceless quadrupole moment tensor
  atom number  atomic symbol              X              Y              Z     net charge C6 coefficient C8 coefficient C10 coefficient fluctuating dipole atomic polarizability isotropic forcefield polarizability              a              b squared Pearson coefficient          <r^3>          <r^4>         wp_QDO          m_QDO          q_QDO       dipole_x       dipole_y       dipole_z         dipole            Qxy            Qxz            Qyz     Q(x^2-y^2)  Q(3z^2 - R^2)        eigen_1        eigen_2        eigen_3 static polarizability      alpha(xx)      alpha(xy)      alpha(xz)      alpha(yy)      alpha(yz)      alpha(zz) atomic spin moment
            1             Co      10.466572       9.705811       9.518396       0.859695     117.144611 0.22078935E+04  0.72155799E+05                                18.745746                           14.775723       0.987485       2.162338                    0.994816      47.352467     124.853050       0.505432       0.370809      -1.183074       0.020883       0.011240      -0.007452       0.024859      -0.041943       0.025160       0.021845       0.392180       0.549187      -0.293307       0.102688       0.190619             24.621686      30.467478       0.583584      -4.173988      27.669929       2.311369      15.727650           2.870257
            2             Co       4.131966       8.762651       7.174102       0.859870     117.135478 0.22076930E+04  0.72147105E+05                                18.744023                           14.774446       0.987654       2.162427                    0.994815      47.348784     124.838653       0.505488       0.370779      -1.183107      -0.020867      -0.011226       0.007444       0.024837      -0.041793       0.025230       0.022093       0.391850       0.548925      -0.293097       0.102520       0.190577             24.619308      30.464411       0.583504      -4.173561      27.667220       2.311109      15.726294           2.870352
            3             Co       1.313408       6.653301       0.000000       0.632345     167.059335 0.29813270E+04  0.10532770E+06                                22.919216                           16.671393       0.520842       1.978353                    0.995950      52.466854     145.172969       0.495915       0.349595      -1.197227       0.000002       0.000000       0.000002       0.000003      -0.021245       0.201267       0.014372       0.303577       0.496951      -0.239003      -0.085302       0.324305             30.593409      17.593528       0.506116     -11.777366      37.282444       4.633669      36.904256           1.236388
            4              H       5.890152       9.453788       9.589840       0.118322       1.010507 0.72740995E+01  0.71347501E+02                                 1.795035                            1.674265      -1.539829       2.148978                    0.992185       4.020791      12.124543       0.432122       1.445109      -0.672153       0.006871      -0.013817      -0.033829       0.037183      -0.003269      -0.003578       0.005290      -0.001147       0.013290      -0.005641      -0.003711       0.009351              1.872434       1.746716      -0.039602      -0.111931       1.572317       0.313752       2.298270          -0.000119
            5              H       3.450829      10.449891      12.604505       0.125738       1.129398 0.84111591E+01  0.83368049E+02                                 1.767578                            1.677496      -1.283403       2.278470                    0.995793       3.508114       9.773136       0.492565       1.254580      -0.714568      -0.038255       0.003413       0.015636       0.041467      -0.000949      -0.009313       0.000140       0.020276      -0.017544      -0.009686      -0.007228       0.016914              1.811178       2.174493      -0.070112      -0.193765       1.419975       0.100179       1.839065          -0.000020
            6              H       7.431246      10.867037      13.006794       0.131448       1.252901 0.95516073E+01  0.97497185E+02                                 1.884880                            1.782498      -1.321136       2.266985                    0.994668       3.531432       9.906533       0.481036       1.247421      -0.717296       0.033333       0.008506       0.023559       0.041695       0.006277       0.008416       0.001589       0.013338      -0.012957      -0.009066      -0.005935       0.015001              1.919038       2.238664       0.146637       0.261748       1.510173       0.207221       2.008278           0.000258
            7              H       8.123801       7.667494       9.342791       0.097580       1.107816 0.76857692E+01  0.75564716E+02                                 1.841720                            1.671401      -1.184200       2.314907                    0.995155       3.756388      10.926681       0.457056       1.363029      -0.689862      -0.038887       0.027650      -0.000609       0.047719      -0.003750      -0.003380       0.003019       0.016816      -0.044943      -0.015816      -0.001366       0.017182              1.976469       2.233084      -0.660393      -0.018619       2.280926       0.055863       1.415397           0.000094
            8              H       7.705578       5.432939       9.160843       0.120556       1.049672 0.74714998E+01  0.71895315E+02                                 1.678217                            1.575579      -1.030464       2.390146                    0.997670       3.450777       9.473003       0.510869       1.245960      -0.715783      -0.029308      -0.007411      -0.003795       0.030468      -0.002906      -0.002887       0.002373       0.005432      -0.049247      -0.016909       0.004278       0.012631              1.738392       2.242243       0.288954       0.082184       1.741955      -0.003289       1.230979           0.000225
            9              H       1.609974       4.787224       9.224274       0.114683       1.191849 0.89071383E+01  0.89502789E+02                                 1.820951                            1.717219      -1.197203       2.305874                    0.995351       3.626415      10.151872       0.490979       1.241494      -0.716883       0.022059      -0.017953      -0.001340       0.028473       0.000171       0.002744       0.000406      -0.004970      -0.042400      -0.014533       0.004965       0.009569              1.870693       2.228244      -0.447951      -0.116808       2.033071       0.069376       1.350764           0.000224
           10              H       1.924954       7.039158       9.397876       0.086727       1.250544 0.89586457E+01  0.91186537E+02                                 1.962250                            1.777298      -1.282547       2.256035                    0.993840       3.931975      11.499765       0.455102       1.322237      -0.697659       0.042080       0.014416       0.003628       0.044628      -0.002421       0.007567       0.002255       0.012758      -0.024626      -0.011800      -0.001516       0.013316              2.108036       2.873975       0.604985       0.013061       2.020407       0.056198       1.429727          -0.000050
           11              H       9.627032       3.057503       8.187670       0.121452       1.111023 0.89931721E+01  0.90054983E+02                                 1.728725                            1.717898      -0.679534       2.550228                    0.999610       3.371002       9.241778       0.497048       1.230589      -0.722692      -0.002534      -0.004453      -0.027108       0.027588       0.002743       0.000493       0.001897       0.004976       0.031617      -0.009094      -0.001685       0.010779              1.717384       1.586169      -0.047869      -0.215828       1.707929       0.232158       1.858053          -0.000358
           12              H      12.684825      16.205189       9.683318       0.115624       1.187167 0.95961816E+01  0.97602341E+02                                 1.796533                            1.764522      -0.863104       2.459257                    0.998162       3.485864       9.611199       0.494946       1.216709      -0.725211       0.011842      -0.009044       0.023365       0.027712       0.001582       0.006175      -0.004670       0.009694       0.010740      -0.009703      -0.000141       0.009845              1.812121       1.857506      -0.171723       0.204673       1.951817      -0.256178       1.627041          -0.000107
           13              H       7.395600       3.166152       8.788600       0.110195       1.118924 0.85146495E+01  0.84283872E+02                                 1.735575                            1.665467      -0.842311       2.466552                    0.997884       3.501440       9.610319       0.506515       1.221621      -0.722484      -0.009599       0.007561      -0.023373       0.026374       0.003048       0.003091      -0.003112       0.003110       0.014590      -0.007359       0.000838       0.006521              1.781447       1.965367      -0.200798       0.373486       1.804074      -0.190075       1.574901           0.000070
           14              H       7.772770       3.178352      10.312625       0.121377       1.159947 0.91873449E+01  0.91477017E+02                                 1.705956                            1.677727      -0.698423       2.539691                    0.999631       3.263839       8.606675       0.535427       1.148904      -0.743366      -0.000600       0.007967       0.026818       0.027983       0.001055      -0.003453       0.002302       0.007437       0.023813      -0.008337      -0.001056       0.009392              1.703969       1.515647      -0.063817      -0.176682       1.732315       0.191825       1.863945          -0.000186
           15              H      11.617336      12.073599      11.163943       0.105961       1.138500 0.81111591E+01  0.79558066E+02                                 1.779243                            1.648350      -0.883345       2.465707                    0.999020       3.404949       9.393818       0.497116       1.256167      -0.715329       0.019014      -0.023089       0.039453       0.049509       0.000562       0.013481      -0.003246      -0.008067       0.035805      -0.016661      -0.002037       0.018699              1.844008       1.680695      -0.320519       0.386236       1.909583      -0.423500       1.941746           0.000126
           16              H      11.579064      14.366877      11.217359       0.132121       1.004541 0.71988605E+01  0.67411440E+02                                 1.534021                            1.476910      -0.811596       2.504058                    0.999699       3.038856       7.761284       0.575653       1.136254      -0.745719       0.011663       0.015034       0.027510       0.033450      -0.000140       0.013060       0.000942      -0.023276       0.013722      -0.020690       0.009094       0.011595              1.538537       1.337953       0.140719       0.231839       1.579459       0.225174       1.698200           0.000311
           17              H       9.682724      14.349479       7.718611       0.125241       1.075702 0.77867413E+01  0.74677448E+02                                 1.631276                            1.554363      -0.882588       2.462576                    0.999302       3.190262       8.360744       0.548899       1.163537      -0.738173      -0.012342       0.014306      -0.025578       0.031800       0.001066       0.011928      -0.001635      -0.022354       0.016532      -0.019697       0.008175       0.011522              1.655282       1.647457      -0.212639       0.314656       1.691036      -0.266983       1.627354           0.000330
           18              H       9.720415      12.063141       7.773696       0.094401       1.192759 0.86877973E+01  0.86403511E+02                                 1.814747                            1.691356      -0.916032       2.440696                    0.998633       3.428408       9.421991       0.498761       1.234786      -0.720786      -0.020404      -0.025147      -0.037757       0.049742       0.004089       0.015563       0.002966      -0.008559       0.029603      -0.018192      -0.001433       0.019625              1.879058       1.772589       0.253657       0.307270       2.014934       0.428241       1.849652          -0.000011
           19              H       5.315519      13.846942      15.629186       0.105393       1.251076 0.88677216E+01  0.88819577E+02                                 1.876648                            1.707202      -1.199715       2.312701                    0.995539       3.546432       9.843593       0.496158       1.232506      -0.719710       0.036386      -0.026775      -0.018198       0.048703       0.001195      -0.013560       0.002139       0.013493      -0.017274      -0.014235      -0.003289       0.017524              1.956922       1.904388      -0.518987      -0.328869       2.284661       0.410459       1.681718          -0.000346
           20              H       5.639317      16.093282      15.388814       0.131581       1.045709 0.75209396E+01  0.71002677E+02                                 1.560471                            1.497926      -0.817313       2.500584                    0.999694       3.041464       7.728402       0.579914       1.118767      -0.750721       0.027751       0.009396      -0.016865       0.033806      -0.000521      -0.013970       0.000478      -0.005901      -0.038527      -0.020864       0.009168       0.011696              1.560408       1.707109       0.200726      -0.303344       1.517506      -0.095484       1.456609           0.000012
           21              H      10.237795      11.598316       0.495767       0.131843       1.041603 0.74867742E+01  0.70549304E+02                                 1.551935                            1.490951      -0.832383       2.492939                    0.999638       3.031738       7.678614       0.583774       1.113432      -0.752156      -0.024298       0.019157       0.010118       0.032554      -0.000579      -0.011201       0.000434      -0.000537      -0.042250      -0.018961       0.007200       0.011761              1.547109       1.648232      -0.262571      -0.195412       1.654659       0.115007       1.338435           0.000019
           22              H       9.977078       9.346458       0.701085       0.099836       1.301589 0.93658223E+01  0.95179379E+02                                 1.937785                            1.763851      -1.090091       2.363510                    0.996242       3.589241      10.062666       0.483838       1.245687      -0.717192      -0.041190      -0.012702       0.024397       0.049530      -0.004956      -0.013732      -0.000281       0.008175      -0.030107      -0.017563       0.000173       0.017390              2.023018       2.258004       0.462347      -0.554726       1.909007      -0.360844       1.902042          -0.000355
           23              H      10.718094       5.351140      16.271847       0.112452       1.198327 0.94960310E+01  0.95337447E+02                                 1.740453                            1.701834      -0.792019       2.493375                    0.998999       3.337307       8.837710       0.533410       1.143730      -0.744186      -0.016361       0.014032       0.011884       0.024613      -0.001179       0.001164       0.002509       0.006100       0.002012      -0.004907       0.001665       0.003242              1.730038       1.989819      -0.224499       0.047308       1.771750       0.020718       1.428544          -0.000006
           24              H       1.943649       5.100722      15.358767       0.112641       1.187615 0.92629892E+01  0.92420537E+02                                 1.730511                            1.681089      -0.729639       2.521653                    0.999511       3.309011       8.735125       0.536571       1.144093      -0.744138       0.019469       0.008058      -0.015540       0.026181       0.001155      -0.000823       0.000157       0.007318       0.010391      -0.005578       0.001745       0.003833              1.745414       1.446187       0.116342      -0.217409       1.605161      -0.134491       2.184892          -0.000097
           25              H       8.708386       9.014674       7.102658       0.118323       1.010501 0.72740485E+01  0.71346875E+02                                 1.795029                            1.674260      -1.539828       2.148979                    0.992185       4.020776      12.124487       0.432122       1.445109      -0.672153      -0.006872       0.013815       0.033830       0.037182      -0.003269      -0.003579       0.005290      -0.001145       0.013289      -0.005640      -0.003711       0.009351              1.872427       1.746709      -0.039601      -0.111930       1.572312       0.313750       2.298261          -0.000119
           26              H      11.147709       8.018571       4.087993       0.125739       1.129382 0.84110094E+01  0.83366165E+02                                 1.767560                            1.677480      -1.283389       2.278477                    0.995793       3.508084       9.773018       0.492568       1.254579      -0.714569       0.038255      -0.003413      -0.015635       0.041468      -0.000948      -0.009312       0.000140       0.020277      -0.017544      -0.009685      -0.007229       0.016914              1.811159       2.174468      -0.070111      -0.193761       1.419963       0.100177       1.839045          -0.000020
           27              H       7.167292       7.601425       3.685704       0.131449       1.252897 0.95515713E+01  0.97496751E+02                                 1.884878                            1.782497      -1.321137       2.266986                    0.994668       3.531426       9.906521       0.481035       1.247423      -0.717296      -0.033334      -0.008506      -0.023558       0.041695       0.006277       0.008415       0.001589       0.013338      -0.012957      -0.009066      -0.005935       0.015000              1.919037       2.238662       0.146637       0.261747       1.510172       0.207221       2.008276           0.000258
           28              H       6.474737      10.800968       7.349707       0.097582       1.107811 0.76857223E+01  0.75564130E+02                                 1.841715                            1.671395      -1.184197       2.314910                    0.995155       3.756371      10.926618       0.457057       1.363028      -0.689862       0.038888      -0.027650       0.000608       0.047720      -0.003750      -0.003380       0.003019       0.016815      -0.044942      -0.015816      -0.001366       0.017182              1.976463       2.233078      -0.660393      -0.018620       2.280918       0.055863       1.415392           0.000094
           29              H       6.892960      13.035523       7.531655       0.120557       1.049673 0.74715079E+01  0.71895400E+02                                 1.678217                            1.575579      -1.030472       2.390142                    0.997670       3.450777       9.472998       0.510869       1.245958      -0.715783       0.029308       0.007412       0.003795       0.030468      -0.002905      -0.002887       0.002373       0.005432      -0.049246      -0.016909       0.004278       0.012631              1.738392       2.242243       0.288954       0.082184       1.741954      -0.003289       1.230979           0.000225
           30              H      12.988564      13.681238       7.468224       0.114685       1.191846 0.89071132E+01  0.89502466E+02                                 1.820948                            1.717216      -1.197212       2.305871                    0.995351       3.626406      10.151840       0.490980       1.241493      -0.716883      -0.022058       0.017953       0.001340       0.028473       0.000171       0.002744       0.000406      -0.004970      -0.042399      -0.014533       0.004965       0.009569              1.870690       2.228241      -0.447951      -0.116808       2.033067       0.069376       1.350762           0.000224
           31              H       2.653984      11.429304       7.294622       0.086727       1.250550 0.89586896E+01  0.91187000E+02                                 1.962247                            1.777295      -1.282548       2.256033                    0.993840       3.931974      11.499724       0.455105       1.322226      -0.697661      -0.042079      -0.014415      -0.003628       0.044628      -0.002422       0.007567       0.002255       0.012757      -0.024620      -0.011799      -0.001516       0.013315              2.108033       2.873973       0.604985       0.013061       2.020402       0.056198       1.429725          -0.000050
           32              H       4.971506      15.410959       8.504828       0.121453       1.111022 0.89931691E+01  0.90054964E+02                                 1.728726                            1.717899      -0.679539       2.550226                    0.999610       3.371001       9.241782       0.497047       1.230591      -0.722692       0.002534       0.004454       0.027108       0.027588       0.002742       0.000493       0.001897       0.004977       0.031617      -0.009094      -0.001685       0.010779              1.717385       1.586170      -0.047869      -0.215828       1.707930       0.232158       1.858054          -0.000358
           33              H       1.913713       2.263273       7.009180       0.115624       1.187167 0.95961831E+01  0.97602342E+02                                 1.796532                            1.764521      -0.863108       2.459255                    0.998162       3.485862       9.611187       0.494946       1.216708      -0.725211      -0.011842       0.009044      -0.023365       0.027712       0.001582       0.006175      -0.004670       0.009695       0.010740      -0.009703      -0.000142       0.009845              1.812120       1.857505      -0.171723       0.204673       1.951815      -0.256177       1.627040          -0.000107
           34              H       7.202938      15.302310       7.903898       0.110195       1.118927 0.85146780E+01  0.84284222E+02                                 1.735577                            1.665469      -0.842314       2.466551                    0.997884       3.501446       9.610338       0.506515       1.221620      -0.722484       0.009599      -0.007560       0.023373       0.026374       0.003048       0.003091      -0.003112       0.003110       0.014590      -0.007359       0.000838       0.006521              1.781450       1.965370      -0.200799       0.373486       1.804077      -0.190076       1.574903           0.000069
           35              H       4.198953       1.983508       6.379873       0.121376       1.159948 0.91873521E+01  0.91477075E+02                                 1.705954                            1.677725      -0.698426       2.539688                    0.999631       3.263842       8.606672       0.535429       1.148901      -0.743367       0.000600      -0.007967      -0.026818       0.027983       0.001055      -0.003453       0.002302       0.007437       0.023813      -0.008337      -0.001056       0.009393              1.703967       1.515645      -0.063817      -0.176682       1.732313       0.191825       1.863943          -0.000186
           36              H       2.981202       6.394863       5.528555       0.105962       1.138484 0.81110161E+01  0.79556330E+02                                 1.779229                            1.648338      -0.883318       2.465721                    0.999021       3.404920       9.393725       0.497116       1.256171      -0.715328      -0.019014       0.023089      -0.039453       0.049510       0.000562       0.013481      -0.003246      -0.008067       0.035803      -0.016661      -0.002037       0.018698              1.843993       1.680682      -0.320516       0.386232       1.909566      -0.423495       1.941731           0.000127
           37              H       3.019474       4.101585       5.475139       0.132121       1.004543 0.71988755E+01  0.67411594E+02                                 1.534021                            1.476910      -0.811601       2.504055                    0.999699       3.038858       7.761282       0.575654       1.136251      -0.745720      -0.011663      -0.015035      -0.027510       0.033450      -0.000140       0.013060       0.000942      -0.023276       0.013722      -0.020690       0.009094       0.011595              1.538537       1.337953       0.140719       0.231839       1.579458       0.225175       1.698201           0.000311
           38              H       4.915814       4.118983       8.973887       0.125241       1.075704 0.77867632E+01  0.74677701E+02                                 1.631278                            1.554364      -0.882594       2.462573                    0.999302       3.190264       8.360748       0.548899       1.163536      -0.738174       0.012342      -0.014306       0.025578       0.031800       0.001066       0.011928      -0.001635      -0.022354       0.016532      -0.019697       0.008175       0.011522              1.655284       1.647459      -0.212639       0.314657       1.691037      -0.266984       1.627356           0.000330
           39              H       4.878123       6.405321       8.918802       0.094404       1.192758 0.86877814E+01  0.86403331E+02                                 1.814747                            1.691356      -0.916049       2.440690                    0.998633       3.428401       9.421977       0.498761       1.234788      -0.720785       0.020405       0.025148       0.037758       0.049743       0.004089       0.015563       0.002967      -0.008557       0.029603      -0.018191      -0.001434       0.019626              1.879058       1.772589       0.253658       0.307271       2.014934       0.428242       1.849652          -0.000011
           40              H       9.283019       4.621520       1.063312       0.105393       1.251075 0.88677165E+01  0.88819495E+02                                 1.876645                            1.707200      -1.199717       2.312700                    0.995539       3.546431       9.843582       0.496159       1.232504      -0.719710      -0.036386       0.026775       0.018198       0.048703       0.001195      -0.013560       0.002139       0.013494      -0.017274      -0.014235      -0.003289       0.017524              1.956919       1.904385      -0.518986      -0.328868       2.284657       0.410458       1.681716          -0.000346
           41              H       8.959221       2.375180       1.303684       0.131581       1.045708 0.75209283E+01  0.71002529E+02                                 1.560468                            1.497923      -0.817315       2.500583                    0.999694       3.041463       7.728392       0.579916       1.118765      -0.750722      -0.027751      -0.009396       0.016865       0.033806      -0.000521      -0.013970       0.000478      -0.005901      -0.038527      -0.020864       0.009168       0.011696              1.560406       1.707106       0.200726      -0.303343       1.517503      -0.095484       1.456607           0.000011
           42              H       4.360743       6.870146      16.196731       0.131844       1.041603 0.74867668E+01  0.70549218E+02                                 1.551934                            1.490951      -0.832385       2.492938                    0.999638       3.031737       7.678611       0.583774       1.113431      -0.752156       0.024298      -0.019157      -0.010118       0.032554      -0.000579      -0.011201       0.000434      -0.000537      -0.042251      -0.018960       0.007200       0.011761              1.547108       1.648231      -0.262571      -0.195412       1.654658       0.115007       1.338434           0.000019
           43              H       4.621460       9.122004      15.991413       0.099836       1.301588 0.93658151E+01  0.95179305E+02                                 1.937786                            1.763851      -1.090085       2.363513                    0.996242       3.589241      10.062672       0.483837       1.245689      -0.717192       0.041190       0.012702      -0.024397       0.049530      -0.004956      -0.013732      -0.000281       0.008175      -0.030107      -0.017563       0.000173       0.017390              2.023018       2.258004       0.462347      -0.554726       1.909007      -0.360845       1.902043          -0.000355
           44              H       3.880444      13.117322       0.420651       0.112450       1.198353 0.94962779E+01  0.95340504E+02                                 1.740474                            1.701853      -0.792033       2.493367                    0.998999       3.337336       8.837801       0.533409       1.143726      -0.744187       0.016361      -0.014032      -0.011885       0.024614      -0.001180       0.001164       0.002510       0.006100       0.002011      -0.004907       0.001666       0.003242              1.730059       1.989850      -0.224506       0.047307       1.771770       0.020719       1.428557          -0.000006
           45              H      12.654889      13.367740       1.333731       0.112638       1.187639 0.92632156E+01  0.92423313E+02                                 1.730531                            1.681106      -0.729652       2.521644                    0.999511       3.309038       8.735206       0.536570       1.144089      -0.744139      -0.019469      -0.008058       0.015540       0.026181       0.001155      -0.000823       0.000157       0.007318       0.010392      -0.005578       0.001745       0.003833              1.745434       1.446201       0.116345      -0.217417       1.605176      -0.134494       2.184926          -0.000096
           46              C       6.873169      10.171002      11.199164      -0.009278      41.289094 0.42645824E+03  0.99148496E+04                                10.360911                            6.845467       0.044762       2.022732                    0.999267      26.976243      75.541771       0.639345       0.412060      -1.073786      -0.037027      -0.000857       0.018430       0.041369       0.000699       0.014688      -0.007029       0.001162       0.030001      -0.015607      -0.004777       0.020384             14.134542      21.510557      -0.785235      -4.821527       6.295906       3.035616      14.597162           0.002087
           47              C       5.770367       9.774694      10.454178      -0.147305      38.950714 0.49045311E+03  0.11992432E+05                                10.291413                            7.605060      -0.329163       1.856745                    0.999025      31.325748      94.625362       0.566444       0.442221      -1.038791      -0.002822       0.008158       0.022336       0.023946      -0.015458      -0.010349      -0.006009      -0.086318       0.021311      -0.051551       0.008757       0.042794             12.720418      20.173879       0.924210       0.076772       6.257148       2.226733      11.730227          -0.001482
           48              C       4.494800       9.852512      10.984665      -0.035226      40.909127 0.44300311E+03  0.10397593E+05                                10.254703                            6.959521       0.049567       2.013961                    0.999426      27.578139      77.584704       0.636498       0.409999      -1.075172       0.039752       0.012795       0.028035       0.050298      -0.005241      -0.010914       0.001436      -0.002800      -0.005281      -0.012545       0.000365       0.012180             13.495766      18.203844       1.987701       2.796963       6.887385       4.054249      15.396070           0.005268
           49              C       4.310164      10.363074      12.259638      -0.138634      37.497893 0.46268665E+03  0.11103785E+05                                 9.895846                            7.293085      -0.160928       1.908964                    0.999426      30.585568      90.299736       0.592046       0.431089      -1.049770       0.015827      -0.004230      -0.005472       0.017272      -0.008854      -0.025783      -0.024858      -0.011561      -0.084987      -0.051252       0.020492       0.030759             11.991347      11.637923       0.843080       1.881101       6.598723       4.355080      17.737394          -0.001706
           50              C       5.414083      10.747748      13.029830      -0.013256      42.383429 0.44019065E+03  0.10301609E+05                                10.521939                            6.929812      -0.010815       1.997105                    0.999358      27.296698      76.353233       0.639747       0.409104      -1.077174       0.010181      -0.017969      -0.034054       0.039827      -0.004853       0.008027      -0.003388       0.017691      -0.031923      -0.013410      -0.004598       0.018008             14.448601      13.442147      -0.553554      -3.196844       7.150663       5.593891      22.752992          -0.001878
           51              C       6.692909      10.632359      12.493166      -0.123078      37.690874 0.44779033E+03  0.10679789E+05                                10.000738                            7.210165      -0.220566       1.896884                    0.999265      30.357952      89.927725       0.589890       0.435358      -1.045123      -0.013399      -0.015178      -0.001500       0.020302       0.007384       0.028138      -0.024507      -0.046364      -0.065910      -0.052165       0.008607       0.043558             12.423831      14.519419      -1.104783      -4.962961       6.203041       3.608105      16.549033          -0.001882
           52              C       8.236398      10.059936      10.597733       0.550828      25.229878 0.26626145E+03  0.56043966E+04                                 8.009448                            5.781151      -0.157605       1.994195                    0.999261      23.091744      65.319989       0.618207       0.470708      -1.019804       0.044605      -0.001889      -0.021953       0.049751       0.026295       0.021174       0.020379      -0.164297      -0.090956      -0.078151      -0.027349       0.105500             10.408322      16.988980      -1.316363      -3.838550       4.918377       0.537259       9.317608          -0.006013
           53              C       5.221207      11.268589      14.425824       0.557978      26.504111 0.27386626E+03  0.57997495E+04                                 8.243058                            5.871778      -0.157270       1.992016                    0.999378      23.231930      65.715670       0.612637       0.472098      -1.020009      -0.024318       0.023987       0.046744       0.057894       0.017425      -0.008129      -0.043235      -0.114833      -0.158492      -0.065630      -0.033506       0.099136             10.574975       9.436937      -1.012968      -2.391107       6.056795       3.728709      16.231193          -0.001746
           54              C       8.844590       7.079916       9.327434       0.106361      28.245605 0.34056540E+03  0.75930847E+04                                 8.331537                            6.333968      -0.092284       1.990880                    0.999089      26.367468      75.773752       0.621879       0.441756      -1.040244       0.049002      -0.005521      -0.006486       0.049737      -0.019312      -0.000359      -0.004223       0.040426       0.133082      -0.050309       0.005736       0.044574              9.941628      10.925522       0.110785       0.190084      14.507525       0.345878       4.391835          -0.006881
           55              C       8.585173       5.730444       9.219267      -0.212901      34.328947 0.43661106E+03  0.10264674E+05                                 9.141007                            6.937439       0.284937       2.063382                    0.999666      29.638799      84.909186       0.630262       0.413366      -1.067303       0.000786       0.018128      -0.013004       0.022324       0.009860       0.006569       0.002518       0.019445      -0.033200      -0.012622      -0.008304       0.020926             10.926776      10.628252      -0.079303       0.310529      17.668466       0.083452       4.483611           0.002207
           56              C       9.619214       4.818420       9.196064       0.179674      32.406972 0.36338116E+03  0.81123212E+04                                 8.942419                            6.380092       0.072279       2.051543                    0.999302      24.735966      67.750085       0.653132       0.420071      -1.069241      -0.008368      -0.034776      -0.004492       0.036050       0.016631       0.003918      -0.001685      -0.047743      -0.006458      -0.028696      -0.001480       0.030176             11.557472      10.492271       2.161221      -0.002719      19.876941       0.074571       4.303204          -0.009821
           57              C      10.890960       5.351400       9.254321      -0.226627      34.417285 0.44853698E+03  0.10637446E+05                                 9.179595                            7.046308       0.128954       2.006887                    0.999271      30.296710      87.740939       0.622172       0.415103      -1.064069       0.002310       0.013652      -0.004234       0.014479      -0.018712       0.002994       0.001230      -0.009644      -0.028931      -0.016031      -0.008137       0.024168             10.837234      11.903836       2.231212      -0.247030      16.103893       0.415780       4.503972           0.002067
           58              C      11.074558       6.713405       9.359984       0.103977      27.661231 0.33430332E+03  0.74240750E+04                                 8.209319                            6.258225      -0.063872       1.997862                    0.999157      26.436430      75.992627       0.627786       0.439332      -1.040959      -0.048768       0.014813      -0.001277       0.050984       0.008245       0.004342      -0.005322       0.050563       0.152413      -0.052337       0.000954       0.051383              9.767496      11.180469       0.824807       0.005057      13.940139       0.379190       4.181880          -0.006763
           59              C       9.420372       3.332469       9.094073      -0.235551      30.315381 0.41822281E+03  0.97754156E+04                                 8.579485                            6.776192      -0.114250       1.952164                    0.998344      29.671907      86.138472       0.636478       0.411713      -1.063100      -0.089828       0.021725       0.027124       0.096315       0.028002       0.005224      -0.012975       0.051608       0.015555      -0.044597       0.009105       0.035492             10.746312       9.166367       3.617784      -0.676065      17.455565      -0.482491       5.617004          -0.000971
           60              C      10.658165      16.142835       9.442946      -0.244081      31.002096 0.42469729E+03  0.99542145E+04                                 8.706841                            6.838757      -0.133169       1.942402                    0.998703      29.802448      86.332658       0.632809       0.412958      -1.063443       0.088007      -0.009517      -0.023725       0.091644       0.026927       0.003652      -0.011873       0.010714       0.038036      -0.036501       0.012835       0.023667             10.842753       9.341518       2.635506      -0.314495      17.341042      -0.866852       5.845697          -0.000343
           61              C      11.206868      12.536017      10.469034       0.107125      25.761453 0.32464318E+03  0.71196349E+04                                 7.689952                            6.090084       0.147183       2.066608                    0.999763      25.780001      72.397350       0.651903       0.428422      -1.053005      -0.031495      -0.009296      -0.032806       0.046417      -0.002350      -0.009570      -0.009506       0.066109       0.053522      -0.043665       0.012409       0.031256              8.750414       5.796487      -0.071911       2.013720      13.211625      -0.105611       7.243130          -0.007413
           62              C      11.198517      13.916858      10.497912      -0.215460      31.404590 0.42621295E+03  0.99315657E+04                                 8.536327                            6.817537       0.314164       2.070665                    0.999788      29.329371      82.872246       0.642770       0.408940      -1.073245      -0.006242      -0.010696       0.006307       0.013898       0.015708       0.015905       0.014210      -0.020699       0.043502      -0.027711      -0.005906       0.033617              9.728814       5.599686      -0.360659       1.690667      15.778593      -1.199713       7.808162           0.002308
           63              C      10.624236      14.629931       9.464646       0.173945      31.122292 0.37253698E+03  0.83791416E+04                                 8.747624                            6.492056      -0.071600       2.001473                    0.999281      25.090705      69.262784       0.641874       0.424254      -1.065256       0.004092       0.032269      -0.001070       0.032545       0.010303      -0.009657      -0.001740      -0.038564      -0.062611      -0.026468      -0.006144       0.032612             11.009077       6.202284       1.314659       1.678326      19.767228      -0.551310       7.057719          -0.011564
           64              C      10.074360      13.911133       8.439727      -0.235895      32.580198 0.43638665E+03  0.10230006E+05                                 8.710467                            6.867658       0.415064       2.097714                    0.999829      29.711308      84.237428       0.644651       0.405301      -1.075517       0.002581      -0.014828      -0.002238       0.015217      -0.000689       0.010132      -0.022499      -0.016629       0.036287      -0.021592      -0.010145       0.031737             10.060741       7.023554       0.560278       2.171615      16.145171       0.529048       7.013498           0.002259
           65              C      10.102942      12.531858       8.480457       0.101528      25.946969 0.32834517E+03  0.72265572E+04                                 7.732348                            6.129931       0.137069       2.060386                    0.999742      25.988702      73.288975       0.648475       0.429153      -1.051785       0.017774      -0.006741       0.040601       0.044831       0.011123      -0.017725       0.018043       0.066823       0.060992      -0.051550       0.011747       0.039802              8.890074       6.163833       0.112877       1.727164      13.874880      -0.020812       6.631509          -0.008999
           66              C       4.669609      14.431144      15.956359       0.109023      26.212335 0.31689381E+03  0.69054744E+04                                 7.773162                            6.004821       0.042108       2.034306                    0.999577      25.661531      71.754846       0.658732       0.426695      -1.054429      -0.037012       0.002793       0.028667       0.046899      -0.013284       0.011403       0.010528       0.059441       0.088526      -0.049376       0.013500       0.035876              8.685017       7.426469       0.282135      -2.230932      12.856456       0.354662       5.772125          -0.004594
           67              C       4.878640      15.786228      15.824488      -0.216020      31.748413 0.42361791E+03  0.98483667E+04                                 8.576393                            6.780647       0.342182       2.079315                    0.999831      29.273471      82.409180       0.647317       0.407004      -1.075356       0.002599      -0.014339       0.004675       0.015304       0.011777      -0.025118      -0.005002       0.019743      -0.053735      -0.030689      -0.005304       0.035993              9.492735       7.229519       0.077706      -1.893040      15.268844       0.607155       5.979841           0.000140
           68              C      10.906856      11.028808       0.190294      -0.211315      30.849021 0.40163579E+03  0.92225194E+04                                 8.411196                            6.596401       0.361217       2.089431                    0.999846      28.932739      81.199399       0.656562       0.406268      -1.074821      -0.011276      -0.014135       0.007517       0.019582      -0.015105      -0.007918       0.010651      -0.000377      -0.042503      -0.018711      -0.007742       0.026453              9.321617       8.355114       2.181622      -2.080440      13.974906      -1.240418       5.634830           0.000052
           69              C      10.750140       9.667610       0.293788       0.100359      26.872345 0.32749014E+03  0.71957979E+04                                 7.911385                            6.106527       0.103424       2.049340                    0.999704      25.950187      72.879788       0.652835       0.426994      -1.054173       0.048614      -0.010361      -0.013636       0.051542      -0.001256       0.004861      -0.002405       0.070032       0.075964      -0.047773       0.018759       0.029014              8.857051       7.766604       0.972358      -2.531441      12.698304      -0.815752       6.106244          -0.005984
           70              C      13.982105      16.699697      16.338617       0.180001      31.831522 0.36981527E+03  0.82893649E+04                                 8.877642                            6.464547      -0.085364       2.002585                    0.999236      24.769888      67.902479       0.644833       0.423763      -1.067278       0.011307       0.030006       0.008333       0.033130       0.012634       0.017957       0.005439      -0.038252      -0.019702      -0.030651       0.001001       0.029650             10.800477       8.001207       2.608414      -1.711736      18.735250       0.197530       5.664974          -0.006042
           71              C      14.205652      18.214001      16.226777      -0.224165      27.519017 0.35869707E+03  0.80963686E+04                                 8.070243                            6.285416      -0.109731       1.957369                    0.998407      29.056534      83.835648       0.657010       0.413020      -1.058583       0.050818      -0.011449       0.072819       0.089533       0.003124      -0.021321       0.005977       0.006484      -0.032356      -0.026101       0.003729       0.022372              9.632231       6.900660       3.081890       1.263892      14.705964       1.603146       7.290069          -0.000484
           72              C       3.318367       9.383883      10.163728       0.598376      24.698992 0.24823934E+03  0.51429256E+04                                 7.868297                            5.620422      -0.033798       2.049295                    0.999494      22.399691      63.207776       0.619538       0.477198      -1.014616      -0.055730      -0.030861      -0.036940       0.073640      -0.001651      -0.015596      -0.062545      -0.117092      -0.020017      -0.065017      -0.034188       0.099206              9.836707      13.957317       0.786200       1.780788       6.319094       2.933801       9.233711           0.000111
           73              C       7.725369       8.297460       5.493334      -0.009272      41.288863 0.42645561E+03  0.99147744E+04                                10.360880                            6.845453       0.044765       2.022735                    0.999267      26.976140      75.541457       0.639345       0.412061      -1.073785       0.037025       0.000857      -0.018429       0.041367       0.000699       0.014689      -0.007029       0.001160       0.030006      -0.015609      -0.004778       0.020386             14.134486      21.510457      -0.785226      -4.821492       6.295887       3.035605      14.597115           0.002088
           74              C       8.828171       8.693768       6.238320      -0.147305      38.950782 0.49045442E+03  0.11992472E+05                                10.291422                            7.605071      -0.329169       1.856743                    0.999024      31.325777      94.625472       0.566444       0.442221      -1.038791       0.002820      -0.008162      -0.022333       0.023945      -0.015461      -0.010352      -0.006011      -0.086307       0.021318      -0.051549       0.008760       0.042788             12.720421      20.173869       0.924214       0.076779       6.257153       2.226736      11.730241          -0.001485
           75              C      10.103738       8.615950       5.707833      -0.035228      40.909147 0.44300364E+03  0.10397608E+05                                10.254698                            6.959522       0.049581       2.013965                    0.999426      27.578162      77.584755       0.636498       0.409999      -1.075173      -0.039751      -0.012799      -0.028036       0.050299      -0.005241      -0.010915       0.001435      -0.002794      -0.005278      -0.012544       0.000364       0.012181             13.495753      18.203811       1.987699       2.796963       6.887382       4.054247      15.396066           0.005269
           76              C      10.288374       8.105388       4.432860      -0.138636      37.497888 0.46268677E+03  0.11103787E+05                                 9.895847                            7.293088      -0.160934       1.908963                    0.999426      30.585545      90.299632       0.592045       0.431089      -1.049770      -0.015826       0.004231       0.005474       0.017272      -0.008852      -0.025781      -0.024859      -0.011557      -0.084989      -0.051251       0.020492       0.030759             11.991348      11.637906       0.843083       1.881110       6.598727       4.355085      17.737412          -0.001710
           77              C       9.184455       7.720714       3.662668      -0.013258      42.383412 0.44019056E+03  0.10301605E+05                                10.521931                            6.929808      -0.010807       1.997108                    0.999358      27.296699      76.353209       0.639748       0.409103      -1.077174      -0.010181       0.017969       0.034053       0.039827      -0.004853       0.008027      -0.003388       0.017690      -0.031923      -0.013410      -0.004598       0.018008             14.448588      13.442124      -0.553554      -3.196842       7.150660       5.593889      22.752980          -0.001874
           78              C       7.905629       7.836103       4.199332      -0.123079      37.690860 0.44779024E+03  0.10679787E+05                                10.000741                            7.210169      -0.220572       1.896883                    0.999265      30.357930      89.927683       0.589889       0.435359      -1.045122       0.013397       0.015178       0.001500       0.020301       0.007384       0.028136      -0.024508      -0.046361      -0.065913      -0.052163       0.008605       0.043558             12.423831      14.519415      -1.104782      -4.962958       6.203042       3.608105      16.549036          -0.001884
           79              C       6.362140       8.408526       6.094765       0.550833      25.229668 0.26625930E+03  0.56043398E+04                                 8.009398                            5.781125      -0.157561       1.994210                    0.999262      23.091683      65.319749       0.618209       0.470708      -1.019805      -0.044603       0.001888       0.021952       0.049748       0.026298       0.021177       0.020382      -0.164306      -0.090959      -0.078157      -0.027349       0.105506             10.408237      16.988813      -1.316346      -3.838491       4.918350       0.537250       9.317547          -0.006006
           80              C       9.377331       7.199873       2.266674       0.557974      26.504200 0.27386730E+03  0.57997763E+04                                 8.243071                            5.871786      -0.157274       1.992014                    0.999378      23.231976      65.715802       0.612637       0.472097      -1.020010       0.024318      -0.023987      -0.046744       0.057894       0.017425      -0.008129      -0.043236      -0.114834      -0.158493      -0.065631      -0.033506       0.099137             10.574994       9.436952      -1.012971      -2.391115       6.056805       3.728718      16.231225          -0.001750
           81              C       5.753948      11.388546       7.365064       0.106363      28.245245 0.34056047E+03  0.75929424E+04                                 8.331444                            6.333906      -0.092213       1.990905                    0.999089      26.367264      75.772847       0.621885       0.441754      -1.040246      -0.049002       0.005522       0.006482       0.049737      -0.019310      -0.000361      -0.004222       0.040428       0.133090      -0.050311       0.005735       0.044576              9.941507      10.925403       0.110763       0.190078      14.507325       0.345873       4.391792          -0.006867
           82              C       6.013365      12.738018       7.473231      -0.212897      34.328813 0.43660933E+03  0.10264620E+05                                 9.140974                            6.937419       0.284944       2.063384                    0.999666      29.638730      84.908846       0.630263       0.413365      -1.067304      -0.000785      -0.018128       0.013003       0.022323       0.009860       0.006568       0.002520       0.019441      -0.033193      -0.012620      -0.008304       0.020924             10.926730      10.628219      -0.079301       0.310528      17.668375       0.083452       4.483597           0.002203
           83              C       4.979324      13.650042       7.496434       0.179687      32.406847 0.36337977E+03  0.81122829E+04                                 8.942401                            6.380084       0.072269       2.051540                    0.999302      24.735900      67.749886       0.653131       0.420072      -1.069240       0.008367       0.034777       0.004493       0.036051       0.016630       0.003917      -0.001686      -0.047740      -0.006449      -0.028695      -0.001478       0.030173             11.557442      10.492254       2.161214      -0.002719      19.876877       0.074571       4.303197          -0.009805
           84              C       3.707578      13.117062       7.438177      -0.226619      34.417047 0.44853341E+03  0.10637337E+05                                 9.179544                            7.046273       0.128961       2.006890                    0.999272      30.296568      87.740330       0.622175       0.415103      -1.064070      -0.002311      -0.013651       0.004234       0.014478      -0.018711       0.002994       0.001231      -0.009646      -0.028922      -0.016031      -0.008134       0.024165             10.837169      11.903771       2.231193      -0.247029      16.103785       0.415777       4.503950           0.002063
           85              C       3.523980      11.755057       7.332514       0.103981      27.661000 0.33430008E+03  0.74239834E+04                                 8.209265                            6.258189      -0.063876       1.997862                    0.999157      26.436304      75.992108       0.627789       0.439331      -1.040960       0.048767      -0.014812       0.001274       0.050983       0.008243       0.004342      -0.005320       0.050566       0.152427      -0.052339       0.000952       0.051387              9.767425      11.180407       0.824810       0.005056      13.940009       0.379184       4.181858          -0.006749
           86              C       5.178166      15.135993       7.598425      -0.235551      30.315386 0.41822322E+03  0.97754276E+04                                 8.579485                            6.776196      -0.114255       1.952162                    0.998344      29.671922      86.138528       0.636478       0.411713      -1.063100       0.089828      -0.021724      -0.027124       0.096315       0.028002       0.005223      -0.012974       0.051607       0.015554      -0.044596       0.009104       0.035492             10.746304       9.166369       3.617778      -0.676066      17.455538      -0.482490       5.617005          -0.000970
           87              C       3.940373       2.325627       7.249552      -0.244080      31.002108 0.42469775E+03  0.99542280E+04                                 8.706841                            6.838760      -0.133171       1.942401                    0.998703      29.802471      86.332730       0.632809       0.412958      -1.063443      -0.088007       0.009517       0.023725       0.091645       0.026927       0.003652      -0.011872       0.010715       0.038038      -0.036502       0.012835       0.023667             10.842745       9.341521       2.635500      -0.314495      17.341016      -0.866852       5.845697          -0.000341
           88              C       3.391670       5.932445       6.223464       0.107123      25.761259 0.32464059E+03  0.71195623E+04                                 7.689906                            6.090055       0.147217       2.066621                    0.999763      25.779883      72.396881       0.651906       0.428421      -1.053006       0.031495       0.009296       0.032806       0.046417      -0.002350      -0.009570      -0.009506       0.066111       0.053520      -0.043666       0.012409       0.031257              8.750353       5.796456      -0.071915       2.013703      13.211515      -0.105613       7.243088          -0.007406
           89              C       3.400021       4.551604       6.194586      -0.215455      31.404456 0.42621091E+03  0.99315037E+04                                 8.536293                            6.817514       0.314170       2.070667                    0.999788      29.329303      82.871919       0.642772       0.408939      -1.073246       0.006241       0.010697      -0.006306       0.013898       0.015708       0.015904       0.014211      -0.020701       0.043498      -0.027712      -0.005905       0.033617              9.728769       5.599666      -0.360655       1.690661      15.778503      -1.199698       7.808137           0.002307
           90              C       3.974302       3.838531       7.227852       0.173952      31.122267 0.37253683E+03  0.83791377E+04                                 8.747621                            6.492057      -0.071602       2.001472                    0.999281      25.090690      69.262745       0.641873       0.424255      -1.065256      -0.004093      -0.032269       0.001070       0.032545       0.010302      -0.009657      -0.001740      -0.038563      -0.062611      -0.026467      -0.006144       0.032611             11.009068       6.202282       1.314656       1.678326      19.767204      -0.551308       7.057718          -0.011559
           91              C       4.524178       4.557329       8.252771      -0.235889      32.580050 0.43638436E+03  0.10229936E+05                                 8.710431                            6.867634       0.415079       2.097719                    0.999829      29.711221      84.237044       0.644653       0.405300      -1.075518      -0.002580       0.014828       0.002238       0.015216      -0.000688       0.010131      -0.022498      -0.016627       0.036282      -0.021591      -0.010144       0.031735             10.060696       7.023527       0.560270       2.171606      16.145087       0.529043       7.013473           0.002258
           92              C       4.495596       5.936604       8.212041       0.101536      25.946733 0.32834176E+03  0.72264637E+04                                 7.732301                            6.129900       0.137054       2.060384                    0.999742      25.988560      73.288492       0.648477       0.429153      -1.051785      -0.017774       0.006742      -0.040601       0.044831       0.011122      -0.017727       0.018044       0.066831       0.060993      -0.051553       0.011747       0.039806              8.890013       6.163803       0.112879       1.727153      13.874763      -0.020801       6.631473          -0.008996
           93              C       9.928929       4.037318       0.736139       0.109020      26.212433 0.31689526E+03  0.69055152E+04                                 7.773185                            6.004839       0.042098       2.034302                    0.999577      25.661599      71.755122       0.658730       0.426696      -1.054429       0.037012      -0.002794      -0.028667       0.046899      -0.013284       0.011402       0.010529       0.059443       0.088524      -0.049377       0.013501       0.035876              8.685042       7.426489       0.282140      -2.230939      12.856495       0.354661       5.772142          -0.004595
           94              C       9.719898       2.682234       0.868010      -0.216019      31.748417 0.42361802E+03  0.98483696E+04                                 8.576391                            6.780646       0.342179       2.079314                    0.999831      29.273483      82.409213       0.647317       0.407004      -1.075356      -0.002599       0.014339      -0.004676       0.015304       0.011777      -0.025119      -0.005002       0.019743      -0.053734      -0.030689      -0.005305       0.035993              9.492731       7.229520       0.077710      -1.893038      15.268834       0.607152       5.979840           0.000141
           95              C       3.691682       7.439654      16.502204      -0.211315      30.849015 0.40163588E+03  0.92225225E+04                                 8.411196                            6.596403       0.361217       2.089431                    0.999846      28.932744      81.199432       0.656562       0.406269      -1.074820       0.011276       0.014135      -0.007518       0.019582      -0.015105      -0.007918       0.010652      -0.000375      -0.042503      -0.018711      -0.007741       0.026452              9.321613       8.355109       2.181615      -2.080439      13.974899      -1.240416       5.634831           0.000052
           96              C       3.848398       8.800852      16.398710       0.100360      26.872330 0.32748996E+03  0.71957937E+04                                 7.911387                            6.106529       0.103426       2.049341                    0.999704      25.950177      72.879792       0.652835       0.426994      -1.054172      -0.048614       0.010361       0.013636       0.051542      -0.001255       0.004861      -0.002405       0.070032       0.075964      -0.047773       0.018759       0.029014              8.857051       7.766605       0.972358      -2.531442      12.698302      -0.815752       6.106246          -0.005985
           97              C       0.616433       1.768765       0.353881       0.179997      31.831637 0.36981715E+03  0.82894169E+04                                 8.877661                            6.464563      -0.085363       2.002584                    0.999236      24.769946      67.902659       0.644832       0.423763      -1.067278      -0.011307      -0.030004      -0.008334       0.033130       0.012634       0.017957       0.005440      -0.038252      -0.019699      -0.030651       0.001001       0.029650             10.800501       8.001220       2.608419      -1.711738      18.735297       0.197528       5.664986          -0.006042
           98              C       0.392886       0.254461       0.465721      -0.224118      27.518102 0.35868328E+03  0.80959717E+04                                 8.070016                            6.285256      -0.109695       1.957387                    0.998407      29.055969      83.833306       0.657025       0.413015      -1.058587      -0.050819       0.011449      -0.072820       0.089535       0.003124      -0.021322       0.005977       0.006482      -0.032357      -0.026102       0.003730       0.022372              9.631932       6.900492       3.081746       1.263833      14.705409       1.603079       7.289895          -0.000485
           99              C      11.280171       9.084579       6.528770       0.598376      24.699016 0.24823970E+03  0.51429341E+04                                 7.868299                            5.620425      -0.033819       2.049288                    0.999494      22.399688      63.207750       0.619538       0.477198      -1.014616       0.055731       0.030863       0.036940       0.073641      -0.001648      -0.015602      -0.062548      -0.117098      -0.020005      -0.065023      -0.034187       0.099210              9.836702      13.957276       0.786196       1.780777       6.319098       2.933812       9.233730           0.000112
          100              N      10.075368       7.588008       9.411063      -0.231948      36.426520 0.51300077E+03  0.12356452E+05                                 9.202757                            7.340813       0.162955       2.072644                    0.999308      27.942646      76.881658       0.645548       0.393914      -1.097745      -0.028121      -0.157371      -0.014889       0.160555      -0.026380      -0.001750      -0.017591       0.154679       0.114769      -0.103045       0.040400       0.062646             10.879581      13.663734      -0.004707       0.084892      13.988322       0.397790       4.986686           0.024416
          101              N      10.647117      11.839742       9.476498      -0.220229      35.612364 0.53060532E+03  0.12892388E+05                                 9.105637                            7.510770      -0.028843       2.013895                    0.998953      27.964590      77.349437       0.632289       0.398684      -1.094138      -0.012065       0.154555       0.005054       0.155107      -0.000082       0.008429       0.000122       0.131179       0.187149      -0.096781       0.032055       0.064726             10.446917       7.747993       0.811784       2.262126      14.931997       0.305543       8.660762           0.026422
          102              N      13.601263      13.924272      16.530748      -0.190236      34.622206 0.48489658E+03  0.11471171E+05                                 8.789399                            7.065608       0.272941       2.114017                    0.999567      27.083223      72.911192       0.670604       0.386083      -1.107597       0.024592       0.130237      -0.006117       0.132680      -0.020964      -0.019654       0.013479       0.098996       0.078169      -0.067750       0.010981       0.056769              9.739510       8.996112       0.297211      -3.231602      12.868542       0.129598       7.353874          -0.009429
          103              N       4.523170      10.880454       7.281435      -0.231968      36.426983 0.51300890E+03  0.12356714E+05                                 9.202905                            7.340931       0.162714       2.072571                    0.999308      27.942791      76.882612       0.645534       0.393921      -1.097739       0.028122       0.157370       0.014886       0.160555      -0.026382      -0.001748      -0.017597       0.154666       0.114751      -0.103038       0.040395       0.062643             10.879762      13.663952      -0.004703       0.084888      13.988576       0.397794       4.986759           0.024422
          104              N       3.951421       6.628720       7.216000      -0.220251      35.612993 0.53061730E+03  0.12892765E+05                                 9.105787                            7.510893      -0.028985       2.013848                    0.998953      27.964877      77.350732       0.632278       0.398688      -1.094135       0.012065      -0.154558      -0.005053       0.155111      -0.000084       0.008429       0.000118       0.131174       0.187161      -0.096781       0.032052       0.064729             10.447098       7.748123       0.811800       2.262150      14.932292       0.305552       8.660879           0.026429
          105              N       0.997275       4.544190       0.161750      -0.190237      34.622323 0.48489852E+03  0.11471230E+05                                 8.789421                            7.065624       0.272932       2.114013                    0.999567      27.083279      72.911425       0.670603       0.386084      -1.107596      -0.024591      -0.130238       0.006117       0.132680      -0.020963      -0.019655       0.013480       0.098995       0.078167      -0.067749       0.010980       0.056770              9.739536       8.996134       0.297216      -3.231611      12.868580       0.129596       7.353893          -0.009428
          106              O       9.243427       9.907520      11.346726      -0.539157      29.964669 0.46372738E+03  0.10752890E+05                                 7.601972                            6.607429       0.486538       2.196782                    0.998651      27.462108      71.105833       0.748187       0.353048      -1.142729      -0.007619       0.009871       0.003627       0.012986      -0.011204       0.045624       0.005057       0.036750      -0.133231      -0.065470       0.003844       0.061627              8.584929      13.137583      -0.754017       0.556586       5.366459       0.019973       7.250745           0.046556
          107              O       8.358659      10.082937       9.353641      -0.543218      37.747484 0.60181673E+03  0.14900621E+05                                 9.081441                            7.698644       0.123342       2.093566                    0.994166      27.904907      74.760076       0.669839       0.369314      -1.129472      -0.010337      -0.010966       0.018695       0.024013       0.016142      -0.024105       0.006163      -0.055416       0.114027      -0.057549       0.013059       0.044489             10.557919      12.372081      -0.693571      -2.910256       7.318218       0.432358      11.983457           0.045626
          108              O       4.050005      11.511932      14.794060      -0.540434      39.400360 0.54126811E+03  0.13064277E+05                                 9.286626                            7.204363       0.172133       2.085798                    0.998478      28.205052      74.858081       0.705705       0.359592      -1.135863       0.048098      -0.004404       0.014212       0.050346      -0.006190      -0.049241       0.001870       0.011517      -0.020405      -0.048850      -0.002863       0.051713             11.566903      11.463125      -2.068481      -6.262798       7.707171       2.943758      15.530412          -0.012634
          109              O       6.248933      11.373949      15.158124      -0.590837      30.798129 0.48048626E+03  0.11225777E+05                                 7.638373                            6.667061       0.676450       2.226987                    0.999571      28.547124      73.870397       0.755704       0.346912      -1.149287       0.003689      -0.000797      -0.022199       0.022517       0.027182       0.078284      -0.037291      -0.013932      -0.217522      -0.127270       0.053581       0.073689              8.241933       9.069347       0.496224       2.640806       5.647269       1.272686      10.009181           0.003953
          110              O      12.186215       9.615755      10.606747      -0.532739      37.895340 0.52023328E+03  0.12434056E+05                                 9.070563                            7.102745       0.126016       2.094647                    0.996500      27.468332      72.570981       0.704703       0.363652      -1.132561       0.010227      -0.016899       0.000094       0.019753      -0.027217      -0.026624      -0.028383       0.024811      -0.074392      -0.059868       0.016438       0.043430             11.210747      19.888568      -1.238706       0.503266       6.922491       0.618427       6.821181           0.046371
          111              O       3.561569       8.753448       9.110432      -0.582719      44.694297 0.66891841E+03  0.17050241E+05                                10.123092                            8.147692      -0.122397       1.990514                    0.995968      29.213045      80.093728       0.645686       0.372158      -1.124352      -0.008118       0.008392       0.034734       0.036644      -0.012413      -0.026613      -0.007713      -0.072241       0.068474      -0.058888       0.025400       0.033488             11.706513       9.597676       0.081891      -1.656079      10.707773       5.229080      14.814090           0.046589
          112              O       5.355111       8.560942       5.345772      -0.539194      29.965509 0.46374342E+03  0.10753354E+05                                 7.602105                            6.607536       0.486611       2.196796                    0.998651      27.462578      71.107323       0.748182       0.353047      -1.142729       0.007619      -0.009874      -0.003633       0.012990      -0.011201       0.045637       0.005060       0.036730      -0.133257      -0.065488       0.003859       0.061629              8.585085      13.137835      -0.754031       0.556588       5.366542       0.019973       7.250877           0.046540
          113              O       6.239879       8.385525       7.338857      -0.543251      37.748387 0.60183470E+03  0.14901168E+05                                 9.081556                            7.698738       0.123442       2.093587                    0.994167      27.905347      74.761373       0.669838       0.369312      -1.129474       0.010344       0.010967      -0.018695       0.024016       0.016152      -0.024101       0.006166      -0.055432       0.114030      -0.057559       0.013071       0.044488             10.558056      12.372252      -0.693582      -2.910291       7.318305       0.432366      11.983610           0.045615
          114              O      10.548533       6.956530       1.898438      -0.540433      39.400298 0.54126704E+03  0.13064245E+05                                 9.286617                            7.204357       0.172141       2.085802                    0.998478      28.205025      74.857989       0.705705       0.359592      -1.135863      -0.048097       0.004403      -0.014211       0.050345      -0.006189      -0.049241       0.001870       0.011521      -0.020409      -0.048850      -0.002864       0.051714             11.566891      11.463115      -2.068481      -6.262792       7.707166       2.943756      15.530391          -0.012633
          115              O       8.349605       7.094513       1.534374      -0.590835      30.798070 0.48048515E+03  0.11225743E+05                                 7.638354                            6.667045       0.676451       2.226986                    0.999571      28.547144      73.870389       0.755706       0.346911      -1.149287      -0.003690       0.000798       0.022199       0.022517       0.027182       0.078286      -0.037290      -0.013932      -0.217521      -0.127271       0.053581       0.073690              8.241911       9.069323       0.496222       2.640799       5.647257       1.272681      10.009154           0.003954
          116              O       2.412323       8.852707       6.085751      -0.532760      37.895794 0.52024103E+03  0.12434283E+05                                 9.070621                            7.102789       0.126057       2.094654                    0.996501      27.468574      72.571654       0.704702       0.363651      -1.132562      -0.010227       0.016893      -0.000111       0.019748      -0.027227      -0.026631      -0.028380       0.024785      -0.074396      -0.059872       0.016438       0.043434             11.210819      19.888701      -1.238715       0.503280       6.922529       0.618430       6.821226           0.046367
          117              O      11.036969       9.715014       7.582066      -0.582677      44.692954 0.66889383E+03  0.17049475E+05                                10.122946                            8.147581      -0.122520       1.990488                    0.995967      29.212470      80.092092       0.645685       0.372161      -1.124348       0.008102      -0.008408      -0.034731       0.036642      -0.012432      -0.026612      -0.007713      -0.072221       0.068514      -0.058890       0.025400       0.033490             11.706331       9.597498       0.081888      -1.656052      10.707622       5.228998      14.813873           0.046610

******************************************************
Auxiliary information for the entire system
The total spin magnetic moment of the unit cell is   7.276684
The total net atomic charge of the unit cell is   0.000003
Accuracy of reproducing the electrostatic potential in the unit cell:
  The inner radius (bohr) =    5.0000
  The outer radius (bohr) =   12.0000
  Valid grid points have density less than (e/(bohr^3)) =    0.0001
  The number of valid grid points were=       160133
  The rms potential error without charges in kcal/mol is=     11.33009
  The rms potential error with partial charges in kcal/mol is=      0.66173
  The RRMSE value at monopole order=      0.05840
  The rms potential error with partial charges and cloud penetration in kcal/mol is=      0.67545
  The RRMSE value at monopole order with cloud penetration is=      0.05962
  The rms potential error with partial charges and atomic dipoles in kcal/mol is=      0.34322
  The RRMSE value at dipole order=      0.03029
  The rms potential error with partial charges, atomic dipoles and cloud penetration in kcal/mol is=      0.33053
  The RRMSE value at dipole order with cloud penetration=      0.02917

******************************************************
The electron densities and ab initio electrostatic potential were computed in VASP using the PBE functional and
projector augmented wave method. See the main text of the journal article for a description of computational details.
The atomic charges, dipoles, and quadrupoles were computed with the DDEC6 method as described in
(a) T. A. Manz and N. Gabaldon Limas, RSC Adv. 6 (2016) 47771-47801 DOI: 10.1039/c6ra04656h
(b) N. Gabaldon Limas and T. A. Manz, RSC Adv. 8 (2018) 2678-2707 DOI: 10.1039/c7ra11829e.
For each atom in the material, the electron cloud parameters were fit to the spherically averaged atom-in-material
electron density using radial positions for which this density was between 10^-4 and 10^-2 electrons per cubic bohr.
The polarizabilities, dispersion coefficients, and quantum Drude oscillator (QDO) parameters were fit using the MCLF method.
The magnetic structure of the system was optimized in VASP from the default ferromagnetic initial guess using spin polarization.
The atomic spin moments (ASMs) were computed on this optimized magnetic structure using the DDEC6 partition as inputs
to the method of T. A. Manz and D. S. Sholl, J. Chem. Theory Comput. 7 (2011) 4146-4164 DOI: 10.1021/ct200539n.
The RMSE and RRMSE were computed using a uniform grid with Ewald summation.
