# Supplementary material for: A collection of forcefield precursors for metal–organic frameworks
Source: RSC Adv. 2019 Nov 13;9(63):36492–507. doi: 10.1039/c9ra07327b (PMC9075174; doi:10.1039/c9ra07327b)
Supplement: RA-009-C9RA07327B-s5474 [file RA-009-C9RA07327B-s5474.xyz]

  236
jmolscript: load "" {1 1 1} spacegroup "x,y,z" unitcell [{     19.435600     0.000000     0.000000 }, {     -9.717800    16.831723     0.000000 }, {      0.000000     0.000000    27.893000 }]
In    -0.532633    13.176378     6.973250     1.373211
In     1.959594    10.704808     6.973250     1.373294
In    -1.426962     9.782261     6.973250     1.373337
In     9.185167     3.655345    20.919750     1.373206
In    11.677394     6.126915    20.919750     1.373291
In     8.290838     7.049462    20.919750     1.373340
H     -3.306967    14.143697    10.217206     0.113855
H     -4.847239    14.549341    11.848946     0.113331
H     -5.961870    10.723491    11.731796     0.117386
H     -4.302070    10.289232    10.178156     0.116880
H     -7.049292    14.788352    12.406806     0.119017
H      4.184485    12.623792    10.217206     0.113854
H      5.305919    13.754884    11.848946     0.113331
H      2.549951    16.633109    11.731796     0.117386
H      1.343972    15.412809    10.178156     0.116880
H      6.613935    15.542413    12.406806     0.119017
H     -0.877517     6.895957    10.217206     0.113854
H     -0.458680     5.359221    11.848946     0.113331
H      3.411920     6.306847    11.731796     0.117386
H      2.958098     7.961405    10.178156     0.116879
H      0.435357     3.332681    12.406806     0.119017
H     -3.306967    14.143697     3.729294     0.113855
H     -4.847239    14.549341     2.097554     0.113331
H     -5.961870    10.723491     2.214704     0.117386
H     -4.302070    10.289232     3.768344     0.116880
H     -7.049292    14.788352     1.539694     0.119017
H      4.184485    12.623792     3.729294     0.113854
H      5.305919    13.754884     2.097554     0.113331
H      2.549951    16.633109     2.214704     0.117386
H      1.343972    15.412809     3.768344     0.116880
H      6.613935    15.542413     1.539694     0.119017
H     -0.877517     6.895957     3.729294     0.113854
H     -0.458680     5.359221     2.097554     0.113331
H      3.411920     6.306847     2.214704     0.117386
H      2.958098     7.961405     3.768344     0.116879
H      0.435357     3.332681     1.539694     0.119017
H      6.410833     2.688026    17.675794     0.113855
H      4.870561     2.282382    16.044054     0.113331
H      3.755930     6.108232    16.161204     0.117386
H      5.415730     6.542491    17.714844     0.116879
H      2.668508     2.043371    15.486194     0.119017
H     13.902285     4.207931    17.675794     0.113854
H     15.023719     3.076839    16.044054     0.113331
H     12.267751     0.198614    16.161204     0.117386
H     11.061772     1.418914    17.714844     0.116881
H     16.331735     1.289310    15.486194     0.119017
H      8.840283     9.935766    17.675794     0.113853
H      9.259120    11.472502    16.044054     0.113331
H     13.129720    10.524876    16.161204     0.117386
H     12.675898     8.870318    17.714844     0.116879
H     10.153157    13.499042    15.486194     0.119017
H      6.410833     2.688026    24.163706     0.113855
H      4.870561     2.282382    25.795446     0.113331
H      3.755930     6.108232    25.678296     0.117386
H      5.415730     6.542491    24.124656     0.116879
H      2.668508     2.043371    26.353306     0.119017
H     13.902285     4.207931    24.163706     0.113854
H     15.023719     3.076839    25.795446     0.113331
H     12.267751     0.198614    25.678296     0.117386
H     11.061772     1.418914    24.124656     0.116881
H     16.331735     1.289310    26.353306     0.119017
H      8.840283     9.935766    24.163706     0.113854
H      9.259120    11.472502    25.795446     0.113331
H     13.129720    10.524876    25.678296     0.117386
H     12.675898     8.870318    24.124656     0.116879
H     10.153157    13.499042    26.353306     0.119017
H     -6.435127    11.145967    13.946500     0.117139
H     12.870254     0.000000    13.946500     0.117139
H      3.282673     5.685756    13.946500     0.117140
H     -6.435127    11.145967     0.000000     0.117139
H     12.870254     0.000000     0.000000     0.117139
H      3.282673     5.685756     0.000000     0.117140
H      8.569156    14.842213    13.946500     0.119813
H     -1.148644     1.989510    13.946500     0.119813
H      2.297288     0.000000    13.946500     0.119813
H      8.569156    14.842213     0.000000     0.119813
H     -1.148644     1.989510     0.000000     0.119813
H      2.297288     0.000000     0.000000     0.119813
C     -2.685708    11.934197     8.909024     0.635681
C     -3.669636    12.178761     9.989320    -0.035728
C     -3.835130    13.446022    10.527934    -0.094822
C     -4.756572    13.690419    11.505584    -0.149097
C     -5.549155    12.682872    11.987854     0.089389
C     -5.404263    11.410225    11.447566    -0.156730
C     -4.433843    11.156739    10.486094    -0.093997
C     -6.587114    12.932486    13.004553     0.091203
C     -7.270372    14.126024    13.022126    -0.214686
C      1.960372    13.190516     8.909024     0.635680
C      2.664135    13.920340     9.989320    -0.035728
C      3.844362    13.430032    10.527934    -0.094822
C      4.516736    14.105825    11.505584    -0.149098
C      4.040467    15.295997    11.987854     0.089391
C      2.865876    15.806839    11.447566    -0.156733
C      2.161142    15.093174    10.486094    -0.093996
C      4.775618    16.070088    13.004553     0.091205
C      6.150882    16.065038    13.022126    -0.214686
C      0.725337     8.538733     8.909024     0.635684
C      1.005501     7.564345     9.989320    -0.035729
C     -0.009232     6.787392    10.527934    -0.094822
C      0.239835     5.867202    11.505584    -0.149099
C      1.508688     5.684578    11.987854     0.089391
C      2.538387     6.446382    11.447566    -0.156733
C      2.272702     7.413532    10.486094    -0.093998
C      1.811495     4.660872    13.004553     0.091206
C      1.119491     3.472384    13.022126    -0.214687
C     -2.685708    11.934197     5.037476     0.635681
C     -3.669636    12.178761     3.957180    -0.035728
C     -3.835130    13.446022     3.418566    -0.094822
C     -4.756572    13.690419     2.440916    -0.149098
C     -5.549155    12.682872     1.958646     0.089389
C     -5.404263    11.410225     2.498934    -0.156730
C     -4.433843    11.156739     3.460406    -0.093997
C     -6.587114    12.932486     0.941947     0.091203
C     -7.270372    14.126024     0.924374    -0.214686
C      1.960372    13.190516     5.037476     0.635680
C      2.664135    13.920340     3.957180    -0.035728
C      3.844362    13.430032     3.418566    -0.094822
C      4.516736    14.105825     2.440916    -0.149098
C      4.040467    15.295997     1.958646     0.089391
C      2.865876    15.806839     2.498934    -0.156733
C      2.161142    15.093174     3.460406    -0.093996
C      4.775618    16.070088     0.941947     0.091205
C      6.150882    16.065038     0.924374    -0.214686
C      0.725337     8.538733     5.037476     0.635684
C      1.005501     7.564345     3.957180    -0.035729
C     -0.009232     6.787392     3.418566    -0.094822
C      0.239835     5.867202     2.440916    -0.149099
C      1.508688     5.684578     1.958646     0.089391
C      2.538387     6.446382     2.498934    -0.156733
C      2.272702     7.413532     3.460406    -0.093998
C      1.811495     4.660872     0.941947     0.091206
C      1.119491     3.472384     0.924374    -0.214687
C      7.032092     4.897526    18.983976     0.635682
C      6.048164     4.652962    17.903680    -0.035728
C      5.882670     3.385701    17.365066    -0.094822
C      4.961228     3.141304    16.387416    -0.149097
C      4.168645     4.148851    15.905146     0.089388
C      4.313537     5.421498    16.445434    -0.156730
C      5.283957     5.674984    17.406906    -0.093997
C      3.130686     3.899237    14.888447     0.091204
C      2.447428     2.705699    14.870874    -0.214686
C     11.678172     3.641207    18.983976     0.635680
C     12.381935     2.911383    17.903680    -0.035728
C     13.562162     3.401691    17.365066    -0.094822
C     14.234536     2.725898    16.387416    -0.149099
C     13.758267     1.535726    15.905146     0.089392
C     12.583676     1.024884    16.445434    -0.156733
C     11.878942     1.738549    17.406906    -0.093996
C     14.493418     0.761635    14.888447     0.091205
C     15.868682     0.766685    14.870874    -0.214686
C     10.443137     8.292990    18.983976     0.635685
C     10.723301     9.267378    17.903680    -0.035729
C      9.708568    10.044331    17.365066    -0.094823
C      9.957635    10.964521    16.387416    -0.149099
C     11.226488    11.147145    15.905146     0.089391
C     12.256187    10.385341    16.445434    -0.156733
C     11.990502     9.418191    17.406906    -0.093997
C     11.529295    12.170851    14.888447     0.091205
C     10.837291    13.359339    14.870874    -0.214686
C      7.032092     4.897526    22.855524     0.635682
C      6.048164     4.652962    23.935820    -0.035728
C      5.882670     3.385701    24.474434    -0.094822
C      4.961228     3.141304    25.452084    -0.149097
C      4.168645     4.148851    25.934354     0.089388
C      4.313537     5.421498    25.394066    -0.156730
C      5.283957     5.674984    24.432594    -0.093997
C      3.130686     3.899237    26.951053     0.091204
C      2.447428     2.705699    26.968626    -0.214686
C     11.678172     3.641207    22.855524     0.635680
C     12.381935     2.911383    23.935820    -0.035728
C     13.562162     3.401691    24.474434    -0.094822
C     14.234536     2.725898    25.452084    -0.149099
C     13.758267     1.535726    25.934354     0.089392
C     12.583676     1.024884    25.394066    -0.156733
C     11.878942     1.738549    24.432594    -0.093997
C     14.493418     0.761635    26.951053     0.091205
C     15.868682     0.766685    26.968626    -0.214686
C     10.443137     8.292990    22.855524     0.635685
C     10.723301     9.267378    23.935820    -0.035729
C      9.708568    10.044331    24.474434    -0.094823
C      9.957635    10.964521    25.452084    -0.149099
C     11.226488    11.147145    25.934354     0.089391
C     12.256187    10.385341    25.394066    -0.156733
C     11.990502     9.418191    24.432594    -0.093997
C     11.529295    12.170851    26.951053     0.091205
C     10.837291    13.359339    26.968626    -0.214686
C     -6.900318    11.951702    13.946500    -0.217193
C     -8.289575    14.357965    13.946500     0.093506
C     -9.031043    15.642225    13.946500     0.105585
C     13.800636     0.000000    13.946500    -0.217193
C     16.579150     0.000000    13.946500     0.093506
C     18.062086     0.000000    13.946500     0.105585
C      2.817482     4.880021    13.946500    -0.217194
C      1.428225     2.473758    13.946500     0.093506
C      0.686757     1.189498    13.946500     0.105585
C     -6.900318    11.951702     0.000000    -0.217193
C     -8.289575    14.357965     0.000000     0.093506
C     -9.031043    15.642225     0.000000     0.105585
C     13.800636     0.000000     0.000000    -0.217193
C     16.579150     0.000000     0.000000     0.093506
C     18.062086     0.000000     0.000000     0.105585
C      2.817482     4.880021     0.000000    -0.217194
C      1.428225     2.473758     0.000000     0.093506
C      0.686757     1.189498     0.000000     0.105585
C      9.034250    15.647780    13.946500    -0.220105
C     -0.683550     1.183943    13.946500    -0.220105
C      1.367100     0.000000    13.946500    -0.220105
C      9.034250    15.647780     0.000000    -0.220105
C     -0.683550     1.183943     0.000000    -0.220105
C      1.367100     0.000000     0.000000    -0.220105
O     -2.034130    12.912288     8.498997    -0.581393
O     -2.601941    10.761025     8.495929    -0.584367
O      2.481635    12.137187     8.498997    -0.581404
O      0.902492    13.704557     8.495929    -0.584351
O     -0.447505     8.613971     8.498997    -0.581408
O      1.699449     9.197863     8.495929    -0.584361
O     -2.034130    12.912288     5.447503    -0.581393
O     -2.601941    10.761025     5.450571    -0.584367
O      2.481635    12.137187     5.447503    -0.581404
O      0.902492    13.704557     5.450571    -0.584351
O     -0.447505     8.613971     5.447503    -0.581409
O      1.699449     9.197863     5.450571    -0.584361
O      7.683670     3.919435    19.394003    -0.581394
O      7.115859     6.070698    19.397071    -0.584366
O     12.199435     4.694536    19.394003    -0.581402
O     10.620292     3.127166    19.397071    -0.584351
O      9.270295     8.217752    19.394003    -0.581409
O     11.417249     7.633860    19.397071    -0.584362
O      7.683670     3.919435    22.445497    -0.581394
O      7.115859     6.070698    22.442429    -0.584366
O     12.199435     4.694536    22.445497    -0.581402
O     10.620292     3.127166    22.442429    -0.584351
O      9.270295     8.217752    22.445497    -0.581409
O     11.417249     7.633860    22.442429    -0.584362
O     -0.000000    11.221036     6.973250    -1.031594
O      9.717800     5.610687    20.919750    -1.031592

The following XYZ coordinates are in angstroms. Other properties are in atomic units.
The sperically averaged electron density of each atom fit to a function of the form exp(a - br)
eigen_1, eigen_2 and eigen_3 are the three eigenvalues of traceless quadrupole moment tensor
  atom number  atomic symbol              X              Y              Z     net charge C6 coefficient C8 coefficient C10 coefficient fluctuating dipole atomic polarizability isotropic forcefield polarizability              a              b squared Pearson coefficient          <r^3>          <r^4>         wp_QDO          m_QDO          q_QDO       dipole_x       dipole_y       dipole_z         dipole            Qxy            Qxz            Qyz     Q(x^2-y^2)  Q(3z^2 - R^2)        eigen_1        eigen_2        eigen_3 static polarizability      alpha(xx)      alpha(xy)      alpha(xz)      alpha(yy)      alpha(yz)      alpha(zz) atomic spin moment
            1             In      -0.532633      13.176378       6.973250       1.373211     149.810989 0.30571558E+04  0.10891410E+06                                20.091128                           15.607842       0.437328       1.849312                    0.998604      78.769008     220.360745       0.575361       0.298813      -1.242543       0.036651      -0.130714       0.000000       0.135755       0.055394      -0.000000      -0.000000       0.183707       0.487396      -0.188496       0.026031       0.162465             27.675240      35.463092       5.338415       0.000000      16.698497       0.000000      30.864131           0.236901
            2             In       1.959594      10.704808       6.973250       1.373294     149.795161 0.30567941E+04  0.10889804E+06                                20.089725                           15.606903       0.436809       1.849191                    0.998606      78.766114     220.349691       0.575379       0.298812      -1.242543      -0.131507       0.033608      -0.000000       0.135733       0.051776      -0.000000       0.000000      -0.187695       0.487294      -0.188398       0.025967       0.162431             27.673035      16.765943       5.455810       0.000000      35.391727       0.000001      30.861434           0.236848
            3             In      -1.426962       9.782261       6.973250       1.373337     149.786502 0.30565914E+04  0.10888890E+06                                20.088866                           15.606299       0.437154       1.849291                    0.998607      78.764620     220.342831       0.575395       0.298809      -1.242547       0.094903       0.097089       0.000000       0.135767      -0.107178       0.000000       0.000000       0.004203       0.487295      -0.188414       0.025983       0.162432             27.671735      26.009953     -10.792413      -0.000000      26.145387       0.000000      30.859865           0.236837
            4             In       9.185167       3.655345      20.919750       1.373206     149.812333 0.30571842E+04  0.10891533E+06                                20.091189                           15.607865       0.437313       1.849303                    0.998605      78.769593     220.362338       0.575363       0.298811      -1.242545       0.036658       0.130732       0.000000       0.135775      -0.055408       0.000000       0.000000       0.183715       0.487428      -0.188513       0.026037       0.162476             27.675365      35.463296      -5.338458      -0.000000      16.698537      -0.000000      30.864262           0.236907
            5             In      11.677394       6.126915      20.919750       1.373291     149.798175 0.30568668E+04  0.10890135E+06                                20.090045                           15.607138       0.436812       1.849190                    0.998606      78.766595     220.352299       0.575371       0.298814      -1.242540      -0.131513      -0.033615       0.000000       0.135741      -0.051801       0.000000       0.000000      -0.187715       0.487351      -0.188429       0.025978       0.162450             27.673489      16.766228      -5.455921       0.000000      35.392332      -0.000000      30.861908           0.236849
            6             In       8.290838       7.049462      20.919750       1.373340     149.785035 0.30565584E+04  0.10888742E+06                                20.088744                           15.606220       0.437168       1.849298                    0.998606      78.764259     220.341486       0.575396       0.298809      -1.242547       0.094888      -0.097077       0.000000       0.135749       0.107159       0.000000      -0.000000       0.004218       0.487254      -0.188388       0.025970       0.162418             27.671545      26.009779      10.792316      -0.000001      26.145174      -0.000001      30.859681           0.236831
            7              H      -3.306967      14.143697      10.217206       0.113855       1.335492 0.99766108E+01  0.10251396E+03                                 1.964179                            1.820786      -0.978904       2.415026                    0.998334       3.394604       9.422894       0.478344       1.246138      -0.720531       0.021848       0.030619      -0.009465       0.038787       0.006861      -0.004812       0.005059      -0.017998      -0.029847      -0.014801      -0.001912       0.016713              2.043168       2.164985       0.422884      -0.475684       2.087843      -0.202662       1.876674           0.000489
            8              H      -4.847239      14.549341      11.848946       0.113331       1.141926 0.81244955E+01  0.78403422E+02                                 1.670936                            1.565638      -0.863474       2.466478                    0.999148       3.203398       8.301535       0.560983       1.131404      -0.746628      -0.000654       0.033326       0.011220       0.035170       0.006219      -0.011101       0.003721      -0.018904      -0.019543      -0.019015       0.004434       0.014581              1.734004       1.568506      -0.161039      -0.247380       2.057552       0.364237       1.575955          -0.000000
            9              H      -5.961870      10.723491      11.731796       0.117386       1.150300 0.82824399E+01  0.80386520E+02                                 1.687723                            1.588362      -0.885506       2.457900                    0.998998       3.204553       8.353167       0.552471       1.142278      -0.744166      -0.021948      -0.028287       0.007450       0.036570       0.006864      -0.010433       0.004510      -0.015536      -0.027658      -0.018978       0.003987       0.014991              1.739965       1.777105       0.316070      -0.376224       1.788280      -0.145030       1.654511           0.000005
           10              H      -4.302070      10.289232      10.178156       0.116880       1.334093 0.99474019E+01  0.10219395E+03                                 1.967556                            1.822093      -0.914220       2.445293                    0.998815       3.386774       9.416797       0.476352       1.251592      -0.719357       0.005877      -0.037512      -0.009187       0.039065       0.003298      -0.005839      -0.002319      -0.019545      -0.035743      -0.014980      -0.001676       0.016656              2.052040       1.779771      -0.269341      -0.314021       2.501273       0.413923       1.875077           0.000557
           11              H      -7.049292      14.788352      12.406806       0.119017       1.232634 0.93308814E+01  0.94070104E+02                                 1.820085                            1.726097      -1.123834       2.345963                    0.996767       3.448800       9.411133       0.507386       1.197399      -0.729441       0.007109       0.023822      -0.024231       0.034716      -0.002989      -0.005537      -0.009329      -0.010539       0.005457      -0.012428      -0.000192       0.012620              1.876778       1.729257      -0.059223      -0.321304       2.046689      -0.283967       1.854389           0.000013
           12              H       4.184485      12.623792      10.217206       0.113854       1.335522 0.99768841E+01  0.10251760E+03                                 1.964219                            1.820820      -0.978906       2.415025                    0.998334       3.394640       9.423072       0.478335       1.246150      -0.720528       0.015592      -0.034230      -0.009465       0.038787      -0.011223       0.006788       0.001638      -0.002883      -0.029846      -0.014801      -0.001912       0.016713              2.043211       1.740934      -0.178044       0.062335       2.511989       0.513303       1.876712           0.000489
           13              H       5.305919      13.754884      11.848946       0.113331       1.141932 0.81245532E+01  0.78404180E+02                                 1.670949                            1.565649      -0.863476       2.466477                    0.999148       3.203401       8.301575       0.560978       1.131412      -0.746626       0.029188      -0.016096       0.011220       0.035170      -0.011295       0.008773       0.007753      -0.001320      -0.019543      -0.019015       0.004434       0.014581              1.734018       2.074773      -0.131244       0.439135       1.551315       0.032119       1.575968           0.000000
           14              H       2.549951      16.633109      11.731796       0.117386       1.150291 0.82823732E+01  0.80385719E+02                                 1.687716                            1.588356      -0.885499       2.457903                    0.998998       3.204542       8.353133       0.552471       1.142280      -0.744166      -0.013523       0.033151       0.007450       0.036570      -0.010160       0.009123       0.006781      -0.004120      -0.027658      -0.018978       0.003987       0.014992              1.739957       1.511755      -0.162871       0.062513       2.053612       0.398331       1.654505           0.000005
           15              H       1.343972      15.412809      10.178156       0.116880       1.334174 0.99481730E+01  0.10220450E+03                                 1.967701                            1.822216      -0.914221       2.445293                    0.998815       3.386822       9.417245       0.476312       1.251664      -0.719342      -0.035425       0.013666      -0.009187       0.039065      -0.010111       0.000910       0.006218       0.004061      -0.035745      -0.014981      -0.001675       0.016655              2.052200       2.554373      -0.177768       0.515544       1.727010       0.064998       1.875217           0.000558
           16              H       6.613935      15.542413      12.406806       0.119017       1.232635 0.93308952E+01  0.94070316E+02                                 1.820090                            1.726101      -1.123834       2.345963                    0.996767       3.448800       9.411149       0.507384       1.197403      -0.729440       0.017076      -0.018067      -0.024231       0.034716      -0.003069      -0.005311       0.009459       0.010447       0.005457      -0.012428      -0.000192       0.012619              1.876783       2.018626      -0.107840      -0.085270       1.757331       0.420243       1.854394           0.000013
           17              H      -0.877517       6.895957      10.217206       0.113854       1.335404 0.99757737E+01  0.10250262E+03                                 1.964031                            1.820661      -0.978899       2.415029                    0.998334       3.394557       9.422462       0.478382       1.246071      -0.720545      -0.037441       0.003611      -0.009465       0.038787       0.004365      -0.001973      -0.006696       0.020884      -0.029851      -0.014801      -0.001914       0.016716              2.043006       2.473146      -0.244812       0.413299       1.779341      -0.310582       1.876532           0.000489
           18              H      -0.458680       5.359221      11.848946       0.113331       1.141929 0.81245177E+01  0.78403670E+02                                 1.670937                            1.565638      -0.863475       2.466478                    0.999148       3.203405       8.301548       0.560985       1.131400      -0.746629      -0.028534      -0.017229       0.011220       0.035170       0.005076       0.002328      -0.011474       0.020224      -0.019543      -0.019015       0.004434       0.014581              1.734006       1.795831       0.292286      -0.191751       1.830232      -0.396356       1.575956           0.000000
           19              H       3.411920       6.306847      11.731796       0.117386       1.150298 0.82824502E+01  0.80386749E+02                                 1.687732                            1.588372      -0.885498       2.457904                    0.998998       3.204548       8.353196       0.552463       1.142292      -0.744163       0.035471      -0.004864       0.007451       0.036570       0.003296       0.001311      -0.011291       0.019657      -0.027659      -0.018979       0.003987       0.014992              1.739974       2.059215      -0.153198       0.313712       1.506185      -0.253309       1.654523           0.000005
           20              H       2.958098       7.961405      10.178156       0.116879       1.334301 0.99493704E+01  0.10222045E+03                                 1.967878                            1.822366      -0.914227       2.445289                    0.998815       3.386963       9.417978       0.476274       1.251719      -0.719330       0.029546       0.023845      -0.009186       0.039063       0.006812       0.004933      -0.003896       0.015477      -0.035738      -0.014979      -0.001672       0.016652              2.052392       2.087994       0.447205      -0.201509       2.193797      -0.479047       1.875386           0.000558
           21              H       0.435357       3.332681      12.406806       0.119017       1.232633 0.93308816E+01  0.94070126E+02                                 1.820086                            1.726098      -1.123832       2.345964                    0.996767       3.448800       9.411140       0.507385       1.197401      -0.729441      -0.024185      -0.005755      -0.024231       0.034716       0.006058       0.010848      -0.000131       0.000092       0.005457      -0.012428      -0.000192       0.012620              1.876780       1.916044       0.167065       0.406574       1.859906      -0.136274       1.854389           0.000013
           22              H      -3.306967      14.143697       3.729294       0.113855       1.335493 0.99766163E+01  0.10251402E+03                                 1.964179                            1.820787      -0.978904       2.415026                    0.998334       3.394605       9.422897       0.478344       1.246138      -0.720531       0.021848       0.030619       0.009465       0.038787       0.006861       0.004812      -0.005059      -0.017997      -0.029847      -0.014801      -0.001912       0.016713              2.043168       2.164986       0.422884       0.475684       2.087843       0.202662       1.876675           0.000489
           23              H      -4.847239      14.549341       2.097554       0.113331       1.141926 0.81244987E+01  0.78403458E+02                                 1.670936                            1.565638      -0.863475       2.466478                    0.999148       3.203399       8.301537       0.560983       1.131403      -0.746628      -0.000654       0.033326      -0.011220       0.035170       0.006219       0.011101      -0.003721      -0.018904      -0.019543      -0.019015       0.004434       0.014581              1.734004       1.568506      -0.161039       0.247380       2.057552      -0.364237       1.575955          -0.000000
           24              H      -5.961870      10.723491       2.214704       0.117386       1.150300 0.82824437E+01  0.80386571E+02                                 1.687723                            1.588363      -0.885506       2.457900                    0.998998       3.204553       8.353169       0.552470       1.142279      -0.744166      -0.021948      -0.028287      -0.007450       0.036570       0.006864       0.010433      -0.004510      -0.015536      -0.027658      -0.018978       0.003987       0.014991              1.739966       1.777106       0.316071       0.376224       1.788281       0.145030       1.654512           0.000005
           25              H      -4.302070      10.289232       3.768344       0.116880       1.334094 0.99474101E+01  0.10219406E+03                                 1.967557                            1.822094      -0.914220       2.445293                    0.998815       3.386775       9.416802       0.476352       1.251592      -0.719357       0.005877      -0.037512       0.009187       0.039065       0.003298       0.005839       0.002319      -0.019545      -0.035743      -0.014980      -0.001676       0.016656              2.052042       1.779772      -0.269341       0.314022       2.501274      -0.413923       1.875078           0.000557
           26              H      -7.049292      14.788352       1.539694       0.119017       1.232634 0.93308835E+01  0.94070135E+02                                 1.820086                            1.726097      -1.123834       2.345963                    0.996767       3.448800       9.411135       0.507386       1.197399      -0.729441       0.007109       0.023822       0.024231       0.034716      -0.002989       0.005537       0.009329      -0.010539       0.005457      -0.012428      -0.000192       0.012620              1.876779       1.729258      -0.059223       0.321305       2.046689       0.283967       1.854390           0.000013
           27              H       4.184485      12.623792       3.729294       0.113854       1.335522 0.99768933E+01  0.10251773E+03                                 1.964221                            1.820822      -0.978906       2.415025                    0.998334       3.394640       9.423077       0.478334       1.246151      -0.720528       0.015592      -0.034230       0.009465       0.038787      -0.011223      -0.006788      -0.001638      -0.002883      -0.029845      -0.014801      -0.001912       0.016713              2.043214       1.740936      -0.178045      -0.062335       2.511992      -0.513303       1.876714           0.000489
           28              H       5.305919      13.754884       2.097554       0.113331       1.141932 0.81245539E+01  0.78404190E+02                                 1.670949                            1.565649      -0.863477       2.466477                    0.999148       3.203401       8.301576       0.560978       1.131412      -0.746626       0.029188      -0.016096      -0.011220       0.035170      -0.011295      -0.008773      -0.007753      -0.001320      -0.019543      -0.019015       0.004434       0.014581              1.734019       2.074773      -0.131244      -0.439135       1.551315      -0.032119       1.575968           0.000000
           29              H       2.549951      16.633109       2.214704       0.117386       1.150292 0.82823782E+01  0.80385780E+02                                 1.687716                            1.588357      -0.885499       2.457903                    0.998998       3.204543       8.353136       0.552471       1.142279      -0.744166      -0.013523       0.033151      -0.007450       0.036570      -0.010160      -0.009123      -0.006781      -0.004120      -0.027658      -0.018978       0.003987       0.014992              1.739958       1.511755      -0.162871      -0.062513       2.053613      -0.398331       1.654505           0.000005
           30              H       1.343972      15.412809       3.768344       0.116880       1.334174 0.99481699E+01  0.10220446E+03                                 1.967701                            1.822216      -0.914221       2.445292                    0.998815       3.386822       9.417245       0.476312       1.251664      -0.719342      -0.035425       0.013666       0.009187       0.039065      -0.010111      -0.000910      -0.006218       0.004061      -0.035745      -0.014981      -0.001675       0.016656              2.052200       2.554373      -0.177768      -0.515544       1.727009      -0.064998       1.875217           0.000558
           31              H       6.613935      15.542413       1.539694       0.119017       1.232635 0.93308956E+01  0.94070324E+02                                 1.820090                            1.726101      -1.123834       2.345963                    0.996767       3.448800       9.411150       0.507384       1.197403      -0.729440       0.017076      -0.018067       0.024231       0.034716      -0.003069       0.005311      -0.009459       0.010447       0.005456      -0.012428      -0.000192       0.012619              1.876784       2.018626      -0.107840       0.085270       1.757331      -0.420243       1.854394           0.000013
           32              H      -0.877517       6.895957       3.729294       0.113854       1.335404 0.99757725E+01  0.10250261E+03                                 1.964032                            1.820661      -0.978898       2.415029                    0.998334       3.394556       9.422461       0.478382       1.246072      -0.720544      -0.037441       0.003611       0.009465       0.038787       0.004365       0.001973       0.006696       0.020884      -0.029851      -0.014801      -0.001914       0.016716              2.043007       2.473147      -0.244813      -0.413299       1.779342       0.310582       1.876533           0.000489
           33              H      -0.458680       5.359221       2.097554       0.113331       1.141929 0.81245184E+01  0.78403680E+02                                 1.670937                            1.565638      -0.863475       2.466478                    0.999148       3.203405       8.301549       0.560984       1.131401      -0.746629      -0.028534      -0.017229      -0.011220       0.035170       0.005076      -0.002328       0.011474       0.020224      -0.019543      -0.019015       0.004434       0.014581              1.734007       1.795831       0.292286       0.191751       1.830233       0.396356       1.575956           0.000000
           34              H       3.411920       6.306847       2.214704       0.117386       1.150299 0.82824521E+01  0.80386775E+02                                 1.687732                            1.588373      -0.885498       2.457904                    0.998998       3.204548       8.353197       0.552463       1.142292      -0.744163       0.035471      -0.004864      -0.007451       0.036570       0.003296      -0.001311       0.011291       0.019657      -0.027659      -0.018979       0.003987       0.014992              1.739975       2.059216      -0.153198      -0.313712       1.506185       0.253309       1.654524           0.000005
           35              H       2.958098       7.961405       3.768344       0.116879       1.334304 0.99493949E+01  0.10222077E+03                                 1.967881                            1.822369      -0.914227       2.445289                    0.998815       3.386966       9.417993       0.476274       1.251720      -0.719330       0.029546       0.023845       0.009186       0.039063       0.006812      -0.004933       0.003896       0.015476      -0.035738      -0.014979      -0.001672       0.016652              2.052396       2.087998       0.447207       0.201510       2.193802       0.479048       1.875389           0.000558
           36              H       0.435357       3.332681       1.539694       0.119017       1.232633 0.93308803E+01  0.94070109E+02                                 1.820086                            1.726098      -1.123832       2.345964                    0.996767       3.448800       9.411140       0.507385       1.197401      -0.729441      -0.024185      -0.005755       0.024231       0.034716       0.006058      -0.010848       0.000131       0.000092       0.005457      -0.012428      -0.000192       0.012620              1.876780       1.916044       0.167065      -0.406574       1.859906       0.136274       1.854389           0.000013
           37              H       6.410833       2.688026      17.675794       0.113855       1.335425 0.99759844E+01  0.10250555E+03                                 1.964075                            1.820698      -0.978888       2.415034                    0.998334       3.394572       9.422608       0.478369       1.246095      -0.720539       0.021848      -0.030620       0.009465       0.038788      -0.006861       0.004812       0.005057      -0.018001      -0.029850      -0.014801      -0.001914       0.016715              2.043054       2.164859      -0.422848       0.475641       2.087729      -0.202644       1.876575           0.000489
           38              H       4.870561       2.282382      16.044054       0.113331       1.141927 0.81244971E+01  0.78403422E+02                                 1.670935                            1.565636      -0.863472       2.466479                    0.999148       3.203402       8.301538       0.560985       1.131401      -0.746629      -0.000654      -0.033326      -0.011220       0.035170      -0.006219       0.011101       0.003721      -0.018904      -0.019543      -0.019015       0.004433       0.014581              1.734004       1.568503       0.161039       0.247379       2.057554       0.364238       1.575954          -0.000000
           39              H       3.755930       6.108232      16.161204       0.117386       1.150304 0.82824986E+01  0.80387337E+02                                 1.687738                            1.588377      -0.885502       2.457901                    0.998998       3.204554       8.353218       0.552463       1.142291      -0.744163      -0.021948       0.028287      -0.007450       0.036570      -0.006864       0.010433       0.004510      -0.015536      -0.027659      -0.018978       0.003987       0.014991              1.739981       1.777123      -0.316071       0.376231       1.788292      -0.145030       1.654528           0.000005
           40              H       5.415730       6.542491      17.714844       0.116879       1.334293 0.99492889E+01  0.10221938E+03                                 1.967867                            1.822357      -0.914221       2.445292                    0.998815       3.386953       9.417932       0.476276       1.251717      -0.719331       0.005878       0.037510       0.009186       0.039063      -0.003296       0.005841      -0.002324      -0.019537      -0.035737      -0.014979      -0.001672       0.016652              2.052380       1.780045       0.269413       0.314108       2.501721       0.414031       1.875375           0.000558
           41              H       2.668508       2.043371      15.486194       0.119017       1.232632 0.93308669E+01  0.94069937E+02                                 1.820085                            1.726096      -1.123832       2.345964                    0.996767       3.448799       9.411134       0.507385       1.197400      -0.729441       0.007109      -0.023822       0.024231       0.034716       0.002989       0.005537      -0.009329      -0.010539       0.005457      -0.012428      -0.000192       0.012620              1.876778       1.729257       0.059224       0.321304       2.046689      -0.283966       1.854388           0.000013
           42              H      13.902285       4.207931      17.675794       0.113854       1.335474 0.99764309E+01  0.10251149E+03                                 1.964146                            1.820758      -0.978905       2.415025                    0.998334       3.394587       9.422772       0.478352       1.246123      -0.720534       0.015593       0.034230       0.009465       0.038787       0.011224      -0.006787       0.001639      -0.002884      -0.029846      -0.014801      -0.001912       0.016714              2.043132       1.740873       0.178035      -0.062330       2.511880       0.513271       1.876642           0.000489
           43              H      15.023719       3.076839      16.044054       0.113331       1.141927 0.81245095E+01  0.78403587E+02                                 1.670937                            1.565639      -0.863476       2.466478                    0.999148       3.203399       8.301538       0.560983       1.131403      -0.746628       0.029188       0.016096      -0.011220       0.035170       0.011295      -0.008773       0.007753      -0.001320      -0.019543      -0.019015       0.004434       0.014581              1.734006       2.074758       0.131244      -0.439129       1.551305       0.032118       1.575957           0.000000
           44              H      12.267751       0.198614      16.161204       0.117386       1.150291 0.82823706E+01  0.80385665E+02                                 1.687713                            1.588354      -0.885500       2.457903                    0.998998       3.204544       8.353129       0.552473       1.142277      -0.744167      -0.013523      -0.033151      -0.007451       0.036570       0.010160      -0.009123       0.006781      -0.004120      -0.027659      -0.018979       0.003987       0.014992              1.739955       1.511753       0.162871      -0.062513       2.053609       0.398330       1.654502           0.000005
           45              H      11.061772       1.418914      17.714844       0.116881       1.334112 0.99475833E+01  0.10219644E+03                                 1.967590                            1.822122      -0.914216       2.445296                    0.998815       3.386791       9.416922       0.476343       1.251608      -0.719354      -0.035425      -0.013666       0.009187       0.039065       0.010112      -0.000910       0.006217       0.004060      -0.035744      -0.014980      -0.001676       0.016656              2.052078       2.554206       0.177753      -0.515496       1.726918       0.064991       1.875111           0.000558
           46              H      16.331735       1.289310      15.486194       0.119017       1.232634 0.93308817E+01  0.94070106E+02                                 1.820085                            1.726096      -1.123834       2.345963                    0.996767       3.448800       9.411132       0.507386       1.197398      -0.729441       0.017076       0.018067       0.024231       0.034716       0.003069       0.005311       0.009460       0.010447       0.005457      -0.012428      -0.000192       0.012620              1.876778       2.018619       0.107840       0.085270       1.757326       0.420241       1.854389           0.000013
           47              H       8.840283       9.935766      17.675794       0.113853       1.335524 0.99769118E+01  0.10251792E+03                                 1.964218                            1.820819      -0.978914       2.415021                    0.998334       3.394648       9.423085       0.478337       1.246146      -0.720529      -0.037440      -0.003611       0.009465       0.038786      -0.004363       0.001975      -0.006697       0.020881      -0.029846      -0.014801      -0.001912       0.016713              2.043210       2.473413       0.244854      -0.413365       1.779506      -0.310634       1.876711           0.000489
           48              H       9.259120      11.472502      16.044054       0.113331       1.141932 0.81245601E+01  0.78404271E+02                                 1.670950                            1.565650      -0.863478       2.466477                    0.999148       3.203403       8.301584       0.560977       1.131412      -0.746626      -0.028534       0.017229      -0.011220       0.035170      -0.005076      -0.002327      -0.011474       0.020224      -0.019543      -0.019015       0.004434       0.014581              1.734020       1.795842      -0.292286       0.191751       1.830248      -0.396362       1.575969           0.000000
           49              H      13.129720      10.524876      16.161204       0.117386       1.150291 0.82823708E+01  0.80385690E+02                                 1.687715                            1.588356      -0.885500       2.457903                    0.998998       3.204543       8.353135       0.552471       1.142279      -0.744166       0.035471       0.004864      -0.007450       0.036570      -0.003296      -0.001311      -0.011291       0.019657      -0.027658      -0.018978       0.003987       0.014992              1.739957       2.059198       0.153195      -0.313708       1.506169      -0.253303       1.654505           0.000005
           50              H      12.675898       8.870318      17.714844       0.116879       1.334165 0.99480843E+01  0.10220324E+03                                 1.967681                            1.822199      -0.914230       2.445287                    0.998815       3.386817       9.417181       0.476318       1.251652      -0.719345       0.029547      -0.023846       0.009186       0.039065      -0.006814      -0.004930      -0.003897       0.015483      -0.035745      -0.014981      -0.001675       0.016656              2.052178       2.087778      -0.447135       0.201477       2.193556      -0.478965       1.875198           0.000558
           51              H      10.153157      13.499042      15.486194       0.119017       1.232635 0.93309012E+01  0.94070380E+02                                 1.820089                            1.726101      -1.123835       2.345963                    0.996767       3.448801       9.411148       0.507384       1.197402      -0.729441      -0.024185       0.005755       0.024231       0.034716      -0.006058      -0.010847      -0.000130       0.000092       0.005457      -0.012428      -0.000192       0.012619              1.876783       1.916047      -0.167064      -0.406576       1.859909      -0.136275       1.854393           0.000013
           52              H       6.410833       2.688026      24.163706       0.113855       1.335428 0.99760039E+01  0.10250581E+03                                 1.964077                            1.820700      -0.978888       2.415034                    0.998334       3.394574       9.422618       0.478369       1.246096      -0.720539       0.021848      -0.030620      -0.009465       0.038788      -0.006861      -0.004812      -0.005057      -0.018001      -0.029850      -0.014801      -0.001914       0.016715              2.043057       2.164863      -0.422849      -0.475642       2.087732       0.202644       1.876577           0.000489
           53              H       4.870561       2.282382      25.795446       0.113331       1.141926 0.81244932E+01  0.78403375E+02                                 1.670934                            1.565636      -0.863472       2.466480                    0.999148       3.203401       8.301535       0.560985       1.131401      -0.746629      -0.000654      -0.033326       0.011220       0.035170      -0.006219      -0.011101      -0.003721      -0.018904      -0.019543      -0.019015       0.004433       0.014581              1.734003       1.568503       0.161039      -0.247379       2.057553      -0.364238       1.575953          -0.000000
           54              H       3.755930       6.108232      25.678296       0.117386       1.150304 0.82825005E+01  0.80387362E+02                                 1.687738                            1.588377      -0.885502       2.457901                    0.998998       3.204554       8.353219       0.552462       1.142292      -0.744163      -0.021948       0.028287       0.007450       0.036570      -0.006864      -0.010433      -0.004510      -0.015536      -0.027659      -0.018978       0.003987       0.014991              1.739981       1.777123      -0.316071      -0.376231       1.788292       0.145030       1.654529           0.000005
           55              H       5.415730       6.542491      24.124656       0.116879       1.334293 0.99492894E+01  0.10221938E+03                                 1.967867                            1.822357      -0.914221       2.445292                    0.998815       3.386953       9.417933       0.476276       1.251717      -0.719331       0.005878       0.037510      -0.009186       0.039063      -0.003296      -0.005841       0.002324      -0.019537      -0.035737      -0.014979      -0.001672       0.016652              2.052381       1.780045       0.269413      -0.314108       2.501721      -0.414031       1.875375           0.000558
           56              H       2.668508       2.043371      26.353306       0.119017       1.232632 0.93308694E+01  0.94069975E+02                                 1.820085                            1.726097      -1.123832       2.345964                    0.996767       3.448799       9.411137       0.507385       1.197401      -0.729441       0.007109      -0.023822      -0.024231       0.034716       0.002989      -0.005537       0.009329      -0.010539       0.005457      -0.012428      -0.000192       0.012620              1.876779       1.729257       0.059224      -0.321304       2.046690       0.283966       1.854389           0.000013
           57              H      13.902285       4.207931      24.163706       0.113854       1.335475 0.99764401E+01  0.10251162E+03                                 1.964148                            1.820760      -0.978906       2.415025                    0.998334       3.394587       9.422777       0.478352       1.246124      -0.720534       0.015593       0.034230      -0.009465       0.038787       0.011224       0.006787      -0.001639      -0.002884      -0.029846      -0.014801      -0.001912       0.016714              2.043134       1.740875       0.178035       0.062330       2.511884      -0.513272       1.876644           0.000489
           58              H      15.023719       3.076839      25.795446       0.113331       1.141928 0.81245113E+01  0.78403611E+02                                 1.670938                            1.565639      -0.863476       2.466477                    0.999148       3.203399       8.301539       0.560983       1.131404      -0.746628       0.029188       0.016096       0.011220       0.035170       0.011295       0.008773      -0.007753      -0.001320      -0.019543      -0.019015       0.004434       0.014581              1.734007       2.074758       0.131244       0.439130       1.551305      -0.032118       1.575957           0.000000
           59              H      12.267751       0.198614      25.678296       0.117386       1.150291 0.82823680E+01  0.80385629E+02                                 1.687712                            1.588353      -0.885501       2.457903                    0.998998       3.204544       8.353127       0.552473       1.142276      -0.744167      -0.013523      -0.033151       0.007451       0.036570       0.010160       0.009123      -0.006781      -0.004120      -0.027659      -0.018979       0.003987       0.014992              1.739954       1.511753       0.162871       0.062513       2.053608      -0.398329       1.654501           0.000005
           60              H      11.061772       1.418914      24.124656       0.116881       1.334113 0.99475888E+01  0.10219651E+03                                 1.967590                            1.822122      -0.914216       2.445296                    0.998815       3.386792       9.416925       0.476343       1.251608      -0.719354      -0.035425      -0.013666      -0.009187       0.039065       0.010112       0.000910      -0.006217       0.004060      -0.035744      -0.014980      -0.001676       0.016656              2.052079       2.554207       0.177753       0.515496       1.726918      -0.064991       1.875111           0.000558
           61              H      16.331735       1.289310      26.353306       0.119017       1.232634 0.93308842E+01  0.94070144E+02                                 1.820086                            1.726097      -1.123835       2.345963                    0.996767       3.448800       9.411135       0.507386       1.197399      -0.729441       0.017076       0.018067      -0.024231       0.034716       0.003069      -0.005311      -0.009460       0.010447       0.005457      -0.012428      -0.000192       0.012620              1.876779       2.018621       0.107840      -0.085270       1.757327      -0.420241       1.854390           0.000013
           62              H       8.840283       9.935766      24.163706       0.113854       1.335524 0.99769036E+01  0.10251781E+03                                 1.964217                            1.820818      -0.978914       2.415021                    0.998334       3.394647       9.423081       0.478337       1.246145      -0.720529      -0.037440      -0.003611      -0.009465       0.038786      -0.004363      -0.001975       0.006697       0.020881      -0.029846      -0.014801      -0.001912       0.016713              2.043209       2.473411       0.244854       0.413364       1.779505       0.310634       1.876710           0.000489
           63              H       9.259120      11.472502      25.795446       0.113331       1.141932 0.81245583E+01  0.78404246E+02                                 1.670949                            1.565650      -0.863478       2.466477                    0.999148       3.203403       8.301583       0.560977       1.131412      -0.746626      -0.028534       0.017229       0.011220       0.035170      -0.005076       0.002328       0.011474       0.020224      -0.019543      -0.019015       0.004434       0.014581              1.734019       1.795842      -0.292286      -0.191751       1.830248       0.396362       1.575968           0.000000
           64              H      13.129720      10.524876      25.678296       0.117386       1.150291 0.82823728E+01  0.80385715E+02                                 1.687716                            1.588356      -0.885500       2.457903                    0.998998       3.204543       8.353136       0.552471       1.142280      -0.744166       0.035471       0.004864       0.007450       0.036570      -0.003296       0.001311       0.011291       0.019657      -0.027658      -0.018978       0.003987       0.014992              1.739957       2.059198       0.153195       0.313708       1.506169       0.253303       1.654505           0.000005
           65              H      12.675898       8.870318      24.124656       0.116879       1.334165 0.99480859E+01  0.10220326E+03                                 1.967681                            1.822199      -0.914230       2.445287                    0.998815       3.386817       9.417181       0.476318       1.251652      -0.719345       0.029547      -0.023846      -0.009186       0.039065      -0.006814       0.004930       0.003897       0.015483      -0.035745      -0.014981      -0.001675       0.016656              2.052178       2.087779      -0.447135      -0.201477       2.193557       0.478965       1.875198           0.000558
           66              H      10.153157      13.499042      26.353306       0.119017       1.232635 0.93309016E+01  0.94070387E+02                                 1.820090                            1.726101      -1.123835       2.345963                    0.996767       3.448801       9.411149       0.507384       1.197402      -0.729440      -0.024185       0.005755      -0.024231       0.034716      -0.006058       0.010848       0.000131       0.000092       0.005457      -0.012428      -0.000192       0.012619              1.876783       1.916047      -0.167064       0.406576       1.859909       0.136275       1.854393           0.000013
           67              H      -6.435127      11.145967      13.946500       0.117139       1.213911 0.90785278E+01  0.91104569E+02                                 1.809044                            1.706765      -1.146607       2.331154                    0.996406       3.512058       9.631865       0.507245       1.203270      -0.726920       0.017151      -0.029706       0.000000       0.034302      -0.008449      -0.005129      -0.002961      -0.009756      -0.017888      -0.012305      -0.000433       0.012737              1.872514       1.704641      -0.342406      -0.232933       2.100018      -0.134485       1.812882           0.000006
           68              H      12.870254       0.000000      13.946500       0.117139       1.213907 0.90784962E+01  0.91104170E+02                                 1.809040                            1.706762      -1.146597       2.331158                    0.996406       3.512053       9.631846       0.507246       1.203270      -0.726920      -0.034302       0.000000       0.000000       0.034302      -0.000000       0.000000       0.005922       0.019512      -0.017888      -0.012305      -0.000433       0.012737              1.872510       2.297701       0.000000       0.000000       1.506951       0.268968       1.812878           0.000006
           69              H       3.282673       5.685756      13.946500       0.117140       1.213908 0.90785026E+01  0.91104193E+02                                 1.809035                            1.706757      -1.146605       2.331155                    0.996406       3.512060       9.631843       0.507249       1.203263      -0.726922       0.017151       0.029706      -0.000000       0.034302       0.008449       0.005129      -0.002961      -0.009756      -0.017889      -0.012305      -0.000433       0.012737              1.872504       1.704632       0.342403       0.232931       2.100006      -0.134483       1.812874           0.000006
           70              H      -6.435127      11.145967       0.000000       0.117139       1.213911 0.90785263E+01  0.91104545E+02                                 1.809043                            1.706764      -1.146607       2.331154                    0.996406       3.512058       9.631863       0.507246       1.203270      -0.726920       0.017151      -0.029706      -0.000000       0.034302      -0.008449       0.005129       0.002961      -0.009756      -0.017888      -0.012305      -0.000433       0.012737              1.872513       1.704641      -0.342406       0.232933       2.100017       0.134485       1.812881           0.000006
           71              H      12.870254       0.000000       0.000000       0.117139       1.213907 0.90784961E+01  0.91104166E+02                                 1.809040                            1.706762      -1.146597       2.331158                    0.996406       3.512053       9.631845       0.507246       1.203270      -0.726920      -0.034302       0.000000      -0.000000       0.034302      -0.000000      -0.000000      -0.005922       0.019512      -0.017888      -0.012305      -0.000433       0.012737              1.872510       2.297700       0.000000      -0.000000       1.506950      -0.268968       1.812878           0.000006
           72              H       3.282673       5.685756       0.000000       0.117140       1.213909 0.90785038E+01  0.91104205E+02                                 1.809035                            1.706757      -1.146605       2.331155                    0.996406       3.512060       9.631842       0.507250       1.203262      -0.726922       0.017151       0.029706       0.000000       0.034302       0.008449      -0.005129       0.002961      -0.009756      -0.017889      -0.012305      -0.000433       0.012737              1.872504       1.704632       0.342403      -0.232931       2.100006       0.134483       1.812874           0.000006
           73              H       8.569156      14.842213      13.946500       0.119813       1.200805 0.89674266E+01  0.89561494E+02                                 1.788891                            1.692135      -1.120146       2.348428                    0.996998       3.434491       9.344946       0.512176       1.197384      -0.729043      -0.016518      -0.028611       0.000000       0.033037       0.005414      -0.000811       0.000468      -0.006251      -0.037552      -0.012587       0.000077       0.012510              1.850235       1.976285       0.193576       0.080207       2.199808      -0.046308       1.374612           0.000004
           74              H      -1.148644       1.989510      13.946500       0.119813       1.200805 0.89674344E+01  0.89561651E+02                                 1.788897                            1.692141      -1.120146       2.348427                    0.996998       3.434489       9.344965       0.512173       1.197391      -0.729042      -0.016518       0.028611      -0.000000       0.033037      -0.005414       0.000811       0.000468      -0.006251      -0.037552      -0.012587       0.000077       0.012510              1.850242       1.976293      -0.193576      -0.080207       2.199815      -0.046308       1.374616           0.000004
           75              H       2.297288       0.000000      13.946500       0.119813       1.200805 0.89674265E+01  0.89561554E+02                                 1.788896                            1.692140      -1.120146       2.348428                    0.996998       3.434488       9.344962       0.512173       1.197391      -0.729042       0.033037      -0.000000       0.000000       0.033037      -0.000000       0.000000      -0.000936       0.012502      -0.037552      -0.012587       0.000077       0.012510              1.850241       2.311575       0.000000       0.000000       1.864531       0.092615       1.374616           0.000004
           76              H       8.569156      14.842213       0.000000       0.119813       1.200805 0.89674268E+01  0.89561499E+02                                 1.788891                            1.692135      -1.120146       2.348428                    0.996998       3.434491       9.344947       0.512176       1.197384      -0.729043      -0.016518      -0.028611      -0.000000       0.033037       0.005414       0.000811      -0.000468      -0.006251      -0.037552      -0.012587       0.000077       0.012510              1.850235       1.976285       0.193576      -0.080207       2.199808       0.046308       1.374613           0.000004
           77              H      -1.148644       1.989510       0.000000       0.119813       1.200806 0.89674381E+01  0.89561691E+02                                 1.788897                            1.692140      -1.120146       2.348427                    0.996998       3.434490       9.344966       0.512173       1.197390      -0.729042      -0.016518       0.028611       0.000000       0.033037      -0.005414      -0.000811      -0.000468      -0.006251      -0.037552      -0.012587       0.000077       0.012510              1.850241       1.976293      -0.193576       0.080207       2.199815       0.046308       1.374616           0.000004
           78              H       2.297288       0.000000       0.000000       0.119813       1.200805 0.89674268E+01  0.89561560E+02                                 1.788896                            1.692140      -1.120146       2.348427                    0.996998       3.434488       9.344963       0.512172       1.197391      -0.729042       0.033037      -0.000000      -0.000000       0.033037      -0.000000      -0.000000       0.000936       0.012503      -0.037552      -0.012587       0.000077       0.012510              1.850241       2.311576       0.000000      -0.000000       1.864532      -0.092615       1.374616           0.000004
           79              C      -2.685708      11.934197       8.909024       0.635681      23.112240 0.22580471E+03  0.45630685E+04                                 7.556215                            5.324152       0.058719       2.091071                    0.999574      21.499752      59.678628       0.643848       0.470759      -1.019313       0.046896      -0.013160      -0.048633       0.068830      -0.018052       0.096608      -0.025517       0.064151       0.021612      -0.080560      -0.040408       0.120968             10.361749      11.112062      -0.825718      -6.910523       8.125282       1.796660      11.847903           0.006140
           80              C      -3.669636      12.178761       9.989320      -0.035728      41.143134 0.42024678E+03  0.97090586E+04                                10.362505                            6.760008       0.023417       2.015344                    0.999273      26.869225      74.362840       0.650148       0.407776      -1.079435      -0.029500       0.008278       0.033587       0.045463      -0.001054       0.000150       0.002863      -0.004366      -0.017105      -0.006440       0.000506       0.005935             15.725387      17.696774      -2.039449     -12.421543      10.856918       3.389179      18.622468           0.001092
           81              C      -3.835130      13.446022      10.527934      -0.094822      35.651765 0.39985038E+03  0.92326458E+04                                 9.487841                            6.670242       0.006272       1.974569                    0.999634      29.012325      83.446607       0.635712       0.417270      -1.060571      -0.016364      -0.016600       0.013734       0.027055       0.020844       0.009889      -0.011073      -0.019245      -0.045254      -0.029681      -0.001204       0.030885             12.798290      14.153561      -1.680937      -8.865028      10.051854       3.061952      14.189456           0.000609
           82              C      -4.756572      13.690419      11.505584      -0.149097      36.858688 0.41016846E+03  0.95138533E+04                                 9.706060                            6.769887       0.111472       2.007610                    0.999741      29.260827      83.845579       0.630202       0.419017      -1.061419       0.010764      -0.009836      -0.018681       0.023698      -0.004184       0.000468       0.015656      -0.043148      -0.059876      -0.024540      -0.011717       0.036257             13.287522      15.717154      -0.677053      -9.761345       9.624853       1.812597      14.520560           0.000053
           83              C      -5.549155      12.682872      11.987854       0.089389      41.411700 0.39947301E+03  0.91524245E+04                                10.604924                            6.700784      -0.141862       1.968715                    0.999316      26.227237      73.313353       0.634253       0.421498      -1.065915       0.003908      -0.000193      -0.003749       0.005419      -0.015457      -0.009169      -0.009007       0.010912       0.023778      -0.025204       0.010465       0.014739             16.748545      19.946495      -2.413281     -13.730375      11.106135       3.298111      19.193007           0.000667
           84              C      -5.404263      11.410225      11.447566      -0.156730      37.555686 0.42861713E+03  0.10040397E+05                                 9.817930                            6.907869       0.123593       2.006736                    0.999746      29.568697      84.833983       0.626289       0.417494      -1.063584       0.016515       0.003579      -0.022430       0.028083       0.022269      -0.011733      -0.010542      -0.025304      -0.044562      -0.023367      -0.014022       0.037389             13.413271      14.687329      -2.233775      -9.447500      10.553521       3.451808      14.998963           0.000082
           85              C      -4.433843      11.156739      10.486094      -0.093997      35.344815 0.40277952E+03  0.93174136E+04                                 9.441512                            6.697295      -0.000769       1.971526                    0.999683      29.066847      83.684717       0.634038       0.417602      -1.060343      -0.008641       0.021435       0.015662       0.027918      -0.003948       0.012213       0.008089      -0.036135      -0.052054      -0.027664      -0.000606       0.028270             12.622558      14.313930      -1.031465      -8.929417       9.727712       1.825242      13.826032           0.000507
           86              C      -6.587114      12.932486      13.004553       0.091203      45.087053 0.40251062E+03  0.92416319E+04                                11.134685                            6.699688      -0.172619       1.953143                    0.999174      26.433611      74.024489       0.637928       0.418180      -1.067777      -0.012072       0.000534       0.004714       0.012971       0.009728      -0.010535       0.005622      -0.001396      -0.012349      -0.017720       0.005000       0.012721             17.824910      19.751993      -4.672497     -12.784227      13.816639       0.464193      19.906096           0.000065
           87              C      -7.270372      14.126024      13.022126      -0.214686      41.395539 0.46194492E+03  0.11067742E+05                                10.556665                            7.225984       0.004620       1.959610                    0.999355      30.985684      91.034505       0.603118       0.423872      -1.055524      -0.006265      -0.009131       0.003563       0.011632       0.023074       0.007624      -0.019754      -0.019713       0.044511      -0.038395       0.007476       0.030919             14.850310      16.587792      -7.996147      -7.088289      16.401302       2.279247      11.561835           0.000449
           88              C       1.960372      13.190516       8.909024       0.635680      23.112135 0.22580393E+03  0.45630441E+04                                 7.556156                            5.324121       0.058699       2.091064                    0.999574      21.499701      59.678235       0.643854       0.470756      -1.019317      -0.034842      -0.034034      -0.048632       0.068829       0.036804      -0.070402      -0.070909      -0.000809       0.021613      -0.080561      -0.040408       0.120969             10.361648       9.586974       1.706128       5.011150       9.650204       5.086283      11.847765           0.006141
           89              C       2.664135      13.920340       9.989320      -0.035728      41.142783 0.42024362E+03  0.97089627E+04                                10.362430                            6.759974       0.023423       2.015346                    0.999273      26.869111      74.362327       0.650151       0.407775      -1.079436       0.021919       0.021409       0.033586       0.045463      -0.001363       0.002404      -0.001562       0.004006      -0.017104      -0.006440       0.000507       0.005933             15.725227      14.333026       3.981354       9.145792      14.220429       9.062607      18.622224           0.001092
           90              C       3.844362      13.430032      10.527934      -0.094822      35.651684 0.39984870E+03  0.92326020E+04                                 9.487838                            6.670234       0.006268       1.974568                    0.999634      29.012290      83.446616       0.635711       0.417271      -1.060570      -0.006195       0.022471       0.013734       0.027055      -0.018754      -0.014532      -0.003029      -0.026483      -0.045255      -0.029680      -0.001205       0.030885             12.798273      12.533018       2.616518       7.084219      11.672399       6.146331      14.189403           0.000609
           91              C       4.516736      14.105825      11.505584      -0.149098      36.858729 0.41016864E+03  0.95138621E+04                                 9.706084                            6.769901       0.111475       2.007611                    0.999741      29.260797      83.845613       0.630200       0.419019      -1.061417      -0.013900      -0.004405      -0.018681       0.023698      -0.016591       0.013324      -0.008234       0.028819      -0.059877      -0.024541      -0.011716       0.036257             13.287556      11.734315       2.976576       6.450452      13.607766       7.547286      14.520586           0.000053
           92              C       4.040467      15.295997      11.987854       0.089391      41.411407 0.39946964E+03  0.91523265E+04                                10.604877                            6.700754      -0.141851       1.968720                    0.999316      26.227108      73.312867       0.634254       0.421497      -1.065916      -0.002122      -0.003285      -0.003748       0.005417       0.012450      -0.003217       0.012447       0.021311       0.023772      -0.025202       0.010463       0.014739             16.748468      15.406151       5.034599       9.721405      15.646347      10.241722      19.192905           0.000667
           93              C       2.865876      15.806839      11.447566      -0.156733      37.555844 0.42861834E+03  0.10040434E+05                                 9.817981                            6.907890       0.123565       2.006728                    0.999747      29.568694      84.834082       0.626286       0.417495      -1.063583      -0.005163      -0.016094      -0.022436       0.028090      -0.022096      -0.003271       0.015426      -0.025925      -0.044574      -0.023361      -0.014033       0.037394             13.413371      13.521634       2.906935       7.713232      11.719388       6.455902      14.999092           0.000082
           94              C       2.161142      15.093174      10.486094      -0.093996      35.344456 0.40277329E+03  0.93172509E+04                                 9.441499                            6.697267      -0.000759       1.971530                    0.999683      29.066644      83.684564       0.634035       0.417605      -1.060339       0.022884      -0.003234       0.015661       0.027918      -0.013672       0.000897      -0.014623       0.024904      -0.052055      -0.027665      -0.000603       0.028268             12.622544      11.767638       2.501583       6.045467      12.274005       6.820397      13.825988           0.000507
           95              C       4.775618      16.070088      13.004553       0.091205      45.086955 0.40250944E+03  0.92415985E+04                                11.134678                            6.699683      -0.172633       1.953140                    0.999174      26.433551      74.024309       0.637928       0.418180      -1.067776       0.006497       0.010189       0.004714       0.012971      -0.005469       0.010138       0.006313      -0.016147      -0.012352      -0.017722       0.005002       0.012720             17.824912      19.346990       4.906339       6.794131      14.221647      10.839366      19.906098           0.000065
           96              C       6.150882      16.065038      13.022126      -0.214686      41.395523 0.46194441E+03  0.11067730E+05                                10.556685                            7.225994       0.004623       1.959611                    0.999355      30.985633      91.034466       0.603116       0.423874      -1.055523      -0.004775       0.009991       0.003563       0.011632      -0.020073      -0.020919       0.003275      -0.030109       0.044511      -0.038394       0.007476       0.030919             14.850351      23.372862       4.078848       5.518052       9.616329       4.999030      11.561863           0.000449
           97              C       0.725337       8.538733       8.909024       0.635684      23.112260 0.22580545E+03  0.45630831E+04                                 7.556208                            5.324155       0.058701       2.091064                    0.999573      21.499709      59.678331       0.643849       0.470759      -1.019315      -0.012054       0.047193      -0.048634       0.068831      -0.018752      -0.026206       0.096422      -0.063344       0.021616      -0.080557      -0.040409       0.120967             10.361736       8.156872      -0.880496       1.899333      11.080431      -6.883019      11.847904           0.006139
           98              C       1.005501       7.564345       9.989320      -0.035729      41.143047 0.42024685E+03  0.97090610E+04                                10.362484                            6.760009       0.023414       2.015343                    0.999273      26.869229      74.362866       0.650148       0.407776      -1.079434       0.007581      -0.029688       0.033587       0.045463       0.002416      -0.002554      -0.001301       0.000358      -0.017104      -0.006440       0.000506       0.005933             15.725304      10.800678      -1.941980       3.275625      17.752892     -12.451849      18.622342           0.001092
           99              C      -0.009232       6.787392      10.527934      -0.094822      35.651997 0.39985371E+03  0.92327444E+04                                 9.487941                            6.670326       0.006269       1.974568                    0.999634      29.012298      83.446693       0.635700       0.417277      -1.060566       0.022558      -0.005871       0.013734       0.027055      -0.002088       0.004644       0.014100       0.045726      -0.045258      -0.029680      -0.001206       0.030886             12.798408       9.621565      -0.935544       1.780700      14.584060      -9.208424      14.189598           0.000609
          100              C       0.239835       5.867202      11.505584      -0.149099      36.858597 0.41016829E+03  0.95138483E+04                                 9.706030                            6.769883       0.111475       2.007611                    0.999741      29.260827      83.845569       0.630203       0.419017      -1.061419       0.003136       0.014241      -0.018681       0.023699       0.020775      -0.013792      -0.007422       0.014327      -0.059877      -0.024540      -0.011716       0.036257             13.287435      10.561530      -2.299412       3.310809      14.780337      -9.359783      14.520439           0.000053
          101              C       1.508688       5.684578      11.987854       0.089391      41.411505 0.39947068E+03  0.91523573E+04                                10.604894                            6.700764      -0.141854       1.968718                    0.999316      26.227147      73.313032       0.634254       0.421497      -1.065915      -0.001784       0.003480      -0.003748       0.005417       0.003003       0.012388      -0.003438      -0.032221       0.023773      -0.025202       0.010463       0.014739             16.748492      11.226189      -2.621257       4.008839      19.826350     -13.539883      19.192938           0.000667
          102              C       2.538387       6.446382      11.447566      -0.156733      37.556106 0.42862035E+03  0.10040502E+05                                 9.818064                            6.907929       0.123564       2.006727                    0.999747      29.568751      84.834562       0.626281       0.417498      -1.063580      -0.011357       0.012518      -0.022436       0.028090      -0.000178       0.014996      -0.004881       0.051233      -0.044578      -0.023361      -0.014034       0.037395             13.413521       9.652503      -0.673048       1.734340      15.588775      -9.907974      14.999285           0.000082
          103              C       2.272702       7.413532      10.486094      -0.093998      35.344688 0.40277616E+03  0.93173374E+04                                 9.441478                            6.697236      -0.000770       1.971526                    0.999683      29.067002      83.685780       0.634044       0.417598      -1.060343      -0.014244      -0.018201       0.015662       0.027919       0.017619      -0.013109       0.006533       0.011226      -0.052054      -0.027662      -0.000605       0.028267             12.622510       9.980952      -1.469956       2.883819      14.060652      -8.645707      13.825925           0.000508
          104              C       1.811495       4.660872      13.004553       0.091206      45.087072 0.40251031E+03  0.92416249E+04                                11.134701                            6.699693      -0.172638       1.953138                    0.999174      26.433591      74.024484       0.637927       0.418181      -1.067776       0.005575      -0.010721       0.004714       0.012971      -0.004258       0.000398      -0.011936       0.017547      -0.012352      -0.017722       0.005002       0.012720             17.824952      11.253961      -0.233797       5.990070      22.314758     -11.303619      19.906137           0.000065
          105              C       1.119491       3.472384      13.022126      -0.214687      41.395701 0.46194633E+03  0.11067788E+05                                10.556710                            7.226005       0.004619       1.959610                    0.999355      30.985714      91.034742       0.603116       0.423874      -1.055523       0.011040      -0.000860       0.003563       0.011632      -0.003001       0.013296       0.016479       0.049821       0.044511      -0.038394       0.007475       0.030919             14.850395       9.523103       3.917370       1.570249      23.466192      -7.278311      11.561889           0.000449
          106              C      -2.685708      11.934197       5.037476       0.635681      23.112238 0.22580470E+03  0.45630681E+04                                 7.556214                            5.324151       0.058719       2.091071                    0.999574      21.499751      59.678625       0.643848       0.470760      -1.019313       0.046896      -0.013160       0.048633       0.068830      -0.018052      -0.096608       0.025517       0.064151       0.021612      -0.080560      -0.040408       0.120968             10.361748      11.112061      -0.825717       6.910523       8.125282      -1.796660      11.847903           0.006140
          107              C      -3.669636      12.178761       3.957180      -0.035728      41.143129 0.42024675E+03  0.97090574E+04                                10.362503                            6.760008       0.023417       2.015344                    0.999273      26.869224      74.362832       0.650148       0.407776      -1.079435      -0.029500       0.008278      -0.033587       0.045463      -0.001054      -0.000150      -0.002863      -0.004366      -0.017105      -0.006440       0.000506       0.005935             15.725384      17.696770      -2.039448      12.421540      10.856917      -3.389178      18.622465           0.001092
          108              C      -3.835130      13.446022       3.418566      -0.094822      35.651757 0.39985026E+03  0.92326424E+04                                 9.487840                            6.670241       0.006273       1.974570                    0.999634      29.012321      83.446592       0.635712       0.417270      -1.060571      -0.016364      -0.016600      -0.013734       0.027055       0.020844      -0.009889       0.011073      -0.019245      -0.045254      -0.029681      -0.001204       0.030885             12.798288      14.153559      -1.680937       8.865026      10.051852      -3.061951      14.189453           0.000609
          109              C      -4.756572      13.690419       2.440916      -0.149098      36.858692 0.41016850E+03  0.95138546E+04                                 9.706061                            6.769888       0.111472       2.007610                    0.999741      29.260829      83.845586       0.630202       0.419017      -1.061419       0.010764      -0.009836       0.018681       0.023698      -0.004184      -0.000468      -0.015656      -0.043148      -0.059877      -0.024540      -0.011716       0.036257             13.287523      15.717155      -0.677053       9.761346       9.624854      -1.812598      14.520561           0.000053
          110              C      -5.549155      12.682872       1.958646       0.089389      41.411696 0.39947298E+03  0.91524236E+04                                10.604923                            6.700784      -0.141862       1.968715                    0.999316      26.227236      73.313348       0.634253       0.421498      -1.065915       0.003908      -0.000193       0.003749       0.005419      -0.015457       0.009169       0.009007       0.010912       0.023779      -0.025204       0.010465       0.014739             16.748544      19.946492      -2.413281      13.730373      11.106135      -3.298111      19.193004           0.000667
          111              C      -5.404263      11.410225       2.498934      -0.156730      37.555682 0.42861708E+03  0.10040395E+05                                 9.817929                            6.907869       0.123594       2.006736                    0.999746      29.568696      84.833979       0.626289       0.417494      -1.063584       0.016515       0.003579       0.022430       0.028083       0.022269       0.011733       0.010542      -0.025304      -0.044562      -0.023367      -0.014022       0.037389             13.413270      14.687328      -2.233774       9.447499      10.553521      -3.451808      14.998961           0.000082
          112              C      -4.433843      11.156739       3.460406      -0.093997      35.344818 0.40277955E+03  0.93174146E+04                                 9.441513                            6.697295      -0.000769       1.971526                    0.999683      29.066849      83.684727       0.634038       0.417602      -1.060343      -0.008641       0.021435      -0.015662       0.027918      -0.003948      -0.012213      -0.008089      -0.036135      -0.052054      -0.027664      -0.000606       0.028270             12.622559      14.313931      -1.031465       8.929418       9.727713      -1.825243      13.826034           0.000507
          113              C      -6.587114      12.932486       0.941947       0.091203      45.087055 0.40251064E+03  0.92416326E+04                                11.134685                            6.699688      -0.172619       1.953143                    0.999174      26.433612      74.024492       0.637928       0.418180      -1.067777      -0.012072       0.000534      -0.004714       0.012971       0.009728       0.010535      -0.005622      -0.001396      -0.012349      -0.017720       0.005000       0.012721             17.824910      19.751993      -4.672497      12.784227      13.816640      -0.464193      19.906096           0.000065
          114              C      -7.270372      14.126024       0.924374      -0.214686      41.395536 0.46194488E+03  0.11067740E+05                                10.556665                            7.225983       0.004620       1.959610                    0.999355      30.985683      91.034503       0.603118       0.423872      -1.055524      -0.006265      -0.009131      -0.003563       0.011632       0.023074      -0.007624       0.019754      -0.019713       0.044511      -0.038395       0.007476       0.030919             14.850309      16.587791      -7.996146       7.088288      16.401302      -2.279246      11.561835           0.000449
          115              C       1.960372      13.190516       5.037476       0.635680      23.112135 0.22580394E+03  0.45630444E+04                                 7.556156                            5.324121       0.058699       2.091064                    0.999574      21.499701      59.678235       0.643854       0.470756      -1.019317      -0.034842      -0.034034       0.048632       0.068829       0.036804       0.070402       0.070909      -0.000809       0.021613      -0.080561      -0.040408       0.120969             10.361648       9.586974       1.706128      -5.011150       9.650204      -5.086283      11.847765           0.006141
          116              C       2.664135      13.920340       3.957180      -0.035728      41.142775 0.42024355E+03  0.97089607E+04                                10.362428                            6.759973       0.023423       2.015346                    0.999273      26.869109      74.362315       0.650151       0.407775      -1.079436       0.021919       0.021409      -0.033586       0.045463      -0.001363      -0.002404       0.001562       0.004006      -0.017104      -0.006440       0.000507       0.005933             15.725222      14.333023       3.981352      -9.145789      14.220426      -9.062603      18.622218           0.001092
          117              C       3.844362      13.430032       3.418566      -0.094822      35.651680 0.39984865E+03  0.92326005E+04                                 9.487837                            6.670234       0.006268       1.974568                    0.999634      29.012289      83.446615       0.635711       0.417271      -1.060570      -0.006195       0.022471      -0.013734       0.027055      -0.018754       0.014532       0.003029      -0.026483      -0.045254      -0.029680      -0.001205       0.030884             12.798272      12.533015       2.616517      -7.084218      11.672399      -6.146330      14.189401           0.000609
          118              C       4.516736      14.105825       2.440916      -0.149098      36.858729 0.41016865E+03  0.95138623E+04                                 9.706083                            6.769900       0.111475       2.007611                    0.999741      29.260798      83.845613       0.630200       0.419019      -1.061417      -0.013900      -0.004405       0.018681       0.023698      -0.016591      -0.013324       0.008234       0.028819      -0.059877      -0.024541      -0.011716       0.036256             13.287555      11.734314       2.976576      -6.450451      13.607766      -7.547286      14.520586           0.000053
          119              C       4.040467      15.295997       1.958646       0.089391      41.411403 0.39946961E+03  0.91523257E+04                                10.604876                            6.700754      -0.141851       1.968720                    0.999316      26.227107      73.312861       0.634254       0.421497      -1.065916      -0.002122      -0.003285       0.003748       0.005417       0.012450       0.003217      -0.012447       0.021311       0.023772      -0.025202       0.010463       0.014739             16.748466      15.406150       5.034598      -9.721404      15.646345     -10.241721      19.192902           0.000667
          120              C       2.865876      15.806839       2.498934      -0.156733      37.555840 0.42861828E+03  0.10040433E+05                                 9.817980                            6.907890       0.123565       2.006728                    0.999747      29.568693      84.834076       0.626286       0.417495      -1.063583      -0.005163      -0.016094       0.022436       0.028090      -0.022096       0.003271      -0.015426      -0.025925      -0.044574      -0.023361      -0.014033       0.037394             13.413369      13.521632       2.906934      -7.713230      11.719387      -6.455901      14.999089           0.000082
          121              C       2.161142      15.093174       3.460406      -0.093996      35.344460 0.40277335E+03  0.93172525E+04                                 9.441499                            6.697268      -0.000759       1.971530                    0.999683      29.066646      83.684568       0.634035       0.417605      -1.060339       0.022884      -0.003234      -0.015661       0.027918      -0.013672      -0.000897       0.014623       0.024904      -0.052055      -0.027665      -0.000603       0.028268             12.622544      11.767638       2.501583      -6.045466      12.274005      -6.820398      13.825988           0.000507
          122              C       4.775618      16.070088       0.941947       0.091205      45.086946 0.40250936E+03  0.92415964E+04                                11.134677                            6.699683      -0.172633       1.953140                    0.999174      26.433548      74.024299       0.637928       0.418180      -1.067776       0.006497       0.010189      -0.004714       0.012971      -0.005469      -0.010138      -0.006313      -0.016147      -0.012352      -0.017722       0.005002       0.012720             17.824910      19.346988       4.906338      -6.794130      14.221645     -10.839364      19.906096           0.000065
          123              C       6.150882      16.065038       0.924374      -0.214686      41.395521 0.46194439E+03  0.11067730E+05                                10.556684                            7.225994       0.004623       1.959611                    0.999355      30.985632      91.034464       0.603116       0.423874      -1.055523      -0.004775       0.009991      -0.003563       0.011632      -0.020073       0.020919      -0.003275      -0.030109       0.044511      -0.038395       0.007476       0.030919             14.850351      23.372861       4.078847      -5.518052       9.616329      -4.999030      11.561863           0.000449
          124              C       0.725337       8.538733       5.037476       0.635684      23.112261 0.22580547E+03  0.45630835E+04                                 7.556207                            5.324155       0.058701       2.091064                    0.999573      21.499710      59.678332       0.643849       0.470759      -1.019315      -0.012054       0.047193       0.048634       0.068831      -0.018752       0.026206      -0.096422      -0.063344       0.021616      -0.080557      -0.040409       0.120967             10.361735       8.156872      -0.880496      -1.899334      11.080430       6.883019      11.847903           0.006139
          125              C       1.005501       7.564345       3.957180      -0.035729      41.143045 0.42024684E+03  0.97090607E+04                                10.362483                            6.760009       0.023414       2.015343                    0.999273      26.869229      74.362863       0.650148       0.407776      -1.079434       0.007581      -0.029688      -0.033587       0.045463       0.002416       0.002554       0.001301       0.000358      -0.017104      -0.006440       0.000506       0.005933             15.725302      10.800678      -1.941979      -3.275625      17.752888      12.451846      18.622338           0.001092
          126              C      -0.009232       6.787392       3.418566      -0.094822      35.651991 0.39985364E+03  0.92327421E+04                                 9.487939                            6.670325       0.006269       1.974568                    0.999634      29.012295      83.446680       0.635700       0.417277      -1.060566       0.022558      -0.005871      -0.013734       0.027055      -0.002088      -0.004644      -0.014100       0.045726      -0.045259      -0.029680      -0.001206       0.030886             12.798406       9.621564      -0.935543      -1.780700      14.584057       9.208422      14.189595           0.000609
          127              C       0.239835       5.867202       2.440916      -0.149099      36.858598 0.41016831E+03  0.95138489E+04                                 9.706031                            6.769883       0.111475       2.007611                    0.999741      29.260828      83.845572       0.630203       0.419017      -1.061419       0.003136       0.014240       0.018681       0.023699       0.020775       0.013792       0.007422       0.014327      -0.059877      -0.024540      -0.011716       0.036257             13.287435      10.561531      -2.299412      -3.310809      14.780337       9.359783      14.520438           0.000053
          128              C       1.508688       5.684578       1.958646       0.089391      41.411502 0.39947065E+03  0.91523565E+04                                10.604893                            6.700763      -0.141854       1.968718                    0.999316      26.227146      73.313027       0.634254       0.421497      -1.065915      -0.001784       0.003480       0.003748       0.005417       0.003003      -0.012388       0.003438      -0.032221       0.023773      -0.025202       0.010463       0.014739             16.748491      11.226188      -2.621256      -4.008838      19.826349      13.539882      19.192936           0.000667
          129              C       2.538387       6.446382       2.498934      -0.156733      37.556100 0.42862025E+03  0.10040499E+05                                 9.818064                            6.907929       0.123565       2.006727                    0.999747      29.568747      84.834550       0.626281       0.417498      -1.063580      -0.011357       0.012518       0.022436       0.028090      -0.000178      -0.014996       0.004881       0.051233      -0.044578      -0.023361      -0.014034       0.037395             13.413521       9.652502      -0.673048      -1.734339      15.588776       9.907974      14.999284           0.000082
          130              C       2.272702       7.413532       3.460406      -0.093998      35.344689 0.40277616E+03  0.93173375E+04                                 9.441479                            6.697235      -0.000770       1.971526                    0.999683      29.067005      83.685796       0.634044       0.417598      -1.060343      -0.014244      -0.018201      -0.015662       0.027919       0.017619       0.013109      -0.006533       0.011226      -0.052054      -0.027662      -0.000605       0.028266             12.622510       9.980953      -1.469955      -2.883818      14.060652       8.645708      13.825925           0.000508
          131              C       1.811495       4.660872       0.941947       0.091206      45.087073 0.40251031E+03  0.92416250E+04                                11.134701                            6.699693      -0.172638       1.953138                    0.999174      26.433591      74.024485       0.637927       0.418181      -1.067776       0.005575      -0.010721      -0.004714       0.012971      -0.004258      -0.000398       0.011936       0.017547      -0.012352      -0.017722       0.005002       0.012720             17.824953      11.253961      -0.233797      -5.990069      22.314760      11.303620      19.906138           0.000065
          132              C       1.119491       3.472384       0.924374      -0.214687      41.395702 0.46194634E+03  0.11067788E+05                                10.556710                            7.226005       0.004619       1.959610                    0.999355      30.985714      91.034742       0.603116       0.423874      -1.055523       0.011040      -0.000860      -0.003563       0.011632      -0.003001      -0.013296      -0.016479       0.049821       0.044511      -0.038394       0.007475       0.030919             14.850395       9.523103       3.917370      -1.570249      23.466193       7.278311      11.561889           0.000449
          133              C       7.032092       4.897526      18.983976       0.635682      23.112127 0.22580382E+03  0.45630456E+04                                 7.556181                            5.324137       0.058720       2.091071                    0.999574      21.499719      59.678488       0.643849       0.470759      -1.019314       0.046896       0.013160       0.048633       0.068830       0.018053      -0.096609      -0.025518       0.064152       0.021613      -0.080560      -0.040409       0.120969             10.361691      11.112011       0.825676       6.910484       8.125225       1.796610      11.847838           0.006140
          134              C       6.048164       4.652962      17.903680      -0.035728      41.143001 0.42024568E+03  0.97090253E+04                                10.362474                            6.759995       0.023420       2.015345                    0.999273      26.869187      74.362667       0.650149       0.407775      -1.079435      -0.029500      -0.008278      -0.033587       0.045463       0.001054      -0.000151       0.002863      -0.004365      -0.017103      -0.006440       0.000506       0.005934             15.725310      17.696672       2.039359      12.421454      10.856916       3.389094      18.622342           0.001092
          135              C       5.882670       3.385701      17.365066      -0.094822      35.651912 0.39985212E+03  0.92326979E+04                                 9.487916                            6.670300       0.006278       1.974571                    0.999634      29.012249      83.446490       0.635703       0.417275      -1.060567      -0.016363       0.016600      -0.013734       0.027054      -0.020844      -0.009890      -0.011073      -0.019245      -0.045257      -0.029682      -0.001204       0.030886             12.798396      14.153651       1.681016       8.865097      10.051946       3.062038      14.189590           0.000609
          136              C       4.961228       3.141304      16.387416      -0.149097      36.858552 0.41016731E+03  0.95138191E+04                                 9.706027                            6.769875       0.111475       2.007611                    0.999741      29.260785      83.845401       0.630203       0.419017      -1.061419       0.010765       0.009836       0.018681       0.023698       0.004183      -0.000468       0.015655      -0.043147      -0.059876      -0.024540      -0.011716       0.036256             13.287449      15.717020       0.677078       9.761247       9.624863       1.812628      14.520463           0.000053
          137              C       4.168645       4.148851      15.905146       0.089388      41.411671 0.39947226E+03  0.91524028E+04                                10.604922                            6.700776      -0.141860       1.968716                    0.999316      26.227208      73.313245       0.634253       0.421497      -1.065915       0.003908       0.000193       0.003749       0.005419       0.015457       0.009169      -0.009007       0.010912       0.023779      -0.025204       0.010464       0.014740             16.748553      19.946467       2.413345      13.730367      11.106177       3.298180      19.193015           0.000667
          138              C       4.313537       5.421498      16.445434      -0.156730      37.555828 0.42861669E+03  0.10040393E+05                                 9.818012                            6.907895       0.123595       2.006737                    0.999746      29.568633      84.834082       0.626283       0.417497      -1.063581       0.016515      -0.003579       0.022430       0.028083      -0.022270       0.011733      -0.010543      -0.025303      -0.044565      -0.023367      -0.014023       0.037390             13.413445      14.687506       2.233922       9.447667      10.553641       3.451964      14.999189           0.000082
          139              C       5.283957       5.674984      17.406906      -0.093997      35.344726 0.40277646E+03  0.93173450E+04                                 9.441489                            6.697240      -0.000770       1.971526                    0.999683      29.066987      83.685708       0.634044       0.417599      -1.060343      -0.008641      -0.021436      -0.015663       0.027919       0.003949      -0.012212       0.008087      -0.036130      -0.052053      -0.027661      -0.000605       0.028267             12.622531      14.313780       1.031562       8.929332       9.727871       1.825371      13.825942           0.000508
          140              C       3.130686       3.899237      14.888447       0.091204      45.087125 0.40251094E+03  0.92416423E+04                                11.134703                            6.699694      -0.172620       1.953143                    0.999174      26.433623      74.024564       0.637927       0.418180      -1.067777      -0.012072      -0.000534      -0.004714       0.012971      -0.009728       0.010535       0.005622      -0.001395      -0.012350      -0.017721       0.005000       0.012721             17.824959      19.752039       4.672555      12.784265      13.816684       0.464244      19.906154           0.000065
          141              C       2.447428       2.705699      14.870874      -0.214686      41.395670 0.46194610E+03  0.11067781E+05                                10.556706                            7.226005       0.004618       1.959609                    0.999355      30.985708      91.034724       0.603115       0.423874      -1.055523      -0.006265       0.009131      -0.003563       0.011632      -0.023074      -0.007623      -0.019754      -0.019713       0.044511      -0.038394       0.007475       0.030919             14.850391      16.587880       7.996215       7.088330      16.401403       2.279279      11.561890           0.000449
          142              C      11.678172       3.641207      18.983976       0.635680      23.112178 0.22580398E+03  0.45630458E+04                                 7.556171                            5.324123       0.058699       2.091064                    0.999574      21.499706      59.678271       0.643854       0.470756      -1.019316      -0.034843       0.034035       0.048633       0.068829      -0.036804       0.070402      -0.070908      -0.000809       0.021613      -0.080560      -0.040408       0.120968             10.361684       9.587012      -1.706147      -5.011180       9.650230       5.086307      11.847810           0.006141
          143              C      12.381935       2.911383      17.903680      -0.035728      41.143138 0.42024661E+03  0.97090535E+04                                10.362507                            6.760009       0.023418       2.015344                    0.999273      26.869216      74.362807       0.650147       0.407776      -1.079434       0.021919      -0.021409      -0.033587       0.045463       0.001364      -0.002405      -0.001561       0.004007      -0.017105      -0.006440       0.000506       0.005934             15.725396      14.333166      -3.981475      -9.145938      14.220552       9.062743      18.622469           0.001092
          144              C      13.562162       3.401691      17.365066      -0.094822      35.651797 0.39985069E+03  0.92326541E+04                                 9.487850                            6.670251       0.006270       1.974569                    0.999634      29.012326      83.446590       0.635711       0.417271      -1.060571      -0.006195      -0.022472      -0.013734       0.027055       0.018755       0.014533      -0.003027      -0.026480      -0.045255      -0.029680      -0.001205       0.030885             12.798298      12.533064      -2.616557      -7.084268      11.672375       6.146335      14.189456           0.000609
          145              C      14.234536       2.725898      16.387416      -0.149099      36.858758 0.41016951E+03  0.95138834E+04                                 9.706067                            6.769895       0.111473       2.007610                    0.999741      29.260853      83.845663       0.630202       0.419017      -1.061419      -0.013900       0.004405       0.018681       0.023698       0.016591      -0.013324      -0.008234       0.028821      -0.059877      -0.024540      -0.011716       0.036257             13.287528      11.734306      -2.976567      -6.450445      13.607719       7.547255      14.520559           0.000053
          146              C      13.758267       1.535726      15.905146       0.089392      41.411542 0.39947109E+03  0.91523694E+04                                10.604899                            6.700768      -0.141856       1.968718                    0.999316      26.227167      73.313102       0.634253       0.421498      -1.065915      -0.002122       0.003285       0.003748       0.005417      -0.012451       0.003217       0.012447       0.021312       0.023772      -0.025202       0.010463       0.014739             16.748509      15.406177      -5.034624      -9.721433      15.646383      10.241759      19.192966           0.000667
          147              C      12.583676       1.024884      16.445434      -0.156733      37.555959 0.42862027E+03  0.10040489E+05                                 9.817982                            6.907898       0.123564       2.006727                    0.999747      29.568791      84.834344       0.626287       0.417494      -1.063584      -0.005163       0.016095       0.022436       0.028090       0.022095       0.003271       0.015427      -0.025923      -0.044576      -0.023361      -0.014033       0.037394             13.413365      13.521595      -2.906927      -7.713199      11.719415       6.455915      14.999085           0.000082
          148              C      11.878942       1.738549      17.406906      -0.093996      35.344707 0.40277768E+03  0.93173614E+04                                 9.441486                            6.697271      -0.000762       1.971529                    0.999683      29.066809      83.684589       0.634040       0.417601      -1.060344       0.022883       0.003234      -0.015662       0.027918       0.013672      -0.000898      -0.014622       0.024906      -0.052054      -0.027664      -0.000605       0.028269             12.622531      11.767558      -2.501621      -6.045440      12.274031       6.820438      13.826004           0.000508
          149              C      14.493418       0.761635      14.888447       0.091205      45.087039 0.40251023E+03  0.92416211E+04                                11.134687                            6.699688      -0.172636       1.953139                    0.999174      26.433585      74.024420       0.637927       0.418180      -1.067777       0.006497      -0.010189      -0.004714       0.012971       0.005469      -0.010138       0.006313      -0.016148      -0.012352      -0.017722       0.005002       0.012720             17.824923      19.346999      -4.906340      -6.794136      14.221654      10.839374      19.906116           0.000065
          150              C      15.868682       0.766685      14.870874      -0.214686      41.395562 0.46194518E+03  0.11067749E+05                                10.556668                            7.225985       0.004621       1.959610                    0.999355      30.985685      91.034500       0.603118       0.423872      -1.055524      -0.004775      -0.009991      -0.003563       0.011632       0.020073       0.020919       0.003275      -0.030109       0.044511      -0.038395       0.007476       0.030919             14.850321      23.372816      -4.078828      -5.518037       9.616305       4.999015      11.561841           0.000449
          151              C      10.443137       8.292990      18.983976       0.635685      23.112264 0.22580556E+03  0.45630865E+04                                 7.556214                            5.324160       0.058699       2.091064                    0.999573      21.499715      59.678386       0.643848       0.470759      -1.019314      -0.012054      -0.047193       0.048634       0.068831       0.018752       0.026206       0.096422      -0.063344       0.021615      -0.080557      -0.040409       0.120966             10.361742       8.156864       0.880468      -1.899300      11.080454      -6.883030      11.847907           0.006139
          152              C      10.723301       9.267378      17.903680      -0.035729      41.142814 0.42024463E+03  0.97089936E+04                                10.362435                            6.759985       0.023418       2.015344                    0.999273      26.869149      74.362501       0.650150       0.407775      -1.079435       0.007581       0.029688      -0.033587       0.045463      -0.002416       0.002554      -0.001301       0.000359      -0.017105      -0.006440       0.000507       0.005934             15.725216      10.800604       1.941924      -3.275551      17.752817     -12.451782      18.622227           0.001092
          153              C       9.708568      10.044331      17.365066      -0.094823      35.651721 0.39984958E+03  0.92326290E+04                                 9.487850                            6.670247       0.006262       1.974566                    0.999634      29.012330      83.446813       0.635710       0.417271      -1.060569       0.022559       0.005871      -0.013735       0.027055       0.002090      -0.004642       0.014099       0.045725      -0.045255      -0.029679      -0.001205       0.030884             12.798278       9.621582       0.935599      -1.780765      14.583840      -9.208280      14.189411           0.000609
          154              C       9.957635      10.964521      16.387416      -0.149099      36.858716 0.41016862E+03  0.95138625E+04                                 9.706081                            6.769901       0.111475       2.007611                    0.999741      29.260816      83.845697       0.630200       0.419019      -1.061417       0.003135      -0.014241       0.018681       0.023698      -0.020775       0.013793      -0.007422       0.014327      -0.059878      -0.024541      -0.011716       0.036257             13.287543      10.561608       2.299513      -3.310911      14.780450      -9.359884      14.520572           0.000053
          155              C      11.226488      11.147145      15.905146       0.089391      41.411399 0.39946990E+03  0.91523339E+04                                10.604875                            6.700756      -0.141851       1.968719                    0.999316      26.227114      73.312889       0.634254       0.421497      -1.065916      -0.001784      -0.003480       0.003748       0.005417      -0.003003      -0.012388      -0.003438      -0.032221       0.023773      -0.025202       0.010463       0.014740             16.748449      11.226207       2.621306      -4.008888      19.826264     -13.539821      19.192876           0.000667
          156              C      12.256187      10.385341      16.445434      -0.156733      37.555840 0.42861869E+03  0.10040445E+05                                 9.817979                            6.907893       0.123565       2.006727                    0.999747      29.568709      84.834146       0.626286       0.417495      -1.063583      -0.011357      -0.012518       0.022436       0.028090       0.000178      -0.014995      -0.004881       0.051234      -0.044574      -0.023361      -0.014033       0.037394             13.413353       9.652474       0.673073      -1.734363      15.588519      -9.907777      14.999067           0.000082
          157              C      11.990502       9.418191      17.406906      -0.093997      35.344532 0.40277478E+03  0.93172945E+04                                 9.441516                            6.697286      -0.000767       1.971527                    0.999683      29.066695      83.684760       0.634033       0.417606      -1.060339      -0.014243       0.018201      -0.015661       0.027918      -0.017620       0.013112       0.006534       0.011229      -0.052056      -0.027665      -0.000604       0.028269             12.622556       9.980989       1.470074      -2.883925      14.060671      -8.645728      13.826007           0.000508
          158              C      11.529295      12.170851      14.888447       0.091205      45.086922 0.40250923E+03  0.92415928E+04                                11.134674                            6.699682      -0.172634       1.953140                    0.999174      26.433546      74.024299       0.637927       0.418181      -1.067776       0.005575       0.010721      -0.004714       0.012971       0.004257      -0.000398      -0.011936       0.017547      -0.012352      -0.017722       0.005002       0.012720             17.824896      11.253960       0.233830      -5.990092      22.314661     -11.303560      19.906068           0.000065
          159              C      10.837291      13.359339      14.870874      -0.214686      41.395528 0.46194432E+03  0.11067728E+05                                10.556685                            7.225993       0.004622       1.959611                    0.999355      30.985634      91.034471       0.603116       0.423874      -1.055523       0.011040       0.000860      -0.003562       0.011632       0.003001      -0.013296       0.016479       0.049822       0.044511      -0.038394       0.007476       0.030919             14.850347       9.523075      -3.917329      -1.570261      23.466108      -7.278284      11.561858           0.000449
          160              C       7.032092       4.897526      22.855524       0.635682      23.112126 0.22580382E+03  0.45630455E+04                                 7.556181                            5.324137       0.058721       2.091072                    0.999574      21.499719      59.678488       0.643849       0.470759      -1.019314       0.046896       0.013160      -0.048633       0.068830       0.018053       0.096609       0.025518       0.064152       0.021613      -0.080560      -0.040409       0.120969             10.361691      11.112010       0.825676      -6.910484       8.125224      -1.796610      11.847837           0.006140
          161              C       6.048164       4.652962      23.935820      -0.035728      41.142995 0.42024563E+03  0.97090236E+04                                10.362473                            6.759994       0.023420       2.015345                    0.999273      26.869185      74.362658       0.650149       0.407775      -1.079435      -0.029500      -0.008278       0.033587       0.045463       0.001054       0.000151      -0.002863      -0.004365      -0.017103      -0.006440       0.000506       0.005934             15.725307      17.696668       2.039358     -12.421451      10.856915      -3.389093      18.622338           0.001092
          162              C       5.882670       3.385701      24.474434      -0.094822      35.651905 0.39985203E+03  0.92326953E+04                                 9.487915                            6.670299       0.006278       1.974571                    0.999634      29.012248      83.446488       0.635703       0.417275      -1.060567      -0.016363       0.016600       0.013734       0.027054      -0.020844       0.009890       0.011073      -0.019245      -0.045257      -0.029682      -0.001204       0.030886             12.798393      14.153649       1.681013      -8.865095      10.051945      -3.062036      14.189586           0.000609
          163              C       4.961228       3.141304      25.452084      -0.149097      36.858546 0.41016723E+03  0.95138167E+04                                 9.706026                            6.769874       0.111475       2.007611                    0.999741      29.260781      83.845385       0.630203       0.419017      -1.061419       0.010765       0.009836      -0.018681       0.023698       0.004183       0.000468      -0.015655      -0.043147      -0.059876      -0.024540      -0.011716       0.036256             13.287448      15.717019       0.677077      -9.761246       9.624862      -1.812627      14.520462           0.000052
          164              C       4.168645       4.148851      25.934354       0.089388      41.411670 0.39947226E+03  0.91524028E+04                                10.604922                            6.700776      -0.141860       1.968716                    0.999316      26.227208      73.313242       0.634253       0.421497      -1.065915       0.003908       0.000193      -0.003749       0.005419       0.015457      -0.009169       0.009007       0.010912       0.023779      -0.025204       0.010464       0.014740             16.748552      19.946466       2.413345     -13.730366      11.106177      -3.298180      19.193014           0.000667
          165              C       4.313537       5.421498      25.394066      -0.156730      37.555827 0.42861668E+03  0.10040393E+05                                 9.818012                            6.907895       0.123595       2.006737                    0.999746      29.568633      84.834082       0.626283       0.417497      -1.063581       0.016515      -0.003579      -0.022430       0.028083      -0.022270      -0.011733       0.010542      -0.025303      -0.044565      -0.023367      -0.014023       0.037390             13.413445      14.687506       2.233922      -9.447667      10.553641      -3.451964      14.999188           0.000082
          166              C       5.283957       5.674984      24.432594      -0.093997      35.344731 0.40277652E+03  0.93173467E+04                                 9.441490                            6.697241      -0.000770       1.971526                    0.999683      29.066989      83.685717       0.634043       0.417599      -1.060343      -0.008641      -0.021436       0.015663       0.027919       0.003949       0.012212      -0.008087      -0.036130      -0.052053      -0.027661      -0.000605       0.028267             12.622532      14.313782       1.031562      -8.929334       9.727872      -1.825371      13.825943           0.000508
          167              C       3.130686       3.899237      26.951053       0.091204      45.087123 0.40251091E+03  0.92416415E+04                                11.134703                            6.699693      -0.172620       1.953143                    0.999174      26.433622      74.024561       0.637927       0.418180      -1.067777      -0.012072      -0.000534       0.004714       0.012971      -0.009728      -0.010535      -0.005622      -0.001395      -0.012350      -0.017721       0.005000       0.012721             17.824959      19.752038       4.672555     -12.784265      13.816684      -0.464244      19.906153           0.000065
          168              C       2.447428       2.705699      26.968626      -0.214686      41.395670 0.46194609E+03  0.11067781E+05                                10.556706                            7.226004       0.004618       1.959609                    0.999355      30.985708      91.034727       0.603115       0.423874      -1.055523      -0.006265       0.009131       0.003563       0.011632      -0.023074       0.007623       0.019754      -0.019713       0.044511      -0.038394       0.007475       0.030919             14.850391      16.587880       7.996215      -7.088330      16.401403      -2.279279      11.561890           0.000449
          169              C      11.678172       3.641207      22.855524       0.635680      23.112178 0.22580399E+03  0.45630459E+04                                 7.556171                            5.324123       0.058699       2.091064                    0.999574      21.499706      59.678270       0.643854       0.470756      -1.019316      -0.034843       0.034035      -0.048633       0.068829      -0.036804      -0.070402       0.070908      -0.000809       0.021613      -0.080560      -0.040408       0.120968             10.361684       9.587012      -1.706147       5.011180       9.650229      -5.086307      11.847810           0.006141
          170              C      12.381935       2.911383      23.935820      -0.035728      41.143132 0.42024655E+03  0.97090518E+04                                10.362505                            6.760008       0.023418       2.015344                    0.999273      26.869214      74.362798       0.650147       0.407776      -1.079434       0.021919      -0.021409       0.033587       0.045463       0.001364       0.002405       0.001561       0.004007      -0.017105      -0.006440       0.000506       0.005934             15.725393      14.333165      -3.981473       9.145937      14.220550      -9.062740      18.622465           0.001092
          171              C      13.562162       3.401691      24.474434      -0.094822      35.651795 0.39985068E+03  0.92326537E+04                                 9.487850                            6.670250       0.006270       1.974569                    0.999634      29.012327      83.446593       0.635711       0.417271      -1.060571      -0.006195      -0.022472       0.013734       0.027055       0.018755      -0.014534       0.003027      -0.026480      -0.045255      -0.029680      -0.001205       0.030885             12.798297      12.533062      -2.616556       7.084266      11.672375      -6.146335      14.189453           0.000609
          172              C      14.234536       2.725898      25.452084      -0.149099      36.858755 0.41016946E+03  0.95138819E+04                                 9.706067                            6.769894       0.111473       2.007610                    0.999741      29.260851      83.845657       0.630202       0.419017      -1.061419      -0.013900       0.004405      -0.018681       0.023698       0.016591       0.013324       0.008234       0.028821      -0.059877      -0.024540      -0.011716       0.036257             13.287528      11.734306      -2.976567       6.450444      13.607719      -7.547255      14.520559           0.000053
          173              C      13.758267       1.535726      25.934354       0.089392      41.411543 0.39947109E+03  0.91523694E+04                                10.604899                            6.700768      -0.141856       1.968718                    0.999316      26.227167      73.313103       0.634253       0.421498      -1.065915      -0.002122       0.003285      -0.003748       0.005417      -0.012451      -0.003217      -0.012447       0.021312       0.023772      -0.025202       0.010463       0.014739             16.748509      15.406178      -5.034625       9.721434      15.646384     -10.241760      19.192966           0.000667
          174              C      12.583676       1.024884      25.394066      -0.156733      37.555965 0.42862034E+03  0.10040491E+05                                 9.817984                            6.907899       0.123564       2.006727                    0.999747      29.568793      84.834353       0.626287       0.417494      -1.063584      -0.005163       0.016095      -0.022436       0.028090       0.022095      -0.003271      -0.015427      -0.025923      -0.044576      -0.023361      -0.014033       0.037394             13.413368      13.521598      -2.906928       7.713201      11.719417      -6.455916      14.999088           0.000082
          175              C      11.878942       1.738549      24.432594      -0.093997      35.344713 0.40277776E+03  0.93173635E+04                                 9.441487                            6.697272      -0.000762       1.971529                    0.999683      29.066813      83.684603       0.634040       0.417601      -1.060344       0.022883       0.003234       0.015662       0.027918       0.013672       0.000898       0.014622       0.024905      -0.052054      -0.027664      -0.000605       0.028269             12.622533      11.767560      -2.501621       6.045441      12.274032      -6.820438      13.826006           0.000507
          176              C      14.493418       0.761635      26.951053       0.091205      45.087041 0.40251023E+03  0.92416212E+04                                11.134688                            6.699689      -0.172636       1.953139                    0.999174      26.433585      74.024423       0.637927       0.418180      -1.067777       0.006497      -0.010189       0.004714       0.012971       0.005469       0.010138      -0.006313      -0.016148      -0.012352      -0.017722       0.005002       0.012720             17.824925      19.347002      -4.906341       6.794137      14.221655     -10.839374      19.906117           0.000065
          177              C      15.868682       0.766685      26.968626      -0.214686      41.395569 0.46194527E+03  0.11067752E+05                                10.556669                            7.225985       0.004621       1.959610                    0.999355      30.985689      91.034516       0.603118       0.423872      -1.055524      -0.004775      -0.009991       0.003563       0.011632       0.020073      -0.020919      -0.003275      -0.030109       0.044511      -0.038395       0.007476       0.030919             14.850322      23.372818      -4.078828       5.518038       9.616306      -4.999016      11.561842           0.000449
          178              C      10.443137       8.292990      22.855524       0.635685      23.112265 0.22580557E+03  0.45630867E+04                                 7.556214                            5.324160       0.058699       2.091064                    0.999573      21.499715      59.678385       0.643848       0.470759      -1.019314      -0.012054      -0.047193      -0.048634       0.068831       0.018752      -0.026206      -0.096422      -0.063344       0.021615      -0.080557      -0.040409       0.120966             10.361742       8.156864       0.880468       1.899300      11.080454       6.883030      11.847907           0.006139
          179              C      10.723301       9.267378      23.935820      -0.035729      41.142816 0.42024466E+03  0.97089944E+04                                10.362436                            6.759985       0.023418       2.015344                    0.999273      26.869150      74.362504       0.650150       0.407775      -1.079435       0.007581       0.029688       0.033587       0.045463      -0.002416      -0.002554       0.001301       0.000359      -0.017105      -0.006440       0.000507       0.005934             15.725216      10.800604       1.941925       3.275551      17.752817      12.451782      18.622228           0.001092
          180              C       9.708568      10.044331      24.474434      -0.094823      35.651723 0.39984961E+03  0.92326300E+04                                 9.487850                            6.670248       0.006262       1.974566                    0.999634      29.012330      83.446812       0.635710       0.417271      -1.060569       0.022559       0.005871       0.013735       0.027055       0.002090       0.004642      -0.014099       0.045725      -0.045255      -0.029679      -0.001205       0.030884             12.798278       9.621581       0.935598       1.780765      14.583841       9.208280      14.189412           0.000609
          181              C       9.957635      10.964521      25.452084      -0.149099      36.858711 0.41016857E+03  0.95138607E+04                                 9.706080                            6.769900       0.111475       2.007611                    0.999741      29.260814      83.845685       0.630200       0.419019      -1.061417       0.003135      -0.014241      -0.018681       0.023698      -0.020775      -0.013793       0.007422       0.014327      -0.059877      -0.024541      -0.011716       0.036257             13.287541      10.561606       2.299512       3.310910      14.780447       9.359882      14.520569           0.000053
          182              C      11.226488      11.147145      25.934354       0.089391      41.411399 0.39946990E+03  0.91523340E+04                                10.604875                            6.700756      -0.141851       1.968720                    0.999316      26.227114      73.312889       0.634254       0.421497      -1.065916      -0.001784      -0.003480      -0.003748       0.005417      -0.003003       0.012388       0.003438      -0.032221       0.023773      -0.025202       0.010463       0.014740             16.748449      11.226207       2.621306       4.008887      19.826265      13.539821      19.192876           0.000667
          183              C      12.256187      10.385341      25.394066      -0.156733      37.555836 0.42861863E+03  0.10040444E+05                                 9.817978                            6.907893       0.123565       2.006727                    0.999747      29.568707      84.834141       0.626286       0.417495      -1.063583      -0.011357      -0.012518      -0.022436       0.028090       0.000178       0.014995       0.004881       0.051234      -0.044574      -0.023361      -0.014033       0.037394             13.413353       9.652474       0.673073       1.734363      15.588518       9.907777      14.999066           0.000082
          184              C      11.990502       9.418191      24.432594      -0.093997      35.344528 0.40277474E+03  0.93172932E+04                                 9.441515                            6.697285      -0.000767       1.971527                    0.999683      29.066694      83.684753       0.634033       0.417606      -1.060339      -0.014243       0.018201       0.015661       0.027918      -0.017620      -0.013112      -0.006534       0.011229      -0.052056      -0.027665      -0.000604       0.028269             12.622554       9.980988       1.470074       2.883924      14.060670       8.645727      13.826005           0.000507
          185              C      11.529295      12.170851      26.951053       0.091205      45.086918 0.40250920E+03  0.92415918E+04                                11.134673                            6.699682      -0.172633       1.953140                    0.999174      26.433545      74.024294       0.637927       0.418181      -1.067776       0.005575       0.010721       0.004714       0.012971       0.004257       0.000398       0.011936       0.017547      -0.012352      -0.017722       0.005002       0.012720             17.824895      11.253959       0.233829       5.990091      22.314659      11.303558      19.906066           0.000065
          186              C      10.837291      13.359339      26.968626      -0.214686      41.395533 0.46194438E+03  0.11067730E+05                                10.556686                            7.225994       0.004622       1.959611                    0.999355      30.985636      91.034480       0.603116       0.423874      -1.055523       0.011040       0.000860       0.003563       0.011632       0.003001       0.013296      -0.016479       0.049822       0.044511      -0.038394       0.007476       0.030919             14.850348       9.523076      -3.917330       1.570261      23.466110       7.278284      11.561859           0.000449
          187              C      -6.900318      11.951702      13.946500      -0.217193      42.891929 0.48163858E+03  0.11664546E+05                                10.852984                            7.413434      -0.049319       1.939673                    0.999286      31.311702      92.589997       0.591032       0.427906      -1.052676      -0.004830       0.008366       0.000001       0.009660      -0.020395       0.023076       0.013322      -0.023550      -0.036108      -0.041571       0.012003       0.029568             15.216094      13.442409       0.692881      -9.326545      12.642348      -5.384690      19.563525           0.000393
          188              C      -8.289575      14.357965      13.946500       0.093506      45.966249 0.41040267E+03  0.94559295E+04                                11.269910                            6.762259      -0.165919       1.957133                    0.999158      26.338517      73.562948       0.636220       0.417835      -1.069438       0.003446      -0.005969      -0.000000       0.006892      -0.000686       0.004690       0.002708      -0.000792      -0.056500      -0.019863       0.009654       0.010209             18.039599      15.743741     -10.329150      -3.595606      27.670842      -2.075930      10.704213           0.000019
          189              C      -9.031043      15.642225      13.946500       0.105585      44.156230 0.39034733E+03  0.88938285E+04                                10.998243                            6.606530      -0.189293       1.953423                    0.999196      26.047832      72.663490       0.641124       0.419302      -1.067067      -0.004419       0.007654      -0.000000       0.008838      -0.010991      -0.014876      -0.008589      -0.012692       0.026860      -0.025686       0.008215       0.017471             17.479837      18.818826      -7.728858      -0.225489      27.743375      -0.130190       5.877310           0.000014
          190              C      13.800636       0.000000      13.946500      -0.217193      42.891872 0.48163775E+03  0.11664521E+05                                10.852977                            7.413429      -0.049324       1.939672                    0.999286      31.311675      92.589900       0.591032       0.427907      -1.052676       0.009660       0.000000      -0.000000       0.009660      -0.000000       0.000000      -0.026645       0.047100      -0.036105      -0.041570       0.012002       0.029568             15.216087      12.242297       0.000001       0.000001      13.842438      10.769367      19.563527           0.000393
          191              C      16.579150       0.000000      13.946500       0.093506      45.966228 0.41040254E+03  0.94559256E+04                                11.269907                            6.762258      -0.165919       1.957133                    0.999158      26.338513      73.562934       0.636220       0.417835      -1.069438      -0.006892      -0.000000       0.000000       0.006892       0.000000       0.000000      -0.005415       0.001584      -0.056499      -0.019863       0.009654       0.010208             18.039599      33.634369       0.000014       0.000005       9.780212       4.151853      10.704216           0.000019
          192              C      18.062086       0.000000      13.946500       0.105585      44.156220 0.39034721E+03  0.88938251E+04                                10.998241                            6.606528      -0.189293       1.953423                    0.999196      26.047832      72.663487       0.641124       0.419302      -1.067067       0.008838      -0.000000       0.000000       0.008838      -0.000000      -0.000000       0.017177       0.025383       0.026860      -0.025686       0.008215       0.017471             17.479837      32.205627       0.000020       0.000004      14.356575       0.260375       5.877309           0.000014
          193              C       2.817482       4.880021      13.946500      -0.217194      42.891973 0.48163935E+03  0.11664566E+05                                10.852979                            7.413432      -0.049318       1.939674                    0.999286      31.311740      92.590038       0.591033       0.427906      -1.052677      -0.004830      -0.008366      -0.000001       0.009660       0.020394      -0.023076       0.013322      -0.023550      -0.036108      -0.041570       0.012003       0.029567             15.216086      13.442383      -0.692868       9.326534      12.642332      -5.384681      19.563541           0.000393
          194              C       1.428225       2.473758      13.946500       0.093506      45.966309 0.41040280E+03  0.94559355E+04                                11.269930                            6.762265      -0.165923       1.957132                    0.999158      26.338525      73.563037       0.636219       0.417835      -1.069437       0.003446       0.005969      -0.000000       0.006892       0.000686      -0.004690       0.002708      -0.000792      -0.056500      -0.019863       0.009654       0.010209             18.039655      15.743798      10.329212       3.595611      27.670934      -2.075926      10.704234           0.000019
          195              C       0.686757       1.189498      13.946500       0.105585      44.156207 0.39034682E+03  0.88938151E+04                                10.998247                            6.606528      -0.189295       1.953422                    0.999196      26.047812      72.663456       0.641123       0.419302      -1.067067      -0.004419      -0.007654      -0.000000       0.008838       0.010991       0.014876      -0.008589      -0.012692       0.026860      -0.025686       0.008215       0.017471             17.479859      18.818859       7.728896       0.225493      27.743404      -0.130187       5.877314           0.000014
          196              C      -6.900318      11.951702       0.000000      -0.217193      42.891931 0.48163860E+03  0.11664547E+05                                10.852985                            7.413435      -0.049319       1.939673                    0.999286      31.311702      92.590000       0.591032       0.427907      -1.052676      -0.004830       0.008366      -0.000001       0.009660      -0.020395      -0.023076      -0.013322      -0.023550      -0.036108      -0.041571       0.012003       0.029568             15.216096      13.442410       0.692882       9.326546      12.642349       5.384691      19.563527           0.000393
          197              C      -8.289575      14.357965       0.000000       0.093506      45.966251 0.41040267E+03  0.94559296E+04                                11.269911                            6.762259      -0.165919       1.957133                    0.999158      26.338517      73.562952       0.636220       0.417835      -1.069438       0.003446      -0.005969       0.000000       0.006892      -0.000686      -0.004690      -0.002708      -0.000792      -0.056500      -0.019863       0.009654       0.010209             18.039601      15.743743     -10.329151       3.595606      27.670845       2.075930      10.704214           0.000019
          198              C      -9.031043      15.642225       0.000000       0.105585      44.156233 0.39034735E+03  0.88938291E+04                                10.998244                            6.606530      -0.189293       1.953423                    0.999196      26.047833      72.663495       0.641124       0.419302      -1.067067      -0.004419       0.007654       0.000000       0.008838      -0.010991       0.014876       0.008589      -0.012692       0.026860      -0.025686       0.008215       0.017471             17.479838      18.818827      -7.728859       0.225489      27.743377       0.130190       5.877310           0.000014
          199              C      13.800636       0.000000       0.000000      -0.217193      42.891870 0.48163773E+03  0.11664520E+05                                10.852976                            7.413428      -0.049324       1.939672                    0.999286      31.311674      92.589895       0.591032       0.427907      -1.052676       0.009660       0.000000       0.000000       0.009660      -0.000000      -0.000000       0.026645       0.047100      -0.036105      -0.041570       0.012002       0.029568             15.216087      12.242297       0.000001      -0.000001      13.842437     -10.769366      19.563526           0.000393
          200              C      16.579150       0.000000       0.000000       0.093506      45.966232 0.41040256E+03  0.94559264E+04                                11.269908                            6.762258      -0.165919       1.957133                    0.999158      26.338514      73.562940       0.636220       0.417835      -1.069438      -0.006892      -0.000000      -0.000000       0.006892       0.000000      -0.000000       0.005415       0.001584      -0.056499      -0.019863       0.009654       0.010208             18.039601      33.634372       0.000014      -0.000005       9.780213      -4.151854      10.704217           0.000019
          201              C      18.062086       0.000000       0.000000       0.105585      44.156223 0.39034723E+03  0.88938258E+04                                10.998241                            6.606528      -0.189293       1.953423                    0.999196      26.047833      72.663492       0.641124       0.419302      -1.067067       0.008838      -0.000000      -0.000000       0.008838      -0.000000       0.000000      -0.017177       0.025383       0.026860      -0.025686       0.008215       0.017471             17.479838      32.205630       0.000020      -0.000004      14.356575      -0.260376       5.877310           0.000014
          202              C       2.817482       4.880021       0.000000      -0.217194      42.891973 0.48163935E+03  0.11664566E+05                                10.852978                            7.413431      -0.049318       1.939674                    0.999286      31.311741      92.590037       0.591033       0.427905      -1.052677      -0.004830      -0.008366       0.000001       0.009660       0.020394       0.023076      -0.013322      -0.023550      -0.036108      -0.041570       0.012003       0.029567             15.216084      13.442382      -0.692868      -9.326533      12.642332       5.384681      19.563539           0.000393
          203              C       1.428225       2.473758       0.000000       0.093506      45.966313 0.41040283E+03  0.94559363E+04                                11.269931                            6.762265      -0.165923       1.957132                    0.999158      26.338526      73.563042       0.636219       0.417836      -1.069437       0.003446       0.005969       0.000000       0.006892       0.000686       0.004690      -0.002708      -0.000792      -0.056500      -0.019863       0.009654       0.010209             18.039657      15.743799      10.329213      -3.595611      27.670937       2.075926      10.704235           0.000019
          204              C       0.686757       1.189498       0.000000       0.105585      44.156211 0.39034684E+03  0.88938157E+04                                10.998247                            6.606529      -0.189296       1.953422                    0.999196      26.047813      72.663461       0.641123       0.419302      -1.067067      -0.004419      -0.007654       0.000000       0.008838       0.010991      -0.014876       0.008589      -0.012692       0.026860      -0.025686       0.008215       0.017471             17.479860      18.818860       7.728897      -0.225493      27.743406       0.130187       5.877315           0.000014
          205              C       9.034250      15.647780      13.946500      -0.220105      40.584490 0.44902036E+03  0.10675663E+05                                10.385729                            7.103000       0.036222       1.973071                    0.999425      30.651685      89.533056       0.611404       0.421356      -1.057727       0.004351       0.007535       0.000000       0.008701       0.028344       0.004326      -0.002498      -0.032729       0.050444      -0.041563       0.017242       0.024321             14.502253      22.672618      -6.258670       0.332255      15.445729      -0.191827       5.388413           0.000002
          206              C      -0.683550       1.183943      13.946500      -0.220105      40.584457 0.44901947E+03  0.10675642E+05                                10.385751                            7.103010       0.036223       1.973072                    0.999425      30.651630      89.533043       0.611401       0.421358      -1.057726       0.004350      -0.007535      -0.000000       0.008701      -0.028344      -0.004326      -0.002498      -0.032729       0.050443      -0.041563       0.017242       0.024322             14.502299      22.672696       6.258715      -0.332252      15.445775      -0.191826       5.388425           0.000002
          207              C       1.367100       0.000000      13.946500      -0.220105      40.584426 0.44901923E+03  0.10675635E+05                                10.385745                            7.103008       0.036223       1.973072                    0.999425      30.651625      89.533021       0.611401       0.421358      -1.057726      -0.008701       0.000000      -0.000000       0.008701      -0.000000      -0.000000       0.004995       0.065457       0.050443      -0.041563       0.017242       0.024321             14.502285      11.832294       0.000009       0.000001      26.286140       0.383653       5.388422           0.000002
          208              C       9.034250      15.647780       0.000000      -0.220105      40.584491 0.44902037E+03  0.10675663E+05                                10.385730                            7.103000       0.036222       1.973071                    0.999425      30.651685      89.533061       0.611404       0.421356      -1.057727       0.004351       0.007535      -0.000000       0.008701       0.028344      -0.004326       0.002498      -0.032729       0.050444      -0.041563       0.017242       0.024321             14.502255      22.672621      -6.258671      -0.332254      15.445731       0.191827       5.388413           0.000002
          209              C      -0.683550       1.183943       0.000000      -0.220105      40.584457 0.44901946E+03  0.10675642E+05                                10.385751                            7.103010       0.036223       1.973072                    0.999425      30.651630      89.533044       0.611401       0.421358      -1.057726       0.004350      -0.007535       0.000000       0.008701      -0.028344       0.004326       0.002498      -0.032729       0.050443      -0.041563       0.017242       0.024322             14.502299      22.672697       6.258715       0.332252      15.445776       0.191826       5.388425           0.000002
          210              C       1.367100       0.000000       0.000000      -0.220105      40.584434 0.44901932E+03  0.10675637E+05                                10.385747                            7.103009       0.036223       1.973072                    0.999425      30.651628      89.533038       0.611401       0.421358      -1.057726      -0.008701       0.000000      -0.000000       0.008701      -0.000000       0.000000      -0.004995       0.065457       0.050443      -0.041563       0.017242       0.024321             14.502289      11.832297       0.000009      -0.000001      26.286147      -0.383653       5.388423           0.000002
          211              O      -2.034130      12.912288       8.498997      -0.581393      41.175148 0.59458841E+03  0.14743243E+05                                 9.802003                            7.750090       0.105615       2.078231                    0.996296      28.531335      77.623642       0.652081       0.378816      -1.117297      -0.014448      -0.054144       0.029166       0.063174       0.017060       0.036531      -0.015555       0.108443       0.030997      -0.068335      -0.003052       0.071387             12.455639      15.369831       3.223319      -7.356052       8.791628      -1.982301      13.205456           0.020068
          212              O      -2.601941      10.761025       8.495929      -0.584367      41.476678 0.59845031E+03  0.14859910E+05                                 9.849464                            7.771173       0.095759       2.074954                    0.996209      28.562174      77.708820       0.651841       0.378422      -1.117823       0.013179       0.053317       0.029606       0.062393      -0.052658       0.039794      -0.006665       0.025905       0.030636      -0.065124      -0.005725       0.070850             12.615329      11.098745      -4.597599      -5.562104      13.319551       5.487790      13.427692           0.019904
          213              O       2.481635      12.137187       8.498997      -0.581404      41.174041 0.59457066E+03  0.14742663E+05                                 9.801737                            7.749905       0.105730       2.078266                    0.996297      28.531178      77.622326       0.652098       0.378809      -1.117305      -0.039662       0.039591       0.029177       0.063181       0.038423      -0.031738      -0.023863      -0.083767       0.030981      -0.068330      -0.003058       0.071388             12.455253       7.644500       1.236732       1.961231      16.516291       7.361382      13.204967           0.020062
          214              O       0.902492      13.704557       8.495929      -0.584351      41.477968 0.59846952E+03  0.14860540E+05                                 9.849773                            7.771383       0.095697       2.074937                    0.996209      28.562280      77.710088       0.651820       0.378430      -1.117815       0.039576      -0.038074       0.029597       0.062385       0.037548      -0.025665      -0.031124       0.078275       0.030661      -0.065134      -0.005715       0.070849             12.615778      16.746587       1.337195       7.533955       7.672528       2.073086      13.428220           0.019912
          215              O      -0.447505       8.613971       8.498997      -0.581408      41.172837 0.59455345E+03  0.14742106E+05                                 9.801482                            7.749736       0.105879       2.078312                    0.996299      28.530987      77.621052       0.652114       0.378804      -1.117310       0.054122       0.014558       0.029174       0.063184      -0.055485      -0.004800       0.039411      -0.024665       0.030991      -0.068329      -0.003056       0.071385             12.454890      13.226877      -4.459792       5.394340      10.933193      -5.378996      13.204601           0.020060
          216              O       1.699449       9.197863       8.495929      -0.584361      41.476111 0.59844239E+03  0.14859662E+05                                 9.849375                            7.771123       0.095702       2.074939                    0.996207      28.561961      77.708068       0.651843       0.378422      -1.117823      -0.052764      -0.015242       0.029601       0.062390       0.015115      -0.014130       0.037791      -0.104149       0.030638      -0.065124      -0.005718       0.070842             12.615210       8.782599       3.260320      -1.971455      15.635380      -7.560768      13.427652           0.019905
          217              O      -2.034130      12.912288       5.447503      -0.581393      41.175144 0.59458835E+03  0.14743241E+05                                 9.802003                            7.750089       0.105615       2.078231                    0.996296      28.531333      77.623636       0.652081       0.378816      -1.117297      -0.014448      -0.054144      -0.029166       0.063174       0.017060      -0.036531       0.015555       0.108443       0.030997      -0.068335      -0.003052       0.071387             12.455638      15.369830       3.223319       7.356052       8.791628       1.982301      13.205456           0.020068
          218              O      -2.601941      10.761025       5.450571      -0.584367      41.476677 0.59845030E+03  0.14859910E+05                                 9.849464                            7.771173       0.095760       2.074954                    0.996209      28.562173      77.708818       0.651841       0.378422      -1.117823       0.013179       0.053317      -0.029606       0.062393      -0.052658      -0.039794       0.006665       0.025905       0.030636      -0.065124      -0.005725       0.070850             12.615329      11.098745      -4.597599       5.562104      13.319550      -5.487790      13.427692           0.019904
          219              O       2.481635      12.137187       5.447503      -0.581404      41.174028 0.59457044E+03  0.14742656E+05                                 9.801735                            7.749904       0.105731       2.078267                    0.996297      28.531173      77.622308       0.652098       0.378809      -1.117305      -0.039662       0.039591      -0.029177       0.063181       0.038423       0.031738       0.023863      -0.083767       0.030981      -0.068330      -0.003058       0.071388             12.455250       7.644499       1.236732      -1.961230      16.516286      -7.361380      13.204964           0.020062
          220              O       0.902492      13.704557       5.450571      -0.584351      41.477961 0.59846940E+03  0.14860537E+05                                 9.849772                            7.771382       0.095697       2.074937                    0.996209      28.562278      77.710079       0.651820       0.378430      -1.117815       0.039576      -0.038074      -0.029597       0.062385       0.037548       0.025665       0.031124       0.078275       0.030661      -0.065134      -0.005715       0.070849             12.615776      16.746585       1.337195      -7.533953       7.672527      -2.073085      13.428217           0.019912
          221              O      -0.447505       8.613971       5.447503      -0.581409      41.172838 0.59455347E+03  0.14742106E+05                                 9.801483                            7.749737       0.105879       2.078312                    0.996299      28.530987      77.621053       0.652114       0.378804      -1.117310       0.054122       0.014558      -0.029174       0.063184      -0.055485       0.004800      -0.039411      -0.024665       0.030991      -0.068329      -0.003056       0.071385             12.454891      13.226878      -4.459792      -5.394340      10.933193       5.378996      13.204601           0.020060
          222              O       1.699449       9.197863       5.450571      -0.584361      41.476104 0.59844227E+03  0.14859658E+05                                 9.849374                            7.771122       0.095702       2.074939                    0.996207      28.561957      77.708056       0.651843       0.378422      -1.117823      -0.052764      -0.015242      -0.029601       0.062390       0.015116       0.014130      -0.037791      -0.104149       0.030638      -0.065124      -0.005718       0.070842             12.615209       8.782599       3.260319       1.971454      15.635378       7.560767      13.427651           0.019905
          223              O       7.683670       3.919435      19.394003      -0.581394      41.175888 0.59460038E+03  0.14743623E+05                                 9.802144                            7.750186       0.105574       2.078215                    0.996296      28.531531      77.624534       0.652074       0.378818      -1.117295      -0.014447       0.054147      -0.029168       0.063177      -0.017062      -0.036531      -0.015549       0.108455       0.031004      -0.068338      -0.003053       0.071392             12.455841      15.370096      -3.223382       7.356203       8.791747      -1.982343      13.205681           0.020069
          224              O       7.115859       6.070698      19.397071      -0.584366      41.476590 0.59844961E+03  0.14859888E+05                                 9.849453                            7.771174       0.095786       2.074964                    0.996209      28.562105      77.708622       0.651840       0.378423      -1.117823       0.013179      -0.053317      -0.029606       0.062393       0.052657      -0.039794      -0.006660       0.025900       0.030637      -0.065125      -0.005721       0.070846             12.615309      11.098744       4.597569       5.562118      13.319485       5.487756      13.427697           0.019903
          225              O      12.199435       4.694536      19.394003      -0.581402      41.173825 0.59456650E+03  0.14742534E+05                                 9.801704                            7.749877       0.105748       2.078273                    0.996297      28.531091      77.622018       0.652100       0.378809      -1.117305      -0.039661      -0.039591      -0.029176       0.063180      -0.038421       0.031740      -0.023863      -0.083761       0.030978      -0.068328      -0.003059       0.071386             12.455210       7.644478      -1.236728      -1.961220      16.516238       7.361357      13.204915           0.020062
          226              O      10.620292       3.127166      19.397071      -0.584351      41.478126 0.59847154E+03  0.14860604E+05                                 9.849799                            7.771394       0.095668       2.074927                    0.996209      28.562340      77.710295       0.651820       0.378430      -1.117815       0.039577       0.038074      -0.029597       0.062385      -0.037552       0.025667      -0.031127       0.078267       0.030660      -0.065134      -0.005718       0.070852             12.615827      16.746670      -1.337211      -7.533997       7.672546       2.073094      13.428263           0.019913
          227              O       9.270295       8.217752      19.394003      -0.581409      41.172600 0.59455034E+03  0.14742005E+05                                 9.801431                            7.749707       0.105888       2.078316                    0.996299      28.530943      77.620808       0.652116       0.378803      -1.117311       0.054122      -0.014557      -0.029174       0.063184       0.055484       0.004799       0.039412      -0.024667       0.030989      -0.068328      -0.003056       0.071384             12.454812      13.226785       4.459748      -5.394281      10.933132      -5.378959      13.204517           0.020060
          228              O      11.417249       7.633860      19.397071      -0.584362      41.476421 0.59844725E+03  0.14859818E+05                                 9.849436                            7.771162       0.095689       2.074934                    0.996207      28.562058      77.708513       0.651840       0.378423      -1.117822      -0.052765       0.015242      -0.029602       0.062392      -0.015118       0.014123       0.037791      -0.104155       0.030639      -0.065124      -0.005721       0.070845             12.615292       8.782664      -3.260365       1.971488      15.635487      -7.560818      13.427726           0.019905
          229              O       7.683670       3.919435      22.445497      -0.581394      41.175896 0.59460053E+03  0.14743627E+05                                 9.802145                            7.750187       0.105574       2.078215                    0.996296      28.531533      77.624544       0.652074       0.378818      -1.117295      -0.014447       0.054147       0.029168       0.063177      -0.017062       0.036531       0.015549       0.108455       0.031004      -0.068339      -0.003053       0.071392             12.455843      15.370098      -3.223382      -7.356205       8.791748       1.982343      13.205683           0.020069
          230              O       7.115859       6.070698      22.442429      -0.584366      41.476594 0.59844968E+03  0.14859891E+05                                 9.849453                            7.771175       0.095786       2.074964                    0.996209      28.562106      77.708627       0.651840       0.378423      -1.117823       0.013179      -0.053317       0.029606       0.062393       0.052657       0.039794       0.006660       0.025900       0.030637      -0.065125      -0.005721       0.070846             12.615310      11.098745       4.597569      -5.562118      13.319486      -5.487757      13.427698           0.019903
          231              O      12.199435       4.694536      22.445497      -0.581402      41.173813 0.59456630E+03  0.14742527E+05                                 9.801702                            7.749876       0.105749       2.078273                    0.996297      28.531087      77.622002       0.652100       0.378809      -1.117305      -0.039661      -0.039591       0.029176       0.063180      -0.038421      -0.031740       0.023863      -0.083761       0.030977      -0.068327      -0.003059       0.071386             12.455207       7.644476      -1.236727       1.961219      16.516233      -7.361355      13.204912           0.020062
          232              O      10.620292       3.127166      22.442429      -0.584351      41.478131 0.59847161E+03  0.14860606E+05                                 9.849800                            7.771395       0.095668       2.074927                    0.996209      28.562340      77.710299       0.651820       0.378430      -1.117815       0.039577       0.038074       0.029597       0.062385      -0.037552      -0.025667       0.031127       0.078267       0.030660      -0.065134      -0.005718       0.070852             12.615828      16.746673      -1.337212       7.533998       7.672547      -2.073095      13.428265           0.019912
          233              O       9.270295       8.217752      22.445497      -0.581409      41.172598 0.59455030E+03  0.14742004E+05                                 9.801430                            7.749707       0.105888       2.078316                    0.996299      28.530943      77.620805       0.652116       0.378803      -1.117311       0.054122      -0.014557       0.029174       0.063184       0.055484      -0.004799      -0.039412      -0.024667       0.030989      -0.068328      -0.003056       0.071384             12.454810      13.226784       4.459747       5.394280      10.933131       5.378958      13.204516           0.020060
          234              O      11.417249       7.633860      22.442429      -0.584362      41.476408 0.59844703E+03  0.14859811E+05                                 9.849434                            7.771160       0.095689       2.074934                    0.996207      28.562054      77.708496       0.651840       0.378423      -1.117822      -0.052765       0.015242       0.029602       0.062392      -0.015118      -0.014123      -0.037791      -0.104155       0.030639      -0.065124      -0.005721       0.070845             12.615289       8.782662      -3.260364      -1.971488      15.635482       7.560815      13.427722           0.019905
          235              O      -0.000000      11.221036       6.973250      -1.031594      55.511144 0.12628305E+04  0.37370282E+05                                11.441371                           10.873865      -0.224633       1.878701                    0.996554      36.314584     103.967290       0.589482       0.351119      -1.151833       0.000002      -0.000039       0.000000       0.000039       0.000001      -0.000000       0.000000       0.000156      -0.004337      -0.001446       0.000645       0.000801             13.138274      14.546036       0.000119       0.000000      14.545730       0.000000      10.323055          -0.019865
          236              O       9.717800       5.610687      20.919750      -1.031592      55.511078 0.12628287E+04  0.37370219E+05                                11.441363                           10.873858      -0.224635       1.878701                    0.996554      36.314564     103.967237       0.589482       0.351119      -1.151833       0.000002       0.000035      -0.000000       0.000035      -0.000000      -0.000000      -0.000000       0.000155      -0.004333      -0.001444       0.000645       0.000800             13.138266      14.546042      -0.000115      -0.000000      14.545706      -0.000000      10.323049          -0.019865

******************************************************
Auxiliary information for the entire system
The total spin magnetic moment of the unit cell is   1.992453
The total net atomic charge of the unit cell is   -0.000001
Accuracy of reproducing the electrostatic potential in the unit cell:
  The inner radius (bohr) =    5.0000
  The outer radius (bohr) =   12.0000
  Valid grid points have density less than (e/(bohr^3)) =    0.0001
  The number of valid grid points were=      1678202
  The rms potential error without charges in kcal/mol is=      2.05744
  The rms potential error with partial charges in kcal/mol is=      0.91941
  The RRMSE value at monopole order=      0.44687
  The rms potential error with partial charges and cloud penetration in kcal/mol is=      0.91537
  The RRMSE value at monopole order with cloud penetration is=      0.44491
  The rms potential error with partial charges and atomic dipoles in kcal/mol is=      0.40129
  The RRMSE value at dipole order=      0.19504
  The rms potential error with partial charges, atomic dipoles and cloud penetration in kcal/mol is=      0.39172
  The RRMSE value at dipole order with cloud penetration=      0.19039

******************************************************
The electron densities and ab initio electrostatic potential were computed in VASP using the PBE functional and
projector augmented wave method. See the main text of the journal article for a description of computational details.
The atomic charges, dipoles, and quadrupoles were computed with the DDEC6 method as described in
(a) T. A. Manz and N. Gabaldon Limas, RSC Adv. 6 (2016) 47771-47801 DOI: 10.1039/c6ra04656h
(b) N. Gabaldon Limas and T. A. Manz, RSC Adv. 8 (2018) 2678-2707 DOI: 10.1039/c7ra11829e.
For each atom in the material, the electron cloud parameters were fit to the spherically averaged atom-in-material
electron density using radial positions for which this density was between 10^-4 and 10^-2 electrons per cubic bohr.
The polarizabilities, dispersion coefficients, and quantum Drude oscillator (QDO) parameters were fit using the MCLF method.
The magnetic structure of the system was optimized in VASP from the default ferromagnetic initial guess using spin polarization.
The atomic spin moments (ASMs) were computed on this optimized magnetic structure using the DDEC6 partition as inputs
to the method of T. A. Manz and D. S. Sholl, J. Chem. Theory Comput. 7 (2011) 4146-4164 DOI: 10.1021/ct200539n.
The RMSE and RRMSE were computed using a uniform grid with Ewald summation.
