# Supplementary material for: A collection of forcefield precursors for metal–organic frameworks
Source: RSC Adv. 2019 Nov 13;9(63):36492–507. doi: 10.1039/c9ra07327b (PMC9075174; doi:10.1039/c9ra07327b)
Supplement: RA-009-C9RA07327B-s5475 [file RA-009-C9RA07327B-s5475.xyz]

  236
jmolscript: load "" {1 1 1} spacegroup "x,y,z" unitcell [{     20.096200     0.000000     0.000000 }, {    -10.048100    17.403820     0.000000 }, {      0.000000     0.000000    26.914500 }]
Mn    -0.491453    13.633282     6.728625     1.228179
Mn     2.004495    11.012615     6.728625     1.228098
Mn    -1.513043    10.161394     6.728625     1.228103
Mn     9.556647     3.770538    20.185875     1.228192
Mn    12.052595     6.391205    20.185875     1.228157
Mn     8.535057     7.242426    20.185875     1.228110
H     -3.426402    14.667939     9.877622     0.112399
H     -5.087353    15.111737    11.390216     0.114599
H     -6.177572    11.260272    11.304090     0.118766
H     -4.535712    10.842580     9.708060     0.116762
H     -7.321046    15.371054    11.966187     0.121664
H      4.367909    13.037202     9.877622     0.112397
H      5.582724    14.253729    11.390216     0.114599
H      2.792367    17.123618    11.304090     0.118765
H      1.609706    15.910572     9.708060     0.116763
H      6.924146    16.058505    11.966187     0.121665
H     -0.941507     7.102499     9.877622     0.112397
H     -0.495371     5.442175    11.390216     0.114599
H      3.385205     6.423750    11.304090     0.118766
H      2.926007     8.054488     9.708060     0.116763
H      0.396900     3.378081    11.966187     0.121664
H     -3.426402    14.667939     3.579629     0.112398
H     -5.087353    15.111737     2.067034     0.114599
H     -6.177572    11.260272     2.153160     0.118766
H     -4.535712    10.842580     3.749190     0.116762
H     -7.321046    15.371054     1.491063     0.121664
H      4.367909    13.037202     3.579629     0.112396
H      5.582724    14.253729     2.067034     0.114599
H      2.792367    17.123618     2.153160     0.118765
H      1.609706    15.910572     3.749190     0.116763
H      6.924146    16.058505     1.491063     0.121665
H     -0.941507     7.102499     3.579629     0.112396
H     -0.495371     5.442175     2.067034     0.114599
H      3.385205     6.423750     2.153160     0.118766
H      2.926007     8.054488     3.749190     0.116764
H      0.396900     3.378081     1.491063     0.121665
H      6.621698     2.735881    17.036878     0.112397
H      4.960747     2.292083    15.524284     0.114599
H      3.870528     6.143548    15.610410     0.118765
H      5.512388     6.561240    17.206440     0.116762
H      2.727054     2.032766    14.948313     0.121664
H     14.416009     4.366618    17.036878     0.112398
H     15.630824     3.150091    15.524284     0.114601
H     12.840467     0.280202    15.610410     0.118768
H     11.657806     1.493248    17.206440     0.116764
H     16.972246     1.345315    14.948313     0.121663
H      9.106593    10.301321    17.036878     0.112398
H      9.552729    11.961645    15.524284     0.114601
H     13.433305    10.980070    15.610410     0.118769
H     12.974107     9.349332    17.206440     0.116763
H     10.445000    14.025739    14.948313     0.121664
H      6.621698     2.735881    23.334872     0.112396
H      4.960747     2.292083    24.847466     0.114600
H      3.870528     6.143548    24.761340     0.118765
H      5.512388     6.561240    23.165310     0.116762
H      2.727054     2.032766    25.423437     0.121664
H     14.416009     4.366618    23.334872     0.112397
H     15.630824     3.150091    24.847466     0.114601
H     12.840467     0.280202    24.761340     0.118768
H     11.657806     1.493248    23.165310     0.116764
H     16.972246     1.345315    25.423437     0.121664
H      9.106593    10.301321    23.334872     0.112397
H      9.552729    11.961645    24.847466     0.114601
H     13.433305    10.980070    24.761340     0.118769
H     12.974107     9.349332    23.165310     0.116763
H     10.445000    14.025739    25.423437     0.121665
H     -6.756342    11.702329    13.457250     0.115506
H     13.512685     0.000000    13.457250     0.115506
H      3.291758     5.701491    13.457250     0.115507
H     -6.756342    11.702329     0.000000     0.115506
H     13.512685     0.000000     0.000000     0.115506
H      3.291758     5.701491     0.000000     0.115507
H      8.889554    15.397160    13.457250     0.118340
H     -1.158546     2.006660    13.457250     0.118340
H      2.317092     0.000000    13.457250     0.118339
H      8.889554    15.397160     0.000000     0.118340
H     -1.158546     2.006660     0.000000     0.118340
H      2.317092     0.000000     0.000000     0.118340
C     -2.707159    12.421454     8.615870     0.641642
C     -3.778086    12.723933     9.647233    -0.037952
C     -3.978847    13.973179    10.159416    -0.092586
C     -4.972202    14.243286    11.079085    -0.148673
C     -5.795342    13.239434    11.539323     0.084379
C     -5.625328    11.950507    11.016105    -0.158804
C     -4.630466    11.696237    10.064677    -0.100455
C     -6.877924    13.479607    12.533275     0.093210
C     -7.562903    14.695263    12.557498    -0.218365
C      2.062774    13.537561     8.615870     0.641630
C      2.860192    14.313772     9.647233    -0.037952
C      4.042451    13.863013    10.159416    -0.092589
C      4.773048    14.588230    11.079085    -0.148674
C      4.315257    15.803017    11.539323     0.084379
C      3.114007    16.300244    11.016105    -0.158804
C      2.396371    15.565803    10.064677    -0.100453
C      5.064544    16.620474    12.533275     0.093210
C      6.459823    16.605855    12.557498    -0.218367
C      0.644385     8.848624     8.615870     0.641646
C      0.917894     7.769935     9.647233    -0.037963
C     -0.063604     6.971448    10.159416    -0.092584
C      0.199153     5.976124    11.079085    -0.148672
C      1.480085     5.765189    11.539323     0.084382
C      2.511322     6.556889    11.016105    -0.158802
C      2.234095     7.545600    10.064677    -0.100453
C      1.813381     4.707559    12.533275     0.093208
C      1.103080     3.506522    12.557498    -0.218367
C     -2.707159    12.421454     4.841380     0.641643
C     -3.778086    12.723933     3.810017    -0.037952
C     -3.978847    13.973179     3.297834    -0.092587
C     -4.972202    14.243286     2.378165    -0.148673
C     -5.795342    13.239434     1.917927     0.084379
C     -5.625328    11.950507     2.441145    -0.158804
C     -4.630466    11.696237     3.392573    -0.100454
C     -6.877924    13.479607     0.923975     0.093210
C     -7.562903    14.695263     0.899752    -0.218365
C      2.062774    13.537561     4.841380     0.641632
C      2.860192    14.313772     3.810017    -0.037952
C      4.042451    13.863013     3.297834    -0.092590
C      4.773048    14.588230     2.378165    -0.148674
C      4.315257    15.803017     1.917927     0.084379
C      3.114007    16.300244     2.441145    -0.158804
C      2.396371    15.565803     3.392573    -0.100453
C      5.064544    16.620474     0.923975     0.093210
C      6.459823    16.605855     0.899752    -0.218367
C      0.644385     8.848624     4.841380     0.641648
C      0.917894     7.769935     3.810017    -0.037963
C     -0.063604     6.971448     3.297834    -0.092585
C      0.199153     5.976124     2.378165    -0.148672
C      1.480085     5.765189     1.917927     0.084382
C      2.511322     6.556889     2.441145    -0.158802
C      2.234095     7.545600     3.392573    -0.100453
C      1.813381     4.707559     0.923975     0.093208
C      1.103080     3.506522     0.899752    -0.218366
C      7.340941     4.982366    18.298630     0.641642
C      6.270014     4.679887    17.267267    -0.037955
C      6.069253     3.430641    16.755084    -0.092585
C      5.075898     3.160534    15.835415    -0.148673
C      4.252758     4.164386    15.375177     0.084381
C      4.422772     5.453313    15.898395    -0.158804
C      5.417634     5.707583    16.849823    -0.100454
C      3.170176     3.924213    14.381225     0.093210
C      2.485197     2.708557    14.357002    -0.218366
C     12.110874     3.866259    18.298630     0.641632
C     12.908292     3.090048    17.267267    -0.037954
C     14.090551     3.540807    16.755084    -0.092587
C     14.821148     2.815590    15.835415    -0.148672
C     14.363357     1.600803    15.375177     0.084381
C     13.162107     1.103576    15.898395    -0.158804
C     12.444471     1.838017    16.849823    -0.100452
C     15.112644     0.783346    14.381225     0.093209
C     16.507923     0.797965    14.357002    -0.218367
C     10.692485     8.555196    18.298630     0.641653
C     10.965994     9.633885    17.267267    -0.037963
C      9.984496    10.432372    16.755084    -0.092582
C     10.247253    11.427696    15.835415    -0.148671
C     11.528185    11.638631    15.375177     0.084385
C     12.559422    10.846931    15.898395    -0.158802
C     12.282195     9.858220    16.849823    -0.100452
C     11.861481    12.696261    14.381225     0.093207
C     11.151180    13.897298    14.357002    -0.218366
C      7.340941     4.982366    22.073120     0.641644
C      6.270014     4.679887    23.104483    -0.037955
C      6.069253     3.430641    23.616666    -0.092586
C      5.075898     3.160534    24.536335    -0.148674
C      4.252758     4.164386    24.996573     0.084381
C      4.422772     5.453313    24.473355    -0.158804
C      5.417634     5.707583    23.521927    -0.100453
C      3.170176     3.924213    25.990525     0.093210
C      2.485197     2.708557    26.014748    -0.218366
C     12.110874     3.866259    22.073120     0.641633
C     12.908292     3.090048    23.104483    -0.037954
C     14.090551     3.540807    23.616666    -0.092588
C     14.821148     2.815590    24.536335    -0.148673
C     14.363357     1.600803    24.996573     0.084381
C     13.162107     1.103576    24.473355    -0.158804
C     12.444471     1.838017    23.521927    -0.100451
C     15.112644     0.783346    25.990525     0.093209
C     16.507923     0.797965    26.014748    -0.218367
C     10.692485     8.555196    22.073120     0.641654
C     10.965994     9.633885    23.104483    -0.037963
C      9.984496    10.432372    23.616666    -0.092583
C     10.247253    11.427696    24.536335    -0.148671
C     11.528185    11.638631    24.996573     0.084385
C     12.559422    10.846931    24.473355    -0.158802
C     12.282195     9.858220    23.521927    -0.100452
C     11.861481    12.696261    25.990525     0.093207
C     11.151180    13.897298    26.014748    -0.218366
C     -7.221369    12.507777    13.457250    -0.212908
C     -8.606700    14.907242    13.457250     0.097990
C     -9.343527    16.183464    13.457250     0.101125
C     14.442737     0.000000    13.457250    -0.212908
C     17.213400     0.000000    13.457250     0.097989
C     18.687054     0.000000    13.457250     0.101126
C      2.826731     4.896043    13.457250    -0.212909
C      1.441400     2.496578    13.457250     0.097990
C      0.704573     1.220356    13.457250     0.101126
C     -7.221369    12.507777     0.000000    -0.212908
C     -8.606700    14.907242     0.000000     0.097990
C     -9.343527    16.183464     0.000000     0.101126
C     14.442737     0.000000     0.000000    -0.212908
C     17.213400     0.000000     0.000000     0.097989
C     18.687054     0.000000     0.000000     0.101127
C      2.826731     4.896043     0.000000    -0.212909
C      1.441400     2.496578     0.000000     0.097990
C      0.704573     1.220356     0.000000     0.101126
C      9.354982    16.203304    13.457250    -0.220953
C     -0.693118     1.200516    13.457250    -0.220952
C      1.386236     0.000000    13.457250    -0.220953
C      9.354982    16.203304     0.000000    -0.220953
C     -0.693118     1.200516     0.000000    -0.220953
C      1.386236     0.000000     0.000000    -0.220953
O     -2.017658    13.385974     8.249294    -0.556619
O     -2.605573    11.238169     8.247949    -0.560359
O      2.553323    12.458176     8.249294    -0.556593
O      0.987226    14.041228     8.247949    -0.560364
O     -0.535664     8.963489     8.249294    -0.556605
O      1.618347     9.528243     8.247949    -0.560355
O     -2.017658    13.385974     5.207956    -0.556619
O     -2.605573    11.238169     5.209301    -0.560359
O      2.553323    12.458176     5.207956    -0.556593
O      0.987226    14.041228     5.209301    -0.560364
O     -0.535664     8.963489     5.207956    -0.556605
O      1.618347     9.528243     5.209301    -0.560355
O      8.030442     4.017846    18.665206    -0.556613
O      7.442527     6.165651    18.666551    -0.560364
O     12.601423     4.945644    18.665206    -0.556598
O     11.035326     3.362592    18.666551    -0.560352
O      9.512436     8.440331    18.665206    -0.556600
O     11.666447     7.875577    18.666551    -0.560360
O      8.030442     4.017846    21.706544    -0.556614
O      7.442527     6.165651    21.705199    -0.560364
O     12.601423     4.945644    21.706544    -0.556598
O     11.035326     3.362592    21.705199    -0.560352
O      9.512436     8.440331    21.706544    -0.556600
O     11.666447     7.875577    21.705199    -0.560360
O     -0.000000    11.602431     6.728625    -0.859422
O     10.048100     5.801389    20.185875    -0.859471

The following XYZ coordinates are in angstroms. Other properties are in atomic units.
The sperically averaged electron density of each atom fit to a function of the form exp(a - br)
eigen_1, eigen_2 and eigen_3 are the three eigenvalues of traceless quadrupole moment tensor
  atom number  atomic symbol              X              Y              Z     net charge C6 coefficient C8 coefficient C10 coefficient fluctuating dipole atomic polarizability isotropic forcefield polarizability              a              b squared Pearson coefficient          <r^3>          <r^4>         wp_QDO          m_QDO          q_QDO       dipole_x       dipole_y       dipole_z         dipole            Qxy            Qxz            Qyz     Q(x^2-y^2)  Q(3z^2 - R^2)        eigen_1        eigen_2        eigen_3 static polarizability      alpha(xx)      alpha(xy)      alpha(xz)      alpha(yy)      alpha(yz)      alpha(zz) atomic spin moment
            1             Mn      -0.491453      13.633282       6.728625       1.228179     143.855324 0.29205063E+04  0.10342493E+06                                21.612201                           17.136674       0.073760       1.858520                    0.999089      49.275001     139.904697       0.458683       0.377074      -1.165975      -0.015059       0.077188      -0.000000       0.078644      -0.062154       0.000000       0.000000      -0.265032      -0.096316      -0.130316      -0.032105       0.162421             29.187058      39.673753       5.265610       0.000001      17.870381      -0.000000      30.017039           4.271171
            2             Mn       2.004495      11.012615       6.728625       1.228098     143.893465 0.29214187E+04  0.10346608E+06                                21.616372                           17.139762       0.073391       1.858377                    0.999090      49.280398     139.929339       0.458622       0.377092      -1.165952       0.074425      -0.025613      -0.000000       0.078709      -0.083688       0.000000      -0.000000       0.240070      -0.096351      -0.130270      -0.032117       0.162387             29.192785      18.764536       6.809897      -0.000000      38.790914      -0.000002      30.022906           4.270991
            3             Mn      -1.513043      10.161394       6.728625       1.228103     143.894041 0.29214269E+04  0.10346640E+06                                21.616367                           17.139740       0.073397       1.858370                    0.999092      49.280616     139.929806       0.458624       0.377090      -1.165954      -0.059384      -0.051617      -0.000000       0.078681       0.145813      -0.000000       0.000000       0.024671      -0.096073      -0.130322      -0.032024       0.162346             29.192772      27.886967     -12.076702       0.000003      29.668490      -0.000003      30.022858           4.271220
            4             Mn       9.556647       3.770538      20.185875       1.228192     143.855044 0.29205047E+04  0.10342492E+06                                21.612239                           17.136724       0.073670       1.858497                    0.999089      49.274812     139.904467       0.458680       0.377076      -1.165972      -0.015071      -0.077205       0.000000       0.078662       0.062162       0.000000       0.000000      -0.265101      -0.096388      -0.130338      -0.032129       0.162467             29.187085      39.673741      -5.265674       0.000002      17.870466      -0.000000      30.017049           4.271106
            5             Mn      12.052595       6.391205      20.185875       1.228157     143.887243 0.29212701E+04  0.10345910E+06                                21.615297                           17.138944       0.073531       1.858418                    0.999090      49.280609     139.926998       0.458650       0.377075      -1.165970       0.074380       0.025593       0.000000       0.078660       0.083660       0.000000      -0.000000       0.240092      -0.096332      -0.130266      -0.032111       0.162377             29.191254      18.763673      -6.809495      -0.000000      38.788710       0.000002      30.021380           4.271030
            6             Mn       8.535057       7.242426      20.185875       1.228110     143.894121 0.29214226E+04  0.10346634E+06                                21.616504                           17.139829       0.073393       1.858374                    0.999092      49.280271     139.929418       0.458618       0.377094      -1.165949      -0.059402       0.051614       0.000000       0.078693      -0.145822      -0.000000       0.000000       0.024716      -0.096102      -0.130328      -0.032034       0.162362             29.192960      27.887140      12.076745       0.000002      29.668662       0.000002      30.023079           4.271220
            7              H      -3.426402      14.667939       9.877622       0.112399       1.200124 0.87072520E+01  0.85513564E+02                                 1.731115                            1.623431      -0.963783       2.419450                    0.998436       3.264657       8.540830       0.549458       1.135057      -0.745865       0.022596       0.030899      -0.010158       0.039605       0.007248      -0.006211       0.002066      -0.020127      -0.032243      -0.015692      -0.002084       0.017776              1.787707       1.918680       0.352090      -0.358636       1.836561      -0.142915       1.607878          -0.000274
            8              H      -5.087353      15.111737      11.390216       0.114599       1.145578 0.81551871E+01  0.78793900E+02                                 1.676871                            1.570427      -0.864150       2.467059                    0.999115       3.203714       8.314244       0.559004       1.134052      -0.746002      -0.002488       0.034575       0.009859       0.036040       0.005216      -0.011531       0.003809      -0.017994      -0.024965      -0.019457       0.004867       0.014590              1.739880       1.586278      -0.184631      -0.242447       2.088361       0.339277       1.545001          -0.000075
            9              H      -6.177572      11.260272      11.304090       0.118766       1.148596 0.82903955E+01  0.80559899E+02                                 1.693472                            1.594900      -0.904747       2.452557                    0.998921       3.206900       8.390395       0.547822       1.150597      -0.742109      -0.020964      -0.029343       0.009426       0.037274       0.006763      -0.010869       0.004227      -0.017119      -0.026394      -0.019367       0.004049       0.015318              1.743986       1.781797       0.307154      -0.376656       1.794524      -0.142535       1.655639          -0.000137
           10              H      -4.535712      10.842580       9.708060       0.116762       1.197970 0.86838468E+01  0.85364954E+02                                 1.741015                            1.631019      -1.007880       2.403230                    0.998237       3.262454       8.584583       0.542377       1.148781      -0.742420       0.002065      -0.038310      -0.013848       0.040788       0.007146      -0.005383       0.003743      -0.022663      -0.029394      -0.015465      -0.002995       0.018460              1.805127       1.585691      -0.188358      -0.248090       2.138675       0.375359       1.691016          -0.000273
           11              H      -7.321046      15.371054      11.966187       0.121664       1.225122 0.92601393E+01  0.93266955E+02                                 1.819887                            1.725452      -1.122416       2.349428                    0.996789       3.441793       9.416310       0.504401       1.205645      -0.727508       0.007823       0.024900      -0.023297       0.034985      -0.002276      -0.006748      -0.009253      -0.009744       0.002872      -0.012843       0.000334       0.012509              1.876385       1.736317      -0.040879      -0.319435       2.066530      -0.279923       1.826306           0.000040
           12              H       4.367909      13.037202       9.877622       0.112397       1.200178 0.87077428E+01  0.85519732E+02                                 1.731179                            1.623487      -0.963813       2.419433                    0.998436       3.264724       8.541119       0.549443       1.135071      -0.745861       0.015462      -0.035017      -0.010157       0.039604      -0.012339       0.004894       0.004344      -0.002489      -0.032245      -0.015691      -0.002085       0.017776              1.787776       1.552225      -0.140493       0.055554       2.203167       0.382073       1.607937          -0.000265
           13              H       5.582724      14.253729      11.390216       0.114599       1.145582 0.81552214E+01  0.78794294E+02                                 1.676872                            1.570429      -0.864146       2.467059                    0.999115       3.203718       8.314251       0.559004       1.134049      -0.746002       0.031187      -0.015133       0.009859       0.036040      -0.010399       0.009064       0.008081      -0.000037      -0.024965      -0.019457       0.004867       0.014590              1.739880       2.122735      -0.125091       0.415046       1.551904       0.040328       1.545001          -0.000069
           14              H       2.792367      17.123618      11.304090       0.118765       1.148586 0.82903064E+01  0.80558808E+02                                 1.693463                            1.594893      -0.904744       2.452558                    0.998921       3.206879       8.390325       0.547823       1.150598      -0.742109      -0.014930       0.032827       0.009426       0.037274      -0.010794       0.009095       0.007300      -0.003154      -0.026394      -0.019367       0.004049       0.015318              1.743977       1.525332      -0.159089       0.064887       2.050972       0.397458       1.655629          -0.000138
           15              H       1.609706      15.910572       9.708060       0.116763       1.197952 0.86836638E+01  0.85362605E+02                                 1.740988                            1.630995      -1.007859       2.403243                    0.998237       3.262422       8.584438       0.542385       1.148772      -0.742422      -0.034210       0.017366      -0.013849       0.040789      -0.013386       0.005933       0.002790      -0.001045      -0.029394      -0.015464      -0.002995       0.018459              1.805098       2.163514      -0.145270       0.449102       1.560792       0.027170       1.690988          -0.000283
           16              H       6.924146      16.058505      11.966187       0.121665       1.225114 0.92600448E+01  0.93265614E+02                                 1.819863                            1.725431      -1.122417       2.349427                    0.996789       3.441787       9.416224       0.504411       1.205628      -0.727511       0.017652      -0.019224      -0.023298       0.034985      -0.003081      -0.004640       0.010471       0.008814       0.002873      -0.012843       0.000334       0.012509              1.876359       2.019348      -0.122544      -0.082702       1.783446       0.416593       1.826283           0.000043
           17              H      -0.941507       7.102499       9.877622       0.112397       1.200132 0.87073198E+01  0.85514418E+02                                 1.731125                            1.623440      -0.963774       2.419453                    0.998436       3.264662       8.540860       0.549455       1.135061      -0.745864      -0.038058       0.004119      -0.010158       0.039605       0.005091       0.001316      -0.006411       0.022616      -0.032244      -0.015692      -0.002084       0.017776              1.787718       2.162024      -0.211607       0.303090       1.593241      -0.239136       1.607890          -0.000261
           18              H      -0.495371       5.442175      11.390216       0.114599       1.145585 0.81552390E+01  0.78794527E+02                                 1.676877                            1.570432      -0.864140       2.467063                    0.999116       3.203721       8.314269       0.559003       1.134051      -0.746002      -0.028699      -0.019443       0.009859       0.036040       0.005184       0.002466      -0.011890       0.018030      -0.024965      -0.019456       0.004867       0.014590              1.739887       1.802951       0.309726      -0.172600       1.871702      -0.379608       1.545007          -0.000070
           19              H       3.385205       6.423750      11.304090       0.118766       1.148611 0.82905381E+01  0.80561742E+02                                 1.693499                            1.594923      -0.904742       2.452560                    0.998921       3.206914       8.390493       0.547812       1.150610      -0.742106       0.035893      -0.003484       0.009426       0.037274       0.004031       0.001774      -0.011526       0.020272      -0.026394      -0.019367       0.004050       0.015317              1.744016       2.057382      -0.148071       0.311778       1.518999      -0.254934       1.655666          -0.000133
           20              H       2.926007       8.054488       9.708060       0.116763       1.197998 0.86841104E+01  0.85368451E+02                                 1.741068                            1.631065      -1.007840       2.403251                    0.998237       3.262475       8.584768       0.542357       1.148811      -0.742413       0.032145       0.020944      -0.013847       0.040788       0.006241      -0.000550      -0.006534       0.023706      -0.029396      -0.015466      -0.002994       0.018460              1.805184       1.837364       0.333643      -0.201033       1.887121      -0.402553       1.691069          -0.000272
           21              H       0.396900       3.378081      11.966187       0.121664       1.225114 0.92600561E+01  0.93265880E+02                                 1.819876                            1.725442      -1.122415       2.349428                    0.996789       3.441782       9.416259       0.504404       1.205642      -0.727508      -0.025475      -0.005675      -0.023297       0.034985       0.005357       0.011388      -0.001217       0.000930       0.002873      -0.012843       0.000334       0.012509              1.876373       1.948561       0.163424       0.402134       1.854263      -0.136677       1.826296           0.000042
           22              H      -3.426402      14.667939       3.579629       0.112398       1.200126 0.87072684E+01  0.85513777E+02                                 1.731118                            1.623434      -0.963784       2.419449                    0.998436       3.264658       8.540839       0.549457       1.135059      -0.745865       0.022596       0.030899       0.010158       0.039605       0.007248       0.006211      -0.002066      -0.020127      -0.032243      -0.015692      -0.002084       0.017776              1.787710       1.918684       0.352091       0.358638       1.836564       0.142915       1.607882          -0.000274
           23              H      -5.087353      15.111737       2.067034       0.114599       1.145579 0.81551890E+01  0.78793925E+02                                 1.676871                            1.570427      -0.864150       2.467059                    0.999115       3.203714       8.314245       0.559003       1.134052      -0.746002      -0.002488       0.034575      -0.009859       0.036040       0.005216       0.011531      -0.003809      -0.017994      -0.024965      -0.019457       0.004867       0.014590              1.739880       1.586278      -0.184631       0.242448       2.088362      -0.339277       1.545001          -0.000075
           24              H      -6.177572      11.260272       2.153160       0.118766       1.148596 0.82904007E+01  0.80559971E+02                                 1.693473                            1.594902      -0.904747       2.452557                    0.998921       3.206900       8.390399       0.547821       1.150598      -0.742109      -0.020964      -0.029343      -0.009426       0.037274       0.006763       0.010869      -0.004227      -0.017119      -0.026394      -0.019367       0.004049       0.015318              1.743988       1.781798       0.307154       0.376657       1.794525       0.142535       1.655640          -0.000137
           25              H      -4.535712      10.842580       3.749190       0.116762       1.197971 0.86838559E+01  0.85365070E+02                                 1.741016                            1.631020      -1.007880       2.403230                    0.998237       3.262455       8.584588       0.542377       1.148782      -0.742420       0.002065      -0.038310       0.013848       0.040788       0.007146       0.005383      -0.003743      -0.022663      -0.029394      -0.015465      -0.002995       0.018460              1.805129       1.585692      -0.188359       0.248091       2.138677      -0.375360       1.691018          -0.000273
           26              H      -7.321046      15.371054       1.491063       0.121664       1.225122 0.92601356E+01  0.93266911E+02                                 1.819887                            1.725452      -1.122416       2.349428                    0.996789       3.441792       9.416308       0.504401       1.205645      -0.727507       0.007823       0.024900       0.023297       0.034985      -0.002276       0.006748       0.009253      -0.009744       0.002872      -0.012843       0.000334       0.012509              1.876385       1.736317      -0.040879       0.319435       2.066530       0.279923       1.826306           0.000040
           27              H       4.367909      13.037202       3.579629       0.112396       1.200178 0.87077416E+01  0.85519716E+02                                 1.731180                            1.623487      -0.963814       2.419433                    0.998436       3.264723       8.541116       0.549442       1.135072      -0.745861       0.015462      -0.035017       0.010157       0.039604      -0.012339      -0.004894      -0.004344      -0.002489      -0.032245      -0.015691      -0.002085       0.017776              1.787777       1.552225      -0.140493      -0.055554       2.203167      -0.382073       1.607938          -0.000265
           28              H       5.582724      14.253729       2.067034       0.114599       1.145582 0.81552186E+01  0.78794261E+02                                 1.676872                            1.570428      -0.864146       2.467059                    0.999115       3.203717       8.314248       0.559004       1.134049      -0.746002       0.031187      -0.015133      -0.009859       0.036040      -0.010399      -0.009064      -0.008081      -0.000037      -0.024965      -0.019457       0.004867       0.014590              1.739880       2.122735      -0.125091      -0.415046       1.551904      -0.040328       1.545001          -0.000069
           29              H       2.792367      17.123618       2.153160       0.118765       1.148586 0.82903025E+01  0.80558760E+02                                 1.693463                            1.594892      -0.904744       2.452558                    0.998921       3.206878       8.390322       0.547823       1.150598      -0.742109      -0.014930       0.032827      -0.009426       0.037274      -0.010794      -0.009095      -0.007300      -0.003154      -0.026394      -0.019367       0.004049       0.015318              1.743977       1.525332      -0.159089      -0.064887       2.050971      -0.397458       1.655628          -0.000138
           30              H       1.609706      15.910572       3.749190       0.116763       1.197951 0.86836616E+01  0.85362570E+02                                 1.740987                            1.630995      -1.007859       2.403243                    0.998237       3.262422       8.584435       0.542386       1.148771      -0.742422      -0.034210       0.017366       0.013849       0.040789      -0.013386      -0.005933      -0.002790      -0.001046      -0.029394      -0.015464      -0.002995       0.018459              1.805097       2.163512      -0.145270      -0.449102       1.560792      -0.027170       1.690987          -0.000283
           31              H       6.924146      16.058505       1.491063       0.121665       1.225114 0.92600424E+01  0.93265587E+02                                 1.819863                            1.725431      -1.122417       2.349426                    0.996789       3.441786       9.416222       0.504411       1.205628      -0.727511       0.017652      -0.019224       0.023298       0.034985      -0.003081       0.004640      -0.010471       0.008814       0.002873      -0.012843       0.000334       0.012509              1.876359       2.019348      -0.122544       0.082702       1.783446      -0.416593       1.826283           0.000043
           32              H      -0.941507       7.102499       3.579629       0.112396       1.200132 0.87073220E+01  0.85514440E+02                                 1.731125                            1.623440      -0.963774       2.419453                    0.998436       3.264662       8.540858       0.549455       1.135060      -0.745864      -0.038058       0.004119       0.010158       0.039605       0.005091      -0.001316       0.006411       0.022616      -0.032244      -0.015691      -0.002084       0.017775              1.787718       2.162024      -0.211607      -0.303091       1.593241       0.239136       1.607890          -0.000261
           33              H      -0.495371       5.442175       2.067034       0.114599       1.145583 0.81552227E+01  0.78794315E+02                                 1.676874                            1.570429      -0.864140       2.467063                    0.999116       3.203719       8.314256       0.559004       1.134050      -0.746002      -0.028699      -0.019443      -0.009859       0.036040       0.005184      -0.002466       0.011890       0.018030      -0.024965      -0.019456       0.004867       0.014590              1.739883       1.802947       0.309725       0.172600       1.871699       0.379607       1.545004          -0.000070
           34              H       3.385205       6.423750       2.153160       0.118766       1.148609 0.82905178E+01  0.80561481E+02                                 1.693495                            1.594920      -0.904741       2.452560                    0.998921       3.206911       8.390477       0.547813       1.150609      -0.742106       0.035893      -0.003484      -0.009426       0.037274       0.004031      -0.001774       0.011526       0.020272      -0.026394      -0.019367       0.004049       0.015317              1.744012       2.057377      -0.148071      -0.311777       1.518996       0.254933       1.655663          -0.000133
           35              H       2.926007       8.054488       3.749190       0.116764       1.197996 0.86840918E+01  0.85368212E+02                                 1.741065                            1.631063      -1.007839       2.403251                    0.998237       3.262472       8.584754       0.542358       1.148810      -0.742413       0.032145       0.020944       0.013847       0.040788       0.006241       0.000550       0.006534       0.023706      -0.029396      -0.015466      -0.002994       0.018460              1.805181       1.837360       0.333642       0.201032       1.887117       0.402552       1.691066          -0.000272
           36              H       0.396900       3.378081       1.491063       0.121665       1.225113 0.92600505E+01  0.93265800E+02                                 1.819875                            1.725441      -1.122415       2.349428                    0.996789       3.441781       9.416252       0.504405       1.205641      -0.727508      -0.025475      -0.005675       0.023297       0.034985       0.005357      -0.011388       0.001217       0.000930       0.002873      -0.012843       0.000334       0.012509              1.876372       1.948560       0.163423      -0.402133       1.854261       0.136677       1.826294           0.000042
           37              H       6.621698       2.735881      17.036878       0.112397       1.200144 0.87074301E+01  0.85515836E+02                                 1.731144                            1.623455      -0.963780       2.419451                    0.998436       3.264673       8.540926       0.549449       1.135068      -0.745863       0.022596      -0.030899       0.010158       0.039605      -0.007247       0.006210       0.002066      -0.020127      -0.032244      -0.015692      -0.002084       0.017775              1.787738       1.918715      -0.352101       0.358647       1.836595      -0.142919       1.607904          -0.000261
           38              H       4.960747       2.292083      15.524284       0.114599       1.145578 0.81551740E+01  0.78793668E+02                                 1.676862                            1.570419      -0.864149       2.467059                    0.999115       3.203715       8.314216       0.559009       1.134042      -0.746004      -0.002488      -0.034575      -0.009859       0.036039      -0.005215       0.011530       0.003809      -0.017994      -0.024965      -0.019456       0.004867       0.014590              1.739871       1.586268       0.184630       0.242445       2.088351       0.339275       1.544992          -0.000072
           39              H       3.870528       6.143548      15.610410       0.118765       1.148644 0.82908591E+01  0.80565835E+02                                 1.693551                            1.594970      -0.904748       2.452556                    0.998921       3.206952       8.390709       0.547795       1.150634      -0.742100      -0.020964       0.029342      -0.009426       0.037273      -0.006762       0.010870       0.004227      -0.017119      -0.026393      -0.019367       0.004050       0.015317              1.744071       1.781886      -0.307176       0.376688       1.794609      -0.142546       1.655718          -0.000125
           40              H       5.512388       6.561240      17.206440       0.116762       1.198052 0.86846170E+01  0.85374945E+02                                 1.741146                            1.631134      -1.007874       2.403233                    0.998237       3.262540       8.585104       0.542334       1.148840      -0.742406       0.002065       0.038310       0.013847       0.040788      -0.007145       0.005383       0.003742      -0.022663      -0.029396      -0.015465      -0.002995       0.018460              1.805270       1.585809       0.188383       0.248125       2.138854       0.375406       1.691146          -0.000263
           41              H       2.727054       2.032766      14.948313       0.121664       1.225095 0.92598597E+01  0.93263265E+02                                 1.819844                            1.725414      -1.122410       2.349431                    0.996789       3.441755       9.416106       0.504413       1.205628      -0.727511       0.007822      -0.024900       0.023298       0.034985       0.002276       0.006748      -0.009254      -0.009744       0.002874      -0.012843       0.000333       0.012510              1.876339       1.736276       0.040877       0.319423       2.066477      -0.279913       1.826263           0.000044
           42              H      14.416009       4.366618      17.036878       0.112398       1.200148 0.87074655E+01  0.85516167E+02                                 1.731134                            1.623447      -0.963815       2.419432                    0.998436       3.264697       8.540954       0.549457       1.135052      -0.745866       0.015462       0.035017       0.010157       0.039604       0.012339      -0.004894       0.004345      -0.002488      -0.032244      -0.015691      -0.002085       0.017776              1.787727       1.552187       0.140488      -0.055551       2.203099       0.382054       1.607896          -0.000266
           43              H      15.630824       3.150091      15.524284       0.114601       1.145571 0.81551159E+01  0.78792940E+02                                 1.676853                            1.570411      -0.864144       2.467061                    0.999115       3.203707       8.314177       0.559012       1.134039      -0.746005       0.031187       0.015133      -0.009859       0.036040       0.010399      -0.009064       0.008081      -0.000037      -0.024964      -0.019456       0.004867       0.014589              1.739860       2.122709       0.125091      -0.415039       1.551886       0.040326       1.544984          -0.000069
           44              H      12.840467       0.280202      15.610410       0.118768       1.148617 0.82905994E+01  0.80562535E+02                                 1.693510                            1.594934      -0.904743       2.452559                    0.998921       3.206915       8.390522       0.547808       1.150616      -0.742104      -0.014930      -0.032827      -0.009426       0.037274       0.010793      -0.009095       0.007300      -0.003153      -0.026394      -0.019367       0.004050       0.015317              1.744027       1.525372       0.159095      -0.064891       2.051035       0.397477       1.655675          -0.000128
           45              H      11.657806       1.493248      17.206440       0.116764       1.197966 0.86838081E+01  0.85364549E+02                                 1.741020                            1.631024      -1.007852       2.403247                    0.998237       3.262429       8.584539       0.542372       1.148792      -0.742417      -0.034210      -0.017366       0.013848       0.040789       0.013386      -0.005933       0.002791      -0.001044      -0.029392      -0.015465      -0.002994       0.018459              1.805132       2.163558       0.145273      -0.449116       1.560819       0.027172       1.691019          -0.000271
           46              H      16.972246       1.345315      14.948313       0.121663       1.225094 0.92598485E+01  0.93263022E+02                                 1.819833                            1.725404      -1.122416       2.349427                    0.996789       3.441761       9.416082       0.504419       1.205616      -0.727514       0.017653       0.019224       0.023298       0.034985       0.003081       0.004640       0.010471       0.008814       0.002874      -0.012843       0.000333       0.012510              1.876327       2.019312       0.122542       0.082700       1.783416       0.416581       1.826252           0.000047
           47              H       9.106593      10.301321      17.036878       0.112398       1.200145 0.87074309E+01  0.85515760E+02                                 1.731136                            1.623448      -0.963780       2.419449                    0.998436       3.264675       8.540899       0.549455       1.135058      -0.745865      -0.038057      -0.004119       0.010157       0.039604      -0.005091      -0.001316      -0.006411       0.022615      -0.032245      -0.015691      -0.002084       0.017775              1.787730       2.162042       0.211611      -0.303095       1.593249      -0.239137       1.607898          -0.000252
           48              H       9.552729      11.961645      15.524284       0.114601       1.145568 0.81550853E+01  0.78792536E+02                                 1.676847                            1.570406      -0.864142       2.467062                    0.999116       3.203696       8.314131       0.559014       1.134036      -0.746006      -0.028699       0.019443      -0.009859       0.036040      -0.005184      -0.002466      -0.011890       0.018030      -0.024964      -0.019456       0.004867       0.014590              1.739854       1.802918      -0.309718       0.172596       1.871666      -0.379596       1.544980          -0.000066
           49              H      13.433305      10.980070      15.610410       0.118769       1.148616 0.82905860E+01  0.80562402E+02                                 1.693513                            1.594936      -0.904741       2.452560                    0.998921       3.206902       8.390498       0.547805       1.150622      -0.742103       0.035893       0.003484      -0.009426       0.037273      -0.004031      -0.001774      -0.011526       0.020271      -0.026393      -0.019367       0.004050       0.015317              1.744032       2.057404       0.148073      -0.311783       1.519010      -0.254938       1.655680          -0.000125
           50              H      12.974107       9.349332      17.206440       0.116763       1.197972 0.86838530E+01  0.85365015E+02                                 1.741015                            1.631020      -1.007854       2.403243                    0.998237       3.262446       8.584557       0.542377       1.148781      -0.742420       0.032145      -0.020944       0.013848       0.040788      -0.006240       0.000550      -0.006533       0.023706      -0.029394      -0.015464      -0.002995       0.018459              1.805128       1.837307      -0.333628       0.201024       1.887059      -0.402532       1.691017          -0.000273
           51              H      10.445000      14.025739      14.948313       0.121664       1.225093 0.92598325E+01  0.93262745E+02                                 1.819825                            1.725397      -1.122415       2.349428                    0.996789       3.441759       9.416046       0.504423       1.205608      -0.727516      -0.025475       0.005676       0.023298       0.034985      -0.005357      -0.011388      -0.001217       0.000930       0.002874      -0.012843       0.000333       0.012510              1.876319       1.948506      -0.163416      -0.402118       1.854205      -0.136669       1.826245           0.000046
           52              H       6.621698       2.735881      23.334872       0.112396       1.200142 0.87074150E+01  0.85515640E+02                                 1.731141                            1.623453      -0.963780       2.419451                    0.998436       3.264671       8.540915       0.549450       1.135067      -0.745863       0.022596      -0.030899      -0.010158       0.039605      -0.007247      -0.006210      -0.002066      -0.020127      -0.032244      -0.015692      -0.002084       0.017775              1.787735       1.918712      -0.352101      -0.358646       1.836592       0.142919       1.607901          -0.000261
           53              H       4.960747       2.292083      24.847466       0.114600       1.145577 0.81551635E+01  0.78793526E+02                                 1.676859                            1.570417      -0.864149       2.467059                    0.999115       3.203714       8.314206       0.559010       1.134040      -0.746005      -0.002488      -0.034575       0.009859       0.036039      -0.005215      -0.011530      -0.003809      -0.017994      -0.024965      -0.019456       0.004867       0.014590              1.739867       1.586266       0.184629      -0.242444       2.088347      -0.339274       1.544990          -0.000072
           54              H       3.870528       6.143548      24.761340       0.118765       1.148644 0.82908504E+01  0.80565718E+02                                 1.693549                            1.594969      -0.904748       2.452556                    0.998921       3.206951       8.390701       0.547795       1.150632      -0.742100      -0.020964       0.029342       0.009426       0.037273      -0.006762      -0.010870      -0.004227      -0.017118      -0.026393      -0.019367       0.004050       0.015317              1.744069       1.781884      -0.307175      -0.376687       1.794607       0.142545       1.655716          -0.000125
           55              H       5.512388       6.561240      23.165310       0.116762       1.198051 0.86846095E+01  0.85374852E+02                                 1.741146                            1.631133      -1.007874       2.403233                    0.998237       3.262538       8.585097       0.542334       1.148840      -0.742406       0.002065       0.038310      -0.013847       0.040788      -0.007145      -0.005383      -0.003742      -0.022663      -0.029396      -0.015465      -0.002995       0.018460              1.805269       1.585808       0.188383      -0.248124       2.138853      -0.375406       1.691145          -0.000263
           56              H       2.727054       2.032766      25.423437       0.121664       1.225093 0.92598414E+01  0.93263023E+02                                 1.819841                            1.725411      -1.122410       2.349431                    0.996789       3.441752       9.416091       0.504414       1.205627      -0.727512       0.007822      -0.024900      -0.023298       0.034985       0.002276      -0.006748       0.009254      -0.009744       0.002874      -0.012843       0.000333       0.012510              1.876336       1.736274       0.040877      -0.319422       2.066474       0.279912       1.826260           0.000045
           57              H      14.416009       4.366618      23.334872       0.112397       1.200148 0.87074695E+01  0.85516210E+02                                 1.731134                            1.623447      -0.963816       2.419431                    0.998436       3.264698       8.540955       0.549457       1.135052      -0.745866       0.015462       0.035017      -0.010157       0.039604       0.012339       0.004894      -0.004345      -0.002488      -0.032244      -0.015691      -0.002085       0.017776              1.787727       1.552187       0.140488       0.055551       2.203099      -0.382054       1.607896          -0.000266
           58              H      15.630824       3.150091      24.847466       0.114601       1.145571 0.81551106E+01  0.78792870E+02                                 1.676852                            1.570410      -0.864144       2.467061                    0.999115       3.203706       8.314172       0.559012       1.134038      -0.746005       0.031187       0.015133       0.009859       0.036040       0.010399       0.009064      -0.008081      -0.000037      -0.024964      -0.019456       0.004867       0.014589              1.739859       2.122708       0.125091       0.415038       1.551885      -0.040326       1.544983          -0.000068
           59              H      12.840467       0.280202      24.761340       0.118768       1.148615 0.82905794E+01  0.80562282E+02                                 1.693507                            1.594931      -0.904742       2.452560                    0.998921       3.206912       8.390508       0.547809       1.150615      -0.742104      -0.014930      -0.032827       0.009426       0.037274       0.010793       0.009095      -0.007300      -0.003153      -0.026394      -0.019367       0.004050       0.015317              1.744024       1.525369       0.159095       0.064891       2.051031      -0.397476       1.655672          -0.000128
           60              H      11.657806       1.493248      23.165310       0.116764       1.197965 0.86838038E+01  0.85364492E+02                                 1.741019                            1.631023      -1.007852       2.403246                    0.998237       3.262428       8.584534       0.542372       1.148792      -0.742417      -0.034210      -0.017366      -0.013848       0.040789       0.013386       0.005933      -0.002791      -0.001044      -0.029392      -0.015465      -0.002994       0.018459              1.805131       2.163557       0.145273       0.449115       1.560818      -0.027172       1.691018          -0.000271
           61              H      16.972246       1.345315      25.423437       0.121664       1.225094 0.92598412E+01  0.93262919E+02                                 1.819831                            1.725402      -1.122416       2.349427                    0.996789       3.441760       9.416074       0.504420       1.205615      -0.727514       0.017652       0.019224      -0.023298       0.034985       0.003081      -0.004640      -0.010471       0.008814       0.002874      -0.012843       0.000333       0.012510              1.876325       2.019310       0.122541      -0.082700       1.783414      -0.416581       1.826250           0.000047
           62              H       9.106593      10.301321      23.334872       0.112397       1.200146 0.87074422E+01  0.85515907E+02                                 1.731138                            1.623450      -0.963781       2.419449                    0.998436       3.264676       8.540906       0.549454       1.135059      -0.745865      -0.038057      -0.004119      -0.010157       0.039604      -0.005091       0.001316       0.006411       0.022615      -0.032245      -0.015691      -0.002084       0.017775              1.787732       2.162045       0.211611       0.303095       1.593251       0.239138       1.607900          -0.000252
           63              H       9.552729      11.961645      24.847466       0.114601       1.145569 0.81550911E+01  0.78792607E+02                                 1.676848                            1.570407      -0.864142       2.467062                    0.999116       3.203697       8.314135       0.559014       1.134036      -0.746006      -0.028699       0.019443       0.009859       0.036040      -0.005184       0.002466       0.011890       0.018030      -0.024964      -0.019456       0.004867       0.014590              1.739855       1.802919      -0.309718      -0.172596       1.871667       0.379596       1.544980          -0.000066
           64              H      13.433305      10.980070      24.761340       0.118769       1.148615 0.82905795E+01  0.80562318E+02                                 1.693512                            1.594935      -0.904740       2.452560                    0.998921       3.206901       8.390493       0.547806       1.150621      -0.742103       0.035893       0.003484       0.009426       0.037273      -0.004031       0.001774       0.011526       0.020271      -0.026393      -0.019367       0.004050       0.015317              1.744030       2.057403       0.148073       0.311782       1.519009       0.254937       1.655679          -0.000124
           65              H      12.974107       9.349332      23.165310       0.116763       1.197972 0.86838606E+01  0.85365107E+02                                 1.741016                            1.631020      -1.007855       2.403242                    0.998237       3.262447       8.584560       0.542377       1.148780      -0.742420       0.032145      -0.020944      -0.013848       0.040788      -0.006240      -0.000550       0.006533       0.023706      -0.029394      -0.015464      -0.002995       0.018459              1.805129       1.837308      -0.333628      -0.201024       1.887060       0.402533       1.691018          -0.000273
           66              H      10.445000      14.025739      25.423437       0.121665       1.225093 0.92598245E+01  0.93262638E+02                                 1.819824                            1.725395      -1.122415       2.349428                    0.996789       3.441758       9.416040       0.504424       1.205607      -0.727516      -0.025475       0.005676      -0.023298       0.034985      -0.005357       0.011388       0.001217       0.000930       0.002874      -0.012843       0.000333       0.012510              1.876317       1.948504      -0.163415       0.402118       1.854204       0.136669       1.826243           0.000046
           67              H      -6.756342      11.702329      13.457250       0.115506       1.186941 0.88267308E+01  0.88049169E+02                                 1.788954                            1.687504      -1.124351       2.341760                    0.996772       3.507518       9.623514       0.507528       1.209820      -0.725175       0.017183      -0.029762      -0.000000       0.034366      -0.007520      -0.004701      -0.002714      -0.008683      -0.016027      -0.011116      -0.000238       0.011354              1.853183       1.695859      -0.333666      -0.238158       2.081143      -0.137501       1.782546          -0.000015
           68              H      13.512685       0.000000      13.457250       0.115506       1.186939 0.88267107E+01  0.88048911E+02                                 1.788951                            1.687501      -1.124350       2.341761                    0.996772       3.507514       9.623497       0.507528       1.209820      -0.725175      -0.034366       0.000000      -0.000000       0.034366      -0.000000       0.000000       0.005429       0.017367      -0.016027      -0.011116      -0.000238       0.011354              1.853179       2.273782      -0.000001      -0.000001       1.503214       0.275000       1.782542          -0.000015
           69              H       3.291758       5.701491      13.457250       0.115507       1.186939 0.88267156E+01  0.88049029E+02                                 1.788955                            1.687505      -1.124348       2.341762                    0.996772       3.507523       9.623546       0.507526       1.209825      -0.725174       0.017183       0.029762       0.000000       0.034366       0.007520       0.004701      -0.002714      -0.008683      -0.016027      -0.011116      -0.000238       0.011354              1.853185       1.695861       0.333667       0.238160       2.081143      -0.137500       1.782550          -0.000014
           70              H      -6.756342      11.702329       0.000000       0.115506       1.186941 0.88267265E+01  0.88049115E+02                                 1.788953                            1.687503      -1.124350       2.341760                    0.996772       3.507517       9.623510       0.507528       1.209820      -0.725175       0.017183      -0.029762       0.000000       0.034366      -0.007520       0.004701       0.002714      -0.008683      -0.016027      -0.011116      -0.000238       0.011354              1.853182       1.695858      -0.333666       0.238157       2.081143       0.137501       1.782546          -0.000015
           71              H      13.512685       0.000000       0.000000       0.115506       1.186939 0.88267132E+01  0.88048937E+02                                 1.788950                            1.687501      -1.124350       2.341761                    0.996772       3.507514       9.623495       0.507529       1.209819      -0.725175      -0.034366       0.000000       0.000000       0.034366      -0.000000      -0.000000      -0.005429       0.017367      -0.016027      -0.011116      -0.000238       0.011354              1.853179       2.273781      -0.000001       0.000001       1.503214      -0.274999       1.782542          -0.000015
           72              H       3.291758       5.701491       0.000000       0.115507       1.186939 0.88267139E+01  0.88048996E+02                                 1.788954                            1.687504      -1.124348       2.341762                    0.996772       3.507522       9.623538       0.507527       1.209823      -0.725174       0.017183       0.029762      -0.000000       0.034366       0.007520      -0.004701       0.002714      -0.008683      -0.016027      -0.011116      -0.000238       0.011354              1.853183       1.695860       0.333667      -0.238159       2.081142       0.137500       1.782548          -0.000014
           73              H       8.889554      15.397160      13.457250       0.118340       1.183570 0.88824386E+01  0.88497799E+02                                 1.769750                            1.682335      -1.095712       2.357331                    0.997030       3.438275       9.342546       0.514496       1.194879      -0.729458      -0.017858      -0.030930      -0.000000       0.035715       0.004788      -0.000969       0.000560      -0.005529      -0.038378      -0.012884       0.000959       0.011925              1.825945       1.955432       0.169886       0.080400       2.151598      -0.046419       1.370804           0.000026
           74              H      -1.158546       2.006660      13.457250       0.118340       1.183570 0.88824563E+01  0.88498114E+02                                 1.769760                            1.682344      -1.095710       2.357331                    0.997030       3.438278       9.342594       0.514491       1.194889      -0.729455      -0.017858       0.030930       0.000000       0.035715      -0.004788       0.000969       0.000560      -0.005529      -0.038378      -0.012884       0.000959       0.011925              1.825955       1.955444      -0.169885      -0.080401       2.151611      -0.046420       1.370811           0.000026
           75              H       2.317092       0.000000      13.457250       0.118339       1.183569 0.88824412E+01  0.88497926E+02                                 1.769759                            1.682343      -1.095709       2.357332                    0.997030       3.438275       9.342584       0.514491       1.194890      -0.729455       0.035715      -0.000000       0.000000       0.035715      -0.000000       0.000000      -0.001119       0.011058      -0.038378      -0.012884       0.000959       0.011925              1.825954       2.249693      -0.000000       0.000000       1.857360       0.092839       1.370810           0.000024
           76              H       8.889554      15.397160       0.000000       0.118340       1.183569 0.88824338E+01  0.88497733E+02                                 1.769749                            1.682334      -1.095712       2.357331                    0.997030       3.438274       9.342540       0.514496       1.194878      -0.729458      -0.017858      -0.030930       0.000000       0.035715       0.004788       0.000969      -0.000560      -0.005529      -0.038378      -0.012884       0.000959       0.011925              1.825944       1.955431       0.169886      -0.080400       2.151597       0.046419       1.370804           0.000026
           77              H      -1.158546       2.006660       0.000000       0.118340       1.183571 0.88824584E+01  0.88498135E+02                                 1.769760                            1.682344      -1.095711       2.357331                    0.997030       3.438278       9.342592       0.514491       1.194889      -0.729455      -0.017858       0.030930      -0.000000       0.035715      -0.004788      -0.000969      -0.000560      -0.005529      -0.038378      -0.012884       0.000959       0.011925              1.825955       1.955444      -0.169885       0.080401       2.151611       0.046419       1.370811           0.000026
           78              H       2.317092       0.000000       0.000000       0.118340       1.183568 0.88824383E+01  0.88497891E+02                                 1.769758                            1.682342      -1.095709       2.357332                    0.997030       3.438274       9.342581       0.514491       1.194890      -0.729455       0.035715      -0.000000      -0.000000       0.035715      -0.000000      -0.000000       0.001119       0.011058      -0.038378      -0.012884       0.000959       0.011925              1.825954       2.249692      -0.000000      -0.000000       1.857359      -0.092839       1.370810           0.000024
           79              C      -2.707159      12.421454       8.615870       0.641642      23.990614 0.23891860E+03  0.48899142E+04                                 7.810174                            5.528633      -0.079674       2.043260                    0.999332      21.647031      60.197875       0.623789       0.479752      -1.015910       0.058660      -0.017130      -0.041651       0.073955      -0.013642       0.088134      -0.022995       0.049280       0.057985      -0.072172      -0.037828       0.110000             10.639688      12.086175      -1.121258      -6.861859       8.731905       1.982906      11.100982           0.005300
           80              C      -3.778086      12.723933       9.647233      -0.037952      41.129587 0.43555781E+03  0.10151310E+05                                10.353968                            6.883973       0.032113       2.013356                    0.999357      27.224018      75.628875       0.644119       0.408003      -1.079487      -0.029308       0.008076       0.033277       0.045072       0.005264      -0.003801      -0.002840       0.000306      -0.017976      -0.007471      -0.002207       0.009678             15.476297      18.629357      -2.648076     -11.861593      11.032343       3.743627      16.767190          -0.010076
           81              C      -3.978847      13.973179      10.159416      -0.092586      35.680594 0.40438739E+03  0.93595937E+04                                 9.519564                            6.754006      -0.042048       1.958857                    0.999629      29.055639      83.548237       0.625591       0.423016      -1.057424      -0.020255      -0.015017       0.016729       0.030260       0.023189       0.005060      -0.015492      -0.017363      -0.046072      -0.029983      -0.004537       0.034520             12.739502      14.779708      -2.110571      -8.584105      10.263545       3.231308      13.175254           0.001007
           82              C      -4.972202      14.243286      11.079085      -0.148673      37.116339 0.41998167E+03  0.97982680E+04                                 9.741022                            6.856269       0.108955       2.004977                    0.999708      29.440870      84.580184       0.625476       0.419736      -1.061067       0.016925      -0.010407      -0.020299       0.028404      -0.004202      -0.005477       0.015795      -0.046491      -0.061110      -0.026061      -0.012254       0.038315             13.197165      16.283852      -0.928964      -9.424114       9.849461       1.841018      13.458182          -0.000895
           83              C      -5.795342      13.239434      11.539323       0.084379      41.811410 0.41203841E+03  0.95100847E+04                                10.655865                            6.804725      -0.149461       1.963416                    0.999309      26.465049      74.159115       0.629716       0.421420      -1.066369       0.003540      -0.002827      -0.004812       0.006609      -0.016114      -0.012606      -0.008269       0.006321       0.012555      -0.025592       0.008453       0.017139             16.632448      20.614590      -2.403127     -13.490612      11.089532       3.127504      18.193223           0.001606
           84              C      -5.625328      11.950507      11.016105      -0.158804      37.784583 0.44174141E+03  0.10429432E+05                                 9.857772                            7.024346       0.097226       1.995420                    0.999668      29.885597      86.169041       0.619354       0.418866      -1.062378       0.018120       0.003534      -0.017215       0.025242       0.027608      -0.013993      -0.009448      -0.027963      -0.042967      -0.028406      -0.013929       0.042335             13.308323      14.955582      -2.287353      -9.240013      10.594746       3.314090      14.374641          -0.000979
           85              C      -4.630466      11.696237      10.064677      -0.100455      36.025903 0.42569401E+03  0.99661744E+04                                 9.566238                            6.914708      -0.014022       1.962573                    0.999623      29.406539      84.657502       0.621146       0.421193      -1.060038      -0.009375       0.019991       0.014182       0.026243      -0.000513       0.007464       0.011517      -0.052113      -0.053944      -0.026321      -0.011138       0.037460             12.639257      14.960844      -0.949553      -8.754656       9.615970       2.028386      13.340956           0.000782
           86              C      -6.877924      13.479607      12.533275       0.093210      45.228736 0.40867338E+03  0.94151155E+04                                11.152422                            6.751661      -0.157786       1.957017                    0.999225      26.492762      74.220533       0.635595       0.418289      -1.068130      -0.010701      -0.000320       0.002570       0.011009       0.005088      -0.013468       0.006609      -0.004523      -0.018613      -0.019410       0.008171       0.011239             17.701231      20.193165      -4.589795     -12.602020      13.881440       0.319585      19.029090          -0.000276
           87              C      -7.562903      14.695263      12.557498      -0.218365      41.813115 0.47280860E+03  0.11391763E+05                                10.634974                            7.315602       0.000915       1.956892                    0.999315      31.167897      91.767012       0.598900       0.424469      -1.055365      -0.004790      -0.009111       0.004992       0.011440       0.024630       0.008949      -0.020196      -0.021033       0.040453      -0.040254       0.008891       0.031364             14.883796      16.805630      -7.988280      -6.888409      16.671943       2.091600      11.173816           0.000628
           88              C       2.062774      13.537561       8.615870       0.641630      23.990612 0.23891966E+03  0.48899407E+04                                 7.810165                            5.528641      -0.079626       2.043276                    0.999332      21.647083      60.198015       0.623790       0.479751      -1.015911      -0.044166      -0.042231      -0.041651       0.073952       0.028166      -0.063984      -0.064827      -0.001017       0.057992      -0.072169      -0.037835       0.110003             10.639641      10.541414       2.013045       5.148103      10.276609       4.951069      11.100901           0.005300
           89              C       2.860192      14.313772       9.647233      -0.037952      41.129002 0.43555319E+03  0.10151164E+05                                10.353835                            6.883912       0.032116       2.013357                    0.999357      27.223874      75.628071       0.644126       0.408001      -1.079490       0.021647       0.021343       0.033274       0.045070      -0.002498      -0.000560       0.004710      -0.009265      -0.017969      -0.007468      -0.002205       0.009673             15.476021      15.224550       4.613512       9.172600      14.436678       8.400492      16.766833          -0.010076
           90              C       4.042451      13.863013      10.159416      -0.092589      35.680395 0.40438507E+03  0.93595266E+04                                 9.519513                            6.753972      -0.042060       1.958851                    0.999629      29.055640      83.548178       0.625594       0.423014      -1.057425      -0.002877       0.025051       0.016729       0.030261      -0.019113      -0.015949       0.003359      -0.031480      -0.046067      -0.029985      -0.004532       0.034517             12.739414      13.220219       3.010813       7.090328      11.822886       5.818409      13.175136           0.001017
           91              C       4.773048      14.588230      11.079085      -0.148674      37.116236 0.41997998E+03  0.97982186E+04                                 9.741012                            6.856260       0.108955       2.004977                    0.999708      29.440797      84.579932       0.625475       0.419737      -1.061066      -0.017475      -0.009454      -0.020300       0.028405      -0.018030       0.016416      -0.003154       0.030526      -0.061107      -0.026060      -0.012255       0.038315             13.197152      12.262484       3.250667       6.306381      13.870808       7.241053      13.458163          -0.000883
           92              C       4.315257      15.803017      11.539323       0.084379      41.811185 0.41203645E+03  0.95100262E+04                                10.655826                            6.804708      -0.149459       1.963417                    0.999309      26.464964      74.158779       0.629717       0.421420      -1.066369      -0.004218      -0.001653      -0.004812       0.006609       0.010794      -0.000858       0.015052       0.024750       0.012555      -0.025593       0.008453       0.017139             16.632348      15.551819       5.325981       9.453690      16.152135      10.119418      18.193091           0.001607
           93              C       3.114007      16.300244      11.016105      -0.158804      37.784139 0.44173664E+03  0.10429290E+05                                 9.857702                            7.024315       0.097229       1.995422                    0.999668      29.885386      86.168281       0.619354       0.418867      -1.062377      -0.005999      -0.017459      -0.017215       0.025242      -0.025913      -0.001186       0.016842      -0.033837      -0.042963      -0.028406      -0.013929       0.042335             13.308183      13.665702       3.031902       7.489961      11.884387       6.344960      14.374460          -0.000983
           94              C       2.396371      15.565803      10.064677      -0.100453      36.025415 0.42568808E+03  0.99659943E+04                                 9.566145                            6.914656      -0.014007       1.962580                    0.999623      29.406282      84.656400       0.621149       0.421193      -1.060039       0.022000      -0.001876       0.014180       0.026241      -0.022307       0.006242      -0.012224       0.026947      -0.053937      -0.026321      -0.011136       0.037458             12.639096      11.774330       2.789093       6.133808      12.802207       6.567476      13.340749           0.000769
           95              C       5.064544      16.620474      12.533275       0.093210      45.228636 0.40867294E+03  0.94151021E+04                                11.152404                            6.751656      -0.157784       1.957017                    0.999225      26.492746      74.220454       0.635596       0.418289      -1.068130       0.005073       0.009427       0.002570       0.011010      -0.004503       0.012457       0.008359      -0.006551      -0.018613      -0.019411       0.008172       0.011239             17.701173      19.434148       5.027932       6.577723      14.640347      10.753858      19.029024          -0.000274
           96              C       6.459823      16.605855      12.557498      -0.218367      41.813204 0.47281039E+03  0.11391813E+05                                10.634973                            7.315607       0.000914       1.956891                    0.999315      31.167969      91.767124       0.598901       0.424468      -1.055366      -0.005496       0.008704       0.004992       0.011441      -0.021423      -0.021965       0.002349      -0.032143       0.040454      -0.040254       0.008890       0.031365             14.883776      23.623358       4.052042       5.255570       9.854166       4.919740      11.173804           0.000633
           97              C       0.644385       8.848624       8.615870       0.641646      23.990384 0.23891389E+03  0.48897977E+04                                 7.810155                            5.528597      -0.079653       2.043273                    0.999332      21.646842      60.197389       0.623788       0.479755      -1.015908      -0.014493       0.059375      -0.041651       0.073961      -0.014521      -0.024150       0.087833      -0.048275       0.057984      -0.072178      -0.037833       0.110010             10.639704       8.599446      -0.891862       1.713730      12.218599      -6.934058      11.101068           0.005309
           98              C       0.917894       7.769935       9.647233      -0.037963      41.129832 0.43555776E+03  0.10151299E+05                                10.353973                            6.883946       0.032134       2.013361                    0.999357      27.224035      75.628646       0.644125       0.408000      -1.079490       0.007661      -0.029421       0.033282       0.045077      -0.002763       0.004359      -0.001872       0.008961      -0.017977      -0.007471      -0.002204       0.009676             15.476385      10.638354      -1.965663       2.688830      19.023425     -12.144365      16.767378          -0.010065
           99              C      -0.063604       6.971448      10.159416      -0.092584      35.680362 0.40438310E+03  0.93594655E+04                                 9.519512                            6.753959      -0.042043       1.958858                    0.999629      29.055484      83.547539       0.625594       0.423014      -1.057425       0.023134      -0.010032       0.016731       0.030261      -0.004075       0.010886       0.012132       0.048846      -0.046075      -0.029986      -0.004534       0.034520             12.739465       9.564728      -0.900306       1.493684      15.478406      -9.049711      13.175261           0.001023
          100              C       0.199153       5.976124      11.079085      -0.148672      37.116154 0.41997838E+03  0.97981689E+04                                 9.740983                            6.856236       0.108957       2.004979                    0.999708      29.440761      84.579690       0.625478       0.419736      -1.061068       0.000550       0.019861      -0.020298       0.028403       0.022232      -0.010940      -0.012639       0.015965      -0.061106      -0.026059      -0.012255       0.038314             13.197140      10.653514      -2.321699       3.117693      15.479720      -9.082034      13.458184          -0.000884
          101              C       1.480085       5.765189      11.539323       0.084382      41.811282 0.41203658E+03  0.95100312E+04                                10.655854                            6.804715      -0.149464       1.963417                    0.999309      26.464956      74.158799       0.629716       0.421420      -1.066368       0.000678       0.004480      -0.004811       0.006609       0.005320       0.013463      -0.006780      -0.031072       0.012556      -0.025591       0.008454       0.017137             16.632466      11.389638      -2.922931       4.036835      20.314490     -13.246990      18.193271           0.001606
          102              C       2.511322       6.556889      11.016105      -0.158802      37.784537 0.44173979E+03  0.10429383E+05                                 9.857755                            7.024321       0.097227       1.995422                    0.999668      29.885565      86.168858       0.619356       0.418864      -1.062379      -0.012120       0.013925      -0.017214       0.025241      -0.001696       0.015179      -0.007393       0.061797      -0.042966      -0.028405      -0.013930       0.042334             13.308332       9.704051      -0.744653       1.749959      15.846263      -9.659154      14.374681          -0.000974
          103              C       2.234095       7.545600      10.064677      -0.100453      36.025915 0.42569210E+03  0.99661200E+04                                 9.566238                            6.914684      -0.014003       1.962580                    0.999623      29.406503      84.657391       0.621148       0.421192      -1.060038      -0.012627      -0.018113       0.014184       0.026243       0.022823      -0.013705       0.000705       0.025164      -0.053954      -0.026322      -0.011139       0.037460             12.639301      10.129885      -1.839651       2.620743      14.446977      -8.596003      13.341041           0.000784
          104              C       1.813381       4.707559      12.533275       0.093208      45.228776 0.40867366E+03  0.94151242E+04                                11.152429                            6.751663      -0.157783       1.957018                    0.999225      26.492781      74.220608       0.635595       0.418289      -1.068130       0.005627      -0.009107       0.002571       0.011010      -0.000586       0.001011      -0.014968       0.011073      -0.018612      -0.019411       0.008171       0.011240             17.701263      11.484513      -0.438175       6.024273      22.590121     -11.073487      19.029157          -0.000275
          105              C       1.103080       3.506522      12.557498      -0.218367      41.813233 0.47280984E+03  0.11391807E+05                                10.635029                            7.315636       0.000913       1.956891                    0.999315      31.167891      91.767218       0.598895       0.424472      -1.055362       0.010286       0.000407       0.004992       0.011441      -0.003207       0.013016       0.017848       0.053177       0.040453      -0.040254       0.008889       0.031365             14.883890       9.787358       3.936264       1.632837      23.690418      -7.011399      11.173893           0.000630
          106              C      -2.707159      12.421454       4.841380       0.641643      23.990601 0.23891846E+03  0.48899105E+04                                 7.810171                            5.528631      -0.079673       2.043261                    0.999332      21.647024      60.197847       0.623790       0.479752      -1.015910       0.058660      -0.017130       0.041651       0.073955      -0.013642      -0.088134       0.022995       0.049280       0.057985      -0.072171      -0.037828       0.109999             10.639682      12.086168      -1.121257       6.861855       8.731902      -1.982905      11.100976           0.005300
          107              C      -3.778086      12.723933       3.810017      -0.037952      41.129581 0.43555780E+03  0.10151309E+05                                10.353966                            6.883972       0.032113       2.013356                    0.999357      27.224018      75.628870       0.644119       0.408003      -1.079487      -0.029308       0.008076      -0.033277       0.045072       0.005264       0.003801       0.002840       0.000306      -0.017976      -0.007471      -0.002207       0.009678             15.476293      18.629352      -2.648074      11.861589      11.032342      -3.743625      16.767185          -0.010076
          108              C      -3.978847      13.973179       3.297834      -0.092587      35.680614 0.40438760E+03  0.93596000E+04                                 9.519568                            6.754008      -0.042049       1.958856                    0.999629      29.055645      83.548267       0.625590       0.423016      -1.057424      -0.020255      -0.015017      -0.016729       0.030260       0.023189      -0.005060       0.015492      -0.017363      -0.046072      -0.029983      -0.004537       0.034520             12.739508      14.779716      -2.110570       8.584112      10.263547      -3.231306      13.175262           0.001007
          109              C      -4.972202      14.243286       2.378165      -0.148673      37.116334 0.41998156E+03  0.97982649E+04                                 9.741022                            6.856269       0.108956       2.004978                    0.999708      29.440866      84.580173       0.625476       0.419736      -1.061067       0.016925      -0.010407       0.020299       0.028404      -0.004202       0.005477      -0.015795      -0.046491      -0.061111      -0.026061      -0.012254       0.038315             13.197165      16.283852      -0.928963       9.424114       9.849461      -1.841018      13.458183          -0.000894
          110              C      -5.795342      13.239434       1.917927       0.084379      41.811415 0.41203847E+03  0.95100862E+04                                10.655866                            6.804725      -0.149461       1.963416                    0.999309      26.465051      74.159122       0.629716       0.421420      -1.066369       0.003540      -0.002827       0.004812       0.006609      -0.016114       0.012606       0.008269       0.006321       0.012555      -0.025592       0.008453       0.017139             16.632449      20.614591      -2.403126      13.490613      11.089533      -3.127504      18.193224           0.001606
          111              C      -5.625328      11.950507       2.441145      -0.158804      37.784598 0.44174163E+03  0.10429439E+05                                 9.857774                            7.024347       0.097226       1.995420                    0.999668      29.885606      86.169077       0.619354       0.418866      -1.062378       0.018120       0.003534       0.017215       0.025242       0.027608       0.013994       0.009448      -0.027963      -0.042967      -0.028407      -0.013929       0.042335             13.308326      14.955585      -2.287353       9.240016      10.594749      -3.314090      14.374645          -0.000978
          112              C      -4.630466      11.696237       3.392573      -0.100454      36.025890 0.42569381E+03  0.99661685E+04                                 9.566235                            6.914705      -0.014021       1.962574                    0.999623      29.406534      84.657480       0.621146       0.421193      -1.060038      -0.009375       0.019991      -0.014182       0.026243      -0.000513      -0.007464      -0.011517      -0.052113      -0.053944      -0.026321      -0.011138       0.037460             12.639252      14.960837      -0.949553       8.754651       9.615968      -2.028385      13.340951           0.000782
          113              C      -6.877924      13.479607       0.923975       0.093210      45.228732 0.40867335E+03  0.94151146E+04                                11.152421                            6.751660      -0.157786       1.957017                    0.999225      26.492761      74.220526       0.635595       0.418289      -1.068130      -0.010701      -0.000320      -0.002570       0.011009       0.005088       0.013468      -0.006609      -0.004523      -0.018613      -0.019410       0.008171       0.011239             17.701230      20.193163      -4.589795      12.602019      13.881438      -0.319585      19.029088          -0.000276
          114              C      -7.562903      14.695263       0.899752      -0.218365      41.813113 0.47280860E+03  0.11391763E+05                                10.634972                            7.315600       0.000915       1.956892                    0.999315      31.167898      91.767006       0.598900       0.424469      -1.055365      -0.004790      -0.009111      -0.004992       0.011440       0.024630      -0.008949       0.020196      -0.021033       0.040453      -0.040254       0.008891       0.031364             14.883793      16.805626      -7.988278       6.888408      16.671939      -2.091599      11.173814           0.000629
          115              C       2.062774      13.537561       4.841380       0.641632      23.990603 0.23891957E+03  0.48899383E+04                                 7.810162                            5.528640      -0.079626       2.043276                    0.999332      21.647078      60.197995       0.623790       0.479751      -1.015911      -0.044166      -0.042231       0.041651       0.073952       0.028166       0.063984       0.064827      -0.001017       0.057992      -0.072168      -0.037835       0.110003             10.639637      10.541411       2.013044      -5.148100      10.276605      -4.951066      11.100896           0.005300
          116              C       2.860192      14.313772       3.810017      -0.037952      41.128988 0.43555308E+03  0.10151161E+05                                10.353831                            6.883911       0.032116       2.013357                    0.999357      27.223871      75.628052       0.644126       0.408000      -1.079490       0.021647       0.021343      -0.033274       0.045070      -0.002498       0.000560      -0.004710      -0.009265      -0.017968      -0.007468      -0.002205       0.009673             15.476014      15.224544       4.613509      -9.172595      14.436672      -8.400488      16.766826          -0.010076
          117              C       4.042451      13.863013       3.297834      -0.092590      35.680416 0.40438533E+03  0.93595339E+04                                 9.519516                            6.753974      -0.042061       1.958851                    0.999629      29.055646      83.548195       0.625594       0.423014      -1.057425      -0.002877       0.025051      -0.016729       0.030261      -0.019113       0.015949      -0.003359      -0.031480      -0.046067      -0.029985      -0.004532       0.034517             12.739419      13.220222       3.010816      -7.090331      11.822889      -5.818414      13.175144           0.001017
          118              C       4.773048      14.588230       2.378165      -0.148674      37.116227 0.41997985E+03  0.97982146E+04                                 9.741010                            6.856259       0.108956       2.004977                    0.999708      29.440793      84.579911       0.625476       0.419737      -1.061066      -0.017475      -0.009454       0.020300       0.028405      -0.018031      -0.016416       0.003154       0.030526      -0.061107      -0.026059      -0.012256       0.038315             13.197148      12.262481       3.250665      -6.306379      13.870803      -7.241050      13.458161          -0.000883
          119              C       4.315257      15.803017       1.917927       0.084379      41.811187 0.41203648E+03  0.95100269E+04                                10.655826                            6.804708      -0.149459       1.963417                    0.999309      26.464965      74.158780       0.629717       0.421419      -1.066369      -0.004218      -0.001653       0.004812       0.006609       0.010794       0.000858      -0.015052       0.024750       0.012555      -0.025593       0.008453       0.017139             16.632348      15.551818       5.325980      -9.453689      16.152134     -10.119418      18.193091           0.001606
          120              C       3.114007      16.300244       2.441145      -0.158804      37.784142 0.44173673E+03  0.10429292E+05                                 9.857701                            7.024315       0.097229       1.995421                    0.999668      29.885390      86.168285       0.619354       0.418867      -1.062378      -0.005999      -0.017459       0.017215       0.025242      -0.025913       0.001186      -0.016842      -0.033838      -0.042963      -0.028406      -0.013929       0.042335             13.308181      13.665700       3.031901      -7.489960      11.884385      -6.344959      14.374457          -0.000982
          121              C       2.396371      15.565803       3.392573      -0.100453      36.025394 0.42568782E+03  0.99659863E+04                                 9.566140                            6.914653      -0.014006       1.962581                    0.999623      29.406273      84.656355       0.621150       0.421193      -1.060039       0.022000      -0.001876      -0.014180       0.026241      -0.022307      -0.006242       0.012224       0.026946      -0.053937      -0.026321      -0.011136       0.037458             12.639088      11.774324       2.789091      -6.133804      12.802200      -6.567472      13.340742           0.000769
          122              C       5.064544      16.620474       0.923975       0.093210      45.228638 0.40867296E+03  0.94151028E+04                                11.152404                            6.751656      -0.157784       1.957017                    0.999225      26.492747      74.220459       0.635596       0.418289      -1.068130       0.005073       0.009427      -0.002570       0.011010      -0.004503      -0.012457      -0.008359      -0.006551      -0.018613      -0.019411       0.008172       0.011239             17.701173      19.434148       5.027932      -6.577723      14.640347     -10.753858      19.029024          -0.000274
          123              C       6.459823      16.605855       0.899752      -0.218367      41.813213 0.47281051E+03  0.11391816E+05                                10.634974                            7.315608       0.000914       1.956891                    0.999315      31.167974      91.767140       0.598901       0.424468      -1.055366      -0.005496       0.008704      -0.004992       0.011441      -0.021423       0.021965      -0.002349      -0.032143       0.040454      -0.040254       0.008889       0.031365             14.883777      23.623359       4.052042      -5.255570       9.854166      -4.919740      11.173805           0.000633
          124              C       0.644385       8.848624       4.841380       0.641648      23.990368 0.23891373E+03  0.48897936E+04                                 7.810151                            5.528595      -0.079653       2.043273                    0.999332      21.646833      60.197354       0.623788       0.479755      -1.015908      -0.014493       0.059375       0.041651       0.073961      -0.014521       0.024150      -0.087833      -0.048275       0.057984      -0.072178      -0.037832       0.110010             10.639697       8.599442      -0.891860      -1.713728      12.218589       6.934051      11.101059           0.005309
          125              C       0.917894       7.769935       3.810017      -0.037963      41.129813 0.43555766E+03  0.10151295E+05                                10.353969                            6.883944       0.032135       2.013361                    0.999357      27.224032      75.628623       0.644125       0.408000      -1.079490       0.007661      -0.029421      -0.033282       0.045077      -0.002763      -0.004359       0.001872       0.008961      -0.017977      -0.007471      -0.002204       0.009676             15.476375      10.638348      -1.965660      -2.688828      19.023411      12.144355      16.767366          -0.010065
          126              C      -0.063604       6.971448       3.297834      -0.092585      35.680361 0.40438310E+03  0.93594651E+04                                 9.519511                            6.753959      -0.042043       1.958857                    0.999629      29.055481      83.547515       0.625595       0.423014      -1.057425       0.023134      -0.010032      -0.016731       0.030261      -0.004075      -0.010886      -0.012132       0.048846      -0.046075      -0.029986      -0.004534       0.034520             12.739462       9.564726      -0.900307      -1.493687      15.478401       9.049709      13.175260           0.001024
          127              C       0.199153       5.976124       2.378165      -0.148672      37.116138 0.41997822E+03  0.97981633E+04                                 9.740978                            6.856233       0.108958       2.004979                    0.999708      29.440755      84.579641       0.625479       0.419735      -1.061068       0.000550       0.019861       0.020298       0.028403       0.022232       0.010940       0.012639       0.015965      -0.061106      -0.026059      -0.012255       0.038314             13.197131      10.653508      -2.321698      -3.117692      15.479708       9.082027      13.458177          -0.000884
          128              C       1.480085       5.765189       1.917927       0.084382      41.811276 0.41203656E+03  0.95100303E+04                                10.655852                            6.804714      -0.149464       1.963416                    0.999309      26.464955      74.158785       0.629716       0.421420      -1.066368       0.000678       0.004480       0.004811       0.006609       0.005320      -0.013463       0.006780      -0.031072       0.012556      -0.025591       0.008454       0.017137             16.632461      11.389634      -2.922930      -4.036835      20.314484      13.246985      18.193266           0.001606
          129              C       2.511322       6.556889       2.441145      -0.158802      37.784512 0.44173958E+03  0.10429375E+05                                 9.857746                            7.024317       0.097227       1.995422                    0.999668      29.885558      86.168796       0.619357       0.418864      -1.062379      -0.012120       0.013925       0.017214       0.025241      -0.001696      -0.015179       0.007393       0.061797      -0.042966      -0.028404      -0.013930       0.042334             13.308318       9.704042      -0.744651      -1.749956      15.846246       9.659142      14.374665          -0.000974
          130              C       2.234095       7.545600       3.392573      -0.100453      36.025885 0.42569179E+03  0.99661098E+04                                 9.566229                            6.914679      -0.014002       1.962581                    0.999623      29.406492      84.657317       0.621149       0.421192      -1.060039      -0.012627      -0.018113      -0.014184       0.026243       0.022823       0.013705      -0.000705       0.025164      -0.053953      -0.026322      -0.011139       0.037460             12.639286      10.129876      -1.839648      -2.620739      14.446959       8.595990      13.341024           0.000784
          131              C       1.813381       4.707559       0.923975       0.093208      45.228773 0.40867368E+03  0.94151244E+04                                11.152427                            6.751662      -0.157783       1.957017                    0.999225      26.492782      74.220603       0.635595       0.418289      -1.068130       0.005627      -0.009107      -0.002571       0.011010      -0.000586      -0.001011       0.014968       0.011073      -0.018612      -0.019411       0.008171       0.011240             17.701258      11.484510      -0.438175      -6.024271      22.590114      11.073482      19.029150          -0.000275
          132              C       1.103080       3.506522       0.899752      -0.218366      41.813236 0.47280992E+03  0.11391809E+05                                10.635029                            7.315637       0.000913       1.956890                    0.999315      31.167894      91.767221       0.598895       0.424472      -1.055362       0.010286       0.000407      -0.004992       0.011441      -0.003207      -0.013017      -0.017848       0.053177       0.040453      -0.040254       0.008889       0.031365             14.883888       9.787357       3.936264      -1.632836      23.690417       7.011398      11.173891           0.000630
          133              C       7.340941       4.982366      18.298630       0.641642      23.990340 0.23891598E+03  0.48898471E+04                                 7.810108                            5.528599      -0.079678       2.043260                    0.999332      21.646933      60.197512       0.623792       0.479751      -1.015911       0.058661       0.017128       0.041652       0.073956       0.013644      -0.088135      -0.022997       0.049284       0.057988      -0.072172      -0.037832       0.110003             10.639575      12.086048       1.121215       6.861772       8.731817       1.982861      11.100861           0.005302
          134              C       6.270014       4.679887      17.267267      -0.037955      41.129299 0.43555515E+03  0.10151225E+05                                10.353894                            6.883934       0.032119       2.013358                    0.999357      27.223931      75.628361       0.644124       0.408001      -1.079489      -0.029309      -0.008076      -0.033277       0.045073      -0.005263       0.003799      -0.002841       0.000307      -0.017970      -0.007469      -0.002207       0.009676             15.476151      18.629153       2.647993      11.861443      11.032297       3.743561      16.767004          -0.010073
          135              C       6.069253       3.430641      16.755084      -0.092585      35.680247 0.40438293E+03  0.93594623E+04                                 9.519492                            6.753960      -0.042042       1.958859                    0.999629      29.055491      83.547618       0.625594       0.423015      -1.057425      -0.020255       0.015017      -0.016729       0.030260      -0.023188      -0.005063      -0.015492      -0.017362      -0.046067      -0.029984      -0.004534       0.034518             12.739381      14.779550       2.110501       8.583994      10.263484       3.231248      13.175107           0.001019
          136              C       5.075898       3.160534      15.835415      -0.148673      37.116130 0.41997943E+03  0.97981950E+04                                 9.740959                            6.856232       0.108957       2.004978                    0.999708      29.440802      84.579687       0.625480       0.419734      -1.061069       0.016925       0.010407       0.020299       0.028405       0.004202       0.005476       0.015794      -0.046490      -0.061108      -0.026060      -0.012255       0.038314             13.197061      16.283711       0.928927       9.424022       9.849404       1.840984      13.458070          -0.000893
          137              C       4.252758       4.164386      15.375177       0.084381      41.811312 0.41203726E+03  0.95100489E+04                                10.655844                            6.804711      -0.149459       1.963417                    0.999309      26.465004      74.158886       0.629717       0.421419      -1.066369       0.003540       0.002827       0.004812       0.006609       0.016114       0.012606      -0.008268       0.006322       0.012556      -0.025592       0.008453       0.017139             16.632412      20.614509       2.403124      13.490565      11.089545       3.127513      18.193183           0.001605
          138              C       4.422772       5.453313      15.898395      -0.158804      37.784733 0.44174191E+03  0.10429452E+05                                 9.857796                            7.024338       0.097226       1.995420                    0.999668      29.885701      86.169509       0.619355       0.418864      -1.062378       0.018119      -0.003535       0.017215       0.025242      -0.027607       0.013994      -0.009449      -0.027962      -0.042967      -0.028406      -0.013929       0.042335             13.308387      14.955656       2.287362       9.240087      10.594783       3.314110      14.374723          -0.000962
          139              C       5.417634       5.707583      16.849823      -0.100454      36.025995 0.42569337E+03  0.99661667E+04                                 9.566268                            6.914700      -0.014023       1.962574                    0.999623      29.406623      84.658081       0.621146       0.421193      -1.060037      -0.009375      -0.019992      -0.014183       0.026243       0.000515      -0.007464       0.011514      -0.052111      -0.053946      -0.026321      -0.011137       0.037458             12.639323      14.960889       0.949586       8.754710       9.616054       2.028442      13.341028           0.000794
          140              C       3.170176       3.924213      14.381225       0.093210      45.228713 0.40867320E+03  0.94151098E+04                                11.152417                            6.751658      -0.157787       1.957017                    0.999225      26.492754      74.220490       0.635596       0.418289      -1.068130      -0.010701       0.000320      -0.002570       0.011010      -0.005088       0.013467       0.006609      -0.004522      -0.018612      -0.019410       0.008171       0.011238             17.701235      20.193170       4.589803      12.602042      13.881418       0.319611      19.029117          -0.000276
          141              C       2.485197       2.708557      14.357002      -0.218366      41.813066 0.47280778E+03  0.11391740E+05                                10.634992                            7.315616       0.000914       1.956892                    0.999315      31.167792      91.766706       0.598897       0.424471      -1.055363      -0.004790       0.009111      -0.004991       0.011440      -0.024630      -0.008951      -0.020196      -0.021032       0.040457      -0.040255       0.008892       0.031364             14.883828      16.805673       7.988308       6.888434      16.671968       2.091627      11.173844           0.000635
          142              C      12.110874       3.866259      18.298630       0.641632      23.990911 0.23892267E+03  0.48900201E+04                                 7.810244                            5.528687      -0.079625       2.043274                    0.999332      21.647223      60.198617       0.623785       0.479753      -1.015909      -0.044169       0.042232       0.041652       0.073955      -0.028164       0.063985      -0.064829      -0.001020       0.057994      -0.072172      -0.037833       0.110005             10.639769      10.541534      -2.013096      -5.148184      10.276724       4.951151      11.101051           0.005301
          143              C      12.908292       3.090048      17.267267      -0.037954      41.129543 0.43555867E+03  0.10151332E+05                                10.353943                            6.883969       0.032108       2.013354                    0.999357      27.224063      75.628931       0.644121       0.408002      -1.079488       0.021648      -0.021344      -0.033278       0.045074       0.002499       0.000560       0.004709      -0.009266      -0.017974      -0.007469      -0.002205       0.009674             15.476210      15.224703      -4.613597      -9.172718      14.436870       8.400634      16.767057          -0.010076
          144              C      14.090551       3.540807      16.755084      -0.092587      35.680601 0.40438825E+03  0.93596168E+04                                 9.519548                            6.754002      -0.042065       1.958849                    0.999629      29.055727      83.548451       0.625592       0.423014      -1.057425      -0.002878      -0.025051      -0.016730       0.030261       0.019113       0.015950       0.003360      -0.031477      -0.046072      -0.029986      -0.004532       0.034518             12.739460      13.220293      -3.010833      -7.090376      11.822890       5.818414      13.175198           0.001012
          145              C      14.821148       2.815590      15.835415      -0.148672      37.116105 0.41997889E+03  0.97981777E+04                                 9.740949                            6.856224       0.108962       2.004980                    0.999708      29.440788      84.579585       0.625481       0.419734      -1.061069      -0.017475       0.009454       0.020299       0.028404       0.018029      -0.016415      -0.003155       0.030526      -0.061108      -0.026058      -0.012256       0.038314             13.197051      12.262413      -3.250623      -6.306333      13.870681       7.240971      13.458060          -0.000889
          146              C      14.363357       1.600803      15.375177       0.084381      41.811277 0.41203746E+03  0.95100532E+04                                10.655832                            6.804710      -0.149460       1.963417                    0.999309      26.465004      74.158849       0.629718       0.421419      -1.066370      -0.004218       0.001653       0.004812       0.006609      -0.010794       0.000858       0.015051       0.024750       0.012555      -0.025592       0.008454       0.017139             16.632365      15.551856      -5.325987      -9.453720      16.152124      10.119416      18.193115           0.001605
          147              C      13.162107       1.103576      15.898395      -0.158804      37.784335 0.44173886E+03  0.10429355E+05                                 9.857710                            7.024309       0.097232       1.995422                    0.999668      29.885559      86.168807       0.619357       0.418864      -1.062379      -0.005999       0.017460       0.017215       0.025242       0.025911       0.001187       0.016843      -0.033834      -0.042965      -0.028405      -0.013929       0.042334             13.308208      13.665705      -3.031910      -7.489970      11.884431       6.344994      14.374487          -0.000969
          148              C      12.444471       1.838017      16.849823      -0.100452      36.025554 0.42568953E+03  0.99660398E+04                                 9.566167                            6.914663      -0.014001       1.962582                    0.999623      29.406377      84.656814       0.621150       0.421192      -1.060039       0.021999       0.001877      -0.014182       0.026241       0.022307      -0.006243      -0.012222       0.026949      -0.053939      -0.026320      -0.011138       0.037458             12.639135      11.774360      -2.789106      -6.133832      12.802250       6.567509      13.340795           0.000780
          149              C      15.112644       0.783346      14.381225       0.093209      45.228669 0.40867337E+03  0.94151133E+04                                11.152402                            6.751655      -0.157786       1.957016                    0.999225      26.492764      74.220480       0.635596       0.418288      -1.068130       0.005074      -0.009427      -0.002570       0.011010       0.004502      -0.012457       0.008359      -0.006551      -0.018612      -0.019410       0.008171       0.011239             17.701174      19.434162      -5.027946      -6.577758      14.640329      10.753848      19.029029          -0.000274
          150              C      16.507923       0.797965      14.357002      -0.218367      41.813151 0.47280965E+03  0.11391788E+05                                10.634970                            7.315607       0.000912       1.956890                    0.999315      31.167906      91.766857       0.598901       0.424469      -1.055365      -0.005496      -0.008704      -0.004991       0.011441       0.021423       0.021966       0.002348      -0.032143       0.040457      -0.040255       0.008890       0.031365             14.883773      23.623371      -4.052040      -5.255595       9.854147       4.919726      11.173801           0.000639
          151              C      10.692485       8.555196      18.298630       0.641653      23.990306 0.23891351E+03  0.48897846E+04                                 7.810113                            5.528577      -0.079657       2.043271                    0.999332      21.646817      60.197140       0.623792       0.479753      -1.015910      -0.014493      -0.059376       0.041651       0.073962       0.014521       0.024151       0.087834      -0.048276       0.057982      -0.072178      -0.037833       0.110011             10.639621       8.599410       0.891853      -1.713715      12.218491      -6.933975      11.100961           0.005306
          152              C      10.965994       9.633885      17.267267      -0.037963      41.129437 0.43555450E+03  0.10151193E+05                                10.353873                            6.883899       0.032135       2.013361                    0.999357      27.223933      75.627994       0.644130       0.407998      -1.079493       0.007661       0.029422      -0.033282       0.045078       0.002763      -0.004359      -0.001868       0.008960      -0.017976      -0.007469      -0.002205       0.009674             15.476183      10.638253       1.965634      -2.688792      19.023161     -12.144166      16.767135          -0.010080
          153              C       9.984496      10.432372      16.755084      -0.092582      35.679946 0.40437854E+03  0.93593227E+04                                 9.519388                            6.753887      -0.042036       1.958860                    0.999629      29.055364      83.546711       0.625603       0.423010      -1.057429       0.023134       0.010032      -0.016730       0.030261       0.004076      -0.010884       0.012133       0.048843      -0.046070      -0.029986      -0.004531       0.034517             12.739264       9.564632       0.900302      -1.493676      15.478130      -9.049523      13.175028           0.001030
          154              C      10.247253      11.427696      15.835415      -0.148671      37.115881 0.41997562E+03  0.97980792E+04                                 9.740910                            6.856199       0.108963       2.004980                    0.999708      29.440644      84.578990       0.625483       0.419734      -1.061070       0.000550      -0.019861       0.020298       0.028404      -0.022233       0.010940      -0.012638       0.015965      -0.061105      -0.026058      -0.012256       0.038314             13.197015      10.653451       2.321700      -3.117687      15.479547      -9.081915      13.458046          -0.000881
          155              C      11.528185      11.638631      15.375177       0.084385      41.811007 0.41203476E+03  0.95099724E+04                                10.655785                            6.804687      -0.149460       1.963418                    0.999309      26.464881      74.158365       0.629719       0.421419      -1.066370       0.000678      -0.004480       0.004812       0.006609      -0.005320      -0.013464      -0.006782      -0.031072       0.012555      -0.025592       0.008454       0.017138             16.632306      11.389576       2.922905      -4.036802      20.314266     -13.246822      18.193077           0.001606
          156              C      12.559422      10.846931      15.898395      -0.158802      37.784070 0.44173407E+03  0.10429214E+05                                 9.857681                            7.024282       0.097232       1.995423                    0.999668      29.885342      86.168084       0.619357       0.418865      -1.062378      -0.012121      -0.013925       0.017214       0.025242       0.001697      -0.015179      -0.007392       0.061796      -0.042962      -0.028403      -0.013930       0.042333             13.308199       9.704009       0.744656      -1.749957      15.846075      -9.659015      14.374514          -0.000964
          157              C      12.282195       9.858220      16.849823      -0.100452      36.025498 0.42568715E+03  0.99659637E+04                                 9.566142                            6.914631      -0.014004       1.962580                    0.999623      29.406292      84.656296       0.621153       0.421191      -1.060041      -0.012627       0.018113      -0.014183       0.026243      -0.022822       0.013707       0.000708       0.025162      -0.053944      -0.026323      -0.011135       0.037458             12.639152      10.129792       1.839662      -2.620740      14.446789      -8.595873      13.340875           0.000784
          158              C      11.861481      12.696261      14.381225       0.093207      45.228577 0.40867281E+03  0.94150947E+04                                11.152377                            6.751645      -0.157780       1.957018                    0.999225      26.492746      74.220340       0.635598       0.418287      -1.068131       0.005628       0.009108      -0.002570       0.011010       0.000586      -0.001011      -0.014968       0.011073      -0.018613      -0.019411       0.008171       0.011240             17.701144      11.484447       0.438180      -6.024232      22.589963     -11.073400      19.029022          -0.000275
          159              C      11.151180      13.897298      14.357002      -0.218366      41.813049 0.47280887E+03  0.11391760E+05                                10.634933                            7.315588       0.000917       1.956892                    0.999315      31.167896      91.766649       0.598903       0.424467      -1.055367       0.010286      -0.000407      -0.004992       0.011441       0.003207      -0.013016       0.017850       0.053177       0.040456      -0.040256       0.008891       0.031365             14.883722       9.787255      -3.936210      -1.632813      23.690142      -7.011308      11.173768           0.000637
          160              C       7.340941       4.982366      22.073120       0.641644      23.990322 0.23891581E+03  0.48898425E+04                                 7.810103                            5.528596      -0.079678       2.043261                    0.999332      21.646923      60.197471       0.623792       0.479751      -1.015911       0.058661       0.017128      -0.041652       0.073956       0.013644       0.088135       0.022997       0.049284       0.057988      -0.072172      -0.037832       0.110003             10.639567      12.086036       1.121213      -6.861764       8.731812      -1.982859      11.100852           0.005302
          161              C       6.270014       4.679887      23.104483      -0.037955      41.129287 0.43555509E+03  0.10151223E+05                                10.353890                            6.883933       0.032120       2.013358                    0.999357      27.223929      75.628341       0.644124       0.408001      -1.079490      -0.029309      -0.008076       0.033277       0.045073      -0.005263      -0.003799       0.002841       0.000307      -0.017970      -0.007469      -0.002207       0.009676             15.476143      18.629142       2.647991     -11.861435      11.032292      -3.743558      16.766995          -0.010073
          162              C       6.069253       3.430641      23.616666      -0.092586      35.680235 0.40438283E+03  0.93594590E+04                                 9.519489                            6.753959      -0.042043       1.958859                    0.999629      29.055486      83.547584       0.625594       0.423015      -1.057425      -0.020255       0.015017       0.016729       0.030260      -0.023188       0.005063       0.015493      -0.017362      -0.046067      -0.029984      -0.004534       0.034518             12.739374      14.779542       2.110500      -8.583989      10.263480      -3.231246      13.175101           0.001018
          163              C       5.075898       3.160534      24.536335      -0.148674      37.116113 0.41997928E+03  0.97981899E+04                                 9.740954                            6.856230       0.108958       2.004978                    0.999708      29.440797      84.579645       0.625481       0.419734      -1.061069       0.016925       0.010407      -0.020299       0.028405       0.004202      -0.005476      -0.015794      -0.046490      -0.061108      -0.026059      -0.012255       0.038314             13.197053      16.283699       0.928925      -9.424014       9.849398      -1.840982      13.458061          -0.000892
          164              C       4.252758       4.164386      24.996573       0.084381      41.811310 0.41203727E+03  0.95100489E+04                                10.655844                            6.804711      -0.149459       1.963417                    0.999309      26.465004      74.158883       0.629717       0.421419      -1.066369       0.003540       0.002827      -0.004812       0.006609       0.016114      -0.012606       0.008268       0.006322       0.012556      -0.025592       0.008453       0.017139             16.632410      20.614506       2.403124     -13.490562      11.089543      -3.127514      18.193180           0.001605
          165              C       4.422772       5.453313      24.473355      -0.158804      37.784727 0.44174190E+03  0.10429451E+05                                 9.857794                            7.024337       0.097226       1.995420                    0.999668      29.885701      86.169491       0.619355       0.418864      -1.062378       0.018119      -0.003535      -0.017215       0.025242      -0.027607      -0.013994       0.009449      -0.027962      -0.042967      -0.028406      -0.013929       0.042335             13.308382      14.955649       2.287362      -9.240082      10.594780      -3.314110      14.374717          -0.000961
          166              C       5.417634       5.707583      23.521927      -0.100453      36.025964 0.42569299E+03  0.99661552E+04                                 9.566260                            6.914695      -0.014022       1.962574                    0.999623      29.406610      84.658015       0.621147       0.421193      -1.060037      -0.009375      -0.019992       0.014183       0.026243       0.000515       0.007464      -0.011514      -0.052111      -0.053946      -0.026321      -0.011137       0.037458             12.639311      14.960872       0.949585      -8.754700       9.616047      -2.028440      13.341014           0.000794
          167              C       3.170176       3.924213      25.990525       0.093210      45.228710 0.40867322E+03  0.94151102E+04                                11.152415                            6.751658      -0.157787       1.957016                    0.999225      26.492755      74.220486       0.635596       0.418288      -1.068130      -0.010701       0.000320       0.002570       0.011010      -0.005088      -0.013467      -0.006609      -0.004522      -0.018612      -0.019410       0.008171       0.011238             17.701231      20.193166       4.589802     -12.602038      13.881414      -0.319612      19.029112          -0.000276
          168              C       2.485197       2.708557      26.014748      -0.218366      41.813061 0.47280777E+03  0.11391739E+05                                10.634990                            7.315615       0.000914       1.956892                    0.999315      31.167791      91.766684       0.598897       0.424471      -1.055363      -0.004790       0.009111       0.004991       0.011440      -0.024630       0.008951       0.020196      -0.021032       0.040457      -0.040255       0.008892       0.031364             14.883824      16.805668       7.988306      -6.888431      16.671962      -2.091627      11.173840           0.000635
          169              C      12.110874       3.866259      22.073120       0.641633      23.990900 0.23892256E+03  0.48900172E+04                                 7.810242                            5.528686      -0.079625       2.043275                    0.999332      21.647217      60.198595       0.623785       0.479753      -1.015909      -0.044169       0.042232      -0.041652       0.073955      -0.028164      -0.063985       0.064829      -0.001020       0.057994      -0.072172      -0.037833       0.110005             10.639765      10.541530      -2.013094       5.148181      10.276719      -4.951148      11.101046           0.005301
          170              C      12.908292       3.090048      23.104483      -0.037954      41.129523 0.43555849E+03  0.10151326E+05                                10.353938                            6.883967       0.032108       2.013354                    0.999357      27.224057      75.628901       0.644121       0.408002      -1.079488       0.021648      -0.021344       0.033278       0.045074       0.002499      -0.000560      -0.004709      -0.009266      -0.017974      -0.007469      -0.002205       0.009674             15.476202      15.224696      -4.613593       9.172712      14.436861      -8.400627      16.767048          -0.010075
          171              C      14.090551       3.540807      23.616666      -0.092588      35.680603 0.40438828E+03  0.93596176E+04                                 9.519549                            6.754003      -0.042066       1.958849                    0.999629      29.055729      83.548454       0.625592       0.423014      -1.057425      -0.002878      -0.025051       0.016729       0.030260       0.019113      -0.015950      -0.003360      -0.031477      -0.046072      -0.029986      -0.004532       0.034518             12.739460      13.220293      -3.010833       7.090376      11.822890      -5.818414      13.175198           0.001012
          172              C      14.821148       2.815590      24.536335      -0.148673      37.116099 0.41997883E+03  0.97981758E+04                                 9.740947                            6.856223       0.108963       2.004980                    0.999708      29.440787      84.579569       0.625482       0.419734      -1.061070      -0.017475       0.009454      -0.020299       0.028404       0.018029       0.016415       0.003155       0.030526      -0.061107      -0.026058      -0.012256       0.038314             13.197048      12.262408      -3.250622       6.306331      13.870678      -7.240970      13.458057          -0.000888
          173              C      14.363357       1.600803      24.996573       0.084381      41.811281 0.41203752E+03  0.95100548E+04                                10.655832                            6.804711      -0.149461       1.963417                    0.999309      26.465006      74.158853       0.629718       0.421419      -1.066370      -0.004218       0.001653      -0.004812       0.006609      -0.010794      -0.000858      -0.015052       0.024750       0.012555      -0.025592       0.008454       0.017139             16.632366      15.551855      -5.325988       9.453719      16.152125     -10.119417      18.193117           0.001605
          174              C      13.162107       1.103576      24.473355      -0.158804      37.784325 0.44173881E+03  0.10429353E+05                                 9.857706                            7.024307       0.097232       1.995422                    0.999668      29.885557      86.168774       0.619358       0.418864      -1.062380      -0.005999       0.017460      -0.017214       0.025242       0.025911      -0.001187      -0.016843      -0.033834      -0.042966      -0.028405      -0.013929       0.042334             13.308200      13.665698      -3.031908       7.489965      11.884423      -6.344989      14.374480          -0.000969
          175              C      12.444471       1.838017      23.521927      -0.100451      36.025538 0.42568936E+03  0.99660344E+04                                 9.566162                            6.914660      -0.014001       1.962582                    0.999623      29.406372      84.656778       0.621150       0.421192      -1.060039       0.021999       0.001878       0.014182       0.026241       0.022307       0.006243       0.012222       0.026949      -0.053939      -0.026320      -0.011138       0.037458             12.639127      11.774353      -2.789102       6.133827      12.802241      -6.567503      13.340786           0.000780
          176              C      15.112644       0.783346      25.990525       0.093209      45.228665 0.40867334E+03  0.94151123E+04                                11.152401                            6.751655      -0.157786       1.957016                    0.999225      26.492763      74.220474       0.635596       0.418288      -1.068130       0.005074      -0.009427       0.002570       0.011010       0.004502       0.012457      -0.008359      -0.006551      -0.018612      -0.019410       0.008171       0.011239             17.701171      19.434158      -5.027946       6.577757      14.640328     -10.753848      19.029027          -0.000274
          177              C      16.507923       0.797965      26.014748      -0.218367      41.813146 0.47280960E+03  0.11391786E+05                                10.634968                            7.315606       0.000912       1.956890                    0.999315      31.167904      91.766840       0.598901       0.424469      -1.055366      -0.005496      -0.008705       0.004991       0.011441       0.021423      -0.021966      -0.002348      -0.032143       0.040457      -0.040255       0.008890       0.031365             14.883770      23.623366      -4.052040       5.255594       9.854146      -4.919725      11.173799           0.000639
          178              C      10.692485       8.555196      22.073120       0.641654      23.990292 0.23891336E+03  0.48897806E+04                                 7.810110                            5.528576      -0.079657       2.043271                    0.999332      21.646809      60.197114       0.623792       0.479753      -1.015910      -0.014493      -0.059376      -0.041651       0.073962       0.014521      -0.024150      -0.087834      -0.048276       0.057982      -0.072178      -0.037833       0.110011             10.639616       8.599407       0.891851       1.713714      12.218485       6.933972      11.100957           0.005306
          179              C      10.965994       9.633885      23.104483      -0.037963      41.129441 0.43555458E+03  0.10151195E+05                                10.353872                            6.883899       0.032135       2.013361                    0.999357      27.223936      75.628000       0.644130       0.407998      -1.079493       0.007661       0.029422       0.033282       0.045078       0.002763       0.004359       0.001868       0.008960      -0.017976      -0.007469      -0.002205       0.009674             15.476183      10.638254       1.965632       2.688791      19.023160      12.144165      16.767135          -0.010079
          180              C       9.984496      10.432372      23.616666      -0.092583      35.679958 0.40437866E+03  0.93593265E+04                                 9.519390                            6.753888      -0.042038       1.958859                    0.999629      29.055371      83.546743       0.625603       0.423010      -1.057429       0.023134       0.010032       0.016730       0.030261       0.004076       0.010884      -0.012133       0.048843      -0.046070      -0.029986      -0.004531       0.034517             12.739268       9.564636       0.900303       1.493677      15.478134       9.049526      13.175033           0.001030
          181              C      10.247253      11.427696      24.536335      -0.148671      37.115886 0.41997565E+03  0.97980801E+04                                 9.740911                            6.856199       0.108963       2.004980                    0.999708      29.440647      84.578999       0.625483       0.419734      -1.061070       0.000550      -0.019861      -0.020298       0.028404      -0.022233      -0.010940       0.012638       0.015964      -0.061105      -0.026058      -0.012256       0.038314             13.197016      10.653452       2.321701       3.117688      15.479548       9.081916      13.458048          -0.000881
          182              C      11.528185      11.638631      24.996573       0.084385      41.811005 0.41203473E+03  0.95099716E+04                                10.655784                            6.804687      -0.149460       1.963417                    0.999309      26.464880      74.158360       0.629719       0.421419      -1.066370       0.000678      -0.004480      -0.004812       0.006609      -0.005320       0.013464       0.006782      -0.031072       0.012555      -0.025592       0.008454       0.017138             16.632306      11.389576       2.922905       4.036803      20.314264      13.246821      18.193077           0.001606
          183              C      12.559422      10.846931      24.473355      -0.158802      37.784063 0.44173402E+03  0.10429212E+05                                 9.857678                            7.024281       0.097232       1.995423                    0.999668      29.885340      86.168066       0.619357       0.418865      -1.062379      -0.012121      -0.013925      -0.017214       0.025242       0.001697       0.015179       0.007392       0.061796      -0.042962      -0.028403      -0.013930       0.042333             13.308196       9.704007       0.744655       1.749956      15.846070       9.659012      14.374510          -0.000964
          184              C      12.282195       9.858220      23.521927      -0.100452      36.025479 0.42568691E+03  0.99659563E+04                                 9.566137                            6.914628      -0.014004       1.962580                    0.999623      29.406286      84.656262       0.621153       0.421190      -1.060041      -0.012627       0.018113       0.014183       0.026243      -0.022822      -0.013707      -0.000708       0.025162      -0.053944      -0.026323      -0.011135       0.037458             12.639145      10.129788       1.839659       2.620737      14.446779       8.595866      13.340867           0.000784
          185              C      11.861481      12.696261      25.990525       0.093207      45.228577 0.40867281E+03  0.94150946E+04                                11.152377                            6.751645      -0.157780       1.957018                    0.999225      26.492746      74.220339       0.635598       0.418287      -1.068131       0.005628       0.009108       0.002570       0.011010       0.000586       0.001011       0.014968       0.011073      -0.018613      -0.019411       0.008171       0.011240             17.701144      11.484447       0.438182       6.024233      22.589962      11.073400      19.029024          -0.000275
          186              C      11.151180      13.897298      26.014748      -0.218366      41.813052 0.47280893E+03  0.11391761E+05                                10.634932                            7.315587       0.000917       1.956892                    0.999315      31.167898      91.766645       0.598904       0.424467      -1.055367       0.010286      -0.000407       0.004992       0.011441       0.003207       0.013016      -0.017850       0.053177       0.040456      -0.040256       0.008891       0.031365             14.883720       9.787253      -3.936209       1.632813      23.690140       7.011308      11.173768           0.000637
          187              C      -7.221369      12.507777      13.457250      -0.212908      42.313932 0.47150135E+03  0.11367146E+05                                10.758602                            7.342303      -0.071018       1.935558                    0.999244      31.183703      92.231432       0.592550       0.428759      -1.051350      -0.006238       0.010804      -0.000000       0.012475      -0.021616       0.027626       0.015951      -0.024961      -0.038897      -0.047741       0.016298       0.031443             14.982126      13.657477       0.881039      -9.248953      12.640147      -5.339890      18.648754           0.000549
          188              C      -8.606700      14.907242      13.457250       0.097990      45.191897 0.40678471E+03  0.93585034E+04                                11.151521                            6.733903      -0.186771       1.950668                    0.999052      26.365886      73.755392       0.636889       0.418023      -1.068557       0.003311      -0.005734       0.000000       0.006621       0.000478       0.004774       0.002756       0.000552      -0.056569      -0.019874       0.008877       0.010998             17.702566      15.645003      -9.957604      -3.557244      27.143037      -2.053754      10.319659          -0.000192
          189              C      -9.343527      16.183464      13.457250       0.101125      45.651813 0.40854918E+03  0.94095856E+04                                11.233462                            6.756123      -0.205378       1.944546                    0.999011      26.372860      73.824078       0.634743       0.418969      -1.067917      -0.003011       0.005216       0.000000       0.006022      -0.007409      -0.015490      -0.008943      -0.008555       0.005982      -0.022574       0.007558       0.015016             17.833530      19.063653      -8.096869      -0.237044      28.413120      -0.136845       6.023815           0.000042
          190              C      14.442737       0.000000      13.457250      -0.212908      42.313911 0.47150141E+03  0.11367148E+05                                10.758601                            7.342305      -0.071019       1.935558                    0.999244      31.183698      92.231429       0.592549       0.428759      -1.051350       0.012475       0.000000      -0.000000       0.012475      -0.000000       0.000000      -0.031901       0.049921      -0.038896      -0.047741       0.016298       0.031443             14.982108      12.131467      -0.000012      -0.000017      14.166146      10.679757      18.648710           0.000551
          191              C      17.213400       0.000000      13.457250       0.097989      45.191923 0.40678492E+03  0.93585100E+04                                11.151525                            6.733904      -0.186771       1.950668                    0.999052      26.365909      73.755482       0.636889       0.418023      -1.068557      -0.006621      -0.000000       0.000000       0.006621       0.000000       0.000000      -0.005512      -0.001102      -0.056570      -0.019874       0.008878       0.010997             17.702557      32.892043       0.000019      -0.000001       9.895975       4.107539      10.319654          -0.000191
          192              C      18.687054       0.000000      13.457250       0.101126      45.651815 0.40854922E+03  0.94095872E+04                                11.233466                            6.756126      -0.205380       1.944546                    0.999011      26.372853      73.824069       0.634743       0.418969      -1.067917       0.006022      -0.000000       0.000000       0.006022       0.000000       0.000000       0.017886       0.017110       0.005984      -0.022574       0.007558       0.015016             17.833528      33.087842       0.000025      -0.000002      14.388928       0.273705       6.023815           0.000043
          193              C       2.826731       4.896043      13.457250      -0.212909      42.314086 0.47150321E+03  0.11367200E+05                                10.758613                            7.342306      -0.071017       1.935558                    0.999244      31.183781      92.231646       0.592551       0.428757      -1.051351      -0.006238      -0.010804       0.000000       0.012475       0.021617      -0.027626       0.015950      -0.024959      -0.038897      -0.047741       0.016297       0.031443             14.982159      13.657517      -0.881032       9.248996      12.640142      -5.339881      18.648817           0.000549
          194              C       1.441400       2.496578      13.457250       0.097990      45.191860 0.40678407E+03  0.93584869E+04                                11.151525                            6.733901      -0.186774       1.950667                    0.999052      26.365863      73.755374       0.636889       0.418024      -1.068556       0.003310       0.005734       0.000000       0.006621      -0.000478      -0.004774       0.002756       0.000552      -0.056569      -0.019875       0.008877       0.010998             17.702585      15.644996       9.957604       3.557235      27.143089      -2.053780      10.319671          -0.000192
          195              C       0.704573       1.220356      13.457250       0.101126      45.651758 0.40854846E+03  0.94095658E+04                                11.233460                            6.756120      -0.205379       1.944546                    0.999011      26.372831      73.824005       0.634743       0.418969      -1.067917      -0.003011      -0.005216       0.000000       0.006022       0.007409       0.015490      -0.008943      -0.008555       0.005982      -0.022574       0.007558       0.015016             17.833537      19.063636       8.096865       0.237034      28.413159      -0.136861       6.023816           0.000043
          196              C      -7.221369      12.507777       0.000000      -0.212908      42.313927 0.47150130E+03  0.11367144E+05                                10.758600                            7.342302      -0.071018       1.935558                    0.999244      31.183701      92.231418       0.592550       0.428759      -1.051350      -0.006238       0.010804       0.000000       0.012475      -0.021616      -0.027626      -0.015951      -0.024961      -0.038897      -0.047741       0.016298       0.031443             14.982124      13.657475       0.881039       9.248952      12.640144       5.339889      18.648752           0.000549
          197              C      -8.606700      14.907242       0.000000       0.097990      45.191901 0.40678476E+03  0.93585047E+04                                11.151521                            6.733903      -0.186772       1.950668                    0.999052      26.365888      73.755396       0.636889       0.418023      -1.068557       0.003311      -0.005734      -0.000000       0.006621       0.000478      -0.004774      -0.002756       0.000552      -0.056569      -0.019874       0.008877       0.010998             17.702566      15.645003      -9.957604       3.557243      27.143036       2.053754      10.319659          -0.000192
          198              C      -9.343527      16.183464       0.000000       0.101126      45.651817 0.40854923E+03  0.94095871E+04                                11.233462                            6.756123      -0.205378       1.944546                    0.999011      26.372862      73.824082       0.634743       0.418969      -1.067917      -0.003011       0.005216      -0.000000       0.006023      -0.007409       0.015490       0.008943      -0.008555       0.005982      -0.022574       0.007558       0.015016             17.833529      19.063652      -8.096869       0.237044      28.413119       0.136845       6.023815           0.000042
          199              C      14.442737       0.000000       0.000000      -0.212908      42.313910 0.47150141E+03  0.11367148E+05                                10.758600                            7.342305      -0.071019       1.935557                    0.999244      31.183699      92.231429       0.592549       0.428759      -1.051350       0.012475       0.000000       0.000000       0.012475      -0.000000      -0.000000       0.031901       0.049921      -0.038896      -0.047741       0.016298       0.031443             14.982106      12.131465      -0.000012       0.000017      14.166145     -10.679756      18.648708           0.000551
          200              C      17.213400       0.000000       0.000000       0.097989      45.191927 0.40678497E+03  0.93585114E+04                                11.151525                            6.733904      -0.186771       1.950668                    0.999052      26.365911      73.755485       0.636889       0.418023      -1.068557      -0.006621      -0.000000      -0.000000       0.006621       0.000000      -0.000000       0.005512      -0.001101      -0.056570      -0.019874       0.008878       0.010997             17.702556      32.892041       0.000020       0.000000       9.895974      -4.107538      10.319654          -0.000191
          201              C      18.687054       0.000000       0.000000       0.101127      45.651810 0.40854920E+03  0.94095863E+04                                11.233464                            6.756125      -0.205380       1.944546                    0.999011      26.372852      73.824059       0.634743       0.418969      -1.067917       0.006023      -0.000000      -0.000000       0.006023       0.000000      -0.000000      -0.017886       0.017110       0.005984      -0.022574       0.007558       0.015016             17.833524      33.087834       0.000026       0.000002      14.388924      -0.273705       6.023814           0.000043
          202              C       2.826731       4.896043       0.000000      -0.212909      42.314075 0.47150313E+03  0.11367197E+05                                10.758610                            7.342305      -0.071018       1.935558                    0.999244      31.183779      92.231628       0.592551       0.428757      -1.051351      -0.006238      -0.010804      -0.000000       0.012475       0.021617       0.027626      -0.015950      -0.024959      -0.038897      -0.047741       0.016297       0.031443             14.982153      13.657512      -0.881031      -9.248992      12.640137       5.339877      18.648808           0.000550
          203              C       1.441400       2.496578       0.000000       0.097990      45.191864 0.40678412E+03  0.93584884E+04                                11.151525                            6.733901      -0.186774       1.950667                    0.999052      26.365865      73.755379       0.636889       0.418024      -1.068556       0.003310       0.005734      -0.000000       0.006621      -0.000478       0.004774      -0.002756       0.000552      -0.056569      -0.019875       0.008877       0.010998             17.702585      15.644995       9.957605      -3.557234      27.143089       2.053779      10.319670          -0.000192
          204              C       0.704573       1.220356       0.000000       0.101126      45.651760 0.40854847E+03  0.94095663E+04                                11.233460                            6.756120      -0.205380       1.944546                    0.999011      26.372832      73.824008       0.634743       0.418969      -1.067917      -0.003011      -0.005216      -0.000000       0.006022       0.007409      -0.015490       0.008943      -0.008555       0.005983      -0.022574       0.007558       0.015016             17.833536      19.063635       8.096864      -0.237034      28.413158       0.136861       6.023816           0.000042
          205              C       9.354982      16.203304      13.457250      -0.220953      42.336035 0.47873500E+03  0.11556509E+05                                10.692491                            7.343312      -0.026125       1.950097                    0.999539      31.165888      91.485359       0.600696       0.422396      -1.057939       0.004965       0.008599       0.000000       0.009930       0.031351       0.003891      -0.002246      -0.036200       0.018461      -0.039717       0.006594       0.033123             14.931165      23.474445      -6.699880       0.348901      15.738066      -0.201440       5.580983           0.000003
          206              C      -0.693118       1.200516      13.457250      -0.220952      42.335985 0.47873389E+03  0.11556483E+05                                10.692514                            7.343324      -0.026123       1.950098                    0.999539      31.165819      91.485337       0.600692       0.422399      -1.057937       0.004965      -0.008599       0.000001       0.009929      -0.031350      -0.003891      -0.002246      -0.036200       0.018462      -0.039717       0.006594       0.033123             14.931210      23.474506       6.699924      -0.348911      15.738129      -0.201446       5.580996           0.000003
          207              C       1.386236       0.000000      13.457250      -0.220953      42.336032 0.47873417E+03  0.11556491E+05                                10.692521                            7.343326      -0.026122       1.950098                    0.999539      31.165821      91.485345       0.600692       0.422399      -1.057937      -0.009930      -0.000000       0.000001       0.009930      -0.000000       0.000000       0.004493       0.072401       0.018460      -0.039717       0.006593       0.033124             14.931231      11.869921      -0.000009      -0.000000      27.342772       0.402884       5.581000           0.000000
          208              C       9.354982      16.203304       0.000000      -0.220953      42.336022 0.47873487E+03  0.11556505E+05                                10.692487                            7.343310      -0.026124       1.950097                    0.999539      31.165884      91.485332       0.600696       0.422396      -1.057939       0.004965       0.008599      -0.000000       0.009930       0.031351      -0.003891       0.002246      -0.036200       0.018462      -0.039717       0.006594       0.033123             14.931159      23.474436      -6.699877      -0.348901      15.738059       0.201440       5.580982           0.000003
          209              C      -0.693118       1.200516       0.000000      -0.220953      42.335989 0.47873395E+03  0.11556485E+05                                10.692514                            7.343324      -0.026123       1.950098                    0.999539      31.165823      91.485344       0.600692       0.422399      -1.057937       0.004965      -0.008599      -0.000001       0.009930      -0.031350       0.003891       0.002246      -0.036200       0.018462      -0.039717       0.006594       0.033123             14.931209      23.474504       6.699923       0.348910      15.738127       0.201445       5.580996           0.000003
          210              C       1.386236       0.000000       0.000000      -0.220953      42.336044 0.47873434E+03  0.11556496E+05                                10.692522                            7.343327      -0.026122       1.950098                    0.999539      31.165828      91.485364       0.600692       0.422399      -1.057937      -0.009930      -0.000000      -0.000001       0.009930      -0.000000      -0.000000      -0.004493       0.072401       0.018460      -0.039717       0.006593       0.033124             14.931232      11.869921      -0.000010       0.000000      27.342774      -0.402884       5.581001           0.000001
          211              O      -2.017658      13.385974       8.249294      -0.556619      33.801225 0.47901214E+03  0.11169461E+05                                 8.270433                            6.688437       0.454885       2.200125                    0.997766      27.067255      69.701398       0.750043       0.350214      -1.147931      -0.013475      -0.038377       0.032536       0.052086       0.021227       0.032824      -0.031261       0.027999      -0.010365      -0.058741       0.018310       0.040430             10.206212      13.101841       2.768911      -5.448238       7.526069      -1.459403       9.990725           0.012229
          212              O      -2.605573      11.238169       8.247949      -0.560359      35.106235 0.49294298E+03  0.11572559E+05                                 8.485584                            6.786610       0.438764       2.193004                    0.998041      27.162953      70.098234       0.744617       0.350381      -1.148232       0.010504       0.040999       0.034040       0.054314      -0.022004       0.043001       0.010044      -0.023221      -0.017995      -0.057588       0.018373       0.039215             10.630707       9.424359      -4.059366      -4.171917      12.037576       4.412432      10.430186           0.014443
          213              O       2.553323      12.458176       8.249294      -0.556593      33.801638 0.47901762E+03  0.11169618E+05                                 8.270508                            6.688483       0.455163       2.200216                    0.997772      27.067133      69.701108       0.750040       0.350215      -1.147930      -0.026522       0.030850       0.032518       0.052082       0.001525      -0.043479      -0.012785      -0.050790      -0.010377      -0.058740       0.018311       0.040429             10.206322       6.522066       1.029912       1.460150      14.106259       5.448065       9.990642           0.012221
          214              O       0.987226      14.041228       8.247949      -0.560364      35.105667 0.49293838E+03  0.11572435E+05                                 8.485515                            6.786596       0.438791       2.193004                    0.998043      27.163106      70.098792       0.744614       0.350383      -1.148229       0.030265      -0.029598       0.034045       0.054324       0.000958      -0.012805      -0.042243       0.049714      -0.017988      -0.057567       0.018353       0.039213             10.630558      14.899394       0.898156       5.907063       6.562167       1.406823      10.430113           0.014469
          215              O      -0.535664       8.963489       8.249294      -0.556605      33.802788 0.47903141E+03  0.11170030E+05                                 8.270703                            6.688584       0.454841       2.200110                    0.997771      27.067357      69.702199       0.750032       0.350216      -1.147929       0.039968       0.007535       0.032530       0.052081      -0.022745       0.010663       0.044073       0.022786      -0.010350      -0.058763       0.018319       0.040444             10.206632      11.318457      -3.799047       3.988336       9.310200      -3.988881       9.991238           0.012237
          216              O       1.618347       9.528243       8.247949      -0.560355      35.106888 0.49295053E+03  0.11572797E+05                                 8.485707                            6.786678       0.438722       2.192990                    0.998044      27.163049      70.098998       0.744610       0.350383      -1.148229      -0.040762      -0.011391       0.034068       0.054331       0.021057      -0.030184       0.032228      -0.026527      -0.018105      -0.057590       0.018357       0.039232             10.630883       7.868808       3.161154      -1.735313      13.593169      -5.819485      10.430672           0.014484
          217              O      -2.017658      13.385974       5.207956      -0.556619      33.801232 0.47901226E+03  0.11169465E+05                                 8.270435                            6.688438       0.454884       2.200125                    0.997766      27.067256      69.701405       0.750043       0.350214      -1.147931      -0.013475      -0.038377      -0.032536       0.052086       0.021227      -0.032824       0.031261       0.027999      -0.010366      -0.058741       0.018310       0.040430             10.206214      13.101845       2.768911       5.448241       7.526071       1.459403       9.990728           0.012229
          218              O      -2.605573      11.238169       5.209301      -0.560359      35.106246 0.49294318E+03  0.11572565E+05                                 8.485586                            6.786611       0.438764       2.193004                    0.998041      27.162958      70.098251       0.744617       0.350381      -1.148232       0.010504       0.040999      -0.034040       0.054314      -0.022004      -0.043001      -0.010044      -0.023221      -0.017995      -0.057588       0.018373       0.039215             10.630710       9.424361      -4.059367       4.171919      12.037578      -4.412433      10.430189           0.014443
          219              O       2.553323      12.458176       5.207956      -0.556593      33.801635 0.47901757E+03  0.11169616E+05                                 8.270507                            6.688482       0.455163       2.200216                    0.997772      27.067133      69.701105       0.750040       0.350215      -1.147931      -0.026522       0.030850      -0.032518       0.052082       0.001525       0.043479       0.012785      -0.050790      -0.010377      -0.058740       0.018311       0.040429             10.206321       6.522066       1.029911      -1.460150      14.106256      -5.448064       9.990641           0.012221
          220              O       0.987226      14.041228       5.209301      -0.560364      35.105679 0.49293860E+03  0.11572441E+05                                 8.485516                            6.786598       0.438791       2.193003                    0.998043      27.163112      70.098812       0.744614       0.350383      -1.148229       0.030265      -0.029599      -0.034045       0.054324       0.000958       0.012805       0.042243       0.049714      -0.017988      -0.057567       0.018353       0.039213             10.630560      14.899397       0.898156      -5.907064       6.562168      -1.406824      10.430115           0.014469
          221              O      -0.535664       8.963489       5.207956      -0.556605      33.802784 0.47903137E+03  0.11170029E+05                                 8.270701                            6.688583       0.454841       2.200110                    0.997771      27.067359      69.702199       0.750033       0.350216      -1.147929       0.039968       0.007535      -0.032530       0.052081      -0.022745      -0.010663      -0.044073       0.022786      -0.010350      -0.058763       0.018319       0.040444             10.206629      11.318454      -3.799045      -3.988333       9.310197       3.988879       9.991235           0.012237
          222              O       1.618347       9.528243       5.209301      -0.560355      35.106894 0.49295065E+03  0.11572801E+05                                 8.485707                            6.786679       0.438721       2.192990                    0.998044      27.163054      70.099013       0.744610       0.350382      -1.148229      -0.040762      -0.011391      -0.034068       0.054331       0.021057       0.030184      -0.032228      -0.026527      -0.018105      -0.057590       0.018357       0.039232             10.630883       7.868809       3.161154       1.735313      13.593167       5.819484      10.430671           0.014484
          223              O       8.030442       4.017846      18.665206      -0.556613      33.801382 0.47901511E+03  0.11169551E+05                                 8.270474                            6.688471       0.454880       2.200125                    0.997766      27.067260      69.701559       0.750039       0.350216      -1.147929      -0.013477       0.038380      -0.032539       0.052090      -0.021229      -0.032824      -0.031256       0.028003      -0.010368      -0.058739       0.018308       0.040431             10.206259      13.101895      -2.768933       5.448262       7.526114      -1.459411       9.990768           0.012219
          224              O       7.442527       6.165651      18.666551      -0.560364      35.107087 0.49295691E+03  0.11572983E+05                                 8.485780                            6.786756       0.438767       2.193007                    0.998040      27.163054      70.099095       0.744600       0.350386      -1.148226       0.010509      -0.041001      -0.034039       0.054315       0.022005      -0.042994       0.010044      -0.023225      -0.017989      -0.057583       0.018374       0.039209             10.630977       9.424630       4.059474       4.172084      12.037813       4.412551      10.430488           0.014460
          225              O      12.601423       4.945644      18.665206      -0.556598      33.801842 0.47902122E+03  0.11169716E+05                                 8.270505                            6.688479       0.455194       2.200221                    0.997772      27.067391      69.701683       0.750045       0.350212      -1.147934      -0.026516      -0.030849      -0.032523       0.052082      -0.001521       0.043495      -0.012794      -0.050785      -0.010379      -0.058756       0.018313       0.040442             10.206322       6.522064      -1.029925      -1.460157      14.106247       5.448076       9.990656           0.012215
          226              O      11.035326       3.362592      18.666551      -0.560352      35.104926 0.49292630E+03  0.11572070E+05                                 8.485359                            6.786483       0.438808       2.193010                    0.998043      27.162914      70.097850       0.744626       0.350380      -1.148233       0.030269       0.029596      -0.034049       0.054327      -0.000956       0.012807      -0.042247       0.049707      -0.017995      -0.057569       0.018354       0.039215             10.630346      14.899099      -0.898136      -5.906925       6.562042       1.406783      10.429897           0.014459
          227              O       9.512436       8.440331      18.665206      -0.556600      33.802636 0.47902916E+03  0.11169963E+05                                 8.270669                            6.688562       0.454836       2.200108                    0.997771      27.067329      69.702032       0.750035       0.350215      -1.147930       0.039972      -0.007536      -0.032531       0.052085       0.022745      -0.010660       0.044069       0.022779      -0.010349      -0.058757       0.018314       0.040443             10.206577      11.318413       3.799023      -3.988303       9.310151      -3.988843       9.991166           0.012231
          228              O      11.666447       7.875577      18.666551      -0.560360      35.107163 0.49295616E+03  0.11572954E+05                                 8.485706                            6.786685       0.438720       2.192983                    0.998044      27.163392      70.099799       0.744615       0.350379      -1.148232      -0.040760       0.011394      -0.034074       0.054335      -0.021055       0.030185       0.032242      -0.026535      -0.018109      -0.057598       0.018350       0.039248             10.630865       7.868815      -3.161146       1.735306      13.593135      -5.819457      10.430644           0.014463
          229              O       8.030442       4.017846      21.706544      -0.556614      33.801383 0.47901516E+03  0.11169553E+05                                 8.270473                            6.688471       0.454879       2.200125                    0.997766      27.067264      69.701567       0.750039       0.350216      -1.147929      -0.013477       0.038379       0.032538       0.052090      -0.021230       0.032824       0.031256       0.028003      -0.010369      -0.058739       0.018308       0.040431             10.206258      13.101892      -2.768932      -5.448260       7.526114       1.459411       9.990767           0.012220
          230              O       7.442527       6.165651      21.705199      -0.560364      35.107082 0.49295686E+03  0.11572981E+05                                 8.485779                            6.786755       0.438767       2.193007                    0.998040      27.163055      70.099094       0.744600       0.350386      -1.148226       0.010509      -0.041001       0.034039       0.054315       0.022004       0.042994      -0.010044      -0.023225      -0.017989      -0.057583       0.018374       0.039209             10.630974       9.424626       4.059472      -4.172082      12.037811      -4.412549      10.430485           0.014460
          231              O      12.601423       4.945644      21.706544      -0.556598      33.801846 0.47902130E+03  0.11169718E+05                                 8.270506                            6.688480       0.455194       2.200221                    0.997772      27.067394      69.701691       0.750045       0.350212      -1.147934      -0.026516      -0.030849       0.032523       0.052082      -0.001521      -0.043495       0.012794      -0.050785      -0.010379      -0.058756       0.018313       0.040442             10.206322       6.522064      -1.029925       1.460157      14.106247      -5.448075       9.990656           0.012216
          232              O      11.035326       3.362592      21.705199      -0.560352      35.104934 0.49292645E+03  0.11572074E+05                                 8.485360                            6.786483       0.438808       2.193010                    0.998043      27.162920      70.097867       0.744626       0.350380      -1.148233       0.030269       0.029596       0.034049       0.054327      -0.000956      -0.012807       0.042247       0.049707      -0.017994      -0.057569       0.018354       0.039215             10.630347      14.899099      -0.898135       5.906925       6.562042      -1.406783      10.429898           0.014458
          233              O       9.512436       8.440331      21.706544      -0.556600      33.802634 0.47902914E+03  0.11169962E+05                                 8.270667                            6.688561       0.454837       2.200108                    0.997771      27.067330      69.702030       0.750035       0.350215      -1.147930       0.039972      -0.007536       0.032531       0.052084       0.022745       0.010660      -0.044069       0.022779      -0.010350      -0.058757       0.018314       0.040443             10.206575      11.318411       3.799021       3.988302       9.310149       3.988843       9.991165           0.012231
          234              O      11.666447       7.875577      21.705199      -0.560360      35.107181 0.49295645E+03  0.11572963E+05                                 8.485709                            6.786687       0.438720       2.192983                    0.998044      27.163398      70.099823       0.744615       0.350379      -1.148232      -0.040760       0.011394       0.034074       0.054335      -0.021055      -0.030185      -0.032242      -0.026535      -0.018109      -0.057598       0.018350       0.039248             10.630869       7.868818      -3.161147      -1.735307      13.593141       5.819460      10.430649           0.014463
          235              O      -0.000000      11.602431       6.728625      -0.859422      52.915830 0.11895225E+04  0.34615591E+05                                10.984184                           10.461122       0.044079       1.957021                    0.997778      35.398148      99.902757       0.610087       0.344997      -1.159014       0.000016      -0.000107       0.000000       0.000108      -0.000037      -0.000000      -0.000000      -0.000227       0.043887      -0.007434      -0.007195       0.014629             12.506476      13.977130      -0.000457       0.000000      13.978117      -0.000000       9.564181           0.046104
          236              O      10.048100       5.801389      20.185875      -0.859471      52.917574 0.11895741E+04  0.34617543E+05                                10.984546                           10.461451       0.044026       1.956995                    0.997778      35.398650      99.905524       0.610067       0.345004      -1.159006       0.000018       0.000117      -0.000000       0.000119       0.000043       0.000000      -0.000000      -0.000299       0.043856      -0.007465      -0.007154       0.014619             12.506906      13.977670       0.000442       0.000000      13.978576       0.000000       9.564471           0.046317

******************************************************
Auxiliary information for the entire system
The total spin magnetic moment of the unit cell is   25.999212
The total net atomic charge of the unit cell is   0.000001
Accuracy of reproducing the electrostatic potential in the unit cell:
  The inner radius (bohr) =    5.0000
  The outer radius (bohr) =   12.0000
  Valid grid points have density less than (e/(bohr^3)) =    0.0001
  The number of valid grid points were=      1912057
  The rms potential error without charges in kcal/mol is=      2.53187
  The rms potential error with partial charges in kcal/mol is=      0.62417
  The RRMSE value at monopole order=      0.24653
  The rms potential error with partial charges and cloud penetration in kcal/mol is=      0.62911
  The RRMSE value at monopole order with cloud penetration is=      0.24848
  The rms potential error with partial charges and atomic dipoles in kcal/mol is=      0.25306
  The RRMSE value at dipole order=      0.09995
  The rms potential error with partial charges, atomic dipoles and cloud penetration in kcal/mol is=      0.24812
  The RRMSE value at dipole order with cloud penetration=      0.09800

******************************************************
The electron densities and ab initio electrostatic potential were computed in VASP using the PBE functional and
projector augmented wave method. See the main text of the journal article for a description of computational details.
The atomic charges, dipoles, and quadrupoles were computed with the DDEC6 method as described in
(a) T. A. Manz and N. Gabaldon Limas, RSC Adv. 6 (2016) 47771-47801 DOI: 10.1039/c6ra04656h
(b) N. Gabaldon Limas and T. A. Manz, RSC Adv. 8 (2018) 2678-2707 DOI: 10.1039/c7ra11829e.
For each atom in the material, the electron cloud parameters were fit to the spherically averaged atom-in-material
electron density using radial positions for which this density was between 10^-4 and 10^-2 electrons per cubic bohr.
The polarizabilities, dispersion coefficients, and quantum Drude oscillator (QDO) parameters were fit using the MCLF method.
The magnetic structure of the system was optimized in VASP from the default ferromagnetic initial guess using spin polarization.
The atomic spin moments (ASMs) were computed on this optimized magnetic structure using the DDEC6 partition as inputs
to the method of T. A. Manz and D. S. Sholl, J. Chem. Theory Comput. 7 (2011) 4146-4164 DOI: 10.1021/ct200539n.
The RMSE and RRMSE were computed using a uniform grid with Ewald summation.
