# Supplementary material for: A collection of forcefield precursors for metal–organic frameworks
Source: RSC Adv. 2019 Nov 13;9(63):36492–507. doi: 10.1039/c9ra07327b (PMC9075174; doi:10.1039/c9ra07327b)
Supplement: RA-009-C9RA07327B-s5476 [file RA-009-C9RA07327B-s5476.xyz]

  184
jmolscript: load "" {1 1 1} spacegroup "x,y,z" unitcell [{     13.126100     0.000000     0.000000 }, {      6.563040    15.824500     0.000000 }, {      6.563068     0.000009    15.824488 }]
Cu    11.485349     3.956132    12.123140     0.245425
Cu    18.048398     3.956132    11.613592     0.245455
Cu    14.766874     3.701357    11.868366     0.245426
Cu     8.203823     4.210906    11.868366     0.245449
Cu    14.766859    11.868377     3.701348     0.245424
Cu     8.203810    11.868377     4.210896     0.245455
Cu    11.485334    12.123152     3.956122     0.245427
Cu    18.048385    11.613603     3.956122     0.245449
H     10.163554     2.887980    14.965218     0.134886
H      9.956161     2.308802    13.553674     0.117428
H      9.538753     0.253200    14.280018     0.112660
H      8.702621     1.186846    15.169354     0.114431
H     16.726596     5.024284     8.771514     0.135483
H     16.519205     5.603461    10.183058     0.117504
H     16.101793     7.659063     9.456714     0.113008
H     15.265660     6.725417     8.567378     0.114992
H     13.445076     0.859276    10.800213     0.135363
H     13.237682     2.270822    10.221037     0.118271
H     12.820270     1.544476     8.165436     0.112334
H     11.984139     0.655139     9.099081     0.115238
H     20.008124     7.052987    12.936519     0.135645
H     19.800734     5.641442    13.515695     0.117070
H     19.383326     6.367788    15.571296     0.113090
H     18.547191     7.257124    14.637651     0.114919
H      9.525619     7.052986    10.800213     0.135485
H      9.733011     5.641440    10.221037     0.117506
H     10.150418     6.367783     8.165436     0.113008
H     10.986551     7.257121     9.099081     0.114992
H     16.088675     0.859278    12.936519     0.134884
H     16.296067     2.270823    13.515695     0.117426
H     16.713480     1.544480    15.571296     0.112659
H     17.549612     0.655143    14.637651     0.114433
H      6.244094     2.887976     8.771514     0.135650
H      6.451488     2.308800    10.183058     0.117075
H      6.868899     0.253197     9.456714     0.113091
H      7.705030     1.186842     8.567378     0.114919
H     12.807150     5.024287    14.965218     0.135364
H     13.014540     5.603463    13.553674     0.118270
H     13.431950     7.659066    14.280018     0.112334
H     14.268084     6.725421    15.169354     0.115240
H     16.088654    12.936529     0.859270     0.134885
H     16.296047    13.515707     2.270814     0.117428
H     16.713455    15.571309     1.544470     0.112660
H     17.549587    14.637663     0.655134     0.114431
H      9.525612    10.800225     7.052974     0.135483
H      9.733003    10.221048     5.641430     0.117504
H     10.150415     8.165446     6.367774     0.113008
H     10.986548     9.099092     7.257110     0.114992
H     12.807132    14.965233     5.024275     0.135363
H     13.014526    13.553687     5.603451     0.118271
H     13.431938    14.280033     7.659052     0.112334
H     14.268069    15.169370     6.725407     0.115238
H      6.244084     8.771522     2.887969     0.135645
H      6.451474    10.183067     2.308793     0.117070
H      6.868882     9.456721     0.253192     0.113090
H      7.705017     8.567385     1.186837     0.114919
H     16.726589     8.771523     5.024275     0.135485
H     16.519197    10.183069     5.603451     0.117506
H     16.101790     9.456726     7.659052     0.113008
H     15.265657     8.567388     6.725407     0.114992
H     10.163533    14.965231     2.887969     0.134884
H      9.956141    13.553686     2.308793     0.117426
H      9.538728    14.280029     0.253192     0.112658
H      8.702596    15.169366     1.186837     0.114433
H     20.008114    12.936533     7.052974     0.135650
H     19.800720    13.515709     5.641430     0.117075
H     19.383309    15.571312     6.367774     0.113090
H     18.547178    14.637667     7.257110     0.114919
H     13.445058    10.800222     0.859270     0.135364
H     13.237668    10.221046     2.270814     0.118271
H     12.820258     8.165443     1.544470     0.112334
H     11.984124     9.099088     0.655134     0.115240
H      3.582113     1.030176     1.030174     0.083752
H     16.708216     6.882079     6.882070     0.084239
H     19.989739    14.794330     8.942418     0.083558
H     19.989749     8.942433    14.794314     0.083558
H      9.543992     8.942430     8.942418     0.084239
H     22.670095    14.794333    14.794314     0.083752
H      6.262469     1.030179     6.882070     0.083558
H      6.262459     6.882076     1.030174     0.083558
C     11.778065     1.891036    14.268941     0.236746
C     12.433058     0.935237    15.075990    -0.054991
C     10.315817     2.125239    14.417691    -0.276193
C      9.600446     0.925742    14.949394    -0.198631
C     18.341106     6.021228     9.467791     0.235778
C     18.996097     6.977027     8.660742    -0.053387
C     16.878859     5.787025     9.319041    -0.276586
C     16.163485     6.986522     8.787338    -0.200631
C     15.059585     1.555554     9.803270     0.235840
C     15.714577     0.748504     8.847471    -0.052390
C     13.597338     1.406804    10.037473    -0.277283
C     12.881964     0.875100     8.837977    -0.200090
C      8.496536     6.356710    13.933462     0.235546
C      9.151529     7.163760    14.889261    -0.054487
C     20.160388     6.505460    13.699259    -0.275385
C     19.445017     7.037164    14.898755    -0.201643
C      7.911108     6.356707     9.803270     0.235792
C      7.256114     7.163756     8.847471    -0.053390
C      9.373355     6.505458    10.037473    -0.276592
C     10.088726     7.037160     8.837977    -0.200630
C     14.474165     1.555556    13.933462     0.236710
C     13.819175     0.748507    14.889261    -0.054992
C     15.936413     1.406806    13.699259    -0.276185
C     16.651787     0.875103    14.898755    -0.198633
C     17.755685     1.891033     9.467791     0.235542
C      3.974592     0.935233     8.660742    -0.054480
C      6.091832     2.125236     9.319041    -0.275422
C      6.807205     0.925738     8.787338    -0.201638
C     11.192638     6.021230    14.268941     0.235824
C     10.537646     6.977031    15.075990    -0.052392
C     12.654886     5.787028    14.417691    -0.277279
C     13.370258     6.986525    14.949394    -0.200093
C     14.474143    13.933473     1.555547     0.236746
C     13.819150    14.889272     0.748498    -0.054991
C     15.936391    13.699270     1.406797    -0.276193
C     16.651762    14.898767     0.875094    -0.198631
C      7.911102     9.803281     6.356697     0.235778
C      7.256111     8.847482     7.163746    -0.053387
C      9.373349    10.037484     6.505447    -0.276586
C     10.088723     8.837987     7.037150    -0.200630
C     11.192623    14.268955     6.021218     0.235840
C     10.537631    15.076005     6.977017    -0.052390
C     12.654870    14.417705     5.787015    -0.277283
C     13.370244    14.949409     6.986511    -0.200090
C     17.755672     9.467799     1.891026     0.235545
C      3.974579     8.660749     0.935227    -0.054488
C      6.091820     9.319049     2.125229    -0.275385
C      6.807191     8.787345     0.925733    -0.201643
C     18.341100     9.467802     6.021218     0.235792
C     18.996094     8.660753     6.977017    -0.053390
C     16.878853     9.319051     5.787015    -0.276592
C     16.163482     8.787349     6.986511    -0.200629
C     11.778043    14.268953     1.891026     0.236710
C     12.433033    15.076002     0.935227    -0.054992
C     10.315795    14.417703     2.125229    -0.276185
C      9.600421    14.949406     0.925733    -0.198633
C      8.496523    13.933476     6.356697     0.235543
C      9.151516    14.889276     7.163746    -0.054480
C     20.160376    13.699273     6.505447    -0.275422
C     19.445003    14.898771     7.037150    -0.201637
C     15.059570     9.803279     1.555547     0.235824
C     15.714562     8.847478     0.748498    -0.052393
C     13.597322    10.037481     1.406797    -0.277279
C     12.881950     8.837984     0.875094    -0.200093
C      5.148057     0.181982     0.181982     0.050970
C      3.668745     0.360799     0.360798    -0.015470
C     18.274160     7.730273     7.730262     0.047323
C     16.794849     7.551456     7.551446    -0.012898
C     21.555681    15.642523     8.094226     0.047102
C     20.076370    15.463706     8.273042    -0.011596
C     21.555694     8.094241    15.642506     0.047115
C     20.076382     8.273057    15.463690    -0.011597
C      7.978048     8.094236     8.094226     0.047323
C      9.457359     8.273053     8.273042    -0.012898
C     21.104151    15.642527    15.642506     0.050970
C     22.583463    15.463710    15.463690    -0.015470
C      4.696527     0.181986     7.730262     0.047102
C      6.175838     0.360803     7.551446    -0.011596
C      4.696514     7.730268     0.181982     0.047115
C      6.175826     7.551452     0.360798    -0.011596
I     13.126109     5.266083    10.558415    -0.420055
I      6.563063     2.646180    13.178317    -0.419844
I     16.407637     5.266085    13.178317    -0.419835
I      9.844585     2.646179    10.558415    -0.419832
I     13.126099    10.558426     5.266073    -0.420055
I      6.563045    13.178329     2.646171    -0.419844
I      9.844571    10.558424     2.646171    -0.419836
I     16.407623    13.178330     5.266073    -0.419831
N     12.430430     2.612633    13.382770    -0.159017
N     18.993475     5.299631    10.353962    -0.158222
N     15.711952     2.441726    10.524867    -0.158560
N      9.148903     5.470537    13.211865    -0.157854
N      7.258742     5.470536    10.524867    -0.158234
N     13.821797     2.441728    13.211865    -0.158977
N     17.103318     2.612631    10.353962    -0.157840
N     10.540270     5.299633    13.382770    -0.158554
N     13.821778    13.211876     2.441718    -0.159016
N      7.258733    10.524878     5.470526    -0.158222
N     10.540256    13.382783     5.299621    -0.158560
N     17.103305    10.353972     2.612623    -0.157854
N     18.993466    10.353973     5.299621    -0.158233
N     12.430411    13.382781     2.612623    -0.158978
N      9.148890    13.211878     5.470526    -0.157840
N     15.711938    10.524876     2.441718    -0.158553

The following XYZ coordinates are in angstroms. Other properties are in atomic units.
The sperically averaged electron density of each atom fit to a function of the form exp(a - br)
eigen_1, eigen_2 and eigen_3 are the three eigenvalues of traceless quadrupole moment tensor
  atom number  atomic symbol              X              Y              Z     net charge C6 coefficient C8 coefficient C10 coefficient fluctuating dipole atomic polarizability isotropic forcefield polarizability              a              b squared Pearson coefficient          <r^3>          <r^4>         wp_QDO          m_QDO          q_QDO       dipole_x       dipole_y       dipole_z         dipole            Qxy            Qxz            Qyz     Q(x^2-y^2)  Q(3z^2 - R^2)        eigen_1        eigen_2        eigen_3 static polarizability      alpha(xx)      alpha(xy)      alpha(xz)      alpha(yy)      alpha(yz)      alpha(zz) atomic spin moment
            1             Cu      11.485349       3.956132      12.123140       0.245425     105.988750 0.21766582E+04  0.72546894E+05                                21.171975                           17.674255       0.625679       1.959894                    0.997796      57.805035     166.044279       0.341471       0.538175      -1.053141       0.000299      -0.000052      -0.024578       0.024580       0.030548      -0.000090      -0.000143       0.037136       0.003665      -0.036359       0.001221       0.035138             26.272223      27.997282      -8.586575       0.001190      26.753172      -0.002191      24.066215           0.000016
            2             Cu      18.048398       3.956132      11.613592       0.245455     106.019243 0.21775584E+04  0.72576078E+05                                21.163781                           17.668614       0.630510       1.961437                    0.997787      57.778122     165.903897       0.341835       0.537609      -1.053539      -0.000339      -0.000096       0.024577       0.024579      -0.030321       0.000245       0.000130       0.038131       0.004125      -0.036506       0.001376       0.035131             26.261171      27.988274       8.582988      -0.002712      26.741426      -0.003412      24.053812           0.000018
            3             Cu      14.766874       3.701357      11.868366       0.245426     105.987621 0.21766297E+04  0.72545747E+05                                21.171902                           17.674198       0.625645       1.959886                    0.997796      57.804522     166.042884       0.341470       0.538178      -1.053138      -0.000299       0.024579       0.000047       0.024581      -0.000085       0.030539      -0.000146       0.016735      -0.057535      -0.036352       0.001221       0.035131             26.272131      27.997189       0.001168      -8.586566      24.066148      -0.002167      26.753056           0.000019
            4             Cu       8.203823       4.210906      11.868366       0.245449     106.019999 0.21775774E+04  0.72576841E+05                                21.163830                           17.668652       0.630573       1.961452                    0.997786      57.778321     165.904409       0.341835       0.537607      -1.053540       0.000342      -0.024576       0.000105       0.024579       0.000248      -0.030325       0.000132       0.016989      -0.059269      -0.036513       0.001384       0.035128             26.261235      27.988404      -0.002642       8.583035      24.053878      -0.003392      26.741423           0.000016
            5             Cu      14.766859      11.868377       3.701348       0.245424     105.988216 0.21766453E+04  0.72546387E+05                                21.171960                           17.674245       0.625657       1.959888                    0.997796      57.804844     166.043897       0.341470       0.538177      -1.053139      -0.000299       0.000052       0.024579       0.024581       0.030549      -0.000089      -0.000143       0.037136       0.003663      -0.036360       0.001221       0.035139             26.272202      27.997264      -8.586566       0.001192      26.753146      -0.002191      24.066195           0.000018
            6             Cu       8.203810      11.868377       4.210896       0.245455     106.019641 0.21775680E+04  0.72576456E+05                                21.163795                           17.668624       0.630525       1.961440                    0.997787      57.778283     165.904254       0.341835       0.537607      -1.053540       0.000339       0.000096      -0.024576       0.024579      -0.030321       0.000245       0.000130       0.038131       0.004125      -0.036506       0.001376       0.035130             26.261191      27.988294       8.582998      -0.002709      26.741450      -0.003412      24.053829           0.000013
            7             Cu      11.485334      12.123152       3.956122       0.245427     105.988095 0.21766412E+04  0.72546196E+05                                21.171915                           17.674206       0.625664       1.959891                    0.997795      57.804695     166.043234       0.341471       0.538176      -1.053140       0.000299      -0.024579      -0.000047       0.024581      -0.000085       0.030539      -0.000146       0.016735      -0.057535      -0.036351       0.001221       0.035130             26.272150      27.997205       0.001165      -8.586575      24.066165      -0.002166      26.753079           0.000016
            8             Cu      18.048385      11.613603       3.956122       0.245449     106.019655 0.21775691E+04  0.72576514E+05                                21.163816                           17.668644       0.630561       1.961449                    0.997786      57.778179     165.904085       0.341835       0.537608      -1.053539      -0.000342       0.024577      -0.000105       0.024579       0.000248      -0.030325       0.000132       0.016990      -0.059270      -0.036513       0.001384       0.035129             26.261216      27.988385      -0.002645       8.583025      24.053861      -0.003392      26.741401           0.000017
            9              H      10.163554       2.887980      14.965218       0.134886       1.019862 0.78802844E+01  0.76703806E+02                                 1.663810                            1.633583      -0.656734       2.575412                    0.999641       3.271024       8.976937       0.495518       1.269907      -0.713700      -0.011362       0.019942       0.016278       0.028139      -0.000836      -0.004309       0.008422      -0.008099      -0.003986      -0.009051      -0.002292       0.011343              1.687443       1.429629      -0.153230      -0.073962       2.111943       0.225512       1.520759           0.000002
           10              H       9.956161       2.308802      13.553674       0.117428       1.144107 0.87524271E+01  0.90178931E+02                                 1.964416                            1.839048      -1.709947       2.047899                    0.990731       4.460140      13.918864       0.410242       1.449069      -0.669702      -0.014184      -0.006349      -0.020987       0.026114       0.001944       0.000198       0.001044       0.004233       0.004314      -0.003751       0.001254       0.002497              2.073174       1.893011      -0.175169       0.423620       1.847577      -0.451275       2.478935           0.000000
           11              H       9.538753       0.253200      14.280018       0.112660       1.186790 0.98176934E+01  0.10030273E+03                                 1.803236                            1.796435      -0.652412       2.563184                    0.999819       3.372367       9.281562       0.486360       1.232664      -0.723746       0.000534      -0.015253      -0.018692       0.024132       0.001637      -0.002613      -0.000366      -0.013051       0.004462      -0.008148       0.002051       0.006097              1.781827       1.547551       0.073778       0.095191       1.880474       0.252148       1.917456           0.000003
           12              H       8.702621       1.186846      15.169354       0.114431       1.164120 0.89267112E+01  0.90010615E+02                                 1.838262                            1.752784      -0.837330       2.474674                    0.997933       3.539907      10.021813       0.470660       1.290615      -0.707896      -0.022493       0.011649       0.008683       0.026777      -0.000410      -0.005698      -0.002929      -0.000690       0.004862      -0.006438      -0.000276       0.006714              1.883341       2.507009      -0.266747      -0.099858       1.607757      -0.094858       1.535258           0.000001
           13              H      16.726596       5.024284       8.771514       0.135483       1.013767 0.78152455E+01  0.75873963E+02                                 1.653360                            1.623722      -0.614107       2.594712                    0.999930       3.258978       8.917195       0.498705       1.265063      -0.714753      -0.011192      -0.019674      -0.015961       0.027697       0.000827       0.004283       0.008470      -0.008180      -0.004491      -0.009127      -0.002270       0.011397              1.676575       1.421191       0.151367       0.073149       2.096577       0.223623       1.511958           0.000002
           14              H      16.519205       5.603461      10.183058       0.117504       1.144650 0.87586329E+01  0.90269231E+02                                 1.965826                            1.840305      -1.716277       2.045412                    0.990721       4.463406      13.936318       0.409853       1.450023      -0.669515      -0.014040       0.006100       0.020913       0.025917      -0.001983      -0.000339       0.001199       0.004150       0.004495      -0.003806       0.001123       0.002683              2.074742       1.894585       0.175633      -0.424114       1.849299      -0.452292       2.480342          -0.000000
           15              H      16.101793       7.659063       9.456714       0.113008       1.191735 0.98760737E+01  0.10108668E+03                                 1.811621                            1.804607      -0.658076       2.561495                    0.999781       3.377491       9.315685       0.483932       1.236551      -0.722906       0.000366       0.015095       0.018502       0.023882      -0.001709       0.002780      -0.000350      -0.013044       0.004388      -0.008235       0.002104       0.006130              1.790074       1.554248      -0.074523      -0.096143       1.889266       0.253661       1.926708           0.000003
           16              H      15.265660       6.725417       8.567378       0.114992       1.163546 0.89193732E+01  0.89897126E+02                                 1.835625                            1.750407      -0.834869       2.475339                    0.997989       3.537819      10.006062       0.471758       1.288175      -0.708397      -0.022287      -0.011826      -0.008628       0.026665       0.000346       0.005647      -0.003023      -0.000649       0.004414      -0.006410      -0.000268       0.006678              1.880524       2.502693       0.266493       0.100076       1.605609      -0.094360       1.533270           0.000001
           17              H      13.445076       0.859276      10.800213       0.135363       1.014761 0.78247102E+01  0.75981717E+02                                 1.653547                            1.623967      -0.613581       2.594407                    0.999930       3.261190       8.921447       0.499054       1.263914      -0.714982      -0.011428      -0.016334       0.019986       0.028229       0.004371      -0.000660      -0.008260      -0.001852       0.014582      -0.009136      -0.002045       0.011182              1.676766       1.421549       0.073139      -0.151403       1.511883      -0.223256       2.096867           0.000002
           18              H      13.237682       2.270822      10.221037       0.118271       1.137498 0.86915193E+01  0.89402364E+02                                 1.957996                            1.833637      -1.707962       2.049894                    0.990639       4.445410      13.864990       0.410478       1.450649      -0.669466      -0.013904       0.020868      -0.006043       0.025793      -0.000219       0.001890      -0.001128       0.000106      -0.008733      -0.003797       0.001235       0.002561              2.065990       1.886897      -0.421110      -0.174213       2.469100       0.448979       1.841975           0.000000
           19              H      12.820270       1.544476       8.165436       0.112334       1.192306 0.98774843E+01  0.10107278E+03                                 1.809194                            1.802175      -0.652922       2.562366                    0.999804       3.380339       9.312616       0.485444       1.233045      -0.723648       0.000572       0.018911      -0.015305       0.024335       0.002589       0.001817       0.000273      -0.008423       0.017512      -0.008065       0.001890       0.006175              1.787698       1.552263      -0.095809       0.074211       1.924149      -0.253402       1.886682           0.000003
           20              H      11.984139       0.655139       9.099081       0.115238       1.163959 0.89262147E+01  0.90022646E+02                                 1.839871                            1.754131      -0.844263       2.472323                    0.997857       3.538991      10.026821       0.469823       1.292670      -0.707471      -0.021983      -0.008764       0.011824       0.026455       0.005503      -0.000330       0.003010      -0.002618      -0.001104      -0.006288      -0.000263       0.006551              1.885059       2.509711       0.100226      -0.267428       1.536448       0.094819       1.609019           0.000001
           21              H      20.008124       7.052987      12.936519       0.135645       1.020307 0.78861670E+01  0.76792989E+02                                 1.666108                            1.635656      -0.660565       2.574290                    0.999601       3.270853       8.985060       0.494426       1.272182      -0.713217      -0.011172       0.016198      -0.019633       0.027796      -0.004215       0.000897      -0.008295      -0.001897       0.014033      -0.008888      -0.002297       0.011185              1.689842       1.431280      -0.074216       0.153778       1.522628      -0.226302       2.115617           0.000002
           22              H      19.800734       5.641442      13.515695       0.117070       1.143789 0.87479914E+01  0.90114940E+02                                 1.963596                            1.838227      -1.710200       2.048119                    0.990755       4.457916      13.907050       0.410484       1.448509      -0.669818      -0.014190      -0.021013       0.006020       0.026060       0.000293      -0.002002      -0.001010      -0.000174      -0.008963      -0.003892       0.001272       0.002620              2.072275       1.891984       0.423654       0.175099       2.478317       0.451029       1.846524          -0.000000
           23              H      19.383326       6.367788      15.571296       0.113090       1.185443 0.98063486E+01  0.10017495E+03                                 1.803414                            1.796720      -0.654049       2.563124                    0.999811       3.370037       9.279769       0.485702       1.234482      -0.723356       0.000535      -0.018279       0.015256       0.023815      -0.002610      -0.001728       0.000339      -0.008766       0.016592      -0.008051       0.002165       0.005885              1.781994       1.547970       0.095279      -0.073879       1.917443      -0.251754       1.880569           0.000003
           24              H      18.547191       7.257124      14.637651       0.114919       1.161680 0.89031828E+01  0.89696849E+02                                 1.834018                            1.749160      -0.834671       2.475715                    0.997995       3.535701       9.999334       0.471769       1.288680      -0.708299      -0.022398       0.008631      -0.011738       0.026720      -0.005584       0.000447       0.002955      -0.002501      -0.001227      -0.006374      -0.000179       0.006553              1.878779       2.499659      -0.099473       0.265528       1.532218       0.094506       1.604459           0.000001
           25              H       9.525619       7.052986      10.800213       0.135485       1.013759 0.78151625E+01  0.75872954E+02                                 1.653352                            1.623714      -0.614104       2.594714                    0.999930       3.258961       8.917136       0.498706       1.265064      -0.714753       0.011190       0.015963       0.019672       0.027695       0.004281       0.000829       0.008468      -0.001847       0.014517      -0.009123      -0.002273       0.011396              1.676566       1.421184       0.073148       0.151366       1.511951       0.223622       2.096564           0.000002
           26              H       9.733011       5.641440      10.221037       0.117506       1.144658 0.87587080E+01  0.90270179E+02                                 1.965832                            1.840311      -1.716275       2.045412                    0.990721       4.463412      13.936340       0.409853       1.450020      -0.669515       0.014039      -0.020913      -0.006101       0.025916      -0.000337      -0.001984       0.001199      -0.000172      -0.008469      -0.003807       0.001125       0.002682              2.074750       1.894593      -0.424118       0.175635       2.480350      -0.452296       1.849306           0.000000
           27              H      10.150418       6.367783       8.165436       0.113008       1.191737 0.98760903E+01  0.10108689E+03                                 1.811622                            1.804608      -0.658081       2.561494                    0.999781       3.377491       9.315685       0.483932       1.236551      -0.722906      -0.000365      -0.018502      -0.015095       0.023881       0.002779      -0.001709      -0.000350      -0.008717       0.017375      -0.008235       0.002104       0.006131              1.790076       1.554249      -0.096143      -0.074523       1.926709       0.253662       1.889268           0.000003
           28              H      10.986551       7.257121       9.099081       0.114992       1.163538 0.89192961E+01  0.89896168E+02                                 1.835618                            1.750401      -0.834844       2.475348                    0.997989       3.537805      10.006017       0.471759       1.288178      -0.708396       0.022288       0.008628       0.011827       0.026666       0.005646       0.000347      -0.003024      -0.002529      -0.001234      -0.006410      -0.000267       0.006677              1.880517       2.502682       0.100078       0.266489       1.533266      -0.094359       1.605603           0.000001
           29              H      16.088675       0.859278      12.936519       0.134884       1.019864 0.78803018E+01  0.76704008E+02                                 1.663811                            1.633584      -0.656732       2.575412                    0.999641       3.271028       8.976946       0.495518       1.269905      -0.713700       0.011363      -0.016279      -0.019942       0.028139      -0.004310      -0.000836       0.008422      -0.002056       0.014145      -0.009051      -0.002292       0.011344              1.687445       1.429629      -0.073962      -0.153230       1.520761       0.225514       2.111944           0.000002
           30              H      16.296067       2.270823      13.515695       0.117426       1.144110 0.87524501E+01  0.90179209E+02                                 1.964419                            1.839049      -1.709940       2.047901                    0.990731       4.460143      13.918867       0.410243       1.449067      -0.669702       0.014183       0.020988       0.006349       0.026114       0.000197       0.001943       0.001044      -0.000040      -0.008508      -0.003750       0.001254       0.002496              2.073177       1.893012       0.423621      -0.175169       2.478941      -0.451278       1.847579           0.000000
           31              H      16.713480       1.544480      15.571296       0.112659       1.186787 0.98176505E+01  0.10030212E+03                                 1.803225                            1.796425      -0.652474       2.563165                    0.999819       3.372370       9.281543       0.486364       1.232656      -0.723748      -0.000532       0.018695       0.015248       0.024130      -0.002614       0.001639      -0.000363      -0.008754       0.017345      -0.008148       0.002051       0.006097              1.781817       1.547544       0.095191       0.073778       1.917446       0.252144       1.880461           0.000003
           32              H      17.549612       0.655143      14.637651       0.114433       1.164100 0.89265154E+01  0.90008127E+02                                 1.838239                            1.752764      -0.837323       2.474680                    0.997933       3.539873      10.021681       0.470663       1.290614      -0.707897       0.022491      -0.008684      -0.011650       0.026777      -0.005697      -0.000408      -0.002929      -0.002773      -0.001387      -0.006438      -0.000275       0.006713              1.883317       2.506970      -0.099855      -0.266742       1.535242      -0.094856       1.607739           0.000001
           33              H       6.244094       2.887976       8.771514       0.135650       1.020290 0.78860227E+01  0.76791339E+02                                 1.666099                            1.635649      -0.660577       2.574291                    0.999601       3.270837       8.985042       0.494423       1.272195      -0.713215       0.011171       0.019633      -0.016198       0.027796       0.000898      -0.004215      -0.008295      -0.007964      -0.004169      -0.008887      -0.002297       0.011184              1.689833       1.431278       0.153775      -0.074213       2.115599      -0.226293       1.522620           0.000002
           34              H       6.451488       2.308800      10.183058       0.117075       1.143765 0.87477858E+01  0.90112349E+02                                 1.963574                            1.838211      -1.710202       2.048122                    0.990755       4.457879      13.906927       0.410484       1.448518      -0.669816       0.014191      -0.006021       0.021012       0.026060      -0.002001       0.000293      -0.001011       0.004394       0.004742      -0.003892       0.001272       0.002619              2.072251       1.891969       0.175095       0.423642       1.846509       0.451017       2.478274          -0.000000
           35              H       6.868899       0.253197       9.456714       0.113091       1.185432 0.98062326E+01  0.10017346E+03                                 1.803403                            1.796709      -0.654052       2.563124                    0.999811       3.370021       9.279706       0.485704       1.234481      -0.723356      -0.000534      -0.015256       0.018279       0.023815      -0.001727      -0.002611       0.000339      -0.012679       0.004855      -0.008051       0.002166       0.005885              1.781983       1.547961      -0.073880       0.095280       1.880557      -0.251753       1.917430           0.000003
           36              H       7.705030       1.186842       8.567378       0.114919       1.161668 0.89030575E+01  0.89695282E+02                                 1.834006                            1.749149      -0.834662       2.475720                    0.997995       3.535686       9.999279       0.471770       1.288682      -0.708298       0.022398       0.011738      -0.008630       0.026720       0.000447      -0.005584       0.002955      -0.000638       0.004367      -0.006375      -0.000179       0.006553              1.878766       2.499641       0.265524      -0.099474       1.604449       0.094504       1.532209           0.000001
           37              H      12.807150       5.024287      14.965218       0.135364       1.014756 0.78246556E+01  0.75981050E+02                                 1.653541                            1.623961      -0.613571       2.594412                    0.999930       3.261182       8.921416       0.499055       1.263914      -0.714982       0.011429      -0.019987       0.016333       0.028229      -0.000660       0.004371      -0.008260      -0.008217      -0.004513      -0.009136      -0.002045       0.011182              1.676760       1.421544      -0.151404       0.073138       2.096859      -0.223254       1.511878           0.000002
           38              H      13.014540       5.603463      13.553674       0.118270       1.137492 0.86914628E+01  0.89401624E+02                                 1.957989                            1.833631      -1.707949       2.049898                    0.990639       4.445398      13.864933       0.410479       1.450648      -0.669466       0.013904       0.006044      -0.020869       0.025795       0.001890      -0.000221      -0.001129       0.004421       0.004208      -0.003797       0.001234       0.002563              2.065982       1.886889      -0.174213      -0.421105       1.841970       0.448976       2.469088           0.000000
           39              H      13.431950       7.659066      14.280018       0.112334       1.192311 0.98775387E+01  0.10107349E+03                                 1.809199                            1.802180      -0.652929       2.562363                    0.999804       3.380348       9.312650       0.485443       1.233045      -0.723648      -0.000572       0.015305      -0.018911       0.024335       0.001817       0.002589       0.000274      -0.012967       0.003880      -0.008065       0.001890       0.006175              1.787702       1.552267       0.074213      -0.095812       1.886686      -0.253399       1.924154           0.000003
           40              H      14.268084       6.725421      15.169354       0.115240       1.163896 0.89255937E+01  0.90014503E+02                                 1.839778                            1.754048      -0.844234       2.472335                    0.997859       3.538885      10.026301       0.469844       1.292639      -0.707478       0.021983      -0.011825       0.008764       0.026455      -0.000330       0.005503       0.003011      -0.000757       0.004477      -0.006289      -0.000263       0.006552              1.884961       2.509559      -0.267405       0.100219       1.608944       0.094811       1.536378           0.000001
           41              H      16.088654      12.936529       0.859270       0.134885       1.019862 0.78802855E+01  0.76703816E+02                                 1.663810                            1.633583      -0.656734       2.575412                    0.999641       3.271024       8.976936       0.495518       1.269907      -0.713700       0.011362      -0.019942      -0.016278       0.028139      -0.000836      -0.004309       0.008422      -0.008099      -0.003986      -0.009051      -0.002292       0.011343              1.687444       1.429629      -0.153230      -0.073962       2.111943       0.225512       1.520759           0.000002
           42              H      16.296047      13.515707       2.270814       0.117428       1.144103 0.87523890E+01  0.90178444E+02                                 1.964413                            1.839045      -1.709944       2.047901                    0.990731       4.460130      13.918827       0.410242       1.449070      -0.669702       0.014184       0.006348       0.020987       0.026114       0.001944       0.000198       0.001043       0.004233       0.004314      -0.003750       0.001254       0.002497              2.073170       1.893007      -0.175168       0.423619       1.847573      -0.451273       2.478930           0.000000
           43              H      16.713455      15.571309       1.544470       0.112660       1.186791 0.98177032E+01  0.10030286E+03                                 1.803237                            1.796436      -0.652412       2.563184                    0.999819       3.372368       9.281567       0.486360       1.232664      -0.723746      -0.000534       0.015253       0.018692       0.024132       0.001637      -0.002613      -0.000366      -0.013051       0.004462      -0.008148       0.002051       0.006097              1.781828       1.547552       0.073778       0.095191       1.880475       0.252149       1.917458           0.000003
           44              H      17.549587      14.637663       0.655134       0.114431       1.164120 0.89267103E+01  0.90010598E+02                                 1.838261                            1.752784      -0.837329       2.474675                    0.997933       3.539907      10.021811       0.470660       1.290614      -0.707897       0.022493      -0.011649      -0.008683       0.026777      -0.000410      -0.005698      -0.002929      -0.000690       0.004862      -0.006438      -0.000276       0.006714              1.883341       2.507009      -0.266747      -0.099858       1.607756      -0.094858       1.535257           0.000001
           45              H       9.525612      10.800225       7.052974       0.135483       1.013767 0.78152443E+01  0.75873950E+02                                 1.653360                            1.623723      -0.614107       2.594712                    0.999930       3.258978       8.917196       0.498705       1.265064      -0.714753       0.011192       0.019674       0.015961       0.027697       0.000827       0.004283       0.008470      -0.008180      -0.004492      -0.009127      -0.002270       0.011397              1.676575       1.421191       0.151367       0.073149       2.096577       0.223624       1.511958           0.000001
           46              H       9.733003      10.221048       5.641430       0.117504       1.144654 0.87586698E+01  0.90269706E+02                                 1.965829                            1.840309      -1.716280       2.045410                    0.990721       4.463416      13.936356       0.409853       1.450022      -0.669515       0.014040      -0.006101      -0.020913       0.025917      -0.001983      -0.000339       0.001199       0.004150       0.004495      -0.003807       0.001124       0.002683              2.074746       1.894589       0.175633      -0.424116       1.849303      -0.452294       2.480347           0.000000
           47              H      10.150415       8.165446       6.367774       0.113008       1.191736 0.98760815E+01  0.10108678E+03                                 1.811622                            1.804608      -0.658076       2.561495                    0.999781       3.377492       9.315689       0.483932       1.236551      -0.722906      -0.000366      -0.015095      -0.018502       0.023882      -0.001709       0.002780      -0.000350      -0.013044       0.004388      -0.008235       0.002105       0.006130              1.790075       1.554249      -0.074523      -0.096143       1.889267       0.253662       1.926709           0.000003
           48              H      10.986548       9.099092       7.257110       0.114992       1.163547 0.89193794E+01  0.89897200E+02                                 1.835625                            1.750407      -0.834869       2.475339                    0.997989       3.537820      10.006064       0.471759       1.288175      -0.708397       0.022287       0.011826       0.008628       0.026665       0.000346       0.005647      -0.003023      -0.000649       0.004414      -0.006410      -0.000268       0.006678              1.880524       2.502693       0.266493       0.100076       1.605609      -0.094360       1.533271           0.000001
           49              H      12.807132      14.965233       5.024275       0.135363       1.014761 0.78247089E+01  0.75981699E+02                                 1.653546                            1.623967      -0.613581       2.594407                    0.999930       3.261190       8.921446       0.499054       1.263914      -0.714982       0.011428       0.016334      -0.019986       0.028229       0.004371      -0.000660      -0.008260      -0.001852       0.014582      -0.009136      -0.002045       0.011182              1.676766       1.421548       0.073138      -0.151403       1.511883      -0.223256       2.096866           0.000001
           50              H      13.014526      13.553687       5.603451       0.118271       1.137498 0.86915263E+01  0.89402454E+02                                 1.957997                            1.833638      -1.707962       2.049893                    0.990639       4.445412      13.864998       0.410478       1.450649      -0.669466       0.013904      -0.020868       0.006043       0.025793      -0.000219       0.001890      -0.001128       0.000107      -0.008733      -0.003797       0.001235       0.002561              2.065991       1.886898      -0.421110      -0.174213       2.469100       0.448979       1.841975           0.000000
           51              H      13.431938      14.280033       7.659052       0.112334       1.192307 0.98774927E+01  0.10107289E+03                                 1.809196                            1.802176      -0.652923       2.562366                    0.999804       3.380340       9.312621       0.485444       1.233045      -0.723648      -0.000572      -0.018911       0.015305       0.024335       0.002589       0.001817       0.000273      -0.008423       0.017512      -0.008065       0.001890       0.006175              1.787699       1.552264      -0.095809       0.074211       1.924150      -0.253402       1.886683           0.000003
           52              H      14.268069      15.169370       6.725407       0.115238       1.163961 0.89262376E+01  0.90022935E+02                                 1.839873                            1.754133      -0.844266       2.472322                    0.997857       3.538995      10.026835       0.469822       1.292670      -0.707471       0.021983       0.008764      -0.011824       0.026455       0.005503      -0.000330       0.003010      -0.002618      -0.001104      -0.006288      -0.000263       0.006552              1.885062       2.509715       0.100227      -0.267428       1.536450       0.094819       1.609021           0.000001
           53              H       6.244084       8.771522       2.887969       0.135645       1.020308 0.78861710E+01  0.76793036E+02                                 1.666108                            1.635656      -0.660566       2.574290                    0.999601       3.270854       8.985062       0.494426       1.272181      -0.713217       0.011172      -0.016198       0.019633       0.027796      -0.004215       0.000897      -0.008295      -0.001897       0.014033      -0.008888      -0.002297       0.011185              1.689842       1.431280      -0.074216       0.153778       1.522628      -0.226302       2.115617           0.000002
           54              H       6.451474      10.183067       2.308793       0.117070       1.143789 0.87479875E+01  0.90114891E+02                                 1.963595                            1.838227      -1.710200       2.048120                    0.990755       4.457915      13.907047       0.410484       1.448510      -0.669818       0.014190       0.021013      -0.006020       0.026060       0.000293      -0.002002      -0.001010      -0.000174      -0.008963      -0.003892       0.001272       0.002620              2.072275       1.891984       0.423654       0.175099       2.478317       0.451029       1.846523           0.000000
           55              H       6.868882       9.456721       0.253192       0.113090       1.185443 0.98063551E+01  0.10017503E+03                                 1.803414                            1.796720      -0.654049       2.563124                    0.999811       3.370038       9.279771       0.485702       1.234482      -0.723356      -0.000535       0.018279      -0.015256       0.023815      -0.002610      -0.001728       0.000339      -0.008766       0.016592      -0.008051       0.002165       0.005885              1.781994       1.547970       0.095279      -0.073879       1.917443      -0.251754       1.880570           0.000003
           56              H       7.705017       8.567385       1.186837       0.114919       1.161679 0.89031690E+01  0.89696671E+02                                 1.834016                            1.749159      -0.834669       2.475716                    0.997995       3.535699       9.999325       0.471769       1.288680      -0.708299       0.022398      -0.008631       0.011738       0.026720      -0.005584       0.000447       0.002955      -0.002501      -0.001227      -0.006374      -0.000179       0.006553              1.878777       2.499656      -0.099473       0.265527       1.532217       0.094505       1.604458           0.000001
           57              H      16.726589       8.771523       5.024275       0.135485       1.013759 0.78151624E+01  0.75872950E+02                                 1.653351                            1.623714      -0.614104       2.594714                    0.999930       3.258961       8.917135       0.498706       1.265063      -0.714753      -0.011190      -0.015963      -0.019672       0.027695       0.004281       0.000829       0.008468      -0.001847       0.014516      -0.009123      -0.002273       0.011396              1.676566       1.421183       0.073148       0.151366       1.511950       0.223622       2.096563           0.000002
           58              H      16.519197      10.183069       5.603451       0.117506       1.144655 0.87586752E+01  0.90269757E+02                                 1.965829                            1.840308      -1.716273       2.045414                    0.990721       4.463403      13.936306       0.409853       1.450020      -0.669515      -0.014039       0.020913       0.006101       0.025916      -0.000337      -0.001984       0.001199      -0.000172      -0.008469      -0.003807       0.001125       0.002682              2.074746       1.894590      -0.424116       0.175634       2.480345      -0.452295       1.849303           0.000000
           59              H      16.101790       9.456726       7.659052       0.113008       1.191737 0.98760975E+01  0.10108698E+03                                 1.811623                            1.804609      -0.658081       2.561494                    0.999781       3.377492       9.315688       0.483932       1.236551      -0.722906       0.000365       0.018502       0.015095       0.023881       0.002779      -0.001709      -0.000350      -0.008717       0.017375      -0.008235       0.002104       0.006131              1.790076       1.554250      -0.096143      -0.074523       1.926709       0.253662       1.889269           0.000003
           60              H      15.265657       8.567388       6.725407       0.114992       1.163538 0.89192962E+01  0.89896168E+02                                 1.835618                            1.750401      -0.834844       2.475348                    0.997989       3.537805      10.006017       0.471759       1.288178      -0.708396      -0.022288      -0.008628      -0.011827       0.026666       0.005646       0.000347      -0.003024      -0.002529      -0.001234      -0.006410      -0.000267       0.006677              1.880517       2.502682       0.100078       0.266489       1.533266      -0.094359       1.605603           0.000001
           61              H      10.163533      14.965231       2.887969       0.134884       1.019864 0.78803018E+01  0.76704015E+02                                 1.663812                            1.633585      -0.656732       2.575412                    0.999641       3.271028       8.976949       0.495518       1.269906      -0.713700      -0.011363       0.016279       0.019942       0.028139      -0.004310      -0.000836       0.008422      -0.002056       0.014145      -0.009051      -0.002292       0.011344              1.687445       1.429629      -0.073962      -0.153230       1.520762       0.225514       2.111945           0.000001
           62              H       9.956141      13.553686       2.308793       0.117426       1.144115 0.87524931E+01  0.90179756E+02                                 1.964423                            1.839053      -1.709943       2.047899                    0.990731       4.460154      13.918906       0.410243       1.449065      -0.669703      -0.014183      -0.020988      -0.006349       0.026114       0.000197       0.001943       0.001044      -0.000040      -0.008508      -0.003750       0.001254       0.002496              2.073182       1.893016       0.423623      -0.175170       2.478946      -0.451279       1.847583           0.000000
           63              H       9.538728      14.280029       0.253192       0.112658       1.186787 0.98176534E+01  0.10030214E+03                                 1.803225                            1.796425      -0.652474       2.563165                    0.999819       3.372371       9.281543       0.486364       1.232656      -0.723748       0.000532      -0.018695      -0.015248       0.024130      -0.002614       0.001639      -0.000363      -0.008754       0.017345      -0.008148       0.002051       0.006097              1.781816       1.547543       0.095190       0.073778       1.917446       0.252144       1.880461           0.000003
           64              H       8.702596      15.169366       1.186837       0.114433       1.164100 0.89265167E+01  0.90008145E+02                                 1.838239                            1.752765      -0.837323       2.474680                    0.997933       3.539873      10.021682       0.470663       1.290614      -0.707897      -0.022491       0.008684       0.011650       0.026777      -0.005697      -0.000408      -0.002929      -0.002773      -0.001387      -0.006438      -0.000275       0.006713              1.883317       2.506970      -0.099855      -0.266742       1.535242      -0.094856       1.607739           0.000001
           65              H      20.008114      12.936533       7.052974       0.135650       1.020290 0.78860214E+01  0.76791323E+02                                 1.666099                            1.635649      -0.660577       2.574291                    0.999601       3.270837       8.985042       0.494423       1.272195      -0.713215      -0.011171      -0.019633       0.016198       0.027796       0.000898      -0.004215      -0.008295      -0.007964      -0.004169      -0.008887      -0.002297       0.011184              1.689832       1.431278       0.153775      -0.074213       2.115599      -0.226293       1.522620           0.000002
           66              H      19.800720      13.515709       5.641430       0.117075       1.143766 0.87477958E+01  0.90112481E+02                                 1.963575                            1.838212      -1.710203       2.048122                    0.990755       4.457882      13.906940       0.410484       1.448518      -0.669816      -0.014191       0.006021      -0.021012       0.026060      -0.002001       0.000293      -0.001011       0.004394       0.004742      -0.003892       0.001272       0.002619              2.072252       1.891971       0.175095       0.423643       1.846510       0.451017       2.478275           0.000000
           67              H      19.383309      15.571312       6.367774       0.113090       1.185434 0.98062497E+01  0.10017368E+03                                 1.803405                            1.796711      -0.654052       2.563124                    0.999811       3.370023       9.279716       0.485703       1.234482      -0.723356       0.000534       0.015256      -0.018279       0.023815      -0.001727      -0.002611       0.000339      -0.012679       0.004855      -0.008051       0.002166       0.005885              1.781985       1.547963      -0.073880       0.095280       1.880560      -0.251754       1.917433           0.000003
           68              H      18.547178      14.637667       7.257110       0.114919       1.161670 0.89030756E+01  0.89695515E+02                                 1.834008                            1.749151      -0.834664       2.475719                    0.997995       3.535689       9.999292       0.471769       1.288682      -0.708298      -0.022398      -0.011738       0.008630       0.026720       0.000447      -0.005584       0.002955      -0.000638       0.004367      -0.006375      -0.000179       0.006553              1.878769       2.499645       0.265525      -0.099474       1.604451       0.094504       1.532211           0.000001
           69              H      13.445058      10.800222       0.859270       0.135364       1.014757 0.78246582E+01  0.75981083E+02                                 1.653541                            1.623962      -0.613571       2.594412                    0.999930       3.261182       8.921417       0.499055       1.263914      -0.714982      -0.011429       0.019987      -0.016333       0.028229      -0.000660       0.004371      -0.008260      -0.008217      -0.004513      -0.009136      -0.002045       0.011182              1.676761       1.421545      -0.151404       0.073139       2.096860      -0.223254       1.511878           0.000001
           70              H      13.237668      10.221046       2.270814       0.118271       1.137491 0.86914537E+01  0.89401505E+02                                 1.957988                            1.833630      -1.707948       2.049899                    0.990639       4.445395      13.864921       0.410480       1.450648      -0.669466      -0.013904      -0.006044       0.020869       0.025795       0.001890      -0.000221      -0.001129       0.004421       0.004208      -0.003797       0.001234       0.002563              2.065981       1.886888      -0.174213      -0.421105       1.841969       0.448976       2.469086           0.000000
           71              H      12.820258       8.165443       1.544470       0.112334       1.192311 0.98775450E+01  0.10107357E+03                                 1.809200                            1.802181      -0.652929       2.562363                    0.999804       3.380348       9.312653       0.485443       1.233046      -0.723648       0.000572      -0.015305       0.018911       0.024335       0.001817       0.002589       0.000274      -0.012967       0.003880      -0.008065       0.001890       0.006175              1.787704       1.552268       0.074213      -0.095812       1.886687      -0.253399       1.924155           0.000003
           72              H      11.984124       9.099088       0.655134       0.115240       1.163895 0.89255801E+01  0.90014325E+02                                 1.839776                            1.754046      -0.844232       2.472336                    0.997859       3.538883      10.026291       0.469844       1.292638      -0.707478      -0.021983       0.011825      -0.008764       0.026455      -0.000331       0.005503       0.003011      -0.000756       0.004477      -0.006289      -0.000263       0.006552              1.884958       2.509556      -0.267405       0.100219       1.608943       0.094810       1.536377           0.000001
           73              H       3.582113       1.030176       1.030174       0.083752       1.124027 0.92450772E+01  0.92014980E+02                                 1.651554                            1.668726      -0.586747       2.577716                    0.999815       3.320218       8.697538       0.544838       1.129512      -0.748006      -0.011546       0.024055       0.024054       0.035924      -0.003586      -0.003586       0.000087      -0.009644       0.009644      -0.008592       0.003128       0.005464              1.627897       1.425749      -0.071588      -0.071587       1.728972       0.139944       1.728971           0.000004
           74              H      16.708216       6.882079       6.882070       0.084239       1.125861 0.92662289E+01  0.92295866E+02                                 1.655176                            1.672173      -0.588079       2.578036                    0.999815       3.320052       8.705861       0.543421       1.131594      -0.747519      -0.011251      -0.023491      -0.023491       0.035075       0.003550       0.003550       0.000285      -0.009433       0.009432      -0.008416       0.002859       0.005557              1.631449       1.428386       0.071940       0.071940       1.732981       0.140970       1.732981           0.000004
           75              H      19.989739      14.794330       8.942418       0.083558       1.126590 0.92702033E+01  0.92317312E+02                                 1.653032                            1.670092      -0.585158       2.577682                    0.999817       3.323952       8.706590       0.545117       1.128295      -0.748292      -0.011516      -0.023709       0.023763       0.035488       0.003597      -0.003608      -0.000320      -0.009570       0.009199      -0.008487       0.002837       0.005650              1.629320       1.426664       0.071758      -0.071779       1.730638      -0.140650       1.730658           0.000004
           76              H      19.989749       8.942433      14.794314       0.083558       1.126600 0.92703113E+01  0.92318679E+02                                 1.653044                            1.670103      -0.585163       2.577678                    0.999817       3.323964       8.706642       0.545114       1.128298      -0.748291      -0.011517       0.023763      -0.023708       0.035488      -0.003607       0.003597      -0.000320      -0.009383       0.009755      -0.008487       0.002836       0.005650              1.629332       1.426673      -0.071780       0.071760       1.730671      -0.140652       1.730651           0.000004
           77              H       9.543992       8.942430       8.942418       0.084239       1.125861 0.92662267E+01  0.92295837E+02                                 1.655176                            1.672172      -0.588079       2.578036                    0.999815       3.320052       8.705860       0.543421       1.131594      -0.747519       0.011251       0.023491       0.023491       0.035075       0.003550       0.003550       0.000285      -0.009433       0.009432      -0.008416       0.002859       0.005557              1.631449       1.428386       0.071940       0.071940       1.732980       0.140970       1.732981           0.000004
           78              H      22.670095      14.794333      14.794314       0.083752       1.124027 0.92450803E+01  0.92015023E+02                                 1.651555                            1.668727      -0.586748       2.577716                    0.999815       3.320218       8.697540       0.544837       1.129513      -0.748006       0.011546      -0.024055      -0.024054       0.035924      -0.003586      -0.003586       0.000087      -0.009644       0.009644      -0.008592       0.003128       0.005464              1.627898       1.425749      -0.071588      -0.071588       1.728973       0.139945       1.728972           0.000004
           79              H       6.262469       1.030179       6.882070       0.083558       1.126589 0.92701980E+01  0.92317239E+02                                 1.653031                            1.670091      -0.585158       2.577682                    0.999817       3.323952       8.706587       0.545117       1.128295      -0.748292       0.011516       0.023709      -0.023763       0.035488       0.003597      -0.003608      -0.000320      -0.009570       0.009199      -0.008487       0.002837       0.005650              1.629319       1.426663       0.071758      -0.071779       1.730636      -0.140649       1.730657           0.000004
           80              H       6.262459       6.882076       1.030174       0.083558       1.126600 0.92703166E+01  0.92318751E+02                                 1.653045                            1.670105      -0.585163       2.577678                    0.999817       3.323964       8.706645       0.545113       1.128298      -0.748291       0.011517      -0.023763       0.023708       0.035488      -0.003607       0.003597      -0.000320      -0.009384       0.009755      -0.008487       0.002836       0.005650              1.629333       1.426674      -0.071781       0.071761       1.730672      -0.140652       1.730652           0.000004
           81              C      11.778065       1.891036      14.268941       0.236746      32.093292 0.35349401E+03  0.79157438E+04                                 9.108301                            6.506676       0.012898       2.041002                    0.999436      24.846248      70.408166       0.609016       0.449125      -1.041099      -0.034660       0.005267      -0.014406       0.037902       0.020471       0.003978       0.051056       0.006744      -0.010497      -0.055902       0.001148       0.054753             11.291148      13.359097      -1.423098      -1.029513      10.694069      -5.494609       9.820279          -0.000001
           82              C      12.433058       0.935237      15.075990      -0.054991      40.555352 0.43324444E+03  0.10111522E+05                                10.132113                            6.882699       0.094016       2.025577                    0.999581      27.620900      77.472764       0.640040       0.410030      -1.075212       0.026597      -0.009868       0.000685       0.028376      -0.002737       0.005602       0.007260       0.020661      -0.023955      -0.015676      -0.000024       0.015701             13.011892      13.688576      -1.035112      -1.406284      12.787956      -7.714818      12.559144           0.000000
           83              C      10.315817       2.125239      14.417691      -0.276193      30.093664 0.44032709E+03  0.10525804E+05                                 8.731693                            7.117646      -0.533315       1.812239                    0.997381      31.318828      94.868789       0.593878       0.431448      -1.040711      -0.011607      -0.079579       0.035904       0.088072       0.009960      -0.017394       0.002885       0.011474      -0.036808      -0.023631       0.000107       0.023524             10.045665      11.092442      -0.281733      -0.418725      10.938282      -3.206707       8.106272           0.000001
           84              C       9.600446       0.925742      14.949394      -0.198631      26.624693 0.38502997E+03  0.88703920E+04                                 7.982226                            6.593445      -0.156025       1.949504                    0.998080      29.264279      86.072879       0.627908       0.423410      -1.049140       0.068330       0.052010       0.015055       0.087182       0.011334      -0.009794      -0.034067      -0.038353       0.028484      -0.027048      -0.022135       0.049183              9.095475       8.576983       0.042749       0.692806       9.525816      -3.873776       9.183625           0.000002
           85              C      18.341106       6.021228       9.467791       0.235778      32.108514 0.35371447E+03  0.79217473E+04                                 9.110026                            6.508151       0.017609       2.042324                    0.999443      24.853583      70.428818       0.609038       0.449049      -1.041166      -0.034867      -0.005390       0.014236       0.038045      -0.020122      -0.003406       0.051151       0.007421      -0.008753      -0.056099       0.001729       0.054370             11.293358      13.358450       1.421017       1.027027      10.698198      -5.498390       9.823426          -0.000001
           86              C      18.996097       6.977027       8.660742      -0.053387      40.529474 0.43289198E+03  0.10101825E+05                                10.130611                            6.881809       0.086050       2.023079                    0.999553      27.608117      77.445930       0.639777       0.410258      -1.075000       0.025885       0.010381      -0.001524       0.027931       0.002375      -0.006018       0.007245       0.021460      -0.024734      -0.015927      -0.000415       0.016343             13.010283      13.684921       1.034268       1.404704      12.787162      -7.715136      12.558765           0.000000
           87              C      16.878859       5.787025       9.319041      -0.276586      30.075295 0.44002475E+03  0.10515352E+05                                 8.726330                            7.114411      -0.530098       1.813663                    0.997360      31.289038      94.722273       0.594193       0.431352      -1.040909      -0.011598       0.080428      -0.035365       0.088622      -0.009475       0.017344       0.002953       0.013178      -0.037015      -0.023400      -0.000392       0.023792             10.038543      11.085969       0.280144       0.415652      10.928859      -3.206495       8.100799           0.000001
           88              C      16.163485       6.986522       8.787338      -0.200631      26.635768 0.38532034E+03  0.88780291E+04                                 7.979097                            6.592015      -0.152063       1.950507                    0.998089      29.279386      86.098912       0.628587       0.422908      -1.049537       0.068768      -0.052722      -0.014155       0.087801      -0.012466       0.010038      -0.033955      -0.039612       0.027968      -0.028069      -0.021681       0.049750              9.090331       8.571863      -0.043009      -0.692663       9.518308      -3.867638       9.180821           0.000002
           89              C      15.059585       1.555554       9.803270       0.235840      32.111500 0.35377416E+03  0.79234416E+04                                 9.110534                            6.508700       0.015365       2.041652                    0.999438      24.856115      70.438254       0.609010       0.449049      -1.041163      -0.035016       0.014067       0.006110       0.038227      -0.003531       0.019973      -0.050791       0.009500      -0.002270      -0.055600       0.001426       0.054174             11.293309      13.358492       1.028147      -1.421263       9.823244       5.497716      10.698190          -0.000001
           90              C      15.714577       0.748504       8.847471      -0.052390      40.426360 0.43172498E+03  0.10066638E+05                                10.110245                            6.869904       0.089628       2.024677                    0.999572      27.568348      77.274793       0.640772       0.409945      -1.075329       0.025678      -0.001386      -0.010843       0.027908      -0.005139      -0.002319      -0.006766       0.022890      -0.018306      -0.015109      -0.000525       0.015634             12.981615      13.657140       1.402791      -1.031980      12.529945       7.694489      12.757761           0.000000
           91              C      13.597338       1.406804      10.037473      -0.277283      30.118434 0.44084708E+03  0.10539837E+05                                 8.735917                            7.122440      -0.529903       1.813446                    0.997370      31.311424      94.809297       0.593689       0.431520      -1.040816      -0.011343      -0.035359      -0.080875       0.088992       0.017141       0.009951      -0.002779       0.024547       0.001183      -0.023463      -0.000033       0.023497             10.049595      11.101656       0.420886      -0.277146       8.105865       3.210194      10.941264           0.000001
           92              C      12.881964       0.875100       8.837977      -0.200090      26.623756 0.38508999E+03  0.88717013E+04                                 7.978013                            6.590639      -0.156907       1.949299                    0.998141      29.272024      86.082011       0.628546       0.422984      -1.049453       0.068827      -0.013631       0.052127       0.087408       0.009556       0.012213       0.033876      -0.033183       0.045602      -0.027672      -0.021693       0.049365              9.089216       8.574206      -0.692043       0.042704       9.177920       3.865883       9.515522           0.000002
           93              C       8.496536       6.356710      13.933462       0.235546      32.115263 0.35377352E+03  0.79235199E+04                                 9.112329                            6.509319       0.012914       2.040928                    0.999457      24.855136      70.438685       0.608886       0.449135      -1.041100      -0.034320      -0.013393      -0.004851       0.037159       0.004125      -0.019594      -0.050765       0.008028      -0.002547      -0.055026       0.000610       0.054416             11.296634      13.363369      -1.030337       1.423761       9.826036       5.498775      10.700498          -0.000001
           94              C       9.151529       7.163760      14.889261      -0.054487      40.627354 0.43402269E+03  0.10136214E+05                                10.151272                            6.894264       0.084142       2.022074                    0.999598      27.645459      77.616208       0.638628       0.410672      -1.074582       0.025510       0.001250       0.010574       0.027643       0.005175       0.002201      -0.007325       0.023286      -0.020015      -0.015788      -0.000308       0.016096             13.038148      13.714149      -1.407510       1.038492      12.585053       7.733263      12.815242           0.000000
           95              C      20.160388       6.505460      13.699259      -0.275385      30.030335 0.43924246E+03  0.10492206E+05                                 8.714156                            7.104624      -0.524717       1.815208                    0.997378      31.275056      94.666271       0.595024       0.430932      -1.041141      -0.011242       0.034525       0.081583       0.089298      -0.017259      -0.009812      -0.002135       0.024708       0.000104      -0.023113      -0.000719       0.023832             10.023698      11.065913      -0.415803       0.283728       8.089167       3.194673      10.916013           0.000001
           96              C      19.445017       7.037164      14.898755      -0.201643      26.688734 0.38626327E+03  0.89060719E+04                                 7.996491                            6.605826      -0.163146       1.947060                    0.998103      29.307678      86.240438       0.627049       0.423645      -1.048977       0.067890       0.013718      -0.052823       0.087106      -0.010001      -0.011642       0.034125      -0.034222       0.044570      -0.027765      -0.021897       0.049662              9.111666       8.590706       0.695344      -0.043834       9.199814       3.883888       9.544479           0.000003
           97              C       7.911108       6.356707       9.803270       0.235792      32.108570 0.35371481E+03  0.79217649E+04                                 9.110078                            6.508183       0.017580       2.042314                    0.999443      24.853590      70.429111       0.609032       0.449053      -1.041162       0.034864      -0.014242       0.005391       0.038045      -0.003400      -0.020126       0.051147       0.008091      -0.006745      -0.056098       0.001732       0.054366             11.293429      13.358538       1.027039       1.421024       9.823494      -5.498430      10.698255          -0.000001
           98              C       7.256114       7.163756       8.847471      -0.053390      40.529368 0.43289077E+03  0.10101788E+05                                10.130584                            6.881792       0.086048       2.023078                    0.999553      27.608090      77.445780       0.639779       0.410257      -1.075001      -0.025885       0.001524      -0.010381       0.027931      -0.006014       0.002369       0.007245       0.023100      -0.019819      -0.015925      -0.000417       0.016341             13.010246      13.684885       1.404699       1.034267      12.558742      -7.715110      12.787111           0.000000
           99              C       9.373355       6.505458      10.037473      -0.276592      30.075348 0.44002557E+03  0.10515374E+05                                 8.726331                            7.114410      -0.530084       1.813667                    0.997360      31.289064      94.722303       0.594194       0.431351      -1.040910       0.011605       0.035362      -0.080427       0.088621       0.017349      -0.009474       0.002953       0.025106      -0.001252      -0.023407      -0.000390       0.023797             10.038544      11.085970       0.415652       0.280148       8.100801      -3.206497      10.928860           0.000001
          100              C      10.088726       7.037160       8.837977      -0.200630      26.635763 0.38532040E+03  0.88780290E+04                                 7.979091                            6.592012      -0.152067       1.950506                    0.998089      29.279366      86.098795       0.628588       0.422907      -1.049537      -0.068769       0.014154       0.052723       0.087802       0.010039      -0.012466      -0.033953      -0.033790       0.045446      -0.028071      -0.021680       0.049751              9.090322       8.571851      -0.692653      -0.043016       9.180806      -3.867634       9.518309           0.000002
          101              C      14.474165       1.555556      13.933462       0.236710      32.093807 0.35350042E+03  0.79159220E+04                                 9.108390                            6.506730       0.012898       2.041001                    0.999436      24.846465      70.408897       0.609014       0.449125      -1.041100       0.034674       0.014406      -0.005232       0.037910       0.003976       0.020462       0.051054       0.008609      -0.004926      -0.055901       0.001156       0.054744             11.291268      13.359241      -1.029538      -1.423105       9.820378      -5.494676      10.694186          -0.000001
          102              C      13.819175       0.748507      14.889261      -0.054992      40.555693 0.43324867E+03  0.10111646E+05                                10.132163                            6.882729       0.094007       2.025573                    0.999581      27.621065      77.473359       0.640038       0.410030      -1.075212      -0.026609      -0.000690       0.009875       0.028390       0.005599      -0.002727       0.007266       0.022299      -0.019019      -0.015676      -0.000018       0.015695             13.011959      13.688649      -1.406299      -1.035112      12.559200      -7.714860      12.788028           0.000000
          103              C      15.936413       1.406806      13.699259      -0.276185      30.093371 0.44032184E+03  0.10525650E+05                                 8.731648                            7.117611      -0.533337       1.812235                    0.997382      31.318663      94.868245       0.593879       0.431449      -1.040710       0.011608      -0.035908       0.079581       0.088075      -0.017395       0.009954       0.002884       0.024150       0.001191      -0.023631       0.000107       0.023524             10.045611      11.092374      -0.418713      -0.281740       8.106236      -3.206680      10.938222           0.000001
          104              C      16.651787       0.875103      14.898755      -0.198633      26.624827 0.38503257E+03  0.88704716E+04                                 7.982285                            6.593494      -0.156094       1.949484                    0.998080      29.264357      86.073359       0.627902       0.423414      -1.049137      -0.068336      -0.015055      -0.051999       0.087180      -0.009790       0.011335      -0.034069      -0.033415       0.043295      -0.027048      -0.022137       0.049185              9.095545       8.577038       0.692808       0.042761       9.183707      -3.873829       9.525890           0.000002
          105              C      17.755685       1.891033       9.467791       0.235542      32.115322 0.35377359E+03  0.79235241E+04                                 9.112341                            6.509319       0.012964       2.040945                    0.999457      24.855181      70.438891       0.608886       0.449135      -1.041100       0.034353       0.004836       0.013383       0.037184      -0.019615       0.004123      -0.050769       0.005296      -0.010790      -0.055040       0.000614       0.054426             11.296656      13.363435       1.423777      -1.030337      10.700511       5.498767       9.826024          -0.000001
          106              C       3.974592       0.935233       8.660742      -0.054480      40.627022 0.43401835E+03  0.10136087E+05                                10.151218                            6.894227       0.084181       2.022086                    0.999598      27.645328      77.615740       0.638630       0.410671      -1.074582      -0.025505      -0.010568      -0.001247       0.027636       0.002204       0.005170      -0.007320       0.021650      -0.024925      -0.015783      -0.000313       0.016095             13.038081      13.714107       1.038517      -1.407481      12.815183       7.733204      12.584951           0.000000
          107              C       6.091832       2.125236       9.319041      -0.275422      30.031997 0.43927214E+03  0.10493115E+05                                 8.714549                            7.104922      -0.524856       1.815153                    0.997377      31.276276      94.671528       0.595003       0.430939      -1.041135       0.011252      -0.081562      -0.034527       0.089281      -0.009837      -0.017267      -0.002138       0.012304      -0.037066      -0.023118      -0.000728       0.023846             10.024181      11.066515       0.283741      -0.415834      10.916540       3.194889       8.089489           0.000001
          108              C       6.807205       0.925738       8.787338      -0.201638      26.688615 0.38626112E+03  0.89060071E+04                                 7.996452                            6.605794      -0.163110       1.947071                    0.998103      29.307591      86.240023       0.627052       0.423643      -1.048978      -0.067889       0.052826      -0.013716       0.087107      -0.011638      -0.010003       0.034125      -0.039398       0.029064      -0.027767      -0.021896       0.049663              9.111618       8.590670      -0.043856       0.695336       9.544431       3.883854       9.199753           0.000003
          109              C      11.192638       6.021230      14.268941       0.235824      32.111897 0.35377938E+03  0.79235876E+04                                 9.110600                            6.508744       0.015346       2.041644                    0.999438      24.856318      70.438951       0.609009       0.449048      -1.041163       0.035015      -0.006109      -0.014080       0.038232       0.019975      -0.003533      -0.050799       0.005880      -0.013144      -0.055609       0.001426       0.054183             11.293391      13.358589      -1.421260       1.028165      10.698279       5.497762       9.823304          -0.000001
          110              C      10.537646       6.977031      15.075990      -0.052392      40.425981 0.43172215E+03  0.10066537E+05                                10.110103                            6.869826       0.089731       2.024707                    0.999572      27.568282      77.274012       0.640784       0.409938      -1.075336      -0.025664       0.010817       0.001377       0.027885      -0.002339      -0.005148      -0.006757       0.020565      -0.025220      -0.015106      -0.000522       0.015629             12.981412      13.656920      -1.031966       1.402761      12.757582       7.694355      12.529734           0.000000
          111              C      12.654886       5.787028      14.417691      -0.277279      30.118608 0.44084986E+03  0.10539929E+05                                 8.735981                            7.122487      -0.529957       1.813430                    0.997370      31.311573      94.810109       0.593684       0.431523      -1.040814       0.011342       0.080877       0.035363       0.088996       0.009952       0.017142      -0.002777       0.011681      -0.037406      -0.023463      -0.000035       0.023498             10.049674      11.101716      -0.277162       0.420889      10.941390       3.210243       8.105918           0.000001
          112              C      13.370258       6.986525      14.949394      -0.200093      26.623919 0.38509266E+03  0.88717757E+04                                 7.978057                            6.590676      -0.156913       1.949298                    0.998141      29.272053      86.082084       0.628543       0.422986      -1.049453      -0.068826      -0.052124       0.013632       0.087406       0.012211       0.009555       0.033878      -0.039383       0.026987      -0.027669      -0.021696       0.049365              9.089272       8.574181       0.042721      -0.692055       9.515626       3.865952       9.178009           0.000002
          113              C      14.474143      13.933473       1.555547       0.236746      32.093278 0.35349385E+03  0.79157391E+04                                 9.108298                            6.506674       0.012901       2.041003                    0.999436      24.846239      70.408128       0.609016       0.449125      -1.041100       0.034660      -0.005266       0.014405       0.037902       0.020471       0.003978       0.051056       0.006744      -0.010497      -0.055902       0.001148       0.054753             11.291144      13.359093      -1.423096      -1.029514      10.694063      -5.494606       9.820276          -0.000001
          114              C      13.819150      14.889272       0.748498      -0.054991      40.555360 0.43324456E+03  0.10111525E+05                                10.132114                            6.882700       0.094014       2.025577                    0.999581      27.620904      77.472780       0.640039       0.410030      -1.075212      -0.026597       0.009868      -0.000685       0.028376      -0.002737       0.005602       0.007260       0.020661      -0.023955      -0.015676      -0.000024       0.015701             13.011894      13.688579      -1.035111      -1.406286      12.787956      -7.714818      12.559146           0.000000
          115              C      15.936391      13.699270       1.406797      -0.276193      30.093655 0.44032696E+03  0.10525800E+05                                 8.731691                            7.117645      -0.533314       1.812240                    0.997381      31.318814      94.868728       0.593879       0.431448      -1.040711       0.011607       0.079579      -0.035904       0.088072       0.009960      -0.017394       0.002885       0.011474      -0.036808      -0.023630       0.000107       0.023524             10.045662      11.092440      -0.281733      -0.418725      10.938279      -3.206704       8.106268           0.000001
          116              C      16.651762      14.898767       0.875094      -0.198631      26.624684 0.38502983E+03  0.88703881E+04                                 7.982224                            6.593444      -0.156025       1.949504                    0.998080      29.264274      86.072860       0.627908       0.423410      -1.049140      -0.068330      -0.052010      -0.015055       0.087182       0.011334      -0.009794      -0.034067      -0.038353       0.028484      -0.027048      -0.022135       0.049183              9.095472       8.576982       0.042749       0.692806       9.525813      -3.873773       9.183622           0.000002
          117              C       7.911102       9.803281       6.356697       0.235778      32.108520 0.35371452E+03  0.79217491E+04                                 9.110028                            6.508152       0.017607       2.042323                    0.999443      24.853587      70.428841       0.609038       0.449049      -1.041166       0.034867       0.005390      -0.014236       0.038045      -0.020122      -0.003406       0.051151       0.007421      -0.008753      -0.056099       0.001729       0.054370             11.293361      13.358454       1.421019       1.027026      10.698202      -5.498393       9.823428          -0.000001
          118              C       7.256111       8.847482       7.163746      -0.053387      40.529465 0.43289186E+03  0.10101822E+05                                10.130609                            6.881807       0.086051       2.023079                    0.999553      27.608113      77.445914       0.639777       0.410258      -1.075000      -0.025885      -0.010381       0.001524       0.027931       0.002374      -0.006018       0.007245       0.021460      -0.024734      -0.015927      -0.000416       0.016343             13.010281      13.684918       1.034269       1.404702      12.787161      -7.715135      12.558763          -0.000000
          119              C       9.373349      10.037484       6.505447      -0.276586      30.075304 0.44002489E+03  0.10515357E+05                                 8.726332                            7.114412      -0.530098       1.813662                    0.997360      31.289051      94.722328       0.594193       0.431352      -1.040909       0.011598      -0.080428       0.035365       0.088622      -0.009475       0.017344       0.002954       0.013178      -0.037015      -0.023401      -0.000392       0.023792             10.038545      11.085971       0.280145       0.415651      10.928862      -3.206497       8.100803           0.000001
          120              C      10.088723       8.837987       7.037150      -0.200630      26.635758 0.38532015E+03  0.88780236E+04                                 7.979095                            6.592013      -0.152063       1.950507                    0.998089      29.279380      86.098890       0.628588       0.422908      -1.049537      -0.068768       0.052722       0.014154       0.087801      -0.012466       0.010038      -0.033954      -0.039612       0.027969      -0.028069      -0.021681       0.049750              9.090329       8.571860      -0.043009      -0.692662       9.518307      -3.867638       9.180819           0.000002
          121              C      11.192623      14.268955       6.021218       0.235840      32.111505 0.35377418E+03  0.79234425E+04                                 9.110536                            6.508701       0.015363       2.041651                    0.999438      24.856120      70.438281       0.609010       0.449049      -1.041163       0.035016      -0.014067      -0.006110       0.038227      -0.003531       0.019973      -0.050791       0.009501      -0.002270      -0.055600       0.001426       0.054174             11.293312      13.358497       1.028148      -1.421261       9.823246       5.497717      10.698192          -0.000001
          122              C      10.537631      15.076005       6.977017      -0.052390      40.426358 0.43172493E+03  0.10066636E+05                                10.110245                            6.869904       0.089628       2.024677                    0.999572      27.568346      77.274786       0.640772       0.409945      -1.075329      -0.025678       0.001385       0.010843       0.027908      -0.005139      -0.002319      -0.006766       0.022890      -0.018306      -0.015109      -0.000525       0.015634             12.981615      13.657138       1.402791      -1.031979      12.529946       7.694490      12.757762           0.000000
          123              C      12.654870      14.417705       5.787015      -0.277283      30.118451 0.44084735E+03  0.10539846E+05                                 8.735921                            7.122443      -0.529904       1.813446                    0.997370      31.311437      94.809351       0.593689       0.431520      -1.040816       0.011343       0.035359       0.080875       0.088992       0.017141       0.009951      -0.002779       0.024547       0.001183      -0.023463      -0.000033       0.023497             10.049599      11.101663       0.420888      -0.277144       8.105868       3.210195      10.941267           0.000001
          124              C      13.370244      14.949409       6.986511      -0.200090      26.623755 0.38508993E+03  0.88716999E+04                                 7.978013                            6.590639      -0.156909       1.949298                    0.998141      29.272028      86.082032       0.628546       0.422984      -1.049453      -0.068827       0.013631      -0.052126       0.087408       0.009556       0.012213       0.033875      -0.033183       0.045603      -0.027672      -0.021693       0.049365              9.089216       8.574208      -0.692042       0.042705       9.177919       3.865882       9.515521           0.000002
          125              C      17.755672       9.467799       1.891026       0.235545      32.115265 0.35377358E+03  0.79235212E+04                                 9.112328                            6.509319       0.012916       2.040929                    0.999457      24.855136      70.438677       0.608886       0.449135      -1.041100       0.034320       0.013393       0.004851       0.037159       0.004125      -0.019594      -0.050764       0.008028      -0.002547      -0.055026       0.000610       0.054416             11.296634      13.363367      -1.030335       1.423763       9.826036       5.498776      10.700499          -0.000000
          126              C       3.974579       8.660749       0.935227      -0.054488      40.627371 0.43402288E+03  0.10136219E+05                                10.151276                            6.894266       0.084141       2.022074                    0.999598      27.645466      77.616239       0.638628       0.410672      -1.074582      -0.025510      -0.001250      -0.010574       0.027643       0.005175       0.002201      -0.007325       0.023286      -0.020015      -0.015788      -0.000308       0.016096             13.038153      13.714156      -1.407510       1.038494      12.585057       7.733266      12.815246           0.000000
          127              C       6.091820       9.319049       2.125229      -0.275385      30.030330 0.43924239E+03  0.10492204E+05                                 8.714154                            7.104623      -0.524717       1.815208                    0.997378      31.275052      94.666253       0.595024       0.430932      -1.041141       0.011242      -0.034526      -0.081583       0.089298      -0.017259      -0.009812      -0.002135       0.024708       0.000103      -0.023113      -0.000719       0.023832             10.023696      11.065910      -0.415801       0.283731       8.089166       3.194673      10.916013           0.000001
          128              C       6.807191       8.787345       0.925733      -0.201643      26.688719 0.38626303E+03  0.89060647E+04                                 7.996488                            6.605824      -0.163145       1.947060                    0.998103      29.307665      86.240384       0.627049       0.423645      -1.048977      -0.067890      -0.013718       0.052823       0.087106      -0.010001      -0.011642       0.034125      -0.034222       0.044570      -0.027765      -0.021897       0.049662              9.111663       8.590701       0.695345      -0.043833       9.199812       3.883886       9.544476           0.000002
          129              C      18.341100       9.467802       6.021218       0.235792      32.108565 0.35371476E+03  0.79217631E+04                                 9.110076                            6.508182       0.017582       2.042315                    0.999443      24.853587      70.429093       0.609032       0.449053      -1.041163      -0.034864       0.014242      -0.005391       0.038044      -0.003399      -0.020126       0.051147       0.008091      -0.006745      -0.056098       0.001732       0.054366             11.293426      13.358535       1.027040       1.421022       9.823492      -5.498428      10.698251          -0.000000
          130              C      18.996094       8.660753       6.977017      -0.053390      40.529384 0.43289097E+03  0.10101794E+05                                10.130587                            6.881794       0.086047       2.023078                    0.999553      27.608097      77.445807       0.639779       0.410257      -1.075001       0.025885      -0.001524       0.010381       0.027931      -0.006014       0.002369       0.007245       0.023100      -0.019819      -0.015925      -0.000417       0.016341             13.010250      13.684890       1.404701       1.034266      12.558746      -7.715112      12.787114          -0.000000
          131              C      16.878853       9.319051       5.787015      -0.276592      30.075348 0.44002559E+03  0.10515375E+05                                 8.726330                            7.114410      -0.530083       1.813668                    0.997360      31.289057      94.722270       0.594194       0.431351      -1.040910      -0.011605      -0.035362       0.080427       0.088621       0.017349      -0.009474       0.002953       0.025106      -0.001253      -0.023407      -0.000390       0.023797             10.038543      11.085971       0.415654       0.280147       8.100799      -3.206495      10.928859           0.000001
          132              C      16.163482       8.787349       6.986511      -0.200629      26.635754 0.38532025E+03  0.88780246E+04                                 7.979089                            6.592010      -0.152067       1.950506                    0.998089      29.279360      86.098772       0.628588       0.422907      -1.049537       0.068769      -0.014154      -0.052723       0.087802       0.010039      -0.012466      -0.033953      -0.033790       0.045446      -0.028071      -0.021680       0.049751              9.090319       8.571850      -0.692653      -0.043016       9.180802      -3.867631       9.518305           0.000002
          133              C      11.778043      14.268953       1.891026       0.236710      32.093820 0.35350058E+03  0.79159266E+04                                 9.108392                            6.506732       0.012896       2.041000                    0.999436      24.846474      70.408931       0.609014       0.449125      -1.041100      -0.034674      -0.014406       0.005232       0.037910       0.003976       0.020462       0.051054       0.008609      -0.004926      -0.055901       0.001156       0.054744             11.291272      13.359245      -1.029536      -1.423107       9.820381      -5.494678      10.694190          -0.000001
          134              C      12.433033      15.076002       0.935227      -0.054992      40.555691 0.43324861E+03  0.10111644E+05                                10.132163                            6.882729       0.094008       2.025573                    0.999581      27.621063      77.473353       0.640038       0.410030      -1.075212       0.026609       0.000690      -0.009875       0.028391       0.005599      -0.002727       0.007266       0.022299      -0.019019      -0.015676      -0.000018       0.015695             13.011960      13.688648      -1.406297      -1.035113      12.559201      -7.714861      12.788030           0.000000
          135              C      10.315795      14.417703       2.125229      -0.276185      30.093382 0.44032200E+03  0.10525655E+05                                 8.731650                            7.117612      -0.533338       1.812234                    0.997382      31.318679      94.868312       0.593879       0.431449      -1.040710      -0.011608       0.035908      -0.079581       0.088075      -0.017395       0.009954       0.002885       0.024150       0.001191      -0.023631       0.000107       0.023524             10.045614      11.092376      -0.418712      -0.281741       8.106240      -3.206683      10.938226           0.000001
          136              C       9.600421      14.949406       0.925733      -0.198633      26.624821 0.38503243E+03  0.88704678E+04                                 7.982284                            6.593493      -0.156094       1.949484                    0.998080      29.264352      86.073337       0.627902       0.423414      -1.049137       0.068336       0.015055       0.051999       0.087180      -0.009790       0.011335      -0.034069      -0.033416       0.043295      -0.027048      -0.022137       0.049185              9.095544       8.577035       0.692807       0.042761       9.183706      -3.873829       9.525890           0.000002
          137              C       8.496523      13.933476       6.356697       0.235543      32.115326 0.35377359E+03  0.79235246E+04                                 9.112344                            6.509320       0.012962       2.040944                    0.999457      24.855184      70.438915       0.608886       0.449135      -1.041100      -0.034353      -0.004836      -0.013384       0.037184      -0.019615       0.004123      -0.050769       0.005296      -0.010790      -0.055040       0.000614       0.054426             11.296660      13.363440       1.423776      -1.030339      10.700513       5.498768       9.826026          -0.000001
          138              C       9.151516      14.889276       7.163746      -0.054480      40.627012 0.43401822E+03  0.10136083E+05                                10.151217                            6.894227       0.084181       2.022087                    0.999598      27.645323      77.615724       0.638630       0.410671      -1.074582       0.025505       0.010568       0.001247       0.027636       0.002204       0.005170      -0.007320       0.021650      -0.024925      -0.015782      -0.000313       0.016095             13.038079      13.714105       1.038516      -1.407482      12.815182       7.733204      12.584951           0.000000
          139              C      20.160376      13.699273       6.505447      -0.275422      30.032008 0.43927232E+03  0.10493121E+05                                 8.714552                            7.104924      -0.524856       1.815153                    0.997377      31.276286      94.671571       0.595003       0.430939      -1.041134      -0.011252       0.081562       0.034527       0.089281      -0.009837      -0.017267      -0.002138       0.012304      -0.037066      -0.023118      -0.000728       0.023846             10.024184      11.066520       0.283739      -0.415836      10.916542       3.194890       8.089491           0.000001
          140              C      19.445003      14.898771       7.037150      -0.201637      26.688606 0.38626096E+03  0.89060028E+04                                 7.996449                            6.605792      -0.163111       1.947071                    0.998103      29.307591      86.240029       0.627052       0.423643      -1.048978       0.067889      -0.052826       0.013716       0.087107      -0.011638      -0.010003       0.034125      -0.039399       0.029064      -0.027767      -0.021896       0.049664              9.111615       8.590669      -0.043857       0.695335       9.544427       3.883851       9.199750           0.000002
          141              C      15.059570       9.803279       1.555547       0.235824      32.111886 0.35377928E+03  0.79235845E+04                                 9.110597                            6.508743       0.015348       2.041645                    0.999438      24.856310      70.438917       0.609009       0.449048      -1.041163      -0.035015       0.006109       0.014080       0.038232       0.019975      -0.003533      -0.050799       0.005880      -0.013144      -0.055609       0.001425       0.054183             11.293388      13.358584      -1.421261       1.028163      10.698277       5.497760       9.823301          -0.000001
          142              C      15.714562       8.847478       0.748498      -0.052393      40.425990 0.43172228E+03  0.10066541E+05                                10.110105                            6.869828       0.089730       2.024706                    0.999572      27.568287      77.274031       0.640784       0.409938      -1.075335       0.025664      -0.010817      -0.001377       0.027884      -0.002339      -0.005148      -0.006757       0.020565      -0.025220      -0.015106      -0.000522       0.015629             12.981414      13.656924      -1.031967       1.402760      12.757583       7.694355      12.529734           0.000000
          143              C      13.597322      10.037481       1.406797      -0.277279      30.118594 0.44084964E+03  0.10539922E+05                                 8.735978                            7.122485      -0.529957       1.813430                    0.997370      31.311561      94.810057       0.593684       0.431523      -1.040814      -0.011342      -0.080877      -0.035363       0.088996       0.009952       0.017142      -0.002777       0.011681      -0.037406      -0.023463      -0.000035       0.023498             10.049670      11.101709      -0.277164       0.420887      10.941388       3.210241       8.105914           0.000001
          144              C      12.881950       8.837984       0.875094      -0.200093      26.623911 0.38509253E+03  0.88717718E+04                                 7.978055                            6.590674      -0.156913       1.949298                    0.998141      29.272045      86.082049       0.628543       0.422986      -1.049453       0.068826       0.052124      -0.013632       0.087406       0.012211       0.009555       0.033878      -0.039383       0.026986      -0.027669      -0.021696       0.049365              9.089269       8.574177       0.042720      -0.692056       9.515624       3.865950       9.178006           0.000002
          145              C       5.148057       0.181982       0.181982       0.050970      38.414869 0.41785516E+03  0.96542649E+04                                 9.849650                            6.826575       0.038082       2.023890                    0.999572      26.413739      73.456937       0.633872       0.418226      -1.071047      -0.029364      -0.002320      -0.002320       0.029547       0.003714       0.003709       0.008254       0.006975      -0.006966      -0.010579       0.000001       0.010577             12.452672      13.271967      -0.981508      -0.981504      12.043023      -7.339734      12.043027          -0.000000
          146              C       3.668745       0.360799       0.360798      -0.015470      27.268788 0.37248607E+03  0.84002476E+04                                 7.933031                            6.369838      -0.180936       1.968126                    0.998868      26.189826      73.030921       0.664884       0.408487      -1.072505      -0.021734      -0.036720      -0.036721       0.056295      -0.007052      -0.007056      -0.025922      -0.011234       0.011236      -0.027220      -0.002446       0.029666              9.304929       8.825366      -0.094677      -0.094654       9.544712      -4.537754       9.544709           0.000001
          147              C      18.274160       7.730273       7.730262       0.047323      38.505892 0.41902100E+03  0.96871380E+04                                 9.859822                            6.832596       0.044364       2.025544                    0.999547      26.456301      73.577798       0.634132       0.417799      -1.071410      -0.030346       0.002323       0.002325       0.030524      -0.004407      -0.004413       0.009211       0.010518      -0.010512      -0.012716       0.000088       0.012629             12.466989      13.284874       0.981981       0.981969      12.058053      -7.350736      12.058039          -0.000000
          148              C      16.794849       7.551456       7.551446      -0.012898      27.181210 0.37112743E+03  0.83618921E+04                                 7.915897                            6.358418      -0.182802       1.968372                    0.998926      26.138865      72.853124       0.665454       0.408513      -1.072497      -0.021863       0.037639       0.037638       0.057544       0.006936       0.006932      -0.026235      -0.010709       0.010714      -0.027409      -0.002396       0.029805              9.281885       8.804498       0.093693       0.093680       9.520577      -4.518600       9.520581           0.000001
          149              C      21.555681      15.642523       8.094226       0.047102      38.494362 0.41890363E+03  0.96835728E+04                                 9.857528                            6.831347       0.039776       2.024120                    0.999556      26.451198      73.556067       0.634242       0.417763      -1.071452      -0.030127       0.002002      -0.001958       0.030257      -0.004579       0.003767      -0.008919       0.009183      -0.007409      -0.011876       0.000057       0.011818             12.463472      13.281534       0.983399      -0.980776      12.054795       7.348020      12.054089          -0.000000
          150              C      20.076370      15.463706       8.273042      -0.011596      27.148901 0.37058402E+03  0.83468286E+04                                 7.912462                            6.355782      -0.185931       1.967696                    0.998768      26.117076      72.786894       0.665256       0.408773      -1.072296      -0.021961       0.036664      -0.037890       0.057116       0.006629      -0.006049       0.026321      -0.010915       0.011408      -0.026781      -0.003224       0.030004              9.277869       8.801232       0.092523      -0.095734       9.517313       4.517135       9.515061           0.000001
          151              C      21.555694       8.094241      15.642506       0.047115      38.494097 0.41890019E+03  0.96834794E+04                                 9.857519                            6.831346       0.039761       2.024118                    0.999556      26.451050      73.555751       0.634238       0.417766      -1.071450      -0.030119      -0.001958       0.002007       0.030249       0.003760      -0.004580      -0.008918       0.008301      -0.010080      -0.011878       0.000063       0.011815             12.463456      13.281504      -0.980787       0.983380      12.054100       7.348015      12.054766          -0.000000
          152              C      20.076382       8.273057      15.463690      -0.011597      27.148824 0.37058274E+03  0.83467903E+04                                 7.912431                            6.355759      -0.185889       1.967708                    0.998768      26.117044      72.786700       0.665259       0.408772      -1.072297      -0.021960      -0.037889       0.036666       0.057116      -0.006044       0.006628       0.026322      -0.011149       0.010664      -0.026781      -0.003222       0.030003              9.277828       8.801168      -0.095721       0.092541       9.515038       4.517111       9.517277           0.000001
          153              C       7.978048       8.094236       8.094226       0.047323      38.505887 0.41902094E+03  0.96871364E+04                                 9.859822                            6.832596       0.044363       2.025544                    0.999547      26.456298      73.577792       0.634131       0.417799      -1.071410       0.030346      -0.002324      -0.002325       0.030524      -0.004407      -0.004413       0.009211       0.010518      -0.010511      -0.012716       0.000088       0.012629             12.466989      13.284873       0.981980       0.981969      12.058054      -7.350737      12.058039          -0.000000
          154              C       9.457359       8.273053       8.273042      -0.012898      27.181210 0.37112742E+03  0.83618917E+04                                 7.915898                            6.358418      -0.182802       1.968372                    0.998926      26.138864      72.853121       0.665454       0.408513      -1.072497       0.021863      -0.037639      -0.037638       0.057544       0.006936       0.006932      -0.026235      -0.010709       0.010714      -0.027409      -0.002396       0.029805              9.281886       8.804497       0.093693       0.093680       9.520578      -4.518601       9.520583           0.000001
          155              C      21.104151      15.642527      15.642506       0.050970      38.414870 0.41785518E+03  0.96542653E+04                                 9.849650                            6.826575       0.038083       2.023891                    0.999572      26.413740      73.456938       0.633872       0.418226      -1.071047       0.029364       0.002320       0.002320       0.029547       0.003714       0.003709       0.008254       0.006975      -0.006966      -0.010579       0.000001       0.010577             12.452671      13.271969      -0.981508      -0.981504      12.043021      -7.339732      12.043025          -0.000000
          156              C      22.583463      15.463710      15.463690      -0.015470      27.268787 0.37248609E+03  0.84002480E+04                                 7.933031                            6.369838      -0.180936       1.968126                    0.998868      26.189827      73.030922       0.664884       0.408487      -1.072505       0.021734       0.036720       0.036721       0.056295      -0.007052      -0.007056      -0.025922      -0.011234       0.011236      -0.027220      -0.002446       0.029666              9.304928       8.825366      -0.094677      -0.094654       9.544710      -4.537752       9.544706           0.000001
          157              C       4.696527       0.181986       7.730262       0.047102      38.494362 0.41890364E+03  0.96835730E+04                                 9.857527                            6.831346       0.039776       2.024120                    0.999556      26.451199      73.556065       0.634242       0.417763      -1.071452       0.030127      -0.002002       0.001958       0.030257      -0.004579       0.003767      -0.008918       0.009183      -0.007409      -0.011876       0.000057       0.011818             12.463471      13.281532       0.983400      -0.980775      12.054794       7.348019      12.054087          -0.000000
          158              C       6.175838       0.360803       7.551446      -0.011596      27.148904 0.37058406E+03  0.83468299E+04                                 7.912463                            6.355783      -0.185931       1.967696                    0.998768      26.117077      72.786897       0.665256       0.408773      -1.072295       0.021961      -0.036664       0.037890       0.057116       0.006629      -0.006049       0.026321      -0.010915       0.011408      -0.026781      -0.003224       0.030004              9.277870       8.801233       0.092523      -0.095734       9.517315       4.517137       9.515061           0.000001
          159              C       4.696514       7.730268       0.181982       0.047115      38.494101 0.41890024E+03  0.96834808E+04                                 9.857519                            6.831346       0.039760       2.024117                    0.999556      26.451052      73.555756       0.634238       0.417766      -1.071450       0.030119       0.001958      -0.002007       0.030249       0.003760      -0.004580      -0.008918       0.008301      -0.010080      -0.011878       0.000063       0.011815             12.463457      13.281504      -0.980787       0.983380      12.054100       7.348016      12.054766          -0.000000
          160              C       6.175826       7.551452       0.360798      -0.011596      27.148822 0.37058273E+03  0.83467901E+04                                 7.912430                            6.355758      -0.185889       1.967708                    0.998768      26.117044      72.786699       0.665259       0.408772      -1.072297       0.021960       0.037889      -0.036666       0.057115      -0.006044       0.006628       0.026322      -0.011149       0.010663      -0.026781      -0.003222       0.030003              9.277826       8.801167      -0.095721       0.092541       9.515037       4.517110       9.517275           0.000001
          161              I      13.126109       5.266083      10.558415      -0.420055     456.381504 0.18388967E+05  0.10068407E+07                                35.972523                           33.327502       1.641660       1.874764                    0.999818     166.725524     543.753885       0.493882       0.226506      -1.356951       0.000006       0.067715      -0.067711       0.095761      -0.017213      -0.017212      -0.152415       0.268231      -0.268199      -0.243226       0.063007       0.180219             39.275666      50.373829      -4.779216      -4.779332      33.726565      -8.451548      33.726602           0.000002
          162              I       6.563063       2.646180      13.178317      -0.419844     456.492400 0.18392425E+05  0.10070816E+07                                35.981386                           33.333085       1.642319       1.874957                    0.999831     166.720327     543.758198       0.493784       0.226539      -1.356896       0.000001      -0.067270       0.067264       0.095130       0.017333       0.017329      -0.152758       0.267948      -0.267915      -0.243495       0.063445       0.180050             39.288273      50.394289       4.781262       4.781183      33.735267      -8.452263      33.735263           0.000002
          163              I      16.407637       5.266085      13.178317      -0.419835     456.388228 0.18388215E+05  0.10067864E+07                                35.973693                           33.327421       1.644279       1.875350                    0.999834     166.715312     543.711898       0.493871       0.226514      -1.356943       0.000066       0.067223       0.067324       0.095139       0.017281      -0.017222       0.152406       0.267142      -0.268513      -0.242980       0.063244       0.179736             39.278343      50.376768       4.784138      -4.778229      33.731159       8.450031      33.727101           0.000002
          164              I       9.844585       2.646179      10.558415      -0.419832     456.388340 0.18388210E+05  0.10067860E+07                                35.973700                           33.327415       1.644279       1.875350                    0.999834     166.715284     543.711763       0.493871       0.226514      -1.356943      -0.000071      -0.067321      -0.067228       0.095140      -0.017226       0.017284       0.152407       0.267819      -0.266502      -0.242984       0.063244       0.179740             39.278370      50.376903      -4.778206       4.784173      33.727078       8.450028      33.731131           0.000002
          165              I      13.126099      10.558426       5.266073      -0.420055     456.381422 0.18388963E+05  0.10068404E+07                                35.972517                           33.327497       1.641660       1.874764                    0.999818     166.725515     543.753830       0.493882       0.226506      -1.356951      -0.000005      -0.067715       0.067711       0.095760      -0.017213      -0.017212      -0.152415       0.268231      -0.268198      -0.243227       0.063007       0.180219             39.275660      50.373823      -4.779225      -4.779321      33.726565      -8.451547      33.726591           0.000002
          166              I       6.563045      13.178329       2.646171      -0.419844     456.492414 0.18392425E+05  0.10070816E+07                                35.981387                           33.333086       1.642319       1.874957                    0.999831     166.720329     543.758209       0.493784       0.226539      -1.356896      -0.000002       0.067270      -0.067265       0.095131       0.017333       0.017329      -0.152758       0.267947      -0.267914      -0.243494       0.063445       0.180049             39.288274      50.394290       4.781254       4.781192      33.735264      -8.452263      33.735268           0.000002
          167              I       9.844571      10.558424       2.646171      -0.419836     456.389350 0.18388273E+05  0.10067904E+07                                35.973755                           33.327478       1.644277       1.875349                    0.999834     166.715506     543.712822       0.493870       0.226514      -1.356943      -0.000066      -0.067226      -0.067326       0.095142       0.017281      -0.017221       0.152404       0.267140      -0.268509      -0.242978       0.063243       0.179734             39.278412      50.376846       4.784146      -4.778237      33.731223       8.450052      33.727165           0.000003
          168              I      16.407623      13.178330       5.266073      -0.419831     456.387232 0.18388152E+05  0.10067820E+07                                35.973638                           33.327359       1.644281       1.875351                    0.999834     166.715091     543.710845       0.493871       0.226514      -1.356943       0.000070       0.067318       0.067225       0.095136      -0.017226       0.017285       0.152408       0.267821      -0.266503      -0.242986       0.063244       0.179741             39.278302      50.376826      -4.778200       4.784164      33.727015       8.450008      33.731066           0.000002
          169              N      12.430430       2.612633      13.382770      -0.159017      41.496813 0.52218488E+03  0.12637481E+05                                10.018727                            7.392303       0.039280       2.036438                    0.998734      27.736087      76.571639       0.644916       0.392434      -1.098440       0.115604      -0.067444       0.038373       0.139232       0.009994      -0.027029       0.040447       0.104884      -0.100493      -0.079659       0.003788       0.075871             12.409768      15.240830      -1.136370      -2.855548      11.193029      -4.600875      10.795444          -0.000001
          170              N      18.993475       5.299631      10.353962      -0.158222      41.461265 0.52169602E+03  0.12622735E+05                                10.013818                            7.389695       0.036412       2.035653                    0.998742      27.720279      76.519980       0.644916       0.392525      -1.098373       0.115184       0.067743      -0.038753       0.139134      -0.009633       0.027592       0.039687       0.105262      -0.100001      -0.079018       0.002771       0.076247             12.402860      15.230230       1.134405       2.852670      11.188640      -4.598404      10.789708          -0.000002
          171              N      15.711952       2.441726      10.524867      -0.158560      41.498336 0.52222696E+03  0.12639454E+05                                10.021816                            7.394969       0.032279       2.034238                    0.998718      27.734489      76.583971       0.644455       0.392685      -1.098204       0.115515      -0.038076      -0.067876       0.139286       0.027695       0.010376      -0.039610       0.102294      -0.106587      -0.078982       0.003053       0.075929             12.413431      15.242885       2.854066      -1.137644      10.798276       4.603091      11.199133          -0.000001
          172              N       9.148903       5.470537      13.211865      -0.157854      41.388634 0.52067108E+03  0.12590064E+05                                 9.997583                            7.378848       0.042766       2.038068                    0.998693      27.691928      76.384522       0.645947       0.392143      -1.098787       0.115250       0.038655       0.068616       0.139588      -0.027045      -0.009885      -0.039996       0.103009      -0.108835      -0.079398       0.003086       0.076313             12.381282      15.203264      -2.850585       1.130577      10.773115       4.588954      11.167467          -0.000001
          173              N       7.258742       5.470536      10.524867      -0.158234      41.460963 0.52169189E+03  0.12622601E+05                                10.013738                            7.389642       0.036374       2.035646                    0.998741      27.720188      76.519444       0.644922       0.392522      -1.098376      -0.115179       0.038736      -0.067729       0.139118       0.027593      -0.009633       0.039688       0.102616      -0.107901      -0.079016       0.002774       0.076242             12.402751      15.230101       2.852664       1.134378      10.789629      -4.598353      11.188524          -0.000002
          174              N      13.821797       2.441728      13.211865      -0.158977      41.495146 0.52215985E+03  0.12636728E+05                                10.018506                            7.392157       0.039317       2.036457                    0.998734      27.735356      76.569268       0.644918       0.392437      -1.098438      -0.115574      -0.038429       0.067454       0.139227      -0.027075       0.009995       0.040434       0.102629      -0.107181      -0.079651       0.003768       0.075883             12.409475      15.240479      -2.855506      -1.136309      10.795193      -4.600737      11.192752          -0.000002
          175              N      17.103318       2.612631      10.353962      -0.157840      41.388285 0.52066553E+03  0.12589894E+05                                 9.997527                            7.378806       0.042782       2.038073                    0.998693      27.691772      76.383949       0.645949       0.392143      -1.098787      -0.115247      -0.068623      -0.038664       0.139592      -0.009887      -0.027047      -0.039993       0.105918      -0.100098      -0.079396       0.003084       0.076312             12.381209      15.203191       1.130536      -2.850601      11.167396       4.588914      10.773039          -0.000002
          176              N      10.540270       5.299633      13.382770      -0.158554      41.498334 0.52222695E+03  0.12639454E+05                                10.021811                            7.394966       0.032307       2.034245                    0.998718      27.734513      76.584054       0.644455       0.392685      -1.098204      -0.115513       0.067879       0.038078       0.139287       0.010374       0.027694      -0.039608       0.104435      -0.100142      -0.078978       0.003052       0.075926             12.413420      15.242887      -1.137624       2.854082      11.199119       4.603078      10.798255          -0.000001
          177              N      13.821778      13.211876       2.441718      -0.159016      41.496727 0.52218359E+03  0.12637442E+05                                10.018715                            7.392295       0.039277       2.036438                    0.998734      27.736048      76.571510       0.644917       0.392434      -1.098440      -0.115604       0.067444      -0.038373       0.139232       0.009994      -0.027029       0.040447       0.104884      -0.100492      -0.079659       0.003788       0.075871             12.409752      15.240812      -1.136367      -2.855546      11.193013      -4.600867      10.795431          -0.000002
          178              N       7.258733      10.524878       5.470526      -0.158222      41.461326 0.52169696E+03  0.12622763E+05                                10.013824                            7.389699       0.036415       2.035653                    0.998742      27.720308      76.520067       0.644916       0.392524      -1.098374      -0.115184      -0.067743       0.038753       0.139134      -0.009633       0.027592       0.039687       0.105262      -0.100001      -0.079018       0.002771       0.076247             12.402868      15.230241       1.134408       2.852671      11.188650      -4.598408      10.789715          -0.000001
          179              N      10.540256      13.382783       5.299621      -0.158560      41.498476 0.52222891E+03  0.12639514E+05                                10.021837                            7.394982       0.032277       2.034236                    0.998718      27.734551      76.584199       0.644454       0.392685      -1.098204      -0.115515       0.038077       0.067876       0.139286       0.027695       0.010376      -0.039610       0.102295      -0.106587      -0.078982       0.003053       0.075929             12.413461      15.242922       2.854072      -1.137649      10.798301       4.603103      11.199160          -0.000001
          180              N      17.103305      10.353972       2.612623      -0.157854      41.388539 0.52066980E+03  0.12590024E+05                                 9.997567                            7.378838       0.042770       2.038070                    0.998693      27.691886      76.384357       0.645947       0.392143      -1.098787      -0.115250      -0.038654      -0.068616       0.139588      -0.027045      -0.009885      -0.039996       0.103009      -0.108835      -0.079398       0.003086       0.076313             12.381260      15.203236      -2.850580       1.130573      10.773097       4.588945      11.167447          -0.000002
          181              N      18.993466      10.353973       5.299621      -0.158233      41.460928 0.52169133E+03  0.12622584E+05                                10.013733                            7.389639       0.036372       2.035646                    0.998741      27.720171      76.519391       0.644922       0.392522      -1.098376       0.115179      -0.038736       0.067729       0.139119       0.027593      -0.009633       0.039688       0.102616      -0.107901      -0.079016       0.002774       0.076242             12.402745      15.230095       2.852663       1.134377      10.789624      -4.598350      11.188517          -0.000001
          182              N      12.430411      13.382781       2.612623      -0.158978      41.495227 0.52216108E+03  0.12636765E+05                                10.018516                            7.392163       0.039321       2.036458                    0.998734      27.735393      76.569382       0.644918       0.392437      -1.098438       0.115573       0.038429      -0.067454       0.139227      -0.027075       0.009995       0.040434       0.102629      -0.107181      -0.079651       0.003768       0.075883             12.409488      15.240494      -2.855508      -1.136312      10.795203      -4.600744      11.192766          -0.000001
          183              N       9.148890      13.211878       5.470526      -0.157840      41.388391 0.52066699E+03  0.12589939E+05                                 9.997542                            7.378816       0.042780       2.038071                    0.998693      27.691820      76.384122       0.645949       0.392143      -1.098787       0.115247       0.068623       0.038664       0.139592      -0.009887      -0.027047      -0.039993       0.105918      -0.100098      -0.079395       0.003083       0.076312             12.381230      15.203219       1.130540      -2.850606      11.167415       4.588923      10.773056          -0.000001
          184              N      15.711938      10.524876       2.441718      -0.158553      41.498202 0.52222511E+03  0.12639398E+05                                10.021790                            7.394954       0.032309       2.034247                    0.998718      27.734454      76.583837       0.644456       0.392685      -1.098204       0.115513      -0.067879      -0.038078       0.139286       0.010374       0.027694      -0.039608       0.104435      -0.100141      -0.078978       0.003052       0.075926             12.413392      15.242852      -1.137620       2.854076      11.199094       4.603066      10.798231          -0.000001

******************************************************
Auxiliary information for the entire system
The total spin magnetic moment of the unit cell is   0.000290
The total net atomic charge of the unit cell is   0.000002
Accuracy of reproducing the electrostatic potential in the unit cell:
  The inner radius (bohr) =    5.0000
  The outer radius (bohr) =   12.0000
  Valid grid points have density less than (e/(bohr^3)) =    0.0001
  The number of valid grid points were=       225096
  The rms potential error without charges in kcal/mol is=      5.64257
  The rms potential error with partial charges in kcal/mol is=      0.59848
  The RRMSE value at monopole order=      0.10606
  The rms potential error with partial charges and cloud penetration in kcal/mol is=      0.60038
  The RRMSE value at monopole order with cloud penetration is=      0.10640
  The rms potential error with partial charges and atomic dipoles in kcal/mol is=      0.28322
  The RRMSE value at dipole order=      0.05019
  The rms potential error with partial charges, atomic dipoles and cloud penetration in kcal/mol is=      0.28520
  The RRMSE value at dipole order with cloud penetration=      0.05054

******************************************************
The electron densities and ab initio electrostatic potential were computed in VASP using the PBE functional and
projector augmented wave method. See the main text of the journal article for a description of computational details.
The atomic charges, dipoles, and quadrupoles were computed with the DDEC6 method as described in
(a) T. A. Manz and N. Gabaldon Limas, RSC Adv. 6 (2016) 47771-47801 DOI: 10.1039/c6ra04656h
(b) N. Gabaldon Limas and T. A. Manz, RSC Adv. 8 (2018) 2678-2707 DOI: 10.1039/c7ra11829e.
For each atom in the material, the electron cloud parameters were fit to the spherically averaged atom-in-material
electron density using radial positions for which this density was between 10^-4 and 10^-2 electrons per cubic bohr.
The polarizabilities, dispersion coefficients, and quantum Drude oscillator (QDO) parameters were fit using the MCLF method.
The magnetic structure of the system was optimized in VASP from the default ferromagnetic initial guess using spin polarization.
The atomic spin moments (ASMs) were computed on this optimized magnetic structure using the DDEC6 partition as inputs
to the method of T. A. Manz and D. S. Sholl, J. Chem. Theory Comput. 7 (2011) 4146-4164 DOI: 10.1021/ct200539n.
The RMSE and RRMSE were computed using a uniform grid with Ewald summation.
