# Supplementary material for: A collection of forcefield precursors for metal–organic frameworks
Source: RSC Adv. 2019 Nov 13;9(63):36492–507. doi: 10.1039/c9ra07327b (PMC9075174; doi:10.1039/c9ra07327b)
Supplement: RA-009-C9RA07327B-s5477 [file RA-009-C9RA07327B-s5477.xyz]

  184
jmolscript: load "" {1 1 1} spacegroup "x,y,z" unitcell [{     12.452200     0.000000     0.000000 }, {      0.000000    15.932700     0.000000 }, {      0.000000     0.000000    15.932700 }]
Cu     7.767184     8.215697     0.033618     0.350590
Cu     1.541084     7.717003    -0.033618     0.350598
Cu    10.880234     7.932732     0.249347     0.350596
Cu     4.654134     7.999968    15.683353     0.350592
Cu     7.798066    15.683353     7.999968     0.350598
Cu     1.571966     0.249347     7.932732     0.350589
Cu     4.685016     0.033618     8.215697     0.350594
Cu    10.911116    -0.033618     7.717003     0.350593
H      3.080674     9.605825    13.205022     0.133887
H      3.060751    10.036008    14.699509     0.129518
H      9.457446    11.455611    11.519342     0.081084
H      9.346621    10.348289    14.978331     0.128653
H      9.461182     9.710981    13.566694     0.135021
H      1.783155    11.495443    13.362755     0.120986
H      2.962378    12.201262    14.076540     0.099645
H     10.639160    11.611752    13.442419     0.117755
H      9.466162    12.397234    14.078134     0.094718
H      9.306774     6.326875     2.727678     0.133888
H      9.286851     5.896692     1.233191     0.129518
H      3.231346     4.477089     4.413358     0.081084
H      3.120521     5.584411     0.954369     0.128653
H      3.235082     6.221719     2.366006     0.135021
H      8.009255     4.437257     2.569945     0.120986
H      9.188478     3.731438     1.856160     0.099645
H      4.413060     4.320948     2.490281     0.117755
H      3.240062     3.535466     1.854566     0.094717
H      6.193724    10.694028     1.639475     0.133887
H      6.173801     9.199541     2.069658     0.129518
H      0.118296    12.379708     3.489261     0.081085
H      0.007471     8.920719     2.381939     0.128653
H      0.122032    10.332356     1.744631     0.135021
H      4.896205    10.536295     3.529093     0.120986
H      6.075428     9.822510     4.234912     0.099646
H      1.300010    10.456631     3.645402     0.117755
H      0.127012     9.820916     4.430884     0.094718
H     -0.032376     5.238672    14.293225     0.133887
H     12.399901     6.733159    13.863042     0.129518
H      6.344396     3.552992    12.443439     0.081085
H      6.233571     7.011981    13.550761     0.128653
H      6.348132     5.600344    14.188069     0.135021
H     11.122305     5.396405    12.403607     0.120986
H     12.301528     6.110190    11.697788     0.099646
H      7.526110     5.476069    12.287298     0.117755
H      6.353112     6.111784    11.501816     0.094718
H      0.032376    14.293225     5.238672     0.133887
H      0.052299    13.863042     6.733159     0.129518
H      6.107804    12.443439     3.552992     0.081085
H      6.218629    13.550761     7.011981     0.128653
H      6.104068    14.188069     5.600344     0.135020
H      1.329895    12.403607     5.396405     0.120986
H      0.150672    11.697788     6.110190     0.099645
H      4.926090    12.287298     5.476069     0.117755
H      6.099088    11.501816     6.111784     0.094718
H      6.258476     1.639475    10.694028     0.133887
H      6.278399     2.069658     9.199541     0.129518
H     12.333904     3.489261    12.379708     0.081085
H     -0.007471     2.381939     8.920719     0.128653
H     12.330168     1.744631    10.332356     0.135020
H      7.555995     3.529093    10.536295     0.120986
H      6.376772     4.234912     9.822510     0.099645
H     11.152190     3.645402    10.456631     0.117755
H     12.325188     4.430884     9.820916     0.094718
H      9.371526    13.205022     9.605825     0.133887
H      9.391449    14.699509    10.036008     0.129518
H      2.994754    11.519342    11.455611     0.081086
H      3.105579    14.978331    10.348289     0.128653
H      2.991018    13.566694     9.710981     0.135020
H     10.669045    13.362755    11.495443     0.120986
H      9.489822    14.076540    12.201262     0.099646
H      1.813040    13.442419    11.611752     0.117755
H      2.986038    14.078134    12.397234     0.094718
H      3.145426     2.727678     6.326875     0.133887
H      3.165349     1.233191     5.896692     0.129518
H      9.220854     4.413358     4.477089     0.081086
H      9.331679     0.954369     5.584411     0.128653
H      9.217118     2.366006     6.221719     0.135020
H      4.442945     2.569945     4.437257     0.120986
H      3.263722     1.856160     3.731438     0.099646
H      8.039140     2.490281     4.320948     0.117755
H      9.212138     1.854566     3.535466     0.094718
C      7.565957    10.439105    13.934739     0.220608
C      6.922178    11.318590    13.026576    -0.048195
C      7.656858    12.166210    12.147090     0.035165
C      5.523796    11.313810    12.983557    -0.051104
C      4.848887    10.340322    13.827990     0.236266
C      3.373301    10.276592    13.824804    -0.277149
C      9.178517    12.134344    12.137531    -0.007653
C      9.095087    10.450258    14.057421    -0.270655
C      2.739484    11.562360    13.396214    -0.198009
C      9.682831    11.689822    13.464725    -0.194249
C      1.339857     5.493595     1.997961     0.220607
C      0.696078     4.614110     2.906124    -0.048195
C      1.430758     3.766490     3.785610     0.035165
C     11.749896     4.618890     2.949143    -0.051104
C     11.074987     5.592378     2.104710     0.236266
C      9.599401     5.656108     2.107896    -0.277150
C      2.952417     3.798356     3.795169    -0.007653
C      2.868987     5.482442     1.875279    -0.270656
C      8.965584     4.370340     2.536486    -0.198009
C      3.456731     4.242878     2.467975    -0.194249
C     10.679007     9.964311     2.472755     0.220607
C     10.035228    10.872474     3.352240    -0.048195
C     10.769908    11.751960     4.199860     0.035165
C      8.636846    10.915493     3.347460    -0.051104
C      7.961937    10.071060     2.373972     0.236267
C      6.486351    10.074246     2.310241    -0.277150
C     12.291567    11.761519     4.167994    -0.007654
C     12.208137     9.841629     2.483908    -0.270656
C      5.852534    10.502836     3.596010    -0.198009
C      0.343681    10.434325     3.723472    -0.194249
C      4.452907     5.968389    13.459945     0.220607
C      3.809128     5.060226    12.580460    -0.048194
C      4.543808     4.180740    11.732840     0.035165
C      2.410746     5.017207    12.585240    -0.051105
C      1.735837     5.861640    13.558728     0.236266
C      0.260251     5.858454    13.622459    -0.277150
C      6.065467     4.171181    11.764706    -0.007654
C      5.982037     6.091071    13.448792    -0.270655
C     12.078634     5.429864    12.336690    -0.198009
C      6.569781     5.498375    12.209228    -0.194249
C      7.999293    13.459945     5.968389     0.220607
C      8.643072    12.580460     5.060226    -0.048197
C      7.908392    11.732840     4.180740     0.035172
C     10.041454    12.585240     5.017207    -0.051096
C     10.716363    13.558728     5.861640     0.236266
C     12.191949    13.622459     5.858454    -0.277150
C      6.386733    11.764706     4.171181    -0.007654
C      6.470163    13.448792     6.091071    -0.270655
C      0.373566    12.336690     5.429864    -0.198009
C      5.882419    12.209228     5.498375    -0.194249
C      1.773193     2.472755     9.964311     0.220609
C      2.416972     3.352240    10.872474    -0.048197
C      1.682292     4.199860    11.751960     0.035173
C      3.815354     3.347460    10.915493    -0.051095
C      4.490263     2.373972    10.071060     0.236265
C      5.965849     2.310241    10.074246    -0.277150
C      0.160633     4.167994    11.761519    -0.007654
C      0.244063     2.483908     9.841629    -0.270655
C      6.599666     3.596010    10.502836    -0.198009
C     12.108519     3.723472    10.434325    -0.194249
C      4.886243    13.934739    10.439105     0.220608
C      5.530022    13.026576    11.318590    -0.048196
C      4.795342    12.147090    12.166210     0.035173
C      6.928404    12.983557    11.313810    -0.051096
C      7.603313    13.827990    10.340322     0.236265
C      9.078899    13.824804    10.276592    -0.277150
C      3.273683    12.137531    12.134344    -0.007654
C      3.357113    14.057421    10.450258    -0.270655
C      9.712716    13.396214    11.562360    -0.198009
C      2.769369    13.464725    11.689822    -0.194249
C     11.112343     1.997961     5.493595     0.220607
C     11.756122     2.906124     4.614110    -0.048197
C     11.021442     3.785610     3.766490     0.035172
C      0.702304     2.949143     4.618890    -0.051096
C      1.377213     2.104710     5.592378     0.236267
C      2.852799     2.107896     5.656108    -0.277149
C      9.499783     3.795169     3.798356    -0.007654
C      9.583213     1.875279     5.482442    -0.270655
C      3.486616     2.536486     4.370340    -0.198009
C      8.995469     2.467975     4.242878    -0.194249
N      6.897274     9.562807    14.672423    -0.171971
N      5.510098     9.522975    14.616659    -0.170506
N      0.671174     6.369893     1.260277    -0.171972
N     11.736198     6.409725     1.316041    -0.170507
N     10.010324     9.226627     1.596457    -0.171972
N      8.623148     9.282391     1.556625    -0.170506
N      3.784224     6.706073    14.336243    -0.171971
N      2.397048     6.650309    14.376075    -0.170508
N      8.667976    14.336243     6.706073    -0.171973
N     10.055151    14.376075     6.650309    -0.170506
N      2.441876     1.596457     9.226627    -0.171971
N      3.829051     1.556625     9.282391    -0.170506
N      5.554926    14.672423     9.562807    -0.171971
N      6.942101    14.616659     9.522975    -0.170508
N     11.781026     1.260277     6.369893    -0.171971
N      0.716001     1.316041     6.409725    -0.170506
Cl     9.316736     6.968007    14.693614    -0.494415
Cl     3.090636     8.964693     1.239086    -0.494416
Cl    -0.022414     9.205436    14.934357    -0.494417
Cl     6.203686     6.727264     0.998343    -0.494414
Cl     6.248514     0.998343     6.727264    -0.494415
Cl     0.022414    14.934357     9.205436    -0.494412
Cl     3.135464    14.693614     6.968007    -0.494414
Cl     9.361564     1.239086     8.964693    -0.494414

The following XYZ coordinates are in angstroms. Other properties are in atomic units.
The sperically averaged electron density of each atom fit to a function of the form exp(a - br)
eigen_1, eigen_2 and eigen_3 are the three eigenvalues of traceless quadrupole moment tensor
  atom number  atomic symbol              X              Y              Z     net charge C6 coefficient C8 coefficient C10 coefficient fluctuating dipole atomic polarizability isotropic forcefield polarizability              a              b squared Pearson coefficient          <r^3>          <r^4>         wp_QDO          m_QDO          q_QDO       dipole_x       dipole_y       dipole_z         dipole            Qxy            Qxz            Qyz     Q(x^2-y^2)  Q(3z^2 - R^2)        eigen_1        eigen_2        eigen_3 static polarizability      alpha(xx)      alpha(xy)      alpha(xz)      alpha(yy)      alpha(yz)      alpha(zz) atomic spin moment
            1             Cu       7.767184       8.215697       0.033618       0.350590     104.975319 0.21234554E+04  0.69961814E+05                                20.080438                           16.697938       0.612739       1.983994                    0.997215      54.269697     152.306858       0.377550       0.492395      -1.082587      -0.001034      -0.081979      -0.010524       0.082658       0.003328      -0.038253       0.005565       0.010056      -0.050025      -0.043643       0.004198       0.039446             25.039508      27.517877      -0.323567       7.784137      22.075221       0.016639      25.525427          -0.000006
            2             Cu       1.541084       7.717003      -0.033618       0.350598     104.975108 0.21234494E+04  0.69961561E+05                                20.080396                           16.697901       0.612766       1.984001                    0.997215      54.269635     152.306572       0.377551       0.492394      -1.082587      -0.001035       0.081983       0.010524       0.082663      -0.003328       0.038248       0.005565       0.010047      -0.050012      -0.043638       0.004200       0.039438             25.039458      27.517797       0.323572      -7.784125      22.075187       0.016632      25.525392          -0.000017
            3             Cu      10.880234       7.932732       0.249347       0.350596     104.975155 0.21234505E+04  0.69961611E+05                                20.080408                           16.697911       0.612759       1.983999                    0.997215      54.269648     152.306642       0.377550       0.492395      -1.082587      -0.001034       0.010524      -0.081982       0.082661       0.038249       0.003328      -0.005565       0.030032       0.009934      -0.043639       0.004200       0.039440             25.039474      27.517819      -7.784131      -0.323567      25.525407      -0.016637      22.075197          -0.000013
            4             Cu       4.654134       7.999968      15.683353       0.350592     104.975155 0.21234513E+04  0.69961647E+05                                20.080419                           16.697923       0.612740       1.983994                    0.997215      54.269635     152.306658       0.377550       0.492395      -1.082587      -0.001035      -0.010524       0.081980       0.082659      -0.038252      -0.003328      -0.005565       0.030037       0.009930      -0.043642       0.004198       0.039444             25.039484      27.517847       7.784130       0.323570      25.525404      -0.016635      22.075200          -0.000000
            5             Cu       7.798066      15.683353       7.999968       0.350598     104.975218 0.21234522E+04  0.69961664E+05                                20.080388                           16.697895       0.612772       1.984003                    0.997215      54.269674     152.306609       0.377552       0.492393      -1.082588       0.001035       0.081983      -0.010524       0.082663       0.003328       0.038249      -0.005565       0.010046      -0.050013      -0.043639       0.004200       0.039438             25.039450      27.517793      -0.323571      -7.784127      22.075176      -0.016627      25.525382          -0.000002
            6             Cu       1.571966       0.249347       7.932732       0.350589     104.975171 0.21234517E+04  0.69961676E+05                                20.080439                           16.697939       0.612730       1.983991                    0.997215      54.269634     152.306739       0.377549       0.492396      -1.082586       0.001035      -0.081979       0.010524       0.082658      -0.003328      -0.038253      -0.005564       0.010057      -0.050026      -0.043643       0.004197       0.039446             25.039511      27.517890       0.323566       7.784141      22.075218      -0.016634      25.525424          -0.000018
            7             Cu       4.685016       0.033618       8.215697       0.350594     104.975074 0.21234494E+04  0.69961567E+05                                20.080407                           16.697913       0.612744       1.983996                    0.997215      54.269604     152.306546       0.377550       0.492395      -1.082587       0.001035      -0.010524      -0.081981       0.082660       0.038251      -0.003328       0.005564       0.030036       0.009931      -0.043641       0.004198       0.039442             25.039469      27.517834      -7.784127       0.323572      25.525385       0.016628      22.075187          -0.000010
            8             Cu      10.911116      -0.033618       7.717003       0.350593     104.975215 0.21234522E+04  0.69961688E+05                                20.080430                           16.697929       0.612752       1.983997                    0.997215      54.269668     152.306777       0.377550       0.492395      -1.082587       0.001035       0.010524       0.081981       0.082661      -0.038249       0.003328       0.005565       0.030032       0.009934      -0.043639       0.004200       0.039440             25.039503      27.517865       7.784143      -0.323567      25.525427       0.016633      22.075217          -0.000021
            9              H       3.080674       9.605825      13.205022       0.133887       1.100973 0.87735557E+01  0.87800414E+02                                 1.757755                            1.728303      -0.731483       2.536710                    0.998818       3.388615       9.457041       0.479391       1.276720      -0.712110      -0.015648      -0.012800      -0.020257       0.028619       0.000637       0.005989       0.009181      -0.003746       0.003075      -0.010167      -0.001797       0.011964              1.776943       1.593309       0.237849       0.140724       2.086549       0.233431       1.650971          -0.000004
           10              H       3.060751      10.036008      14.699509       0.129518       1.211412 0.92261154E+01  0.95808335E+02                                 2.011034                            1.867404      -1.612278       2.105777                    0.991031       4.244278      13.067783       0.416133       1.417389      -0.677012      -0.011898       0.004379       0.025221       0.028228      -0.003121      -0.001945       0.002706       0.004281       0.007302      -0.005335      -0.000253       0.005587              2.130129       1.895882       0.185783      -0.431204       1.904885      -0.529172       2.589619          -0.000001
           11              H       9.457446      11.455611      11.519342       0.081084       1.178323 0.97993106E+01  0.99033041E+02                                 1.713731                            1.726055      -0.564400       2.584157                    0.999851       3.366601       8.907786       0.531590       1.140105      -0.745721       0.023469      -0.021387      -0.018967       0.036986      -0.005497      -0.005102      -0.002277      -0.003883       0.004048      -0.009336       0.003578       0.005758              1.691456       1.544316      -0.150204      -0.135860       1.771212       0.115568       1.758841          -0.000011
           12              H       9.346621      10.348289      14.978331       0.128653       1.181641 0.87956167E+01  0.89710621E+02                                 1.947217                            1.801749      -1.382955       2.220807                    0.992352       3.951540      11.822441       0.433885       1.384056      -0.685171       0.011970       0.005740       0.026791       0.029899       0.004341       0.002517       0.008824       0.000584       0.027408      -0.010550      -0.003795       0.014344              2.077509       1.730036      -0.081810       0.365238       1.630666      -0.366547       2.871824          -0.000001
           13              H       9.461182       9.710981      13.566694       0.135021       1.228716 0.10145292E+02  0.10618845E+03                                 1.946572                            1.900464      -1.202054       2.315896                    0.993683       3.711500      10.893773       0.438336       1.335015      -0.698200       0.019255      -0.015157      -0.019440       0.031280      -0.000532      -0.005968       0.006398       0.002199       0.013699      -0.008108      -0.002607       0.010716              1.973855       1.856332      -0.352849      -0.135532       2.295689       0.170135       1.769544          -0.000003
           14              H       1.783155      11.495443      13.362755       0.120986       1.070896 0.77992358E+01  0.75446437E+02                                 1.684065                            1.595890      -0.707187       2.539996                    0.999621       3.319316       8.974990       0.517052       1.224574      -0.722817      -0.025665      -0.005822      -0.002658       0.026451      -0.002656       0.003928      -0.004301       0.004910      -0.001122      -0.005751      -0.001848       0.007599              1.734514       2.414777       0.094339      -0.043436       1.415449      -0.107113       1.373315          -0.000006
           15              H       2.962378      12.201262      14.076540       0.099645       1.228547 0.10330262E+02  0.10641261E+03                                 1.806804                            1.808797      -0.711601       2.523865                    0.999510       3.445428       9.383370       0.500639       1.187680      -0.733786       0.013318       0.009432       0.016511       0.023215       0.001765       0.004540      -0.002921      -0.005755       0.016699      -0.008144       0.000326       0.007818              1.783551       1.564767       0.058948       0.049661       1.864626       0.219593       1.921259          -0.000010
           16              H      10.639160      11.611752      13.442419       0.117755       1.081268 0.79613932E+01  0.77308217E+02                                 1.684902                            1.604535      -0.724039       2.530244                    0.999400       3.332873       8.989185       0.520151       1.212664      -0.725561       0.025510      -0.008486      -0.002238       0.026978       0.001572      -0.003909      -0.003759       0.005526       0.004684      -0.005570      -0.001467       0.007037              1.729748       2.379674      -0.103006       0.037326       1.401864      -0.115677       1.407707          -0.000006
           17              H       9.466162      12.397234      14.078134       0.094718       1.185360 0.98161914E+01  0.99358723E+02                                 1.723626                            1.729209      -0.714623       2.516916                    0.999474       3.398807       9.033361       0.529736       1.142309      -0.744518      -0.013085       0.010348       0.015653       0.022876      -0.002526      -0.003850      -0.002572      -0.004976       0.025058      -0.008924      -0.000696       0.009620              1.698378       1.475068      -0.065401      -0.048344       1.804334       0.205272       1.815732          -0.000009
           18              H       9.306774       6.326875       2.727678       0.133888       1.100971 0.87735457E+01  0.87800294E+02                                 1.757754                            1.728303      -0.731483       2.536711                    0.998818       3.388614       9.457039       0.479391       1.276720      -0.712110      -0.015648       0.012800       0.020257       0.028619      -0.000637      -0.005989       0.009181      -0.003746       0.003075      -0.010167      -0.001797       0.011964              1.776942       1.593308      -0.237848      -0.140724       2.086548       0.233431       1.650970          -0.000004
           19              H       9.286851       5.896692       1.233191       0.129518       1.211412 0.92261163E+01  0.95808344E+02                                 2.011034                            1.867404      -1.612278       2.105777                    0.991031       4.244278      13.067782       0.416134       1.417389      -0.677012      -0.011898      -0.004379      -0.025221       0.028228       0.003121       0.001945       0.002706       0.004281       0.007302      -0.005335      -0.000253       0.005587              2.130128       1.895882      -0.185783       0.431204       1.904885      -0.529171       2.589619          -0.000001
           20              H       3.231346       4.477089       4.413358       0.081084       1.178325 0.97993366E+01  0.99033384E+02                                 1.713735                            1.726058      -0.564400       2.584157                    0.999851       3.366604       8.907802       0.531589       1.140106      -0.745721       0.023469       0.021387       0.018967       0.036986       0.005497       0.005102      -0.002277      -0.003883       0.004048      -0.009336       0.003578       0.005758              1.691460       1.544319       0.150204       0.135860       1.771216       0.115569       1.758845          -0.000011
           21              H       3.120521       5.584411       0.954369       0.128653       1.181641 0.87956178E+01  0.89710640E+02                                 1.947217                            1.801750      -1.382957       2.220806                    0.992352       3.951541      11.822447       0.433885       1.384057      -0.685171       0.011970      -0.005740      -0.026791       0.029899      -0.004341      -0.002517       0.008824       0.000584       0.027408      -0.010550      -0.003795       0.014344              2.077509       1.730037       0.081810      -0.365238       1.630667      -0.366547       2.871824          -0.000001
           22              H       3.235082       6.221719       2.366006       0.135021       1.228715 0.10145290E+02  0.10618843E+03                                 1.946572                            1.900464      -1.202055       2.315896                    0.993683       3.711501      10.893777       0.438336       1.335015      -0.698200       0.019255       0.015157       0.019440       0.031280       0.000532       0.005968       0.006398       0.002199       0.013699      -0.008108      -0.002607       0.010716              1.973855       1.856332       0.352849       0.135532       2.295689       0.170135       1.769544          -0.000003
           23              H       8.009255       4.437257       2.569945       0.120986       1.070895 0.77992305E+01  0.75446371E+02                                 1.684064                            1.595889      -0.707187       2.539996                    0.999621       3.319315       8.974986       0.517052       1.224574      -0.722817      -0.025665       0.005822       0.002658       0.026451       0.002656      -0.003928      -0.004301       0.004910      -0.001122      -0.005751      -0.001848       0.007599              1.734513       2.414775      -0.094339       0.043436       1.415448      -0.107113       1.373315          -0.000006
           24              H       9.188478       3.731438       1.856160       0.099645       1.228545 0.10330245E+02  0.10641238E+03                                 1.806802                            1.808795      -0.711600       2.523866                    0.999510       3.445426       9.383360       0.500640       1.187680      -0.733786       0.013318      -0.009432      -0.016511       0.023215      -0.001765      -0.004540      -0.002921      -0.005755       0.016699      -0.008144       0.000326       0.007818              1.783549       1.564765      -0.058947      -0.049661       1.864624       0.219593       1.921257          -0.000010
           25              H       4.413060       4.320948       2.490281       0.117755       1.081267 0.79613838E+01  0.77308105E+02                                 1.684901                            1.604534      -0.724037       2.530245                    0.999400       3.332871       8.989179       0.520151       1.212664      -0.725561       0.025510       0.008486       0.002238       0.026978      -0.001572       0.003909      -0.003759       0.005527       0.004684      -0.005570      -0.001467       0.007037              1.729748       2.379673       0.103006      -0.037325       1.401863      -0.115677       1.407706          -0.000006
           26              H       3.240062       3.535466       1.854566       0.094717       1.185363 0.98162268E+01  0.99359193E+02                                 1.723631                            1.729214      -0.714624       2.516915                    0.999474       3.398811       9.033383       0.529735       1.142311      -0.744517      -0.013085      -0.010348      -0.015653       0.022876       0.002526       0.003850      -0.002572      -0.004975       0.025059      -0.008924      -0.000696       0.009620              1.698383       1.475071       0.065401       0.048344       1.804339       0.205273       1.815737          -0.000009
           27              H       6.193724      10.694028       1.639475       0.133887       1.100971 0.87735365E+01  0.87800179E+02                                 1.757754                            1.728302      -0.731482       2.536711                    0.998818       3.388613       9.457035       0.479391       1.276720      -0.712110      -0.015648       0.020257      -0.012800       0.028619      -0.005989       0.000637      -0.009181      -0.003411       0.004082      -0.010167      -0.001797       0.011964              1.776941       1.593308      -0.140724       0.237848       1.650970      -0.233431       2.086546          -0.000004
           28              H       6.173801       9.199541       2.069658       0.129518       1.211411 0.92261070E+01  0.95808214E+02                                 2.011032                            1.867403      -1.612276       2.105778                    0.991031       4.244275      13.067766       0.416134       1.417388      -0.677012      -0.011898      -0.025221       0.004379       0.028228       0.001945      -0.003121      -0.002706      -0.001511      -0.010072      -0.005335      -0.000253       0.005587              2.130126       1.895880       0.431203       0.185782       2.589616       0.529170       1.904882          -0.000001
           29              H       0.118296      12.379708       3.489261       0.081085       1.178324 0.97993314E+01  0.99033322E+02                                 1.713734                            1.726058      -0.564400       2.584157                    0.999851       3.366603       8.907800       0.531589       1.140106      -0.745721       0.023469       0.018967      -0.021387       0.036986       0.005102      -0.005497       0.002277      -0.003965       0.003800      -0.009336       0.003578       0.005758              1.691459       1.544318       0.135860      -0.150204       1.758844      -0.115569       1.771216          -0.000011
           30              H       0.007471       8.920719       2.381939       0.128653       1.181643 0.87956377E+01  0.89710889E+02                                 1.947219                            1.801751      -1.382959       2.220805                    0.992352       3.951545      11.822460       0.433885       1.384056      -0.685171       0.011970      -0.026791       0.005740       0.029899      -0.002517       0.004341      -0.008824      -0.013412      -0.014580      -0.010550      -0.003795       0.014344              2.077511       1.730038      -0.365238      -0.081810       2.871828       0.366547       1.630668          -0.000001
           31              H       0.122032      10.332356       1.744631       0.135021       1.228715 0.10145287E+02  0.10618839E+03                                 1.946572                            1.900464      -1.202055       2.315896                    0.993683       3.711501      10.893776       0.438336       1.335015      -0.698200       0.019255       0.019441      -0.015157       0.031280       0.005969      -0.000532      -0.006398      -0.005750      -0.010148      -0.008108      -0.002607       0.010716              1.973855       1.856332       0.135532      -0.352849       1.769544      -0.170135       2.295688          -0.000003
           32              H       4.896205      10.536295       3.529093       0.120986       1.070896 0.77992384E+01  0.75446472E+02                                 1.684066                            1.595890      -0.707187       2.539996                    0.999621       3.319317       8.974995       0.517052       1.224574      -0.722817      -0.025665       0.002658      -0.005822       0.026451      -0.003928      -0.002656       0.004301       0.003016      -0.006804      -0.005751      -0.001848       0.007599              1.734514       2.414777       0.043437       0.094340       1.373316       0.107113       1.415450          -0.000006
           33              H       6.075428       9.822510       4.234912       0.099646       1.228547 0.10330272E+02  0.10641275E+03                                 1.806805                            1.808799      -0.711601       2.523865                    0.999510       3.445429       9.383379       0.500639       1.187681      -0.733786       0.013318      -0.016511       0.009432       0.023215      -0.004540       0.001765       0.002921      -0.011227       0.000283      -0.008144       0.000326       0.007818              1.783552       1.564768      -0.049661       0.058948       1.921261      -0.219593       1.864628          -0.000010
           34              H       1.300010      10.456631       3.645402       0.117755       1.081268 0.79613921E+01  0.77308204E+02                                 1.684902                            1.604535      -0.724038       2.530244                    0.999400       3.332873       8.989185       0.520151       1.212664      -0.725561       0.025510       0.002238      -0.008486       0.026978       0.003909       0.001572       0.003759       0.000421      -0.010632      -0.005570      -0.001467       0.007037              1.729748       2.379674      -0.037326      -0.103006       1.407706       0.115677       1.401864          -0.000006
           35              H       0.127012       9.820916       4.430884       0.094718       1.185361 0.98162049E+01  0.99358908E+02                                 1.723628                            1.729212      -0.714624       2.516916                    0.999474       3.398808       9.033370       0.529735       1.142310      -0.744518      -0.013085      -0.015653       0.010348       0.022876       0.003850      -0.002526       0.002572      -0.015017      -0.005066      -0.008924      -0.000696       0.009620              1.698380       1.475069       0.048344      -0.065401       1.815734      -0.205272       1.804336          -0.000009
           36              H      -0.032376       5.238672      14.293225       0.133887       1.100972 0.87735478E+01  0.87800326E+02                                 1.757755                            1.728303      -0.731484       2.536710                    0.998818       3.388615       9.457044       0.479390       1.276721      -0.712110      -0.015648      -0.020257       0.012800       0.028619       0.005989      -0.000637      -0.009181      -0.003411       0.004082      -0.010167      -0.001797       0.011964              1.776943       1.593309       0.140724      -0.237849       1.650971      -0.233431       2.086548          -0.000004
           37              H      12.399901       6.733159      13.863042       0.129518       1.211413 0.92261274E+01  0.95808494E+02                                 2.011036                            1.867405      -1.612280       2.105776                    0.991031       4.244282      13.067799       0.416133       1.417389      -0.677012      -0.011898       0.025221      -0.004379       0.028228      -0.001945       0.003121      -0.002706      -0.001511      -0.010072      -0.005335      -0.000253       0.005587              2.130130       1.895884      -0.431204      -0.185782       2.589621       0.529171       1.904885          -0.000001
           38              H       6.344396       3.552992      12.443439       0.081085       1.178322 0.97993040E+01  0.99032962E+02                                 1.713731                            1.726054      -0.564400       2.584157                    0.999851       3.366600       8.907784       0.531590       1.140105      -0.745721       0.023469      -0.018967       0.021387       0.036986      -0.005102       0.005497       0.002277      -0.003965       0.003800      -0.009336       0.003578       0.005758              1.691456       1.544315      -0.135860       0.150204       1.758841      -0.115568       1.771212          -0.000010
           39              H       6.233571       7.011981      13.550761       0.128653       1.181639 0.87956017E+01  0.89710431E+02                                 1.947215                            1.801748      -1.382953       2.220808                    0.992352       3.951537      11.822431       0.433885       1.384057      -0.685171       0.011970       0.026791      -0.005740       0.029899       0.002517      -0.004341      -0.008824      -0.013412      -0.014579      -0.010549      -0.003795       0.014344              2.077507       1.730035       0.365237       0.081810       2.871821       0.366546       1.630665          -0.000002
           40              H       6.348132       5.600344      14.188069       0.135021       1.228716 0.10145297E+02  0.10618851E+03                                 1.946572                            1.900464      -1.202054       2.315896                    0.993683       3.711501      10.893773       0.438336       1.335014      -0.698201       0.019255      -0.019440       0.015157       0.031280      -0.005968       0.000532      -0.006398      -0.005750      -0.010148      -0.008108      -0.002607       0.010716              1.973855       1.856332      -0.135532       0.352849       1.769544      -0.170135       2.295689          -0.000004
           41              H      11.122305       5.396405      12.403607       0.120986       1.070894 0.77992263E+01  0.75446316E+02                                 1.684064                            1.595888      -0.707187       2.539997                    0.999621       3.319314       8.974981       0.517053       1.224573      -0.722817      -0.025665      -0.002658       0.005822       0.026451       0.003928       0.002656       0.004301       0.003016      -0.006804      -0.005751      -0.001848       0.007599              1.734512       2.414773      -0.043437      -0.094339       1.373314       0.107113       1.415448          -0.000006
           42              H      12.301528       6.110190      11.697788       0.099646       1.228544 0.10330226E+02  0.10641213E+03                                 1.806799                            1.808792      -0.711600       2.523866                    0.999510       3.445424       9.383349       0.500641       1.187678      -0.733787       0.013318       0.016511      -0.009432       0.023215       0.004540      -0.001765       0.002921      -0.011227       0.000283      -0.008144       0.000326       0.007818              1.783546       1.564763       0.049661      -0.058947       1.921254      -0.219592       1.864621          -0.000010
           43              H       7.526110       5.476069      12.287298       0.117755       1.081267 0.79613891E+01  0.77308164E+02                                 1.684901                            1.604534      -0.724038       2.530244                    0.999400       3.332872       8.989180       0.520151       1.212664      -0.725561       0.025510      -0.002238       0.008486       0.026978      -0.003909      -0.001572       0.003759       0.000421      -0.010632      -0.005570      -0.001467       0.007037              1.729747       2.379673       0.037325       0.103006       1.407706       0.115677       1.401863          -0.000006
           44              H       6.353112       6.111784      11.501816       0.094718       1.185361 0.98162001E+01  0.99358851E+02                                 1.723628                            1.729212      -0.714623       2.516916                    0.999474       3.398807       9.033368       0.529735       1.142310      -0.744518      -0.013085       0.015653      -0.010348       0.022876      -0.003850       0.002526       0.002572      -0.015017      -0.005066      -0.008924      -0.000696       0.009620              1.698380       1.475069      -0.048344       0.065401       1.815734      -0.205272       1.804336          -0.000009
           45              H       0.032376      14.293225       5.238672       0.133887       1.100971 0.87735449E+01  0.87800295E+02                                 1.757755                            1.728303      -0.731483       2.536711                    0.998818       3.388615       9.457046       0.479390       1.276722      -0.712110       0.015648       0.012800      -0.020257       0.028619       0.000637      -0.005989      -0.009181      -0.003746       0.003075      -0.010167      -0.001797       0.011964              1.776943       1.593309       0.237849      -0.140724       2.086548      -0.233431       1.650971          -0.000004
           46              H       0.052299      13.863042       6.733159       0.129518       1.211411 0.92261029E+01  0.95808175E+02                                 2.011033                            1.867403      -1.612277       2.105778                    0.991031       4.244276      13.067776       0.416133       1.417389      -0.677012       0.011898      -0.004379       0.025221       0.028228      -0.003121       0.001945      -0.002706       0.004281       0.007302      -0.005334      -0.000253       0.005587              2.130127       1.895881       0.185782       0.431203       1.904883       0.529170       2.589617          -0.000001
           47              H       6.107804      12.443439       3.552992       0.081085       1.178323 0.97993211E+01  0.99033189E+02                                 1.713733                            1.726056      -0.564400       2.584157                    0.999851       3.366602       8.907795       0.531589       1.140106      -0.745721      -0.023469       0.021387      -0.018967       0.036986      -0.005497       0.005102       0.002277      -0.003883       0.004048      -0.009336       0.003578       0.005758              1.691458       1.544317      -0.150204       0.135860       1.771214      -0.115568       1.758843          -0.000010
           48              H       6.218629      13.550761       7.011981       0.128653       1.181643 0.87956324E+01  0.89710821E+02                                 1.947219                            1.801751      -1.382957       2.220806                    0.992352       3.951544      11.822456       0.433885       1.384056      -0.685171      -0.011970      -0.005740       0.026791       0.029899       0.004341      -0.002517      -0.008824       0.000584       0.027408      -0.010550      -0.003795       0.014344              2.077511       1.730038      -0.081810      -0.365238       1.630668       0.366547       2.871826          -0.000002
           49              H       6.104068      14.188069       5.600344       0.135020       1.228716 0.10145297E+02  0.10618852E+03                                 1.946573                            1.900465      -1.202055       2.315895                    0.993683       3.711503      10.893783       0.438336       1.335015      -0.698200      -0.019255       0.015157      -0.019441       0.031280      -0.000532       0.005969      -0.006398       0.002199       0.013699      -0.008108      -0.002607       0.010716              1.973856       1.856333      -0.352849       0.135532       2.295690      -0.170135       1.769545          -0.000004
           50              H       1.329895      12.403607       5.396405       0.120986       1.070895 0.77992343E+01  0.75446423E+02                                 1.684065                            1.595890      -0.707187       2.539996                    0.999621       3.319316       8.974992       0.517052       1.224574      -0.722817       0.025665       0.005822      -0.002658       0.026451      -0.002656      -0.003928       0.004301       0.004910      -0.001122      -0.005751      -0.001848       0.007599              1.734514       2.414777       0.094339       0.043437       1.415449       0.107113       1.373316          -0.000006
           51              H       0.150672      11.697788       6.110190       0.099645       1.228548 0.10330276E+02  0.10641280E+03                                 1.806805                            1.808798      -0.711603       2.523864                    0.999510       3.445430       9.383378       0.500639       1.187680      -0.733786      -0.013318      -0.009432       0.016511       0.023215       0.001765      -0.004540       0.002921      -0.005755       0.016699      -0.008144       0.000326       0.007818              1.783552       1.564768       0.058948      -0.049661       1.864627      -0.219593       1.921261          -0.000010
           52              H       4.926090      12.287298       5.476069       0.117755       1.081266 0.79613825E+01  0.77308094E+02                                 1.684902                            1.604534      -0.724037       2.530245                    0.999400       3.332871       8.989181       0.520150       1.212665      -0.725561      -0.025510       0.008486      -0.002238       0.026978       0.001572       0.003909       0.003759       0.005527       0.004684      -0.005570      -0.001467       0.007037              1.729748       2.379674      -0.103006      -0.037325       1.401864       0.115677       1.407706          -0.000006
           53              H       6.099088      11.501816       6.111784       0.094718       1.185364 0.98162310E+01  0.99359256E+02                                 1.723632                            1.729215      -0.714624       2.516916                    0.999474       3.398811       9.033387       0.529734       1.142312      -0.744517       0.013085      -0.010348       0.015653       0.022876      -0.002526       0.003849       0.002572      -0.004975       0.025059      -0.008924      -0.000696       0.009620              1.698384       1.475072      -0.065401       0.048344       1.804340      -0.205273       1.815738          -0.000009
           54              H       6.258476       1.639475      10.694028       0.133887       1.100972 0.87735536E+01  0.87800396E+02                                 1.757756                            1.728304      -0.731484       2.536710                    0.998818       3.388616       9.457047       0.479390       1.276721      -0.712110       0.015648      -0.012800       0.020257       0.028619      -0.000637       0.005989      -0.009181      -0.003746       0.003075      -0.010167      -0.001797       0.011964              1.776943       1.593309      -0.237849       0.140724       2.086549      -0.233431       1.650972          -0.000004
           55              H       6.278399       2.069658       9.199541       0.129518       1.211413 0.92261248E+01  0.95808459E+02                                 2.011035                            1.867405      -1.612278       2.105777                    0.991031       4.244281      13.067795       0.416133       1.417389      -0.677012       0.011898       0.004379      -0.025221       0.028228       0.003121      -0.001945      -0.002706       0.004281       0.007302      -0.005335      -0.000253       0.005587              2.130130       1.895883      -0.185782      -0.431204       1.904885       0.529171       2.589621          -0.000001
           56              H      12.333904       3.489261      12.379708       0.081085       1.178321 0.97992895E+01  0.99032767E+02                                 1.713729                            1.726052      -0.564400       2.584157                    0.999851       3.366599       8.907776       0.531591       1.140104      -0.745721      -0.023469      -0.021387       0.018967       0.036986       0.005497      -0.005102       0.002277      -0.003883       0.004048      -0.009336       0.003578       0.005758              1.691454       1.544313       0.150203      -0.135859       1.771210      -0.115568       1.758838          -0.000011
           57              H      -0.007471       2.381939       8.920719       0.128653       1.181639 0.87955988E+01  0.89710400E+02                                 1.947216                            1.801748      -1.382953       2.220808                    0.992352       3.951537      11.822433       0.433885       1.384057      -0.685171      -0.011970       0.005740      -0.026791       0.029899      -0.004341       0.002517      -0.008824       0.000584       0.027408      -0.010549      -0.003795       0.014344              2.077507       1.730035       0.081810       0.365237       1.630665       0.366546       2.871822          -0.000001
           58              H      12.330168       1.744631      10.332356       0.135020       1.228717 0.10145308E+02  0.10618866E+03                                 1.946574                            1.900466      -1.202056       2.315895                    0.993683       3.711503      10.893785       0.438336       1.335015      -0.698200      -0.019255      -0.015157       0.019440       0.031280       0.000532      -0.005968      -0.006398       0.002199       0.013699      -0.008108      -0.002607       0.010716              1.973857       1.856334       0.352850      -0.135532       2.295692      -0.170136       1.769546          -0.000003
           59              H       7.555995       3.529093      10.536295       0.120986       1.070896 0.77992384E+01  0.75446474E+02                                 1.684066                            1.595890      -0.707187       2.539996                    0.999621       3.319317       8.974996       0.517052       1.224574      -0.722817       0.025665      -0.005822       0.002658       0.026451       0.002656       0.003928       0.004301       0.004910      -0.001122      -0.005751      -0.001848       0.007599              1.734514       2.414778      -0.094340      -0.043437       1.415450       0.107113       1.373316          -0.000006
           60              H       6.376772       4.234912       9.822510       0.099645       1.228549 0.10330292E+02  0.10641301E+03                                 1.806808                            1.808801      -0.711602       2.523865                    0.999510       3.445431       9.383388       0.500638       1.187682      -0.733786      -0.013318       0.009432      -0.016511       0.023215      -0.001765       0.004540       0.002921      -0.005755       0.016699      -0.008144       0.000326       0.007818              1.783555       1.564770      -0.058948       0.049661       1.864630      -0.219594       1.921264          -0.000010
           61              H      11.152190       3.645402      10.456631       0.117755       1.081268 0.79613972E+01  0.77308277E+02                                 1.684904                            1.604536      -0.724039       2.530244                    0.999400       3.332874       8.989193       0.520150       1.212665      -0.725561      -0.025510      -0.008486       0.002238       0.026978      -0.001572      -0.003909       0.003759       0.005526       0.004684      -0.005570      -0.001467       0.007037              1.729750       2.379677       0.103006       0.037326       1.401865       0.115677       1.407708          -0.000006
           62              H      12.325188       4.430884       9.820916       0.094718       1.185363 0.98162195E+01  0.99359092E+02                                 1.723630                            1.729213      -0.714624       2.516915                    0.999474       3.398810       9.033377       0.529735       1.142310      -0.744518       0.013085       0.010348      -0.015653       0.022876       0.002526      -0.003850       0.002572      -0.004976       0.025058      -0.008924      -0.000696       0.009620              1.698381       1.475071       0.065401      -0.048344       1.804338      -0.205273       1.815736          -0.000009
           63              H       9.371526      13.205022       9.605825       0.133887       1.100973 0.87735612E+01  0.87800495E+02                                 1.757756                            1.728305      -0.731484       2.536710                    0.998818       3.388617       9.457052       0.479390       1.276721      -0.712110       0.015648      -0.020257      -0.012801       0.028619      -0.005989      -0.000637       0.009181      -0.003411       0.004082      -0.010167      -0.001797       0.011964              1.776944       1.593310      -0.140724      -0.237849       1.650972       0.233431       2.086551          -0.000004
           64              H       9.391449      14.699509      10.036008       0.129518       1.211414 0.92261317E+01  0.95808554E+02                                 2.011037                            1.867406      -1.612279       2.105776                    0.991031       4.244283      13.067805       0.416133       1.417389      -0.677012       0.011898       0.025221       0.004379       0.028228       0.001945       0.003121       0.002706      -0.001511      -0.010072      -0.005335      -0.000253       0.005587              2.130131       1.895884       0.431204      -0.185783       2.589622      -0.529172       1.904887          -0.000001
           65              H       2.994754      11.519342      11.455611       0.081086       1.178319 0.97992700E+01  0.99032522E+02                                 1.713727                            1.726050      -0.564400       2.584157                    0.999851       3.366596       8.907766       0.531591       1.140104      -0.745721      -0.023469      -0.018967      -0.021387       0.036986       0.005102       0.005497      -0.002277      -0.003965       0.003800      -0.009336       0.003578       0.005758              1.691452       1.544312       0.135859       0.150203       1.758836       0.115568       1.771208          -0.000011
           66              H       3.105579      14.978331      10.348289       0.128653       1.181638 0.87955930E+01  0.89710334E+02                                 1.947216                            1.801748      -1.382953       2.220809                    0.992352       3.951536      11.822433       0.433885       1.384058      -0.685170      -0.011970       0.026791       0.005740       0.029899      -0.002517      -0.004341       0.008824      -0.013412      -0.014579      -0.010549      -0.003795       0.014344              2.077507       1.730035      -0.365237       0.081810       2.871821      -0.366546       1.630665          -0.000001
           67              H       2.991018      13.566694       9.710981       0.135020       1.228717 0.10145303E+02  0.10618861E+03                                 1.946574                            1.900466      -1.202055       2.315895                    0.993683       3.711502      10.893782       0.438336       1.335016      -0.698200      -0.019255      -0.019441      -0.015157       0.031280       0.005968       0.000532       0.006398      -0.005750      -0.010148      -0.008108      -0.002607       0.010716              1.973857       1.856334       0.135532       0.352850       1.769546       0.170136       2.295691          -0.000004
           68              H      10.669045      13.362755      11.495443       0.120986       1.070895 0.77992344E+01  0.75446424E+02                                 1.684065                            1.595890      -0.707187       2.539996                    0.999621       3.319316       8.974992       0.517052       1.224574      -0.722817       0.025665      -0.002658      -0.005822       0.026451      -0.003928       0.002656      -0.004301       0.003016      -0.006804      -0.005751      -0.001848       0.007599              1.734514       2.414777       0.043436      -0.094339       1.373316      -0.107113       1.415449          -0.000006
           69              H       9.489822      14.076540      12.201262       0.099646       1.228546 0.10330258E+02  0.10641256E+03                                 1.806803                            1.808797      -0.711602       2.523865                    0.999510       3.445427       9.383368       0.500639       1.187680      -0.733786      -0.013318       0.016511       0.009432       0.023215      -0.004540      -0.001765      -0.002921      -0.011227       0.000284      -0.008144       0.000326       0.007818              1.783550       1.564766      -0.049661      -0.058947       1.921259       0.219593       1.864626          -0.000010
           70              H       1.813040      13.442419      11.611752       0.117755       1.081268 0.79613930E+01  0.77308224E+02                                 1.684903                            1.604536      -0.724039       2.530244                    0.999400       3.332873       8.989189       0.520150       1.212665      -0.725561      -0.025510      -0.002238      -0.008486       0.026978       0.003909      -0.001572      -0.003759       0.000421      -0.010632      -0.005570      -0.001467       0.007037              1.729749       2.379676      -0.037326       0.103006       1.407707      -0.115677       1.401865          -0.000006
           71              H       2.986038      14.078134      12.397234       0.094718       1.185362 0.98162065E+01  0.99358934E+02                                 1.723629                            1.729212      -0.714623       2.516916                    0.999474       3.398808       9.033372       0.529735       1.142311      -0.744518       0.013085       0.015653       0.010348       0.022876       0.003850       0.002526      -0.002572      -0.015017      -0.005066      -0.008924      -0.000696       0.009620              1.698381       1.475070       0.048344       0.065401       1.815735       0.205272       1.804337          -0.000009
           72              H       3.145426       2.727678       6.326875       0.133887       1.100972 0.87735456E+01  0.87800290E+02                                 1.757754                            1.728303      -0.731482       2.536711                    0.998818       3.388614       9.457038       0.479391       1.276720      -0.712110       0.015648       0.020257       0.012800       0.028619       0.005989       0.000637       0.009181      -0.003411       0.004082      -0.010167      -0.001797       0.011964              1.776942       1.593308       0.140724       0.237849       1.650970       0.233431       2.086548          -0.000004
           73              H       3.165349       1.233191       5.896692       0.129518       1.211409 0.92260894E+01  0.95807997E+02                                 2.011032                            1.867402      -1.612275       2.105779                    0.991031       4.244272      13.067760       0.416134       1.417389      -0.677012       0.011898      -0.025221      -0.004379       0.028228      -0.001945      -0.003121       0.002706      -0.001511      -0.010072      -0.005334      -0.000253       0.005587              2.130126       1.895879      -0.431203       0.185782       2.589615      -0.529170       1.904882          -0.000001
           74              H       9.220854       4.413358       4.477089       0.081086       1.178322 0.97993005E+01  0.99032918E+02                                 1.713730                            1.726054      -0.564400       2.584157                    0.999851       3.366600       8.907784       0.531590       1.140105      -0.745721      -0.023469       0.018967       0.021387       0.036986      -0.005102      -0.005497      -0.002277      -0.003965       0.003800      -0.009336       0.003578       0.005758              1.691455       1.544315      -0.135860      -0.150203       1.758840       0.115568       1.771211          -0.000011
           75              H       9.331679       0.954369       5.584411       0.128653       1.181643 0.87956343E+01  0.89710848E+02                                 1.947219                            1.801751      -1.382958       2.220806                    0.992352       3.951545      11.822461       0.433885       1.384056      -0.685171      -0.011970      -0.026791      -0.005740       0.029899       0.002517       0.004341       0.008824      -0.013412      -0.014580      -0.010550      -0.003795       0.014344              2.077511       1.730038       0.365238      -0.081810       2.871827      -0.366547       1.630668          -0.000002
           76              H       9.217118       2.366006       6.221719       0.135020       1.228716 0.10145298E+02  0.10618854E+03                                 1.946573                            1.900465      -1.202056       2.315895                    0.993683       3.711503      10.893785       0.438336       1.335015      -0.698200      -0.019255       0.019441       0.015157       0.031280      -0.005969      -0.000532       0.006398      -0.005750      -0.010148      -0.008108      -0.002607       0.010716              1.973856       1.856333      -0.135532      -0.352850       1.769545       0.170135       2.295690          -0.000004
           77              H       4.442945       2.569945       4.437257       0.120986       1.070895 0.77992328E+01  0.75446413E+02                                 1.684066                            1.595890      -0.707187       2.539996                    0.999621       3.319316       8.974995       0.517052       1.224575      -0.722817       0.025665       0.002658       0.005822       0.026451       0.003928      -0.002656      -0.004301       0.003016      -0.006804      -0.005751      -0.001848       0.007599              1.734515       2.414778      -0.043437       0.094339       1.373316      -0.107113       1.415450          -0.000006
           78              H       3.263722       1.856160       3.731438       0.099646       1.228549 0.10330286E+02  0.10641294E+03                                 1.806807                            1.808801      -0.711602       2.523865                    0.999510       3.445430       9.383387       0.500638       1.187682      -0.733786      -0.013318      -0.016511      -0.009432       0.023215       0.004540       0.001765      -0.002921      -0.011227       0.000283      -0.008144       0.000326       0.007818              1.783554       1.564770       0.049661       0.058948       1.921263       0.219594       1.864630          -0.000010
           79              H       8.039140       2.490281       4.320948       0.117755       1.081267 0.79613894E+01  0.77308184E+02                                 1.684903                            1.604535      -0.724037       2.530245                    0.999400       3.332873       8.989190       0.520150       1.212666      -0.725560      -0.025510       0.002238       0.008486       0.026978      -0.003909       0.001572      -0.003759       0.000421      -0.010632      -0.005570      -0.001467       0.007037              1.729749       2.379676       0.037325      -0.103006       1.407707      -0.115677       1.401865          -0.000006
           80              H       9.212138       1.854566       3.535466       0.094718       1.185364 0.98162396E+01  0.99359369E+02                                 1.723633                            1.729216      -0.714624       2.516915                    0.999474       3.398812       9.033392       0.529734       1.142312      -0.744517       0.013085      -0.015653      -0.010348       0.022876      -0.003850      -0.002526      -0.002572      -0.015017      -0.005066      -0.008924      -0.000696       0.009620              1.698385       1.475073      -0.048344      -0.065401       1.815739       0.205273       1.804341          -0.000009
           81              C       7.565957      10.439105      13.934739       0.220608      33.160510 0.36840132E+03  0.83037435E+04                                 9.206179                            6.584725      -0.013353       2.028994                    0.999417      24.999047      70.201215       0.615698       0.441352      -1.049614       0.025760      -0.011759       0.009914       0.030003       0.009483      -0.010568       0.054768       0.015660       0.012435      -0.061072       0.008672       0.052400             11.399472      13.486527       0.572740       0.798916      10.422149      -5.807704      10.289742          -0.000006
           82              C       6.922178      11.318590      13.026576      -0.048195      40.672533 0.43998491E+03  0.10305713E+05                                10.144879                            6.935538       0.058381       2.011904                    0.999599      27.739543      77.875137       0.637840       0.409972      -1.075546      -0.020142       0.004138      -0.010449       0.023065      -0.002913       0.004214       0.004895       0.015098      -0.031069      -0.013651      -0.000093       0.013744             12.953796      13.760055       0.347667       0.233501      12.385508      -7.882324      12.715825          -0.000004
           83              C       7.656858      12.166210      12.147090       0.035165      39.585757 0.43613629E+03  0.10189679E+05                                10.050357                            6.986171      -0.026656       1.997532                    0.999507      26.910586      75.368150       0.624713       0.419650      -1.069655       0.024845       0.000037       0.004628       0.025272       0.011689       0.006241       0.003132       0.020209      -0.022137      -0.011784      -0.009081       0.020864             12.657804      13.850251       0.039783       0.337055      11.693803      -7.476434      12.429358          -0.000008
           84              C       5.523796      11.313810      12.983557      -0.051104      40.146807 0.43524007E+03  0.10171626E+05                                10.057714                            6.899652       0.047373       2.009042                    0.999584      27.728473      77.872536       0.638981       0.410163      -1.074929       0.023799       0.003312      -0.003506       0.024283       0.006209      -0.009256       0.006379       0.019583      -0.005833      -0.016525       0.000593       0.015932             12.786541      13.842557      -0.284508       0.609586      12.911513      -7.618953      11.605551          -0.000004
           85              C       4.848887      10.340322      13.827990       0.236266      32.301948 0.35834890E+03  0.80327121E+04                                 9.092601                            6.518948       0.011613       2.038316                    0.999355      24.774487      69.696471       0.614426       0.444713      -1.046161      -0.029192      -0.005339       0.012407       0.032166      -0.015294      -0.002143       0.056312       0.011983       0.027035      -0.059668       0.000918       0.058749             11.210734      13.572712       0.070971       0.402476      10.893436      -5.546808       9.166053          -0.000005
           86              C       3.373301      10.276592      13.824804      -0.277149      30.105672 0.43611794E+03  0.10394036E+05                                 8.687145                            7.049883      -0.513615       1.818722                    0.997279      31.234016      94.288182       0.601360       0.427357      -1.043809      -0.003171       0.090587      -0.021871       0.093243      -0.018430       0.014235       0.008679       0.019838      -0.019919      -0.028247       0.001848       0.026399              9.999528      11.112687      -0.046343      -0.174346      10.959486      -3.200501       7.926410          -0.000001
           87              C       9.178517      12.134344      12.137531      -0.007653      27.564747 0.37441626E+03  0.84610733E+04                                 7.998206                            6.400616      -0.209222       1.958783                    0.998906      26.280383      73.539402       0.660564       0.410318      -1.070499       0.012182       0.040727       0.038163       0.057128      -0.008473      -0.006594      -0.032770       0.005900      -0.001375      -0.037202       0.005953       0.031249              9.405432       8.707747       0.221711       0.245783       9.156737      -4.601986      10.351811          -0.000005
           88              C       9.095087      10.450258      14.057421      -0.270655      30.430031 0.44606124E+03  0.10671696E+05                                 8.691333                            7.086026      -0.466266       1.832499                    0.997266      31.237701      93.920566       0.606492       0.422126      -1.048932       0.000672       0.078278      -0.033816       0.085273       0.021260      -0.006686       0.006053       0.031390      -0.000628      -0.028814       0.001877       0.026938              9.996069      10.850613       0.150978       0.545122       9.657205      -3.483314       9.480389          -0.000001
           89              C       2.739484      11.562360      13.396214      -0.198009      26.750001 0.38270802E+03  0.87785122E+04                                 7.944111                            6.537130      -0.078056       1.971922                    0.998655      29.033624      84.418534       0.637698       0.418734      -1.055060       0.052935      -0.072994      -0.033733       0.096272      -0.010121       0.008547      -0.031049      -0.040776       0.056944      -0.032306      -0.016138       0.048444              9.076917       8.471416      -0.234757      -0.818382       9.956597      -3.835423       8.802739          -0.000008
           90              C       9.682831      11.689822      13.464725      -0.194249      26.821843 0.38180735E+03  0.87392330E+04                                 7.932651                            6.512232      -0.036676       1.983298                    0.998957      28.889105      83.488148       0.642437       0.416530      -1.058080      -0.056349      -0.079028      -0.031322       0.101988       0.006153      -0.008121      -0.024220      -0.033299       0.077900      -0.031088      -0.011815       0.042903              9.089598       8.099053       0.157701       0.795630       9.036861      -4.091723      10.132880          -0.000007
           91              C       1.339857       5.493595       1.997961       0.220607      33.160625 0.36840273E+03  0.83037822E+04                                 9.206189                            6.584730      -0.013350       2.028994                    0.999417      24.999114      70.201402       0.615699       0.441351      -1.049614       0.025760       0.011761      -0.009915       0.030003      -0.009484       0.010568       0.054766       0.015664       0.012432      -0.061070       0.008674       0.052396             11.399487      13.486545      -0.572743      -0.798917      10.422162      -5.807712      10.289753          -0.000004
           92              C       0.696078       4.614110       2.906124      -0.048195      40.672608 0.43998573E+03  0.10305737E+05                                10.144887                            6.935542       0.058384       2.011905                    0.999599      27.739580      77.875252       0.637841       0.409971      -1.075546      -0.020142      -0.004138       0.010450       0.023066       0.002912      -0.004214       0.004894       0.015099      -0.031071      -0.013651      -0.000094       0.013744             12.953809      13.760065      -0.347666      -0.233503      12.385524      -7.882336      12.715839          -0.000005
           93              C       1.430758       3.766490       3.785610       0.035165      39.585799 0.43613675E+03  0.10189692E+05                                10.050362                            6.986173      -0.026655       1.997532                    0.999507      26.910605      75.368210       0.624713       0.419650      -1.069655       0.024845      -0.000036      -0.004629       0.025272      -0.011689      -0.006241       0.003132       0.020210      -0.022137      -0.011784      -0.009081       0.020865             12.657812      13.850262      -0.039783      -0.337055      11.693810      -7.476438      12.429362          -0.000007
           94              C      11.749896       4.618890       2.949143      -0.051104      40.146886 0.43524088E+03  0.10171650E+05                                10.057726                            6.899658       0.047373       2.009042                    0.999584      27.728507      77.872658       0.638981       0.410163      -1.074929       0.023799      -0.003311       0.003505       0.024283      -0.006209       0.009256       0.006379       0.019583      -0.005833      -0.016525       0.000592       0.015933             12.786559      13.842572       0.284512      -0.609591      12.911536      -7.618969      11.605570          -0.000004
           95              C      11.074987       5.592378       2.104710       0.236266      32.301990 0.35834937E+03  0.80327248E+04                                 9.092604                            6.518948       0.011612       2.038315                    0.999355      24.774513      69.696543       0.614427       0.444713      -1.046162      -0.029192       0.005339      -0.012407       0.032165       0.015294       0.002143       0.056311       0.011984       0.027032      -0.059667       0.000919       0.058748             11.210739      13.572719      -0.070968      -0.402480      10.893442      -5.546811       9.166056          -0.000004
           96              C       9.599401       5.656108       2.107896      -0.277150      30.105715 0.43611864E+03  0.10394057E+05                                 8.687154                            7.049889      -0.513615       1.818722                    0.997279      31.234045      94.288294       0.601360       0.427357      -1.043809      -0.003171      -0.090587       0.021871       0.093243       0.018430      -0.014235       0.008679       0.019838      -0.019919      -0.028247       0.001849       0.026398              9.999538      11.112702       0.046345       0.174344      10.959496      -3.200505       7.926416          -0.000001
           97              C       2.952417       3.798356       3.795169      -0.007653      27.564755 0.37441641E+03  0.84610780E+04                                 7.998208                            6.400618      -0.209224       1.958782                    0.998906      26.280396      73.539461       0.660564       0.410318      -1.070499       0.012182      -0.040727      -0.038164       0.057128       0.008473       0.006594      -0.032770       0.005900      -0.001375      -0.037202       0.005953       0.031249              9.405434       8.707751      -0.221714      -0.245780       9.156740      -4.601985      10.351811          -0.000005
           98              C       2.868987       5.482442       1.875279      -0.270656      30.430082 0.44606208E+03  0.10671722E+05                                 8.691344                            7.086035      -0.466268       1.832498                    0.997266      31.237740      93.920731       0.606491       0.422126      -1.048932       0.000672      -0.078278       0.033815       0.085272      -0.021260       0.006686       0.006053       0.031391      -0.000628      -0.028815       0.001877       0.026938              9.996083      10.850633      -0.150981      -0.545122       9.657218      -3.483320       9.480398          -0.000001
           99              C       8.965584       4.370340       2.536486      -0.198009      26.750005 0.38270806E+03  0.87785135E+04                                 7.944112                            6.537131      -0.078057       1.971922                    0.998655      29.033624      84.418538       0.637698       0.418734      -1.055060       0.052935       0.072994       0.033733       0.096272       0.010121      -0.008547      -0.031049      -0.040776       0.056945      -0.032306      -0.016138       0.048444              9.076920       8.471418       0.234759       0.818382       9.956600      -3.835425       8.802741          -0.000008
          100              C       3.456731       4.242878       2.467975      -0.194249      26.821826 0.38180709E+03  0.87392259E+04                                 7.932648                            6.512230      -0.036677       1.983298                    0.998957      28.889101      83.488146       0.642437       0.416530      -1.058080      -0.056349       0.079028       0.031322       0.101988      -0.006153       0.008121      -0.024220      -0.033299       0.077900      -0.031088      -0.011815       0.042903              9.089594       8.099050      -0.157703      -0.795627       9.036857      -4.091718      10.132874          -0.000007
          101              C      10.679007       9.964311       2.472755       0.220607      33.160608 0.36840252E+03  0.83037765E+04                                 9.206189                            6.584729      -0.013351       2.028993                    0.999417      24.999103      70.201375       0.615699       0.441351      -1.049614       0.025760      -0.009915      -0.011760       0.030003       0.010568       0.009484      -0.054766       0.001615      -0.029710      -0.061071       0.008673       0.052397             11.399486      13.486542      -0.798919       0.572740      10.289755       5.807713      10.422161          -0.000004
          102              C      10.035228      10.872474       3.352240      -0.048195      40.672610 0.43998574E+03  0.10305738E+05                                10.144888                            6.935543       0.058384       2.011905                    0.999599      27.739579      77.875252       0.637840       0.409971      -1.075546      -0.020142       0.010450       0.004138       0.023066      -0.004214      -0.002912      -0.004894       0.023085      -0.007113      -0.013651      -0.000094       0.013744             12.953811      13.760066      -0.233505       0.347663      12.715842       7.882337      12.385524          -0.000005
          103              C      10.769908      11.751960       4.199860       0.035165      39.585806 0.43613680E+03  0.10189694E+05                                10.050364                            6.986174      -0.026656       1.997532                    0.999507      26.910607      75.368220       0.624713       0.419650      -1.069655       0.024845      -0.004629       0.000036       0.025272      -0.006241       0.011689      -0.003132       0.021174      -0.019246      -0.011784      -0.009081       0.020865             12.657814      13.850263      -0.337058       0.039780      12.429367       7.476441      11.693812          -0.000007
          104              C       8.636846      10.915493       3.347460      -0.051104      40.146860 0.43524057E+03  0.10171641E+05                                10.057723                            6.899656       0.047372       2.009041                    0.999584      27.728493      77.872616       0.638981       0.410163      -1.074929       0.023799       0.003506       0.003311       0.024283       0.009256       0.006210      -0.006379       0.012708      -0.026458      -0.016525       0.000593       0.015933             12.786555      13.842569      -0.609591      -0.284512      11.605566       7.618965      12.911530          -0.000004
          105              C       7.961937      10.071060       2.373972       0.236267      32.301934 0.35834867E+03  0.80327057E+04                                 9.092600                            6.518946       0.011613       2.038316                    0.999355      24.774478      69.696444       0.614426       0.444713      -1.046161      -0.029192      -0.012407      -0.005338       0.032165       0.002143      -0.015294      -0.056312      -0.007526      -0.031491      -0.059668       0.000918       0.058750             11.210732      13.572709      -0.402477       0.070973       9.166051       5.546808      10.893435          -0.000005
          106              C       6.486351      10.074246       2.310241      -0.277150      30.105658 0.43611789E+03  0.10394035E+05                                 8.687144                            7.049883      -0.513614       1.818723                    0.997279      31.234016      94.288180       0.601360       0.427357      -1.043809      -0.003172       0.021871       0.090587       0.093243      -0.014235      -0.018430      -0.008679       0.019879      -0.019797      -0.028247       0.001848       0.026398              9.999524      11.112688       0.174347      -0.046338       7.926408       3.200495      10.959477          -0.000001
          107              C      12.291567      11.761519       4.167994      -0.007654      27.564759 0.37441648E+03  0.84610800E+04                                 7.998210                            6.400619      -0.209223       1.958782                    0.998906      26.280399      73.539475       0.660564       0.410318      -1.070499       0.012182      -0.038164       0.040727       0.057128       0.006594      -0.008473       0.032770       0.003638      -0.008163      -0.037202       0.005953       0.031249              9.405436       8.707753      -0.245782       0.221712      10.351814       4.601986       9.156740          -0.000005
          108              C      12.208137       9.841629       2.483908      -0.270656      30.430071 0.44606189E+03  0.10671716E+05                                 8.691343                            7.086034      -0.466268       1.832498                    0.997266      31.237736      93.920723       0.606491       0.422126      -1.048932       0.000672       0.033815       0.078278       0.085273       0.006686       0.021260      -0.006053       0.016009      -0.046772      -0.028815       0.001877       0.026938              9.996082      10.850629      -0.545124       0.150979       9.480401       3.483321       9.657216          -0.000000
          109              C       5.852534      10.502836       3.596010      -0.198009      26.750010 0.38270830E+03  0.87785208E+04                                 7.944114                            6.537133      -0.078057       1.971922                    0.998655      29.033632      84.418580       0.637697       0.418734      -1.055060       0.052935       0.033733      -0.072994       0.096272      -0.008547      -0.010121       0.031049      -0.048860       0.032692      -0.032306      -0.016138       0.048444              9.076920       8.471420       0.818386      -0.234754       8.802744       3.835423       9.956597          -0.000008
          110              C       0.343681      10.434325       3.723472      -0.194249      26.821833 0.38180719E+03  0.87392288E+04                                 7.932650                            6.512231      -0.036677       1.983298                    0.998957      28.889103      83.488154       0.642437       0.416531      -1.058080      -0.056349       0.031322      -0.079028       0.101988       0.008121       0.006153       0.024220      -0.055599       0.010998      -0.031088      -0.011815       0.042903              9.089597       8.099052      -0.795629       0.157702      10.132879       4.091722       9.036859          -0.000007
          111              C       4.452907       5.968389      13.459945       0.220607      33.160521 0.36840145E+03  0.83037474E+04                                 9.206181                            6.584726      -0.013353       2.028993                    0.999417      24.999052      70.201234       0.615698       0.441352      -1.049614       0.025760       0.009914       0.011759       0.030003      -0.010568      -0.009483      -0.054768       0.001613      -0.029708      -0.061072       0.008672       0.052400             11.399475      13.486533       0.798914      -0.572744      10.289741       5.807704      10.422151          -0.000006
          112              C       3.809128       5.060226      12.580460      -0.048194      40.672464 0.43998413E+03  0.10305690E+05                                10.144866                            6.935531       0.058383       2.011905                    0.999599      27.739517      77.875031       0.637841       0.409972      -1.075546      -0.020142      -0.010449      -0.004137       0.023065       0.004214       0.002912      -0.004895       0.023083      -0.007112      -0.013651      -0.000093       0.013744             12.953778      13.760038       0.233498      -0.347669      12.715804       7.882310      12.385491          -0.000004
          113              C       4.543808       4.180740      11.732840       0.035165      39.585749 0.43613622E+03  0.10189677E+05                                10.050357                            6.986171      -0.026656       1.997532                    0.999507      26.910581      75.368138       0.624713       0.419650      -1.069655       0.024845       0.004628      -0.000037       0.025272       0.006241      -0.011689      -0.003133       0.021172      -0.019245      -0.011784      -0.009081       0.020864             12.657803      13.850255       0.337053      -0.039785      12.429354       7.476432      11.693802          -0.000007
          114              C       2.410746       5.017207      12.585240      -0.051105      40.146890 0.43524094E+03  0.10171652E+05                                10.057728                            6.899660       0.047373       2.009042                    0.999584      27.728505      77.872658       0.638980       0.410163      -1.074929       0.023799      -0.003506      -0.003312       0.024283      -0.009256      -0.006209      -0.006379       0.012708      -0.026459      -0.016525       0.000593       0.015932             12.786562      13.842574       0.609587       0.284508      11.605571       7.618971      12.911540          -0.000004
          115              C       1.735837       5.861640      13.558728       0.236266      32.302007 0.35834964E+03  0.80327319E+04                                 9.092604                            6.518948       0.011614       2.038316                    0.999355      24.774525      69.696565       0.614427       0.444713      -1.046162      -0.029192       0.012407       0.005339       0.032166      -0.002143       0.015294      -0.056310      -0.007523      -0.031493      -0.059666       0.000920       0.058747             11.210738      13.572715       0.402476      -0.070975       9.166055       5.546811      10.893443          -0.000004
          116              C       0.260251       5.858454      13.622459      -0.277150      30.105703 0.43611866E+03  0.10394058E+05                                 8.687152                            7.049889      -0.513615       1.818722                    0.997279      31.234057      94.288345       0.601360       0.427357      -1.043809      -0.003171      -0.021871      -0.090586       0.093243       0.014235       0.018430      -0.008679       0.019878      -0.019799      -0.028247       0.001849       0.026399              9.999535      11.112700      -0.174347       0.046338       7.926416       3.200500      10.959488          -0.000000
          117              C       6.065467       4.171181      11.764706      -0.007654      27.564755 0.37441643E+03  0.84610781E+04                                 7.998208                            6.400618      -0.209223       1.958783                    0.998906      26.280390      73.539431       0.660564       0.410318      -1.070499       0.012182       0.038164      -0.040727       0.057128      -0.006594       0.008473       0.032770       0.003638      -0.008163      -0.037202       0.005953       0.031249              9.405433       8.707751       0.245781      -0.221714      10.351810       4.601986       9.156740          -0.000005
          118              C       5.982037       6.091071      13.448792      -0.270655      30.430026 0.44606115E+03  0.10671693E+05                                 8.691331                            7.086026      -0.466266       1.832500                    0.997266      31.237695      93.920537       0.606492       0.422126      -1.048932       0.000672      -0.033816      -0.078278       0.085273      -0.006686      -0.021260      -0.006053       0.016009      -0.046772      -0.028814       0.001877       0.026938              9.996067      10.850613       0.545120      -0.150980       9.480384       3.483312       9.657204          -0.000001
          119              C      12.078634       5.429864      12.336690      -0.198009      26.750015 0.38270836E+03  0.87785217E+04                                 7.944114                            6.537133      -0.078056       1.971922                    0.998655      29.033625      84.418533       0.637697       0.418734      -1.055060       0.052935      -0.033733       0.072994       0.096272       0.008547       0.010121       0.031049      -0.048860       0.032692      -0.032306      -0.016138       0.048444              9.076921       8.471418      -0.818384       0.234757       8.802743       3.835427       9.956603          -0.000009
          120              C       6.569781       5.498375      12.209228      -0.194249      26.821838 0.38180732E+03  0.87392321E+04                                 7.932649                            6.512232      -0.036676       1.983298                    0.998957      28.889105      83.488147       0.642437       0.416530      -1.058080      -0.056349      -0.031322       0.079027       0.101988      -0.008121      -0.006153       0.024220      -0.055599       0.010998      -0.031088      -0.011815       0.042903              9.089595       8.099051       0.795628      -0.157702      10.132875       4.091720       9.036860          -0.000007
          121              C       7.999293      13.459945       5.968389       0.220607      33.160631 0.36840270E+03  0.83037822E+04                                 9.206193                            6.584731      -0.013352       2.028993                    0.999417      24.999115      70.201428       0.615699       0.441351      -1.049614      -0.025760       0.011761       0.009915       0.030003       0.009484       0.010568      -0.054766       0.015663       0.012432      -0.061071       0.008674       0.052397             11.399494      13.486552       0.572748      -0.798913      10.422170       5.807717      10.289759          -0.000006
          122              C       8.643072      12.580460       5.060226      -0.048197      40.672746 0.43998727E+03  0.10305783E+05                                10.144914                            6.935557       0.058381       2.011903                    0.999599      27.739625      77.875438       0.637839       0.409972      -1.075546       0.020142      -0.004138      -0.010450       0.023066      -0.002912      -0.004214      -0.004894       0.015099      -0.031071      -0.013651      -0.000094       0.013744             12.953849      13.760095       0.347666      -0.233504      12.385569       7.882370      12.715884          -0.000004
          123              C       7.908392      11.732840       4.180740       0.035172      39.585666 0.43613499E+03  0.10189641E+05                                10.050340                            6.986158      -0.026653       1.997534                    0.999507      26.910551      75.368021       0.624714       0.419650      -1.069655      -0.024845      -0.000036       0.004629       0.025272       0.011689      -0.006241      -0.003132       0.020210      -0.022137      -0.011784      -0.009081       0.020865             12.657784      13.850226       0.039778      -0.337060      11.693787       7.476423      12.429338          -0.000008
          124              C      10.041454      12.585240       5.017207      -0.051096      40.146541 0.43523701E+03  0.10171533E+05                                10.057658                            6.899619       0.047386       2.009047                    0.999584      27.728374      77.872096       0.638984       0.410162      -1.074930      -0.023799      -0.003311      -0.003506       0.024283       0.006210       0.009256      -0.006378       0.019584      -0.005834      -0.016525       0.000592       0.015933             12.786464      13.842476      -0.284511      -0.609588      12.911437       7.618902      11.605481          -0.000004
          125              C      10.716363      13.558728       5.861640       0.236266      32.302034 0.35835002E+03  0.80327431E+04                                 9.092614                            6.518956       0.011613       2.038315                    0.999355      24.774525      69.696593       0.614426       0.444713      -1.046161       0.029192       0.005339       0.012407       0.032165      -0.015294       0.002143      -0.056310       0.011984       0.027032      -0.059667       0.000919       0.058748             11.210750      13.572741       0.070970      -0.402481      10.893448       5.546812       9.166061          -0.000005
          126              C      12.191949      13.622459       5.858454      -0.277150      30.105684 0.43611830E+03  0.10394048E+05                                 8.687150                            7.049887      -0.513615       1.818722                    0.997279      31.234040      94.288292       0.601360       0.427357      -1.043809       0.003171      -0.090586      -0.021871       0.093243      -0.018430      -0.014235      -0.008679       0.019838      -0.019920      -0.028247       0.001848       0.026398              9.999532      11.112697      -0.046341       0.174345      10.959486       3.200498       7.926413          -0.000001
          127              C       6.386733      11.764706       4.171181      -0.007654      27.564775 0.37441673E+03  0.84610870E+04                                 7.998213                            6.400621      -0.209223       1.958782                    0.998906      26.280405      73.539494       0.660564       0.410318      -1.070499      -0.012182      -0.040727       0.038164       0.057128      -0.008473       0.006594       0.032770       0.005900      -0.001375      -0.037202       0.005953       0.031249              9.405439       8.707757       0.221713      -0.245782       9.156743       4.601989      10.351817          -0.000005
          128              C       6.470163      13.448792       6.091071      -0.270655      30.430069 0.44606181E+03  0.10671714E+05                                 8.691343                            7.086033      -0.466268       1.832498                    0.997266      31.237735      93.920724       0.606491       0.422126      -1.048932      -0.000672      -0.078278      -0.033816       0.085273       0.021260       0.006686      -0.006053       0.031391      -0.000627      -0.028815       0.001877       0.026938              9.996082      10.850632       0.150981      -0.545122       9.657217       3.483319       9.480397          -0.000001
          129              C       0.373566      12.336690       5.429864      -0.198009      26.750012 0.38270831E+03  0.87785211E+04                                 7.944115                            6.537134      -0.078058       1.971922                    0.998655      29.033633      84.418589       0.637697       0.418734      -1.055060      -0.052935       0.072994      -0.033733       0.096272      -0.010121      -0.008547       0.031049      -0.040776       0.056945      -0.032306      -0.016138       0.048444              9.076923       8.471421      -0.234756       0.818385       9.956601       3.835425       8.802746          -0.000009
          130              C       5.882419      12.209228       5.498375      -0.194249      26.821835 0.38180723E+03  0.87392305E+04                                 7.932651                            6.512232      -0.036677       1.983298                    0.998957      28.889109      83.488191       0.642436       0.416531      -1.058080       0.056349       0.079028      -0.031322       0.101988       0.006153       0.008121       0.024220      -0.033299       0.077900      -0.031088      -0.011815       0.042903              9.089598       8.099054       0.157703      -0.795627       9.036862       4.091721      10.132879          -0.000007
          131              C       1.773193       2.472755       9.964311       0.220609      33.160508 0.36840124E+03  0.83037414E+04                                 9.206179                            6.584724      -0.013353       2.028994                    0.999417      24.999045      70.201212       0.615698       0.441352      -1.049614      -0.025760      -0.011759      -0.009914       0.030003      -0.009483      -0.010568      -0.054768       0.015660       0.012435      -0.061072       0.008672       0.052400             11.399473      13.486527      -0.572745       0.798911      10.422151       5.807705      10.289742          -0.000005
          132              C       2.416972       3.352240      10.872474      -0.048197      40.672680 0.43998659E+03  0.10305764E+05                                10.144907                            6.935555       0.058378       2.011903                    0.999599      27.739593      77.875337       0.637839       0.409972      -1.075546       0.020142       0.004138       0.010449       0.023065       0.002913       0.004215      -0.004895       0.015097      -0.031069      -0.013651      -0.000092       0.013744             12.953837      13.760087      -0.347668       0.233501      12.385554       7.882359      12.715871          -0.000005
          133              C       1.682292       4.199860      11.751960       0.035173      39.585609 0.43613436E+03  0.10189622E+05                                10.050331                            6.986154      -0.026654       1.997534                    0.999507      26.910528      75.367939       0.624714       0.419650      -1.069655      -0.024845       0.000037      -0.004628       0.025272      -0.011689       0.006241      -0.003133       0.020209      -0.022136      -0.011784      -0.009081       0.020864             12.657771      13.850210      -0.039778       0.337059      11.693775       7.476415      12.429328          -0.000008
          134              C       3.815354       3.347460      10.915493      -0.051095      40.146452 0.43523611E+03  0.10171506E+05                                10.057642                            6.899611       0.047387       2.009048                    0.999584      27.728339      77.871953       0.638984       0.410162      -1.074930      -0.023799       0.003312       0.003506       0.024283      -0.006209      -0.009256      -0.006378       0.019584      -0.005834      -0.016525       0.000592       0.015933             12.786439      13.842455       0.284505       0.609581      12.911407       7.618881      11.605455          -0.000004
          135              C       4.490263       2.373972      10.071060       0.236265      32.302019 0.35834992E+03  0.80327404E+04                                 9.092613                            6.518956       0.011614       2.038315                    0.999355      24.774516      69.696563       0.614426       0.444713      -1.046161       0.029192      -0.005339      -0.012407       0.032166       0.015294      -0.002143      -0.056311       0.011983       0.027034      -0.059667       0.000919       0.058749             11.210747      13.572737      -0.070973       0.402477      10.893445       5.546811       9.166059          -0.000005
          136              C       5.965849       2.310241      10.074246      -0.277150      30.105663 0.43611796E+03  0.10394038E+05                                 8.687145                            7.049884      -0.513615       1.818722                    0.997279      31.234030      94.288247       0.601360       0.427357      -1.043809       0.003171       0.090587       0.021871       0.093243       0.018431       0.014236      -0.008679       0.019838      -0.019919      -0.028247       0.001849       0.026399              9.999526      11.112687       0.046339      -0.174347      10.959481       3.200496       7.926410          -0.000001
          137              C       0.160633       4.167994      11.761519      -0.007654      27.564778 0.37441676E+03  0.84610874E+04                                 7.998213                            6.400621      -0.209222       1.958783                    0.998906      26.280398      73.539454       0.660564       0.410318      -1.070499      -0.012182       0.040727      -0.038163       0.057128       0.008473      -0.006594       0.032770       0.005900      -0.001375      -0.037202       0.005953       0.031249              9.405440       8.707757      -0.221710       0.245786       9.156742       4.601991      10.351820          -0.000005
          138              C       0.244063       2.483908       9.841629      -0.270655      30.430014 0.44606093E+03  0.10671687E+05                                 8.691330                            7.086024      -0.466266       1.832500                    0.997266      31.237689      93.920527       0.606492       0.422126      -1.048932      -0.000672       0.078278       0.033816       0.085273      -0.021260      -0.006686      -0.006053       0.031391      -0.000628      -0.028814       0.001877       0.026938              9.996066      10.850610      -0.150978       0.545121       9.657203       3.483311       9.480384          -0.000000
          139              C       6.599666       3.596010      10.502836      -0.198009      26.750007 0.38270823E+03  0.87785189E+04                                 7.944113                            6.537132      -0.078056       1.971922                    0.998655      29.033632      84.418585       0.637697       0.418734      -1.055060      -0.052935      -0.072994       0.033733       0.096272       0.010121       0.008547       0.031049      -0.040776       0.056944      -0.032306      -0.016138       0.048444              9.076921       8.471418       0.234755      -0.818385       9.956600       3.835423       8.802744          -0.000009
          140              C      12.108519       3.723472      10.434325      -0.194249      26.821838 0.38180728E+03  0.87392316E+04                                 7.932651                            6.512232      -0.036677       1.983298                    0.998957      28.889109      83.488180       0.642437       0.416531      -1.058080       0.056349      -0.079028       0.031322       0.101988      -0.006153      -0.008121       0.024221      -0.033299       0.077900      -0.031088      -0.011815       0.042903              9.089598       8.099055      -0.157701       0.795630       9.036862       4.091721      10.132879          -0.000008
          141              C       4.886243      13.934739      10.439105       0.220608      33.160537 0.36840157E+03  0.83037509E+04                                 9.206183                            6.584726      -0.013353       2.028993                    0.999417      24.999061      70.201266       0.615698       0.441352      -1.049614      -0.025760       0.009914      -0.011759       0.030003       0.010568      -0.009483       0.054768       0.001613      -0.029708      -0.061072       0.008672       0.052399             11.399479      13.486537      -0.798909      -0.572749      10.289744      -5.807707      10.422156          -0.000005
          142              C       5.530022      13.026576      11.318590      -0.048196      40.672641 0.43998617E+03  0.10305751E+05                                10.144899                            6.935550       0.058380       2.011903                    0.999599      27.739580      77.875278       0.637840       0.409972      -1.075546       0.020142      -0.010449       0.004137       0.023065      -0.004214       0.002912       0.004894       0.023083      -0.007112      -0.013651      -0.000093       0.013744             12.953826      13.760076      -0.233500      -0.347670      12.715857      -7.882350      12.385544          -0.000005
          143              C       4.795342      12.147090      12.166210       0.035173      39.585610 0.43613440E+03  0.10189624E+05                                10.050333                            6.986155      -0.026654       1.997534                    0.999507      26.910527      75.367943       0.624714       0.419650      -1.069655      -0.024845       0.004628       0.000037       0.025272      -0.006241      -0.011689       0.003133       0.021172      -0.019245      -0.011784      -0.009080       0.020864             12.657772      13.850214      -0.337057      -0.039780      12.429326      -7.476415      11.693777          -0.000007
          144              C       6.928404      12.983557      11.313810      -0.051096      40.146504 0.43523665E+03  0.10171522E+05                                10.057652                            6.899616       0.047387       2.009048                    0.999584      27.728359      77.872036       0.638984       0.410162      -1.074930      -0.023799      -0.003506       0.003312       0.024283       0.009256      -0.006209       0.006378       0.012709      -0.026459      -0.016525       0.000592       0.015932             12.786454      13.842467      -0.609583       0.284506      11.605470      -7.618894      12.911426          -0.000004
          145              C       7.603313      13.827990      10.340322       0.236265      32.302058 0.35835036E+03  0.80327526E+04                                 9.092616                            6.518957       0.011612       2.038315                    0.999355      24.774542      69.696641       0.614426       0.444713      -1.046162       0.029192       0.012407      -0.005339       0.032166       0.002143       0.015294       0.056310      -0.007523      -0.031493      -0.059667       0.000920       0.058747             11.210752      13.572744      -0.402481      -0.070967       9.166062      -5.546813      10.893450          -0.000006
          146              C       9.078899      13.824804      10.276592      -0.277150      30.105718 0.43611867E+03  0.10394059E+05                                 8.687156                            7.049890      -0.513616       1.818722                    0.997279      31.234058      94.288364       0.601360       0.427357      -1.043809       0.003172      -0.021871       0.090587       0.093243      -0.014236       0.018430       0.008679       0.019878      -0.019798      -0.028247       0.001849       0.026399              9.999541      11.112703       0.174344       0.046347       7.926419      -3.200506      10.959500          -0.000001
          147              C       3.273683      12.137531      12.134344      -0.007654      27.564788 0.37441691E+03  0.84610915E+04                                 7.998214                            6.400622      -0.209222       1.958782                    0.998906      26.280401      73.539462       0.660564       0.410318      -1.070499      -0.012182       0.038164       0.040727       0.057128       0.006594       0.008473      -0.032770       0.003638      -0.008163      -0.037202       0.005953       0.031249              9.405442       8.707759      -0.245784      -0.221712      10.351821      -4.601994       9.156747          -0.000005
          148              C       3.357113      14.057421      10.450258      -0.270655      30.430030 0.44606119E+03  0.10671694E+05                                 8.691332                            7.086026      -0.466266       1.832499                    0.997266      31.237699      93.920563       0.606492       0.422126      -1.048932      -0.000672      -0.033816       0.078278       0.085273       0.006686      -0.021260       0.006053       0.016009      -0.046772      -0.028814       0.001877       0.026938              9.996069      10.850616      -0.545120      -0.150981       9.480385      -3.483312       9.657206          -0.000001
          149              C       9.712716      13.396214      11.562360      -0.198009      26.750012 0.38270817E+03  0.87785169E+04                                 7.944114                            6.537132      -0.078057       1.971922                    0.998655      29.033631      84.418574       0.637697       0.418734      -1.055060      -0.052935      -0.033733      -0.072994       0.096272      -0.008547       0.010121      -0.031049      -0.048861       0.032692      -0.032306      -0.016138       0.048444              9.076923       8.471419       0.818382       0.234760       8.802745      -3.835427       9.956604          -0.000009
          150              C       2.769369      13.464725      11.689822      -0.194249      26.821848 0.38180744E+03  0.87392360E+04                                 7.932652                            6.512234      -0.036677       1.983298                    0.998957      28.889114      83.488197       0.642436       0.416531      -1.058080       0.056349      -0.031322      -0.079028       0.101988       0.008121      -0.006153      -0.024221      -0.055600       0.010998      -0.031088      -0.011815       0.042903              9.089600       8.099056      -0.795629      -0.157702      10.132879      -4.091723       9.036865          -0.000007
          151              C      11.112343       1.997961       5.493595       0.220607      33.160620 0.36840261E+03  0.83037795E+04                                 9.206192                            6.584731      -0.013350       2.028994                    0.999417      24.999107      70.201398       0.615699       0.441352      -1.049614      -0.025760      -0.009915       0.011760       0.030003      -0.010568       0.009484       0.054766       0.001615      -0.029710      -0.061070       0.008673       0.052397             11.399492      13.486548       0.798916       0.572744      10.289760      -5.807717      10.422167          -0.000005
          152              C      11.756122       2.906124       4.614110      -0.048197      40.672751 0.43998738E+03  0.10305786E+05                                10.144914                            6.935558       0.058382       2.011903                    0.999599      27.739629      77.875447       0.637839       0.409972      -1.075546       0.020142       0.010450      -0.004138       0.023066       0.004214      -0.002912       0.004894       0.023085      -0.007113      -0.013651      -0.000094       0.013744             12.953849      13.760096       0.233506       0.347664      12.715884      -7.882369      12.385566          -0.000005
          153              C      11.021442       3.785610       3.766490       0.035172      39.585674 0.43613510E+03  0.10189644E+05                                10.050339                            6.986158      -0.026654       1.997534                    0.999507      26.910557      75.368033       0.624714       0.419650      -1.069655      -0.024845      -0.004629      -0.000036       0.025272       0.006241       0.011689       0.003132       0.021174      -0.019246      -0.011784      -0.009081       0.020865             12.657783      13.850223       0.337062       0.039776      12.429340      -7.476424      11.693787          -0.000007
          154              C       0.702304       2.949143       4.618890      -0.051096      40.146520 0.43523685E+03  0.10171528E+05                                10.057655                            6.899618       0.047384       2.009047                    0.999584      27.728367      77.872070       0.638984       0.410162      -1.074930      -0.023799       0.003506      -0.003311       0.024283      -0.009256       0.006210       0.006378       0.012709      -0.026459      -0.016525       0.000592       0.015933             12.786458      13.842474       0.609586      -0.284510      11.605474      -7.618895      12.911426          -0.000005
          155              C       1.377213       2.104710       5.592378       0.236267      32.301984 0.35834943E+03  0.80327269E+04                                 9.092609                            6.518953       0.011614       2.038316                    0.999355      24.774496      69.696507       0.614426       0.444713      -1.046161       0.029192      -0.012407       0.005338       0.032165      -0.002143      -0.015294       0.056311      -0.007526      -0.031491      -0.059668       0.000918       0.058749             11.210742      13.572732       0.402481       0.070966       9.166056      -5.546808      10.893439          -0.000004
          156              C       2.852799       2.107896       5.656108      -0.277149      30.105668 0.43611785E+03  0.10394034E+05                                 8.687146                            7.049883      -0.513615       1.818723                    0.997279      31.234009      94.288163       0.601360       0.427357      -1.043809       0.003172       0.021871      -0.090586       0.093243       0.014235      -0.018430       0.008678       0.019879      -0.019796      -0.028247       0.001848       0.026399              9.999528      11.112689      -0.174344      -0.046346       7.926409      -3.200501      10.959487          -0.000001
          157              C       9.499783       3.795169       3.798356      -0.007654      27.564792 0.37441694E+03  0.84610929E+04                                 7.998216                            6.400623      -0.209224       1.958782                    0.998906      26.280410      73.539509       0.660564       0.410318      -1.070499      -0.012182      -0.038164      -0.040727       0.057128      -0.006594      -0.008473      -0.032770       0.003638      -0.008163      -0.037202       0.005953       0.031250              9.405445       8.707760       0.245785       0.221711      10.351827      -4.601995       9.156747          -0.000005
          158              C       9.583213       1.875279       5.482442      -0.270655      30.430061 0.44606168E+03  0.10671710E+05                                 8.691342                            7.086032      -0.466268       1.832498                    0.997266      31.237731      93.920715       0.606491       0.422127      -1.048932      -0.000672       0.033816      -0.078278       0.085273      -0.006686       0.021260       0.006053       0.016009      -0.046772      -0.028815       0.001877       0.026938              9.996081      10.850627       0.545124       0.150979       9.480399      -3.483320       9.657217          -0.000001
          159              C       3.486616       2.536486       4.370340      -0.198009      26.750020 0.38270835E+03  0.87785227E+04                                 7.944116                            6.537134      -0.078057       1.971922                    0.998655      29.033643      84.418632       0.637697       0.418734      -1.055060      -0.052935       0.033733       0.072994       0.096272       0.008547      -0.010121      -0.031050      -0.048860       0.032692      -0.032306      -0.016138       0.048444              9.076924       8.471422      -0.818384      -0.234757       8.802748      -3.835425       9.956602          -0.000009
          160              C       8.995469       2.467975       4.242878      -0.194249      26.821839 0.38180727E+03  0.87392319E+04                                 7.932652                            6.512233      -0.036678       1.983297                    0.998957      28.889114      83.488218       0.642436       0.416531      -1.058080       0.056349       0.031322       0.079028       0.101988      -0.008121       0.006153      -0.024221      -0.055600       0.010998      -0.031088      -0.011815       0.042903              9.089601       8.099055       0.795630       0.157701      10.132882      -4.091723       9.036864          -0.000007
          161              N       6.897274       9.562807      14.672423      -0.171971      40.883455 0.51476192E+03  0.12378346E+05                                 9.786999                            7.255637       0.188302       2.074996                    0.999556      27.732663      75.617291       0.664162       0.383509      -1.107898      -0.122305       0.060756      -0.069285       0.153135       0.021302      -0.018470       0.044046       0.102317      -0.080461      -0.082088       0.012098       0.069989             12.025069      14.707233       1.992034       0.274933      10.860923      -5.000202      10.507051           0.000000
          162              N       5.510098       9.522975      14.616659      -0.170506      40.426122 0.50611785E+03  0.12127104E+05                                 9.717291                            7.197452       0.189426       2.076204                    0.999591      27.676987      75.494190       0.665983       0.383828      -1.106933       0.122871       0.066892      -0.053655       0.149836      -0.021118       0.018698       0.047267       0.096207      -0.084905      -0.083916       0.016210       0.067706             11.919607      14.673389      -0.257629       2.093214      11.506325      -4.846476       9.579107           0.000001
          163              N       0.671174       6.369893       1.260277      -0.171972      40.883720 0.51476560E+03  0.12378459E+05                                 9.787042                            7.255664       0.188299       2.074992                    0.999556      27.732779      75.617726       0.664160       0.383509      -1.107897      -0.122305      -0.060758       0.069285       0.153135      -0.021302       0.018470       0.044046       0.102318      -0.080460      -0.082088       0.012098       0.069990             12.025128      14.707302      -1.992042      -0.274939      10.860978      -5.000234      10.507104           0.000002
          164              N      11.736198       6.409725       1.316041      -0.170507      40.426287 0.50612009E+03  0.12127173E+05                                 9.717319                            7.197469       0.189423       2.076201                    0.999591      27.677062      75.494478       0.665982       0.383829      -1.106933       0.122871      -0.066892       0.053656       0.149836       0.021117      -0.018697       0.047268       0.096206      -0.084904      -0.083916       0.016211       0.067705             11.919645      14.673434       0.257627      -2.093219      11.506366      -4.846495       9.579136           0.000002
          165              N      10.010324       9.226627       1.596457      -0.171972      40.883649 0.51476464E+03  0.12378429E+05                                 9.787029                            7.255656       0.188303       2.074994                    0.999556      27.732747      75.617594       0.664161       0.383509      -1.107898      -0.122305       0.069286       0.060757       0.153135       0.018470       0.021302      -0.044045       0.091390      -0.113246      -0.082088       0.012097       0.069990             12.025111      14.707279      -0.274937       1.992039      10.507090       5.000225      10.860962           0.000001
          166              N       8.623148       9.282391       1.556625      -0.170506      40.426127 0.50611790E+03  0.12127106E+05                                 9.717292                            7.197452       0.189423       2.076203                    0.999591      27.676993      75.494212       0.665984       0.383828      -1.106933       0.122872       0.053655       0.066892       0.149836      -0.018698      -0.021117      -0.047267       0.090555      -0.101857      -0.083916       0.016211       0.067705             11.919608      14.673390      -2.093214      -0.257628       9.579108       4.846476      11.506326           0.000002
          167              N       3.784224       6.706073      14.336243      -0.171971      40.883488 0.51476232E+03  0.12378359E+05                                 9.787007                            7.255642       0.188296       2.074994                    0.999556      27.732678      75.617368       0.664161       0.383510      -1.107897      -0.122305      -0.069285      -0.060756       0.153134      -0.018470      -0.021302      -0.044046       0.091387      -0.113244      -0.082088       0.012099       0.069989             12.025080      14.707248       0.274934      -1.992036      10.507058       5.000206      10.860933           0.000001
          168              N       2.397048       6.650309      14.376075      -0.170508      40.426315 0.50612058E+03  0.12127187E+05                                 9.717323                            7.197472       0.189428       2.076203                    0.999591      27.677073      75.494509       0.665982       0.383829      -1.106933       0.122871      -0.053656      -0.066892       0.149836       0.018698       0.021118      -0.047268       0.090556      -0.101858      -0.083917       0.016211       0.067706             11.919649      14.673439       2.093220       0.257626       9.579139       4.846497      11.506370           0.000002
          169              N       8.667976      14.336243       6.706073      -0.171973      40.883749 0.51476578E+03  0.12378465E+05                                 9.787046                            7.255665       0.188299       2.074992                    0.999556      27.732795      75.617783       0.664160       0.383509      -1.107897       0.122305      -0.060758      -0.069285       0.153135       0.021302       0.018470      -0.044046       0.102318      -0.080460      -0.082088       0.012099       0.069990             12.025135      14.707314       1.992046      -0.274937      10.860984       5.000237      10.507108           0.000001
          170              N      10.055151      14.376075       6.650309      -0.170506      40.426255 0.50611958E+03  0.12127159E+05                                 9.717316                            7.197468       0.189420       2.076201                    0.999591      27.677051      75.494460       0.665982       0.383829      -1.106933      -0.122871      -0.066892      -0.053655       0.149836      -0.021117      -0.018697      -0.047268       0.096206      -0.084904      -0.083917       0.016211       0.067705             11.919640      14.673445      -0.257624      -2.093219      11.506351       4.846484       9.579126           0.000002
          171              N       2.441876       1.596457       9.226627      -0.171971      40.883423 0.51476118E+03  0.12378325E+05                                 9.786997                            7.255634       0.188300       2.074995                    0.999556      27.732650      75.617266       0.664162       0.383510      -1.107897       0.122305       0.060755       0.069285       0.153134      -0.021302      -0.018470      -0.044046       0.102316      -0.080460      -0.082088       0.012099       0.069989             12.025068      14.707236      -1.992037       0.274930      10.860921       5.000200      10.507047           0.000001
          172              N       3.829051       1.556625       9.282391      -0.170506      40.426134 0.50611802E+03  0.12127110E+05                                 9.717293                            7.197453       0.189427       2.076204                    0.999591      27.676997      75.494227       0.665983       0.383828      -1.106933      -0.122871       0.066892       0.053655       0.149836       0.021118       0.018698      -0.047267       0.096207      -0.084905      -0.083916       0.016210       0.067706             11.919608      14.673407       0.257626       2.093214      11.506316       4.846467       9.579101           0.000002
          173              N       5.554926      14.672423       9.562807      -0.171971      40.883536 0.51476272E+03  0.12378372E+05                                 9.787016                            7.255646       0.188296       2.074993                    0.999556      27.732701      75.617462       0.664161       0.383510      -1.107897       0.122305      -0.069285       0.060756       0.153135       0.018470      -0.021302       0.044047       0.091388      -0.113245      -0.082088       0.012099       0.069989             12.025093      14.707268      -0.274933      -1.992041      10.507068      -5.000212      10.860944           0.000000
          174              N       6.942101      14.616659       9.522975      -0.170508      40.426349 0.50612099E+03  0.12127200E+05                                 9.717327                            7.197475       0.189426       2.076202                    0.999591      27.677092      75.494576       0.665982       0.383829      -1.106933      -0.122871      -0.053656       0.066893       0.149836      -0.018698       0.021118       0.047268       0.090556      -0.101858      -0.083917       0.016211       0.067706             11.919655      14.673461      -2.093221       0.257624       9.579137      -4.846491      11.506366           0.000001
          175              N      11.781026       1.260277       6.369893      -0.171971      40.883579 0.51476340E+03  0.12378392E+05                                 9.787019                            7.255648       0.188302       2.074995                    0.999556      27.732720      75.617507       0.664161       0.383509      -1.107898       0.122304       0.069285      -0.060757       0.153134      -0.018470       0.021302       0.044045       0.091390      -0.113246      -0.082088       0.012097       0.069990             12.025099      14.707270       0.274933       1.992041      10.507077      -5.000218      10.860950           0.000002
          176              N       0.716001       1.316041       6.409725      -0.170506      40.426109 0.50611753E+03  0.12127096E+05                                 9.717293                            7.197453       0.189422       2.076203                    0.999591      27.676983      75.494204       0.665983       0.383829      -1.106933      -0.122871       0.053655      -0.066892       0.149836       0.018698      -0.021118       0.047267       0.090555      -0.101857      -0.083916       0.016211       0.067705             11.919609      14.673406       2.093214      -0.257627       9.579103      -4.846469      11.506318           0.000002
          177             Cl       9.316736       6.968007      14.693614      -0.494415     146.672055 0.41743136E+04  0.16117202E+06                                18.758614                           17.364402       1.519576       2.117458                    0.999484      74.778129     219.626438       0.585647       0.270873      -1.270131       0.000535      -0.039120      -0.056323       0.068577      -0.006907       0.004023       0.063217       0.141549      -0.068256      -0.107227       0.024728       0.082498             20.663530      25.663482      -2.997217       2.741633      17.317824       3.197738      19.009285           0.000001
          178             Cl       3.090636       8.964693       1.239086      -0.494416     146.672285 0.41743220E+04  0.16117242E+06                                18.758636                           17.364422       1.519574       2.117458                    0.999484      74.778172     219.626634       0.585646       0.270873      -1.270131       0.000533       0.039118       0.056321       0.068576       0.006907      -0.004022       0.063216       0.141551      -0.068254      -0.107227       0.024728       0.082499             20.663556      25.663518       2.997224      -2.741636      17.317847       3.197743      19.009303           0.000000
          179             Cl      -0.022414       9.205436      14.934357      -0.494417     146.672534 0.41743312E+04  0.16117287E+06                                18.758659                           17.364443       1.519571       2.117456                    0.999484      74.778228     219.626882       0.585646       0.270873      -1.270131       0.000535       0.056322      -0.039119       0.068576      -0.004022      -0.006907      -0.063216       0.104903      -0.178197      -0.107227       0.024728       0.082499             20.663582      25.663544      -2.741641      -2.997226      19.009333      -3.197750      17.317869           0.000002
          180             Cl       6.203686       6.727264       0.998343      -0.494414     146.671821 0.41743051E+04  0.16117160E+06                                18.758593                           17.364383       1.519579       2.117460                    0.999484      74.778076     219.626206       0.585647       0.270873      -1.270131       0.000533      -0.056322       0.039119       0.068577       0.004023       0.006907      -0.063217       0.104902      -0.178198      -0.107227       0.024729       0.082498             20.663506      25.663457       2.741629       2.997213      19.009259      -3.197732      17.317802          -0.000001
          181             Cl       6.248514       0.998343       6.727264      -0.494415     146.672359 0.41743248E+04  0.16117256E+06                                18.758644                           17.364429       1.519573       2.117457                    0.999484      74.778181     219.626688       0.585646       0.270873      -1.270131      -0.000534       0.039119      -0.056322       0.068577      -0.006907      -0.004022      -0.063216       0.141551      -0.068254      -0.107227       0.024728       0.082499             20.663565      25.663529      -2.997223      -2.741638      17.317855      -3.197745      19.009311          -0.000001
          182             Cl       0.022414      14.934357       9.205436      -0.494412     146.671859 0.41743066E+04  0.16117168E+06                                18.758597                           17.364387       1.519579       2.117460                    0.999484      74.778075     219.626223       0.585647       0.270873      -1.270131      -0.000535      -0.039119       0.056322       0.068576       0.006907       0.004023      -0.063217       0.141550      -0.068257      -0.107228       0.024729       0.082499             20.663511      25.663460       2.997211       2.741632      17.317807      -3.197734      19.009267           0.000001
          183             Cl       3.135464      14.693614       6.968007      -0.494414     146.671811 0.41743047E+04  0.16117158E+06                                18.758592                           17.364383       1.519580       2.117460                    0.999484      74.778065     219.626170       0.585647       0.270873      -1.270131      -0.000534      -0.056322      -0.039119       0.068576      -0.004023       0.006907       0.063217       0.104902      -0.178199      -0.107228       0.024729       0.082499             20.663506      25.663460      -2.741631       2.997212      19.009256       3.197731      17.317802           0.000001
          184             Cl       9.361564       1.239086       8.964693      -0.494414     146.672418 0.41743270E+04  0.16117267E+06                                18.758649                           17.364434       1.519573       2.117457                    0.999484      74.778194     219.626751       0.585646       0.270873      -1.270131      -0.000534       0.056322       0.039119       0.068577       0.004023      -0.006907       0.063216       0.104904      -0.178198      -0.107227       0.024728       0.082499             20.663571      25.663531       2.741639      -2.997224      19.009322       3.197748      17.317861          -0.000001

******************************************************
Auxiliary information for the entire system
The total spin magnetic moment of the unit cell is   -0.000866
The total net atomic charge of the unit cell is   -0.000010
Accuracy of reproducing the electrostatic potential in the unit cell:
  The inner radius (bohr) =    5.0000
  The outer radius (bohr) =   12.0000
  Valid grid points have density less than (e/(bohr^3)) =    0.0001
  The number of valid grid points were=       192304
  The rms potential error without charges in kcal/mol is=      2.50896
  The rms potential error with partial charges in kcal/mol is=      0.77706
  The RRMSE value at monopole order=      0.30971
  The rms potential error with partial charges and cloud penetration in kcal/mol is=      0.77200
  The RRMSE value at monopole order with cloud penetration is=      0.30770
  The rms potential error with partial charges and atomic dipoles in kcal/mol is=      0.23988
  The RRMSE value at dipole order=      0.09561
  The rms potential error with partial charges, atomic dipoles and cloud penetration in kcal/mol is=      0.23385
  The RRMSE value at dipole order with cloud penetration=      0.09321

******************************************************
The electron densities and ab initio electrostatic potential were computed in VASP using the PBE functional and
projector augmented wave method. See the main text of the journal article for a description of computational details.
The atomic charges, dipoles, and quadrupoles were computed with the DDEC6 method as described in
(a) T. A. Manz and N. Gabaldon Limas, RSC Adv. 6 (2016) 47771-47801 DOI: 10.1039/c6ra04656h
(b) N. Gabaldon Limas and T. A. Manz, RSC Adv. 8 (2018) 2678-2707 DOI: 10.1039/c7ra11829e.
For each atom in the material, the electron cloud parameters were fit to the spherically averaged atom-in-material
electron density using radial positions for which this density was between 10^-4 and 10^-2 electrons per cubic bohr.
The polarizabilities, dispersion coefficients, and quantum Drude oscillator (QDO) parameters were fit using the MCLF method.
The magnetic structure of the system was optimized in VASP from the default ferromagnetic initial guess using spin polarization.
The atomic spin moments (ASMs) were computed on this optimized magnetic structure using the DDEC6 partition as inputs
to the method of T. A. Manz and D. S. Sholl, J. Chem. Theory Comput. 7 (2011) 4146-4164 DOI: 10.1021/ct200539n.
The RMSE and RRMSE were computed using a uniform grid with Ewald summation.
