# Supplementary material for: A collection of forcefield precursors for metal–organic frameworks
Source: RSC Adv. 2019 Nov 13;9(63):36492–507. doi: 10.1039/c9ra07327b (PMC9075174; doi:10.1039/c9ra07327b)
Supplement: RA-009-C9RA07327B-s5478 [file RA-009-C9RA07327B-s5478.xyz]

  122
jmolscript: load "" {1 1 1} spacegroup "x,y,z" unitcell [{      6.405000     0.000000     0.000000 }, {      0.000000    14.164000     0.000000 }, {     -1.852971     0.000000    20.012399 }]
Zn     4.567163     2.731669    18.848678     1.022380
Zn     2.287633     8.526303    10.885144     1.080082
Zn    -0.941619     9.813669    11.169921     1.022380
Zn     1.337911     1.444303    19.133454     1.080083
Zn    -0.015134    11.432331     1.163721     1.022380
Zn     2.264396     5.637697     9.127255     1.080081
Zn     5.493648     4.350331     8.842478     1.022380
Zn     3.214118    12.719697     0.878945     1.080082
Zn    -0.926486     7.082000    10.006199     1.057347
Zn     0.000000     0.000000     0.000000     1.057347
H     -0.378950     4.212374    13.514373     0.116002
H      0.250650     3.065090    15.437565     0.118489
H      3.963003     4.574972    15.105359     0.117701
H      3.361819     5.627357    13.138140     0.115144
H      2.751824     5.304418    19.484072     0.114116
H      0.957822     6.706654     0.398247     0.116579
H      0.547308     8.937484     9.445852     0.469618
H      4.284192     8.130136    11.975420     0.569754
H      4.004494    11.294374    16.504225     0.116002
H      3.374894    10.147090    14.581034     0.118489
H     -0.337459    11.656972    14.913240     0.117701
H      0.263725    12.709357    16.880459     0.115144
H      0.873720    12.386418    10.534527     0.114116
H      4.520692    13.788654     9.607953     0.116579
H      4.931207     1.855484     0.560347     0.469618
H     -0.658649     1.048136    18.043179     0.569755
H      4.930979     9.951626     6.498026     0.116003
H      4.301379    11.098910     4.574834     0.118489
H      0.589026     9.589028     4.907040     0.117701
H      1.190210     8.536643     6.874259     0.115144
H      1.800205     8.859582     0.528327     0.114117
H      3.594207     7.457346    19.614152     0.116579
H      4.004721     5.226516    10.566547     0.469617
H      0.267837     6.033864     8.036979     0.569754
H      0.547535     2.869626     3.508174     0.116003
H      1.177135     4.016910     5.431365     0.118489
H      4.889488     2.507028     5.099159     0.117701
H      4.288304     1.454643     3.131940     0.115144
H      3.678309     1.777582     9.477872     0.114117
H      0.031337     0.375346    10.404446     0.116579
H     -0.379178    12.308516    19.452052     0.469618
H      5.210678    13.115864     1.969220     0.569755
C      1.016947     5.873811    11.927590     0.608536
C      1.421482     5.063630    13.127133    -0.024655
C      0.494608     4.280361    13.826566    -0.099943
C      0.869887     3.594823    14.989287    -0.106704
C      2.176789     3.706719    15.477389    -0.017626
C      3.095040     4.487155    14.781158    -0.102628
C      2.727092     5.137283    13.608431    -0.099941
C      2.576030     3.032512    16.761785     0.616659
C      0.254190     4.388007    19.798867     0.614509
C      0.831276     5.780328    19.930348    -0.026911
C      2.187302     6.012618    19.694202    -0.102991
C      1.861205     6.855376     0.236146    -0.106094
C      2.608597    12.955811    18.091009     0.608536
C      2.204061    12.145630    16.891465    -0.024655
C      3.130936    11.362361    16.192032    -0.099943
C      2.755656    10.676823    15.029312    -0.106704
C      1.448755    10.788719    14.541209    -0.017627
C      0.530503    11.569155    15.237441    -0.102629
C      0.898451    12.219283    16.410167    -0.099941
C      1.049514    10.114512    13.256813     0.616659
C      3.371354    11.470007    10.219732     0.614509
C      2.794268    12.862328    10.088250    -0.026911
C      1.438241    13.094618    10.324397    -0.102991
C      3.617310    13.937376     9.770053    -0.106094
C      3.535082     8.290189     8.084809     0.608536
C      3.130547     9.100370     6.885266    -0.024655
C      4.057421     9.883639     6.185833    -0.099943
C      3.682142    10.569177     5.023112    -0.106704
C      2.375240    10.457281     4.535010    -0.017627
C      1.456989     9.676845     5.231241    -0.102628
C      1.824937     9.026717     6.403968    -0.099941
C      1.975999    11.131488     3.250614     0.616660
C      4.297839     9.775993     0.213532     0.614509
C      3.720753     8.383672     0.082051    -0.026910
C      2.364727     8.151382     0.318197    -0.102993
C      2.690824     7.308624    19.776253    -0.106096
C      1.943432     1.208189     1.921390     0.608536
C      2.347968     2.018370     3.120934    -0.024655
C      1.421093     2.801639     3.820367    -0.099943
C      1.796373     3.487177     4.983087    -0.106704
C      3.103274     3.375281     5.471190    -0.017627
C      4.021526     2.594845     4.774958    -0.102628
C      3.653578     1.944717     3.602232    -0.099941
C      3.502515     4.049488     6.755586     0.616659
C      1.180675     2.693993     9.792667     0.614509
C      1.757761     1.301672     9.924149    -0.026910
C      3.113788     1.069382     9.688002    -0.102993
C      0.934719     0.226624    10.242346    -0.106096
O      1.949903     6.409777    11.238563    -0.621962
O     -0.204838     5.994771    11.675434    -0.540815
O      3.682817     3.407009    17.252889    -0.568122
O      1.817224     2.144430    17.237080    -0.583794
O      1.042488     3.427688    19.855902    -0.586185
O     -1.003014     4.310105    19.617955    -0.569257
O      0.379709     8.737347    10.169901    -0.969616
O      4.243514     8.265827    11.335623    -1.080998
O      1.675640    13.491777    18.780035    -0.621963
O      3.830381    13.076771    18.343165    -0.540815
O     -0.057274    10.489009    12.765709    -0.568122
O      1.808320     9.226430    12.781519    -0.583794
O      2.583055    10.509688    10.162696    -0.586185
O      4.628557    11.392105    10.400644    -0.569257
O      3.245835     1.655347    19.848698    -0.969616
O     -0.617970     1.183827    18.682975    -1.080999
O      2.602126     7.754223     8.773836    -0.621962
O      4.756867     8.169229     8.336965    -0.540815
O      0.869212    10.756991     2.759510    -0.568122
O      2.734805    12.019570     2.775319    -0.583794
O      3.509541    10.736312     0.156497    -0.586185
O      5.555043     9.853895     0.394444    -0.569257
O      4.172320     5.426653     9.842498    -0.969616
O      0.308515     5.898173     8.676776    -1.080998
O      2.876389     0.672223     1.232364    -0.621963
O      0.721648     1.087229     1.669234    -0.540815
O      4.609303     3.674991     7.246690    -0.568122
O      2.743709     4.937570     7.230880    -0.583793
O      1.968974     3.654312     9.849703    -0.586185
O     -0.076528     2.771895     9.611755    -0.569257
O      1.306194    12.508653     0.163701    -0.969616
O      5.169999    12.980173     1.329424    -1.080999

The following XYZ coordinates are in angstroms. Other properties are in atomic units.
The sperically averaged electron density of each atom fit to a function of the form exp(a - br)
eigen_1, eigen_2 and eigen_3 are the three eigenvalues of traceless quadrupole moment tensor
  atom number  atomic symbol              X              Y              Z     net charge C6 coefficient C8 coefficient C10 coefficient fluctuating dipole atomic polarizability isotropic forcefield polarizability              a              b squared Pearson coefficient          <r^3>          <r^4>         wp_QDO          m_QDO          q_QDO       dipole_x       dipole_y       dipole_z         dipole            Qxy            Qxz            Qyz     Q(x^2-y^2)  Q(3z^2 - R^2)        eigen_1        eigen_2        eigen_3 static polarizability      alpha(xx)      alpha(xy)      alpha(xz)      alpha(yy)      alpha(yz)      alpha(zz) atomic spin moment
            1             Zn       4.567163       2.731669      18.848678       1.022380      76.661541 0.15405992E+04  0.46756619E+05                                15.003802                           13.001320       0.150101       1.953122                    0.997242      42.637278     114.135492       0.490497       0.411449      -1.134457      -0.012912      -0.013214       0.004532       0.019022      -0.015178      -0.044712       0.000859      -0.059890      -0.047946      -0.064866       0.019670       0.045196             17.097802      20.261183       0.978125       3.419242      17.432681      -2.340537      13.599541           0.000008
            2             Zn       2.287633       8.526303      10.885144       1.080082      77.513126 0.14434993E+04  0.43389825E+05                                16.415753                           13.666105       0.019754       1.906683                    0.998195      42.805034     116.536685       0.419982       0.485181      -1.081447       0.006784      -0.012258      -0.001410       0.014081      -0.033101       0.036140      -0.026893       0.052244       0.040497      -0.050636      -0.019637       0.070273             19.758440      21.916017       0.550685      -1.536943      21.075418       2.154733      16.283884          -0.000001
            3             Zn      -0.941619       9.813669      11.169921       1.022380      76.661532 0.15405986E+04  0.46756595E+05                                15.003802                           13.001318       0.150099       1.953122                    0.997242      42.637271     114.135471       0.490497       0.411450      -1.134457       0.012912      -0.013214      -0.004532       0.019022       0.015178      -0.044713      -0.000859      -0.059891      -0.047946      -0.064866       0.019670       0.045196             17.097802      20.261185      -0.978120       3.419247      17.432676       2.340544      13.599546           0.000008
            4             Zn       1.337911       1.444303      19.133454       1.080083      77.513202 0.14435008E+04  0.43389877E+05                                16.415754                           13.666104       0.019755       1.906684                    0.998195      42.805055     116.536706       0.419982       0.485181      -1.081447      -0.006784      -0.012258       0.001410       0.014081       0.033101       0.036140       0.026893       0.052245       0.040496      -0.050636      -0.019637       0.070274             19.758441      21.916015      -0.550686      -1.536942      21.075421      -2.154736      16.283887          -0.000002
            5             Zn      -0.015134      11.432331       1.163721       1.022380      76.661627 0.15406013E+04  0.46756687E+05                                15.003795                           13.001314       0.150108       1.953124                    0.997241      42.637330     114.135555       0.490498       0.411449      -1.134458       0.012912       0.013214      -0.004532       0.019022      -0.015178      -0.044712       0.000859      -0.059891      -0.047947      -0.064866       0.019670       0.045196             17.097794      20.261171       0.978125       3.419240      17.432673      -2.340536      13.599536           0.000006
            6             Zn       2.264396       5.637697       9.127255       1.080081      77.512887 0.14434938E+04  0.43389635E+05                                16.415754                           13.666105       0.019746       1.906681                    0.998195      42.804982     116.536662       0.419981       0.485183      -1.081445      -0.006784       0.012258       0.001410       0.014081      -0.033100       0.036138      -0.026893       0.052244       0.040497      -0.050636      -0.019636       0.070272             19.758441      21.916024       0.550686      -1.536942      21.075416       2.154733      16.283884           0.000003
            7             Zn       5.493648       4.350331       8.842478       1.022380      76.661729 0.15406033E+04  0.46756757E+05                                15.003796                           13.001313       0.150114       1.953126                    0.997241      42.637377     114.135646       0.490499       0.411448      -1.134459      -0.012912       0.013214       0.004532       0.019023       0.015179      -0.044712      -0.000859      -0.059891      -0.047947      -0.064866       0.019670       0.045196             17.097797      20.261177      -0.978121       3.419247      17.432671       2.340542      13.599542           0.000006
            8             Zn       3.214118      12.719697       0.878945       1.080082      77.512867 0.14434933E+04  0.43389618E+05                                16.415752                           13.666104       0.019747       1.906681                    0.998195      42.804970     116.536629       0.419981       0.485183      -1.081445       0.006784       0.012259      -0.001410       0.014081       0.033100       0.036139       0.026893       0.052244       0.040497      -0.050636      -0.019636       0.070272             19.758439      21.916012      -0.550686      -1.536942      21.075419      -2.154736      16.283886           0.000003
            9             Zn      -0.926486       7.082000      10.006199       1.057347      69.574899 0.13447720E+04  0.39683634E+05                                15.358532                           13.185058       0.110578       1.949856                    0.996132      42.226133     113.634661       0.428151       0.484782      -1.082458      -0.000000      -0.000000       0.000000       0.000000       0.010250      -0.043538       0.018473       0.016149      -0.008227      -0.050423       0.002721       0.047703             18.266861      19.842923      -1.666224       2.023954      20.936949       1.513415      14.020712          -0.000005
           10             Zn       0.000000       0.000000       0.000000       1.057347      69.574957 0.13447732E+04  0.39683675E+05                                15.358532                           13.185058       0.110578       1.949856                    0.996132      42.226142     113.634652       0.428151       0.484782      -1.082458       0.000000      -0.000000      -0.000000       0.000000      -0.010250      -0.043538      -0.018473       0.016148      -0.008226      -0.050423       0.002721       0.047703             18.266863      19.842926       1.666224       2.023957      20.936952      -1.513411      14.020711          -0.000005
           11              H      -0.378950       4.212374      13.514373       0.116002       1.096482 0.79812897E+01  0.77948205E+02                                 1.723026                            1.626536      -1.015983       2.398562                    0.997718       3.437346       9.454584       0.504530       1.243042      -0.717401      -0.036293      -0.005138      -0.012444       0.038710       0.006900       0.003047      -0.003615       0.016904      -0.010906      -0.011593      -0.001311       0.012904              1.751211       2.282152       0.026507       0.266352       1.376312      -0.072967       1.595169          -0.000000
           12              H       0.250650       3.065090      15.437565       0.118489       1.111362 0.80687955E+01  0.78759547E+02                                 1.720431                            1.622562      -0.967907       2.420226                    0.998427       3.367126       9.160367       0.512845       1.223560      -0.722603      -0.027595      -0.023031       0.016281       0.039459       0.012082       0.000723      -0.006184       0.013776      -0.010002      -0.015068      -0.000847       0.015915              1.751691       1.835820       0.302228      -0.270469       1.658500      -0.367100       1.760755           0.000001
           13              H       3.963003       4.574972      15.105359       0.117701       1.129707 0.82467433E+01  0.81009100E+02                                 1.741811                            1.641286      -1.030641       2.392147                    0.997487       3.431286       9.391987       0.509023       1.224947      -0.721752       0.035729       0.006246       0.014111       0.038919       0.006395       0.002919      -0.004658       0.014452      -0.018908      -0.011814      -0.001052       0.012867              1.767211       2.285028       0.038834       0.270534       1.371721      -0.085812       1.644883           0.000001
           14              H       3.361819       5.627357      13.138140       0.115144       0.994500 0.69853414E+01  0.66482806E+02                                 1.662922                            1.558306      -0.853357       2.476129                    0.999064       3.421378       9.520578       0.493668       1.303615      -0.703617       0.028357       0.020841      -0.019002       0.039994       0.010219      -0.001240      -0.006564       0.007111      -0.006735      -0.012108      -0.001398       0.013506              1.714122       1.800433       0.278418      -0.294214       1.598597      -0.345661       1.743336          -0.000001
           15              H       2.751824       5.304418      19.484072       0.114116       1.037353 0.73596115E+01  0.71485143E+02                                 1.744334                            1.623183      -1.291152       2.267747                    0.993908       3.729484      10.737251       0.469714       1.342492      -0.693383       0.025110      -0.027001      -0.008137       0.037759      -0.003071      -0.004320       0.002483       0.001325      -0.029000      -0.010992       0.001732       0.009260              1.796511       1.850243      -0.416668      -0.138381       2.142373       0.213945       1.396918          -0.000000
           16              H       0.957822       6.706654       0.398247       0.116579       1.113510 0.80253862E+01  0.78743615E+02                                 1.763727                            1.647354      -1.031904       2.392372                    0.997175       3.494265       9.736784       0.492286       1.268059      -0.711509      -0.037332      -0.004468       0.007241       0.038290       0.000333      -0.006735       0.001860       0.008258      -0.031086      -0.012703       0.001302       0.011400              1.800134       2.478365       0.125733      -0.104499       1.578252       0.012489       1.343784          -0.000001
           17              H       0.547308       8.937484       9.445852       0.469618       0.296061 0.16514035E+01  0.11423259E+02                                 0.881778                            0.874883      -1.420554       2.434526                    0.999923       1.980211       5.378654       0.509438       1.738111      -0.628211       0.005537       0.007992      -0.023809       0.025718       0.001605      -0.001125      -0.005231      -0.007132       0.020498      -0.007327      -0.002555       0.009882              0.893810       0.890317       0.017869      -0.038258       0.834859      -0.010563       0.956255          -0.000000
           18              H       4.284192       8.130136      11.975420       0.569754       0.177953 0.84009093E+00  0.48680235E+01                                 0.611868                            0.611752      -1.548756       2.486980                    0.999896       1.397917       3.384245       0.632739       1.670534      -0.639646      -0.000491      -0.007335       0.016754       0.018296       0.000226       0.001239      -0.003949       0.000146       0.030405      -0.006312      -0.004865       0.011177              0.615174       0.603502       0.000802      -0.004790       0.604336      -0.009737       0.637686           0.000000
           19              H       4.004494      11.294374      16.504225       0.116002       1.096482 0.79812895E+01  0.77948205E+02                                 1.723026                            1.626536      -1.015983       2.398562                    0.997718       3.437346       9.454585       0.504530       1.243042      -0.717401       0.036293      -0.005138       0.012444       0.038710      -0.006900       0.003047       0.003615       0.016904      -0.010906      -0.011593      -0.001311       0.012904              1.751212       2.282153      -0.026507       0.266352       1.376312       0.072967       1.595169          -0.000000
           20              H       3.374894      10.147090      14.581034       0.118489       1.111362 0.80687951E+01  0.78759539E+02                                 1.720431                            1.622562      -0.967906       2.420226                    0.998427       3.367125       9.160363       0.512845       1.223560      -0.722603       0.027595      -0.023031      -0.016281       0.039459      -0.012082       0.000723       0.006184       0.013776      -0.010002      -0.015068      -0.000847       0.015915              1.751691       1.835820      -0.302228      -0.270469       1.658499       0.367099       1.760754           0.000001
           21              H      -0.337459      11.656972      14.913240       0.117701       1.129706 0.82467376E+01  0.81009038E+02                                 1.741811                            1.641286      -1.030641       2.392147                    0.997487       3.431286       9.391990       0.509023       1.224948      -0.721752      -0.035729       0.006246      -0.014111       0.038919      -0.006395       0.002919       0.004658       0.014452      -0.018908      -0.011814      -0.001052       0.012867              1.767211       2.285028      -0.038833       0.270535       1.371721       0.085813       1.644884           0.000001
           22              H       0.263725      12.709357      16.880459       0.115144       0.994500 0.69853399E+01  0.66482787E+02                                 1.662922                            1.558306      -0.853357       2.476129                    0.999064       3.421378       9.520577       0.493668       1.303614      -0.703617      -0.028357       0.020841       0.019002       0.039994      -0.010219      -0.001240       0.006564       0.007111      -0.006735      -0.012108      -0.001398       0.013506              1.714122       1.800432      -0.278417      -0.294215       1.598597       0.345662       1.743337          -0.000001
           23              H       0.873720      12.386418      10.534527       0.114116       1.037352 0.73596081E+01  0.71485102E+02                                 1.744333                            1.623183      -1.291152       2.267747                    0.993908       3.729484      10.737250       0.469714       1.342491      -0.693383      -0.025110      -0.027001       0.008137       0.037759       0.003071      -0.004320      -0.002483       0.001325      -0.029000      -0.010992       0.001732       0.009260              1.796511       1.850242       0.416667      -0.138381       2.142373      -0.213945       1.396918          -0.000000
           24              H       4.520692      13.788654       9.607953       0.116579       1.113509 0.80253777E+01  0.78743517E+02                                 1.763726                            1.647354      -1.031904       2.392372                    0.997175       3.494265       9.736786       0.492286       1.268059      -0.711509       0.037332      -0.004468      -0.007241       0.038290      -0.000333      -0.006735      -0.001860       0.008258      -0.031086      -0.012703       0.001302       0.011400              1.800133       2.478364      -0.125734      -0.104499       1.578252      -0.012489       1.343784          -0.000001
           25              H       4.931207       1.855484       0.560347       0.469618       0.296061 0.16514046E+01  0.11423267E+02                                 0.881778                            0.874882      -1.420554       2.434526                    0.999923       1.980212       5.378655       0.509439       1.738110      -0.628211      -0.005537       0.007992       0.023809       0.025718      -0.001605      -0.001125       0.005231      -0.007132       0.020498      -0.007327      -0.002555       0.009882              0.893810       0.890317      -0.017869      -0.038258       0.834859       0.010563       0.956255          -0.000000
           26              H      -0.658649       1.048136      18.043179       0.569755       0.177953 0.84008911E+00  0.48680108E+01                                 0.611868                            0.611751      -1.548756       2.486981                    0.999896       1.397916       3.384243       0.632739       1.670534      -0.639646       0.000491      -0.007335      -0.016754       0.018296      -0.000226       0.001239       0.003949       0.000146       0.030405      -0.006312      -0.004865       0.011177              0.615174       0.603501      -0.000802      -0.004789       0.604335       0.009737       0.637685           0.000000
           27              H       4.930979       9.951626       6.498026       0.116003       1.096482 0.79812860E+01  0.77948160E+02                                 1.723025                            1.626536      -1.015982       2.398562                    0.997718       3.437345       9.454581       0.504531       1.243042      -0.717401       0.036293       0.005138       0.012444       0.038710       0.006900       0.003047      -0.003615       0.016904      -0.010906      -0.011593      -0.001311       0.012904              1.751211       2.282151       0.026507       0.266352       1.376312      -0.072967       1.595168          -0.000000
           28              H       4.301379      11.098910       4.574834       0.118489       1.111362 0.80687955E+01  0.78759545E+02                                 1.720431                            1.622562      -0.967907       2.420225                    0.998427       3.367126       9.160366       0.512845       1.223559      -0.722603       0.027595       0.023031      -0.016281       0.039459       0.012082       0.000723      -0.006184       0.013776      -0.010002      -0.015068      -0.000847       0.015915              1.751691       1.835819       0.302228      -0.270469       1.658500      -0.367100       1.760755           0.000001
           29              H       0.589026       9.589028       4.907040       0.117701       1.129707 0.82467444E+01  0.81009117E+02                                 1.741811                            1.641287      -1.030641       2.392147                    0.997487       3.431286       9.391989       0.509023       1.224948      -0.721752      -0.035729      -0.006246      -0.014111       0.038919       0.006395       0.002919      -0.004658       0.014452      -0.018908      -0.011814      -0.001052       0.012867              1.767211       2.285029       0.038834       0.270535       1.371721      -0.085812       1.644884           0.000001
           30              H       1.190210       8.536643       6.874259       0.115144       0.994501 0.69853460E+01  0.66482858E+02                                 1.662922                            1.558306      -0.853357       2.476129                    0.999064       3.421379       9.520580       0.493668       1.303614      -0.703617      -0.028357      -0.020841       0.019002       0.039994       0.010219      -0.001240      -0.006564       0.007111      -0.006735      -0.012108      -0.001398       0.013506              1.714122       1.800433       0.278418      -0.294215       1.598597      -0.345661       1.743336          -0.000001
           31              H       1.800205       8.859582       0.528327       0.114117       1.037351 0.73596009E+01  0.71485021E+02                                 1.744333                            1.623183      -1.291151       2.267747                    0.993908       3.729482      10.737247       0.469714       1.342492      -0.693383      -0.025110       0.027001       0.008137       0.037759      -0.003071      -0.004320       0.002483       0.001325      -0.029000      -0.010992       0.001732       0.009260              1.796510       1.850242      -0.416667      -0.138381       2.142371       0.213945       1.396917          -0.000000
           32              H       3.594207       7.457346      19.614152       0.116579       1.113508 0.80253739E+01  0.78743467E+02                                 1.763725                            1.647353      -1.031904       2.392372                    0.997175       3.494263       9.736778       0.492286       1.268059      -0.711509       0.037332       0.004468      -0.007241       0.038290       0.000333      -0.006735       0.001860       0.008258      -0.031086      -0.012703       0.001302       0.011400              1.800132       2.478363       0.125733      -0.104499       1.578251       0.012489       1.343784          -0.000001
           33              H       4.004721       5.226516      10.566547       0.469617       0.296061 0.16514048E+01  0.11423270E+02                                 0.881778                            0.874883      -1.420553       2.434526                    0.999923       1.980212       5.378656       0.509438       1.738111      -0.628211      -0.005537      -0.007992       0.023809       0.025718       0.001605      -0.001125      -0.005231      -0.007132       0.020498      -0.007327      -0.002555       0.009882              0.893811       0.890317       0.017869      -0.038258       0.834860      -0.010563       0.956255          -0.000000
           34              H       0.267837       6.033864       8.036979       0.569754       0.177953 0.84009053E+00  0.48680207E+01                                 0.611868                            0.611752      -1.548756       2.486980                    0.999896       1.397917       3.384245       0.632739       1.670534      -0.639646       0.000491       0.007335      -0.016754       0.018296       0.000226       0.001239      -0.003949       0.000146       0.030405      -0.006312      -0.004865       0.011177              0.615174       0.603502       0.000802      -0.004790       0.604336      -0.009737       0.637686           0.000000
           35              H       0.547535       2.869626       3.508174       0.116003       1.096482 0.79812880E+01  0.77948181E+02                                 1.723025                            1.626536      -1.015981       2.398563                    0.997718       3.437346       9.454582       0.504531       1.243041      -0.717401      -0.036293       0.005138      -0.012444       0.038710      -0.006900       0.003047       0.003615       0.016904      -0.010906      -0.011593      -0.001311       0.012904              1.751211       2.282151      -0.026507       0.266352       1.376312       0.072967       1.595168          -0.000000
           36              H       1.177135       4.016910       5.431365       0.118489       1.111362 0.80687979E+01  0.78759569E+02                                 1.720431                            1.622562      -0.967906       2.420226                    0.998427       3.367126       9.160364       0.512846       1.223559      -0.722603      -0.027595       0.023031       0.016281       0.039459      -0.012082       0.000723       0.006184       0.013776      -0.010002      -0.015068      -0.000847       0.015915              1.751691       1.835819      -0.302228      -0.270469       1.658499       0.367099       1.760754           0.000001
           37              H       4.889488       2.507028       5.099159       0.117701       1.129706 0.82467363E+01  0.81009023E+02                                 1.741811                            1.641286      -1.030640       2.392147                    0.997487       3.431286       9.391990       0.509023       1.224948      -0.721752       0.035729      -0.006246       0.014111       0.038919      -0.006395       0.002919       0.004658       0.014452      -0.018908      -0.011814      -0.001052       0.012867              1.767211       2.285028      -0.038833       0.270535       1.371721       0.085813       1.644884           0.000001
           38              H       4.288304       1.454643       3.131940       0.115144       0.994501 0.69853446E+01  0.66482839E+02                                 1.662922                            1.558306      -0.853356       2.476129                    0.999064       3.421379       9.520579       0.493669       1.303614      -0.703617       0.028357      -0.020841      -0.019002       0.039994      -0.010219      -0.001240       0.006564       0.007111      -0.006735      -0.012108      -0.001398       0.013506              1.714122       1.800432      -0.278417      -0.294215       1.598597       0.345662       1.743337          -0.000001
           39              H       3.678309       1.777582       9.477872       0.114117       1.037351 0.73595957E+01  0.71484959E+02                                 1.744332                            1.623182      -1.291151       2.267747                    0.993908       3.729482      10.737247       0.469714       1.342493      -0.693383       0.025110       0.027001      -0.008137       0.037759       0.003071      -0.004320      -0.002483       0.001325      -0.029000      -0.010992       0.001732       0.009260              1.796510       1.850241       0.416667      -0.138381       2.142371      -0.213945       1.396917          -0.000000
           40              H       0.031337       0.375346      10.404446       0.116579       1.113507 0.80253643E+01  0.78743356E+02                                 1.763725                            1.647353      -1.031903       2.392373                    0.997175       3.494263       9.736779       0.492286       1.268060      -0.711509      -0.037332       0.004468       0.007241       0.038290      -0.000333      -0.006735      -0.001860       0.008258      -0.031086      -0.012703       0.001302       0.011400              1.800132       2.478361      -0.125733      -0.104498       1.578251      -0.012489       1.343783          -0.000001
           41              H      -0.379178      12.308516      19.452052       0.469618       0.296061 0.16514033E+01  0.11423256E+02                                 0.881777                            0.874882      -1.420554       2.434526                    0.999923       1.980211       5.378652       0.509439       1.738110      -0.628211       0.005537      -0.007992      -0.023809       0.025718      -0.001605      -0.001125       0.005231      -0.007132       0.020498      -0.007327      -0.002555       0.009882              0.893810       0.890317      -0.017869      -0.038258       0.834859       0.010563       0.956254          -0.000000
           42              H       5.210678      13.115864       1.969220       0.569755       0.177953 0.84009052E+00  0.48680202E+01                                 0.611868                            0.611751      -1.548756       2.486980                    0.999896       1.397917       3.384244       0.632740       1.670532      -0.639646      -0.000491       0.007335       0.016754       0.018296      -0.000226       0.001239       0.003949       0.000146       0.030405      -0.006312      -0.004865       0.011177              0.615174       0.603501      -0.000802      -0.004789       0.604335       0.009737       0.637685           0.000000
           43              C       1.016947       5.873811      11.927590       0.608536      24.541289 0.25826897E+03  0.54100296E+04                                 7.894847                            5.767871      -0.169713       1.999215                    0.999423      22.727734      64.724770       0.605325       0.483048      -1.010395      -0.008342       0.040215      -0.055198       0.068802       0.008378      -0.009095       0.078346      -0.074939      -0.046578      -0.072664      -0.026244       0.098908              9.569483      10.068333      -0.380822       1.041187       7.508314      -4.214308      11.131801           0.000001
           44              C       1.421482       5.063630      13.127133      -0.024655      37.605427 0.44631357E+03  0.10475898E+05                                 9.718232                            7.002710       0.013668       2.010794                    0.999257      27.229748      76.156872       0.633332       0.412025      -1.075787       0.014139      -0.028872       0.037325       0.049261      -0.000173      -0.008107       0.008883       0.004638      -0.006732      -0.012889       0.001039       0.011850             11.911843      10.480035       0.055204       2.183195       9.494411      -6.676400      15.761082          -0.000001
           45              C       0.494608       4.280361      13.826566      -0.099943      33.614963 0.42830214E+03  0.10041926E+05                                 9.083028                            6.939635       0.090330       2.003727                    0.999691      29.116772      83.867432       0.619562       0.421652      -1.059816       0.026042      -0.005773       0.012389       0.029411       0.004452       0.005859       0.016941       0.023787      -0.050039      -0.028398       0.004903       0.023495             10.398179       9.740651       0.711271       0.978349       8.104785      -5.186885      13.349102           0.000001
           46              C       0.869887       3.594823      14.989287      -0.106704      33.389564 0.43074535E+03  0.10113907E+05                                 9.043315                            6.963233       0.031287       1.982113                    0.999621      29.284454      84.420650       0.617981       0.422117      -1.059490       0.012045       0.012306      -0.018130       0.025004       0.017364      -0.017741       0.004847      -0.000343      -0.032129      -0.028180       0.002679       0.025501             10.274219      10.121406       0.121214       2.398242       7.509591      -4.643246      13.191659           0.000002
           47              C       2.176789       3.706719      15.477389      -0.017626      37.658214 0.43476200E+03  0.10123923E+05                                 9.689765                            6.881727       0.013546       2.009888                    0.999234      27.002853      74.880030       0.643924       0.408483      -1.079618      -0.011740       0.021518      -0.038336       0.045503       0.006519       0.005111       0.005624      -0.008795      -0.015757      -0.008976      -0.004447       0.013424             12.013308      10.350083       0.274768       2.415560       8.741052      -6.515811      16.948790           0.000000
           48              C       3.095040       4.487155      14.781158      -0.102628      33.895056 0.42003748E+03  0.98048359E+04                                 9.136674                            6.873446       0.053728       1.992372                    0.999695      29.073778      83.685666       0.622102       0.421786      -1.059241      -0.025866       0.008951      -0.009676       0.029030       0.003043       0.008039       0.016806       0.021911      -0.041895      -0.026994       0.004773       0.022221             10.578738       9.668883       0.671513       1.017664       8.027469      -5.405919      14.039860           0.000002
           49              C       2.727092       5.137283      13.608431      -0.099941      33.714830 0.42628112E+03  0.99826978E+04                                 9.107462                            6.924761       0.172133       2.031773                    0.999702      28.970414      83.395518       0.620025       0.421837      -1.059703      -0.012727      -0.013584       0.016475       0.024859       0.019596      -0.022093       0.005702      -0.008613      -0.025949      -0.033928       0.006197       0.027731             10.526373      10.289737      -0.075028       2.322930       7.648717      -4.852652      13.640666          -0.000000
           50              C       2.576030       3.032512      16.761785       0.616659      24.437658 0.25348522E+03  0.52524106E+04                                 7.756950                            5.640121      -0.020483       2.050578                    0.999394      22.063380      61.239846       0.628123       0.470604      -1.023332       0.021030      -0.024879       0.059898       0.068183      -0.038920      -0.046247       0.067703      -0.034599      -0.087672      -0.078724      -0.027935       0.106659              9.358633       8.360766       1.203167       1.777366       7.668528      -4.173299      12.046605           0.000001
           51              C       0.254190       4.388007      19.798867       0.614509      24.304164 0.25163527E+03  0.52155645E+04                                 7.744273                            5.638119       0.009491       2.060420                    0.999496      22.204623      62.068242       0.623804       0.473727      -1.019481      -0.032055      -0.054635       0.002006       0.063376      -0.018661      -0.034813      -0.011393       0.042850       0.299772      -0.081494      -0.027493       0.108987              9.204853       9.970555       0.906174       0.837635      13.296756       0.699446       4.347247           0.000001
           52              C       0.831276       5.780328      19.930348      -0.026911      37.602127 0.44018372E+03  0.10286798E+05                                 9.671325                            6.920198       0.035971       2.014693                    0.999193      27.172524      75.600602       0.642430       0.407976      -1.079449       0.018712       0.041811       0.005382       0.046123      -0.007081       0.011059      -0.005706       0.007523      -0.006678      -0.010337      -0.006778       0.017115             11.724529      11.374086       2.361920      -0.745562      18.644849       1.878206       5.154651          -0.000000
           53              C       2.187302       6.012618      19.694202      -0.102991      34.443472 0.44388152E+03  0.10534115E+05                                 9.338151                            7.137432      -0.040817       1.961759                    0.999446      29.611515      86.709565       0.599690       0.430376      -1.051047      -0.008498       0.024586       0.006936       0.026922      -0.020460       0.000905       0.000802       0.008468       0.017277      -0.023821       0.005804       0.018017             10.585480      11.474676       2.093797      -0.874099      15.243961       1.359285       5.037805          -0.000000
           54              C       1.861205       6.855376       0.236146      -0.106094      34.412683 0.42874165E+03  0.10077882E+05                                 9.283432                            6.978855       0.022718       1.982317                    0.999587      29.366744      85.331801       0.611686       0.425994      -1.054685       0.024514       0.012528      -0.004407       0.027880       0.001250      -0.002928      -0.003487       0.049021       0.007153      -0.026145       0.002365       0.023780             10.613615      10.569667       0.831097      -0.796844      16.276838       1.760183       4.994340           0.000000
           55              C       2.608597      12.955811      18.091009       0.608536      24.541272 0.25826885E+03  0.54100267E+04                                 7.894844                            5.767870      -0.169714       1.999214                    0.999423      22.727732      64.724768       0.605325       0.483048      -1.010395       0.008342       0.040215       0.055198       0.068802      -0.008378      -0.009095      -0.078346      -0.074940      -0.046578      -0.072664      -0.026244       0.098908              9.569478      10.068341       0.380823       1.041193       7.508307       4.214297      11.131785           0.000001
           56              C       2.204061      12.145630      16.891465      -0.024655      37.605435 0.44631406E+03  0.10475913E+05                                 9.718233                            7.002715       0.013668       2.010794                    0.999257      27.229751      76.156882       0.633332       0.412025      -1.075787      -0.014139      -0.028872      -0.037325       0.049261       0.000173      -0.008107      -0.008883       0.004638      -0.006732      -0.012889       0.001039       0.011850             11.911843      10.480043      -0.055202       2.183200       9.494408       6.676395      15.761079          -0.000001
           57              C       3.130936      11.362361      16.192032      -0.099943      33.614959 0.42830220E+03  0.10041928E+05                                 9.083027                            6.939635       0.090330       2.003727                    0.999691      29.116774      83.867438       0.619562       0.421652      -1.059816      -0.026042      -0.005773      -0.012389       0.029411      -0.004452       0.005859      -0.016941       0.023787      -0.050038      -0.028398       0.004903       0.023495             10.398176       9.740656      -0.711266       0.978356       8.104780       5.186879      13.349094           0.000001
           58              C       2.755656      10.676823      15.029312      -0.106704      33.389574 0.43074540E+03  0.10113908E+05                                 9.043316                            6.963233       0.031287       1.982113                    0.999621      29.284459      84.420667       0.617981       0.422117      -1.059490      -0.012045       0.012306       0.018130       0.025004      -0.017364      -0.017741      -0.004847      -0.000343      -0.032129      -0.028180       0.002679       0.025501             10.274221      10.121411      -0.121209       2.398253       7.509591       4.643245      13.191661           0.000002
           59              C       1.448755      10.788719      14.541209      -0.017627      37.658234 0.43476220E+03  0.10123928E+05                                 9.689769                            6.881729       0.013546       2.009888                    0.999234      27.002854      74.880036       0.643923       0.408484      -1.079618       0.011740       0.021518       0.038336       0.045503      -0.006519       0.005111      -0.005624      -0.008795      -0.015757      -0.008976      -0.004447       0.013424             12.013315      10.350087      -0.274764       2.415568       8.741053       6.515814      16.948803           0.000000
           60              C       0.530503      11.569155      15.237441      -0.102629      33.895045 0.42003731E+03  0.98048313E+04                                 9.136672                            6.873445       0.053727       1.992372                    0.999695      29.073781      83.685682       0.622102       0.421786      -1.059241       0.025866       0.008951       0.009676       0.029030      -0.003043       0.008039      -0.016806       0.021911      -0.041895      -0.026994       0.004773       0.022221             10.578735       9.668884      -0.671509       1.017667       8.027466       5.405917      14.039856           0.000002
           61              C       0.898451      12.219283      16.410167      -0.099941      33.714822 0.42628085E+03  0.99826901E+04                                 9.107460                            6.924759       0.172133       2.031773                    0.999702      28.970416      83.395524       0.620026       0.421837      -1.059703       0.012727      -0.013584      -0.016475       0.024859      -0.019596      -0.022093      -0.005702      -0.008613      -0.025948      -0.033928       0.006197       0.027731             10.526371      10.289730       0.075030       2.322930       7.648718       4.852654      13.640666           0.000000
           62              C       1.049514      10.114512      13.256813       0.616659      24.437665 0.25348533E+03  0.52524135E+04                                 7.756951                            5.640122      -0.020483       2.050578                    0.999394      22.063380      61.239844       0.628123       0.470604      -1.023332      -0.021030      -0.024879      -0.059898       0.068183       0.038920      -0.046247      -0.067703      -0.034599      -0.087672      -0.078724      -0.027935       0.106659              9.358634       8.360770      -1.203167       1.777369       7.668529       4.173297      12.046603           0.000001
           63              C       3.371354      11.470007      10.219732       0.614509      24.304160 0.25163525E+03  0.52155641E+04                                 7.744271                            5.638118       0.009492       2.060421                    0.999496      22.204624      62.068243       0.623804       0.473727      -1.019481       0.032055      -0.054635      -0.002006       0.063376       0.018661      -0.034813       0.011392       0.042850       0.299773      -0.081494      -0.027493       0.108987              9.204850       9.970559      -0.906172       0.837638      13.296744      -0.699446       4.347247           0.000001
           64              C       2.794268      12.862328      10.088250      -0.026911      37.602138 0.44018407E+03  0.10286808E+05                                 9.671327                            6.920201       0.035971       2.014693                    0.999193      27.172524      75.600602       0.642429       0.407976      -1.079449      -0.018712       0.041811      -0.005382       0.046123       0.007081       0.011059       0.005706       0.007523      -0.006678      -0.010337      -0.006778       0.017115             11.724530      11.374085      -2.361915      -0.745563      18.644852      -1.878209       5.154653          -0.000000
           65              C       1.438241      13.094618      10.324397      -0.102991      34.443475 0.44388167E+03  0.10534120E+05                                 9.338151                            7.137434      -0.040817       1.961759                    0.999446      29.611516      86.709568       0.599690       0.430376      -1.051047       0.008498       0.024586      -0.006936       0.026922       0.020460       0.000905      -0.000802       0.008468       0.017277      -0.023821       0.005804       0.018017             10.585481      11.474669      -2.093798      -0.874099      15.243967      -1.359287       5.037806          -0.000000
           66              C       3.617310      13.937376       9.770053      -0.106094      34.412653 0.42874126E+03  0.10077871E+05                                 9.283427                            6.978852       0.022718       1.982317                    0.999587      29.366746      85.331811       0.611686       0.425994      -1.054685      -0.024514       0.012528       0.004407       0.027880      -0.001249      -0.002928       0.003487       0.049021       0.007153      -0.026145       0.002365       0.023780             10.613609      10.569659      -0.831098      -0.796842      16.276829      -1.760183       4.994338          -0.000000
           67              C       3.535082       8.290189       8.084809       0.608536      24.541288 0.25826895E+03  0.54100292E+04                                 7.894847                            5.767871      -0.169714       1.999215                    0.999423      22.727733      64.724770       0.605325       0.483048      -1.010395       0.008342      -0.040214       0.055198       0.068802       0.008378      -0.009095       0.078346      -0.074939      -0.046578      -0.072664      -0.026244       0.098908              9.569484      10.068334      -0.380823       1.041188       7.508315      -4.214308      11.131802           0.000001
           68              C       3.130547       9.100370       6.885266      -0.024655      37.605435 0.44631366E+03  0.10475901E+05                                 9.718233                            7.002711       0.013668       2.010794                    0.999257      27.229751      76.156885       0.633332       0.412025      -1.075787      -0.014139       0.028873      -0.037325       0.049261      -0.000173      -0.008107       0.008883       0.004638      -0.006732      -0.012889       0.001039       0.011850             11.911845      10.480037       0.055203       2.183196       9.494413      -6.676402      15.761085          -0.000001
           69              C       4.057421       9.883639       6.185833      -0.099943      33.614968 0.42830221E+03  0.10041928E+05                                 9.083029                            6.939635       0.090330       2.003727                    0.999691      29.116774      83.867440       0.619562       0.421652      -1.059816      -0.026042       0.005773      -0.012389       0.029411       0.004452       0.005859       0.016941       0.023787      -0.050038      -0.028398       0.004903       0.023495             10.398180       9.740651       0.711271       0.978349       8.104786      -5.186886      13.349104           0.000001
           70              C       3.682142      10.569177       5.023112      -0.106704      33.389570 0.43074544E+03  0.10113909E+05                                 9.043317                            6.963234       0.031286       1.982112                    0.999621      29.284457      84.420664       0.617981       0.422117      -1.059490      -0.012045      -0.012306       0.018130       0.025004       0.017364      -0.017741       0.004847      -0.000342      -0.032129      -0.028180       0.002679       0.025501             10.274221      10.121408       0.121213       2.398243       7.509593      -4.643247      13.191661           0.000002
           71              C       2.375240      10.457281       4.535010      -0.017627      37.658211 0.43476198E+03  0.10123922E+05                                 9.689764                            6.881726       0.013546       2.009887                    0.999234      27.002853      74.880026       0.643924       0.408483      -1.079618       0.011740      -0.021518       0.038336       0.045503       0.006519       0.005111       0.005624      -0.008795      -0.015756      -0.008976      -0.004447       0.013424             12.013307      10.350083       0.274768       2.415561       8.741051      -6.515810      16.948788           0.000001
           72              C       1.456989       9.676845       5.231241      -0.102628      33.895056 0.42003750E+03  0.98048363E+04                                 9.136673                            6.873446       0.053727       1.992372                    0.999695      29.073779      83.685668       0.622102       0.421786      -1.059241       0.025866      -0.008951       0.009676       0.029030       0.003043       0.008039       0.016806       0.021911      -0.041895      -0.026994       0.004773       0.022221             10.578737       9.668884       0.671512       1.017664       8.027468      -5.405919      14.039859           0.000002
           73              C       1.824937       9.026717       6.403968      -0.099941      33.714822 0.42628101E+03  0.99826942E+04                                 9.107460                            6.924760       0.172133       2.031774                    0.999702      28.970411      83.395503       0.620026       0.421837      -1.059703       0.012727       0.013584      -0.016475       0.024859       0.019596      -0.022093       0.005702      -0.008612      -0.025948      -0.033928       0.006197       0.027731             10.526371      10.289735      -0.075028       2.322930       7.648716      -4.852651      13.640663           0.000000
           74              C       1.975999      11.131488       3.250614       0.616660      24.437657 0.25348522E+03  0.52524105E+04                                 7.756949                            5.640121      -0.020484       2.050577                    0.999394      22.063380      61.239844       0.628123       0.470604      -1.023332      -0.021030       0.024879      -0.059898       0.068183      -0.038920      -0.046247       0.067703      -0.034599      -0.087672      -0.078724      -0.027935       0.106659              9.358632       8.360765       1.203167       1.777366       7.668527      -4.173298      12.046604           0.000001
           75              C       4.297839       9.775993       0.213532       0.614509      24.304168 0.25163531E+03  0.52155654E+04                                 7.744272                            5.638118       0.009492       2.060421                    0.999496      22.204624      62.068239       0.623804       0.473727      -1.019481       0.032055       0.054635      -0.002006       0.063376      -0.018661      -0.034813      -0.011393       0.042850       0.299772      -0.081494      -0.027493       0.108987              9.204853       9.970555       0.906174       0.837635      13.296756       0.699446       4.347247           0.000001
           76              C       3.720753       8.383672       0.082051      -0.026910      37.602099 0.44018334E+03  0.10286787E+05                                 9.671320                            6.920194       0.035972       2.014693                    0.999193      27.172514      75.600566       0.642430       0.407976      -1.079449      -0.018712      -0.041811      -0.005382       0.046123      -0.007081       0.011059      -0.005706       0.007523      -0.006678      -0.010337      -0.006779       0.017116             11.724522      11.374080       2.361917      -0.745562      18.644836       1.878205       5.154649          -0.000000
           77              C       2.364727       8.151382       0.318197      -0.102993      34.443541 0.44388264E+03  0.10534149E+05                                 9.338165                            7.137443      -0.040820       1.961758                    0.999446      29.611550      86.709710       0.599689       0.430376      -1.051046       0.008498      -0.024586      -0.006936       0.026922      -0.020460       0.000905       0.000802       0.008468       0.017278      -0.023821       0.005804       0.018017             10.585497      11.474694       2.093803      -0.874100      15.243985       1.359287       5.037812          -0.000000
           78              C       2.690824       7.308624      19.776253      -0.106096      34.412757 0.42874277E+03  0.10077915E+05                                 9.283448                            6.978867       0.022715       1.982316                    0.999587      29.366780      85.331953       0.611685       0.425995      -1.054684      -0.024513      -0.012528       0.004407       0.027880       0.001250      -0.002928      -0.003487       0.049021       0.007154      -0.026145       0.002365       0.023780             10.613634      10.569682       0.831098      -0.796845      16.276872       1.760188       4.994348          -0.000000
           79              C       1.943432       1.208189       1.921390       0.608536      24.541270 0.25826884E+03  0.54100263E+04                                 7.894844                            5.767870      -0.169714       1.999214                    0.999423      22.727731      64.724764       0.605325       0.483048      -1.010395      -0.008342      -0.040214      -0.055198       0.068802      -0.008378      -0.009095      -0.078346      -0.074940      -0.046578      -0.072664      -0.026244       0.098908              9.569477      10.068341       0.380823       1.041193       7.508306       4.214297      11.131785           0.000001
           80              C       2.347968       2.018370       3.120934      -0.024655      37.605432 0.44631402E+03  0.10475911E+05                                 9.718233                            7.002714       0.013668       2.010794                    0.999257      27.229749      76.156877       0.633332       0.412025      -1.075787       0.014139       0.028872       0.037325       0.049261       0.000173      -0.008107      -0.008883       0.004638      -0.006732      -0.012889       0.001039       0.011850             11.911843      10.480042      -0.055202       2.183200       9.494407       6.676395      15.761079          -0.000001
           81              C       1.421093       2.801639       3.820367      -0.099943      33.614958 0.42830218E+03  0.10041927E+05                                 9.083028                            6.939636       0.090331       2.003728                    0.999691      29.116772      83.867436       0.619562       0.421652      -1.059816       0.026042       0.005773       0.012389       0.029411      -0.004452       0.005859      -0.016941       0.023787      -0.050039      -0.028398       0.004903       0.023495             10.398178       9.740655      -0.711266       0.978356       8.104781       5.186880      13.349096           0.000001
           82              C       1.796373       3.487177       4.983087      -0.106704      33.389578 0.43074544E+03  0.10113909E+05                                 9.043318                            6.963234       0.031287       1.982113                    0.999621      29.284460      84.420675       0.617981       0.422117      -1.059490       0.012045      -0.012306      -0.018130       0.025004      -0.017364      -0.017741      -0.004847      -0.000342      -0.032129      -0.028180       0.002679       0.025501             10.274222      10.121412      -0.121209       2.398253       7.509592       4.643246      13.191663           0.000002
           83              C       3.103274       3.375281       5.471190      -0.017627      37.658230 0.43476214E+03  0.10123927E+05                                 9.689768                            6.881728       0.013546       2.009888                    0.999234      27.002852      74.880026       0.643923       0.408484      -1.079618      -0.011740      -0.021518      -0.038336       0.045503      -0.006519       0.005111      -0.005624      -0.008795      -0.015756      -0.008976      -0.004447       0.013424             12.013313      10.350087      -0.274764       2.415568       8.741052       6.515813      16.948801           0.000000
           84              C       4.021526       2.594845       4.774958      -0.102628      33.895038 0.42003722E+03  0.98048282E+04                                 9.136670                            6.873444       0.053728       1.992372                    0.999695      29.073777      83.685662       0.622102       0.421786      -1.059241      -0.025866      -0.008951      -0.009676       0.029031      -0.003043       0.008039      -0.016806       0.021911      -0.041895      -0.026994       0.004772       0.022221             10.578733       9.668882      -0.671509       1.017667       8.027464       5.405915      14.039853           0.000002
           85              C       3.653578       1.944717       3.602232      -0.099941      33.714810 0.42628066E+03  0.99826844E+04                                 9.107458                            6.924757       0.172133       2.031774                    0.999702      28.970409      83.395499       0.620026       0.421837      -1.059703      -0.012727       0.013584       0.016475       0.024859      -0.019596      -0.022093      -0.005702      -0.008613      -0.025948      -0.033928       0.006197       0.027731             10.526369      10.289728       0.075030       2.322929       7.648716       4.852653      13.640663           0.000000
           86              C       3.502515       4.049488       6.755586       0.616659      24.437662 0.25348531E+03  0.52524128E+04                                 7.756950                            5.640122      -0.020484       2.050578                    0.999394      22.063380      61.239845       0.628123       0.470604      -1.023332       0.021030       0.024879       0.059898       0.068183       0.038920      -0.046247      -0.067703      -0.034599      -0.087672      -0.078724      -0.027935       0.106659              9.358633       8.360770      -1.203167       1.777369       7.668528       4.173296      12.046602           0.000001
           87              C       1.180675       2.693993       9.792667       0.614509      24.304160 0.25163524E+03  0.52155638E+04                                 7.744271                            5.638118       0.009492       2.060421                    0.999496      22.204624      62.068241       0.623804       0.473727      -1.019481      -0.032055       0.054635       0.002006       0.063376       0.018661      -0.034813       0.011393       0.042850       0.299772      -0.081494      -0.027493       0.108987              9.204850       9.970559      -0.906172       0.837638      13.296744      -0.699446       4.347246           0.000001
           88              C       1.757761       1.301672       9.924149      -0.026910      37.602107 0.44018364E+03  0.10286796E+05                                 9.671322                            6.920197       0.035972       2.014693                    0.999193      27.172512      75.600559       0.642430       0.407976      -1.079449       0.018712      -0.041811       0.005382       0.046123       0.007081       0.011059       0.005706       0.007523      -0.006678      -0.010337      -0.006779       0.017115             11.724523      11.374080      -2.361913      -0.745563      18.644838      -1.878207       5.154650          -0.000000
           89              C       3.113788       1.069382       9.688002      -0.102993      34.443544 0.44388279E+03  0.10534153E+05                                 9.338166                            7.137445      -0.040819       1.961758                    0.999446      29.611550      86.709712       0.599689       0.430376      -1.051046      -0.008498      -0.024586       0.006936       0.026922       0.020460       0.000905      -0.000802       0.008468       0.017278      -0.023821       0.005804       0.018017             10.585498      11.474689      -2.093805      -0.874100      15.243991      -1.359289       5.037813          -0.000000
           90              C       0.934719       0.226624      10.242346      -0.106096      34.412726 0.42874235E+03  0.10077903E+05                                 9.283443                            6.978864       0.022715       1.982316                    0.999587      29.366780      85.331958       0.611685       0.425995      -1.054684       0.024513      -0.012528      -0.004407       0.027880      -0.001250      -0.002928       0.003487       0.049021       0.007154      -0.026145       0.002365       0.023780             10.613628      10.569674      -0.831098      -0.796843      16.276863      -1.760187       4.994346          -0.000000
           91              O       1.949903       6.409777      11.238563      -0.621962      47.820023 0.72940050E+03  0.18930297E+05                                10.532838                            8.423187      -0.141890       1.993043                    0.993562      29.289058      80.081942       0.646989       0.364769      -1.134081      -0.014685      -0.021161       0.033105       0.041945       0.025281      -0.045226       0.020150       0.020104      -0.034183      -0.062132       0.011224       0.050908             12.556701      11.984381       3.188260      -4.454038      12.524367      -3.305350      13.161355          -0.000000
           92              O      -0.204838       5.994771      11.675434      -0.540815      35.160598 0.51387322E+03  0.12183404E+05                                 8.467551                            6.970120       0.565707       2.252474                    0.996053      26.775973      69.318337       0.728681       0.354532      -1.145475       0.025362      -0.004833       0.007668       0.026933      -0.019107       0.026022       0.056380       0.025259      -0.108052      -0.084431       0.039584       0.044847              9.701970      14.022241      -1.948187       3.480835       6.710278      -1.671773       8.373391           0.000000
           93              O       3.682817       3.407009      17.252889      -0.568122      33.756015 0.49099643E+03  0.11491280E+05                                 8.125356                            6.718541       0.689503       2.278900                    0.998676      26.900000      68.838051       0.759125       0.344749      -1.155319      -0.036537       0.007560      -0.014203       0.039923      -0.006397       0.020890       0.041850       0.036007      -0.028773      -0.057869       0.018437       0.039433              9.098489      11.412873       0.149981       4.675335       5.651330      -0.978572      10.231263          -0.000001
           94              O       1.817224       2.144430      17.237080      -0.583794      36.643069 0.53013401E+03  0.12669379E+05                                 8.698377                            7.059483       0.624616       2.251134                    0.998172      27.538174      71.616015       0.727018       0.352526      -1.146904       0.024752       0.013320      -0.020555       0.034822       0.007065      -0.052445       0.009247      -0.050326      -0.128417      -0.080309       0.032660       0.047649             10.045796       8.125676       3.279214      -2.836323      10.701834      -5.114529      11.309877           0.000000
           95              O       1.042488       3.427688      19.855902      -0.586185      41.214398 0.60132316E+03  0.14869819E+05                                 9.535594                            7.638731       0.267492       2.131955                    0.995536      28.213643      75.282939       0.680679       0.363886      -1.134844      -0.006901       0.031405       0.014103       0.035111      -0.053590      -0.013971      -0.028783      -0.006961       0.132892      -0.082931       0.026593       0.056338             11.027184       9.607838      -4.718674      -0.163963      17.311530       0.271624       6.162183          -0.000001
           96              O      -1.003014       4.310105      19.617955      -0.569257      34.122383 0.49445289E+03  0.11594989E+05                                 8.193164                            6.750463       0.809659       2.320794                    0.998718      26.917380      68.999012       0.755766       0.345600      -1.154359       0.027344       0.024002       0.019166       0.041123       0.014592       0.015014       0.011103       0.103226       0.044222      -0.062081       0.008725       0.053356              9.153031      13.789117       2.681540       1.914432       8.301024       1.108559       5.368952          -0.000002
           97              O       0.379709       8.737347      10.169901      -0.969616      46.894101 0.88054958E+03  0.24071263E+05                                10.551986                            9.265370      -0.534168       1.825243                    0.996221      33.531940      95.597461       0.612855       0.365597      -1.127953      -0.005035      -0.008685       0.043433       0.044578       0.004396      -0.023049      -0.026503      -0.025228       0.140703      -0.042277      -0.020351       0.062628             12.037631      16.193520       0.595293      -0.401556      10.572064       1.465033       9.347308          -0.000000
           98              O       4.243514       8.265827      11.335623      -1.080998      42.964250 0.82767354E+03  0.22307565E+05                                10.162636                            9.176116      -0.423179       1.856921                    0.994387      33.334264      94.769824       0.595694       0.381496      -1.114545      -0.017593      -0.017506      -0.106180       0.109042       0.020792       0.001736      -0.029387      -0.012425       0.069910      -0.040091      -0.003178       0.043269             11.361478      14.943622       0.034480      -0.840489      10.636433       0.965064       8.504379           0.000000
           99              O       1.675640      13.491777      18.780035      -0.621963      47.820028 0.72940086E+03  0.18930309E+05                                10.532839                            8.423189      -0.141889       1.993043                    0.993562      29.289062      80.081957       0.646989       0.364769      -1.134081       0.014685      -0.021161      -0.033105       0.041945      -0.025281      -0.045226      -0.020150       0.020104      -0.034182      -0.062132       0.011224       0.050908             12.556700      11.984390      -3.188260      -4.454033      12.524367       3.305344      13.161343          -0.000000
          100              O       3.830381      13.076771      18.343165      -0.540815      35.160587 0.51387272E+03  0.12183390E+05                                 8.467549                            6.970116       0.565708       2.252474                    0.996053      26.775971      69.318331       0.728682       0.354532      -1.145475      -0.025362      -0.004833      -0.007668       0.026933       0.019107       0.026022      -0.056380       0.025259      -0.108052      -0.084431       0.039584       0.044847              9.701968      14.022240       1.948186       3.480837       6.710276       1.671773       8.373389           0.000000
          101              O      -0.057274      10.489009      12.765709      -0.568122      33.756022 0.49099649E+03  0.11491281E+05                                 8.125358                            6.718541       0.689503       2.278900                    0.998676      26.899995      68.838034       0.759125       0.344749      -1.155320       0.036537       0.007560       0.014202       0.039923       0.006398       0.020890      -0.041850       0.036006      -0.028773      -0.057870       0.018437       0.039433              9.098491      11.412876      -0.149979       4.675338       5.651331       0.978573      10.231266          -0.000001
          102              O       1.808320       9.226430      12.781519      -0.583794      36.643038 0.53013362E+03  0.12669368E+05                                 8.698371                            7.059479       0.624616       2.251134                    0.998172      27.538170      71.615994       0.727018       0.352526      -1.146904      -0.024752       0.013320       0.020555       0.034823      -0.007065      -0.052445      -0.009247      -0.050326      -0.128417      -0.080309       0.032660       0.047649             10.045788       8.125671      -3.279211      -2.836318      10.701828       5.114522      11.309864           0.000000
          103              O       2.583055      10.509688      10.162696      -0.586185      41.214395 0.60132328E+03  0.14869823E+05                                 9.535594                            7.638732       0.267491       2.131955                    0.995536      28.213637      75.282920       0.680679       0.363886      -1.134844       0.006901       0.031405      -0.014103       0.035111       0.053590      -0.013971       0.028782      -0.006961       0.132892      -0.082931       0.026593       0.056338             11.027183       9.607842       4.718676      -0.163961      17.311525      -0.271619       6.162183          -0.000001
          104              O       4.628557      11.392105      10.400644      -0.569257      34.122365 0.49445236E+03  0.11594974E+05                                 8.193160                            6.750458       0.809660       2.320795                    0.998718      26.917377      68.998997       0.755766       0.345600      -1.154359      -0.027344       0.024002      -0.019166       0.041123      -0.014592       0.015014      -0.011103       0.103226       0.044222      -0.062081       0.008724       0.053356              9.153027      13.789113      -2.681540       1.914434       8.301018      -1.108559       5.368950          -0.000002
          105              O       3.245835       1.655347      19.848698      -0.969616      46.894095 0.88054945E+03  0.24071259E+05                                10.551986                            9.265370      -0.534167       1.825243                    0.996221      33.531951      95.597505       0.612855       0.365597      -1.127953       0.005035      -0.008686      -0.043433       0.044578      -0.004397      -0.023049       0.026503      -0.025228       0.140703      -0.042277      -0.020351       0.062628             12.037632      16.193521      -0.595294      -0.401554      10.572066      -1.465032       9.347308          -0.000000
          106              O      -0.617970       1.183827      18.682975      -1.080999      42.964271 0.82767405E+03  0.22307583E+05                                10.162643                            9.176122      -0.423180       1.856920                    0.994388      33.334277      94.769890       0.595693       0.381496      -1.114544       0.017593      -0.017506       0.106180       0.109042      -0.020792       0.001736       0.029387      -0.012425       0.069910      -0.040091      -0.003178       0.043269             11.361487      14.943637      -0.034480      -0.840491      10.636441      -0.965062       8.504383           0.000000
          107              O       2.602126       7.754223       8.773836      -0.621962      47.820016 0.72940043E+03  0.18930295E+05                                10.532837                            8.423187      -0.141890       1.993043                    0.993562      29.289056      80.081936       0.646989       0.364769      -1.134081       0.014685       0.021161      -0.033105       0.041945       0.025281      -0.045226       0.020150       0.020104      -0.034184      -0.062132       0.011224       0.050908             12.556700      11.984381       3.188260      -4.454037      12.524366      -3.305349      13.161354          -0.000000
          108              O       4.756867       8.169229       8.336965      -0.540815      35.160588 0.51387303E+03  0.12183398E+05                                 8.467549                            6.970118       0.565708       2.252475                    0.996053      26.775970      69.318325       0.728682       0.354532      -1.145475      -0.025362       0.004833      -0.007668       0.026933      -0.019107       0.026022       0.056380       0.025259      -0.108052      -0.084432       0.039584       0.044848              9.701968      14.022236      -1.948187       3.480835       6.710278      -1.671775       8.373390          -0.000000
          109              O       0.869212      10.756991       2.759510      -0.568122      33.756043 0.49099690E+03  0.11491294E+05                                 8.125361                            6.718544       0.689502       2.278899                    0.998676      26.900011      68.838094       0.759125       0.344749      -1.155319       0.036537      -0.007560       0.014202       0.039923      -0.006398       0.020890       0.041850       0.036006      -0.028773      -0.057869       0.018437       0.039432              9.098495      11.412880       0.149981       4.675339       5.651334      -0.978573      10.231271          -0.000001
          110              O       2.734805      12.019570       2.775319      -0.583794      36.643043 0.53013360E+03  0.12669367E+05                                 8.698372                            7.059479       0.624614       2.251134                    0.998172      27.538166      71.615980       0.727018       0.352526      -1.146904      -0.024753      -0.013321       0.020555       0.034823       0.007065      -0.052445       0.009247      -0.050326      -0.128418      -0.080309       0.032660       0.047649             10.045790       8.125672       3.279212      -2.836321      10.701829      -5.114525      11.309869           0.000000
          111              O       3.509541      10.736312       0.156497      -0.586185      41.214363 0.60132257E+03  0.14869801E+05                                 9.535589                            7.638727       0.267491       2.131955                    0.995536      28.213629      75.282888       0.680679       0.363886      -1.134844       0.006901      -0.031405      -0.014103       0.035111      -0.053590      -0.013971      -0.028783      -0.006961       0.132892      -0.082931       0.026593       0.056338             11.027177       9.607832      -4.718672      -0.163963      17.311519       0.271624       6.162180          -0.000001
          112              O       5.555043       9.853895       0.394444      -0.569257      34.122398 0.49445312E+03  0.11594996E+05                                 8.193166                            6.750464       0.809659       2.320794                    0.998718      26.917388      68.999036       0.755766       0.345600      -1.154359      -0.027344      -0.024002      -0.019166       0.041123       0.014592       0.015014       0.011103       0.103226       0.044222      -0.062081       0.008724       0.053356              9.153033      13.789120       2.681541       1.914433       8.301026       1.108560       5.368954          -0.000002
          113              O       4.172320       5.426653       9.842498      -0.969616      46.894137 0.88055039E+03  0.24071291E+05                                10.551991                            9.265374      -0.534168       1.825243                    0.996221      33.531958      95.597530       0.612855       0.365597      -1.127953       0.005035       0.008685      -0.043433       0.044578       0.004397      -0.023049      -0.026503      -0.025229       0.140703      -0.042278      -0.020351       0.062628             12.037638      16.193531       0.595294      -0.401557      10.572072       1.465033       9.347311          -0.000000
          114              O       0.308515       5.898173       8.676776      -1.080998      42.964298 0.82767466E+03  0.22307603E+05                                10.162645                            9.176123      -0.423180       1.856920                    0.994388      33.334283      94.769903       0.595693       0.381496      -1.114545       0.017593       0.017506       0.106180       0.109042       0.020792       0.001736      -0.029387      -0.012425       0.069911      -0.040091      -0.003178       0.043269             11.361490      14.943642       0.034479      -0.840491      10.636443       0.965064       8.504384           0.000000
          115              O       2.876389       0.672223       1.232364      -0.621963      47.820020 0.72940075E+03  0.18930305E+05                                10.532839                            8.423189      -0.141890       1.993042                    0.993562      29.289059      80.081952       0.646988       0.364769      -1.134080      -0.014685       0.021161       0.033105       0.041945      -0.025281      -0.045226      -0.020150       0.020104      -0.034184      -0.062132       0.011224       0.050908             12.556700      11.984390      -3.188260      -4.454033      12.524367       3.305343      13.161343          -0.000000
          116              O       0.721648       1.087229       1.669234      -0.540815      35.160586 0.51387270E+03  0.12183389E+05                                 8.467549                            6.970116       0.565708       2.252474                    0.996053      26.775971      69.318330       0.728682       0.354532      -1.145475       0.025362       0.004833       0.007668       0.026933       0.019107       0.026022      -0.056380       0.025259      -0.108053      -0.084432       0.039584       0.044847              9.701968      14.022239       1.948186       3.480836       6.710276       1.671773       8.373389           0.000000
          117              O       4.609303       3.674991       7.246690      -0.568122      33.756076 0.49099739E+03  0.11491308E+05                                 8.125367                            6.718548       0.689501       2.278899                    0.998676      26.900018      68.838117       0.759124       0.344749      -1.155319      -0.036537      -0.007560      -0.014202       0.039923       0.006398       0.020890      -0.041850       0.036006      -0.028773      -0.057869       0.018437       0.039432              9.098502      11.412890      -0.149979       4.675345       5.651337       0.978575      10.231279          -0.000001
          118              O       2.743709       4.937570       7.230880      -0.583793      36.643022 0.53013337E+03  0.12669360E+05                                 8.698371                            7.059479       0.624613       2.251134                    0.998172      27.538158      71.615966       0.727018       0.352526      -1.146904       0.024753      -0.013320      -0.020555       0.034823      -0.007065      -0.052445      -0.009247      -0.050326      -0.128417      -0.080309       0.032660       0.047649             10.045787       8.125671      -3.279211      -2.836318      10.701827       5.114521      11.309862           0.000000
          119              O       1.968974       3.654312       9.849703      -0.586185      41.214374 0.60132294E+03  0.14869812E+05                                 9.535591                            7.638730       0.267490       2.131955                    0.995536      28.213628      75.282889       0.680679       0.363886      -1.134844      -0.006901      -0.031405       0.014103       0.035111       0.053590      -0.013971       0.028782      -0.006961       0.132892      -0.082931       0.026593       0.056338             11.027180       9.607840       4.718675      -0.163960      17.311518      -0.271619       6.162182          -0.000001
          120              O      -0.076528       2.771895       9.611755      -0.569257      34.122412 0.49445314E+03  0.11594997E+05                                 8.193168                            6.750464       0.809659       2.320794                    0.998718      26.917397      68.999068       0.755766       0.345600      -1.154359       0.027343      -0.024002       0.019166       0.041123      -0.014592       0.015014      -0.011103       0.103226       0.044222      -0.062081       0.008725       0.053356              9.153036      13.789127      -2.681544       1.914436       8.301027      -1.108561       5.368955          -0.000002
          121              O       1.306194      12.508653       0.163701      -0.969616      46.894084 0.88054926E+03  0.24071253E+05                                10.551986                            9.265371      -0.534169       1.825243                    0.996221      33.531945      95.597492       0.612855       0.365597      -1.127953      -0.005035       0.008686       0.043433       0.044578      -0.004396      -0.023049       0.026503      -0.025229       0.140703      -0.042278      -0.020350       0.062628             12.037631      16.193519      -0.595293      -0.401554      10.572067      -1.465033       9.347308          -0.000000
          122              O       5.169999      12.980173       1.329424      -1.080999      42.964246 0.82767349E+03  0.22307564E+05                                10.162640                            9.176119      -0.423180       1.856921                    0.994388      33.334269      94.769856       0.595693       0.381496      -1.114544      -0.017593       0.017506      -0.106180       0.109042      -0.020792       0.001736       0.029387      -0.012425       0.069910      -0.040091      -0.003178       0.043269             11.361482      14.943629      -0.034480      -0.840490      10.636437      -0.965061       8.504380           0.000000

******************************************************
Auxiliary information for the entire system
The total spin magnetic moment of the unit cell is   0.000035
The total net atomic charge of the unit cell is   -0.000005
Accuracy of reproducing the electrostatic potential in the unit cell:
  The inner radius (bohr) =    5.0000
  The outer radius (bohr) =   12.0000
  Valid grid points have density less than (e/(bohr^3)) =    0.0001
  The number of valid grid points were=        46088
  The rms potential error without charges in kcal/mol is=      3.01391
  The rms potential error with partial charges in kcal/mol is=      0.34528
  The RRMSE value at monopole order=      0.11456
  The rms potential error with partial charges and cloud penetration in kcal/mol is=      0.34269
  The RRMSE value at monopole order with cloud penetration is=      0.11370
  The rms potential error with partial charges and atomic dipoles in kcal/mol is=      0.36201
  The RRMSE value at dipole order=      0.12011
  The rms potential error with partial charges, atomic dipoles and cloud penetration in kcal/mol is=      0.35649
  The RRMSE value at dipole order with cloud penetration=      0.11828

******************************************************
The electron densities and ab initio electrostatic potential were computed in VASP using the PBE functional and
projector augmented wave method. See the main text of the journal article for a description of computational details.
The atomic charges, dipoles, and quadrupoles were computed with the DDEC6 method as described in
(a) T. A. Manz and N. Gabaldon Limas, RSC Adv. 6 (2016) 47771-47801 DOI: 10.1039/c6ra04656h
(b) N. Gabaldon Limas and T. A. Manz, RSC Adv. 8 (2018) 2678-2707 DOI: 10.1039/c7ra11829e.
For each atom in the material, the electron cloud parameters were fit to the spherically averaged atom-in-material
electron density using radial positions for which this density was between 10^-4 and 10^-2 electrons per cubic bohr.
The polarizabilities, dispersion coefficients, and quantum Drude oscillator (QDO) parameters were fit using the MCLF method.
The magnetic structure of the system was optimized in VASP from the default ferromagnetic initial guess using spin polarization.
The atomic spin moments (ASMs) were computed on this optimized magnetic structure using the DDEC6 partition as inputs
to the method of T. A. Manz and D. S. Sholl, J. Chem. Theory Comput. 7 (2011) 4146-4164 DOI: 10.1021/ct200539n.
The RMSE and RRMSE were computed using a uniform grid with Ewald summation.
