# Supplementary material for: A collection of forcefield precursors for metal–organic frameworks
Source: RSC Adv. 2019 Nov 13;9(63):36492–507. doi: 10.1039/c9ra07327b (PMC9075174; doi:10.1039/c9ra07327b)
Supplement: RA-009-C9RA07327B-s5479 [file RA-009-C9RA07327B-s5479.xyz]

   66
jmolscript: load "" {1 1 1} spacegroup "x,y,z" unitcell [{      8.147100     0.000000     0.000000 }, {      2.975138    11.313034     0.000000 }, {     -2.975098    -3.265687    10.831448 }]
Zn     1.114886    -2.050326     9.750794     0.956674
Zn     2.958703     9.927552     0.851677     0.956673
Zn     7.032254    10.097673     1.080654     0.956674
Zn     5.188437    -1.880205     9.979771     0.956673
Zn     6.110330     1.062089     1.429535     1.001149
Zn     2.036810     6.985258     9.401913     1.001149
H      5.420174     4.644750    10.451264     0.108068
H      5.770674     7.653520     2.486900     0.095345
H      5.804063     5.361978     2.384002     0.136570
H      5.480778     2.367613    10.236802     0.126797
H      6.800542     8.665562     7.463951     0.108068
H      6.450015     0.171720     8.045600     0.095348
H      6.416618     0.734692     5.821903     0.136566
H      6.739929     9.117561     5.221841     0.126798
H      2.726966     3.402597     0.380184     0.108068
H      2.376466     0.393827     8.344548     0.095345
H      2.343077     2.685369     8.447446     0.136570
H      2.666362     5.679734     0.594646     0.126797
H      1.346598    -0.618215     3.367497     0.108068
H      1.697125     7.875627     2.785848     0.095349
H      1.730522     7.312655     5.009545     0.136566
H      1.407211    -1.070214     5.609607     0.126798
C      7.862233     7.391953     0.178177     0.101011
C      6.326282     7.239193     1.866800     0.089139
C      6.336827     5.860507     1.808527    -0.159820
C      7.910782     6.022709     0.050691    -0.154856
C      7.147612     5.230488     0.884713     0.024789
C      7.189056     3.718479     0.755710     0.596103
C      4.358444    -1.963212     7.128718     0.101007
C      5.894403    -0.302380     7.469908     0.089133
C      5.883852     0.039807     6.133091    -0.159777
C      4.309890    -1.690017     5.780960    -0.154845
C      5.073061    -0.662814     5.263217     0.024733
C      5.031610    -0.349859     3.778334     0.596112
C      0.284907     0.655394    10.653271     0.101011
C      1.820858     0.808154     8.964648     0.089139
C      1.810313     2.186840     9.022921    -0.159820
C      0.236358     2.024638    10.780757    -0.154857
C      0.999528     2.816859     9.946735     0.024789
C      0.958084     4.328868    10.075738     0.596102
C      3.788696    10.010559     3.702730     0.101007
C      2.252737     8.349727     3.361540     0.089133
C      2.263288     8.007540     4.698357    -0.159777
C      3.837250     9.737364     5.050488    -0.154845
C      3.074079     8.710161     5.568231     0.024733
C      3.115530     8.397206     7.053114     0.596112
N      7.082522     8.007559     1.069497    -0.221812
N      5.138162    -1.287542     7.975412    -0.221814
N      1.064618     0.039788     9.761951    -0.221812
N      3.008978     9.334889     2.856036    -0.221814
O      6.399053     3.070442     1.487483    -0.542713
O      5.033010     0.005610    10.746205    -0.557305
O      5.821615     0.537827     3.369122    -0.542715
O      7.187691    10.287107     3.107434    -0.557301
O      1.748087     4.976905     9.343965    -0.542713
O      3.114130     8.041737     0.085243    -0.557305
O      2.325525     7.509520     7.462326    -0.542715
O      0.959449    -2.239760     7.724014    -0.557301
F      4.168794     0.935701     0.980463    -0.530664
F      3.133053    -2.057587    10.025155    -0.567900
F      8.051864     0.668618     1.178895    -0.530665
F      9.087638    10.192329     0.923923    -0.567896
F      3.978346     7.111646     9.850985    -0.530664
F      5.014087    10.104934     0.806293    -0.567900
F      0.095276     7.378729     9.652553    -0.530665
F     -0.940498    -2.144982     9.907525    -0.567896

The following XYZ coordinates are in angstroms. Other properties are in atomic units.
The sperically averaged electron density of each atom fit to a function of the form exp(a - br)
eigen_1, eigen_2 and eigen_3 are the three eigenvalues of traceless quadrupole moment tensor
  atom number  atomic symbol              X              Y              Z     net charge C6 coefficient C8 coefficient C10 coefficient fluctuating dipole atomic polarizability isotropic forcefield polarizability              a              b squared Pearson coefficient          <r^3>          <r^4>         wp_QDO          m_QDO          q_QDO       dipole_x       dipole_y       dipole_z         dipole            Qxy            Qxz            Qyz     Q(x^2-y^2)  Q(3z^2 - R^2)        eigen_1        eigen_2        eigen_3 static polarizability      alpha(xx)      alpha(xy)      alpha(xz)      alpha(yy)      alpha(yz)      alpha(zz) atomic spin moment
            1             Zn       1.114886      -2.050326       9.750794       0.956674      86.411490 0.16939511E+04  0.53043510E+05                                17.556548                           14.779775       0.087875       1.895027                    0.998189      45.970964     128.115629       0.404491       0.483577      -1.081373       0.018130      -0.090800       0.024204       0.095704      -0.018386      -0.054990      -0.001740       0.147214       0.085942      -0.090904      -0.011125       0.102028             20.759266      23.289841       1.371084       5.293999      20.680419      -1.566437      18.307538           0.000002
            2             Zn       2.958703       9.927552       0.851677       0.956673      86.410750 0.16939318E+04  0.53042775E+05                                17.556490                           14.779720       0.087949       1.895048                    0.998190      45.971007     128.115733       0.404490       0.483579      -1.081372      -0.018123       0.049378      -0.079951       0.095701       0.047349       0.033480       0.030764       0.039382      -0.237499      -0.090891      -0.011137       0.102028             20.759204      23.289655      -4.672843      -2.840858      19.371167      -1.961140      19.616790           0.000002
            3             Zn       7.032254      10.097673       1.080654       0.956674      86.411493 0.16939512E+04  0.53043513E+05                                17.556547                           14.779774       0.087875       1.895027                    0.998189      45.970964     128.115625       0.404491       0.483577      -1.081373      -0.018130       0.090800      -0.024204       0.095704      -0.018386      -0.054990      -0.001740       0.147214       0.085942      -0.090904      -0.011125       0.102028             20.759265      23.289840       1.371084       5.293999      20.680418      -1.566437      18.307538           0.000002
            4             Zn       5.188437      -1.880205       9.979771       0.956673      86.410754 0.16939319E+04  0.53042778E+05                                17.556489                           14.779720       0.087949       1.895048                    0.998190      45.971009     128.115736       0.404490       0.483579      -1.081372       0.018123      -0.049378       0.079951       0.095701       0.047349       0.033480       0.030764       0.039382      -0.237499      -0.090891      -0.011137       0.102028             20.759204      23.289655      -4.672843      -2.840858      19.371167      -1.961140      19.616790           0.000002
            5             Zn       6.110330       1.062089       1.429535       1.001149      87.744735 0.18716706E+04  0.59851381E+05                                16.749656                           14.615675      -0.033157       1.868459                    0.998459      45.112423     125.417155       0.447530       0.427996      -1.119312       0.000000       0.002047       0.002750       0.003428      -0.027272       0.020252       0.049409       0.037256       0.022315      -0.072292       0.028141       0.044151             19.455250      17.759632       2.434993      -1.809110      22.113629      -6.005300      18.492488           0.000001
            6             Zn       2.036810       6.985258       9.401913       1.001149      87.744732 0.18716706E+04  0.59851378E+05                                16.749656                           14.615674      -0.033157       1.868459                    0.998459      45.112422     125.417153       0.447530       0.427996      -1.119312      -0.000000      -0.002047      -0.002750       0.003428      -0.027272       0.020252       0.049409       0.037256       0.022315      -0.072292       0.028141       0.044151             19.455249      17.759633       2.434993      -1.809109      22.113629      -6.005299      18.492487           0.000001
            7              H       5.420174       4.644750      10.451264       0.108068       1.216963 0.90297022E+01  0.90909296E+02                                 1.858867                            1.741441      -1.036076       2.396517                    0.997277       3.452645       9.627741       0.483054       1.259434      -0.715382       0.029641       0.026491      -0.033446       0.051952       0.004159      -0.017952      -0.002956      -0.008346       0.019294      -0.019867      -0.000102       0.019970              1.901197       1.951226       0.378096      -0.320788       2.049542      -0.313873       1.702823          -0.000001
            8              H       5.770674       7.653520       2.486900       0.095345       1.099078 0.78167650E+01  0.76448291E+02                                 1.775023                            1.645064      -0.930613       2.437033                    0.997947       3.532129       9.934172       0.482387       1.298285      -0.704972      -0.030195       0.018279       0.030955       0.046947       0.000994      -0.016383      -0.000885      -0.008732       0.003869      -0.018545       0.003569       0.014976              1.844373       1.827236      -0.350010      -0.429320       1.807558       0.446620       1.898324          -0.000001
            9              H       5.804063       5.361978       2.384002       0.136570       1.061259 0.78764544E+01  0.75780675E+02                                 1.620970                            1.569355      -0.953401       2.441739                    0.998859       3.151735       8.282396       0.542919       1.172582      -0.736491      -0.022314      -0.020926       0.024785       0.039371       0.001585      -0.015519      -0.003928       0.002878       0.011520      -0.014175      -0.003923       0.018097              1.610974       1.555828       0.214485      -0.254147       1.692161      -0.186358       1.584932          -0.000003
           10              H       5.480778       2.367613      10.236802       0.126797       1.076625 0.79170674E+01  0.77310598E+02                                 1.713766                            1.629980      -1.102562       2.361446                    0.997434       3.435376       9.506901       0.498425       1.258437      -0.713850       0.020266      -0.012935      -0.027215       0.036313       0.001465      -0.013096      -0.001929      -0.002124       0.024219      -0.013177      -0.003269       0.016446              1.742259       1.808597      -0.245944      -0.339935       1.738244       0.321149       1.679935           0.000001
           11              H       6.800542       8.665562       7.463951       0.108068       1.216967 0.90297505E+01  0.90910033E+02                                 1.858883                            1.741455      -1.036016       2.396545                    0.997279       3.452657       9.627832       0.483047       1.259448      -0.715379      -0.029641      -0.039670       0.015708       0.051953       0.018388       0.001198      -0.000950      -0.014998      -0.000661      -0.019866      -0.000103       0.019969              1.901213       1.951244       0.416278      -0.269404       1.905222      -0.357393       1.847173          -0.000001
           12              H       6.450015       0.171720       8.045600       0.095348       1.099085 0.78168503E+01  0.76449380E+02                                 1.775035                            1.645077      -0.930623       2.437029                    0.997947       3.532142       9.934245       0.482383       1.298290      -0.704971       0.030195       0.024361       0.026437       0.046948       0.015972       0.003775      -0.001409      -0.006994       0.009087      -0.018545       0.003569       0.014976              1.844384       1.827251       0.310009       0.459044       1.643898       0.397274       2.062004          -0.000001
           13              H       6.416618       0.734692       5.821903       0.136566       1.061322 0.78770200E+01  0.75787415E+02                                 1.621026                            1.569405      -0.953414       2.441717                    0.998858       3.151815       8.282655       0.542914       1.172572      -0.736493       0.022315       0.029772      -0.012880       0.039373       0.015317       0.002962      -0.001283      -0.005892      -0.014789      -0.014176      -0.003923       0.018098              1.611030       1.555882       0.305264      -0.132003       1.696941      -0.184951       1.580266          -0.000003
           14              H       6.739929       9.117561       5.221841       0.126798       1.076631 0.79171326E+01  0.77311430E+02                                 1.713775                            1.629988      -1.102567       2.361443                    0.997434       3.435395       9.506980       0.498423       1.258439      -0.713849      -0.020267      -0.022321      -0.020240       0.036313       0.012962       0.002378       0.001445      -0.013319      -0.009363      -0.013178      -0.003269       0.016447              1.742268       1.808612       0.254470       0.333605       1.507283       0.251511       1.910909           0.000001
           15              H       2.726966       3.402597       0.380184       0.108068       1.216963 0.90296966E+01  0.90909225E+02                                 1.858866                            1.741441      -1.036075       2.396517                    0.997277       3.452644       9.627737       0.483054       1.259434      -0.715382      -0.029641      -0.026491       0.033446       0.051952       0.004159      -0.017952      -0.002956      -0.008346       0.019294      -0.019867      -0.000102       0.019970              1.901196       1.951225       0.378096      -0.320787       2.049541      -0.313873       1.702823          -0.000001
           16              H       2.376466       0.393827       8.344548       0.095345       1.099078 0.78167659E+01  0.76448298E+02                                 1.775023                            1.645064      -0.930613       2.437033                    0.997947       3.532129       9.934170       0.482387       1.298284      -0.704972       0.030195      -0.018279      -0.030955       0.046947       0.000994      -0.016383      -0.000885      -0.008732       0.003869      -0.018545       0.003569       0.014976              1.844372       1.827235      -0.350010      -0.429320       1.807558       0.446620       1.898323          -0.000001
           17              H       2.343077       2.685369       8.447446       0.136570       1.061258 0.78764461E+01  0.75780578E+02                                 1.620970                            1.569355      -0.953401       2.441740                    0.998859       3.151733       8.282391       0.542919       1.172582      -0.736491       0.022314       0.020926      -0.024785       0.039371       0.001585      -0.015519      -0.003928       0.002878       0.011520      -0.014175      -0.003923       0.018097              1.610973       1.555827       0.214485      -0.254147       1.692160      -0.186358       1.584932          -0.000003
           18              H       2.666362       5.679734       0.594646       0.126797       1.076625 0.79170666E+01  0.77310585E+02                                 1.713766                            1.629979      -1.102562       2.361446                    0.997434       3.435376       9.506899       0.498426       1.258436      -0.713850      -0.020266       0.012935       0.027215       0.036313       0.001465      -0.013096      -0.001929      -0.002124       0.024219      -0.013177      -0.003269       0.016446              1.742258       1.808596      -0.245944      -0.339935       1.738244       0.321149       1.679934           0.000001
           19              H       1.346598      -0.618215       3.367497       0.108068       1.216966 0.90297449E+01  0.90909961E+02                                 1.858882                            1.741455      -1.036016       2.396545                    0.997279       3.452656       9.627828       0.483048       1.259448      -0.715379       0.029641       0.039670      -0.015708       0.051953       0.018388       0.001198      -0.000950      -0.014998      -0.000661      -0.019866      -0.000103       0.019969              1.901212       1.951243       0.416278      -0.269403       1.905222      -0.357392       1.847173          -0.000001
           20              H       1.697125       7.875627       2.785848       0.095349       1.099085 0.78168467E+01  0.76449337E+02                                 1.775035                            1.645076      -0.930623       2.437029                    0.997947       3.532141       9.934242       0.482383       1.298290      -0.704971      -0.030195      -0.024361      -0.026437       0.046948       0.015972       0.003775      -0.001409      -0.006994       0.009087      -0.018545       0.003569       0.014976              1.844384       1.827250       0.310009       0.459044       1.643898       0.397274       2.062003          -0.000001
           21              H       1.730522       7.312655       5.009545       0.136566       1.061321 0.78770149E+01  0.75787355E+02                                 1.621026                            1.569405      -0.953414       2.441718                    0.998858       3.151814       8.282652       0.542914       1.172572      -0.736493      -0.022315      -0.029772       0.012880       0.039373       0.015317       0.002962      -0.001283      -0.005892      -0.014789      -0.014176      -0.003923       0.018098              1.611029       1.555882       0.305264      -0.132003       1.696940      -0.184951       1.580266          -0.000003
           22              H       1.407211      -1.070214       5.609607       0.126798       1.076631 0.79171316E+01  0.77311416E+02                                 1.713775                            1.629988      -1.102567       2.361443                    0.997434       3.435395       9.506979       0.498423       1.258439      -0.713849       0.020267       0.022321       0.020240       0.036313       0.012962       0.002378       0.001445      -0.013319      -0.009363      -0.013178      -0.003269       0.016447              1.742267       1.808611       0.254470       0.333605       1.507282       0.251511       1.910908           0.000001
           23              C       7.862233       7.391953       0.178177       0.101011      25.486827 0.32356424E+03  0.71045080E+04                                 7.668977                            6.105459       0.103588       2.058600                    0.999470      25.837501      73.086492       0.645692       0.432024      -1.048668      -0.034152       0.006567       0.029538       0.045629       0.008059       0.015168      -0.011740       0.063395       0.080311      -0.048611       0.010066       0.038546              8.595852       6.964148      -0.007600      -2.007427      12.855075       1.029874       5.968334          -0.000001
           24              C       6.326282       7.239193       1.866800       0.089139      25.604867 0.33430625E+03  0.73860567E+04                                 7.663576                            6.179991       0.236115       2.095497                    0.999664      25.997524      73.296804       0.647106       0.428413      -1.052933       0.022877       0.015633      -0.041060       0.049534      -0.007102       0.005800       0.002791       0.060242       0.058097      -0.040828       0.014918       0.025910              8.531623       6.609283      -0.170592      -2.098253      12.388127       1.292583       6.597460          -0.000002
           25              C       6.336827       5.860507       1.808527      -0.159820      30.797352 0.42404503E+03  0.99073169E+04                                 8.535682                            6.885465       0.090662       2.002539                    0.999670      29.280343      83.913878       0.625282       0.419262      -1.062394       0.003981      -0.003079      -0.011786       0.012816       0.004164      -0.001226      -0.017123       0.031652       0.035671      -0.029241       0.009399       0.019842              9.537179       6.716383      -0.772906      -2.047128      14.852765       2.062366       7.042388          -0.000004
           26              C       7.910782       6.022709       0.050691      -0.154856      31.930238 0.43580341E+03  0.10268393E+05                                 8.791370                            7.013710       0.085844       2.004714                    0.999644      29.376863      84.991849       0.614127       0.423288      -1.058157      -0.010512      -0.000077       0.003541       0.011093      -0.007877       0.005254      -0.003633       0.036984       0.060363      -0.030287       0.007368       0.022919              9.876763       7.706067       0.500884      -2.105038      15.487817       1.073370       6.436404           0.000000
           27              C       7.147612       5.230488       0.884713       0.024789      34.576109 0.42426648E+03  0.98461222E+04                                 9.267661                            6.869612      -0.024764       2.003046                    0.999261      26.687614      74.540662       0.632736       0.417116      -1.071068      -0.004942       0.040039       0.005904       0.040773      -0.002751       0.012616      -0.008621       0.057291       0.029523      -0.035217       0.003324       0.031894             11.326519       7.407735      -0.185676      -2.224921      19.488573       2.075595       7.083249           0.000000
           28              C       7.189056       3.718479       0.755710       0.596103      23.544745 0.25431632E+03  0.52862636E+04                                 7.616740                            5.673433      -0.066951       2.037835                    0.999340      22.327007      62.544084       0.620844       0.474623      -1.018779       0.006895      -0.069495       0.000651       0.069840      -0.008523       0.072409      -0.009316       0.093442       0.087673      -0.062317      -0.041734       0.104051              9.124247       6.871431       0.147890      -2.238056      14.294464       0.830628       6.206844           0.000002
           29              C       4.358444      -1.963212       7.128718       0.101007      25.487115 0.32356877E+03  0.71046330E+04                                 7.669033                            6.105496       0.103567       2.058592                    0.999471      25.837670      73.087132       0.645691       0.432023      -1.048668       0.034155       0.026390       0.014820       0.045636      -0.012187      -0.012102       0.010072      -0.008969      -0.136765      -0.048617       0.010076       0.038541              8.595925       6.964216       1.919785       0.586776       5.972953      -1.045114      12.850607          -0.000000
           30              C       5.894403      -0.302380       7.469908       0.089133      25.605226 0.33431290E+03  0.73862386E+04                                 7.663642                            6.180049       0.236097       2.095486                    0.999664      25.997742      73.297543       0.647104       0.428412      -1.052933      -0.022878      -0.043824       0.003114       0.049534      -0.007607       0.005121       0.018675       0.007543      -0.099970      -0.040819       0.014908       0.025910              8.531693       6.609343       1.959690       0.769039       6.365540      -0.523263      12.620198          -0.000002
           31              C       5.883852       0.039807       6.133091      -0.159777      30.795763 0.42401774E+03  0.99065050E+04                                 8.535334                            6.885196       0.090761       2.002576                    0.999670      29.279437      83.910134       0.625302       0.419257      -1.062400      -0.004020      -0.010406      -0.006381       0.012851       0.002380      -0.003608      -0.004964      -0.008621      -0.085306      -0.029241       0.009417       0.019823              9.536769       6.716157       1.736832       1.330866       6.553009      -0.439969      15.341140          -0.000004
           32              C       4.309890      -1.690017       5.780960      -0.154845      31.930389 0.43580568E+03  0.10268474E+05                                 8.791452                            7.013768       0.085779       2.004695                    0.999644      29.376923      84.992518       0.614118       0.423293      -1.058152       0.010519       0.003415       0.000946       0.011100      -0.007305       0.006014       0.010414      -0.009647      -0.079525      -0.030281       0.007360       0.022922              9.876864       7.706161       2.160029       0.128105       6.597375      -1.607147      15.327055           0.000000
           33              C       5.073061      -0.662814       5.263217       0.024733      34.577505 0.42428798E+03  0.98467420E+04                                 9.267873                            6.869763      -0.024769       2.003035                    0.999261      26.688335      74.543033       0.632733       0.417113      -1.071071       0.004942      -0.005929       0.040024       0.040761      -0.012886      -0.001020       0.004790       0.012776      -0.104155      -0.035217       0.003301       0.031915             11.326787       7.407917       2.076651       0.820050       6.969807      -1.698949      19.602636           0.000000
           34              C       5.031610      -0.349859       3.778334       0.596112      23.544671 0.25431571E+03  0.52862512E+04                                 7.616756                            5.673449      -0.067039       2.037812                    0.999339      22.326932      62.544017       0.620839       0.474627      -1.018776      -0.006898       0.020687      -0.066342       0.069834      -0.071786      -0.012748       0.017266       0.005257      -0.176798      -0.062313      -0.041737       0.104050              9.124261       6.871469       2.185477       0.504467       6.421644      -1.543050      14.079669           0.000002
           35              C       0.284907       0.655394      10.653271       0.101011      25.486823 0.32356420E+03  0.71045066E+04                                 7.668976                            6.105459       0.103588       2.058600                    0.999470      25.837498      73.086480       0.645692       0.432024      -1.048668       0.034152      -0.006567      -0.029538       0.045629       0.008059       0.015168      -0.011740       0.063395       0.080311      -0.048611       0.010066       0.038546              8.595852       6.964147      -0.007600      -2.007427      12.855074       1.029874       5.968334          -0.000001
           36              C       1.820858       0.808154       8.964648       0.089139      25.604866 0.33430623E+03  0.73860560E+04                                 7.663576                            6.179991       0.236115       2.095497                    0.999664      25.997523      73.296800       0.647106       0.428413      -1.052933      -0.022877      -0.015633       0.041060       0.049534      -0.007102       0.005800       0.002791       0.060242       0.058097      -0.040828       0.014918       0.025910              8.531623       6.609283      -0.170592      -2.098252      12.388126       1.292582       6.597460          -0.000002
           37              C       1.810313       2.186840       9.022921      -0.159820      30.797351 0.42404501E+03  0.99073164E+04                                 8.535682                            6.885465       0.090662       2.002539                    0.999670      29.280341      83.913870       0.625282       0.419262      -1.062394      -0.003981       0.003079       0.011786       0.012816       0.004164      -0.001226      -0.017123       0.031652       0.035671      -0.029241       0.009399       0.019842              9.537178       6.716383      -0.772906      -2.047128      14.852764       2.062366       7.042388          -0.000004
           38              C       0.236358       2.024638      10.780757      -0.154857      31.930236 0.43580340E+03  0.10268392E+05                                 8.791370                            7.013710       0.085844       2.004714                    0.999644      29.376862      84.991848       0.614127       0.423288      -1.058157       0.010512       0.000077      -0.003541       0.011093      -0.007877       0.005254      -0.003634       0.036984       0.060364      -0.030287       0.007368       0.022919              9.876763       7.706068       0.500884      -2.105038      15.487818       1.073370       6.436404           0.000000
           39              C       0.999528       2.816859       9.946735       0.024789      34.576109 0.42426648E+03  0.98461223E+04                                 9.267662                            6.869612      -0.024764       2.003046                    0.999261      26.687614      74.540663       0.632736       0.417116      -1.071068       0.004942      -0.040039      -0.005904       0.040773      -0.002751       0.012616      -0.008621       0.057291       0.029523      -0.035217       0.003324       0.031894             11.326519       7.407735      -0.185676      -2.224921      19.488573       2.075595       7.083249           0.000000
           40              C       0.958084       4.328868      10.075738       0.596102      23.544746 0.25431634E+03  0.52862640E+04                                 7.616740                            5.673433      -0.066951       2.037835                    0.999340      22.327008      62.544087       0.620844       0.474623      -1.018779      -0.006895       0.069495      -0.000651       0.069840      -0.008523       0.072409      -0.009316       0.093442       0.087673      -0.062317      -0.041734       0.104051              9.124247       6.871432       0.147890      -2.238056      14.294465       0.830628       6.206845           0.000002
           41              C       3.788696      10.010559       3.702730       0.101007      25.487114 0.32356876E+03  0.71046329E+04                                 7.669033                            6.105496       0.103567       2.058592                    0.999471      25.837669      73.087129       0.645690       0.432023      -1.048668      -0.034155      -0.026390      -0.014820       0.045636      -0.012187      -0.012102       0.010072      -0.008969      -0.136765      -0.048617       0.010076       0.038541              8.595925       6.964216       1.919784       0.586777       5.972953      -1.045114      12.850607          -0.000001
           42              C       2.252737       8.349727       3.361540       0.089133      25.605225 0.33431289E+03  0.73862385E+04                                 7.663642                            6.180050       0.236098       2.095486                    0.999664      25.997741      73.297541       0.647104       0.428412      -1.052933       0.022878       0.043824      -0.003114       0.049534      -0.007607       0.005121       0.018675       0.007543      -0.099970      -0.040819       0.014908       0.025910              8.531694       6.609343       1.959690       0.769039       6.365540      -0.523263      12.620198          -0.000002
           43              C       2.263288       8.007540       4.698357      -0.159777      30.795762 0.42401773E+03  0.99065049E+04                                 8.535334                            6.885196       0.090761       2.002576                    0.999670      29.279436      83.910130       0.625302       0.419257      -1.062400       0.004020       0.010406       0.006381       0.012851       0.002380      -0.003608      -0.004964      -0.008621      -0.085306      -0.029240       0.009417       0.019823              9.536768       6.716157       1.736832       1.330866       6.553009      -0.439969      15.341139          -0.000004
           44              C       3.837250       9.737364       5.050488      -0.154845      31.930388 0.43580567E+03  0.10268473E+05                                 8.791453                            7.013768       0.085779       2.004695                    0.999644      29.376922      84.992517       0.614118       0.423293      -1.058152      -0.010519      -0.003415      -0.000946       0.011100      -0.007305       0.006014       0.010414      -0.009647      -0.079525      -0.030281       0.007360       0.022922              9.876864       7.706161       2.160029       0.128105       6.597375      -1.607147      15.327055           0.000000
           45              C       3.074079       8.710161       5.568231       0.024733      34.577503 0.42428796E+03  0.98467412E+04                                 9.267873                            6.869763      -0.024770       2.003035                    0.999261      26.688334      74.543030       0.632733       0.417113      -1.071071      -0.004942       0.005929      -0.040024       0.040761      -0.012886      -0.001020       0.004790       0.012776      -0.104155      -0.035217       0.003301       0.031916             11.326786       7.407917       2.076651       0.820050       6.969806      -1.698949      19.602635           0.000000
           46              C       3.115530       8.397206       7.053114       0.596112      23.544673 0.25431573E+03  0.52862518E+04                                 7.616756                            5.673450      -0.067039       2.037812                    0.999339      22.326933      62.544021       0.620839       0.474627      -1.018776       0.006898      -0.020687       0.066342       0.069834      -0.071786      -0.012747       0.017266       0.005257      -0.176798      -0.062313      -0.041737       0.104050              9.124261       6.871469       2.185478       0.504467       6.421645      -1.543050      14.079670           0.000002
           47              N       7.082522       8.007559       1.069497      -0.221812      34.140655 0.52101344E+03  0.12589287E+05                                 8.805795                            7.410096      -0.009981       2.031272                    0.997837      27.574982      75.815530       0.641392       0.395212      -1.097617      -0.002256      -0.161880      -0.016093       0.162693       0.005114      -0.024419      -0.011313       0.149203       0.142374      -0.099274       0.024868       0.074406              9.697963       8.374877       0.041705      -2.508000      13.183870       0.726715       7.535142          -0.000001
           48              N       5.138162      -1.287542       7.975412      -0.221814      34.140939 0.52101923E+03  0.12589464E+05                                 8.805846                            7.410138      -0.010049       2.031247                    0.997836      27.575129      75.816081       0.641390       0.395212      -1.097617       0.002254       0.031319      -0.159637       0.162695       0.024855       0.002153       0.030863       0.009308      -0.277309      -0.099274       0.024869       0.074405              9.698025       8.374944       2.413274       0.684075       7.604167      -0.955583      13.114964          -0.000001
           49              N       1.064618       0.039788       9.761951      -0.221812      34.140653 0.52101341E+03  0.12589286E+05                                 8.805794                            7.410096      -0.009981       2.031272                    0.997837      27.574981      75.815526       0.641392       0.395212      -1.097617       0.002256       0.161880       0.016093       0.162693       0.005114      -0.024419      -0.011313       0.149203       0.142374      -0.099274       0.024868       0.074406              9.697962       8.374877       0.041705      -2.507999      13.183869       0.726715       7.535141          -0.000001
           50              N       3.008978       9.334889       2.856036      -0.221814      34.140937 0.52101919E+03  0.12589463E+05                                 8.805846                            7.410138      -0.010049       2.031247                    0.997836      27.575128      75.816077       0.641390       0.395212      -1.097617      -0.002254      -0.031319       0.159637       0.162695       0.024855       0.002153       0.030863       0.009308      -0.277309      -0.099274       0.024869       0.074405              9.698024       8.374944       2.413273       0.684075       7.604166      -0.955583      13.114963          -0.000001
           51              O       6.399053       3.070442       1.487483      -0.542713      32.990420 0.48798028E+03  0.11452446E+05                                 8.147560                            6.798352       0.405945       2.191964                    0.996656      27.065558      70.342954       0.734808       0.355170      -1.141810       0.021033       0.001959      -0.009410       0.023125       0.038307       0.017977      -0.047854       0.066428       0.035425      -0.083827       0.037662       0.046165              9.215919       7.341051       3.261428      -1.781434      13.678605      -2.540084       6.628100          -0.000005
           52              O       5.033010       0.005610      10.746205      -0.557305      38.297909 0.57663946E+03  0.14101967E+05                                 9.024043                            7.442597       0.223444       2.125242                    0.995713      27.716341      73.396472       0.695272       0.360227      -1.138427      -0.011091      -0.008272       0.032559       0.035377      -0.040102       0.012636       0.023057       0.080696       0.083640      -0.077323       0.033536       0.043787             10.242047       9.402628      -3.018914      -3.369670      12.457273       3.995348       8.866241          -0.000002
           53              O       5.821615       0.537827       3.369122      -0.542715      32.991005 0.48799108E+03  0.11452772E+05                                 8.147686                            6.798450       0.405975       2.191973                    0.996657      27.065736      70.343831       0.734798       0.355172      -1.141807      -0.021022      -0.009576      -0.000841       0.023115      -0.006154      -0.041866      -0.025807      -0.006720      -0.183967      -0.083827       0.037664       0.046163              9.216071       7.341153       2.647087      -2.608399       8.619760      -4.065447      11.687300          -0.000005
           54              O       7.187691      10.287107       3.107434      -0.557301      38.296738 0.57661905E+03  0.14101319E+05                                 9.023800                            7.442417       0.223624       2.125303                    0.995715      27.715964      73.394679       0.695288       0.360222      -1.138432       0.011091       0.033563       0.001480       0.035379      -0.023669       0.034745       0.041924       0.018123      -0.104079      -0.077319       0.033536       0.043783             10.241753       9.402433       2.354706       3.863009       6.956848       2.336939      14.365977          -0.000002
           55              O       1.748087       4.976905       9.343965      -0.542713      32.990421 0.48798030E+03  0.11452446E+05                                 8.147560                            6.798352       0.405945       2.191964                    0.996656      27.065558      70.342955       0.734808       0.355170      -1.141810      -0.021033      -0.001959       0.009410       0.023125       0.038307       0.017977      -0.047854       0.066428       0.035425      -0.083827       0.037662       0.046165              9.215919       7.341051       3.261428      -1.781434      13.678606      -2.540084       6.628100          -0.000005
           56              O       3.114130       8.041737       0.085243      -0.557305      38.297904 0.57663937E+03  0.14101965E+05                                 9.024042                            7.442597       0.223444       2.125242                    0.995713      27.716339      73.396465       0.695272       0.360227      -1.138427       0.011091       0.008272      -0.032559       0.035377      -0.040102       0.012636       0.023057       0.080696       0.083640      -0.077323       0.033536       0.043787             10.242046       9.402627      -3.018914      -3.369669      12.457272       3.995347       8.866240          -0.000002
           57              O       2.325525       7.509520       7.462326      -0.542715      32.990998 0.48799097E+03  0.11452769E+05                                 8.147684                            6.798449       0.405976       2.191973                    0.996657      27.065734      70.343822       0.734798       0.355172      -1.141807       0.021022       0.009576       0.000841       0.023116      -0.006154      -0.041866      -0.025807      -0.006720      -0.183967      -0.083826       0.037664       0.046163              9.216069       7.341152       2.647087      -2.608399       8.619758      -4.065446      11.687298          -0.000005
           58              O       0.959449      -2.239760       7.724014      -0.557301      38.296742 0.57661912E+03  0.14101321E+05                                 9.023800                            7.442417       0.223624       2.125303                    0.995715      27.715966      73.394684       0.695289       0.360222      -1.138432      -0.011091      -0.033563      -0.001480       0.035379      -0.023669       0.034745       0.041924       0.018123      -0.104079      -0.077319       0.033536       0.043783             10.241753       9.402434       2.354706       3.863009       6.956848       2.336939      14.365978          -0.000002
           59              F       4.168794       0.935701       0.980463      -0.530664      23.671176 0.40297778E+03  0.88830516E+04                                 6.353530                            6.064652       0.334380       2.241699                    0.996091      23.494168      56.381657       0.811826       0.342265      -1.169626      -0.047185       0.018011       0.018098       0.053651       0.006038       0.002701       0.003185       0.012106      -0.000273      -0.008956      -0.001034       0.009991              6.768170       6.892786       0.061304       1.045530       6.817850      -1.343614       6.593874          -0.000001
           60              F       3.133053      -2.057587      10.025155      -0.567900      32.554617 0.55874193E+03  0.13323731E+05                                 7.959730                            7.187686       0.054870       2.136405                    0.992694      24.515909      60.573966       0.740787       0.346735      -1.169464      -0.000434      -0.024249      -0.024463       0.034448       0.000766       0.004771       0.004050       0.010952      -0.005671      -0.007861      -0.001176       0.009037              8.910065      12.906457      -0.203981       0.400339       6.280251      -0.770947       7.543487          -0.000001
           61              F       8.051864       0.668618       1.178895      -0.530665      23.671244 0.40297917E+03  0.88830903E+04                                 6.353542                            6.064662       0.334420       2.241711                    0.996091      23.494207      56.381784       0.811826       0.342264      -1.169626       0.047191       0.012132       0.022470       0.053657      -0.000849      -0.006566       0.004292       0.008441      -0.011255      -0.008958      -0.001038       0.009996              6.768186       6.892792      -0.983327      -0.360506       7.355259      -1.181596       6.056508          -0.000001
           62              F       9.087638      10.192329       0.923923      -0.567896      32.554535 0.55874010E+03  0.13323676E+05                                 7.959714                            7.187672       0.054926       2.136423                    0.992696      24.515868      60.573821       0.740788       0.346735      -1.169465       0.000438      -0.016417      -0.030273       0.034440      -0.004343      -0.002108       0.004106       0.010768      -0.006236      -0.007860      -0.001175       0.009034              8.910046      12.906432      -0.442183       0.079727       7.864344      -0.293326       5.959363          -0.000001
           63              F       3.978346       7.111646       9.850985      -0.530664      23.671180 0.40297787E+03  0.88830539E+04                                 6.353530                            6.064652       0.334380       2.241699                    0.996091      23.494170      56.381663       0.811826       0.342265      -1.169626       0.047185      -0.018011      -0.018098       0.053651       0.006038       0.002701       0.003185       0.012106      -0.000274      -0.008956      -0.001034       0.009991              6.768171       6.892787       0.061304       1.045530       6.817851      -1.343614       6.593875          -0.000001
           64              F       5.014087      10.104934       0.806293      -0.567900      32.554616 0.55874190E+03  0.13323731E+05                                 7.959730                            7.187685       0.054870       2.136405                    0.992694      24.515909      60.573965       0.740787       0.346735      -1.169464       0.000434       0.024249       0.024463       0.034448       0.000766       0.004771       0.004050       0.010952      -0.005671      -0.007861      -0.001176       0.009037              8.910065      12.906456      -0.203982       0.400339       6.280251      -0.770947       7.543487          -0.000001
           65              F       0.095276       7.378729       9.652553      -0.530665      23.671245 0.40297921E+03  0.88830912E+04                                 6.353543                            6.064662       0.334420       2.241711                    0.996091      23.494207      56.381785       0.811826       0.342264      -1.169626      -0.047191      -0.012132      -0.022470       0.053657      -0.000849      -0.006566       0.004292       0.008441      -0.011255      -0.008958      -0.001038       0.009996              6.768187       6.892793      -0.983327      -0.360506       7.355260      -1.181597       6.056509          -0.000001
           66              F      -0.940498      -2.144982       9.907525      -0.567896      32.554538 0.55874018E+03  0.13323678E+05                                 7.959715                            7.187672       0.054925       2.136422                    0.992696      24.515870      60.573826       0.740788       0.346735      -1.169465      -0.000438       0.016417       0.030273       0.034440      -0.004343      -0.002108       0.004106       0.010769      -0.006236      -0.007860      -0.001175       0.009034              8.910047      12.906433      -0.442183       0.079727       7.864345      -0.293326       5.959363          -0.000001

******************************************************
Auxiliary information for the entire system
The total spin magnetic moment of the unit cell is   -0.000061
The total net atomic charge of the unit cell is   -0.000001
Accuracy of reproducing the electrostatic potential in the unit cell:
  The inner radius (bohr) =    5.0000
  The outer radius (bohr) =   12.0000
  Valid grid points have density less than (e/(bohr^3)) =    0.0001
  The number of valid grid points were=        33922
  The rms potential error without charges in kcal/mol is=      4.02899
  The rms potential error with partial charges in kcal/mol is=      0.82698
  The RRMSE value at monopole order=      0.20526
  The rms potential error with partial charges and cloud penetration in kcal/mol is=      0.82219
  The RRMSE value at monopole order with cloud penetration is=      0.20407
  The rms potential error with partial charges and atomic dipoles in kcal/mol is=      0.34107
  The RRMSE value at dipole order=      0.08465
  The rms potential error with partial charges, atomic dipoles and cloud penetration in kcal/mol is=      0.32726
  The RRMSE value at dipole order with cloud penetration=      0.08123

******************************************************
The electron densities and ab initio electrostatic potential were computed in VASP using the PBE functional and
projector augmented wave method. See the main text of the journal article for a description of computational details.
The atomic charges, dipoles, and quadrupoles were computed with the DDEC6 method as described in
(a) T. A. Manz and N. Gabaldon Limas, RSC Adv. 6 (2016) 47771-47801 DOI: 10.1039/c6ra04656h
(b) N. Gabaldon Limas and T. A. Manz, RSC Adv. 8 (2018) 2678-2707 DOI: 10.1039/c7ra11829e.
For each atom in the material, the electron cloud parameters were fit to the spherically averaged atom-in-material
electron density using radial positions for which this density was between 10^-4 and 10^-2 electrons per cubic bohr.
The polarizabilities, dispersion coefficients, and quantum Drude oscillator (QDO) parameters were fit using the MCLF method.
The magnetic structure of the system was optimized in VASP from the default ferromagnetic initial guess using spin polarization.
The atomic spin moments (ASMs) were computed on this optimized magnetic structure using the DDEC6 partition as inputs
to the method of T. A. Manz and D. S. Sholl, J. Chem. Theory Comput. 7 (2011) 4146-4164 DOI: 10.1021/ct200539n.
The RMSE and RRMSE were computed using a uniform grid with Ewald summation.
