# Supplementary material for: A collection of forcefield precursors for metal–organic frameworks
Source: RSC Adv. 2019 Nov 13;9(63):36492–507. doi: 10.1039/c9ra07327b (PMC9075174; doi:10.1039/c9ra07327b)
Supplement: RA-009-C9RA07327B-s5480 [file RA-009-C9RA07327B-s5480.xyz]

   23
jmolscript: load "" {1 1 1} spacegroup "x,y,z" unitcell [{      5.506000     0.000000     0.000000 }, {     -0.030940     7.945940     0.000000 }, {     -0.030940    -2.468774     7.552689 }]
Co     2.753000     0.000000     0.000000     1.021325
Co    -0.030940    -1.213280     6.642212     1.047675
Co    -0.030940     6.690446     0.910477     1.047657
H      0.853263     4.498396     6.203023     0.518699
H      4.590857     0.978770     1.349666     0.518699
C      1.862255    -0.989237     4.283130     0.189412
C      3.116198     6.364732     4.650191     0.194829
C      3.581865     1.098659     7.162215     0.189412
C      2.327922     3.034615     0.058156     0.194830
C      3.581865     6.466403     3.269559     0.189409
C      2.327922    -0.887566     2.902498     0.194808
C      1.862255     4.378507     0.390474     0.189409
C      3.116198     2.442551     7.494533     0.194809
O      0.807316    -0.653473     4.857890    -0.429713
O      3.642948     5.930298     5.715497    -0.473266
O      4.636804     0.656665     6.664493    -0.429713
O      1.801172     1.887054     0.140102    -0.473266
O      4.636804     6.130639     2.694799    -0.429735
O      1.801172    -0.453132     1.837192    -0.473255
O      0.807316     4.820501     0.888196    -0.429736
O      3.642948     3.590112     7.412587    -0.473256
O      0.909596     4.921781     6.786846    -1.039515
O      4.534524     0.555385     0.765843    -1.039516

The following XYZ coordinates are in angstroms. Other properties are in atomic units.
The sperically averaged electron density of each atom fit to a function of the form exp(a - br)
eigen_1, eigen_2 and eigen_3 are the three eigenvalues of traceless quadrupole moment tensor
  atom number  atomic symbol              X              Y              Z     net charge C6 coefficient C8 coefficient C10 coefficient fluctuating dipole atomic polarizability isotropic forcefield polarizability              a              b squared Pearson coefficient          <r^3>          <r^4>         wp_QDO          m_QDO          q_QDO       dipole_x       dipole_y       dipole_z         dipole            Qxy            Qxz            Qyz     Q(x^2-y^2)  Q(3z^2 - R^2)        eigen_1        eigen_2        eigen_3 static polarizability      alpha(xx)      alpha(xy)      alpha(xz)      alpha(yy)      alpha(yz)      alpha(zz) atomic spin moment
            1             Co       2.753000       0.000000       0.000000       1.021325      82.486481 0.16156735E+04  0.49141172E+05                                15.537659                           13.172806       0.742988       2.130322                    0.995632      43.613980     113.218439       0.500011       0.402749      -1.151692      -0.000000       0.000009      -0.000006       0.000011       0.030323       0.041813       0.015185       0.140362      -0.120481      -0.061109      -0.048393       0.109502             18.033519      18.359002      -0.271293      -0.374093      19.321602      -4.438485      16.419953           2.794970
            2             Co      -0.030940      -1.213280       6.642212       1.047675      86.624378 0.17624328E+04  0.54559254E+05                                15.658738                           13.497597       0.774161       2.144262                    0.996839      43.089278     111.350494       0.510409       0.387643      -1.167515       0.000000      -0.036366       0.026373       0.044922      -0.017319      -0.023884      -0.058569       0.002310      -0.078901      -0.078183       0.023716       0.054467             17.585446      21.467432      -0.245352      -0.338327      16.254461      -1.866189      15.034446           2.798350
            3             Co      -0.030940       6.690446       0.910477       1.047657      86.626871 0.17624937E+04  0.54561521E+05                                15.658874                           13.497697       0.774295       2.144295                    0.996839      43.090167     111.352571       0.510416       0.387635      -1.167523       0.000000       0.036372      -0.026377       0.044930      -0.017277      -0.023823      -0.058512       0.002382      -0.078891      -0.078097       0.023708       0.054389             17.585611      21.467681      -0.245351      -0.338327      16.254584      -1.866201      15.034568           2.798305
            4              H       0.853263       4.498396       6.203023       0.518699       0.233130 0.11973433E+01  0.75182000E+01                                 0.710695                            0.713280      -1.403381       2.514724                    0.999922       1.545306       3.790147       0.612179       1.593428      -0.652641      -0.001495      -0.016730      -0.023070       0.028537       0.000718       0.000990       0.010335      -0.005345       0.018857      -0.007966      -0.005891       0.013857              0.708709       0.678000       0.005996       0.008268       0.714741       0.028520       0.733386           0.001479
            5              H       4.590857       0.978770       1.349666       0.518699       0.233129 0.11973401E+01  0.75181752E+01                                 0.710694                            0.713279      -1.403381       2.514725                    0.999922       1.545304       3.790141       0.612179       1.593429      -0.652641       0.001495       0.016730       0.023070       0.028537       0.000718       0.000990       0.010335      -0.005344       0.018859      -0.007966      -0.005891       0.013857              0.708708       0.678000       0.005996       0.008268       0.714740       0.028520       0.733385           0.001479
            6              C       1.862255      -0.989237       4.283130       0.189412      35.710794 0.36175666E+03  0.80986184E+04                                 9.326799                            6.403292       0.272743       2.106641                    0.999542      25.607462      71.137772       0.643710       0.425032      -1.061947      -0.116846       0.036077       0.048139       0.131423       0.050265       0.058354      -0.002891      -0.146834      -0.087880      -0.113032       0.007613       0.105419             11.190119      14.559787      -2.418817      -4.626454       5.287072       0.287943      13.723498           0.004829
            7              C       3.116198       6.364732       4.650191       0.194829      38.184511 0.36706205E+03  0.82569597E+04                                 9.811085                            6.475106       0.173131       2.072240                    0.999528      25.756900      71.998218       0.635682       0.428337      -1.058659       0.065532      -0.058890       0.114925       0.144811       0.030838      -0.028182       0.040711      -0.095744      -0.239193      -0.102061      -0.000445       0.102506             12.207389      10.221629      -2.133283       3.317802       6.106846      -3.463839      20.293692           0.005633
            8              C       3.581865       1.098659       7.162215       0.189412      35.710795 0.36175662E+03  0.80986178E+04                                 9.326801                            6.403292       0.272741       2.106640                    0.999542      25.607465      71.137792       0.643710       0.425032      -1.061946       0.116846      -0.034548      -0.049248       0.131423       0.039849       0.065908      -0.036991      -0.042513       0.225082      -0.113032       0.007613       0.105419             11.190121      14.559788      -3.645974      -3.736530      12.739044       2.723795       6.271530           0.004831
            9              C       2.327922       3.034615       0.058156       0.194830      38.184492 0.36706193E+03  0.82569553E+04                                 9.811079                            6.475103       0.173134       2.072241                    0.999528      25.756886      71.998149       0.635682       0.428337      -1.058659      -0.065532      -0.127534       0.020269       0.144811      -0.036369       0.020556      -0.016606       0.079603       0.286852      -0.102061      -0.000445       0.102507             12.207382      10.221622       3.816398      -0.996876      20.970074       1.394563       5.430451           0.005637
           10              C       3.581865       6.466403       3.269559       0.189409      35.710465 0.36175246E+03  0.80985028E+04                                 9.326757                            6.403263       0.272713       2.106636                    0.999542      25.607305      71.137294       0.643710       0.425033      -1.061946       0.116852      -0.036071      -0.048133       0.131424       0.050259       0.058357      -0.002889      -0.146838      -0.087910      -0.113034       0.007611       0.105422             11.190069      14.559741      -2.418810      -4.626434       5.287051       0.287943      13.723415           0.004841
           11              C       2.327922      -0.887566       2.902498       0.194808      38.185102 0.36706877E+03  0.82571474E+04                                 9.811162                            6.475152       0.173145       2.072240                    0.999528      25.757192      71.999168       0.635682       0.428335      -1.058660      -0.065528       0.058903      -0.114921       0.144811       0.030841      -0.028177       0.040709      -0.095755      -0.239207      -0.102061      -0.000453       0.102514             12.207486      10.221725      -2.133303       3.317835       6.106887      -3.463861      20.293848           0.005651
           12              C       1.862255       4.378507       0.390474       0.189409      35.710444 0.36175220E+03  0.80984957E+04                                 9.326754                            6.403261       0.272711       2.106636                    0.999542      25.607299      71.137277       0.643710       0.425033      -1.061946      -0.116852       0.034544       0.049240       0.131424       0.039853       0.065903      -0.036994      -0.042500       0.225103      -0.113034       0.007611       0.105423             11.190065      14.559739      -3.645954      -3.736516      12.738955       2.723774       6.271501           0.004839
           13              C       3.116198       2.442551       7.494533       0.194809      38.185119 0.36706894E+03  0.82571527E+04                                 9.811167                            6.475155       0.173140       2.072238                    0.999528      25.757193      71.999187       0.635681       0.428335      -1.058660       0.065528       0.127534      -0.020282       0.144811      -0.036365       0.020559      -0.016611       0.079603       0.286868      -0.102061      -0.000453       0.102514             12.207493      10.221728       3.816439      -0.996886      20.970256       1.394581       5.430495           0.005647
           14              O       0.807316      -0.653473       4.857890      -0.429713      35.341993 0.47513942E+03  0.11101114E+05                                 8.600699                            6.823527       0.290931       2.161192                    0.997670      26.433181      69.034163       0.713399       0.367475      -1.129669       0.077515      -0.009052      -0.067796       0.103377       0.012946      -0.048789       0.033852       0.006348      -0.113086      -0.078695       0.028167       0.050528              9.724621      13.036362      -1.243240      -5.215378       5.343057       0.923107      10.794443           0.037770
           15              O       3.642948       5.930298       5.715497      -0.473266      42.059196 0.55406462E+03  0.13445901E+05                                 9.671817                            7.349604       0.159616       2.099196                    0.998796      27.478704      73.029245       0.690364       0.365594      -1.131642      -0.038826       0.006721      -0.107007       0.114031      -0.001172       0.048366      -0.012973      -0.076985       0.087201      -0.075611       0.019460       0.056151             11.492417       9.265941      -0.667410       3.887455       7.276878      -3.854785      17.934433           0.053091
           16              O       4.636804       0.656665       6.664493      -0.429713      35.342018 0.47513976E+03  0.11101124E+05                                 8.600704                            6.823530       0.290925       2.161191                    0.997670      26.433188      69.034197       0.713399       0.367475      -1.129668      -0.077515       0.061628       0.029669       0.103378      -0.050396      -0.002853       0.011556       0.074561       0.091549      -0.078695       0.028167       0.050528              9.724627      13.036371      -4.571000      -2.802110       9.722993       2.354791       6.414516           0.037770
           17              O       1.801172       1.887054       0.140102      -0.473266      42.059158 0.55406417E+03  0.13445886E+05                                 9.671808                            7.349599       0.159625       2.099199                    0.998796      27.478695      73.029184       0.690364       0.365593      -1.131643       0.038826       0.103799       0.026859       0.114031       0.046337       0.013913      -0.008960      -0.089262       0.050371      -0.075611       0.019461       0.056151             11.492406       9.265932       3.902416       0.573440      19.182404       0.036826       6.028883           0.053090
           18              O       4.636804       6.130639       2.694799      -0.429735      35.342506 0.47514726E+03  0.11101353E+05                                 8.600824                            6.823618       0.290869       2.161171                    0.997671      26.433259      69.034751       0.713388       0.367479      -1.129665      -0.077503       0.009050       0.067809       0.103376       0.012946      -0.048782       0.033848       0.006326      -0.113094      -0.078690       0.028176       0.050514              9.724771      13.036583      -1.243263      -5.215474       5.343122       0.923122      10.794609           0.037763
           19              O       1.801172      -0.453132       1.837192      -0.473255      42.059401 0.55406762E+03  0.13445998E+05                                 9.671859                            7.349635       0.159575       2.099181                    0.998796      27.478773      73.029602       0.690360       0.365595      -1.131641       0.038821      -0.006706       0.107008       0.114030      -0.001168       0.048374      -0.012970      -0.076984       0.087200      -0.075617       0.019464       0.056153             11.492468       9.265996      -0.667411       3.887479       7.276903      -3.854795      17.934504           0.053095
           20              O       0.807316       4.820501       0.888196      -0.429736      35.342526 0.47514753E+03  0.11101361E+05                                 8.600829                            6.823621       0.290863       2.161169                    0.997671      26.433264      69.034779       0.713388       0.367479      -1.129665       0.077503      -0.061641      -0.029670       0.103377      -0.050390      -0.002851       0.011547       0.074550       0.091574      -0.078690       0.028176       0.050515              9.724777      13.036593      -4.571082      -2.802163       9.723136       2.354831       6.414600           0.037765
           21              O       3.642948       3.590112       7.412587      -0.473256      42.059508 0.55406940E+03  0.13446051E+05                                 9.671874                            7.349645       0.159581       2.099182                    0.998796      27.478812      73.029730       0.690360       0.365595      -1.131641      -0.038822      -0.103796      -0.026873       0.114030       0.046343       0.013920      -0.008957      -0.089259       0.050375      -0.075617       0.019464       0.056152             11.492486       9.266010       3.902450       0.573448      19.182528       0.036831       6.028920           0.053096
           22              O       0.909596       4.921781       6.786846      -1.039515      43.065887 0.86243975E+03  0.23486036E+05                                10.031097                            9.291480      -0.379688       1.855024                    0.997675      34.295189      98.021903       0.599174       0.375381      -1.119003       0.001031       0.018688       0.025761       0.031843      -0.007964      -0.010992       0.074043      -0.026934       0.123759      -0.060852      -0.035506       0.096358             10.708569      11.500460       0.236041       0.325482      10.835949      -1.601025       9.789297           0.099671
           23              O       4.534524       0.555385       0.765843      -1.039516      43.065885 0.86243967E+03  0.23486032E+05                                10.031094                            9.291478      -0.379685       1.855025                    0.997675      34.295189      98.021882       0.599174       0.375381      -1.119004      -0.001031      -0.018680      -0.025767       0.031842      -0.007974      -0.010986       0.074045      -0.026940       0.123740      -0.060853      -0.035506       0.096358             10.708566      11.500455       0.236038       0.325485      10.835960      -1.601020       9.789283           0.099671

******************************************************
Auxiliary information for the entire system
The total spin magnetic moment of the unit cell is   8.999273
The total net atomic charge of the unit cell is   0.000002
Accuracy of reproducing the electrostatic potential in the unit cell:
  The inner radius (bohr) =    5.0000
  The outer radius (bohr) =   12.0000
  Valid grid points have density less than (e/(bohr^3)) =    0.0001
  The number of valid grid points were=         5772
  The rms potential error without charges in kcal/mol is=      2.93569
  The rms potential error with partial charges in kcal/mol is=      0.66580
  The RRMSE value at monopole order=      0.22679
  The rms potential error with partial charges and cloud penetration in kcal/mol is=      0.65614
  The RRMSE value at monopole order with cloud penetration is=      0.22350
  The rms potential error with partial charges and atomic dipoles in kcal/mol is=      0.63552
  The RRMSE value at dipole order=      0.21648
  The rms potential error with partial charges, atomic dipoles and cloud penetration in kcal/mol is=      0.62037
  The RRMSE value at dipole order with cloud penetration=      0.21132

******************************************************
The electron densities and ab initio electrostatic potential were computed in VASP using the PBE functional and
projector augmented wave method. See the main text of the journal article for a description of computational details.
The atomic charges, dipoles, and quadrupoles were computed with the DDEC6 method as described in
(a) T. A. Manz and N. Gabaldon Limas, RSC Adv. 6 (2016) 47771-47801 DOI: 10.1039/c6ra04656h
(b) N. Gabaldon Limas and T. A. Manz, RSC Adv. 8 (2018) 2678-2707 DOI: 10.1039/c7ra11829e.
For each atom in the material, the electron cloud parameters were fit to the spherically averaged atom-in-material
electron density using radial positions for which this density was between 10^-4 and 10^-2 electrons per cubic bohr.
The polarizabilities, dispersion coefficients, and quantum Drude oscillator (QDO) parameters were fit using the MCLF method.
The magnetic structure of the system was optimized in VASP from the default ferromagnetic initial guess using spin polarization.
The atomic spin moments (ASMs) were computed on this optimized magnetic structure using the DDEC6 partition as inputs
to the method of T. A. Manz and D. S. Sholl, J. Chem. Theory Comput. 7 (2011) 4146-4164 DOI: 10.1021/ct200539n.
The RMSE and RRMSE were computed using a uniform grid with Ewald summation.
