# Supplementary material for: A collection of forcefield precursors for metal–organic frameworks
Source: RSC Adv. 2019 Nov 13;9(63):36492–507. doi: 10.1039/c9ra07327b (PMC9075174; doi:10.1039/c9ra07327b)
Supplement: RA-009-C9RA07327B-s5481 [file RA-009-C9RA07327B-s5481.xyz]

   23
jmolscript: load "" {1 1 1} spacegroup "x,y,z" unitcell [{      5.499800     0.000000     0.000000 }, {     -0.043241     7.935582     0.000000 }, {     -0.043241    -2.490444     7.534663 }]
Co     2.749900     0.000000     0.000000     1.016017
Co    -0.043241     6.682999     0.905214     1.041847
Co    -0.043241    -1.237861     6.629449     1.042017
H      4.626091     0.991015     1.371309     0.500861
H      0.787227     4.454123     6.163354     0.500861
C      3.561928     6.442936     3.260249     0.185801
C      2.318256    -0.891259     2.893311     0.195797
C      1.851390     4.371605     0.394063     0.185800
C      3.095062     2.418296     7.472879     0.195796
C      1.851390    -0.997798     4.274414     0.185819
C      3.095062     6.336397     4.641352     0.195782
C      3.561928     1.073533     7.140600     0.185820
C      2.318256     3.026842     0.061784     0.195781
O      4.616872     6.110465     2.687313    -0.427554
O      1.795338    -0.452270     1.831677    -0.472036
O      0.796446     4.811256     0.889542    -0.427552
O      3.617980     3.564064     7.389244    -0.472035
O      0.796446    -0.665327     4.847350    -0.427594
O      3.617980     5.897408     5.702986    -0.472047
O      4.616872     0.633882     6.645121    -0.427596
O      1.795338     1.881074     0.145419    -0.472046
O      4.534555     0.555949     0.769289    -1.014768
O      0.878763     4.889189     6.765374    -1.014770

The following XYZ coordinates are in angstroms. Other properties are in atomic units.
The sperically averaged electron density of each atom fit to a function of the form exp(a - br)
eigen_1, eigen_2 and eigen_3 are the three eigenvalues of traceless quadrupole moment tensor
  atom number  atomic symbol              X              Y              Z     net charge C6 coefficient C8 coefficient C10 coefficient fluctuating dipole atomic polarizability isotropic forcefield polarizability              a              b squared Pearson coefficient          <r^3>          <r^4>         wp_QDO          m_QDO          q_QDO       dipole_x       dipole_y       dipole_z         dipole            Qxy            Qxz            Qyz     Q(x^2-y^2)  Q(3z^2 - R^2)        eigen_1        eigen_2        eigen_3 static polarizability      alpha(xx)      alpha(xy)      alpha(xz)      alpha(yy)      alpha(yz)      alpha(zz) atomic spin moment
            1             Co       2.749900       0.000000       0.000000       1.016017      82.427270 0.16113838E+04  0.49010339E+05                                15.566801                           13.183854       0.663843       2.104597                    0.995344      43.780403     113.894325       0.497852       0.404499      -1.149688      -0.000000      -0.000014       0.000010       0.000017       0.028949       0.040076       0.017476       0.141057      -0.117958      -0.063499      -0.044796       0.108295             18.074970      18.352195      -0.305806      -0.423154      19.414137      -4.470897      16.458579           2.791504
            2             Co      -0.043241       6.682999       0.905214       1.041847      85.554595 0.17392243E+04  0.53720056E+05                                15.640559                           13.494548       0.758720       2.138014                    0.996848      43.264210     112.067734       0.505048       0.392638      -1.162541      -0.000001       0.034747      -0.025111       0.042871      -0.018222      -0.025217      -0.059466       0.002536      -0.081217      -0.080222       0.024990       0.055232             17.554596      21.394922      -0.209399      -0.289751      16.261524      -1.897208      15.007342           2.797146
            3             Co      -0.043241      -1.237861       6.629449       1.042017      85.560383 0.17393610E+04  0.53724435E+05                                15.639868                           13.493965       0.758997       2.138123                    0.996846      43.264699     112.063039       0.505130       0.392573      -1.162608       0.000000      -0.034749       0.025112       0.042873      -0.018033      -0.024945      -0.059284       0.003215      -0.081541      -0.079987       0.025151       0.054835             17.553804      21.393956      -0.209385      -0.289733      16.260775      -1.897075      15.006681           2.797634
            4              H       4.626091       0.991015       1.371309       0.500861       0.259473 0.13818739E+01  0.89986194E+01                                 0.765481                            0.768170      -1.356445       2.518126                    0.999922       1.632048       4.084104       0.587382       1.601319      -0.651461       0.002627       0.017450       0.024148       0.029909       0.000914       0.001263       0.010580      -0.005186       0.019173      -0.008248      -0.005910       0.014159              0.763004       0.727421       0.009866       0.013652       0.769438       0.034360       0.792153           0.001545
            5              H       0.787227       4.454123       6.163354       0.500861       0.259473 0.13818713E+01  0.89986007E+01                                 0.765481                            0.768170      -1.356448       2.518126                    0.999922       1.632047       4.084104       0.587381       1.601321      -0.651461      -0.002627      -0.017452      -0.024147       0.029909       0.000912       0.001264       0.010580      -0.005186       0.019175      -0.008248      -0.005910       0.014159              0.763004       0.727420       0.009866       0.013652       0.769438       0.034360       0.792153           0.001545
            6              C       3.561928       6.442936       3.260249       0.185801      35.884802 0.36471658E+03  0.81818964E+04                                 9.355405                            6.428920       0.269658       2.104257                    0.999575      25.707620      71.500773       0.642474       0.424964      -1.061942       0.116829      -0.036406      -0.048040       0.131462       0.049625       0.058796      -0.002011      -0.147796      -0.086377      -0.113317       0.007916       0.105400             11.216558      14.580527      -2.412910      -4.634798       5.304968       0.258300      13.764178           0.005245
            7              C       2.318256      -0.891259       2.893311       0.195797      38.221501 0.36797387E+03  0.82841988E+04                                 9.822860                            6.487086       0.167251       2.069912                    0.999491      25.794021      72.176589       0.634394       0.428858      -1.058134      -0.065243       0.059725      -0.114411       0.144615       0.030440      -0.028323       0.041820      -0.095005      -0.239696      -0.102683       0.000213       0.102470             12.214864      10.201532      -2.145471       3.291663       6.148463      -3.525664      20.294598           0.005920
            8              C       1.851390       4.371605       0.394063       0.185800      35.884838 0.36471692E+03  0.81819062E+04                                 9.355412                            6.428923       0.269658       2.104257                    0.999575      25.707633      71.500827       0.642474       0.424964      -1.061942      -0.116829       0.034187       0.049644       0.131462       0.040251       0.065570      -0.036504      -0.043439       0.226692      -0.113317       0.007916       0.105401             11.216567      14.580537      -3.643398      -3.745557      12.777105       2.728075       6.292060           0.005245
            9              C       3.095062       2.418296       7.472879       0.195796      38.221534 0.36797430E+03  0.82842107E+04                                 9.822865                            6.487089       0.167255       2.069913                    0.999491      25.794030      72.176617       0.634394       0.428858      -1.058134       0.065242       0.127374      -0.020802       0.144614      -0.036445       0.020014      -0.016284       0.080786       0.287677      -0.102684       0.000213       0.102470             12.214871      10.201536       3.798683      -1.004046      21.002482       1.384055       5.440596           0.005920
           10              C       1.851390      -0.997798       4.274414       0.185819      35.884771 0.36471503E+03  0.81818643E+04                                 9.355441                            6.428939       0.269560       2.104227                    0.999575      25.707592      71.501031       0.642468       0.424968      -1.061938      -0.116827       0.036416       0.048034       0.131461       0.049624       0.058799      -0.002003      -0.147811      -0.086400      -0.113322       0.007910       0.105411             11.216601      14.580606      -2.412930      -4.634800       5.304988       0.258300      13.764209           0.005274
           11              C       3.095062       6.336397       4.641352       0.195782      38.221750 0.36797715E+03  0.82842908E+04                                 9.822877                            6.487097       0.167342       2.069937                    0.999492      25.794214      72.177197       0.634396       0.428856      -1.058135       0.065244      -0.059731       0.114418       0.144624       0.030435      -0.028317       0.041810      -0.095011      -0.239693      -0.102673       0.000207       0.102467             12.214880      10.201572      -2.145481       3.291680       6.148474      -3.525662      20.294594           0.005918
           12              C       3.561928       1.073533       7.140600       0.185820      35.884787 0.36471513E+03  0.81818675E+04                                 9.355445                            6.428942       0.269556       2.104225                    0.999575      25.707596      71.501060       0.642467       0.424968      -1.061937       0.116828      -0.034178      -0.049651       0.131461       0.040254       0.065570      -0.036504      -0.043433       0.226735      -0.113322       0.007910       0.105412             11.216608      14.580613      -3.643394      -3.745576      12.777130       2.728077       6.292081           0.005274
           13              C       2.318256       3.026842       0.061784       0.195781      38.221811 0.36797790E+03  0.82843116E+04                                 9.822886                            6.487102       0.167342       2.069936                    0.999492      25.794236      72.177269       0.634396       0.428856      -1.058135      -0.065244      -0.127382       0.020805       0.144623      -0.036438       0.020010      -0.016293       0.080775       0.287666      -0.102674       0.000206       0.102467             12.214892      10.201581       3.798703      -1.004052      21.002487       1.384054       5.440608           0.005918
           14              O       4.616872       6.110465       2.687313      -0.427554      35.383414 0.47640056E+03  0.11140710E+05                                 8.615820                            6.840130       0.271010       2.155253                    0.997607      26.434336      69.124355       0.711177       0.368288      -1.128766      -0.077482       0.008979       0.067311       0.103028       0.013777      -0.048141       0.033954       0.007162      -0.110356      -0.078059       0.028163       0.049896              9.735625      13.054392      -1.224731      -5.215459       5.346402       0.907642      10.806080           0.037714
           15              O       1.795338      -0.452270       1.831677      -0.472036      42.147681 0.55481204E+03  0.13474411E+05                                 9.695088                            7.362618       0.140582       2.093128                    0.998692      27.501963      73.222704       0.688323       0.366395      -1.130533       0.038843      -0.006996       0.105864       0.112982      -0.000605       0.046144      -0.011752      -0.077339       0.084200      -0.073828       0.020609       0.053220             11.518918       9.272420      -0.680708       3.872426       7.331418      -3.918896      17.952915           0.053038
           16              O       0.796446       4.811256       0.889542      -0.427552      35.383416 0.47640035E+03  0.11140705E+05                                 8.615824                            6.840132       0.270995       2.155249                    0.997607      26.434321      69.124338       0.711176       0.368288      -1.128765       0.077481      -0.061092      -0.029650       0.103028      -0.050034      -0.002027       0.011890       0.073912       0.089889      -0.078058       0.028162       0.049897              9.735631      13.054400      -4.567613      -2.799635       9.727449       2.355713       6.425044           0.037714
           17              O       3.617980       3.564064       7.389244      -0.472035      42.147677 0.55481201E+03  0.13474410E+05                                 9.695090                            7.362619       0.140578       2.093127                    0.998692      27.501956      73.222695       0.688323       0.366395      -1.130533      -0.038844      -0.102709      -0.026580       0.112980       0.044002       0.013908      -0.008415      -0.087438       0.053911      -0.073829       0.020609       0.053220             11.518920       9.272425       3.890411       0.568977      19.242280       0.018019       6.042056           0.053037
           18              O       0.796446      -0.665327       4.847350      -0.427594      35.385157 0.47642839E+03  0.11141518E+05                                 8.616050                            6.840297       0.271249       2.155308                    0.997609      26.435202      69.127006       0.711174       0.368285      -1.128769       0.077467      -0.008968      -0.067324       0.103025       0.013783      -0.048131       0.033961       0.007182      -0.110399      -0.078064       0.028171       0.049893              9.735895      13.054786      -1.224776      -5.215629       5.346522       0.907672      10.806378           0.037701
           19              O       3.617980       5.897408       5.702986      -0.472047      42.149074 0.55483346E+03  0.13475095E+05                                 9.695405                            7.362845       0.140190       2.093007                    0.998690      27.502326      73.224720       0.688299       0.366404      -1.130524      -0.038851       0.006987      -0.105876       0.112995      -0.000597       0.046143      -0.011746      -0.077313       0.084184      -0.073816       0.020606       0.053210             11.519305       9.272747      -0.680733       3.872575       7.331636      -3.919033      17.953532           0.053059
           20              O       4.616872       0.633882       6.645121      -0.427596      35.385223 0.47642931E+03  0.11141545E+05                                 8.616058                            6.840301       0.271259       2.155310                    0.997609      26.435236      69.127105       0.711174       0.368284      -1.128769      -0.077468       0.061108       0.029643       0.103025      -0.050025      -0.002018       0.011893       0.073946       0.089902      -0.078065       0.028173       0.049892              9.735905      13.054800      -4.567762      -2.799732       9.727716       2.355791       6.425200           0.037700
           21              O       1.795338       1.881074       0.145419      -0.472046      42.149057 0.55483320E+03  0.13475088E+05                                 9.695405                            7.362846       0.140182       2.093005                    0.998690      27.502312      73.224692       0.688298       0.366404      -1.130524       0.038852       0.102718       0.026593       0.112994       0.044000       0.013914      -0.008408      -0.087412       0.053892      -0.073818       0.020605       0.053212             11.519306       9.272750       3.890560       0.569000      19.242936       0.018028       6.042232           0.053057
           22              O       4.534555       0.555949       0.769289      -1.014768      42.820123 0.85713778E+03  0.23286528E+05                                 9.920353                            9.201062      -0.342561       1.867964                    0.997669      34.111920      97.121513       0.608689       0.370388      -1.123680      -0.008814      -0.013117      -0.018124       0.024046      -0.008343      -0.011563       0.074997      -0.029544       0.128707      -0.060877      -0.037731       0.098608             10.577285      11.307761       0.272676       0.377338      10.712138      -1.513030       9.711955           0.101003
           23              O       0.878763       4.889189       6.765374      -1.014770      42.820144 0.85713829E+03  0.23286542E+05                                 9.920349                            9.201059      -0.342544       1.867968                    0.997669      34.111940      97.121532       0.608690       0.370387      -1.123681       0.008815       0.013093       0.018140       0.024046      -0.008360      -0.011551       0.075000      -0.029551       0.128698      -0.060877      -0.037733       0.098610             10.577280      11.307756       0.272703       0.377318      10.712155      -1.513021       9.711928           0.101003

******************************************************
Auxiliary information for the entire system
The total spin magnetic moment of the unit cell is   8.999115
The total net atomic charge of the unit cell is   0.000001
Accuracy of reproducing the electrostatic potential in the unit cell:
  The inner radius (bohr) =    5.0000
  The outer radius (bohr) =   12.0000
  Valid grid points have density less than (e/(bohr^3)) =    0.0001
  The number of valid grid points were=         5524
  The rms potential error without charges in kcal/mol is=      2.74460
  The rms potential error with partial charges in kcal/mol is=      0.66966
  The RRMSE value at monopole order=      0.24399
  The rms potential error with partial charges and cloud penetration in kcal/mol is=      0.65956
  The RRMSE value at monopole order with cloud penetration is=      0.24031
  The rms potential error with partial charges and atomic dipoles in kcal/mol is=      0.63878
  The RRMSE value at dipole order=      0.23274
  The rms potential error with partial charges, atomic dipoles and cloud penetration in kcal/mol is=      0.62301
  The RRMSE value at dipole order with cloud penetration=      0.22699

******************************************************
The electron densities and ab initio electrostatic potential were computed in VASP using the PBE functional and
projector augmented wave method. See the main text of the journal article for a description of computational details.
The atomic charges, dipoles, and quadrupoles were computed with the DDEC6 method as described in
(a) T. A. Manz and N. Gabaldon Limas, RSC Adv. 6 (2016) 47771-47801 DOI: 10.1039/c6ra04656h
(b) N. Gabaldon Limas and T. A. Manz, RSC Adv. 8 (2018) 2678-2707 DOI: 10.1039/c7ra11829e.
For each atom in the material, the electron cloud parameters were fit to the spherically averaged atom-in-material
electron density using radial positions for which this density was between 10^-4 and 10^-2 electrons per cubic bohr.
The polarizabilities, dispersion coefficients, and quantum Drude oscillator (QDO) parameters were fit using the MCLF method.
The magnetic structure of the system was optimized in VASP from the default ferromagnetic initial guess using spin polarization.
The atomic spin moments (ASMs) were computed on this optimized magnetic structure using the DDEC6 partition as inputs
to the method of T. A. Manz and D. S. Sholl, J. Chem. Theory Comput. 7 (2011) 4146-4164 DOI: 10.1021/ct200539n.
The RMSE and RRMSE were computed using a uniform grid with Ewald summation.
