# Supplementary material for: A collection of forcefield precursors for metal–organic frameworks
Source: RSC Adv. 2019 Nov 13;9(63):36492–507. doi: 10.1039/c9ra07327b (PMC9075174; doi:10.1039/c9ra07327b)
Supplement: RA-009-C9RA07327B-s5482 [file RA-009-C9RA07327B-s5482.xyz]

   23
jmolscript: load "" {1 1 1} spacegroup "x,y,z" unitcell [{      5.494000     0.000000     0.000000 }, {     -0.055414     7.931406     0.000000 }, {     -0.055414    -2.513637     7.522555 }]
Co     2.747000     0.000000     0.000000     1.015090
Co    -0.055414     6.679150     0.901879     1.028076
Co    -0.055414    -1.261381     6.620676     1.028115
H      0.701587     4.377557     6.078224     0.456285
H      4.681585     1.040212     1.444331     0.456286
C      2.311008    -0.897568     2.887909     0.197660
C      3.540756     6.429987     3.254257     0.183078
C      3.072164     2.394268     7.458613     0.197660
C      1.842416     4.369068     0.392677     0.183077
C      3.072164     6.315337     4.634646     0.197643
C      1.842416    -1.012218     4.268298     0.183062
C      2.311008     3.023501     0.063942     0.197643
C      3.540756     1.048701     7.129878     0.183062
O      1.792952    -0.452081     1.827906    -0.471691
O      4.601847     6.099183     2.679083    -0.428241
O      3.590220     3.540815     7.372029    -0.471691
O      0.781325     4.809754     0.888715    -0.428241
O      3.590220     5.869850     5.694649    -0.471652
O      0.781325    -0.681414     4.843472    -0.428218
O      1.792952     1.876954     0.150526    -0.471652
O      4.601847     0.608015     6.633840    -0.428217
O      0.858741     4.859739     6.747732    -0.953566
O      4.524431     0.558030     0.774823    -0.953566

The following XYZ coordinates are in angstroms. Other properties are in atomic units.
The sperically averaged electron density of each atom fit to a function of the form exp(a - br)
eigen_1, eigen_2 and eigen_3 are the three eigenvalues of traceless quadrupole moment tensor
  atom number  atomic symbol              X              Y              Z     net charge C6 coefficient C8 coefficient C10 coefficient fluctuating dipole atomic polarizability isotropic forcefield polarizability              a              b squared Pearson coefficient          <r^3>          <r^4>         wp_QDO          m_QDO          q_QDO       dipole_x       dipole_y       dipole_z         dipole            Qxy            Qxz            Qyz     Q(x^2-y^2)  Q(3z^2 - R^2)        eigen_1        eigen_2        eigen_3 static polarizability      alpha(xx)      alpha(xy)      alpha(xz)      alpha(yy)      alpha(yz)      alpha(zz) atomic spin moment
            1             Co       2.747000       0.000000       0.000000       1.015090      81.495483 0.15808123E+04  0.47953455E+05                                15.573681                           13.154209       0.634545       2.092234                    0.995642      44.077089     115.318841       0.491910       0.410469      -1.143033       0.000000      -0.000015       0.000011       0.000018       0.031194       0.043310       0.016195       0.143739      -0.122083      -0.063184      -0.049181       0.112365             18.103855      18.269641      -0.256791      -0.356543      19.525921      -4.503872      16.516003           2.790879
            2             Co      -0.055414       6.679150       0.901879       1.028076      84.405561 0.17182109E+04  0.53019407E+05                                15.660729                           13.538614       0.737741       2.125712                    0.996980      43.774003     114.100605       0.496186       0.400040      -1.154737      -0.000000       0.030499      -0.021966       0.037586      -0.019754      -0.027429      -0.063160       0.001677      -0.086092      -0.085531       0.026532       0.058999             17.559329      21.376918      -0.228195      -0.316842      16.276288      -1.872687      15.024781           2.796144
            3             Co      -0.055414      -1.261381       6.620676       1.028115      84.374587 0.17174517E+04  0.52992173E+05                                15.660154                           13.538205       0.737030       2.125518                    0.996985      43.763888     114.084550       0.496032       0.400192      -1.154583      -0.000000      -0.030500       0.021966       0.037586      -0.019865      -0.027583      -0.063077       0.002974      -0.087285      -0.085862       0.027374       0.058488             17.558638      21.375830      -0.228193      -0.316840      16.275786      -1.872658      15.024298           2.795454
            4              H       0.701587       4.377557       6.078224       0.456285       0.375225 0.22685183E+01  0.16781537E+02                                 0.995770                            0.998302      -1.261920       2.516048                    0.999927       1.953248       5.271319       0.502578       1.647454      -0.644527      -0.004760      -0.020105      -0.027916       0.034730       0.001488       0.002067       0.010958      -0.004075       0.018723      -0.008975      -0.005488       0.014463              0.990999       0.932311       0.024401       0.033881       0.999753       0.061617       1.040932           0.001754
            5              H       4.681585       1.040212       1.444331       0.456286       0.375225 0.22685177E+01  0.16781531E+02                                 0.995769                            0.998302      -1.261921       2.516048                    0.999927       1.953248       5.271319       0.502578       1.647453      -0.644527       0.004760       0.020105       0.027916       0.034730       0.001489       0.002066       0.010958      -0.004076       0.018720      -0.008975      -0.005488       0.014463              0.990998       0.932310       0.024401       0.033881       0.999753       0.061617       1.040931           0.001754
            6              C       2.311008      -0.897568       2.887909       0.197660      38.259490 0.36825445E+03  0.82978063E+04                                 9.847585                            6.500449       0.141367       2.062061                    0.999440      25.841355      72.503694       0.631714       0.430299      -1.056519      -0.064258       0.059346      -0.113723       0.143471       0.030977      -0.028193       0.043326      -0.095056      -0.236623      -0.102670      -0.000149       0.102818             12.244840      10.209202      -2.158927       3.280182       6.197480      -3.615759      20.327839           0.005868
            7              C       3.540756       6.429987       3.254257       0.183078      36.184809 0.36882698E+03  0.82996694E+04                                 9.416479                            6.469491       0.256961       2.099206                    0.999559      25.814129      71.974303       0.639616       0.425548      -1.061277       0.117018      -0.036725      -0.048288       0.131809       0.048444       0.058716      -0.000474      -0.144580      -0.083787      -0.111571       0.008146       0.103424             11.292319      14.690628      -2.408543      -4.661299       5.332618       0.208717      13.853711           0.004892
            8              C       3.072164       2.394268       7.458613       0.197660      38.259504 0.36825455E+03  0.82978090E+04                                 9.847588                            6.500450       0.141366       2.062060                    0.999440      25.841356      72.503700       0.631714       0.430299      -1.056519       0.064258       0.126669      -0.020245       0.143471      -0.036557       0.020445      -0.015226       0.080173       0.289063      -0.102669      -0.000149       0.102818             12.244845      10.209204       3.795305      -1.008075      21.082291       1.357951       5.443040           0.005868
            9              C       1.842416       4.369068       0.392677       0.183077      36.184848 0.36882737E+03  0.82996807E+04                                 9.416486                            6.469495       0.256964       2.099207                    0.999559      25.814144      71.974364       0.639615       0.425548      -1.061277      -0.117018       0.034160       0.050135       0.131809       0.040337       0.064555      -0.034700      -0.042149       0.223504      -0.111570       0.008146       0.103424             11.292329      14.690639      -3.657702      -3.761658      12.872396       2.728108       6.313952           0.004892
           10              C       3.072164       6.315337       4.634646       0.197643      38.259656 0.36825648E+03  0.82978424E+04                                 9.847518                            6.500404       0.141502       2.062096                    0.999441      25.841376      72.503114       0.631727       0.430290      -1.056527       0.064264      -0.059341       0.113719       0.143468       0.030969      -0.028188       0.043325      -0.095040      -0.236616      -0.102663      -0.000145       0.102807             12.244765      10.209059      -2.158894       3.280112       6.197446      -3.615759      20.327791           0.005864
           11              C       1.842416      -1.012218       4.268298       0.183062      36.184938 0.36883159E+03  0.82997848E+04                                 9.416457                            6.469493       0.257067       2.099236                    0.999559      25.814236      71.974240       0.639622       0.425543      -1.061282      -0.117019       0.036727       0.048288       0.131811       0.048445       0.058713      -0.000473      -0.144571      -0.083779      -0.111566       0.008145       0.103421             11.292282      14.690529      -2.408527      -4.661278       5.332608       0.208718      13.853710           0.004911
           12              C       2.311008       3.023501       0.063942       0.197643      38.259672 0.36825660E+03  0.82978458E+04                                 9.847521                            6.500405       0.141501       2.062096                    0.999441      25.841378      72.503122       0.631727       0.430290      -1.056527      -0.064264      -0.126663       0.020242       0.143468      -0.036550       0.020439      -0.015223       0.080178       0.289039      -0.102662      -0.000145       0.102807             12.244770      10.209060       3.795229      -1.008065      21.082246       1.357946       5.443005           0.005864
           13              C       3.540756       1.048701       7.129878       0.183062      36.184979 0.36883202E+03  0.82997969E+04                                 9.416465                            6.469497       0.257071       2.099237                    0.999559      25.814252      71.974305       0.639622       0.425543      -1.061282       0.117019      -0.034160      -0.050137       0.131811       0.040333       0.064556      -0.034697      -0.042147       0.223492      -0.111565       0.008145       0.103421             11.292293      14.690541      -3.657687      -3.761637      12.872394       2.728112       6.313944           0.004910
           14              O       1.792952      -0.452081       1.827906      -0.471691      42.630432 0.56184909E+03  0.13698690E+05                                 9.791568                            7.427049       0.098274       2.078694                    0.998614      27.617626      73.855745       0.682343       0.368166      -1.128321       0.039495      -0.009179       0.105132       0.112680       0.001847       0.045509      -0.010959      -0.079782       0.087869      -0.074865       0.022409       0.052456             11.639073       9.347795      -0.701544       3.882801       7.445895      -4.034908      18.123530           0.052404
           15              O       4.601847       6.099183       2.679083      -0.428241      35.843699 0.48529450E+03  0.11403447E+05                                 8.702750                            6.913006       0.248012       2.147088                    0.997449      26.530102      69.584766       0.705855       0.369283      -1.127792      -0.076753       0.008898       0.065027       0.100989       0.012952      -0.049588       0.035340       0.013804      -0.109054      -0.079275       0.025460       0.053815              9.833818      13.200084      -1.218361      -5.269148       5.387550       0.898637      10.913819           0.038067
           16              O       3.590220       3.540815       7.372029      -0.471691      42.630454 0.56184943E+03  0.13698700E+05                                 9.791571                            7.427051       0.098277       2.078695                    0.998614      27.617628      73.855748       0.682343       0.368166      -1.128321      -0.039495      -0.102622      -0.024613       0.112680       0.042578       0.016174      -0.007542      -0.090008       0.057191      -0.074866       0.022410       0.052456             11.639079       9.347798       3.904983       0.565166      19.476750      -0.014839       6.092687           0.052404
           17              O       0.781325       4.809754       0.888715      -0.428241      35.843732 0.48529507E+03  0.11403463E+05                                 8.702756                            6.913010       0.248019       2.147090                    0.997449      26.530107      69.584793       0.705855       0.369283      -1.127792       0.076753      -0.058855      -0.029048       0.100989      -0.051137      -0.003431       0.013926       0.077892       0.083209      -0.079275       0.025461       0.053815              9.833826      13.200092      -4.611412      -2.825470       9.818538       2.379238       6.482847           0.038066
           18              O       3.590220       5.869850       5.694649      -0.471652      42.627380 0.56179829E+03  0.13697142E+05                                 9.791165                            7.426758       0.097977       2.078639                    0.998611      27.616220      73.851145       0.682350       0.368171      -1.128318      -0.039491       0.009185      -0.105127       0.112675       0.001849       0.045507      -0.010947      -0.079772       0.087909      -0.074863       0.022407       0.052456             11.638585       9.347323      -0.701519       3.882590       7.445623      -4.034759      18.122807           0.052393
           19              O       0.781325      -0.681414       4.843472      -0.428218      35.840600 0.48524693E+03  0.11402038E+05                                 8.702265                            6.912663       0.247884       2.147081                    0.997446      26.528818      69.580285       0.705874       0.369283      -1.127793       0.076736      -0.008898      -0.065058       0.100996       0.012944      -0.049570       0.035336       0.013855      -0.109060      -0.079257       0.025440       0.053817              9.833238      13.199241      -1.218275      -5.268768       5.387301       0.898583      10.913173           0.038070
           20              O       1.792952       1.876954       0.150526      -0.471652      42.627402 0.56179862E+03  0.13697151E+05                                 9.791167                            7.426760       0.097981       2.078640                    0.998611      27.616223      73.851148       0.682350       0.368171      -1.128318       0.039491       0.102619       0.024606       0.112675       0.042576       0.016175      -0.007525      -0.090013       0.057186      -0.074863       0.022407       0.052456             11.638589       9.347326       3.904774       0.565123      19.475982      -0.014855       6.092459           0.052393
           21              O       4.601847       0.608015       6.633840      -0.428217      35.840630 0.48524745E+03  0.11402053E+05                                 8.702272                            6.912668       0.247888       2.147082                    0.997446      26.528820      69.580307       0.705873       0.369283      -1.127793      -0.076736       0.058885       0.029058       0.100996      -0.051117      -0.003433       0.013929       0.077921       0.083133      -0.079257       0.025440       0.053817              9.833247      13.199250      -4.611078      -2.825267       9.817965       2.379075       6.482525           0.038070
           22              O       0.858741       4.859739       6.747732      -0.953566      43.256791 0.86716896E+03  0.23557575E+05                                 9.752733                            9.053560      -0.182680       1.917912                    0.997604      33.810674      95.330980       0.636082       0.354459      -1.139478       0.014832       0.002856       0.003985       0.015621      -0.006318      -0.008802       0.074014      -0.035290       0.134195      -0.058030      -0.040856       0.098885             10.377101      10.972490       0.384953       0.534498      10.496241      -1.247547       9.662572           0.103906
           23              O       4.524431       0.558030       0.774823      -0.953566      43.256796 0.86716907E+03  0.23557579E+05                                 9.752734                            9.053561      -0.182679       1.917912                    0.997604      33.810676      95.330986       0.636082       0.354459      -1.139478      -0.014832      -0.002874      -0.003971       0.015622      -0.006346      -0.008782       0.074011      -0.035280       0.134223      -0.058030      -0.040856       0.098885             10.377102      10.972491       0.384945       0.534504      10.496297      -1.247529       9.662518           0.103905

******************************************************
Auxiliary information for the entire system
The total spin magnetic moment of the unit cell is   8.998729
The total net atomic charge of the unit cell is   0.000002
Accuracy of reproducing the electrostatic potential in the unit cell:
  The inner radius (bohr) =    5.0000
  The outer radius (bohr) =   12.0000
  Valid grid points have density less than (e/(bohr^3)) =    0.0001
  The number of valid grid points were=         4996
  The rms potential error without charges in kcal/mol is=      2.39682
  The rms potential error with partial charges in kcal/mol is=      0.62148
  The RRMSE value at monopole order=      0.25929
  The rms potential error with partial charges and cloud penetration in kcal/mol is=      0.61034
  The RRMSE value at monopole order with cloud penetration is=      0.25464
  The rms potential error with partial charges and atomic dipoles in kcal/mol is=      0.64624
  The RRMSE value at dipole order=      0.26962
  The rms potential error with partial charges, atomic dipoles and cloud penetration in kcal/mol is=      0.62870
  The RRMSE value at dipole order with cloud penetration=      0.26230

******************************************************
The electron densities and ab initio electrostatic potential were computed in VASP using the PBE functional and
projector augmented wave method. See the main text of the journal article for a description of computational details.
The atomic charges, dipoles, and quadrupoles were computed with the DDEC6 method as described in
(a) T. A. Manz and N. Gabaldon Limas, RSC Adv. 6 (2016) 47771-47801 DOI: 10.1039/c6ra04656h
(b) N. Gabaldon Limas and T. A. Manz, RSC Adv. 8 (2018) 2678-2707 DOI: 10.1039/c7ra11829e.
For each atom in the material, the electron cloud parameters were fit to the spherically averaged atom-in-material
electron density using radial positions for which this density was between 10^-4 and 10^-2 electrons per cubic bohr.
The polarizabilities, dispersion coefficients, and quantum Drude oscillator (QDO) parameters were fit using the MCLF method.
The magnetic structure of the system was optimized in VASP from the default ferromagnetic initial guess using spin polarization.
The atomic spin moments (ASMs) were computed on this optimized magnetic structure using the DDEC6 partition as inputs
to the method of T. A. Manz and D. S. Sholl, J. Chem. Theory Comput. 7 (2011) 4146-4164 DOI: 10.1021/ct200539n.
The RMSE and RRMSE were computed using a uniform grid with Ewald summation.
