# Supplementary material for: A collection of forcefield precursors for metal–organic frameworks
Source: RSC Adv. 2019 Nov 13;9(63):36492–507. doi: 10.1039/c9ra07327b (PMC9075174; doi:10.1039/c9ra07327b)
Supplement: RA-009-C9RA07327B-s5483 [file RA-009-C9RA07327B-s5483.xyz]

  116
jmolscript: load "" {1 1 1} spacegroup "x,y,z" unitcell [{      9.441700     0.000000     0.000000 }, {      0.000000    13.700500     0.000000 }, {      0.000000     0.000000    15.652300 }]
Cd     5.700332    11.889157     7.867942     0.992049
Cd     8.175285    -0.017674     6.063388     0.984868
Cd     7.472256    10.024245    12.167472     1.024731
Cd     5.700332     1.811343     7.784358     0.992049
Cd     8.175285     0.017674     9.588912     0.984869
Cd     7.472256     3.676255     3.484828     1.024731
Cd     3.741368     8.661593     0.041792     0.992049
Cd     1.266415     6.867924    13.889538     0.984868
Cd     1.969444    10.526505     4.341322     1.024731
Cd     3.741368     5.038907    15.610508     0.992049
Cd     1.266415     6.832576     1.762762     0.984869
Cd     1.969444     3.173995    11.310978     1.024731
H      6.288172     9.330041     7.043535     0.410960
H      7.638335    12.481156     3.803509     0.401164
H      8.417276     8.991638     7.682149     0.098191
H      0.063259    11.070004     8.417807     0.091146
H      5.347779    13.200432     3.158634     0.098180
H      4.481975     0.694615     5.144911     0.087084
H      6.288172     4.370460     8.608765     0.410960
H      7.638335     1.219345    11.848791     0.401164
H      8.417276     4.708862     7.970151     0.098191
H      0.063259     2.630496     7.234493     0.091146
H      5.347779     0.500068    12.493666     0.098180
H      4.481975    13.005885    10.507389     0.087085
H      3.153528    11.220709    14.869685     0.410960
H      1.803365     8.069595    11.629659     0.401164
H      1.024424    11.559112    15.508299     0.098191
H      9.378441     9.480746     0.591657     0.091146
H      4.093921     7.350318    10.984784     0.098180
H      4.959725     6.155635    12.971061     0.087085
H      3.153528     2.479791     0.782615     0.410960
H      1.803365     5.630906     4.022641     0.401164
H      1.024424     2.141388     0.144001     0.098191
H      9.378441     4.219754    15.060643     0.091146
H      4.093921     6.350182     4.667516     0.098180
H      4.959725     7.544865     2.681239     0.087085
C      7.441948     9.873950     9.320945     0.550313
C      7.913089     9.834219     7.868411     0.045448
C      8.826101    11.074114     7.682149     0.057647
C      0.118021    10.953550     6.368921     0.569552
C      6.570479     1.107000     3.742465     0.552240
C      5.910504    13.447041     3.947510     0.062230
C      5.041868    13.571715     5.232564     0.048541
C      4.105251    12.378402     5.282651     0.586621
C      7.441948     3.826550     6.331355     0.550313
C      7.913089     3.866281     7.783889     0.045448
C      8.826101     2.626386     7.970151     0.057647
C      0.118021     2.746950     9.283379     0.569552
C      6.570479    12.593500    11.909835     0.552240
C      5.910504     0.253459    11.704790     0.062230
C      5.041868     0.128785    10.419736     0.048541
C      4.105251     1.322098    10.369649     0.586621
C      1.999752    10.676800     1.494795     0.550313
C      1.528611    10.716531     0.042261     0.045448
C      0.615599     9.476636    15.508299     0.057647
C      9.323679     9.597200    14.195071     0.569552
C      2.871221     5.743250    11.568615     0.552240
C      3.531196     7.103709    11.773660     0.062230
C      4.399832     6.979035    13.058714     0.048541
C      5.336449     8.172348    13.108801     0.586621
C      1.999752     3.023700    14.157505     0.550313
C      1.528611     2.983969    15.610039     0.045448
C      0.615599     4.223864     0.144001     0.057647
C      9.323679     4.103300     1.457229     0.569552
C      2.871221     7.957250     4.083685     0.552240
C      3.531196     6.596791     3.878640     0.062230
C      4.399832     6.721465     2.593586     0.048541
C      5.336449     5.528152     2.543499     0.586621
O      6.372203    10.416490     9.612077    -0.548772
O      8.271873     9.447865    10.197473    -0.555021
O      6.832014     9.975334     6.976230    -0.493797
O      8.061323    12.229066     7.808932    -0.627859
O      0.033990    11.842712     5.483001    -0.550559
O      0.865804     9.932863     6.204572    -0.535121
O      7.724255     1.309768     4.213599    -0.569842
O      5.918058     1.993423     3.130460    -0.522721
O      6.888664    12.446904     4.210469    -0.524791
O      5.823641     0.010960     6.364225    -0.634980
O      4.170399    11.537191     6.206137    -0.543080
O      3.256442    12.320860     4.343513    -0.554423
O      6.372203     3.284010     6.040223    -0.548772
O      8.271873     4.252635     5.454827    -0.555021
O      6.832014     3.725166     8.676070    -0.493797
O      8.061323     1.471434     7.843368    -0.627859
O      0.033990     1.857788    10.169299    -0.550559
O      0.865804     3.767638     9.447728    -0.535121
O      7.724255    12.390732    11.438701    -0.569842
O      5.918058    11.707077    12.521840    -0.522721
O      6.888664     1.253596    11.441831    -0.524791
O      5.823641    -0.010960     9.288075    -0.634980
O      4.170399     2.163309     9.446163    -0.543080
O      3.256442     1.379640    11.308787    -0.554423
O      3.069497    10.134260     1.785927    -0.548772
O      1.169827    11.102885     2.371323    -0.555021
O      2.609686    10.575416    14.802380    -0.493797
O      1.380377     8.321684    -0.017218    -0.627859
O     -0.033990     8.708038    13.309151    -0.550559
O      8.575896    10.617888    14.030722    -0.535121
O      1.717445     5.540482    12.039749    -0.569842
O      3.523642     4.856827    10.956610    -0.522721
O      2.553036     8.103846    12.036619    -0.524791
O      3.618059     6.839290    14.190375    -0.634980
O      5.271301     9.013559    14.032287    -0.543080
O      6.185258     8.229890    12.169663    -0.554423
O      3.069497     3.566240    13.866373    -0.548772
O      1.169827     2.597615    13.280977    -0.555021
O      2.609686     3.125084     0.849920    -0.493797
O      1.380377     5.378816     0.017218    -0.627859
O     -0.033990     4.992462     2.343149    -0.550559
O      8.575896     3.082613     1.621578    -0.535121
O      1.717445     8.160018     3.612551    -0.569842
O      3.523642     8.843673     4.695690    -0.522721
O      2.553036     5.596654     3.615681    -0.524791
O      3.618059     6.861210     1.461925    -0.634980
O      5.271301     4.686941     1.620013    -0.543080
O      6.185258     5.470610     3.482637    -0.554423

The following XYZ coordinates are in angstroms. Other properties are in atomic units.
The sperically averaged electron density of each atom fit to a function of the form exp(a - br)
eigen_1, eigen_2 and eigen_3 are the three eigenvalues of traceless quadrupole moment tensor
  atom number  atomic symbol              X              Y              Z     net charge C6 coefficient C8 coefficient C10 coefficient fluctuating dipole atomic polarizability isotropic forcefield polarizability              a              b squared Pearson coefficient          <r^3>          <r^4>         wp_QDO          m_QDO          q_QDO       dipole_x       dipole_y       dipole_z         dipole            Qxy            Qxz            Qyz     Q(x^2-y^2)  Q(3z^2 - R^2)        eigen_1        eigen_2        eigen_3 static polarizability      alpha(xx)      alpha(xy)      alpha(xz)      alpha(yy)      alpha(yz)      alpha(zz) atomic spin moment
            1             Cd       5.700332      11.889157       7.867942       0.992049     127.118117 0.35651254E+04  0.12908925E+06                                19.063678                           18.380922       0.990150       2.036739                    0.998333      75.079881     196.940996       0.475992       0.355378      -1.216547      -0.015253       0.004809       0.015505       0.022275       0.070238      -0.081605      -0.001924       0.120336       0.001676      -0.106129      -0.029213       0.135341             19.987235      18.342485      -2.470536       4.986716      19.343198      -0.921192      22.276023           0.000001
            2             Cd       8.175285      -0.017674       6.063388       0.984868     129.016242 0.36072736E+04  0.13105252E+06                                19.277241                           18.502853       1.015499       2.040670                    0.998641      75.441945     198.482594       0.473707       0.355901      -1.215610       0.018300       0.031195      -0.004207       0.036411       0.065681      -0.073752      -0.029915       0.067011      -0.150377      -0.087560      -0.045132       0.132692             20.308301      17.452227      -4.388206       1.841764      22.454507      -1.126785      21.018170           0.000003
            3             Cd       7.472256      10.024245      12.167472       1.024731     156.850893 0.41309137E+04  0.15470791E+06                                22.149939                           19.877138       0.637108       1.943213                    0.998169      74.755813     197.424227       0.455981       0.358668      -1.217503      -0.002689      -0.004087      -0.009876       0.011021      -0.000743       0.001751       0.013359       0.016953      -0.034606      -0.021288       0.006924       0.014365             25.311438      21.796229      -0.510915       4.958189      25.124134      -9.134224      29.013951          -0.000005
            4             Cd       5.700332       1.811343       7.784358       0.992049     127.118111 0.35651252E+04  0.12908924E+06                                19.063677                           18.380921       0.990150       2.036739                    0.998333      75.079880     196.940990       0.475992       0.355378      -1.216547      -0.015253      -0.004809      -0.015505       0.022275      -0.070238       0.081605      -0.001924       0.120336       0.001676      -0.106129      -0.029213       0.135341             19.987234      18.342484       2.470536      -4.986715      19.343197      -0.921192      22.276021           0.000001
            5             Cd       8.175285       0.017674       9.588912       0.984869     129.016212 0.36072726E+04  0.13105248E+06                                19.277238                           18.502849       1.015499       2.040670                    0.998641      75.441938     198.482563       0.473708       0.355901      -1.215610       0.018300      -0.031195       0.004207       0.036411      -0.065681       0.073752      -0.029915       0.067011      -0.150376      -0.087560      -0.045132       0.132691             20.308297      17.452223       4.388204      -1.841764      22.454503      -1.126785      21.018167           0.000003
            6             Cd       7.472256       3.676255       3.484828       1.024731     156.850881 0.41309130E+04  0.15470788E+06                                22.149937                           19.877136       0.637109       1.943213                    0.998169      74.755810     197.424209       0.455981       0.358668      -1.217503      -0.002689       0.004087       0.009876       0.011021       0.000743      -0.001751       0.013359       0.016952      -0.034606      -0.021288       0.006924       0.014365             25.311437      21.796228       0.510917      -4.958190      25.124132      -9.134226      29.013950          -0.000005
            7             Cd       3.741368       8.661593       0.041792       0.992049     127.118104 0.35651249E+04  0.12908923E+06                                19.063676                           18.380920       0.990150       2.036739                    0.998333      75.079879     196.940985       0.475992       0.355378      -1.216547       0.015253      -0.004809       0.015505       0.022276       0.070238       0.081605       0.001924       0.120336       0.001675      -0.106129      -0.029213       0.135341             19.987233      18.342483      -2.470536      -4.986715      19.343197       0.921192      22.276020           0.000001
            8             Cd       1.266415       6.867924      13.889538       0.984868     129.016240 0.36072736E+04  0.13105252E+06                                19.277241                           18.502853       1.015498       2.040670                    0.998641      75.441943     198.482591       0.473707       0.355901      -1.215610      -0.018300      -0.031195      -0.004207       0.036411       0.065681       0.073752       0.029915       0.067011      -0.150377      -0.087560      -0.045132       0.132691             20.308302      17.452226      -4.388206      -1.841764      22.454508       1.126785      21.018171           0.000003
            9             Cd       1.969444      10.526505       4.341322       1.024731     156.850921 0.41309144E+04  0.15470795E+06                                22.149942                           19.877140       0.637108       1.943213                    0.998169      74.755819     197.424248       0.455981       0.358668      -1.217503       0.002689       0.004087      -0.009876       0.011021      -0.000743      -0.001751      -0.013359       0.016953      -0.034606      -0.021288       0.006923       0.014365             25.311442      21.796233      -0.510917      -4.958191      25.124138       9.134228      29.013956          -0.000005
           10             Cd       3.741368       5.038907      15.610508       0.992049     127.118107 0.35651250E+04  0.12908923E+06                                19.063676                           18.380921       0.990150       2.036739                    0.998333      75.079879     196.940985       0.475992       0.355378      -1.216547       0.015253       0.004809      -0.015505       0.022276      -0.070238      -0.081605       0.001924       0.120336       0.001676      -0.106129      -0.029213       0.135341             19.987234      18.342484       2.470536       4.986715      19.343197       0.921192      22.276020           0.000001
           11             Cd       1.266415       6.832576       1.762762       0.984869     129.016217 0.36072727E+04  0.13105248E+06                                19.277238                           18.502850       1.015499       2.040670                    0.998641      75.441938     198.482565       0.473708       0.355901      -1.215610      -0.018300       0.031195       0.004208       0.036411      -0.065681      -0.073752       0.029915       0.067011      -0.150377      -0.087560      -0.045132       0.132691             20.308299      17.452224       4.388205       1.841764      22.454504       1.126785      21.018168           0.000003
           12             Cd       1.969444       3.173995      11.310978       1.024731     156.850878 0.41309132E+04  0.15470789E+06                                22.149937                           19.877136       0.637109       1.943213                    0.998169      74.755811     197.424213       0.455981       0.358668      -1.217503       0.002689      -0.004087       0.009876       0.011021       0.000743       0.001751      -0.013359       0.016953      -0.034606      -0.021288       0.006923       0.014365             25.311436      21.796227       0.510914       4.958187      25.124131       9.134223      29.013948          -0.000005
           13              H       6.288172       9.330041       7.043535       0.410960       0.469501 0.28264277E+01  0.21586039E+02                                 1.051693                            1.029212      -1.154089       2.526067                    0.999819       2.002558       5.092287       0.570647       1.405410      -0.686312      -0.025312      -0.028469      -0.003640       0.038268       0.012092       0.009588      -0.007087      -0.001138      -0.034604      -0.021083       0.003116       0.017966              1.057215       1.128598       0.198544       0.068532       1.107191       0.038457       0.935855           0.000000
           14              H       7.638335      12.481156       3.803509       0.401164       0.493861 0.30344096E+01  0.23838811E+02                                 1.122162                            1.092240      -1.201481       2.480900                    0.999921       2.230327       5.953186       0.528813       1.474325      -0.671055       0.032444      -0.008359      -0.016415       0.037309      -0.009625      -0.011208      -0.006895       0.016823      -0.012131      -0.019403       0.001550       0.017853              1.131594       1.343450      -0.102099      -0.147278       1.007063       0.031567       1.044267           0.000001
           15              H       8.417276       8.991638       7.682149       0.098191       1.359700 0.10916494E+02  0.11392000E+03                                 1.913938                            1.841440      -1.019887       2.379820                    0.996404       3.583981       9.797827       0.503879       1.164831      -0.737966       0.026368      -0.045302      -0.013594       0.054151      -0.003873       0.007222       0.005696      -0.018072      -0.021213      -0.015230       0.000922       0.014308              1.936712       1.809787      -0.370362      -0.158592       2.324406       0.151343       1.675942           0.000001
           16              H       0.063259      11.070004       8.417807       0.091146       1.432776 0.12285240E+02  0.13318120E+03                                 2.058245                            2.014799      -1.148889       2.326282                    0.995120       3.782118      10.837099       0.455969       1.239113      -0.720455       0.030711       0.008197       0.040501       0.051485       0.004118       0.010418       0.007639       0.007521      -0.007583      -0.011989      -0.003751       0.015740              2.067346       2.188029      -0.000186       0.378867       1.713772      -0.027599       2.300237          -0.000001
           17              H       5.347779      13.200432       3.158634       0.098180       1.414706 0.11431993E+02  0.12073863E+03                                 1.973278                            1.891397      -1.036115       2.373546                    0.996377       3.610964       9.945739       0.494205       1.173477      -0.736268      -0.027194      -0.019309      -0.041069       0.052906      -0.003800       0.005487       0.007904      -0.007381       0.028604      -0.013236      -0.000960       0.014196              2.002407       1.989435       0.250970       0.436660       1.754690       0.220264       2.263095          -0.000000
           18              H       4.481975       0.694615       5.144911       0.087084       1.469887 0.12727170E+02  0.13939220E+03                                 2.105304                            2.060066      -1.177065       2.312503                    0.994157       3.847405      11.131743       0.447237       1.250436      -0.717809      -0.023253       0.046285       0.004217       0.051969      -0.010893      -0.002048       0.006571      -0.003885      -0.014279      -0.010442      -0.005027       0.015469              2.114210       2.104361      -0.343446       0.046853       2.459797      -0.083553       1.778472          -0.000001
           19              H       6.288172       4.370460       8.608765       0.410960       0.469502 0.28264286E+01  0.21586046E+02                                 1.051693                            1.029212      -1.154088       2.526067                    0.999819       2.002558       5.092285       0.570648       1.405409      -0.686313      -0.025312       0.028469       0.003640       0.038268      -0.012092      -0.009588      -0.007087      -0.001138      -0.034604      -0.021083       0.003116       0.017967              1.057214       1.128597      -0.198544      -0.068532       1.107191       0.038457       0.935855           0.000000
           20              H       7.638335       1.219345      11.848791       0.401164       0.493862 0.30344116E+01  0.23838830E+02                                 1.122162                            1.092240      -1.201481       2.480900                    0.999921       2.230328       5.953187       0.528814       1.474324      -0.671055       0.032444       0.008359       0.016415       0.037309       0.009625       0.011208      -0.006895       0.016823      -0.012130      -0.019403       0.001550       0.017853              1.131593       1.343450       0.102099       0.147278       1.007063       0.031567       1.044267           0.000001
           21              H       8.417276       4.708862       7.970151       0.098191       1.359701 0.10916500E+02  0.11392007E+03                                 1.913939                            1.841440      -1.019888       2.379820                    0.996404       3.583982       9.797830       0.503879       1.164831      -0.737966       0.026368       0.045302       0.013594       0.054151       0.003873      -0.007222       0.005696      -0.018072      -0.021213      -0.015230       0.000922       0.014308              1.936712       1.809788       0.370362       0.158592       2.324406       0.151343       1.675942           0.000001
           22              H       0.063259       2.630496       7.234493       0.091146       1.432776 0.12285236E+02  0.13318115E+03                                 2.058245                            2.014799      -1.148889       2.326282                    0.995120       3.782117      10.837097       0.455969       1.239114      -0.720455       0.030711      -0.008197      -0.040501       0.051485      -0.004118      -0.010418       0.007639       0.007521      -0.007583      -0.011989      -0.003751       0.015740              2.067346       2.188029       0.000186      -0.378867       1.713772      -0.027599       2.300237          -0.000001
           23              H       5.347779       0.500068      12.493666       0.098180       1.414706 0.11431995E+02  0.12073865E+03                                 1.973279                            1.891397      -1.036115       2.373546                    0.996377       3.610964       9.945741       0.494205       1.173477      -0.736268      -0.027194       0.019309       0.041069       0.052906       0.003800      -0.005487       0.007904      -0.007381       0.028604      -0.013236      -0.000960       0.014196              2.002407       1.989436      -0.250970      -0.436660       1.754691       0.220264       2.263095          -0.000000
           24              H       4.481975      13.005885      10.507389       0.087085       1.469886 0.12727163E+02  0.13939212E+03                                 2.105303                            2.060065      -1.177064       2.312503                    0.994157       3.847404      11.131741       0.447237       1.250437      -0.717809      -0.023253      -0.046285      -0.004217       0.051969       0.010893       0.002048       0.006571      -0.003885      -0.014279      -0.010442      -0.005027       0.015469              2.114209       2.104361       0.343446      -0.046853       2.459796      -0.083553       1.778471          -0.000001
           25              H       3.153528      11.220709      14.869685       0.410960       0.469501 0.28264277E+01  0.21586043E+02                                 1.051694                            1.029213      -1.154089       2.526067                    0.999819       2.002558       5.092290       0.570647       1.405412      -0.686312       0.025312       0.028469      -0.003640       0.038268       0.012092      -0.009588       0.007087      -0.001138      -0.034604      -0.021083       0.003116       0.017966              1.057215       1.128599       0.198544      -0.068532       1.107191      -0.038457       0.935856           0.000000
           26              H       1.803365       8.069595      11.629659       0.401164       0.493861 0.30344091E+01  0.23838805E+02                                 1.122162                            1.092240      -1.201481       2.480900                    0.999921       2.230327       5.953184       0.528814       1.474324      -0.671055      -0.032444       0.008359      -0.016415       0.037309      -0.009625       0.011208       0.006895       0.016823      -0.012131      -0.019403       0.001550       0.017853              1.131593       1.343450      -0.102099       0.147278       1.007063      -0.031567       1.044267           0.000001
           27              H       1.024424      11.559112      15.508299       0.098191       1.359701 0.10916501E+02  0.11392010E+03                                 1.913939                            1.841440      -1.019888       2.379820                    0.996404       3.583982       9.797832       0.503879       1.164832      -0.737966      -0.026368       0.045302      -0.013594       0.054151      -0.003873      -0.007222      -0.005696      -0.018072      -0.021213      -0.015230       0.000922       0.014308              1.936713       1.809788      -0.370362       0.158592       2.324407      -0.151343       1.675943           0.000001
           28              H       9.378441       9.480746       0.591657       0.091146       1.432776 0.12285234E+02  0.13318111E+03                                 2.058244                            2.014798      -1.148889       2.326282                    0.995120       3.782117      10.837095       0.455970       1.239113      -0.720455      -0.030711      -0.008197       0.040501       0.051485       0.004118      -0.010418      -0.007639       0.007521      -0.007583      -0.011989      -0.003751       0.015740              2.067345       2.188028      -0.000186      -0.378867       1.713771       0.027599       2.300236          -0.000001
           29              H       4.093921       7.350318      10.984784       0.098180       1.414705 0.11431984E+02  0.12073851E+03                                 1.973278                            1.891396      -1.036115       2.373546                    0.996377       3.610962       9.945733       0.494205       1.173477      -0.736268       0.027194       0.019309      -0.041069       0.052906      -0.003800      -0.005487      -0.007904      -0.007381       0.028605      -0.013236      -0.000960       0.014196              2.002406       1.989435       0.250970      -0.436660       1.754690      -0.220264       2.263094          -0.000000
           30              H       4.959725       6.155635      12.971061       0.087085       1.469886 0.12727163E+02  0.13939212E+03                                 2.105303                            2.060065      -1.177064       2.312503                    0.994157       3.847404      11.131741       0.447237       1.250437      -0.717809       0.023253      -0.046285       0.004217       0.051969      -0.010893       0.002048      -0.006571      -0.003885      -0.014279      -0.010442      -0.005027       0.015469              2.114209       2.104361      -0.343446      -0.046853       2.459796       0.083553       1.778471          -0.000001
           31              H       3.153528       2.479791       0.782615       0.410960       0.469501 0.28264277E+01  0.21586042E+02                                 1.051694                            1.029213      -1.154088       2.526067                    0.999819       2.002558       5.092289       0.570647       1.405412      -0.686312       0.025312      -0.028469       0.003640       0.038268      -0.012092       0.009588       0.007087      -0.001138      -0.034604      -0.021083       0.003116       0.017967              1.057215       1.128599      -0.198544       0.068532       1.107191      -0.038457       0.935856           0.000000
           32              H       1.803365       5.630906       4.022641       0.401164       0.493861 0.30344092E+01  0.23838806E+02                                 1.122162                            1.092240      -1.201481       2.480900                    0.999921       2.230327       5.953184       0.528814       1.474324      -0.671055      -0.032444      -0.008359       0.016415       0.037309       0.009625      -0.011208       0.006895       0.016823      -0.012131      -0.019403       0.001550       0.017853              1.131593       1.343449       0.102099      -0.147278       1.007063      -0.031567       1.044267           0.000001
           33              H       1.024424       2.141388       0.144001       0.098191       1.359701 0.10916501E+02  0.11392010E+03                                 1.913939                            1.841440      -1.019888       2.379820                    0.996404       3.583982       9.797832       0.503879       1.164832      -0.737966      -0.026368      -0.045302       0.013594       0.054151       0.003873       0.007222      -0.005696      -0.018072      -0.021213      -0.015230       0.000922       0.014308              1.936713       1.809788       0.370362      -0.158592       2.324407      -0.151343       1.675943           0.000001
           34              H       9.378441       4.219754      15.060643       0.091146       1.432775 0.12285232E+02  0.13318109E+03                                 2.058244                            2.014799      -1.148889       2.326282                    0.995120       3.782117      10.837096       0.455969       1.239114      -0.720455      -0.030711       0.008197      -0.040501       0.051485      -0.004118       0.010418      -0.007639       0.007521      -0.007583      -0.011989      -0.003751       0.015740              2.067345       2.188028       0.000186       0.378866       1.713772       0.027599       2.300236          -0.000001
           35              H       4.093921       6.350182       4.667516       0.098180       1.414705 0.11431988E+02  0.12073856E+03                                 1.973278                            1.891396      -1.036115       2.373546                    0.996377       3.610963       9.945735       0.494205       1.173477      -0.736268       0.027194      -0.019309       0.041069       0.052906       0.003800       0.005487      -0.007904      -0.007381       0.028605      -0.013236      -0.000960       0.014196              2.002406       1.989435      -0.250970       0.436660       1.754690      -0.220264       2.263094          -0.000000
           36              H       4.959725       7.544865       2.681239       0.087085       1.469885 0.12727156E+02  0.13939203E+03                                 2.105303                            2.060065      -1.177064       2.312503                    0.994157       3.847403      11.131737       0.447237       1.250437      -0.717809       0.023253       0.046285      -0.004217       0.051969       0.010893      -0.002048      -0.006571      -0.003885      -0.014279      -0.010442      -0.005027       0.015469              2.114209       2.104360       0.343446       0.046853       2.459796       0.083553       1.778471          -0.000001
           37              C       7.441948       9.873950       9.320945       0.550313      21.804356 0.27208421E+03  0.57453688E+04                                 7.182630                            5.850435      -0.156989       1.995987                    0.999450      22.991293      64.674205       0.614876       0.471742      -1.021488      -0.019265      -0.005632       0.074280       0.076944       0.082599      -0.001322       0.003799      -0.116208      -0.197821      -0.070095      -0.063902       0.133997              7.988238       7.048278      -1.599468      -0.313038       5.449479      -1.528623      11.466957           0.000002
           38              C       7.913089       9.834219       7.868411       0.045448      24.994804 0.38004331E+03  0.85937116E+04                                 7.365091                            6.422510      -0.057569       2.006862                    0.998868      25.998610      72.042908       0.665504       0.407013      -1.075987      -0.059461       0.046461      -0.113289       0.136120      -0.005926       0.069525      -0.008833       0.011239      -0.072245      -0.075955       0.005015       0.070940              7.954188       7.295759       0.351854      -0.683439       7.469759      -0.406936       9.097045           0.000002
           39              C       8.826101      11.074114       7.682149       0.057647      25.716478 0.36766260E+03  0.83153907E+04                                 7.624565                            6.376328      -0.222753       1.952611                    0.998438      26.731350      76.160543       0.653055       0.414690      -1.061932      -0.099605       0.072113       0.019526       0.124510      -0.008270       0.039811       0.002244      -0.008153      -0.116023      -0.060204       0.021251       0.038953              8.557917       8.653846      -0.600066      -2.495301       8.112017       0.206653       8.907887           0.000001
           40              C       0.118021      10.953550       6.368921       0.569552      22.782701 0.26565318E+03  0.55747981E+04                                 7.448263                            5.799595      -0.020140       2.051882                    0.999647      22.445933      62.895200       0.614724       0.474801      -1.020082       0.014886      -0.005716      -0.062197       0.064209       0.068944       0.069011       0.038318       0.062806      -0.104359      -0.073683      -0.056998       0.130681              8.567918       8.309943      -2.589067      -3.896523       7.699135       0.183970       9.694677           0.000001
           41              C       6.570479       1.107000       3.742465       0.552240      22.102396 0.27385831E+03  0.57939999E+04                                 7.266810                            5.883387      -0.151836       1.999634                    0.999366      22.952105      64.690651       0.610792       0.473980      -1.019969       0.042748       0.061527      -0.007125       0.075258      -0.026042      -0.079607       0.051166       0.039887       0.247523      -0.077573      -0.064285       0.141857              8.141381       7.348399       1.029142       1.156879      10.934907      -2.847995       6.140836           0.000001
           42              C       5.910504      13.447041       3.947510       0.062230      24.925441 0.37841646E+03  0.85574511E+04                                 7.387908                            6.439338      -0.100650       1.996854                    0.998601      25.942051      72.155169       0.659156       0.410907      -1.072211       0.044913      -0.118698       0.056754       0.139023      -0.061478       0.008258      -0.007666      -0.008348      -0.003085      -0.061116      -0.002958       0.064074              7.970348       7.711622       0.930707      -0.319334       8.698459      -0.573830       7.500962           0.000002
           43              C       5.041868      13.571715       5.232564       0.048541      25.695888 0.37120051E+03  0.84184988E+04                                 7.600872                            6.394921      -0.218310       1.949946                    0.998531      26.967764      77.028355       0.653713       0.413136      -1.062554       0.105762       0.016232       0.068194       0.126884      -0.045423       0.014568       0.010865       0.016693       0.058323      -0.059852       0.022182       0.037670              8.478506       9.056735       2.281509       0.613519       8.057862       0.323904       8.320922           0.000001
           44              C       4.105251      12.378402       5.282651       0.586621      22.274529 0.25935363E+03  0.54148679E+04                                 7.349748                            5.751826      -0.019425       2.055641                    0.999574      22.270507      62.425937       0.613282       0.478355      -1.017275      -0.031127      -0.064898      -0.007047       0.072321      -0.072911      -0.064323       0.062006       0.019037      -0.032838      -0.070699      -0.063291       0.133990              8.382939       9.283808       3.561080       2.615307       8.153757      -0.335920       7.711251           0.000000
           45              C       7.441948       3.826550       6.331355       0.550313      21.804353 0.27208417E+03  0.57453678E+04                                 7.182630                            5.850435      -0.156989       1.995987                    0.999450      22.991291      64.674201       0.614876       0.471742      -1.021488      -0.019265       0.005632      -0.074280       0.076944      -0.082599       0.001322       0.003799      -0.116208      -0.197821      -0.070095      -0.063902       0.133997              7.988238       7.048278       1.599468       0.313038       5.449479      -1.528623      11.466957           0.000002
           46              C       7.913089       3.866281       7.783889       0.045448      24.994804 0.38004331E+03  0.85937117E+04                                 7.365091                            6.422510      -0.057569       2.006862                    0.998868      25.998611      72.042911       0.665504       0.407013      -1.075987      -0.059461      -0.046461       0.113289       0.136120       0.005926      -0.069525      -0.008833       0.011239      -0.072245      -0.075955       0.005015       0.070940              7.954187       7.295758      -0.351854       0.683439       7.469759      -0.406936       9.097045           0.000003
           47              C       8.826101       2.626386       7.970151       0.057647      25.716478 0.36766263E+03  0.83153915E+04                                 7.624565                            6.376327      -0.222753       1.952611                    0.998438      26.731351      76.160545       0.653055       0.414689      -1.061932      -0.099605      -0.072113      -0.019526       0.124510       0.008270      -0.039811       0.002244      -0.008153      -0.116023      -0.060204       0.021251       0.038953              8.557916       8.653845       0.600065       2.495300       8.112017       0.206653       8.907887           0.000001
           48              C       0.118021       2.746950       9.283379       0.569552      22.782708 0.26565335E+03  0.55748024E+04                                 7.448264                            5.799597      -0.020140       2.051882                    0.999647      22.445933      62.895199       0.614724       0.474801      -1.020082       0.014886       0.005716       0.062198       0.064209      -0.068944      -0.069011       0.038318       0.062806      -0.104359      -0.073683      -0.056998       0.130681              8.567920       8.309943       2.589066       3.896523       7.699137       0.183969       9.694679           0.000001
           49              C       6.570479      12.593500      11.909835       0.552240      22.102395 0.27385829E+03  0.57939993E+04                                 7.266810                            5.883387      -0.151836       1.999634                    0.999366      22.952104      64.690648       0.610792       0.473980      -1.019969       0.042748      -0.061527       0.007126       0.075258       0.026042       0.079607       0.051166       0.039887       0.247523      -0.077573      -0.064285       0.141857              8.141380       7.348399      -1.029142      -1.156879      10.934907      -2.847995       6.140836           0.000001
           50              C       5.910504       0.253459      11.704790       0.062230      24.925442 0.37841647E+03  0.85574515E+04                                 7.387908                            6.439338      -0.100650       1.996854                    0.998601      25.942052      72.155177       0.659156       0.410907      -1.072211       0.044913       0.118698      -0.056754       0.139023       0.061478      -0.008258      -0.007666      -0.008348      -0.003085      -0.061116      -0.002958       0.064074              7.970349       7.711623      -0.930707       0.319334       8.698460      -0.573830       7.500963           0.000002
           51              C       5.041868       0.128785      10.419736       0.048541      25.695889 0.37120052E+03  0.84184990E+04                                 7.600873                            6.394921      -0.218310       1.949946                    0.998531      26.967764      77.028356       0.653713       0.413136      -1.062554       0.105762      -0.016232      -0.068194       0.126884       0.045423      -0.014568       0.010865       0.016693       0.058323      -0.059852       0.022182       0.037670              8.478507       9.056735      -2.281509      -0.613519       8.057863       0.323904       8.320922           0.000001
           52              C       4.105251       1.322098      10.369649       0.586621      22.274530 0.25935364E+03  0.54148683E+04                                 7.349748                            5.751826      -0.019425       2.055641                    0.999574      22.270508      62.425941       0.613282       0.478355      -1.017275      -0.031127       0.064898       0.007047       0.072321       0.072911       0.064323       0.062006       0.019037      -0.032838      -0.070699      -0.063291       0.133990              8.382939       9.283808      -3.561080      -2.615307       8.153757      -0.335920       7.711252           0.000000
           53              C       1.999752      10.676800       1.494795       0.550313      21.804355 0.27208420E+03  0.57453684E+04                                 7.182630                            5.850435      -0.156989       1.995987                    0.999450      22.991292      64.674203       0.614876       0.471742      -1.021488       0.019265       0.005632       0.074280       0.076944       0.082599       0.001322      -0.003799      -0.116208      -0.197821      -0.070095      -0.063902       0.133997              7.988238       7.048278      -1.599468       0.313038       5.449479       1.528623      11.466957           0.000002
           54              C       1.528611      10.716531       0.042261       0.045448      24.994804 0.38004331E+03  0.85937117E+04                                 7.365091                            6.422510      -0.057569       2.006862                    0.998868      25.998611      72.042914       0.665504       0.407013      -1.075987       0.059461      -0.046461      -0.113289       0.136120      -0.005926      -0.069525       0.008833       0.011239      -0.072245      -0.075955       0.005015       0.070940              7.954188       7.295759       0.351853       0.683439       7.469760       0.406936       9.097045           0.000003
           55              C       0.615599       9.476636      15.508299       0.057647      25.716478 0.36766261E+03  0.83153910E+04                                 7.624565                            6.376328      -0.222753       1.952611                    0.998438      26.731350      76.160542       0.653055       0.414690      -1.061932       0.099605      -0.072113       0.019526       0.124510      -0.008270      -0.039811      -0.002244      -0.008153      -0.116023      -0.060204       0.021251       0.038953              8.557916       8.653845      -0.600065       2.495300       8.112017      -0.206653       8.907887           0.000001
           56              C       9.323679       9.597200      14.195071       0.569552      22.782708 0.26565335E+03  0.55748024E+04                                 7.448264                            5.799597      -0.020140       2.051882                    0.999647      22.445933      62.895198       0.614724       0.474801      -1.020082      -0.014886       0.005716      -0.062198       0.064209       0.068944      -0.069011      -0.038318       0.062806      -0.104359      -0.073683      -0.056998       0.130681              8.567920       8.309943      -2.589066       3.896523       7.699137      -0.183969       9.694679           0.000001
           57              C       2.871221       5.743250      11.568615       0.552240      22.102394 0.27385828E+03  0.57939989E+04                                 7.266809                            5.883387      -0.151836       1.999634                    0.999366      22.952103      64.690640       0.610792       0.473980      -1.019969      -0.042748      -0.061527      -0.007125       0.075258      -0.026042       0.079607      -0.051166       0.039887       0.247523      -0.077573      -0.064285       0.141857              8.141379       7.348398       1.029141      -1.156879      10.934905       2.847994       6.140835           0.000001
           58              C       3.531196       7.103709      11.773660       0.062230      24.925439 0.37841641E+03  0.85574495E+04                                 7.387907                            6.439337      -0.100650       1.996854                    0.998601      25.942048      72.155156       0.659156       0.410907      -1.072212      -0.044913       0.118698       0.056754       0.139023      -0.061478      -0.008258       0.007666      -0.008348      -0.003085      -0.061116      -0.002958       0.064074              7.970347       7.711621       0.930707       0.319334       8.698458       0.573830       7.500962           0.000002
           59              C       4.399832       6.979035      13.058714       0.048541      25.695888 0.37120051E+03  0.84184987E+04                                 7.600873                            6.394921      -0.218309       1.949947                    0.998531      26.967763      77.028352       0.653713       0.413136      -1.062554      -0.105762      -0.016232       0.068194       0.126884      -0.045423      -0.014568      -0.010865       0.016693       0.058323      -0.059852       0.022182       0.037670              8.478507       9.056735       2.281509      -0.613519       8.057863      -0.323904       8.320922           0.000001
           60              C       5.336449       8.172348      13.108801       0.586621      22.274529 0.25935363E+03  0.54148679E+04                                 7.349747                            5.751826      -0.019425       2.055641                    0.999574      22.270507      62.425935       0.613282       0.478355      -1.017275       0.031127       0.064898      -0.007047       0.072321      -0.072911       0.064323      -0.062006       0.019037      -0.032838      -0.070699      -0.063291       0.133990              8.382938       9.283807       3.561079      -2.615307       8.153756       0.335920       7.711251           0.000000
           61              C       1.999752       3.023700      14.157505       0.550313      21.804355 0.27208419E+03  0.57453682E+04                                 7.182630                            5.850435      -0.156989       1.995987                    0.999450      22.991292      64.674203       0.614876       0.471742      -1.021488       0.019265      -0.005632      -0.074280       0.076944      -0.082599      -0.001322      -0.003799      -0.116208      -0.197821      -0.070095      -0.063902       0.133997              7.988238       7.048278       1.599468      -0.313038       5.449479       1.528623      11.466957           0.000002
           62              C       1.528611       2.983969      15.610039       0.045448      24.994803 0.38004328E+03  0.85937110E+04                                 7.365091                            6.422510      -0.057569       2.006862                    0.998868      25.998610      72.042911       0.665504       0.407013      -1.075987       0.059461       0.046461       0.113289       0.136120       0.005926       0.069525       0.008833       0.011239      -0.072245      -0.075955       0.005015       0.070940              7.954188       7.295759      -0.351854      -0.683439       7.469759       0.406936       9.097045           0.000003
           63              C       0.615599       4.223864       0.144001       0.057647      25.716480 0.36766264E+03  0.83153918E+04                                 7.624566                            6.376328      -0.222753       1.952611                    0.998438      26.731351      76.160548       0.653055       0.414690      -1.061932       0.099605       0.072113      -0.019526       0.124510       0.008270       0.039811      -0.002244      -0.008153      -0.116023      -0.060204       0.021251       0.038953              8.557918       8.653847       0.600066      -2.495301       8.112018      -0.206653       8.907888           0.000001
           64              C       9.323679       4.103300       1.457229       0.569552      22.782698 0.26565315E+03  0.55747972E+04                                 7.448262                            5.799595      -0.020139       2.051883                    0.999647      22.445932      62.895196       0.614724       0.474801      -1.020082      -0.014886      -0.005716       0.062197       0.064209      -0.068944       0.069011      -0.038318       0.062806      -0.104359      -0.073683      -0.056998       0.130681              8.567918       8.309943       2.589067      -3.896523       7.699134      -0.183970       9.694676           0.000001
           65              C       2.871221       7.957250       4.083685       0.552240      22.102396 0.27385830E+03  0.57939997E+04                                 7.266810                            5.883387      -0.151836       1.999634                    0.999366      22.952105      64.690650       0.610792       0.473980      -1.019969      -0.042748       0.061527       0.007125       0.075258       0.026042      -0.079607      -0.051166       0.039887       0.247522      -0.077573      -0.064285       0.141857              8.141380       7.348399      -1.029141       1.156879      10.934907       2.847995       6.140836           0.000001
           66              C       3.531196       6.596791       3.878640       0.062230      24.925440 0.37841645E+03  0.85574506E+04                                 7.387907                            6.439338      -0.100650       1.996854                    0.998601      25.942050      72.155162       0.659156       0.410907      -1.072212      -0.044913      -0.118698      -0.056754       0.139023       0.061478       0.008258       0.007666      -0.008348      -0.003085      -0.061116      -0.002958       0.064074              7.970347       7.711622      -0.930707      -0.319334       8.698459       0.573830       7.500962           0.000001
           67              C       4.399832       6.721465       2.593586       0.048541      25.695891 0.37120056E+03  0.84185001E+04                                 7.600873                            6.394921      -0.218309       1.949947                    0.998531      26.967764      77.028351       0.653713       0.413136      -1.062554      -0.105762       0.016232      -0.068194       0.126884       0.045423       0.014568      -0.010865       0.016693       0.058323      -0.059852       0.022182       0.037670              8.478507       9.056735      -2.281509       0.613519       8.057862      -0.323904       8.320922           0.000002
           68              C       5.336449       5.528152       2.543499       0.586621      22.274529 0.25935363E+03  0.54148678E+04                                 7.349747                            5.751826      -0.019425       2.055641                    0.999574      22.270507      62.425935       0.613282       0.478355      -1.017275       0.031127      -0.064898       0.007047       0.072321       0.072911      -0.064323      -0.062006       0.019037      -0.032838      -0.070699      -0.063291       0.133990              8.382938       9.283807      -3.561079       2.615307       8.153756       0.335920       7.711251           0.000000
           69              O       6.372203      10.416490       9.612077      -0.548772      29.647486 0.51355402E+03  0.12219354E+05                                 7.546303                            7.019005       0.335399       2.150815                    0.997398      27.703879      72.727685       0.715563       0.359746      -1.137061       0.016472      -0.011848       0.029840       0.036085      -0.011536      -0.027634       0.005159      -0.020761      -0.264273      -0.094115       0.032641       0.061474              7.788206       8.453032      -2.053473      -0.801872       7.064220      -0.596519       7.847367           0.000000
           70              O       8.271873       9.447865      10.197473      -0.555021      30.854759 0.47023266E+03  0.10902478E+05                                 7.639431                            6.579885       0.572128       2.228879                    0.998820      27.187317      69.567870       0.765136       0.345267      -1.153255      -0.035001       0.003307       0.003012       0.035286       0.025868       0.060517      -0.037372      -0.022156       0.041252      -0.085807       0.021210       0.064596              8.385653       7.012669      -1.684839       2.359327       6.389294      -2.757368      11.754995          -0.000001
           71              O       6.832014       9.975334       6.976230      -0.493797      22.983443 0.37886667E+03  0.83878383E+04                                 6.411891                            6.019061       0.238211       2.175370                    0.997404      25.191448      64.625299       0.771507       0.358593      -1.133459       0.113440       0.004779       0.068184       0.132440       0.050639       0.105372      -0.010403       0.089014      -0.212603      -0.133879      -0.011040       0.144919              6.581316       7.563268       0.776693       2.091349       5.914727       0.232496       6.265953           0.000002
           72              O       8.061323      12.229066       7.808932      -0.627859      46.764097 0.84221162E+03  0.22685886E+05                                10.412290                            9.067797      -0.288297       1.916453                    0.996411      30.871661      86.335594       0.621095       0.366112      -1.131659       0.057602      -0.121851      -0.020563       0.136339      -0.100637      -0.001505       0.019072      -0.090735      -0.178533      -0.084165      -0.057394       0.141559             11.549639       9.966940      -4.267924      -1.431517      15.777980       1.297599       8.903998           0.000001
           73              O       0.033990      11.842712       5.483001      -0.550559      32.205909 0.53450695E+03  0.12793171E+05                                 7.918276                            7.096366       0.646100       2.264037                    0.996994      27.268111      70.840948       0.724321       0.353305      -1.146897      -0.013826      -0.030975      -0.000244       0.033921       0.027792       0.040586      -0.040289      -0.034327       0.026497      -0.074509       0.022016       0.052493              8.355753       7.686909      -2.270200      -1.223256       8.977409      -1.632856       8.402941          -0.000002
           74              O       0.865804       9.932863       6.204572      -0.535121      30.377698 0.44576525E+03  0.10202993E+05                                 7.616550                            6.410261       0.598007       2.243904                    0.998532      26.860676      68.399306       0.774120       0.345682      -1.152350      -0.009607       0.001989      -0.009142       0.013409      -0.034120       0.004371       0.047790       0.015083      -0.177612      -0.084215       0.013231       0.070984              8.592664       9.566873      -3.797447      -3.294572       8.913155       1.859402       7.297964          -0.000003
           75              O       7.724255       1.309768       4.213599      -0.569842      30.360700 0.52972958E+03  0.12691765E+05                                 7.644328                            7.093709       0.381573       2.164397                    0.997378      27.906256      73.313384       0.717653       0.356225      -1.140809      -0.014979       0.007792      -0.023335       0.028803       0.007711       0.016532       0.027538       0.128254       0.116511      -0.089582       0.027017       0.062565              7.949811       8.742850       0.737111       1.590362       7.858167      -1.408749       7.248415          -0.000000
           76              O       5.918058       1.993423       3.130460      -0.522721      30.124436 0.45058398E+03  0.10342505E+05                                 7.547794                            6.466740       0.623793       2.252960                    0.998970      26.768202      68.291739       0.766708       0.348038      -1.150232       0.013254       0.003267       0.004630       0.014414      -0.070697      -0.029268      -0.024304      -0.037452       0.081893      -0.098294       0.038718       0.059575              8.342819       6.688040      -1.739982       1.824858      10.923066      -3.840630       7.417351          -0.000002
           77              O       6.888664      12.446904       4.210469      -0.524791      24.058343 0.39802574E+03  0.89246343E+04                                 6.596009                            6.146498       0.280995       2.169932                    0.998128      25.939420      67.048380       0.767452       0.355939      -1.135149      -0.112770       0.092261      -0.027959       0.148361      -0.110311      -0.033761      -0.028551       0.135414      -0.155566      -0.126678      -0.029875       0.156553              6.794954       8.290051      -2.263880      -0.303268       6.856553      -0.029464       5.238256           0.000000
           78              O       5.823641       0.010960       6.364225      -0.634980      47.506302 0.85938131E+03  0.23264284E+05                                10.509161                            9.156194      -0.265051       1.918189                    0.996816      31.140342      87.290375       0.618482       0.365827      -1.131937      -0.068643      -0.018764      -0.120465       0.139914       0.001758       0.101585       0.022951       0.046737       0.213132      -0.085498      -0.055731       0.141229             11.684615      10.487402       1.498358       4.521738       8.664566       1.737394      15.901876           0.000000
           79              O       4.170399      11.537191       6.206137      -0.543080      29.898289 0.49430469E+03  0.11610402E+05                                 7.502798                            6.811132       0.687869       2.275217                    0.998023      27.096836      69.903403       0.740932       0.351945      -1.147164       0.009628      -0.007638      -0.044071       0.045753      -0.049835      -0.013070      -0.022465      -0.042928       0.087602      -0.074160       0.025481       0.048679              7.781336       6.981274       0.839134       1.917444       7.351445      -1.769475       9.011289          -0.000003
           80              O       3.256442      12.320860       4.343513      -0.554423      33.073894 0.47854432E+03  0.11154332E+05                                 8.096443                            6.672058       0.541907       2.223268                    0.998367      27.193913      69.983660       0.753279       0.348842      -1.149212       0.015141      -0.017183       0.012478       0.026081      -0.018724       0.035606       0.044269       0.078452       0.034887      -0.079600       0.018209       0.061391              9.270709      11.510061       3.334218       4.641684       7.189182       1.923683       9.112883          -0.000002
           81              O       6.372203       3.284010       6.040223      -0.548772      29.647486 0.51355401E+03  0.12219354E+05                                 7.546302                            7.019005       0.335399       2.150815                    0.997398      27.703879      72.727684       0.715563       0.359746      -1.137061       0.016472       0.011848      -0.029840       0.036085       0.011536       0.027634       0.005159      -0.020761      -0.264273      -0.094115       0.032641       0.061474              7.788206       8.453032       2.053473       0.801872       7.064220      -0.596519       7.847366           0.000000
           82              O       8.271873       4.252635       5.454827      -0.555021      30.854760 0.47023268E+03  0.10902479E+05                                 7.639432                            6.579885       0.572128       2.228879                    0.998820      27.187317      69.567871       0.765136       0.345267      -1.153255      -0.035001      -0.003307      -0.003012       0.035286      -0.025868      -0.060517      -0.037372      -0.022156       0.041252      -0.085807       0.021210       0.064596              8.385653       7.012669       1.684839      -2.359327       6.389294      -2.757368      11.754996          -0.000001
           83              O       6.832014       3.725166       8.676070      -0.493797      22.983453 0.37886689E+03  0.83878441E+04                                 6.411893                            6.019063       0.238211       2.175370                    0.997404      25.191448      64.625297       0.771507       0.358594      -1.133459       0.113440      -0.004779      -0.068184       0.132440      -0.050639      -0.105372      -0.010403       0.089014      -0.212603      -0.133879      -0.011040       0.144919              6.581318       7.563269      -0.776693      -2.091350       5.914730       0.232496       6.265955           0.000002
           84              O       8.061323       1.471434       7.843368      -0.627859      46.764096 0.84221162E+03  0.22685886E+05                                10.412290                            9.067797      -0.288297       1.916453                    0.996411      30.871661      86.335595       0.621095       0.366112      -1.131659       0.057601       0.121851       0.020563       0.136339       0.100637       0.001505       0.019072      -0.090735      -0.178533      -0.084165      -0.057394       0.141559             11.549639       9.966939       4.267924       1.431517      15.777980       1.297599       8.903998           0.000001
           85              O       0.033990       1.857788      10.169299      -0.550559      32.205910 0.53450699E+03  0.12793172E+05                                 7.918277                            7.096367       0.646099       2.264037                    0.996994      27.268112      70.840952       0.724321       0.353305      -1.146897      -0.013826       0.030975       0.000244       0.033921      -0.027792      -0.040586      -0.040289      -0.034327       0.026497      -0.074509       0.022016       0.052493              8.355753       7.686910       2.270199       1.223256       8.977409      -1.632856       8.402942          -0.000002
           86              O       0.865804       3.767638       9.447728      -0.535121      30.377704 0.44576554E+03  0.10203002E+05                                 7.616552                            6.410263       0.598007       2.243904                    0.998532      26.860677      68.399309       0.774120       0.345682      -1.152350      -0.009607      -0.001989       0.009142       0.013409       0.034120      -0.004371       0.047790       0.015083      -0.177613      -0.084215       0.013231       0.070984              8.592665       9.566872       3.797445       3.294571       8.913158       1.859401       7.297965          -0.000003
           87              O       7.724255      12.390732      11.438701      -0.569842      30.360702 0.52972963E+03  0.12691766E+05                                 7.644329                            7.093709       0.381573       2.164397                    0.997378      27.906258      73.313389       0.717653       0.356225      -1.140809      -0.014979      -0.007792       0.023335       0.028803      -0.007711      -0.016532       0.027538       0.128253       0.116512      -0.089582       0.027017       0.062565              7.949811       8.742850      -0.737111      -1.590362       7.858167      -1.408749       7.248415          -0.000000
           88              O       5.918058      11.707077      12.521840      -0.522721      30.124436 0.45058400E+03  0.10342505E+05                                 7.547794                            6.466741       0.623792       2.252960                    0.998970      26.768202      68.291740       0.766707       0.348038      -1.150232       0.013254      -0.003267      -0.004630       0.014414       0.070698       0.029268      -0.024304      -0.037452       0.081893      -0.098294       0.038718       0.059575              8.342819       6.688041       1.739982      -1.824858      10.923066      -3.840630       7.417351          -0.000002
           89              O       6.888664       1.253596      11.441831      -0.524791      24.058350 0.39802582E+03  0.89246367E+04                                 6.596011                            6.146499       0.280994       2.169932                    0.998128      25.939422      67.048390       0.767452       0.355939      -1.135149      -0.112770      -0.092261       0.027959       0.148361       0.110311       0.033761      -0.028552       0.135414      -0.155566      -0.126678      -0.029875       0.156553              6.794956       8.290054       2.263884       0.303268       6.856556      -0.029463       5.238257           0.000001
           90              O       5.823641      -0.010960       9.288075      -0.634980      47.506307 0.85938142E+03  0.23264287E+05                                10.509161                            9.156194      -0.265051       1.918189                    0.996816      31.140344      87.290380       0.618482       0.365827      -1.131937      -0.068643       0.018764       0.120465       0.139914      -0.001758      -0.101585       0.022951       0.046737       0.213132      -0.085498      -0.055731       0.141229             11.684615      10.487403      -1.498358      -4.521738       8.664567       1.737394      15.901877           0.000001
           91              O       4.170399       2.163309       9.446163      -0.543080      29.898290 0.49430472E+03  0.11610403E+05                                 7.502798                            6.811132       0.687868       2.275217                    0.998023      27.096838      69.903407       0.740932       0.351945      -1.147164       0.009628       0.007638       0.044072       0.045753       0.049835       0.013070      -0.022465      -0.042928       0.087602      -0.074160       0.025481       0.048679              7.781336       6.981274      -0.839134      -1.917443       7.351445      -1.769475       9.011289          -0.000003
           92              O       3.256442       1.379640      11.308787      -0.554423      33.073898 0.47854439E+03  0.11154334E+05                                 8.096444                            6.672059       0.541907       2.223268                    0.998367      27.193914      69.983665       0.753279       0.348842      -1.149212       0.015141       0.017183      -0.012478       0.026081       0.018724      -0.035606       0.044269       0.078452       0.034887      -0.079600       0.018209       0.061391              9.270710      11.510063      -3.334218      -4.641684       7.189183       1.923683       9.112884          -0.000002
           93              O       3.069497      10.134260       1.785927      -0.548772      29.647483 0.51355394E+03  0.12219351E+05                                 7.546302                            7.019005       0.335400       2.150816                    0.997398      27.703877      72.727677       0.715563       0.359746      -1.137061      -0.016472       0.011848       0.029840       0.036085      -0.011536       0.027634      -0.005159      -0.020761      -0.264273      -0.094115       0.032641       0.061474              7.788205       8.453031      -2.053473       0.801872       7.064219       0.596519       7.847366           0.000000
           94              O       1.169827      11.102885       2.371323      -0.555021      30.854759 0.47023265E+03  0.10902478E+05                                 7.639431                            6.579884       0.572128       2.228879                    0.998820      27.187317      69.567869       0.765136       0.345267      -1.153255       0.035001      -0.003307       0.003012       0.035286       0.025868      -0.060517       0.037372      -0.022156       0.041252      -0.085807       0.021210       0.064596              8.385653       7.012669      -1.684839      -2.359327       6.389293       2.757368      11.754995          -0.000001
           95              O       2.609686      10.575416      14.802380      -0.493797      22.983444 0.37886669E+03  0.83878389E+04                                 6.411891                            6.019061       0.238211       2.175370                    0.997404      25.191448      64.625300       0.771507       0.358593      -1.133459      -0.113440      -0.004779       0.068184       0.132440       0.050639      -0.105372       0.010403       0.089014      -0.212603      -0.133879      -0.011040       0.144919              6.581316       7.563269       0.776693      -2.091349       5.914727      -0.232496       6.265952           0.000002
           96              O       1.380377       8.321684      -0.017218      -0.627859      46.764096 0.84221162E+03  0.22685886E+05                                10.412290                            9.067797      -0.288297       1.916453                    0.996411      30.871661      86.335594       0.621095       0.366112      -1.131659      -0.057601       0.121851      -0.020563       0.136339      -0.100637       0.001505      -0.019072      -0.090735      -0.178533      -0.084165      -0.057394       0.141559             11.549639       9.966939      -4.267923       1.431517      15.777980      -1.297599       8.903998           0.000001
           97              O      -0.033990       8.708038      13.309151      -0.550559      32.205909 0.53450696E+03  0.12793172E+05                                 7.918277                            7.096367       0.646100       2.264037                    0.996994      27.268111      70.840950       0.724321       0.353305      -1.146897       0.013826       0.030975      -0.000244       0.033921       0.027792      -0.040586       0.040289      -0.034327       0.026497      -0.074509       0.022016       0.052493              8.355753       7.686910      -2.270199       1.223256       8.977409       1.632856       8.402942          -0.000002
           98              O       8.575896      10.617888      14.030722      -0.535121      30.377706 0.44576557E+03  0.10203002E+05                                 7.616552                            6.410264       0.598007       2.243904                    0.998532      26.860677      68.399310       0.774120       0.345682      -1.152350       0.009606      -0.001989      -0.009142       0.013409      -0.034120      -0.004371      -0.047790       0.015083      -0.177613      -0.084215       0.013231       0.070984              8.592665       9.566872      -3.797446       3.294572       8.913158      -1.859402       7.297966          -0.000003
           99              O       1.717445       5.540482      12.039749      -0.569842      30.360702 0.52972964E+03  0.12691767E+05                                 7.644329                            7.093710       0.381573       2.164397                    0.997378      27.906257      73.313389       0.717653       0.356225      -1.140809       0.014979      -0.007792      -0.023335       0.028803       0.007711      -0.016532      -0.027538       0.128253       0.116511      -0.089582       0.027017       0.062565              7.949812       8.742851       0.737111      -1.590362       7.858168       1.408749       7.248416          -0.000000
          100              O       3.523642       4.856827      10.956610      -0.522721      30.124427 0.45058383E+03  0.10342501E+05                                 7.547792                            6.466739       0.623793       2.252960                    0.998970      26.768201      68.291731       0.766708       0.348038      -1.150233      -0.013254      -0.003267       0.004630       0.014414      -0.070697       0.029268       0.024304      -0.037452       0.081893      -0.098294       0.038718       0.059575              8.342817       6.688039      -1.739982      -1.824858      10.923063       3.840629       7.417349          -0.000002
          101              O       2.553036       8.103846      12.036619      -0.524791      24.058352 0.39802587E+03  0.89246380E+04                                 6.596011                            6.146499       0.280995       2.169932                    0.998128      25.939425      67.048396       0.767452       0.355939      -1.135149       0.112770      -0.092261      -0.027959       0.148361      -0.110311       0.033761       0.028551       0.135414      -0.155566      -0.126678      -0.029875       0.156553              6.794956       8.290054      -2.263883       0.303268       6.856556       0.029463       5.238257           0.000000
          102              O       3.618059       6.839290      14.190375      -0.634980      47.506301 0.85938130E+03  0.23264283E+05                                10.509160                            9.156194      -0.265051       1.918189                    0.996816      31.140342      87.290372       0.618482       0.365827      -1.131937       0.068643       0.018764      -0.120465       0.139914       0.001758      -0.101585      -0.022951       0.046737       0.213132      -0.085498      -0.055731       0.141229             11.684614      10.487402       1.498358      -4.521737       8.664566      -1.737394      15.901875           0.000001
          103              O       5.271301       9.013559      14.032287      -0.543080      29.898286 0.49430464E+03  0.11610401E+05                                 7.502797                            6.811132       0.687869       2.275217                    0.998023      27.096835      69.903399       0.740932       0.351945      -1.147164      -0.009628       0.007638      -0.044071       0.045753      -0.049835       0.013070       0.022465      -0.042928       0.087602      -0.074160       0.025481       0.048679              7.781336       6.981273       0.839134      -1.917443       7.351445       1.769475       9.011289          -0.000003
          104              O       6.185258       8.229890      12.169663      -0.554423      33.073895 0.47854433E+03  0.11154332E+05                                 8.096443                            6.672058       0.541907       2.223268                    0.998367      27.193913      69.983661       0.753279       0.348842      -1.149212      -0.015141       0.017183       0.012478       0.026081      -0.018724      -0.035606      -0.044269       0.078452       0.034887      -0.079600       0.018209       0.061391              9.270709      11.510062       3.334218      -4.641684       7.189183      -1.923683       9.112883          -0.000002
          105              O       3.069497       3.566240      13.866373      -0.548772      29.647486 0.51355401E+03  0.12219354E+05                                 7.546303                            7.019005       0.335400       2.150816                    0.997398      27.703878      72.727682       0.715563       0.359746      -1.137061      -0.016472      -0.011848      -0.029840       0.036085       0.011536      -0.027634      -0.005159      -0.020761      -0.264273      -0.094115       0.032641       0.061474              7.788206       8.453032       2.053473      -0.801872       7.064220       0.596519       7.847367           0.000000
          106              O       1.169827       2.597615      13.280977      -0.555021      30.854762 0.47023271E+03  0.10902480E+05                                 7.639432                            6.579885       0.572128       2.228879                    0.998820      27.187317      69.567872       0.765136       0.345267      -1.153255       0.035001       0.003307      -0.003012       0.035286      -0.025868       0.060517       0.037372      -0.022156       0.041252      -0.085807       0.021210       0.064596              8.385654       7.012670       1.684840       2.359327       6.389294       2.757368      11.754997          -0.000001
          107              O       2.609686       3.125084       0.849920      -0.493797      22.983444 0.37886668E+03  0.83878385E+04                                 6.411891                            6.019061       0.238211       2.175370                    0.997404      25.191448      64.625299       0.771507       0.358593      -1.133459      -0.113440       0.004779      -0.068184       0.132440      -0.050639       0.105372       0.010403       0.089014      -0.212603      -0.133879      -0.011040       0.144919              6.581316       7.563268      -0.776693       2.091349       5.914727      -0.232496       6.265952           0.000002
          108              O       1.380377       5.378816       0.017218      -0.627859      46.764097 0.84221162E+03  0.22685886E+05                                10.412290                            9.067797      -0.288297       1.916453                    0.996411      30.871661      86.335594       0.621095       0.366112      -1.131659      -0.057602      -0.121851       0.020563       0.136339       0.100637      -0.001505      -0.019072      -0.090735      -0.178533      -0.084165      -0.057394       0.141559             11.549639       9.966940       4.267924      -1.431517      15.777980      -1.297599       8.903998           0.000001
          109              O      -0.033990       4.992462       2.343149      -0.550559      32.205912 0.53450702E+03  0.12793173E+05                                 7.918277                            7.096367       0.646099       2.264037                    0.996994      27.268112      70.840954       0.724321       0.353305      -1.146897       0.013826      -0.030975       0.000244       0.033921      -0.027792       0.040586       0.040289      -0.034327       0.026497      -0.074509       0.022016       0.052493              8.355754       7.686910       2.270200      -1.223256       8.977410       1.632857       8.402942          -0.000002
          110              O       8.575896       3.082613       1.621578      -0.535121      30.377707 0.44576539E+03  0.10202998E+05                                 7.616552                            6.410262       0.598007       2.243904                    0.998532      26.860678      68.399316       0.774120       0.345682      -1.152350       0.009606       0.001989       0.009142       0.013409       0.034120       0.004371      -0.047790       0.015083      -0.177613      -0.084215       0.013231       0.070984              8.592666       9.566876       3.797448      -3.294573       8.913157      -1.859402       7.297966          -0.000003
          111              O       1.717445       8.160018       3.612551      -0.569842      30.360702 0.52972964E+03  0.12691767E+05                                 7.644329                            7.093710       0.381573       2.164397                    0.997378      27.906257      73.313389       0.717653       0.356225      -1.140809       0.014979       0.007792       0.023335       0.028803      -0.007711       0.016532      -0.027538       0.128253       0.116511      -0.089582       0.027017       0.062565              7.949812       8.742851      -0.737111       1.590362       7.858168       1.408749       7.248416          -0.000000
          112              O       3.523642       8.843673       4.695690      -0.522721      30.124443 0.45058410E+03  0.10342508E+05                                 7.547795                            6.466741       0.623792       2.252960                    0.998970      26.768205      68.291751       0.766707       0.348038      -1.150232      -0.013254       0.003267      -0.004630       0.014414       0.070697      -0.029268       0.024304      -0.037452       0.081893      -0.098294       0.038718       0.059575              8.342821       6.688042       1.739983       1.824859      10.923068       3.840631       7.417352          -0.000003
          113              O       2.553036       5.596654       3.615681      -0.524791      24.058350 0.39802590E+03  0.89246389E+04                                 6.596011                            6.146499       0.280994       2.169932                    0.998128      25.939425      67.048397       0.767452       0.355939      -1.135149       0.112770       0.092261       0.027959       0.148360       0.110311      -0.033761       0.028552       0.135414      -0.155566      -0.126678      -0.029875       0.156553              6.794955       8.290053       2.263881      -0.303268       6.856556       0.029464       5.238257           0.000000
          114              O       3.618059       6.861210       1.461925      -0.634980      47.506301 0.85938130E+03  0.23264283E+05                                10.509161                            9.156194      -0.265051       1.918189                    0.996816      31.140342      87.290373       0.618482       0.365827      -1.131937       0.068643      -0.018764       0.120465       0.139914      -0.001758       0.101585      -0.022951       0.046737       0.213132      -0.085498      -0.055731       0.141229             11.684614      10.487402      -1.498358       4.521737       8.664566      -1.737394      15.901875           0.000001
          115              O       5.271301       4.686941       1.620013      -0.543080      29.898288 0.49430467E+03  0.11610402E+05                                 7.502798                            6.811132       0.687869       2.275217                    0.998023      27.096836      69.903402       0.740932       0.351945      -1.147164      -0.009628      -0.007638       0.044071       0.045753       0.049835      -0.013070       0.022465      -0.042928       0.087602      -0.074160       0.025481       0.048679              7.781336       6.981274      -0.839134       1.917444       7.351445       1.769475       9.011289          -0.000003
          116              O       6.185258       5.470610       3.482637      -0.554423      33.073896 0.47854435E+03  0.11154333E+05                                 8.096444                            6.672058       0.541907       2.223268                    0.998367      27.193913      69.983662       0.753279       0.348842      -1.149212      -0.015141      -0.017183      -0.012478       0.026081       0.018724       0.035606      -0.044269       0.078452       0.034887      -0.079600       0.018209       0.061391              9.270710      11.510062      -3.334218       4.641684       7.189183      -1.923683       9.112884          -0.000002

******************************************************
Auxiliary information for the entire system
The total spin magnetic moment of the unit cell is   0.000002
The total net atomic charge of the unit cell is   0.000001
Accuracy of reproducing the electrostatic potential in the unit cell:
  The inner radius (bohr) =    5.0000
  The outer radius (bohr) =   12.0000
  Valid grid points have density less than (e/(bohr^3)) =    0.0001
  The number of valid grid points were=        41362
  The rms potential error without charges in kcal/mol is=      7.58058
  The rms potential error with partial charges in kcal/mol is=      0.72121
  The RRMSE value at monopole order=      0.09514
  The rms potential error with partial charges and cloud penetration in kcal/mol is=      0.71855
  The RRMSE value at monopole order with cloud penetration is=      0.09479
  The rms potential error with partial charges and atomic dipoles in kcal/mol is=      0.65987
  The RRMSE value at dipole order=      0.08705
  The rms potential error with partial charges, atomic dipoles and cloud penetration in kcal/mol is=      0.64151
  The RRMSE value at dipole order with cloud penetration=      0.08463

******************************************************
The electron densities and ab initio electrostatic potential were computed in VASP using the PBE functional and
projector augmented wave method. See the main text of the journal article for a description of computational details.
The atomic charges, dipoles, and quadrupoles were computed with the DDEC6 method as described in
(a) T. A. Manz and N. Gabaldon Limas, RSC Adv. 6 (2016) 47771-47801 DOI: 10.1039/c6ra04656h
(b) N. Gabaldon Limas and T. A. Manz, RSC Adv. 8 (2018) 2678-2707 DOI: 10.1039/c7ra11829e.
For each atom in the material, the electron cloud parameters were fit to the spherically averaged atom-in-material
electron density using radial positions for which this density was between 10^-4 and 10^-2 electrons per cubic bohr.
The polarizabilities, dispersion coefficients, and quantum Drude oscillator (QDO) parameters were fit using the MCLF method.
The magnetic structure of the system was optimized in VASP from the default ferromagnetic initial guess using spin polarization.
The atomic spin moments (ASMs) were computed on this optimized magnetic structure using the DDEC6 partition as inputs
to the method of T. A. Manz and D. S. Sholl, J. Chem. Theory Comput. 7 (2011) 4146-4164 DOI: 10.1021/ct200539n.
The RMSE and RRMSE were computed using a uniform grid with Ewald summation.
