# Supplementary material for: A collection of forcefield precursors for metal–organic frameworks
Source: RSC Adv. 2019 Nov 13;9(63):36492–507. doi: 10.1039/c9ra07327b (PMC9075174; doi:10.1039/c9ra07327b)
Supplement: RA-009-C9RA07327B-s5484 [file RA-009-C9RA07327B-s5484.xyz]

  204
jmolscript: load "" {1 1 1} spacegroup "x,y,z" unitcell [{     17.964300     0.000000     0.000000 }, {      0.000000    18.592400     0.000000 }, {      0.000000    -9.296200    16.101491 }]
Zn    11.125830    -1.335771     5.510091     0.963857
Zn    11.125830    -3.856436    14.503257     0.963856
Zn    11.125830     5.192207    12.189634     0.963854
Zn     2.143680    10.631971    10.591400     0.963855
Zn     2.143680    13.152636     1.598234     0.963855
Zn     2.143680     4.103993     3.911857     0.963854
Zn     2.143680     1.335771     5.510091     0.963854
Zn     2.143680     3.856436    14.503257     0.963855
Zn     2.143680    -5.192207    12.189634     0.963855
Zn    11.125830     7.960429    10.591400     0.963854
Zn    11.125830     5.439764     1.598234     0.963857
Zn    11.125830    14.488407     3.911857     0.963856
Zn     4.967848     3.199287     5.541328     1.044392
Zn     4.967848    -6.096913    10.560163     1.044401
Zn     4.967848    12.193826     0.000000     1.044401
Zn    13.949998     6.096913    10.560163     1.044394
Zn    13.949998    -3.199287     5.541328     1.044402
Zn    13.949998     6.398574     0.000000     1.044401
H     10.469594    -2.270132    10.411224     0.130117
H      7.133624    -0.424836     4.716127     0.128705
H     10.469594     0.855250    12.861871     0.130119
H      7.133624    -4.999496    14.111347     0.128705
H     10.469594     1.414882     8.929887     0.130116
H      7.133624     5.424333    13.375509     0.128705
H      1.487444    11.566332     5.690267     0.130118
H     16.115774     9.721036    11.385364     0.128705
H      1.487444     8.440950     3.239620     0.130119
H     16.115774    14.295696     1.990144     0.128705
H      1.487444     7.881318     7.171604     0.130116
H     16.115774     3.871867     2.725982     0.128705
H      1.487444     2.270132    10.411224     0.130117
H     16.115774     0.424836     4.716127     0.128705
H      1.487444    -0.855250    12.861871     0.130118
H     16.115774     4.999496    14.111347     0.128705
H      1.487444    -1.414882     8.929887     0.130118
H     16.115774    -5.424333    13.375509     0.128705
H     10.469594     7.026068     5.690267     0.130117
H      7.133624     8.871364    11.385364     0.128705
H     10.469594    10.151450     3.239620     0.130118
H      7.133624     4.296704     1.990144     0.128705
H     10.469594    10.711082     7.171604     0.130117
H      7.133624    14.720533     2.725982     0.128705
H      3.702442    -1.819266     3.151062     0.133745
H      3.702442     3.638533     0.000000     0.133745
H      3.702442     7.476934    12.950429     0.133747
H     12.684592    -7.476934    12.950429     0.133744
H     12.684592    14.953867     0.000000     0.133745
H     12.684592     1.819266     3.151062     0.133747
C     10.568398    -1.069063     8.031424     0.577801
C     10.546841    -0.494558     9.451575    -0.006356
C     10.514505    -1.350738    10.548087    -0.124399
C      4.566525     0.310493     4.466554     0.642144
C      5.303061    -0.879421     3.906222    -0.030188
C      6.684516    -1.039315     4.179947    -0.105855
C     10.568398    -1.806252    13.011615     0.577798
C     10.546841    -0.863617    11.804003    -0.006340
C     10.514505     0.514080    11.997221    -0.124402
C      4.566525    -5.583298    13.599319     0.642143
C      5.303061    -5.473603    14.909981    -0.030188
C      6.684516    -5.156602    14.911591    -0.105855
C     10.568398     2.875315    11.159943     0.577798
C     10.546841     1.358175    10.947404    -0.006342
C     10.514505     0.836658     9.657674    -0.124382
C      4.566525     5.272805    14.137109     0.642144
C      5.303061     6.353023    13.386780    -0.030188
C      6.684516     6.195917    13.111444    -0.105855
C      1.586248    10.365263     8.070067     0.577799
C      1.564691     9.790758     6.649916    -0.006356
C      1.532355    10.646938     5.553404    -0.124400
C     13.548675     8.985707    11.634937     0.642144
C     14.285211    10.175621    12.195269    -0.030187
C     15.666666    10.335515    11.921544    -0.105855
C      1.586248    11.102452     3.089876     0.577798
C      1.564691    10.159817     4.297488    -0.006340
C      1.532355     8.782120     4.104270    -0.124401
C     13.548675    14.879498     2.502172     0.642143
C     14.285211    14.769803     1.191510    -0.030189
C     15.666666    14.452802     1.189900    -0.105855
C      1.586248     6.420885     4.941548     0.577800
C      1.564691     7.938025     5.154087    -0.006342
C      1.532355     8.459542     6.443817    -0.124381
C     13.548675     4.023395     1.964382     0.642144
C     14.285211     2.943177     2.714711    -0.030188
C     15.666666     3.100283     2.990047    -0.105854
C      1.586248     1.069063     8.031424     0.577800
C      1.564691     0.494558     9.451575    -0.006356
C      1.532355     1.350738    10.548087    -0.124399
C     13.548675    -0.310493     4.466554     0.642144
C     14.285211     0.879421     3.906222    -0.030188
C     15.666666     1.039315     4.179947    -0.105855
C      1.586248     1.806252    13.011615     0.577798
C      1.564691     0.863617    11.804003    -0.006339
C      1.532355    -0.514080    11.997221    -0.124401
C     13.548675     5.583298    13.599319     0.642144
C     14.285211     5.473603    14.909981    -0.030188
C     15.666666     5.156602    14.911591    -0.105855
C      1.586248    -2.875315    11.159943     0.577799
C      1.564691    -1.358175    10.947404    -0.006342
C      1.532355    -0.836658     9.657674    -0.124382
C     13.548675    -5.272805    14.137109     0.642143
C     14.285211    -6.353023    13.386780    -0.030189
C     15.666666    -6.195917    13.111444    -0.105855
C     10.568398     8.227137     8.070067     0.577801
C     10.546841     8.801642     6.649916    -0.006358
C     10.514505     7.945462     5.553404    -0.124399
C      4.566525     9.606693    11.634937     0.642143
C      5.303061     8.416779    12.195269    -0.030188
C      6.684516     8.256885    11.921544    -0.105855
C     10.568398     7.489948     3.089876     0.577799
C     10.546841     8.432583     4.297488    -0.006339
C     10.514505     9.810280     4.104270    -0.124401
C      4.566525     3.712902     2.502172     0.642144
C      5.303061     3.822597     1.191510    -0.030188
C      6.684516     4.139598     1.189900    -0.105855
C     10.568398    12.171515     4.941548     0.577796
C     10.546841    10.654375     5.154087    -0.006341
C     10.514505    10.132858     6.443817    -0.124383
C      4.566525    14.569005     1.964382     0.642143
C      5.303061    15.649223     2.714711    -0.030188
C      6.684516    15.492117     2.990047    -0.105855
C      7.345602    -2.107449     3.650208    -0.021713
C      8.834843    -2.298021     3.980289     0.631554
C      4.625807    -1.872255     3.242840    -0.104225
C      7.345602     4.214897     0.000000    -0.021713
C      8.834843     4.596041     0.000000     0.631554
C      4.625807     3.744509     0.000000    -0.104225
C      7.345602     7.188751    12.451283    -0.021713
C      8.834843     6.998179    12.121202     0.631554
C      4.625807     7.423945    12.858651    -0.104226
C     16.327752    -7.188751    12.451283    -0.021713
C     17.816993    -6.998179    12.121202     0.631554
C     13.607957    -7.423945    12.858651    -0.104225
C     16.327752    14.377503     0.000000    -0.021713
C     17.816993    13.996359     0.000000     0.631554
C     13.607957    14.847891     0.000000    -0.104225
C     16.327752     2.107449     3.650208    -0.021713
C     17.816993     2.298021     3.980289     0.631554
C     13.607957     1.872255     3.242840    -0.104226
O     10.942055    -0.267731     7.142621    -0.544362
O     10.331269    -2.211566     7.826935    -0.426385
O      5.202461     1.212224     4.997903    -0.580651
O      3.314413     0.266801     4.406978    -0.526148
O      9.361197    -1.393500     4.613077    -0.534983
O     10.942055    -2.976643    12.762042    -0.544360
O     10.331269    -1.412093    14.103296    -0.426383
O      5.202461    -5.574002    12.552722    -0.580656
O      3.314413    -5.613046    13.666946    -0.526146
O      9.361197    -4.604408    15.001759    -0.534983
O     10.942055     3.244374    12.298319    -0.544357
O     10.331269     3.623659    10.272751    -0.426382
O      5.202461     4.361777    14.652357    -0.580654
O      3.314413     5.346245    14.129058    -0.526146
O      9.361197     5.997908    12.588146    -0.534983
O      1.959905     9.563931     8.958870    -0.544361
O      1.349119    11.507766     8.274556    -0.426383
O     14.184611     8.083976    11.103588    -0.580651
O     12.296563     9.029399    11.694513    -0.526148
O      0.379047    10.689700    11.488414    -0.534983
O      1.959905    12.272843     3.339449    -0.544359
O      1.349119    10.708293     1.998195    -0.426383
O     14.184611    14.870202     3.548769    -0.580656
O     12.296563    14.909246     2.434545    -0.526147
O      0.379047    13.900608     1.099732    -0.534983
O      1.959905     6.051826     3.803172    -0.544358
O      1.349119     5.672541     5.828740    -0.426388
O     14.184611     4.934423     1.449134    -0.580654
O     12.296563     3.949955     1.972433    -0.526147
O      0.379047     3.298292     3.513345    -0.534983
O      1.959905     0.267731     7.142621    -0.544358
O      1.349119     2.211566     7.826935    -0.426384
O     14.184611    -1.212224     4.997903    -0.580654
O     12.296563    -0.266801     4.406978    -0.526146
O      0.379047     1.393500     4.613077    -0.534983
O      1.959905     2.976643    12.762042    -0.544361
O      1.349119     1.412093    14.103296    -0.426384
O     14.184611     5.574002    12.552722    -0.580651
O     12.296563     5.613046    13.666946    -0.526148
O      0.379047     4.604408    15.001759    -0.534983
O      1.959905    -3.244374    12.298319    -0.544359
O      1.349119    -3.623659    10.272751    -0.426386
O     14.184611    -4.361777    14.652357    -0.580656
O     12.296563    -5.346245    14.129058    -0.526147
O      0.379047    -5.997908    12.588146    -0.534983
O     10.942055     9.028469     8.958870    -0.544358
O     10.331269     7.084634     8.274556    -0.426384
O      5.202461    10.508424    11.103588    -0.580654
O      3.314413     9.563001    11.694513    -0.526146
O      9.361197     7.902700    11.488414    -0.534983
O     10.942055     6.319557     3.339449    -0.544361
O     10.331269     7.884107     1.998195    -0.426383
O      5.202461     3.722198     3.548769    -0.580651
O      3.314413     3.683154     2.434545    -0.526148
O      9.361197     4.691792     1.099732    -0.534983
O     10.942055    12.540574     3.803172    -0.544359
O     10.331269    12.919859     5.828740    -0.426380
O      5.202461    13.657977     1.449134    -0.580656
O      3.314413    14.642445     1.972433    -0.526147
O      9.361197    15.294108     3.513345    -0.534983
O     11.892367    -3.156990     5.468066    -0.810384
O     11.892367     6.313979     0.000000    -0.810383
O     11.892367     6.139210    10.633425    -0.810382
O      2.910217    -6.139210    10.633425    -0.810380
O      2.910217    12.278421     0.000000    -0.810379
O      2.910217     3.156990     5.468066    -0.810376

The following XYZ coordinates are in angstroms. Other properties are in atomic units.
The sperically averaged electron density of each atom fit to a function of the form exp(a - br)
eigen_1, eigen_2 and eigen_3 are the three eigenvalues of traceless quadrupole moment tensor
  atom number  atomic symbol              X              Y              Z     net charge C6 coefficient C8 coefficient C10 coefficient fluctuating dipole atomic polarizability isotropic forcefield polarizability              a              b squared Pearson coefficient          <r^3>          <r^4>         wp_QDO          m_QDO          q_QDO       dipole_x       dipole_y       dipole_z         dipole            Qxy            Qxz            Qyz     Q(x^2-y^2)  Q(3z^2 - R^2)        eigen_1        eigen_2        eigen_3 static polarizability      alpha(xx)      alpha(xy)      alpha(xz)      alpha(yy)      alpha(yz)      alpha(zz) atomic spin moment
            1             Zn      11.125830      -1.335771       5.510091       0.963857      87.830471 0.17742647E+04  0.55902657E+05                                16.552322                           14.073229       0.035196       1.888687                    0.998379      45.284732     124.378702       0.464399       0.418601      -1.127168      -0.022200       0.011583      -0.004694       0.025476      -0.027257       0.010899      -0.050613      -0.111648      -0.117421      -0.058319      -0.042520       0.100839             19.760485      21.437819       2.287891      -3.053068      15.715491       3.229793      22.128145           0.034759
            2             Zn      11.125830      -3.856436      14.503257       0.963856      87.830423 0.17742617E+04  0.55902534E+05                                16.552309                           14.073210       0.035198       1.888688                    0.998379      45.284709     124.378562       0.464400       0.418601      -1.127169      -0.022200      -0.009857      -0.007680       0.025475       0.023066       0.018157       0.074901      -0.069579       0.008790      -0.058318      -0.042520       0.100838             19.760482      21.437884      -3.788026      -0.454866      17.727889      -4.391599      20.115674           0.034758
            3             Zn      11.125830       5.192207      12.189634       0.963854      87.830186 0.17742622E+04  0.55902532E+05                                16.552253                           14.073195       0.035198       1.888687                    0.998379      45.284732     124.378464       0.464401       0.418600      -1.127170      -0.022200      -0.001723       0.012378       0.025476       0.004189      -0.029055      -0.024291       0.018085       0.271764      -0.058318      -0.042517       0.100835             19.760363      21.437710       1.500057       3.507902      23.321796       1.161847      14.521585           0.034757
            4             Zn       2.143680      10.631971      10.591400       0.963855      87.830321 0.17742608E+04  0.55902497E+05                                16.552297                           14.073208       0.035201       1.888689                    0.998379      45.284693     124.378512       0.464400       0.418601      -1.127169      -0.022201      -0.011584       0.004694       0.025477       0.027256      -0.010898      -0.050613      -0.111647      -0.117419      -0.058319      -0.042519       0.100838             19.760455      21.437787      -2.287887       3.053062      15.715469       3.229789      22.128109           0.034758
            5             Zn       2.143680      13.152636       1.598234       0.963855      87.830369 0.17742603E+04  0.55902474E+05                                16.552298                           14.073201       0.035202       1.888690                    0.998379      45.284694     124.378481       0.464400       0.418600      -1.127169      -0.022200       0.009857       0.007681       0.025476      -0.023065      -0.018157       0.074901      -0.069578       0.008790      -0.058318      -0.042520       0.100837             19.760470      21.437870       3.788023       0.454869      17.727878      -4.391595      20.115661           0.034758
            6             Zn       2.143680       4.103993       3.911857       0.963854      87.830233 0.17742635E+04  0.55902584E+05                                16.552260                           14.073202       0.035198       1.888687                    0.998379      45.284741     124.378510       0.464401       0.418600      -1.127170      -0.022199       0.001723      -0.012378       0.025475      -0.004189       0.029055      -0.024291       0.018085       0.271760      -0.058317      -0.042517       0.100834             19.760372      21.437720      -1.500058      -3.507905      23.321804       1.161851      14.521590           0.034760
            7             Zn       2.143680       1.335771       5.510091       0.963854      87.830237 0.17742631E+04  0.55902569E+05                                16.552261                           14.073201       0.035198       1.888687                    0.998379      45.284735     124.378486       0.464401       0.418600      -1.127170      -0.022199      -0.011581      -0.004697       0.025475       0.027257       0.010900       0.050608      -0.111645      -0.117427      -0.058317      -0.042517       0.100835             19.760374      21.437718      -2.287910      -3.053042      15.715452      -3.229685      22.127953           0.034759
            8             Zn       2.143680       3.856436      14.503257       0.963855      87.830238 0.17742588E+04  0.55902416E+05                                16.552285                           14.073199       0.035203       1.888690                    0.998379      45.284668     124.378411       0.464400       0.418601      -1.127169      -0.022201       0.009857      -0.007685       0.025477      -0.023066       0.018156      -0.074901      -0.069580       0.008783      -0.058318      -0.042519       0.100837             19.760441      21.437774       3.787970      -0.454839      17.727861       4.391641      20.115688           0.034758
            9             Zn       2.143680      -5.192207      12.189634       0.963855      87.830419 0.17742620E+04  0.55902541E+05                                16.552306                           14.073209       0.035201       1.888689                    0.998379      45.284717     124.378573       0.464400       0.418601      -1.127169      -0.022200       0.001723       0.012377       0.025475      -0.004192      -0.029054       0.024289       0.018083       0.271774      -0.058318      -0.042520       0.100837             19.760476      21.437879      -1.500086       3.507954      23.321955      -1.161855      14.521594           0.034759
           10             Zn      11.125830       7.960429      10.591400       0.963854      87.830235 0.17742629E+04  0.55902558E+05                                16.552259                           14.073198       0.035198       1.888687                    0.998379      45.284738     124.378488       0.464401       0.418600      -1.127170      -0.022199       0.011582       0.004697       0.025476      -0.027257      -0.010900       0.050608      -0.111645      -0.117428      -0.058318      -0.042517       0.100835             19.760374      21.437714       2.287908       3.053043      15.715453      -3.229686      22.127956           0.034757
           11             Zn      11.125830       5.439764       1.598234       0.963857      87.830342 0.17742616E+04  0.55902530E+05                                16.552302                           14.073214       0.035198       1.888688                    0.998379      45.284698     124.378552       0.464400       0.418601      -1.127168      -0.022201      -0.009857       0.007684       0.025477       0.023066      -0.018156      -0.074901      -0.069580       0.008784      -0.058319      -0.042520       0.100838             19.760461      21.437797      -3.787973       0.454836      17.727875       4.391644      20.115709           0.034757
           12             Zn      11.125830      14.488407       3.911857       0.963856      87.830441 0.17742628E+04  0.55902576E+05                                16.552313                           14.073216       0.035195       1.888687                    0.998379      45.284722     124.378619       0.464400       0.418601      -1.127169      -0.022200      -0.001722      -0.012376       0.025475       0.004191       0.029054       0.024289       0.018083       0.271778      -0.058318      -0.042520       0.100838             19.760483      21.437890       1.500085      -3.507958      23.321959      -1.161856      14.521602           0.034758
           13             Zn       4.967848       3.199287       5.541328       1.044392      66.031844 0.14472427E+04  0.43372284E+05                                13.838403                           12.864316       0.206611       1.952855                    0.999650      42.974644     115.441960       0.476620       0.428808      -1.119430       0.163597       0.015624       0.027061       0.166555       0.042037       0.072810       0.018479       0.208622      -0.165946      -0.087322      -0.078268       0.165590             14.550484      13.862611      -0.011185      -0.019368      14.641930       0.437324      15.146912          -0.005071
           14             Zn       4.967848      -6.096913      10.560163       1.044401      66.032269 0.14472508E+04  0.43372613E+05                                13.838513                           12.864393       0.206620       1.952862                    0.999650      42.974522     115.441947       0.476616       0.428811      -1.119427       0.163599       0.015634      -0.027065       0.166558       0.042039      -0.072812      -0.018522       0.208612      -0.165937      -0.087356      -0.078236       0.165592             14.550619      13.862671      -0.011185       0.019378      14.642066      -0.437307      15.147120          -0.005071
           15             Zn       4.967848      12.193826       0.000000       1.044401      66.032201 0.14472486E+04  0.43372526E+05                                13.838497                           12.864377       0.206621       1.952862                    0.999650      42.974526     115.441910       0.476616       0.428811      -1.119428       0.163599      -0.031254       0.000007       0.166558      -0.084078       0.000001      -0.000021       0.176570      -0.262070      -0.087357      -0.078237       0.165593             14.550604      13.862653       0.022377       0.000004      15.399560       0.000040      14.389598          -0.005072
           16             Zn      13.949998       6.096913      10.560163       1.044394      66.031682 0.14472379E+04  0.43372103E+05                                13.838376                           12.864290       0.206613       1.952856                    0.999650      42.974613     115.441806       0.476620       0.428808      -1.119430       0.163597      -0.015624      -0.027061       0.166555      -0.042037      -0.072810       0.018480       0.208622      -0.165946      -0.087323      -0.078267       0.165590             14.550456      13.862584       0.011185       0.019370      14.641901       0.437324      15.146883          -0.005069
           17             Zn      13.949998      -3.199287       5.541328       1.044402      66.032383 0.14472541E+04  0.43372738E+05                                13.838533                           12.864412       0.206614       1.952860                    0.999650      42.974542     115.442057       0.476615       0.428811      -1.119427       0.163597      -0.015635       0.027067       0.166557      -0.042038       0.072810      -0.018522       0.208608      -0.165932      -0.087354      -0.078234       0.165588             14.550641      13.862691       0.011184      -0.019378      14.642085      -0.437306      15.147145          -0.005069
           18             Zn      13.949998       6.398574       0.000000       1.044401      66.032639 0.14472611E+04  0.43373001E+05                                13.838571                           12.864445       0.206614       1.952859                    0.999650      42.974614     115.442343       0.476614       0.428812      -1.119427       0.163598       0.031255      -0.000007       0.166557       0.084075      -0.000001      -0.000021       0.176569      -0.262065      -0.087355      -0.078236       0.165591             14.550682      13.862730      -0.022375      -0.000005      15.399642       0.000042      14.389675          -0.005069
           19              H      10.469594      -2.270132      10.411224       0.130117       1.211920 0.90444880E+01  0.90585842E+02                                 1.805200                            1.704545      -1.184406       2.328236                    0.996221       3.415246       9.326260       0.507651       1.204660      -0.727448      -0.002610      -0.038782      -0.004436       0.039122       0.003464      -0.003393       0.003392      -0.022015      -0.024980      -0.011915      -0.004127       0.016042              1.840142       1.380958       0.041876       0.014702       2.375990       0.063427       1.763478           0.001117
           20              H       7.133624      -0.424836       4.716127       0.128705       1.134066 0.83809720E+01  0.82337201E+02                                 1.718268                            1.633054      -1.199956       2.317465                    0.996405       3.384584       9.146808       0.522476       1.193268      -0.729349       0.019905       0.025146       0.025199       0.040786       0.008244       0.004763       0.008277      -0.006725       0.012799      -0.011079      -0.004055       0.015134              1.747134       1.824563       0.132325       0.245574       1.794761       0.329782       1.622078           0.000027
           21              H      10.469594       0.855250      12.861871       0.130119       1.211871 0.90440102E+01  0.90579613E+02                                 1.805130                            1.704484      -1.184386       2.328246                    0.996221       3.415166       9.325884       0.507669       1.204637      -0.727453      -0.002610       0.015549       0.035805       0.039123      -0.004670      -0.001302       0.008479      -0.001454       0.036709      -0.011916      -0.004127       0.016044              1.840070       1.380915      -0.008205      -0.043614       1.861600       0.233499       2.277695           0.001116
           22              H       7.133624      -4.999496      14.111347       0.128705       1.134056 0.83808866E+01  0.82336213E+02                                 1.718263                            1.633050      -1.199950       2.317468                    0.996405       3.384577       9.146803       0.522474       1.193275      -0.729348       0.019905       0.009250      -0.034377       0.040786       0.000003      -0.009521      -0.005453      -0.001834       0.027472      -0.011079      -0.004055       0.015134              1.747129       1.824559       0.146510      -0.237380       1.379646      -0.090116       2.037181           0.000027
           23              H      10.469594       1.414882       8.929887       0.130116       1.211960 0.90448617E+01  0.90590668E+02                                 1.805252                            1.704591      -1.184415       2.328231                    0.996221       3.415299       9.326510       0.507639       1.204674      -0.727444      -0.002611       0.023233      -0.031368       0.039122       0.001206       0.004696      -0.011870      -0.007330       0.019072      -0.011915      -0.004126       0.016041              1.840197       1.380990      -0.033672       0.028916       1.971598      -0.296956       2.168004           0.001117
           24              H       7.133624       5.424333      13.375509       0.128705       1.134054 0.83808597E+01  0.82335796E+02                                 1.718253                            1.633042      -1.199952       2.317467                    0.996405       3.384563       9.146725       0.522479       1.193266      -0.729350       0.019905      -0.034396       0.009178       0.040786      -0.008247       0.004758      -0.002824      -0.016171      -0.015538      -0.011079      -0.004055       0.015134              1.747119       1.824547      -0.278831      -0.008190       1.950830      -0.239662       1.465980           0.000027
           25              H       1.487444      11.566332       5.690267       0.130118       1.211918 0.90444672E+01  0.90585584E+02                                 1.805197                            1.704544      -1.184404       2.328237                    0.996221       3.415242       9.326247       0.507651       1.204660      -0.727448      -0.002610       0.038782       0.004436       0.039122      -0.003464       0.003393       0.003392      -0.022015      -0.024980      -0.011915      -0.004127       0.016042              1.840140       1.380957      -0.041876      -0.014702       2.375987       0.063427       1.763476           0.001117
           26              H      16.115774       9.721036      11.385364       0.128705       1.134066 0.83809713E+01  0.82337201E+02                                 1.718268                            1.633055      -1.199955       2.317465                    0.996405       3.384584       9.146812       0.522476       1.193269      -0.729349       0.019905      -0.025146      -0.025199       0.040786      -0.008244      -0.004763       0.008277      -0.006725       0.012799      -0.011079      -0.004055       0.015134              1.747135       1.824564      -0.132325      -0.245574       1.794762       0.329782       1.622079           0.000028
           27              H       1.487444       8.440950       3.239620       0.130119       1.211875 0.90440407E+01  0.90579983E+02                                 1.805132                            1.704486      -1.184392       2.328243                    0.996221       3.415171       9.325897       0.507669       1.204635      -0.727454      -0.002610      -0.015549      -0.035805       0.039123       0.004670       0.001302       0.008479      -0.001454       0.036708      -0.011916      -0.004127       0.016044              1.840072       1.380916       0.008205       0.043614       1.861602       0.233499       2.277698           0.001117
           28              H      16.115774      14.295696       1.990144       0.128705       1.134055 0.83808804E+01  0.82336142E+02                                 1.718263                            1.633050      -1.199949       2.317469                    0.996405       3.384576       9.146802       0.522474       1.193275      -0.729348       0.019905      -0.009250       0.034377       0.040786      -0.000003       0.009521      -0.005453      -0.001834       0.027472      -0.011079      -0.004055       0.015134              1.747129       1.824559      -0.146510       0.237380       1.379646      -0.090116       2.037181           0.000027
           29              H       1.487444       7.881318       7.171604       0.130116       1.211964 0.90449047E+01  0.90591218E+02                                 1.805257                            1.704595      -1.184421       2.328228                    0.996221       3.415307       9.326542       0.507638       1.204675      -0.727444      -0.002610      -0.023233       0.031368       0.039122      -0.001207      -0.004696      -0.011870      -0.007330       0.019072      -0.011915      -0.004126       0.016041              1.840203       1.380993       0.033672      -0.028916       1.971604      -0.296957       2.168010           0.001117
           30              H      16.115774       3.871867       2.725982       0.128705       1.134054 0.83808619E+01  0.82335817E+02                                 1.718253                            1.633042      -1.199954       2.317466                    0.996405       3.384563       9.146723       0.522479       1.193265      -0.729350       0.019905       0.034396      -0.009178       0.040786       0.008247      -0.004758      -0.002824      -0.016171      -0.015538      -0.011079      -0.004055       0.015134              1.747119       1.824547       0.278831       0.008190       1.950830      -0.239662       1.465980           0.000027
           31              H       1.487444       2.270132      10.411224       0.130117       1.211944 0.90447229E+01  0.90588953E+02                                 1.805239                            1.704580      -1.184403       2.328237                    0.996221       3.415280       9.326449       0.507640       1.204677      -0.727444      -0.002611       0.038782      -0.004436       0.039122      -0.003464      -0.003393      -0.003393      -0.022013      -0.024978      -0.011915      -0.004126       0.016041              1.840184       1.380983      -0.041877       0.014702       2.376051      -0.063430       1.763517           0.001116
           32              H      16.115774       0.424836       4.716127       0.128705       1.134055 0.83808678E+01  0.82335888E+02                                 1.718254                            1.633042      -1.199954       2.317466                    0.996405       3.384563       9.146723       0.522479       1.193265      -0.729350       0.019905      -0.025146       0.025199       0.040786      -0.008244       0.004763      -0.008277      -0.006726       0.012797      -0.011079      -0.004055       0.015134              1.747120       1.824547      -0.132323       0.245570       1.794746      -0.329777       1.622065           0.000027
           33              H       1.487444      -0.855250      12.861871       0.130118       1.211917 0.90444642E+01  0.90585554E+02                                 1.805198                            1.704544      -1.184405       2.328237                    0.996221       3.415242       9.326250       0.507651       1.204661      -0.727448      -0.002610      -0.015549       0.035804       0.039122       0.004670      -0.001303      -0.008479      -0.001454       0.036702      -0.011915      -0.004127       0.016042              1.840140       1.380957       0.008206      -0.043616       1.861675      -0.233511       2.277789           0.001117
           34              H      16.115774       4.999496      14.111347       0.128705       1.134065 0.83809648E+01  0.82337126E+02                                 1.718268                            1.633054      -1.199955       2.317466                    0.996405       3.384583       9.146810       0.522475       1.193270      -0.729349       0.019905      -0.009250      -0.034377       0.040786      -0.000003      -0.009520       0.005453      -0.001835       0.027470      -0.011079      -0.004055       0.015134              1.747135       1.824564      -0.146511      -0.237384       1.379650       0.090117       2.037191           0.000028
           35              H       1.487444      -1.414882       8.929887       0.130118       1.211893 0.90442063E+01  0.90582050E+02                                 1.805150                            1.704501      -1.184405       2.328235                    0.996221       3.415194       9.325979       0.507667       1.204634      -0.727454      -0.002610      -0.023233      -0.031369       0.039123      -0.001207       0.004695       0.011873      -0.007331       0.019077      -0.011917      -0.004127       0.016044              1.840090       1.380926       0.033669       0.028913       1.971478       0.296932       2.167866           0.001117
           36              H      16.115774      -5.424333      13.375509       0.128705       1.134055 0.83808820E+01  0.82336158E+02                                 1.718262                            1.633050      -1.199949       2.317469                    0.996405       3.384577       9.146803       0.522474       1.193275      -0.729348       0.019905       0.034396       0.009178       0.040786       0.008247       0.004758       0.002824      -0.016171      -0.015537      -0.011079      -0.004055       0.015134              1.747128       1.824558       0.278832      -0.008191       1.950839       0.239663       1.465987           0.000027
           37              H      10.469594       7.026068       5.690267       0.130117       1.211944 0.90447177E+01  0.90588866E+02                                 1.805236                            1.704578      -1.184405       2.328237                    0.996221       3.415280       9.326440       0.507641       1.204675      -0.727444      -0.002610      -0.038782       0.004436       0.039122       0.003464       0.003393      -0.003393      -0.022013      -0.024978      -0.011915      -0.004126       0.016041              1.840181       1.380981       0.041877      -0.014702       2.376047      -0.063430       1.763515           0.001117
           38              H       7.133624       8.871364      11.385364       0.128705       1.134054 0.83808648E+01  0.82335863E+02                                 1.718255                            1.633043      -1.199953       2.317467                    0.996405       3.384563       9.146728       0.522478       1.193267      -0.729350       0.019905       0.025146      -0.025199       0.040786       0.008244      -0.004763      -0.008277      -0.006726       0.012797      -0.011079      -0.004055       0.015134              1.747120       1.824548       0.132323      -0.245570       1.794747      -0.329778       1.622066           0.000027
           39              H      10.469594      10.151450       3.239620       0.130118       1.211915 0.90444435E+01  0.90585284E+02                                 1.805195                            1.704541      -1.184401       2.328239                    0.996221       3.415239       9.326235       0.507652       1.204660      -0.727448      -0.002610       0.015549      -0.035804       0.039122      -0.004670       0.001303      -0.008479      -0.001454       0.036702      -0.011915      -0.004127       0.016042              1.840137       1.380955      -0.008206       0.043616       1.861671      -0.233511       2.277785           0.001116
           40              H       7.133624       4.296704       1.990144       0.128705       1.134066 0.83809679E+01  0.82337151E+02                                 1.718267                            1.633054      -1.199956       2.317465                    0.996405       3.384583       9.146805       0.522476       1.193268      -0.729349       0.019905       0.009250       0.034377       0.040786       0.000003       0.009520       0.005453      -0.001835       0.027470      -0.011079      -0.004054       0.015134              1.747134       1.824563       0.146511       0.237384       1.379649       0.090117       2.037190           0.000027
           41              H      10.469594      10.711082       7.171604       0.130117       1.211885 0.90441347E+01  0.90581170E+02                                 1.805144                            1.704496      -1.184392       2.328242                    0.996221       3.415182       9.325943       0.507667       1.204637      -0.727453      -0.002610       0.023234       0.031369       0.039123       0.001207      -0.004695       0.011872      -0.007332       0.019076      -0.011916      -0.004128       0.016044              1.840084       1.380922      -0.033669      -0.028913       1.971472       0.296930       2.167859           0.001116
           42              H       7.133624      14.720533       2.725982       0.128705       1.134055 0.83808821E+01  0.82336162E+02                                 1.718262                            1.633050      -1.199949       2.317469                    0.996405       3.384577       9.146804       0.522474       1.193275      -0.729348       0.019905      -0.034396      -0.009178       0.040786      -0.008247      -0.004758       0.002824      -0.016171      -0.015537      -0.011079      -0.004055       0.015134              1.747128       1.824559      -0.278832       0.008191       1.950839       0.239663       1.465988           0.000027
           43              H       3.702442      -1.819266       3.151062       0.133745       1.090393 0.79612039E+01  0.77078387E+02                                 1.663427                            1.583581      -1.175943       2.334505                    0.996819       3.296008       8.791580       0.535573       1.181227      -0.732497      -0.041700       0.000155      -0.000269       0.041701      -0.001153       0.001997      -0.003990       0.025452      -0.016242      -0.012324      -0.003392       0.015716              1.696041       2.163266      -0.051531       0.089251       1.541615       0.137154       1.383243           0.000210
           44              H       3.702442       3.638533       0.000000       0.133745       1.090393 0.79612037E+01  0.77078384E+02                                 1.663427                            1.583581      -1.175943       2.334505                    0.996819       3.296008       8.791580       0.535573       1.181227      -0.732497      -0.041700      -0.000311       0.000000       0.041701       0.002306       0.000000      -0.000001       0.018543      -0.036971      -0.012324      -0.003392       0.015716              1.696042       2.163266       0.103059      -0.000001       1.304057      -0.000000       1.620801           0.000210
           45              H       3.702442       7.476934      12.950429       0.133747       1.090329 0.79605985E+01  0.77070898E+02                                 1.663350                            1.583512      -1.175902       2.334526                    0.996820       3.295891       8.791115       0.535591       1.181214      -0.732500      -0.041701       0.000155       0.000269       0.041702      -0.001153      -0.001998       0.003990       0.025456      -0.016242      -0.012325      -0.003393       0.015718              1.695961       2.163153      -0.051526      -0.089245       1.541544      -0.137142       1.383186           0.000210
           46              H      12.684592      -7.476934      12.950429       0.133744       1.090393 0.79612065E+01  0.77078416E+02                                 1.663427                            1.583582      -1.175943       2.334505                    0.996819       3.296009       8.791582       0.535573       1.181227      -0.732497      -0.041700      -0.000155       0.000269       0.041701       0.001153      -0.001997      -0.003990       0.025452      -0.016242      -0.012324      -0.003392       0.015716              1.696042       2.163266       0.051531      -0.089251       1.541616       0.137154       1.383243           0.000211
           47              H      12.684592      14.953867       0.000000       0.133745       1.090393 0.79612023E+01  0.77078366E+02                                 1.663427                            1.583581      -1.175942       2.334506                    0.996819       3.296008       8.791579       0.535573       1.181227      -0.732497      -0.041700       0.000311      -0.000000       0.041701      -0.002306      -0.000000      -0.000001       0.018543      -0.036971      -0.012324      -0.003392       0.015716              1.696041       2.163265      -0.103059       0.000001       1.304057      -0.000000       1.620801           0.000210
           48              H      12.684592       1.819266       3.151062       0.133747       1.090329 0.79606050E+01  0.77070978E+02                                 1.663351                            1.583513      -1.175903       2.334525                    0.996820       3.295892       8.791119       0.535590       1.181214      -0.732500      -0.041701      -0.000155      -0.000269       0.041702       0.001153       0.001998       0.003990       0.025456      -0.016242      -0.012325      -0.003393       0.015718              1.695962       2.163154       0.051526       0.089245       1.541545      -0.137142       1.383186           0.000210
           49              C      10.568398      -1.069063       8.031424       0.577801      23.531243 0.24400711E+03  0.50032443E+04                                 7.586712                            5.522486      -0.025986       2.051552                    0.999492      21.962404      60.449681       0.637322       0.468703      -1.025357       0.002182       0.005827      -0.052730       0.053096      -0.046276       0.028401      -0.021871       0.116702      -0.177367      -0.070703      -0.040171       0.110874              9.491921       4.491022       0.770625      -1.070675       8.559612       2.759728      15.425128           0.000965
           50              C      10.546841      -0.494558       9.451575      -0.006356      39.222144 0.41304810E+03  0.94972828E+04                                 9.939602                            6.695257       0.066489       2.031598                    0.999332      26.578991      73.274930       0.654549       0.406973      -1.080459       0.002364       0.012198       0.037419       0.039428       0.005265       0.001521      -0.011713       0.003269      -0.002197      -0.014182       0.002679       0.011503             13.153842       4.978369      -0.134335      -0.542844      13.308535       2.930290      21.174621           0.031441
           51              C      10.514505      -1.350738      10.548087      -0.124399      34.791174 0.42220673E+03  0.99077074E+04                                 9.412308                            6.974690      -0.129096       1.930760                    0.999457      29.709075      86.867777       0.604091       0.432072      -1.048679       0.001492       0.020391      -0.003426       0.020731       0.000340      -0.002527       0.004249       0.037952      -0.183472      -0.061463       0.011849       0.049614             11.285879       4.766638       0.163879       0.048179      10.897513      -1.610112      18.193485           0.012619
           52              C       4.566525       0.310493       4.466554       0.642144      22.913727 0.23745325E+03  0.48471331E+04                                 7.517242                            5.500909      -0.019815       2.064098                    0.999573      21.509499      59.522944       0.627881       0.477884      -1.018018      -0.027558       0.054658       0.021588       0.064908       0.020394       0.012254      -0.075742      -0.011983       0.204216      -0.082880      -0.026841       0.109721              9.170863      10.565689      -2.904345      -1.408361      11.426517       3.128724       5.520383           0.000481
           53              C       5.303061      -0.879421       3.906222      -0.030188      39.947287 0.42685868E+03  0.98749791E+04                                10.003488                            6.767943       0.129796       2.048085                    0.999359      26.780755      73.547736       0.657951       0.402402      -1.085806       0.023233      -0.039278      -0.017431       0.048851       0.008505       0.001484       0.003111       0.018995      -0.017713      -0.010966      -0.005023       0.015989             13.034390      14.967827      -4.640546      -0.421249      16.301594       5.215001       7.833749           0.006478
           54              C       6.684516      -1.039315       4.179947      -0.105855      34.813313 0.42876846E+03  0.10071574E+05                                 9.379819                            7.001956      -0.108431       1.937584                    0.999475      29.423833      85.271879       0.608113       0.428793      -1.053702      -0.010485      -0.013493      -0.006001       0.018111       0.036777      -0.004116      -0.024106      -0.030519       0.100238      -0.057692       0.005946       0.051747             11.292388      16.561195      -4.196086       0.670845      10.796945       2.473803       6.519023           0.000322
           55              C      10.568398      -1.806252      13.011615       0.577798      23.531443 0.24400921E+03  0.50032990E+04                                 7.586769                            5.522519      -0.025995       2.051549                    0.999492      21.962462      60.449940       0.637318       0.468705      -1.025356       0.002182      -0.048579       0.021319       0.053096       0.047733       0.025876       0.024071       0.120504      -0.165934      -0.070702      -0.040169       0.110870              9.492005       4.491053      -1.312558      -0.132039      11.318843      -4.352777      12.666118           0.000964
           56              C      10.546841      -0.863617      11.804003      -0.006340      39.222127 0.41304761E+03  0.94972730E+04                                 9.939614                            6.695262       0.066491       2.031601                    0.999332      26.578974      73.275001       0.654547       0.406974      -1.080458       0.002363       0.026306      -0.029274       0.039428      -0.001315      -0.005321       0.005625      -0.007282      -0.033831      -0.014182       0.002677       0.011505             13.153864       4.978380      -0.402953       0.387764      16.670381      -4.871324      17.812832           0.031441
           57              C      10.514505       0.514080      11.997221      -0.124402      34.791225 0.42220823E+03  0.99077395E+04                                 9.412281                            6.974680      -0.129094       1.930760                    0.999457      29.709102      86.867506       0.604095       0.432069      -1.048682       0.001491      -0.013162      -0.015946       0.020730      -0.002357       0.000970       0.029382       0.096200      -0.008712      -0.061463       0.011852       0.049611             11.285837       4.766631      -0.040222      -0.166008      17.763822      -2.354219      11.327057           0.012619
           58              C       4.566525      -5.583298      13.599319       0.642143      22.913936 0.23745502E+03  0.48471906E+04                                 7.517349                            5.500970      -0.019832       2.064092                    0.999573      21.509688      59.524093       0.627869       0.477891      -1.018012      -0.027558      -0.008633      -0.058129       0.064908       0.000415      -0.023789      -0.003743      -0.149659      -0.208830      -0.082880      -0.026839       0.109718              9.171017      10.565870       0.232500       3.219512       4.287420       0.993094      12.659759           0.000481
           59              C       5.303061      -5.473603      14.909981      -0.030188      39.947948 0.42686461E+03  0.98751637E+04                                10.003641                            6.768017       0.129781       2.048079                    0.999359      26.780931      73.548708       0.657943       0.402406      -1.085802       0.023233       0.004547       0.042731       0.048851      -0.002969      -0.008108      -0.001834       0.021218      -0.011064      -0.010970      -0.005022       0.015992             13.034628      14.968105       1.955502       4.229618       5.434462       1.059222      18.701318           0.006478
           60              C       6.684516      -5.156602      14.911591      -0.105855      34.813515 0.42877028E+03  0.10071636E+05                                 9.379894                            7.001997      -0.108429       1.937585                    0.999475      29.423860      85.272272       0.608107       0.428796      -1.053699      -0.010485       0.001550       0.014685       0.018111      -0.021955      -0.029792      -0.003041      -0.077539      -0.040820      -0.057693       0.005946       0.051747             11.292507      16.561414       2.679053       3.298609       5.446172       0.615518      11.869934           0.000322
           61              C      10.568398       2.875315      11.159943       0.577798      23.531383 0.24400883E+03  0.50032864E+04                                 7.586739                            5.522504      -0.025990       2.051550                    0.999492      21.962430      60.449709       0.637321       0.468703      -1.025358       0.002182       0.042752       0.031412       0.053096      -0.001457      -0.054275      -0.002199       0.158390      -0.052292      -0.070703      -0.040169       0.110871              9.491956       4.491034       0.541919       1.202722      16.098808       1.592993       7.886024           0.000964
           62              C      10.546841       1.358175      10.947404      -0.006342      39.222086 0.41304795E+03  0.94972791E+04                                 9.939592                            6.695257       0.066488       2.031599                    0.999332      26.578984      73.274923       0.654549       0.406973      -1.080459       0.002363      -0.038505      -0.008144       0.039428      -0.003951       0.003800       0.006089       0.013006       0.027034      -0.014181       0.002677       0.011504             13.153820       4.978367       0.537274       0.155083      21.745801       1.940930      12.737291           0.031441
           63              C      10.514505       0.836658       9.657674      -0.124382      34.790609 0.42219905E+03  0.99074786E+04                                 9.412179                            6.974603      -0.129073       1.930770                    0.999457      29.708855      86.866826       0.604098       0.432069      -1.048681       0.001491      -0.007230       0.019372       0.020731       0.002016       0.001557      -0.033630       0.088838      -0.030803      -0.061461       0.011849       0.049612             11.285704       4.766574      -0.123665       0.117835      14.974865       3.964140      14.115674           0.012619
           64              C       4.566525       5.272805      14.137109       0.642144      22.913815 0.23745394E+03  0.48471567E+04                                 7.517292                            5.500938      -0.019809       2.064101                    0.999573      21.509571      59.523437       0.627875       0.477887      -1.018015      -0.027558      -0.046024       0.036542       0.064907      -0.020810       0.011536       0.079488      -0.018471       0.184742      -0.082880      -0.026840       0.109720              9.170934      10.565781       2.671892      -1.811081       9.706536      -4.121828       7.240486           0.000481
           65              C       5.303061       6.353023      13.386780      -0.030188      39.947395 0.42685950E+03  0.98750047E+04                                10.003514                            6.767954       0.129791       2.048083                    0.999359      26.780780      73.547868       0.657950       0.402403      -1.085805       0.023233       0.034733      -0.025302       0.048850      -0.005538       0.006624      -0.001281       0.015823      -0.027242      -0.010967      -0.005024       0.015991             13.034435      14.967853       2.685157      -3.808255      14.467089      -6.274230       9.668363           0.006478
           66              C       6.684516       6.195917      13.111444      -0.105855      34.813152 0.42876597E+03  0.10071502E+05                                 9.379802                            7.001945      -0.108429       1.937585                    0.999475      29.423720      85.271506       0.608112       0.428794      -1.053701      -0.010485       0.011943      -0.008686       0.018111      -0.014824       0.033910       0.027147      -0.035788       0.084436      -0.057694       0.005946       0.051748             11.292372      16.561163       1.517121      -3.969362       9.730859      -3.089302       7.585094           0.000322
           67              C       1.586248      10.365263       8.070067       0.577799      23.531211 0.24400674E+03  0.50032350E+04                                 7.586707                            5.522483      -0.025990       2.051552                    0.999492      21.962381      60.449610       0.637322       0.468704      -1.025357       0.002183      -0.005828       0.052730       0.053096       0.046275      -0.028400      -0.021871       0.116700      -0.177364      -0.070702      -0.040170       0.110872              9.491914       4.491019      -0.770625       1.070674       8.559608       2.759726      15.425114           0.000965
           68              C       1.564691       9.790758       6.649916      -0.006356      39.222128 0.41304788E+03  0.94972771E+04                                 9.939604                            6.695258       0.066490       2.031599                    0.999332      26.578980      73.274918       0.654549       0.406973      -1.080459       0.002364      -0.012198      -0.037418       0.039427      -0.005265      -0.001522      -0.011713       0.003269      -0.002196      -0.014182       0.002679       0.011503             13.153843       4.978370       0.134335       0.542845      13.308538       2.930288      21.174622           0.031441
           69              C       1.532355      10.646938       5.553404      -0.124400      34.791173 0.42220673E+03  0.99077071E+04                                 9.412308                            6.974690      -0.129093       1.930762                    0.999457      29.709073      86.867762       0.604091       0.432072      -1.048679       0.001491      -0.020391       0.003426       0.020731      -0.000340       0.002527       0.004250       0.037951      -0.183472      -0.061463       0.011850       0.049613             11.285877       4.766638      -0.163879      -0.048178      10.897511      -1.610114      18.193483           0.012619
           70              C      13.548675       8.985707      11.634937       0.642144      22.913723 0.23745321E+03  0.48471321E+04                                 7.517242                            5.500910      -0.019815       2.064098                    0.999573      21.509498      59.522947       0.627881       0.477884      -1.018018      -0.027558      -0.054658      -0.021588       0.064908      -0.020394      -0.012254      -0.075742      -0.011983       0.204216      -0.082880      -0.026841       0.109721              9.170863      10.565689       2.904346       1.408361      11.426518       3.128724       5.520383           0.000481
           71              C      14.285211      10.175621      12.195269      -0.030187      39.947284 0.42685861E+03  0.98749772E+04                                10.003488                            6.767942       0.129797       2.048085                    0.999359      26.780752      73.547728       0.657951       0.402402      -1.085806       0.023233       0.039278       0.017431       0.048851      -0.008505      -0.001484       0.003111       0.018995      -0.017713      -0.010966      -0.005023       0.015989             13.034390      14.967826       4.640546       0.421248      16.301595       5.215002       7.833749           0.006477
           72              C      15.666666      10.335515      11.921544      -0.105855      34.813314 0.42876847E+03  0.10071575E+05                                 9.379819                            7.001957      -0.108431       1.937584                    0.999475      29.423833      85.271882       0.608113       0.428793      -1.053702      -0.010485       0.013493       0.006001       0.018111      -0.036777       0.004116      -0.024106      -0.030519       0.100238      -0.057692       0.005946       0.051747             11.292388      16.561195       4.196085      -0.670845      10.796946       2.473803       6.519023           0.000323
           73              C       1.586248      11.102452       3.089876       0.577798      23.531491 0.24400978E+03  0.50033133E+04                                 7.586778                            5.522524      -0.025994       2.051548                    0.999492      21.962490      60.450028       0.637318       0.468705      -1.025356       0.002182       0.048580      -0.021319       0.053097      -0.047734      -0.025876       0.024071       0.120506      -0.165936      -0.070702      -0.040169       0.110872              9.492017       4.491058       1.312560       0.132039      11.318859      -4.352786      12.666135           0.000964
           74              C       1.564691      10.159817       4.297488      -0.006340      39.222165 0.41304809E+03  0.94972861E+04                                 9.939616                            6.695264       0.066490       2.031600                    0.999332      26.578995      73.275051       0.654548       0.406973      -1.080458       0.002364      -0.026307       0.029274       0.039428       0.001315       0.005321       0.005625      -0.007282      -0.033830      -0.014181       0.002677       0.011505             13.153867       4.978381       0.402954      -0.387763      16.670384      -4.871328      17.812835           0.031441
           75              C       1.532355       8.782120       4.104270      -0.124401      34.791211 0.42220801E+03  0.99077324E+04                                 9.412274                            6.974675      -0.129095       1.930760                    0.999457      29.709105      86.867485       0.604095       0.432069      -1.048682       0.001491       0.013162       0.015946       0.020730       0.002358      -0.000970       0.029383       0.096200      -0.008714      -0.061464       0.011852       0.049612             11.285828       4.766627       0.040222       0.166009      17.763804      -2.354216      11.327052           0.012619
           76              C      13.548675      14.879498       2.502172       0.642143      22.913939 0.23745505E+03  0.48471912E+04                                 7.517349                            5.500969      -0.019831       2.064093                    0.999573      21.509691      59.524099       0.627869       0.477890      -1.018012      -0.027558       0.008633       0.058130       0.064908      -0.000414       0.023790      -0.003744      -0.149660      -0.208831      -0.082880      -0.026838       0.109719              9.171017      10.565870      -0.232500      -3.219513       4.287420       0.993094      12.659761           0.000481
           77              C      14.285211      14.769803       1.191510      -0.030189      39.947958 0.42686469E+03  0.98751659E+04                                10.003643                            6.768017       0.129781       2.048080                    0.999359      26.780934      73.548719       0.657943       0.402406      -1.085802       0.023233      -0.004547      -0.042731       0.048851       0.002969       0.008108      -0.001834       0.021217      -0.011065      -0.010970      -0.005022       0.015992             13.034631      14.968107      -1.955502      -4.229620       5.434463       1.059222      18.701324           0.006477
           78              C      15.666666      14.452802       1.189900      -0.105855      34.813522 0.42877036E+03  0.10071639E+05                                 9.379897                            7.001999      -0.108429       1.937585                    0.999475      29.423860      85.272286       0.608107       0.428796      -1.053699      -0.010485      -0.001550      -0.014685       0.018111       0.021955       0.029792      -0.003041      -0.077539      -0.040820      -0.057693       0.005946       0.051747             11.292510      16.561419      -2.679054      -3.298611       5.446174       0.615519      11.869939           0.000322
           79              C       1.586248       6.420885       4.941548       0.577800      23.531395 0.24400898E+03  0.50032900E+04                                 7.586739                            5.522504      -0.025986       2.051551                    0.999492      21.962442      60.449738       0.637322       0.468703      -1.025358       0.002182      -0.042753      -0.031411       0.053097       0.001458       0.054276      -0.002200       0.158394      -0.052295      -0.070704      -0.040170       0.110874              9.491956       4.491035      -0.541919      -1.202722      16.098807       1.592995       7.886025           0.000964
           80              C       1.564691       7.938025       5.154087      -0.006342      39.222099 0.41304813E+03  0.94972836E+04                                 9.939591                            6.695256       0.066487       2.031599                    0.999332      26.578993      73.274934       0.654549       0.406972      -1.080459       0.002364       0.038506       0.008144       0.039429       0.003950      -0.003799       0.006089       0.013008       0.027034      -0.014181       0.002677       0.011504             13.153817       4.978366      -0.537274      -0.155083      21.745792       1.940929      12.737293           0.031441
           81              C       1.532355       8.459542       6.443817      -0.124381      34.790636 0.42219938E+03  0.99074894E+04                                 9.412186                            6.974607      -0.129075       1.930769                    0.999457      29.708872      86.866916       0.604097       0.432069      -1.048681       0.001491       0.007230      -0.019372       0.020731      -0.002017      -0.001557      -0.033630       0.088839      -0.030801      -0.061461       0.011849       0.049612             11.285713       4.766576       0.123665      -0.117835      14.974876       3.964141      14.115687           0.012619
           82              C      13.548675       4.023395       1.964382       0.642144      22.913816 0.23745397E+03  0.48471572E+04                                 7.517290                            5.500937      -0.019809       2.064101                    0.999573      21.509573      59.523434       0.627875       0.477887      -1.018015      -0.027558       0.046024      -0.036542       0.064908       0.020810      -0.011536       0.079489      -0.018471       0.184742      -0.082880      -0.026840       0.109720              9.170932      10.565778      -2.671890       1.811080       9.706534      -4.121827       7.240485           0.000481
           83              C      14.285211       2.943177       2.714711      -0.030188      39.947394 0.42685952E+03  0.98750049E+04                                10.003512                            6.767954       0.129791       2.048083                    0.999359      26.780782      73.547862       0.657950       0.402403      -1.085805       0.023233      -0.034734       0.025302       0.048851       0.005538      -0.006624      -0.001281       0.015823      -0.027241      -0.010967      -0.005024       0.015991             13.034432      14.967849      -2.685155       3.808253      14.467085      -6.274228       9.668361           0.006478
           84              C      15.666666       3.100283       2.990047      -0.105854      34.813126 0.42876564E+03  0.10071491E+05                                 9.379793                            7.001939      -0.108428       1.937585                    0.999475      29.423713      85.271449       0.608113       0.428793      -1.053701      -0.010485      -0.011943       0.008686       0.018111       0.014824      -0.033910       0.027147      -0.035788       0.084436      -0.057694       0.005946       0.051748             11.292361      16.561146      -1.517119       3.969357       9.730850      -3.089299       7.585087           0.000321
           85              C       1.586248       1.069063       8.031424       0.577800      23.531331 0.24400807E+03  0.50032668E+04                                 7.586728                            5.522495      -0.025990       2.051550                    0.999492      21.962395      60.449588       0.637322       0.468703      -1.025358       0.002182      -0.005827      -0.052730       0.053096       0.046275       0.028400       0.021871       0.116699      -0.177367      -0.070703      -0.040169       0.110872              9.491943       4.491029      -0.770627      -1.070677       8.559626      -2.759731      15.425174           0.000964
           86              C       1.564691       0.494558       9.451575      -0.006356      39.222241 0.41304962E+03  0.94973278E+04                                 9.939621                            6.695273       0.066482       2.031596                    0.999332      26.579046      73.275155       0.654548       0.406973      -1.080459       0.002364      -0.012198       0.037419       0.039428      -0.005266       0.001522       0.011714       0.003266      -0.002194      -0.014182       0.002678       0.011504             13.153860       4.978380       0.134332      -0.542838      13.308555      -2.930337      21.174647           0.031441
           87              C       1.532355       1.350738      10.548087      -0.124399      34.791093 0.42220565E+03  0.99076772E+04                                 9.412288                            6.974675      -0.129093       1.930762                    0.999457      29.709072      86.867792       0.604092       0.432071      -1.048679       0.001491      -0.020391      -0.003426       0.020731      -0.000341      -0.002525      -0.004250       0.037953      -0.183470      -0.061462       0.011848       0.049614             11.285848       4.766625      -0.163881       0.048180      10.897530       1.610059      18.193389           0.012619
           88              C      13.548675      -0.310493       4.466554       0.642144      22.913806 0.23745397E+03  0.48471571E+04                                 7.517288                            5.500937      -0.019809       2.064100                    0.999573      21.509576      59.523442       0.627875       0.477887      -1.018015      -0.027558      -0.054659       0.021587       0.064908      -0.020395       0.012254       0.075743      -0.011984       0.204205      -0.082880      -0.026840       0.109720              9.170927      10.565775       2.904381      -1.408381      11.426594      -3.128741       5.520413           0.000481
           89              C      14.285211       0.879421       3.906222      -0.030188      39.947378 0.42685963E+03  0.98750075E+04                                10.003508                            6.767954       0.129792       2.048083                    0.999359      26.780781      73.547850       0.657950       0.402403      -1.085805       0.023233       0.039279      -0.017430       0.048851      -0.008506       0.001484      -0.003112       0.018995      -0.017723      -0.010967      -0.005024       0.015991             13.034424      14.967840       4.640610      -0.421283      16.301669      -5.215022       7.833763           0.006477
           90              C      15.666666       1.039315       4.179947      -0.105855      34.813144 0.42876608E+03  0.10071504E+05                                 9.379796                            7.001943      -0.108428       1.937585                    0.999475      29.423716      85.271458       0.608113       0.428793      -1.053701      -0.010485       0.013493      -0.006000       0.018111      -0.036779      -0.004117       0.024106      -0.030521       0.100237      -0.057694       0.005946       0.051748             11.292363      16.561146       4.196120       0.670816      10.796940      -2.473795       6.519001           0.000322
           91              C       1.586248       1.806252      13.011615       0.577798      23.531229 0.24400703E+03  0.50032420E+04                                 7.586709                            5.522485      -0.025987       2.051552                    0.999492      21.962398      60.449647       0.637322       0.468703      -1.025357       0.002182       0.048579       0.021318       0.053096      -0.047733       0.025875      -0.024070       0.120509      -0.165939      -0.070702      -0.040170       0.110872              9.491916       4.491021       1.312544      -0.132044      11.318746       4.352711      12.665981           0.000964
           92              C       1.564691       0.863617      11.804003      -0.006339      39.221825 0.41304428E+03  0.94971720E+04                                 9.939548                            6.695223       0.066499       2.031603                    0.999332      26.578860      73.274460       0.654551       0.406972      -1.080460       0.002364      -0.026306      -0.029273       0.039427       0.001315      -0.005321      -0.005624      -0.007278      -0.033835      -0.014182       0.002679       0.011503             13.153766       4.978346       0.402946       0.387757      16.670296       4.871209      17.812657           0.031441
           93              C       1.532355      -0.514080      11.997221      -0.124401      34.791255 0.42220789E+03  0.99077416E+04                                 9.412323                            6.974700      -0.129095       1.930760                    0.999457      29.709116      86.867931       0.604090       0.432072      -1.048679       0.001491       0.013162      -0.015947       0.020730       0.002359       0.000969      -0.029382       0.096202      -0.008722      -0.061463       0.011849       0.049614             11.285897       4.766645       0.040216      -0.166012      17.763932       2.354185      11.327113           0.012620
           94              C      13.548675       5.583298      13.599319       0.642144      22.913731 0.23745336E+03  0.48471357E+04                                 7.517243                            5.500911      -0.019814       2.064098                    0.999573      21.509499      59.522945       0.627881       0.477884      -1.018018      -0.027558       0.008634      -0.058129       0.064908      -0.000415      -0.023789       0.003749      -0.149665      -0.208830      -0.082880      -0.026841       0.109721              9.170864      10.565686      -0.232496       3.219415       4.287363      -0.993071      12.659542           0.000481
           95              C      14.285211       5.473603      14.909981      -0.030188      39.947283 0.42685860E+03  0.98749770E+04                                10.003488                            6.767943       0.129797       2.048085                    0.999359      26.780752      73.547729       0.657951       0.402402      -1.085806       0.023233      -0.004543       0.042731       0.048851       0.002967      -0.008108       0.001833       0.021208      -0.011074      -0.010966      -0.005023       0.015989             13.034390      14.967826      -1.955463       4.229455       5.434388      -1.059187      18.700957           0.006478
           96              C      15.666666       5.156602      14.911591      -0.105855      34.813305 0.42876826E+03  0.10071569E+05                                 9.379818                            7.001955      -0.108430       1.937585                    0.999475      29.423833      85.271888       0.608113       0.428793      -1.053702      -0.010485      -0.001550       0.014686       0.018111       0.021953      -0.029792       0.003042      -0.077540      -0.040824      -0.057692       0.005946       0.051747             11.292387      16.561195      -2.679013       3.298494       5.446128      -0.615493      11.869840           0.000322
           97              C       1.586248      -2.875315      11.159943       0.577799      23.531518 0.24401017E+03  0.50033238E+04                                 7.586784                            5.522529      -0.025994       2.051548                    0.999492      21.962509      60.450106       0.637318       0.468705      -1.025356       0.002182      -0.042753       0.031411       0.053097       0.001457      -0.054277       0.002200       0.158389      -0.052291      -0.070703      -0.040170       0.110873              9.492023       4.491061      -0.541929       1.202729      16.098951      -1.592997       7.886056           0.000964
           98              C       1.564691      -1.358175      10.947404      -0.006342      39.222296 0.41304987E+03  0.94973377E+04                                 9.939639                            6.695280       0.066485       2.031598                    0.999332      26.579048      73.275249       0.654546       0.406974      -1.080458       0.002364       0.038506      -0.008144       0.039428       0.003950       0.003799      -0.006089       0.013006       0.027035      -0.014181       0.002676       0.011505             13.153896       4.978391      -0.537291       0.155087      21.745978      -1.940969      12.737320           0.031441
           99              C       1.532355      -0.836658       9.657674      -0.124382      34.790666 0.42220055E+03  0.99075091E+04                                 9.412155                            6.974596      -0.129076       1.930769                    0.999457      29.708857      86.866418       0.604101       0.432066      -1.048684       0.001492       0.007230       0.019372       0.020731      -0.002019       0.001557       0.033632       0.088835      -0.030794      -0.061462       0.011853       0.049609             11.285671       4.766570       0.123657       0.117837      14.974840      -3.964204      14.115602           0.012620
          100              C      13.548675      -5.272805      14.137109       0.642143      22.913940 0.23745491E+03  0.48471876E+04                                 7.517349                            5.500967      -0.019830       2.064093                    0.999573      21.509687      59.524085       0.627869       0.477890      -1.018012      -0.027558       0.046025       0.036541       0.064908       0.020810       0.011536      -0.079487      -0.018468       0.184744      -0.082880      -0.026838       0.109718              9.171020      10.565873      -2.671937      -1.811111       9.706635       4.121879       7.240551           0.000481
          101              C      14.285211      -6.353023      13.386780      -0.030189      39.947971 0.42686457E+03  0.98751625E+04                                10.003644                            6.768016       0.129781       2.048080                    0.999359      26.780935      73.548721       0.657943       0.402405      -1.085802       0.023233      -0.034733      -0.025303       0.048851       0.005537       0.006625       0.001281       0.015822      -0.027251      -0.010970      -0.005022       0.015992             13.034636      14.968114      -2.685216      -3.808330      14.467299       6.274335       9.668496           0.006478
          102              C      15.666666      -6.195917      13.111444      -0.105855      34.813507 0.42877004E+03  0.10071629E+05                                 9.379893                            7.001996      -0.108428       1.937586                    0.999475      29.423855      85.272258       0.608107       0.428796      -1.053699      -0.010485      -0.011943      -0.008685       0.018111       0.014823       0.033910      -0.027146      -0.035788       0.084431      -0.057693       0.005946       0.051747             11.292507      16.561416      -1.517157      -3.969434       9.730936       3.089332       7.585169           0.000322
          103              C      10.568398       8.227137       8.070067       0.577801      23.531387 0.24400870E+03  0.50032831E+04                                 7.586741                            5.522503      -0.025988       2.051550                    0.999492      21.962429      60.449714       0.637321       0.468703      -1.025358       0.002182       0.005827       0.052731       0.053096      -0.046275      -0.028400       0.021871       0.116701      -0.177368      -0.070704      -0.040170       0.110873              9.491961       4.491036       0.770627       1.070680       8.559638      -2.759739      15.425210           0.000964
          104              C      10.546841       8.801642       6.649916      -0.006358      39.222311 0.41305040E+03  0.94973504E+04                                 9.939631                            6.695278       0.066482       2.031596                    0.999332      26.579077      73.275259       0.654548       0.406973      -1.080459       0.002364       0.012198      -0.037419       0.039428       0.005265      -0.001521       0.011714       0.003265      -0.002194      -0.014182       0.002677       0.011504             13.153876       4.978384      -0.134332       0.542839      13.308564      -2.930344      21.174679           0.031441
          105              C      10.514505       7.945462       5.553404      -0.124399      34.791111 0.42220585E+03  0.99076836E+04                                 9.412295                            6.974679      -0.129096       1.930760                    0.999457      29.709077      86.867827       0.604091       0.432071      -1.048679       0.001491       0.020391       0.003425       0.020731       0.000340       0.002525      -0.004249       0.037955      -0.183472      -0.061463       0.011848       0.049615             11.285857       4.766629       0.163881      -0.048180      10.897532       1.610062      18.193410           0.012620
          106              C       4.566525       9.606693      11.634937       0.642143      22.913808 0.23745397E+03  0.48471574E+04                                 7.517291                            5.500939      -0.019809       2.064100                    0.999573      21.509577      59.523459       0.627875       0.477887      -1.018015      -0.027558       0.054658      -0.021587       0.064908       0.020395      -0.012254       0.075743      -0.011984       0.204204      -0.082880      -0.026840       0.109720              9.170931      10.565780      -2.904383       1.408382      11.426600      -3.128742       5.520415           0.000481
          107              C       5.303061       8.416779      12.195269      -0.030188      39.947392 0.42685972E+03  0.98750111E+04                                10.003514                            6.767957       0.129791       2.048083                    0.999359      26.780782      73.547878       0.657949       0.402403      -1.085805       0.023233      -0.039279       0.017429       0.048851       0.008506      -0.001484      -0.003113       0.018996      -0.017723      -0.010967      -0.005024       0.015991             13.034433      14.967849      -4.640615       0.421284      16.301681      -5.215026       7.833768           0.006478
          108              C       6.684516       8.256885      11.921544      -0.105855      34.813167 0.42876637E+03  0.10071513E+05                                 9.379804                            7.001948      -0.108429       1.937585                    0.999475      29.423721      85.271512       0.608112       0.428794      -1.053701      -0.010485      -0.013494       0.006000       0.018111       0.036779       0.004117       0.024106      -0.030521       0.100237      -0.057694       0.005946       0.051748             11.292374      16.561163      -4.196126      -0.670816      10.796951      -2.473797       6.519006           0.000323
          109              C      10.568398       7.489948       3.089876       0.577799      23.531220 0.24400694E+03  0.50032394E+04                                 7.586706                            5.522483      -0.025987       2.051552                    0.999492      21.962392      60.449621       0.637322       0.468703      -1.025357       0.002182      -0.048579      -0.021318       0.053096       0.047733      -0.025876      -0.024070       0.120509      -0.165939      -0.070702      -0.040170       0.110872              9.491913       4.491019      -1.312544       0.132044      11.318739       4.352708      12.665979           0.000964
          110              C      10.546841       8.432583       4.297488      -0.006339      39.221801 0.41304404E+03  0.94971649E+04                                 9.939542                            6.695220       0.066499       2.031603                    0.999332      26.578852      73.274421       0.654552       0.406972      -1.080460       0.002364       0.026306       0.029274       0.039427      -0.001315       0.005321      -0.005625      -0.007278      -0.033836      -0.014182       0.002679       0.011503             13.153759       4.978343      -0.402946      -0.387757      16.670281       4.871206      17.812652           0.031442
          111              C      10.514505       9.810280       4.104270      -0.124401      34.791219 0.42220750E+03  0.99077296E+04                                 9.412317                            6.974697      -0.129094       1.930761                    0.999457      29.709094      86.867841       0.604090       0.432072      -1.048679       0.001492      -0.013162       0.015946       0.020730      -0.002358      -0.000969      -0.029382       0.096201      -0.008722      -0.061463       0.011849       0.049613             11.285888       4.766642      -0.040216       0.166012      17.763915       2.354181      11.327106           0.012618
          112              C       4.566525       3.712902       2.502172       0.642144      22.913735 0.23745340E+03  0.48471368E+04                                 7.517243                            5.500911      -0.019815       2.064098                    0.999573      21.509500      59.522943       0.627881       0.477884      -1.018018      -0.027558      -0.008634       0.058129       0.064908       0.000415       0.023789       0.003749      -0.149665      -0.208830      -0.082880      -0.026841       0.109721              9.170863      10.565686       0.232495      -3.219414       4.287363      -0.993071      12.659541           0.000481
          113              C       5.303061       3.822597       1.191510      -0.030188      39.947276 0.42685857E+03  0.98749757E+04                                10.003486                            6.767942       0.129796       2.048085                    0.999359      26.780752      73.547719       0.657951       0.402402      -1.085806       0.023233       0.004543      -0.042731       0.048851      -0.002967       0.008108       0.001833       0.021208      -0.011074      -0.010966      -0.005023       0.015989             13.034386      14.967822       1.955462      -4.229453       5.434387      -1.059187      18.700950           0.006478
          114              C       6.684516       4.139598       1.189900      -0.105855      34.813286 0.42876802E+03  0.10071561E+05                                 9.379812                            7.001951      -0.108431       1.937584                    0.999475      29.423828      85.271845       0.608113       0.428792      -1.053702      -0.010485       0.001550      -0.014686       0.018111      -0.021953       0.029792       0.003042      -0.077541      -0.040824      -0.057693       0.005946       0.051747             11.292379      16.561182       2.679011      -3.298491       5.446124      -0.615492      11.869831           0.000321
          115              C      10.568398      12.171515       4.941548       0.577796      23.531391 0.24400870E+03  0.50032862E+04                                 7.586761                            5.522515      -0.026000       2.051548                    0.999492      21.962431      60.449856       0.637318       0.468705      -1.025356       0.002182       0.042751      -0.031413       0.053096      -0.001456       0.054275       0.002200       0.158382      -0.052285      -0.070700      -0.040167       0.110868              9.491990       4.491048       0.541926      -1.202726      16.098886      -1.592988       7.886035           0.000963
          116              C      10.546841      10.654375       5.154087      -0.006341      39.222195 0.41304868E+03  0.94973050E+04                                 9.939632                            6.695277       0.066487       2.031599                    0.999332      26.578995      73.275114       0.654545       0.406974      -1.080457       0.002362      -0.038504       0.008144       0.039427      -0.003952      -0.003800      -0.006089       0.013005       0.027035      -0.014182       0.002677       0.011504             13.153886       4.978388       0.537290      -0.155087      21.745961      -1.940967      12.737310           0.031441
          117              C      10.514505      10.132858       6.443817      -0.124383      34.790637 0.42220020E+03  0.99074992E+04                                 9.412155                            6.974596      -0.129070       1.930771                    0.999457      29.708825      86.866330       0.604101       0.432067      -1.048684       0.001491      -0.007229      -0.019371       0.020730       0.002018      -0.001557       0.033633       0.088832      -0.030797      -0.061461       0.011853       0.049608             11.285671       4.766571      -0.123657      -0.117837      14.974842      -3.964208      14.115599           0.012618
          118              C       4.566525      14.569005       1.964382       0.642143      22.913939 0.23745489E+03  0.48471874E+04                                 7.517350                            5.500968      -0.019831       2.064093                    0.999573      21.509684      59.524080       0.627869       0.477890      -1.018012      -0.027558      -0.046025      -0.036541       0.064907      -0.020810      -0.011536      -0.079487      -0.018468       0.184744      -0.082880      -0.026838       0.109718              9.171020      10.565875       2.671937       1.811112       9.706634       4.121879       7.240551           0.000481
          119              C       5.303061      15.649223       2.714711      -0.030188      39.947959 0.42686444E+03  0.98751591E+04                                10.003643                            6.768015       0.129781       2.048080                    0.999359      26.780930      73.548709       0.657943       0.402406      -1.085802       0.023233       0.034732       0.025303       0.048851      -0.005537      -0.006625       0.001281       0.015822      -0.027252      -0.010971      -0.005022       0.015992             13.034634      14.968113       2.685215       3.808329      14.467295       6.274332       9.668493           0.006478
          120              C       6.684516      15.492117       2.990047      -0.105855      34.813519 0.42877021E+03  0.10071635E+05                                 9.379897                            7.001998      -0.108429       1.937585                    0.999475      29.423859      85.272285       0.608107       0.428796      -1.053699      -0.010485       0.011943       0.008685       0.018111      -0.014823      -0.033910      -0.027146      -0.035788       0.084432      -0.057693       0.005946       0.051747             11.292512      16.561424       1.517157       3.969436       9.730939       3.089332       7.585172           0.000322
          121              C       7.345602      -2.107449       3.650208      -0.021713      38.452905 0.40819531E+03  0.93521617E+04                                 9.788124                            6.635152       0.067268       2.031103                    0.999369      26.586881      73.016300       0.660993       0.404450      -1.082817      -0.042212       0.009873      -0.017101       0.046602       0.004649      -0.008052      -0.000512      -0.021134       0.022317      -0.017687       0.006552       0.011135             13.005901      21.052313      -1.814555       3.142998      10.596241       2.794764       7.369150           0.002626
          122              C       8.834843      -2.298021       3.980289       0.631554      23.107295 0.22938478E+03  0.46292051E+04                                 7.475636                            5.357369       0.103065       2.105360                    0.999408      21.218693      57.853881       0.646836       0.469213      -1.025546       0.059148      -0.005602       0.009703       0.060200       0.021871      -0.037881      -0.062686      -0.067715       0.212484      -0.079528      -0.037748       0.117276              9.408655      14.513530      -1.281019       2.218818       7.965855       1.921957       5.746581           0.000546
          123              C       4.625807      -1.872255       3.242840      -0.104225      33.971525 0.41582049E+03  0.96985669E+04                                 9.217608                            6.897288      -0.159504       1.922842                    0.999485      29.272646      84.697311       0.612100       0.429025      -1.052937       0.015725      -0.005974       0.010348       0.019750       0.002791      -0.004832      -0.053292       0.044996       0.078051      -0.066278       0.008840       0.057438             10.801040      10.198190      -0.386536       0.669502      14.250465       5.452496       7.954465          -0.000009
          124              C       7.345602       4.214897       0.000000      -0.021713      38.452882 0.40819505E+03  0.93521539E+04                                 9.788119                            6.635149       0.067268       2.031103                    0.999369      26.586879      73.016281       0.660994       0.404450      -1.082817      -0.042212      -0.019746       0.000000       0.046602      -0.009298       0.000000      -0.000000      -0.022022       0.019655      -0.017687       0.006552       0.011135             13.005893      21.052299       3.629189       0.000043       5.755582       0.000009      12.209797           0.002626
          125              C       8.834843       4.596041       0.000000       0.631554      23.107298 0.22938478E+03  0.46292050E+04                                 7.475636                            5.357369       0.103064       2.105360                    0.999408      21.218694      57.853879       0.646837       0.469213      -1.025546       0.059148       0.011204       0.000000       0.060200      -0.043741      -0.000000       0.000000      -0.176291      -0.113244      -0.079528      -0.037748       0.117276              9.408655      14.513531       2.562063       0.000012       4.636936       0.000005       9.075499           0.000546
          126              C       4.625807       3.744509       0.000000      -0.104225      33.971508 0.41582024E+03  0.96985597E+04                                 9.217605                            6.897285      -0.159504       1.922842                    0.999485      29.272645      84.697302       0.612100       0.429024      -1.052937       0.015725       0.011949       0.000001       0.019750      -0.005580       0.000001      -0.000006      -0.047299      -0.198834      -0.066278       0.008840       0.057438             10.801034      10.198189       0.773073       0.000003       4.806462      -0.000002      17.398452          -0.000009
          127              C       7.345602       7.188751      12.451283      -0.021713      38.452703 0.40819361E+03  0.93521099E+04                                 9.788081                            6.635133       0.067271       2.031104                    0.999369      26.586821      73.016004       0.660995       0.404450      -1.082818      -0.042212       0.009873       0.017100       0.046602       0.004649       0.008052       0.000512      -0.021133       0.022316      -0.017687       0.006552       0.011135             13.005824      21.052147      -1.814577      -3.142949      10.596213      -2.794753       7.369112           0.002626
          128              C       8.834843       6.998179      12.121202       0.631554      23.107285 0.22938496E+03  0.46292093E+04                                 7.475634                            5.357372       0.103066       2.105361                    0.999408      21.218687      57.853856       0.646836       0.469213      -1.025546       0.059148      -0.005602      -0.009704       0.060199       0.021871       0.037881       0.062686      -0.067715       0.212483      -0.079528      -0.037748       0.117276              9.408642      14.513492      -1.281026      -2.218804       7.965858      -1.921956       5.746575           0.000546
          129              C       4.625807       7.423945      12.858651      -0.104226      33.971151 0.41581625E+03  0.96984267E+04                                 9.217497                            6.897224      -0.159484       1.922848                    0.999485      29.272416      84.695995       0.612108       0.429021      -1.052941       0.015724      -0.005975      -0.010350       0.019750       0.002790       0.004832       0.053290       0.045006       0.078061      -0.066280       0.008844       0.057436             10.800898      10.198000      -0.386528      -0.669483      14.250309      -5.452435       7.954383          -0.000009
          130              C      16.327752      -7.188751      12.451283      -0.021713      38.452915 0.40819543E+03  0.93521652E+04                                 9.788125                            6.635153       0.067268       2.031103                    0.999369      26.586886      73.016313       0.660993       0.404450      -1.082817      -0.042212      -0.009873       0.017101       0.046602      -0.004649       0.008052      -0.000512      -0.021134       0.022317      -0.017687       0.006552       0.011135             13.005903      21.052315       1.814555      -3.142998      10.596242       2.794764       7.369151           0.002626
          131              C      17.816993      -6.998179      12.121202       0.631554      23.107296 0.22938480E+03  0.46292053E+04                                 7.475636                            5.357369       0.103064       2.105360                    0.999408      21.218694      57.853878       0.646837       0.469213      -1.025546       0.059148       0.005602      -0.009703       0.060200      -0.021871       0.037881      -0.062686      -0.067715       0.212484      -0.079528      -0.037748       0.117276              9.408654      14.513527       1.281019      -2.218817       7.965854       1.921957       5.746581           0.000546
          132              C      13.607957      -7.423945      12.858651      -0.104225      33.971530 0.41582053E+03  0.96985684E+04                                 9.217610                            6.897289      -0.159505       1.922842                    0.999485      29.272647      84.697322       0.612100       0.429025      -1.052937       0.015725       0.005974      -0.010348       0.019750      -0.002791       0.004832      -0.053292       0.044996       0.078052      -0.066278       0.008840       0.057438             10.801043      10.198191       0.386536      -0.669503      14.250470       5.452499       7.954467          -0.000008
          133              C      16.327752      14.377503       0.000000      -0.021713      38.452894 0.40819514E+03  0.93521571E+04                                 9.788122                            6.635151       0.067268       2.031103                    0.999369      26.586882      73.016302       0.660993       0.404450      -1.082817      -0.042212       0.019746      -0.000000       0.046602       0.009298      -0.000000      -0.000000      -0.022022       0.019655      -0.017687       0.006552       0.011135             13.005898      21.052308      -3.629190      -0.000043       5.755584       0.000009      12.209801           0.002626
          134              C      17.816993      13.996359       0.000000       0.631554      23.107300 0.22938480E+03  0.46292054E+04                                 7.475637                            5.357369       0.103064       2.105360                    0.999408      21.218695      57.853884       0.646837       0.469213      -1.025546       0.059148      -0.011205      -0.000000       0.060200       0.043741       0.000000       0.000000      -0.176291      -0.113244      -0.079528      -0.037748       0.117276              9.408657      14.513534      -2.562064      -0.000012       4.636937       0.000005       9.075500           0.000546
          135              C      13.607957      14.847891       0.000000      -0.104225      33.971515 0.41582032E+03  0.96985624E+04                                 9.217608                            6.897287      -0.159504       1.922842                    0.999485      29.272646      84.697318       0.612100       0.429025      -1.052937       0.015725      -0.011949      -0.000001       0.019750       0.005580      -0.000001      -0.000005      -0.047299      -0.198834      -0.066278       0.008840       0.057438             10.801038      10.198192      -0.773073      -0.000004       4.806464      -0.000002      17.398460          -0.000008
          136              C      16.327752       2.107449       3.650208      -0.021713      38.452704 0.40819367E+03  0.93521112E+04                                 9.788079                            6.635133       0.067270       2.031104                    0.999369      26.586824      73.016000       0.660995       0.404449      -1.082818      -0.042212      -0.009873      -0.017101       0.046602      -0.004649      -0.008052       0.000512      -0.021134       0.022316      -0.017687       0.006552       0.011135             13.005820      21.052141       1.814575       3.142948      10.596210      -2.794753       7.369110           0.002625
          137              C      17.816993       2.298021       3.980289       0.631554      23.107290 0.22938502E+03  0.46292107E+04                                 7.475634                            5.357373       0.103065       2.105361                    0.999408      21.218690      57.853864       0.646836       0.469213      -1.025546       0.059148       0.005602       0.009704       0.060200      -0.021871      -0.037881       0.062686      -0.067715       0.212483      -0.079528      -0.037748       0.117276              9.408642      14.513491       1.281025       2.218804       7.965859      -1.921957       5.746575           0.000546
          138              C      13.607957       1.872255       3.242840      -0.104226      33.971142 0.41581611E+03  0.96984225E+04                                 9.217494                            6.897223      -0.159485       1.922848                    0.999485      29.272413      84.695975       0.612108       0.429021      -1.052941       0.015724       0.005975       0.010349       0.019750      -0.002790      -0.004832       0.053290       0.045006       0.078061      -0.066280       0.008843       0.057437             10.800894      10.197997       0.386528       0.669482      14.250304      -5.452433       7.954381          -0.000009
          139              O      10.942055      -0.267731       7.142621      -0.544362      29.428397 0.42024988E+03  0.94785406E+04                                 7.443764                            6.188031       0.633539       2.262479                    0.998763      26.465530      66.905401       0.794774       0.341687      -1.155671      -0.020832      -0.001146       0.021966       0.030295      -0.000043      -0.023522      -0.047680       0.014505       0.090189      -0.053902      -0.010172       0.064073              8.623783       5.272920       0.618135      -2.253155       6.540941      -0.353907      14.057489           0.039500
          140              O      10.331269      -2.211566       7.826935      -0.426385      24.321451 0.35319826E+03  0.76508314E+04                                 6.576956                            5.762965       0.834721       2.347129                    0.999181      25.153238      62.942212       0.801884       0.352618      -1.143106       0.015353       0.009902      -0.002751       0.018476      -0.017580       0.002441       0.022013       0.007725      -0.062032      -0.035455       0.003857       0.031598              7.128023       4.529086       0.953225      -0.037688       9.275862       2.244122       7.579120           0.175635
          141              O       5.202461       1.212224       4.997903      -0.580651      31.348748 0.47530731E+03  0.11071760E+05                                 7.776308                            6.657203       0.552023       2.220774                    0.998927      27.396744      70.726050       0.752010       0.349656      -1.147333      -0.021045      -0.034074      -0.027648       0.048666       0.031398       0.021878      -0.028712      -0.074992       0.074499      -0.071284       0.017033       0.054251              8.425346       6.626720       0.557326       0.375571      12.692152       2.467002       5.957167           0.008722
          142              O       3.314413       0.266801       4.406978      -0.526148      31.183842 0.43354782E+03  0.98536032E+04                                 7.779815                            6.322819       0.621063       2.273762                    0.998394      26.078518      66.150873       0.779350       0.345793      -1.152380       0.017989      -0.005477      -0.004080       0.019242       0.002735      -0.014334      -0.033064       0.085982      -0.000360      -0.061108       0.011745       0.049363              9.213350      14.352137      -3.417808      -2.481992       7.255811       1.568260       6.032103           0.022887
          143              O       9.361197      -1.393500       4.613077      -0.534983      31.456985 0.42571654E+03  0.96326167E+04                                 7.806327                            6.265326       0.650012       2.281097                    0.998369      26.095606      66.069242       0.782860       0.345779      -1.152272      -0.009895      -0.006408      -0.022984       0.025831       0.049755       0.007910      -0.010855      -0.037463       0.080838      -0.068328       0.027105       0.041223              9.210538      12.491475       2.803835       4.144293       7.533734       2.565500       7.606404           0.002669
          144              O      10.942055      -2.976643      12.762042      -0.544360      29.427950 0.42024227E+03  0.94783225E+04                                 7.443677                            6.187966       0.633576       2.262494                    0.998763      26.465369      66.904754       0.794780       0.341686      -1.155672      -0.020833       0.019592      -0.009995       0.030294      -0.020352       0.011798       0.001183      -0.066060      -0.151459      -0.053900      -0.010178       0.064078              8.623676       5.272869      -2.260331       0.591251      12.484684      -3.077758       8.113475           0.039502
          145              O      10.331269      -1.412093      14.103296      -0.426383      24.320897 0.35318804E+03  0.76505501E+04                                 6.576836                            5.762863       0.834755       2.347141                    0.999181      25.153025      62.941305       0.801895       0.352616      -1.143109       0.015355      -0.007333      -0.007200       0.018477       0.010905       0.014008       0.000751       0.047145       0.056247      -0.035450       0.003851       0.031599              7.127889       4.529015      -0.509238      -0.806660       6.059713      -0.387321      10.794940           0.175637
          146              O       5.202461      -5.574002      12.552722      -0.580656      31.350295 0.47533561E+03  0.11072605E+05                                 7.776632                            6.657456       0.551942       2.220744                    0.998927      27.397178      70.728196       0.751985       0.349661      -1.147327      -0.021043      -0.006913       0.043337       0.048669       0.003248      -0.038132       0.014476      -0.099654       0.000455      -0.071279       0.017028       0.054250              8.425718       6.626988       0.046597      -0.670431       5.504643       1.682951      13.145525           0.008722
          147              O       3.314413      -5.613046      13.666946      -0.526146      31.184336 0.43355517E+03  0.98538207E+04                                 7.779934                            6.322898       0.621091       2.273773                    0.998395      26.078556      66.151334       0.779339       0.345795      -1.152376       0.017988      -0.000793       0.006784       0.019241      -0.013783       0.004797      -0.001999       0.025240      -0.182585      -0.061107       0.011743       0.049363              9.213514      14.352429      -0.440583       4.200998       4.979943      -0.254259       8.308170           0.022887
          148              O       9.361197      -4.604408      15.001759      -0.534983      31.457005 0.42571681E+03  0.96326242E+04                                 7.806328                            6.265326       0.650002       2.281093                    0.998369      26.095623      66.069284       0.782861       0.345778      -1.152273      -0.009895      -0.016701       0.017042       0.025831      -0.018027      -0.047043      -0.003964      -0.063127       0.003842      -0.068327       0.027106       0.041221              9.210539      12.491497       2.187142      -4.500333       5.366444      -1.314211       9.773675           0.002669
          149              O      10.942055       3.244374      12.298319      -0.544357      29.427060 0.42022782E+03  0.94779048E+04                                 7.443484                            6.187825       0.633610       2.262505                    0.998763      26.465184      66.903724       0.794797       0.341682      -1.155677      -0.020832      -0.018451      -0.011971       0.030294       0.020393       0.011724       0.046503       0.016536       0.096320      -0.053902      -0.010175       0.064077              8.623423       5.272741       1.642131       1.661831      11.871258       3.431547       8.726271           0.039504
          150              O      10.331269       3.623659      10.272751      -0.426382      24.321358 0.35319644E+03  0.76507831E+04                                 6.576947                            5.762956       0.834727       2.347131                    0.999181      25.153155      62.941995       0.801883       0.352619      -1.143106       0.015353      -0.002569       0.009951       0.018475       0.006678      -0.016444      -0.022760       0.009022      -0.058128      -0.035450       0.003854       0.031596              7.128016       4.529081      -0.443972       0.844355       9.946777      -1.856766       6.908191           0.175644
          151              O       5.202461       4.361777      14.652357      -0.580654      31.349666 0.47532446E+03  0.11072273E+05                                 7.776502                            6.657358       0.551989       2.220762                    0.998927      27.397002      70.727345       0.751994       0.349659      -1.147329      -0.021044       0.040985      -0.015682       0.048668      -0.034646       0.016253       0.014243      -0.049928       0.149657      -0.071280       0.017030       0.054251              8.425567       6.626879      -0.603909       0.294865       9.777640      -4.149972       8.872182           0.008722
          152              O       3.314413       5.346245      14.129058      -0.526146      31.183712 0.43354546E+03  0.98535386E+04                                 7.779807                            6.322811       0.621121       2.273783                    0.998395      26.078401      66.150596       0.779348       0.345794      -1.152378       0.017987       0.006273      -0.002705       0.019240       0.011043       0.009540       0.035063       0.082512      -0.010779      -0.061103       0.011739       0.049364              9.213342      14.352148       3.858359      -1.718891       7.696161      -1.313993       5.591717           0.022887
          153              O       9.361197       5.997908      12.588146      -0.534983      31.456813 0.42571430E+03  0.96325521E+04                                 7.806289                            6.265303       0.649999       2.281092                    0.998369      26.095597      66.069139       0.782863       0.345778      -1.152273      -0.009895       0.023108       0.005942       0.025830      -0.031727       0.039133       0.014817      -0.044329       0.060237      -0.068326       0.027106       0.041221              9.210479      12.491386      -4.990930       0.356045       9.809958      -1.251277       5.330092           0.002668
          154              O       1.959905       9.563931       8.958870      -0.544361      29.428401 0.42024994E+03  0.94785429E+04                                 7.443769                            6.188035       0.633540       2.262480                    0.998763      26.465512      66.905373       0.794773       0.341688      -1.155670      -0.020832       0.001145      -0.021966       0.030295       0.000042       0.023522      -0.047680       0.014501       0.090189      -0.053900      -0.010174       0.064074              8.623790       5.272923      -0.618135       2.253157       6.540945      -0.353904      14.057501           0.039502
          155              O       1.349119      11.507766       8.274556      -0.426383      24.321347 0.35319634E+03  0.76507811E+04                                 6.576949                            5.762959       0.834723       2.347131                    0.999181      25.153123      62.941927       0.801882       0.352619      -1.143105       0.015354      -0.009903       0.002751       0.018476       0.017580      -0.002437       0.022011       0.007725      -0.062007      -0.035447       0.003852       0.031595              7.128015       4.529082      -0.953224       0.037688       9.275853       2.244119       7.579110           0.175638
          156              O      14.184611       8.083976      11.103588      -0.580651      31.348770 0.47530773E+03  0.11071773E+05                                 7.776314                            6.657208       0.552022       2.220774                    0.998927      27.396745      70.726074       0.752009       0.349656      -1.147333      -0.021045       0.034074       0.027648       0.048666      -0.031398      -0.021878      -0.028712      -0.074992       0.074499      -0.071284       0.017033       0.054251              8.425354       6.626726      -0.557326      -0.375571      12.692164       2.467004       5.957171           0.008722
          157              O      12.296563       9.029399      11.694513      -0.526148      31.183848 0.43354792E+03  0.98536060E+04                                 7.779816                            6.322819       0.621064       2.273762                    0.998394      26.078520      66.150880       0.779350       0.345793      -1.152380       0.017989       0.005477       0.004080       0.019242      -0.002736       0.014334      -0.033064       0.085982      -0.000360      -0.061108       0.011745       0.049363              9.213352      14.352139       3.417809       2.481993       7.255812       1.568260       6.032104           0.022886
          158              O       0.379047      10.689700      11.488414      -0.534983      31.456993 0.42571666E+03  0.96326203E+04                                 7.806329                            6.265327       0.650011       2.281096                    0.998369      26.095610      66.069256       0.782860       0.345779      -1.152272      -0.009895       0.006408       0.022984       0.025831      -0.049755      -0.007910      -0.010855      -0.037463       0.080838      -0.068328       0.027106       0.041223              9.210540      12.491479      -2.803836      -4.144294       7.533735       2.565501       7.606406           0.002669
          159              O       1.959905      12.272843       3.339449      -0.544359      29.427944 0.42024217E+03  0.94783191E+04                                 7.443672                            6.187961       0.633578       2.262494                    0.998763      26.465387      66.904776       0.794781       0.341686      -1.155673      -0.020833      -0.019593       0.009993       0.030294       0.020351      -0.011798       0.001181      -0.066060      -0.151463      -0.053902      -0.010177       0.064078              8.623669       5.272865       2.260328      -0.591250      12.484674      -3.077755       8.113467           0.039502
          160              O       1.349119      10.708293       1.998195      -0.426383      24.320889 0.35318792E+03  0.76505453E+04                                 6.576825                            5.762854       0.834765       2.347144                    0.999181      25.153068      62.941364       0.801898       0.352615      -1.143110       0.015355       0.007334       0.007198       0.018477      -0.010908      -0.014008       0.000754       0.047155       0.056255      -0.035457       0.003854       0.031603              7.127877       4.529008       0.509237       0.806659       6.059702      -0.387319      10.794920           0.175636
          161              O      14.184611      14.870202       3.548769      -0.580656      31.350322 0.47533610E+03  0.11072619E+05                                 7.776638                            6.657460       0.551940       2.220744                    0.998927      27.397186      70.728232       0.751985       0.349661      -1.147326      -0.021043       0.006913      -0.043337       0.048669      -0.003248       0.038132       0.014475      -0.099654       0.000454      -0.071279       0.017028       0.054251              8.425725       6.626992      -0.046597       0.670431       5.504646       1.682953      13.145537           0.008722
          162              O      12.296563      14.909246       2.434545      -0.526147      31.184346 0.43355535E+03  0.98538256E+04                                 7.779934                            6.322898       0.621089       2.273772                    0.998394      26.078566      66.151355       0.779339       0.345795      -1.152376       0.017988       0.000793      -0.006784       0.019241       0.013783      -0.004797      -0.001999       0.025239      -0.182588      -0.061108       0.011744       0.049364              9.213514      14.352430       0.440583      -4.200998       4.979943      -0.254259       8.308170           0.022886
          163              O       0.379047      13.900608       1.099732      -0.534983      31.457009 0.42571686E+03  0.96326256E+04                                 7.806329                            6.265327       0.650001       2.281093                    0.998369      26.095624      66.069289       0.782861       0.345778      -1.152272      -0.009895       0.016701      -0.017041       0.025831       0.018027       0.047043      -0.003964      -0.063127       0.003842      -0.068327       0.027106       0.041221              9.210540      12.491499      -2.187143       4.500334       5.366445      -1.314212       9.773676           0.002669
          164              O       1.959905       6.051826       3.803172      -0.544358      29.427073 0.42022806E+03  0.94779111E+04                                 7.443482                            6.187823       0.633610       2.262505                    0.998763      26.465209      66.903775       0.794797       0.341682      -1.155677      -0.020832       0.018450       0.011972       0.030294      -0.020393      -0.011722       0.046505       0.016539       0.096313      -0.053904      -0.010172       0.064076              8.623421       5.272740      -1.642130      -1.661831      11.871253       3.431546       8.726270           0.039500
          165              O       1.349119       5.672541       5.828740      -0.426388      24.321468 0.35319846E+03  0.76508357E+04                                 6.576950                            5.762959       0.834735       2.347132                    0.999181      25.153296      62.942322       0.801886       0.352617      -1.143107       0.015354       0.002567      -0.009951       0.018475      -0.006673       0.016449      -0.022770       0.009033      -0.058133      -0.035462       0.003861       0.031602              7.128020       4.529083       0.443972      -0.844356       9.946782      -1.856767       6.908195           0.175634
          166              O      14.184611       4.934423       1.449134      -0.580654      31.349662 0.47532439E+03  0.11072270E+05                                 7.776499                            6.657356       0.551988       2.220761                    0.998927      27.397006      70.727346       0.751995       0.349659      -1.147329      -0.021044      -0.040985       0.015682       0.048668       0.034646      -0.016253       0.014244      -0.049929       0.149657      -0.071281       0.017030       0.054251              8.425564       6.626876       0.603909      -0.294865       9.777637      -4.149971       8.872179           0.008722
          167              O      12.296563       3.949955       1.972433      -0.526147      31.183732 0.43354582E+03  0.98535489E+04                                 7.779809                            6.322813       0.621118       2.273782                    0.998395      26.078414      66.150634       0.779348       0.345794      -1.152378       0.017987      -0.006273       0.002705       0.019240      -0.011043      -0.009540       0.035064       0.082512      -0.010778      -0.061104       0.011740       0.049365              9.213344      14.352151      -3.858359       1.718891       7.696164      -1.313994       5.591719           0.022887
          168              O       0.379047       3.298292       3.513345      -0.534983      31.456806 0.42571419E+03  0.96325487E+04                                 7.806287                            6.265301       0.649998       2.281092                    0.998369      26.095597      66.069134       0.782863       0.345778      -1.152273      -0.009895      -0.023108      -0.005942       0.025831       0.031727      -0.039133       0.014816      -0.044329       0.060237      -0.068326       0.027106       0.041221              9.210475      12.491380       4.990928      -0.356045       9.809956      -1.251276       5.330091           0.002669
          169              O       1.959905       0.267731       7.142621      -0.544358      29.427107 0.42022845E+03  0.94779231E+04                                 7.443493                            6.187830       0.633607       2.262504                    0.998763      26.465205      66.903799       0.794796       0.341682      -1.155677      -0.020831       0.001142       0.021964       0.030293       0.000044      -0.023522       0.047686       0.014489       0.090177      -0.053903      -0.010174       0.064077              8.623436       5.272747      -0.618123      -2.253049       6.540714       0.353956      14.056847           0.039502
          170              O       1.349119       2.211566       7.826935      -0.426384      24.321355 0.35319642E+03  0.76507817E+04                                 6.576940                            5.762951       0.834731       2.347132                    0.999181      25.153180      62.942022       0.801884       0.352618      -1.143106       0.015353      -0.009901      -0.002751       0.018475       0.017580       0.002441      -0.022013       0.007726      -0.062027      -0.035454       0.003856       0.031598              7.128009       4.529077      -0.953218      -0.037686       9.275834      -2.244127       7.579117           0.175639
          171              O      14.184611      -1.212224       4.997903      -0.580654      31.349628 0.47532381E+03  0.11072253E+05                                 7.776492                            6.657351       0.551988       2.220761                    0.998927      27.397006      70.727332       0.751995       0.349659      -1.147329      -0.021044       0.034074      -0.027653       0.048668      -0.031399       0.021878       0.028714      -0.074991       0.074469      -0.071281       0.017030       0.054251              8.425554       6.626874      -0.557317       0.375569      12.692502      -2.467056       5.957287           0.008722
          172              O      12.296563      -0.266801       4.406978      -0.526146      31.183728 0.43354578E+03  0.98535474E+04                                 7.779807                            6.322812       0.621118       2.273782                    0.998395      26.078416      66.150633       0.779348       0.345793      -1.152379       0.017987       0.005479      -0.004080       0.019240      -0.002741      -0.014333       0.033064       0.085979      -0.000380      -0.061105       0.011740       0.049365              9.213341      14.352146       3.417781      -2.481989       7.255779      -1.568247       6.032099           0.022887
          173              O       0.379047       1.393500       4.613077      -0.534983      31.456815 0.42571432E+03  0.96325526E+04                                 7.806289                            6.265303       0.649998       2.281092                    0.998369      26.095598      66.069142       0.782863       0.345778      -1.152273      -0.009895       0.006408      -0.022984       0.025831      -0.049754       0.007910       0.010853      -0.037463       0.080834      -0.068326       0.027106       0.041221              9.210478      12.491383      -2.803810       4.144249       7.533698      -2.565479       7.606355           0.002669
          174              O       1.959905       2.976643      12.762042      -0.544361      29.428357 0.42024917E+03  0.94785207E+04                                 7.443759                            6.188028       0.633540       2.262480                    0.998763      26.465506      66.905333       0.794774       0.341687      -1.155671      -0.020832      -0.019596      -0.009991       0.030295       0.020350       0.011798      -0.001173      -0.066049      -0.151463      -0.053900      -0.010174       0.064074              8.623777       5.272917       2.260355       0.591255      12.484831       3.077801       8.113582           0.039501
          175              O       1.349119       1.412093      14.103296      -0.426384      24.321369 0.35319671E+03  0.76507910E+04                                 6.576951                            5.762961       0.834725       2.347131                    0.999181      25.153142      62.941978       0.801882       0.352619      -1.143105       0.015354       0.007334      -0.007200       0.018476      -0.010901       0.014006      -0.000747       0.047145       0.056249      -0.035449       0.003853       0.031596              7.128018       4.529084       0.509252      -0.806673       6.059836       0.387347      10.795133           0.175637
          176              O      14.184611       5.574002      12.552722      -0.580651      31.348779 0.47530788E+03  0.11071777E+05                                 7.776316                            6.657209       0.552022       2.220774                    0.998927      27.396746      70.726074       0.752009       0.349656      -1.147333      -0.021045       0.006906       0.043333       0.048666      -0.003247      -0.038131      -0.014463      -0.099673       0.000456      -0.071284       0.017033       0.054251              8.425355       6.626725      -0.046591      -0.670444       5.504432      -1.682837      13.144908           0.008722
          177              O      12.296563       5.613046      13.666946      -0.526148      31.183838 0.43354789E+03  0.98536050E+04                                 7.779815                            6.322819       0.621064       2.273762                    0.998394      26.078519      66.150877       0.779350       0.345793      -1.152380       0.017989       0.000795       0.006784       0.019242       0.013781       0.004798       0.002006       0.025239      -0.182588      -0.061108       0.011745       0.049363              9.213348      14.352132       0.440565       4.200901       4.979877       0.254249       8.308036           0.022886
          178              O       0.379047       4.604408      15.001759      -0.534983      31.456990 0.42571657E+03  0.96326175E+04                                 7.806328                            6.265326       0.650011       2.281096                    0.998369      26.095610      66.069252       0.782860       0.345779      -1.152272      -0.009895       0.016701       0.017041       0.025831       0.018027      -0.047044       0.003963      -0.063130       0.003838      -0.068328       0.027106       0.041223              9.210539      12.491478      -2.187147      -4.500340       5.366449       1.314220       9.773690           0.002669
          179              O       1.959905      -3.244374      12.298319      -0.544359      29.427960 0.42024268E+03  0.94783329E+04                                 7.443674                            6.187965       0.633580       2.262495                    0.998763      26.465393      66.904792       0.794781       0.341686      -1.155673      -0.020833       0.018451      -0.011971       0.030294      -0.020393       0.011725      -0.046505       0.016535       0.096315      -0.053902      -0.010176       0.064078              8.623670       5.272866      -1.642201       1.661876      11.871684      -3.431664       8.726458           0.039501
          180              O       1.349119      -3.623659      10.272751      -0.426386      24.320980 0.35318957E+03  0.76505897E+04                                 6.576837                            5.762864       0.834764       2.347143                    0.999181      25.153142      62.941577       0.801898       0.352614      -1.143110       0.015355       0.002566       0.009950       0.018477      -0.006675      -0.016452       0.022769       0.009033      -0.058124      -0.035461       0.003856       0.031605              7.127890       4.529015       0.443969       0.844343       9.946565       1.856754       6.908089           0.175633
          181              O      14.184611      -4.361777      14.652357      -0.580656      31.350343 0.47533647E+03  0.11072631E+05                                 7.776643                            6.657464       0.551939       2.220743                    0.998927      27.397185      70.728244       0.751984       0.349661      -1.147326      -0.021043      -0.040987      -0.015682       0.048669       0.034647       0.016253      -0.014239      -0.049918       0.149662      -0.071279       0.017028       0.054250              8.425732       6.626995       0.603907       0.294860       9.777843       4.150085       8.872358           0.008722
          182              O      12.296563      -5.346245      14.129058      -0.526147      31.184361 0.43355544E+03  0.98538285E+04                                 7.779938                            6.322900       0.621088       2.273772                    0.998395      26.078563      66.151358       0.779339       0.345795      -1.152376       0.017988      -0.006271      -0.002705       0.019241      -0.011046       0.009538      -0.035066       0.082513      -0.010765      -0.061107       0.011744       0.049363              9.213521      14.352442      -3.858470      -1.718945       7.696314       1.314037       5.591808           0.022887
          183              O       0.379047      -5.997908      12.588146      -0.534983      31.457004 0.42571682E+03  0.96326245E+04                                 7.806328                            6.265327       0.650001       2.281093                    0.998369      26.095622      66.069284       0.782860       0.345778      -1.152272      -0.009895      -0.023109       0.005942       0.025831       0.031727       0.039133      -0.014818      -0.044329       0.060238      -0.068327       0.027106       0.041221              9.210539      12.491498       4.990973       0.356046       9.810005       1.251282       5.330113           0.002669
          184              O      10.942055       9.028469       8.958870      -0.544358      29.427131 0.42022882E+03  0.94779332E+04                                 7.443494                            6.187830       0.633609       2.262505                    0.998763      26.465224      66.903846       0.794797       0.341682      -1.155677      -0.020832      -0.001142      -0.021964       0.030293      -0.000045       0.023522       0.047686       0.014493       0.090179      -0.053904      -0.010173       0.064077              8.623439       5.272748       0.618123       2.253050       6.540715       0.353956      14.056853           0.039503
          185              O      10.331269       7.084634       8.274556      -0.426384      24.321381 0.35319692E+03  0.76507939E+04                                 6.576935                            5.762947       0.834739       2.347134                    0.999181      25.153239      62.942139       0.801886       0.352617      -1.143107       0.015353       0.009901       0.002752       0.018475      -0.017581      -0.002443      -0.022015       0.007726      -0.062044      -0.035459       0.003859       0.031600              7.128004       4.529074       0.953217       0.037686       9.275827      -2.244126       7.579111           0.175639
          186              O       5.202461      10.508424      11.103588      -0.580654      31.349646 0.47532412E+03  0.11072263E+05                                 7.776498                            6.657355       0.551990       2.220762                    0.998927      27.397003      70.727343       0.751995       0.349659      -1.147329      -0.021044      -0.034074       0.027653       0.048668       0.031398      -0.021878       0.028714      -0.074991       0.074468      -0.071281       0.017030       0.054251              8.425561       6.626879       0.557316      -0.375569      12.692514      -2.467059       5.957291           0.008722
          187              O       3.314413       9.563001      11.694513      -0.526146      31.183714 0.43354552E+03  0.98535400E+04                                 7.779806                            6.322811       0.621120       2.273783                    0.998395      26.078406      66.150605       0.779348       0.345794      -1.152378       0.017987      -0.005479       0.004080       0.019240       0.002740       0.014334       0.033063       0.085978      -0.000381      -0.061104       0.011739       0.049365              9.213340      14.352145      -3.417781       2.481988       7.255777      -1.568247       6.032098           0.022886
          188              O       9.361197       7.902700      11.488414      -0.534983      31.456817 0.42571435E+03  0.96325535E+04                                 7.806290                            6.265303       0.649999       2.281092                    0.998369      26.095597      66.069140       0.782863       0.345778      -1.152273      -0.009895      -0.006408       0.022983       0.025830       0.049754      -0.007910       0.010852      -0.037463       0.080834      -0.068326       0.027106       0.041221              9.210480      12.491385       2.803810      -4.144250       7.533698      -2.565479       7.606355           0.002669
          189              O      10.942055       6.319557       3.339449      -0.544361      29.428339 0.42024889E+03  0.94785128E+04                                 7.443756                            6.188026       0.633539       2.262479                    0.998763      26.465500      66.905313       0.794774       0.341687      -1.155671      -0.020832       0.019596       0.009991       0.030295      -0.020350      -0.011798      -0.001174      -0.066049      -0.151463      -0.053900      -0.010173       0.064073              8.623772       5.272915      -2.260354      -0.591255      12.484823       3.077799       8.113579           0.039502
          190              O      10.331269       7.884107       1.998195      -0.426383      24.321379 0.35319691E+03  0.76507963E+04                                 6.576951                            5.762961       0.834718       2.347128                    0.999181      25.153160      62.942023       0.801882       0.352619      -1.143106       0.015354      -0.007334       0.007201       0.018476       0.010901      -0.014005      -0.000748       0.047145       0.056248      -0.035449       0.003853       0.031596              7.128018       4.529084      -0.509252       0.806672       6.059836       0.387347      10.795134           0.175639
          191              O       5.202461       3.722198       3.548769      -0.580651      31.348751 0.47530735E+03  0.11071761E+05                                 7.776308                            6.657203       0.552023       2.220774                    0.998927      27.396745      70.726045       0.752010       0.349655      -1.147333      -0.021045      -0.006907      -0.043333       0.048666       0.003248       0.038130      -0.014463      -0.099673       0.000457      -0.071284       0.017033       0.054251              8.425346       6.626718       0.046590       0.670445       5.504427      -1.682834      13.144893           0.008722
          192              O       3.314413       3.683154       2.434545      -0.526148      31.183840 0.43354792E+03  0.98536059E+04                                 7.779815                            6.322820       0.621063       2.273762                    0.998394      26.078520      66.150882       0.779350       0.345793      -1.152380       0.017989      -0.000795      -0.006783       0.019242      -0.013781      -0.004798       0.002006       0.025239      -0.182588      -0.061108       0.011745       0.049363              9.213349      14.352132      -0.440565      -4.200901       4.979877       0.254249       8.308036           0.022887
          193              O       9.361197       4.691792       1.099732      -0.534983      31.456987 0.42571654E+03  0.96326168E+04                                 7.806327                            6.265326       0.650012       2.281097                    0.998369      26.095609      66.069250       0.782860       0.345779      -1.152272      -0.009895      -0.016701      -0.017041       0.025831      -0.018027       0.047044       0.003963      -0.063130       0.003838      -0.068328       0.027106       0.041223              9.210538      12.491477       2.187147       4.500339       5.366449       1.314219       9.773689           0.002669
          194              O      10.942055      12.540574       3.803172      -0.544359      29.427924 0.42024206E+03  0.94783169E+04                                 7.443677                            6.187968       0.633576       2.262494                    0.998763      26.465334      66.904671       0.794779       0.341687      -1.155672      -0.020832      -0.018453       0.011969       0.030295       0.020393      -0.011728      -0.046500       0.016531       0.096330      -0.053897      -0.010181       0.064078              8.623674       5.272869       1.642201      -1.661877      11.871688      -3.431664       8.726465           0.039502
          195              O      10.331269      12.919859       5.828740      -0.426380      24.320908 0.35318821E+03  0.76505585E+04                                 6.576863                            5.762886       0.834736       2.347136                    0.999181      25.152912      62.941148       0.801889       0.352618      -1.143106       0.015355      -0.002571      -0.009950       0.018476       0.006683       0.016443       0.022750       0.009013      -0.058111      -0.035436       0.003844       0.031593              7.127920       4.529031      -0.443970      -0.844347       9.946611       1.856760       6.908117           0.175640
          196              O       5.202461      13.657977       1.449134      -0.580656      31.350312 0.47533592E+03  0.11072614E+05                                 7.776637                            6.657459       0.551941       2.220744                    0.998927      27.397178      70.728206       0.751985       0.349661      -1.147326      -0.021043       0.040987       0.015682       0.048669      -0.034647      -0.016253      -0.014239      -0.049918       0.149663      -0.071278       0.017028       0.054250              8.425724       6.626990      -0.603907      -0.294860       9.777834       4.150080       8.872350           0.008722
          197              O       3.314413      14.642445       1.972433      -0.526147      31.184341 0.43355509E+03  0.98538185E+04                                 7.779936                            6.322898       0.621091       2.273773                    0.998395      26.078552      66.151324       0.779339       0.345796      -1.152376       0.017988       0.006271       0.002705       0.019241       0.011046      -0.009537      -0.035065       0.082512      -0.010766      -0.061106       0.011743       0.049363              9.213518      14.352437       3.858469       1.718945       7.696311       1.314036       5.591806           0.022886
          198              O       9.361197      15.294108       3.513345      -0.534983      31.457009 0.42571693E+03  0.96326276E+04                                 7.806330                            6.265327       0.650003       2.281094                    0.998369      26.095623      66.069290       0.782860       0.345778      -1.152272      -0.009895       0.023109      -0.005942       0.025831      -0.031727      -0.039133      -0.014818      -0.044329       0.060238      -0.068327       0.027106       0.041221              9.210540      12.491501      -4.990973      -0.356046       9.810006       1.251282       5.330113           0.002669
          199              O      11.892367      -3.156990       5.468066      -0.810384      48.811458 0.10692263E+04  0.30361685E+05                                10.424819                            9.943596       0.166051       1.992796                    0.998805      34.923790      98.049229       0.622016       0.346776      -1.155041      -0.078130      -0.035650       0.061744       0.105771       0.033367      -0.057792      -0.051423       0.047759       0.070981      -0.065401      -0.037154       0.102555             11.079460      11.192565       0.201034      -0.348226      12.490562       2.542082       9.555253           0.323950
          200              O      11.892367       6.313979       0.000000      -0.810383      48.811439 0.10692260E+04  0.30361687E+05                                10.424842                            9.943616       0.166039       1.992792                    0.998805      34.923714      98.049156       0.622013       0.346777      -1.155039      -0.078130       0.071298      -0.000001       0.105772      -0.066740      -0.000001      -0.000002      -0.041312      -0.196222      -0.065407      -0.037159       0.102567             11.079486      11.192592      -0.402092      -0.000017       8.087589       0.000015      13.958276           0.323947
          201              O      11.892367       6.139210      10.633425      -0.810382      48.811796 0.10692361E+04  0.30362042E+05                                10.424882                            9.943654       0.166032       1.992790                    0.998805      34.923902      98.049768       0.622012       0.346777      -1.155040      -0.078130      -0.035648      -0.061743       0.105770       0.033366       0.057791       0.051417       0.047765       0.070975      -0.065398      -0.037153       0.102551             11.079522      11.192620       0.201042       0.348206      12.490645      -2.542082       9.555302           0.323949
          202              O       2.910217      -6.139210      10.633425      -0.810380      48.811247 0.10692208E+04  0.30361511E+05                                10.424836                            9.943611       0.166031       1.992791                    0.998805      34.923582      98.048828       0.622011       0.346778      -1.155038      -0.078131       0.035651      -0.061747       0.105774      -0.033372       0.057806      -0.051435       0.047763       0.071017      -0.065414      -0.037165       0.102579             11.079478      11.192583      -0.201035       0.348227      12.490584       2.542088       9.555268           0.323954
          203              O       2.910217      12.278421       0.000000      -0.810379      48.811165 0.10692187E+04  0.30361446E+05                                10.424844                            9.943619       0.166020       1.992788                    0.998805      34.923497      98.048667       0.622009       0.346780      -1.155036      -0.078131      -0.071301       0.000001       0.105774       0.066753       0.000001      -0.000002      -0.041332      -0.196258      -0.065419      -0.037169       0.102589             11.079488      11.192592       0.402092       0.000017       8.087592       0.000015      13.958280           0.323954
          204              O       2.910217       3.156990       5.468066      -0.810376      48.811583 0.10692301E+04  0.30361827E+05                                10.424850                            9.943626       0.166039       1.992793                    0.998805      34.923814      98.049430       0.622013       0.346776      -1.155040      -0.078130       0.035647       0.061743       0.105769      -0.033366      -0.057793       0.051418       0.047766       0.070980      -0.065399      -0.037155       0.102554             11.079487      11.192585      -0.201041      -0.348204      12.490603      -2.542071       9.555272           0.323959

******************************************************
Auxiliary information for the entire system
The total spin magnetic moment of the unit cell is   5.985017
The total net atomic charge of the unit cell is   -0.000003
Accuracy of reproducing the electrostatic potential in the unit cell:
  The inner radius (bohr) =    5.0000
  The outer radius (bohr) =   12.0000
  Valid grid points have density less than (e/(bohr^3)) =    0.0001
  The number of valid grid points were=       562360
  The rms potential error without charges in kcal/mol is=      7.79626
  The rms potential error with partial charges in kcal/mol is=      0.69013
  The RRMSE value at monopole order=      0.08852
  The rms potential error with partial charges and cloud penetration in kcal/mol is=      0.69104
  The RRMSE value at monopole order with cloud penetration is=      0.08864
  The rms potential error with partial charges and atomic dipoles in kcal/mol is=      0.30728
  The RRMSE value at dipole order=      0.03941
  The rms potential error with partial charges, atomic dipoles and cloud penetration in kcal/mol is=      0.29560
  The RRMSE value at dipole order with cloud penetration=      0.03792

******************************************************
The electron densities and ab initio electrostatic potential were computed in VASP using the PBE functional and
projector augmented wave method. See the main text of the journal article for a description of computational details.
The atomic charges, dipoles, and quadrupoles were computed with the DDEC6 method as described in
(a) T. A. Manz and N. Gabaldon Limas, RSC Adv. 6 (2016) 47771-47801 DOI: 10.1039/c6ra04656h
(b) N. Gabaldon Limas and T. A. Manz, RSC Adv. 8 (2018) 2678-2707 DOI: 10.1039/c7ra11829e.
For each atom in the material, the electron cloud parameters were fit to the spherically averaged atom-in-material
electron density using radial positions for which this density was between 10^-4 and 10^-2 electrons per cubic bohr.
The polarizabilities, dispersion coefficients, and quantum Drude oscillator (QDO) parameters were fit using the MCLF method.
The magnetic structure of the system was optimized in VASP from the default ferromagnetic initial guess using spin polarization.
The atomic spin moments (ASMs) were computed on this optimized magnetic structure using the DDEC6 partition as inputs
to the method of T. A. Manz and D. S. Sholl, J. Chem. Theory Comput. 7 (2011) 4146-4164 DOI: 10.1021/ct200539n.
The RMSE and RRMSE were computed using a uniform grid with Ewald summation.
