# Supplementary material for: A collection of forcefield precursors for metal–organic frameworks
Source: RSC Adv. 2019 Nov 13;9(63):36492–507. doi: 10.1039/c9ra07327b (PMC9075174; doi:10.1039/c9ra07327b)
Supplement: RA-009-C9RA07327B-s5485 [file RA-009-C9RA07327B-s5485.xyz]

  240
jmolscript: load "" {1 1 1} spacegroup "x,y,z" unitcell [{     12.104000     0.000000     0.000000 }, {      0.000000    18.060000     0.000000 }, {      0.000000    -0.265147    31.648889 }]
Zn     4.855156    17.135274    15.398134     1.077560
Zn     7.251143     8.081792    16.217840     1.072851
Zn    -0.024571    11.842467    21.839316     0.961341
Zn     4.940611    13.557731     8.504373     1.028188
Zn     0.382728     2.544406     9.665571     1.002766
Zn    10.907156     0.792152     0.426311     1.077593
Zn     1.199143     9.580488    31.255493     1.072873
Zn     6.027429     5.819813    25.634018     0.961344
Zn    10.992611     4.369695     7.320072     1.027888
Zn     6.434728    15.383020     6.158874     1.002702
Zn     7.248844     0.659579    16.250755     1.077535
Zn     4.852857     9.713061    15.431049     1.072859
Zn     0.024571     5.952386     9.809573     0.961379
Zn     7.163389     4.237122    23.144516     1.027859
Zn    11.721272    15.250447    21.983318     1.002661
Zn     1.196844    17.002701    31.222578     1.077526
Zn    10.904857     8.214365     0.393396     1.072870
Zn     6.076571    11.975040     6.014871     0.961162
Zn     1.111389    13.425158    24.328817     1.027868
Zn     5.669272     2.411833    25.490015     1.002663
H      8.993272    17.203970     8.621157     0.130094
H      6.510742    15.929241    11.602483     0.134914
H      9.333394     0.806498    12.381045     0.143034
H      8.840762     7.844345    12.181657     0.129807
H      6.146411    10.739059    11.355621     0.125836
H      8.530899     9.302876     8.386956     0.134475
H      9.419333    15.358644    18.704493     0.138521
H      9.215986    11.265397    18.590557     0.145106
H      6.722562    13.506583    16.226385     0.127809
H      2.941272     0.723457     7.203287     0.130017
H      0.458742     1.998185     4.221962     0.134806
H      3.281394    17.120928     3.443399     0.143029
H      2.788762    10.083082     3.642787     0.129825
H      0.094411     7.188367     4.468823     0.125839
H      2.478899     8.624550     7.437489     0.134467
H      3.367333     2.303635    28.768840     0.138528
H      3.163986     6.396883    28.882776     0.145110
H      0.670562     4.155696    31.246948     0.127820
H      3.110728     0.590883    23.027732     0.130037
H      5.593258     1.865612    20.046406     0.134904
H      2.770606    16.988355    19.267844     0.143052
H      3.263238     9.950508    19.467232     0.129810
H      5.957589     7.055794    20.293268     0.125824
H      3.573101     8.491977    23.261933     0.134467
H      2.684667     2.436209    12.944396     0.138533
H      2.888014     6.529456    13.058332     0.145115
H      5.381438     4.288270    15.422504     0.127815
H      9.162728    17.071396    24.445602     0.130039
H     11.645258    15.796668    27.426927     0.134910
H      8.822606     0.673925    28.205490     0.143059
H      9.315238     7.711771    28.006102     0.129812
H     12.009589    10.606486    27.180066     0.125827
H      9.625101     9.170303    24.211400     0.134467
H      8.736667    15.491218     2.880049     0.138600
H      8.940014    11.397970     2.766113     0.145107
H     11.433438    13.639157     0.401941     0.127807
C      9.375758     0.049837    10.434639    -0.019511
C      8.717301    17.234286     9.529480    -0.093904
C      7.648518    16.399814     9.972565    -0.037535
C      7.212774    16.488088    11.292324    -0.088183
C      7.848234    17.446741    12.194317    -0.038040
C      8.921858     0.190246    11.782881    -0.093039
C     10.480854     0.893366     9.988389     0.574548
C      6.965852    15.523998     9.099056     0.639778
C      7.304764    17.586778    13.586868     0.642608
C      8.856497     8.425797    10.251075    -0.013113
C      8.432857     8.425735    11.551844    -0.102989
C      7.373757     9.299978    11.966445    -0.016431
C      6.839970    10.152663    11.073946    -0.102916
C      7.275714    10.207355     9.719374    -0.028651
C      8.258559     9.318744     9.295279    -0.100292
C      9.979748     7.490548     9.789001     0.575689
C      6.852074     9.246508    13.390645     0.618292
C      6.636623    11.161548     8.782567     0.627258
C      7.931751    14.627541    17.372075    -0.016814
C      8.982378    14.571941    18.403829    -0.101994
C      9.295872    13.377651    18.897552    -0.030551
C      8.864970    12.102102    18.312047    -0.094183
C      7.877283    12.219026    17.289788    -0.027851
C      7.416121    13.463222    16.875188    -0.098771
C      7.423383    15.928253    16.894177     0.608110
C     10.335606    13.299637    20.017922     0.624437
C      7.292660    11.002996    16.713778     0.626432
C      3.323758    17.877589     5.389806    -0.018636
C      2.665301     0.693140     6.294964    -0.093932
C      1.596518     1.527612     5.851880    -0.037993
C      1.160774     1.439339     4.532121    -0.088504
C      1.796234     0.480686     3.630128    -0.038247
C      2.869858    17.737181     4.041563    -0.093108
C      4.428854    17.034061     5.836055     0.575334
C      0.913852     2.403428     6.725389     0.639736
C      1.252764     0.340648     2.237576     0.642627
C      2.804497     9.501630     5.573369    -0.013099
C      2.380857     9.501691     4.272600    -0.102963
C      1.321757     8.627449     3.858000    -0.016420
C      0.787970     7.774763     4.750498    -0.102898
C      1.223714     7.720071     6.105071    -0.028649
C      2.206559     8.608682     6.529166    -0.100295
C      3.927748    10.436878     6.035443     0.575689
C      0.800074     8.680918     2.433800     0.618293
C      0.584623     6.765879     7.041878     0.627265
C      1.879751     3.034739    30.101258    -0.016793
C      2.930378     3.090338    29.069505    -0.101971
C      3.243872     4.284629    28.575782    -0.030545
C      2.812970     5.560178    29.161286    -0.094156
C      1.825283     5.443253    30.183545    -0.027840
C      1.364121     4.199058    30.598146    -0.098748
C      1.371383     1.734027    30.579157     0.608097
C      4.283606     4.362643    27.455411     0.624438
C      1.240660     6.659284    30.759555     0.626429
C      2.728242    17.745016    21.214250    -0.019381
C      3.386699     0.560567    22.119409    -0.094005
C      4.455482     1.395039    21.676324    -0.037720
C      4.891226     1.306765    20.356565    -0.088258
C      4.255766     0.348112    19.454572    -0.038038
C      3.182142    17.604607    19.866008    -0.093015
C      1.623146    16.901487    21.660500     0.574622
C      5.138148     2.270855    22.549833     0.639687
C      4.799236     0.208075    18.062021     0.642601
C      3.247503     9.369056    21.397814    -0.013126
C      3.671143     9.369118    20.097045    -0.102974
C      4.730243     8.494875    19.682444    -0.016435
C      5.264030     7.642190    20.574943    -0.102914
C      4.828286     7.587498    21.929515    -0.028680
C      3.845441     8.476109    22.353610    -0.100296
C      2.124252    10.304305    21.859888     0.575662
C      5.251926     8.548345    18.258244     0.618291
C      5.467377     6.633305    22.866322     0.627249
C      4.172249     3.167312    14.276814    -0.016783
C      3.121622     3.222912    13.245060    -0.101981
C      2.808128     4.417202    12.751337    -0.030560
C      3.239030     5.692751    13.336842    -0.094173
C      4.226717     5.575827    14.359101    -0.027823
C      4.687879     4.331631    14.773701    -0.098756
C      4.680617     1.866600    14.754712     0.608107
C      1.768394     4.495216    11.630967     0.624402
C      4.811340     6.791857    14.935111     0.626425
C      8.780242    -0.082736    26.259083    -0.019374
C      9.438699    17.101713    25.353925    -0.093999
C     10.507482    16.267241    25.797009    -0.037715
C     10.943226    16.355514    27.116768    -0.088251
C     10.307766    17.314167    28.018761    -0.038031
C      9.234142     0.057672    27.607326    -0.093007
C      7.675146     0.760792    25.812834     0.574616
C     11.190148    15.391425    24.923500     0.639686
C     10.851236    17.454205    29.411313     0.642596
C      9.299503     8.293223    26.075520    -0.013125
C      9.723143     8.293162    27.376289    -0.102971
C     10.782243     9.167404    27.790889    -0.016429
C     11.316030    10.020090    26.898391    -0.102911
C     10.880286    10.074782    25.543818    -0.028679
C      9.897441     9.186171    25.119723    -0.100296
C      8.176252     7.357975    25.613446     0.575663
C     11.303926     9.113935    29.215089     0.618287
C     11.519377    11.028974    24.607011     0.627248
C     10.224249    14.760114     1.547631    -0.016785
C      9.173622    14.704515     2.579384    -0.101919
C      8.860128    13.510224     3.073107    -0.030494
C      9.291030    12.234675     2.487603    -0.094170
C     10.278717    12.351600     1.465344    -0.027851
C     10.739879    13.595795     1.050743    -0.098765
C     10.732617    16.060826     1.069732     0.608105
C      7.820394    13.432210     4.193478     0.624311
C     10.863340    11.135569     0.889334     0.626429
O     11.119945     1.559739    10.855569    -0.525126
O     10.704778     1.006304     8.795226    -0.519362
O      7.414910    15.226550     7.956531    -0.564711
O      5.882544    14.978566     9.532645    -0.559844
O      6.179092    17.117142    13.811575    -0.587053
O      7.937803     0.229643    14.409739    -0.572679
O      9.988221     7.139344     8.595838    -0.488451
O     10.797978     7.118498    10.653016    -0.507318
O      7.592839     8.618072    14.246747    -0.592744
O      5.789343     9.862251    13.618517    -0.541723
O      5.815972    11.982724     9.279771    -0.555811
O      7.016689    11.141014     7.568832    -0.542852
O      6.262610    15.891567    16.315002    -0.599400
O      8.099997    17.043220    17.030267    -0.565362
O     10.691463    14.373921    20.483161    -0.540385
O     10.720513    12.163854    20.426193    -0.540761
O      7.943855     9.873265    16.830879    -0.588748
O      6.160936    11.069040    16.159923    -0.576163
O      0.779498    13.559429    22.421655    -0.813823
O      5.067945    16.367688     4.968876    -0.528142
O      4.652778    16.921123     7.029218    -0.525410
O      1.362910     2.700876     7.867914    -0.564802
O     11.934544     2.948861     6.291799    -0.560000
O      0.127092     0.810285     2.012869    -0.586881
O      1.885803    17.697784     1.414705    -0.572539
O      3.936221    10.788082     7.228606    -0.488484
O      4.745978    10.808929     5.171428    -0.507196
O      1.540839     9.309354     1.577697    -0.592709
O     11.841343     8.065175     2.205928    -0.541699
O     11.867972     5.944702     6.544674    -0.555700
O      0.964689     6.786412     8.255613    -0.542932
O      0.210610     1.770713    31.158331    -0.599200
O      2.047997     0.619059    30.443066    -0.565261
O      4.639463     3.288359    26.990173    -0.540384
O      4.668513     5.498425    27.047141    -0.540754
O      1.891855     7.789015    30.642454    -0.588727
O      0.108936     6.593240    31.313411    -0.576151
O      6.831498     4.102851    25.051678    -0.813828
O      0.984055    16.235114    20.793320    -0.525428
O      1.399222    16.788549    22.853663    -0.520488
O      4.689090     2.568303    23.692358    -0.564807
O      6.221456     2.816287    22.116244    -0.559914
O      5.924908     0.677711    17.837314    -0.587105
O      4.166197    17.565210    17.239150    -0.572667
O      2.115779    10.655509    23.053051    -0.488557
O      1.306022    10.676355    20.995873    -0.507273
O      4.511161     9.176781    17.402142    -0.592740
O      6.314657     7.932602    18.030372    -0.541732
O      6.288028     5.812129    22.369118    -0.555740
O      5.087311     6.653839    24.080057    -0.542811
O      5.841390     1.903286    15.333887    -0.599408
O      4.004003     0.751633    14.618622    -0.565346
O      1.412537     3.420932    11.165728    -0.539888
O      1.383487     5.630999    11.222696    -0.540600
O      4.160145     7.921588    14.818010    -0.588743
O      5.943064     6.725813    15.488966    -0.576154
O     11.324502     4.235424     9.227234    -0.813944
O      7.036055     1.427165    26.680013    -0.525419
O      7.451222     0.873730    24.619671    -0.520478
O     10.741090    15.093977    23.780975    -0.564807
O      0.169456    14.845992    25.357090    -0.559912
O     11.976908    16.984568    29.636020    -0.587056
O     10.218197     0.097069    30.234184    -0.572592
O      8.167779     7.006771    24.420283    -0.488563
O      7.358022     6.985924    26.477461    -0.507268
O     10.563161     8.485499    30.071192    -0.592719
O      0.262657     9.729678    29.442961    -0.541714
O      0.236028    11.850151    25.104215    -0.555738
O     11.139311    11.008441    23.393276    -0.542810
O     11.893390    16.024140     0.490558    -0.599328
O     10.056003    17.175794     1.205823    -0.565190
O      7.464537    14.506494     4.658716    -0.539713
O      7.435487    12.296428     4.601748    -0.540671
O     10.212145    10.005838     1.006435    -0.588723
O     11.995064    11.201613     0.335478    -0.576131
O      5.272502    13.692002     6.597211    -0.812210

The following XYZ coordinates are in angstroms. Other properties are in atomic units.
The sperically averaged electron density of each atom fit to a function of the form exp(a - br)
eigen_1, eigen_2 and eigen_3 are the three eigenvalues of traceless quadrupole moment tensor
  atom number  atomic symbol              X              Y              Z     net charge C6 coefficient C8 coefficient C10 coefficient fluctuating dipole atomic polarizability isotropic forcefield polarizability              a              b squared Pearson coefficient          <r^3>          <r^4>         wp_QDO          m_QDO          q_QDO       dipole_x       dipole_y       dipole_z         dipole            Qxy            Qxz            Qyz     Q(x^2-y^2)  Q(3z^2 - R^2)        eigen_1        eigen_2        eigen_3 static polarizability      alpha(xx)      alpha(xy)      alpha(xz)      alpha(yy)      alpha(yz)      alpha(zz) atomic spin moment
            1             Zn       4.855156      17.135274      15.398134       1.077560      71.247502 0.12512017E+04  0.36046791E+05                                14.409505                           11.802581       0.319958       2.016403                    0.997344      40.942946     106.764375       0.509224       0.417501      -1.130385      -0.131412      -0.154068      -0.065532       0.212840       0.107968       0.042874       0.053310      -0.053103      -0.167657      -0.083356      -0.077375       0.160731             17.854971      14.785943      -5.199725      -2.629228      17.195713      -2.923379      21.583256           0.001667
            2             Zn       7.251143       8.081792      16.217840       1.072851      70.300673 0.12247200E+04  0.35079850E+05                                14.240874                           11.642193       0.353074       2.028736                    0.996815      40.804188     105.938403       0.515254       0.415015      -1.132584       0.180768      -0.133114       0.031441       0.226682      -0.112089       0.023356      -0.013859       0.073445      -0.245189      -0.085460      -0.076360       0.161820             17.674228      13.162061       5.102130      -1.375670      17.930127       3.239719      21.930496           0.005033
            3             Zn      -0.024571      11.842467      21.839316       0.961341      86.368003 0.17588433E+04  0.55241586E+05                                16.371637                           14.011917       0.085035       1.903722                    0.998355      45.116156     123.322777       0.465873       0.418600      -1.128278      -0.019085      -0.013658      -0.037679       0.044390       0.078948      -0.014494       0.000893      -0.031324      -0.141808      -0.064902      -0.039699       0.104601             19.479900      19.439337      -5.750188       1.311291      20.251741      -2.456130      18.748623           0.037892
            4             Zn       4.940611      13.557731       8.504373       1.028188      68.670122 0.14191858E+04  0.42358098E+05                                14.187655                           12.690435       0.095039       1.924189                    0.998782      43.095482     115.836467       0.482241       0.425545      -1.120662      -0.109491      -0.003795       0.088518       0.140848       0.003483      -0.111551      -0.022424       0.240885       0.067119      -0.135725      -0.050563       0.186288             15.924684      12.225280       0.560379       2.493459      20.822744       0.467793      14.726028           0.012253
            5             Zn       0.382728       2.544406       9.665571       1.002766      82.331723 0.16703165E+04  0.51855340E+05                                15.987335                           13.766300       0.134706       1.915815                    0.999330      44.628365     121.797516       0.463708       0.425468      -1.122242       0.048951       0.007076       0.023207       0.054633      -0.088412      -0.004118      -0.011223       0.064457      -0.182072      -0.073902      -0.050598       0.124499             18.749800      18.037768       5.357615      -0.824388      18.724654       0.562988      19.486978           0.023658
            6             Zn      10.907156       0.792152       0.426311       1.077593      71.242470 0.12511071E+04  0.36043286E+05                                14.408682                           11.801994       0.320076       2.016438                    0.997345      40.942391     106.760796       0.509247       0.417491      -1.130395      -0.131484       0.154112       0.065527       0.212915      -0.107999      -0.042912       0.053319      -0.053080      -0.167735      -0.083375      -0.077407       0.160782             17.853993      14.785666       5.199089       2.629966      17.193885      -2.922879      21.582426           0.000273
            7             Zn       1.199143       9.580488      31.255493       1.072873      70.296180 0.12246425E+04  0.35077026E+05                                14.240197                           11.641769       0.353131       2.028761                    0.996815      40.803432     105.935055       0.515267       0.415011      -1.132589       0.180792       0.133127      -0.031445       0.226710       0.112098      -0.023350      -0.013856       0.073442      -0.245203      -0.085463      -0.076365       0.161829             17.673159      13.161434      -5.101748       1.375459      17.929056       3.239583      21.928986           0.004985
            8             Zn       6.027429       5.819813      25.634018       0.961344      86.367476 0.17588357E+04  0.55241283E+05                                16.371563                           14.011884       0.085038       1.903724                    0.998355      45.116071     123.322415       0.465874       0.418600      -1.128279      -0.019086       0.013657       0.037681       0.044392      -0.078949       0.014493       0.000891      -0.031325      -0.141802      -0.064901      -0.039700       0.104601             19.479769      19.439105       5.750137      -1.311202      20.251667      -2.456083      18.748536           0.037865
            9             Zn      10.992611       4.369695       7.320072       1.027888      68.715367 0.14203585E+04  0.42402429E+05                                14.194277                           12.696056       0.094271       1.923804                    0.998785      43.108871     115.890359       0.482106       0.425570      -1.120630      -0.109251       0.004166      -0.088474       0.140645      -0.003693       0.111631      -0.022168       0.241122       0.067953      -0.135841      -0.050599       0.186439             15.932316      12.231770      -0.562655      -2.494894      20.830917       0.471181      14.734261           0.012167
           10             Zn       6.434728      15.383020       6.158874       1.002702      82.384776 0.16713221E+04  0.51895346E+05                                15.995356                           13.771226       0.134445       1.915668                    0.999332      44.636203     121.836730       0.463577       0.425516      -1.122189       0.048580      -0.007255      -0.023077       0.054269       0.088403       0.004212      -0.011202       0.065225      -0.181429      -0.073982      -0.050530       0.124513             18.762464      18.055634      -5.371319       0.825918      18.739062       0.561433      19.492697           0.017409
           11             Zn       7.248844       0.659579      16.250755       1.077535      71.253574 0.12513123E+04  0.36050839E+05                                14.410408                           11.803175       0.319885       2.016369                    0.997344      40.944048     106.769145       0.509206       0.417507      -1.130379       0.131396       0.154060       0.065521       0.212821       0.107961       0.042865       0.053309      -0.053100      -0.167684      -0.083343      -0.077381       0.160723             17.856266      14.787027      -5.200183      -2.629666      17.197022      -2.923655      21.584750          -0.000376
           12             Zn       4.852857       9.713061      15.431049       1.072859      70.298752 0.12246843E+04  0.35078555E+05                                14.240595                           11.642006       0.353098       2.028748                    0.996815      40.803794     105.936804       0.515259       0.415014      -1.132586      -0.180778       0.133114      -0.031444       0.226691      -0.112092       0.023356      -0.013861       0.073440      -0.245194      -0.085461      -0.076361       0.161822             17.673826      13.161806       5.102002      -1.375551      17.929693       3.239618      21.929978           0.004979
           13             Zn       0.024571       5.952386       9.809573       0.961379      86.363499 0.17587560E+04  0.55238077E+05                                16.371006                           14.011537       0.085058       1.903737                    0.998356      45.115186     123.318665       0.465882       0.418598      -1.128281       0.019079       0.013671       0.037668       0.044382       0.079027      -0.014454       0.000904      -0.031191      -0.141946      -0.064918      -0.039767       0.104685             19.478865      19.438238      -5.749514       1.310426      20.250529      -2.455081      18.747827           0.038014
           14             Zn       7.163389       4.237122      23.144516       1.027859      68.716204 0.14203926E+04  0.42403704E+05                                14.194376                           12.696209       0.094354       1.923827                    0.998785      43.109205     115.891627       0.482103       0.425570      -1.120630       0.109193       0.004108      -0.088564       0.140654       0.003680      -0.111699      -0.022156       0.240925       0.067971      -0.135749      -0.050686       0.186435             15.932274      12.231320       0.561808       2.494602      20.830960       0.470073      14.734543           0.012238
           15             Zn      11.721272      15.250447      21.983318       1.002661      82.353777 0.16707571E+04  0.51872896E+05                                15.990660                           13.768467       0.134180       1.915634                    0.999329      44.632194     121.816036       0.463650       0.425490      -1.122218      -0.048844      -0.007211      -0.023159       0.054535      -0.088278      -0.004211      -0.011266       0.064692      -0.181574      -0.073918      -0.050411       0.124329             18.754710      18.043399       5.361566      -0.823246      18.730221       0.563185      19.490510           0.011452
           16             Zn       1.196844      17.002701      31.222578       1.077526      71.247496 0.12511913E+04  0.36046342E+05                                14.409370                           11.802399       0.320091       2.016431                    0.997344      40.943447     106.764747       0.509238       0.417492      -1.130394       0.131448      -0.154118      -0.065577       0.212912      -0.107972      -0.042871       0.053291      -0.053081      -0.167795      -0.083337      -0.077402       0.160739             17.855054      14.786150       5.199552       2.630145      17.194979      -2.923064      21.584034          -0.000660
           17             Zn      10.904857       8.214365       0.393396       1.072870      70.296715 0.12246508E+04  0.35077331E+05                                14.240279                           11.641816       0.353127       2.028759                    0.996815      40.803509     105.935413       0.515266       0.415012      -1.132588      -0.180790      -0.133130       0.031445       0.226710       0.112094      -0.023356      -0.013865       0.073443      -0.245196      -0.085461      -0.076365       0.161826             17.673289      13.161506      -5.101893       1.375387      17.929263       3.239481      21.929097           0.004955
           18             Zn       6.076571      11.975040       6.014871       0.961162      86.376305 0.17590922E+04  0.55250906E+05                                16.372134                           14.012523       0.085626       1.903854                    0.998357      45.119188     123.329420       0.465886       0.418577      -1.128303       0.019176      -0.013825      -0.037803       0.044586      -0.078988       0.014588       0.000802      -0.031263      -0.141930      -0.064940      -0.039729       0.104669             19.480183      19.438687       5.749807      -1.310926      20.252739      -2.457406      18.749124           0.038158
           19             Zn       1.111389      13.425158      24.328817       1.027868      68.714514 0.14203520E+04  0.42402164E+05                                14.194111                           12.696000       0.094374       1.923837                    0.998785      43.108827     115.889950       0.482109       0.425568      -1.120632       0.109198      -0.004107       0.088567       0.140660      -0.003678       0.111700      -0.022156       0.240930       0.067973      -0.135752      -0.050685       0.186437             15.931928      12.231075      -0.561680      -2.494513      20.830400       0.470044      14.734308           0.012232
           20             Zn       5.669272       2.411833      25.490015       1.002663      82.352730 0.16707386E+04  0.51872170E+05                                15.990515                           13.768386       0.134178       1.915635                    0.999329      44.632005     121.815258       0.463651       0.425489      -1.122218      -0.048844       0.007210       0.023159       0.054535       0.088277       0.004209      -0.011263       0.064687      -0.181563      -0.073913      -0.050412       0.124325             18.754426      18.042961      -5.361241       0.823323      18.729947       0.563140      19.490371           0.011450
           21              H       8.993272      17.203970       8.621157       0.130094       1.235171 0.94841480E+01  0.96072465E+02                                 1.824145                            1.742331      -1.274939       2.283281                    0.995115       3.456542       9.476336       0.503746       1.200312      -0.728490       0.013922      -0.000101      -0.042592       0.044810      -0.001884      -0.006372       0.000312       0.006501       0.042225      -0.010887      -0.005257       0.016144              1.845400       1.673262       0.166328      -0.222217       1.582665       0.098994       2.280272           0.000426
           22              H       6.510742      15.929241      11.602483       0.134914       1.184903 0.89794569E+01  0.89666776E+02                                 1.765016                            1.686699      -1.320042       2.263880                    0.995079       3.420203       9.290083       0.516260       1.188110      -0.730828      -0.032391      -0.026685       0.013665       0.044136       0.008176      -0.006561      -0.008451      -0.002010      -0.017740      -0.011106      -0.005219       0.016325              1.790568       1.792504       0.361160      -0.197545       1.769205      -0.033158       1.809995          -0.000042
           23              H       9.333394       0.806498      12.381045       0.143034       1.192965 0.90052777E+01  0.90036292E+02                                 1.784399                            1.699644      -1.218138       2.320471                    0.995780       3.359689       9.146998       0.509255       1.202956      -0.728181       0.019767       0.029956       0.027826       0.045413       0.004546       0.006967       0.009888      -0.009907       0.000280      -0.010356      -0.005362       0.015719              1.810067       1.726569       0.329241       0.065704       1.795051       0.281672       1.908582           0.000102
           24              H       8.840762       7.844345      12.181657       0.129807       1.233182 0.93569552E+01  0.94305284E+02                                 1.810211                            1.721159      -1.200968       2.316761                    0.995812       3.425817       9.316832       0.511877       1.187240      -0.731721       0.020175      -0.025964       0.028575       0.043562      -0.006721       0.006338      -0.009140      -0.010528       0.001988      -0.009672      -0.006422       0.016095              1.835782       1.704859      -0.308977       0.082367       1.792766      -0.306900       2.009722           0.000035
           25              H       6.146411      10.739059      11.355621       0.125836       1.192012 0.90172355E+01  0.89992381E+02                                 1.757976                            1.678060      -1.261246       2.281202                    0.995773       3.450627       9.320481       0.524084       1.171043      -0.734668      -0.030565       0.024863       0.013027       0.041498      -0.008906      -0.003367       0.007403       0.003558      -0.016426      -0.010756      -0.003806       0.014562              1.782426       1.784356      -0.382759      -0.159277       1.801828       0.006187       1.761094           0.000087
           26              H       8.530899       9.302876       8.386956       0.134475       1.192130 0.89825089E+01  0.89643095E+02                                 1.772645                            1.688945      -1.180041       2.330607                    0.996034       3.373385       9.139557       0.515374       1.190871      -0.730907       0.012089      -0.001472      -0.043799       0.045461       0.001452      -0.007846       0.000621       0.007626       0.040878      -0.011124      -0.005620       0.016744              1.795855       1.614211      -0.169586      -0.234347       1.547024      -0.054559       2.226329           0.000385
           27              H       9.419333      15.358644      18.704493       0.138521       1.193302 0.89072379E+01  0.88905874E+02                                 1.790143                            1.693887      -1.198346       2.324763                    0.996132       3.384434       9.238185       0.507997       1.207973      -0.726662       0.023796       0.035147       0.010350       0.043688       0.008845      -0.000158       0.005596      -0.009440      -0.028775      -0.011808      -0.003908       0.015716              1.828044       1.722371       0.257684       0.293865       2.109759       0.145046       1.652002           0.000065
           28              H       9.215986      11.265397      18.590557       0.145106       1.212515 0.91109132E+01  0.91395706E+02                                 1.806031                            1.711954      -1.258216       2.302532                    0.995330       3.369949       9.202447       0.506161       1.206296      -0.727380       0.018222      -0.042187       0.010857       0.047219      -0.007687      -0.000132      -0.007466      -0.017142      -0.027052      -0.012213      -0.005617       0.017830              1.838946       1.675894      -0.191492       0.258694       2.179667      -0.152692       1.661276           0.000025
           29              H       6.722562      13.506583      16.226385       0.127809       1.187124 0.90023854E+01  0.89944344E+02                                 1.764572                            1.685618      -1.302027       2.266107                    0.995278       3.458326       9.393198       0.517962       1.183564      -0.731600      -0.031262       0.002505      -0.028267       0.042221      -0.000748       0.009789      -0.000664       0.009049       0.024980      -0.008752      -0.006199       0.014952              1.793059       1.778698      -0.030772       0.429571       1.777611      -0.029477       1.822870           0.000018
           30              H       2.941272       0.723457       7.203287       0.130017       1.237506 0.95075201E+01  0.96374598E+02                                 1.826752                            1.744697      -1.278492       2.281464                    0.995067       3.460998       9.493735       0.503277       1.200616      -0.728398       0.013965       0.000097       0.042535       0.044768       0.001953       0.006299       0.000382       0.006462       0.042221      -0.010900      -0.005205       0.016105              1.848087       1.675643      -0.166825       0.222661       1.584876       0.099227       2.283741           0.000072
           31              H       0.458742       1.998185       4.221962       0.134806       1.185409 0.89842817E+01  0.89727141E+02                                 1.765504                            1.687133      -1.320108       2.263754                    0.995075       3.421232       9.293555       0.516201       1.188083      -0.730831      -0.032382       0.026692      -0.013660       0.044132      -0.008203       0.006569      -0.008422      -0.002012      -0.017679      -0.011069      -0.005260       0.016329              1.791094       1.793023      -0.361310       0.197636       1.769715      -0.033153       1.810544          -0.000036
           32              H       3.281394      17.120928       3.443399       0.143029       1.194362 0.90193014E+01  0.90218066E+02                                 1.786259                            1.701328      -1.220046       2.319549                    0.995754       3.362330       9.158445       0.508804       1.203468      -0.728052       0.019774      -0.029947      -0.027791       0.045389      -0.004489      -0.006964       0.009884      -0.009955       0.000433      -0.010370      -0.005326       0.015696              1.811989       1.728402      -0.329778      -0.065687       1.796900       0.282030       1.910665          -0.000019
           33              H       2.788762      10.083082       3.642787       0.129825       1.232975 0.93549232E+01  0.94279173E+02                                 1.809979                            1.720949      -1.200790       2.316863                    0.995815       3.425437       9.315355       0.511921       1.187209      -0.731730       0.020174       0.025970      -0.028577       0.043567       0.006722      -0.006338      -0.009142      -0.010533       0.001984      -0.009675      -0.006423       0.016098              1.835538       1.704637       0.308915      -0.082369       1.792542      -0.306852       2.009435           0.000040
           34              H       0.094411       7.188367       4.468823       0.125839       1.191977 0.90168790E+01  0.89987655E+02                                 1.757921                            1.678011      -1.261212       2.281220                    0.995773       3.450534       9.320075       0.524101       1.171021      -0.734674      -0.030563      -0.024864      -0.013030       0.041498       0.008904       0.003369       0.007406       0.003557      -0.016429      -0.010757      -0.003805       0.014562              1.782366       1.784300       0.382739       0.159275       1.801774       0.006196       1.761025           0.000088
           35              H       2.478899       8.624550       7.437489       0.134467       1.192217 0.89833283E+01  0.89653221E+02                                 1.772722                            1.689015      -1.180088       2.330577                    0.996033       3.373493       9.139917       0.515367       1.190861      -0.730910       0.012090       0.001473       0.043796       0.045458      -0.001450       0.007847       0.000623       0.007624       0.040868      -0.011121      -0.005621       0.016742              1.795931       1.614273       0.169594       0.234364       1.547082      -0.054561       2.226437           0.000384
           36              H       3.367333       2.303635      28.768840       0.138528       1.193226 0.89064825E+01  0.88896007E+02                                 1.790035                            1.693790      -1.198292       2.324796                    0.996133       3.384260       9.237439       0.508026       1.207937      -0.726671       0.023801      -0.035147      -0.010347       0.043691      -0.008847       0.000160       0.005595      -0.009441      -0.028771      -0.011808      -0.003909       0.015717              1.827929       1.722261      -0.257663      -0.293831       2.109624       0.145037       1.651902           0.000068
           37              H       3.163986       6.396883      28.882776       0.145110       1.212474 0.91104996E+01  0.91390344E+02                                 1.805979                            1.711907      -1.258177       2.302555                    0.995330       3.369856       9.202074       0.506173       1.206283      -0.727383       0.018223       0.042188      -0.010856       0.047220       0.007688       0.000133      -0.007466      -0.017142      -0.027052      -0.012214      -0.005616       0.017830              1.838890       1.675843       0.191489      -0.258681       2.179603      -0.152691       1.661226           0.000024
           38              H       0.670562       4.155696      31.246948       0.127820       1.186978 0.90009420E+01  0.89926059E+02                                 1.764416                            1.685476      -1.301849       2.266206                    0.995280       3.458031       9.392107       0.517988       1.183555      -0.731603      -0.031260      -0.002505       0.028274       0.042225       0.000751      -0.009790      -0.000666       0.009050       0.024978      -0.008753      -0.006200       0.014953              1.792897       1.778544       0.030769      -0.429516       1.777435      -0.029479       1.822712           0.000012
           39              H       3.110728       0.590883      23.027732       0.130037       1.235931 0.94916258E+01  0.96167676E+02                                 1.824871                            1.742991      -1.276009       2.282700                    0.995100       3.457962       9.481355       0.503659       1.200276      -0.728492      -0.013945       0.000107       0.042568       0.044794      -0.001893      -0.006362       0.000320       0.006482       0.042213      -0.010881      -0.005254       0.016134              1.846147       1.673922       0.166469      -0.222338       1.583294       0.099059       2.281224          -0.000224
           40              H       5.593258       1.865612      20.046406       0.134904       1.184944 0.89798567E+01  0.89671953E+02                                 1.765071                            1.686747      -1.320036       2.263877                    0.995078       3.420314       9.290509       0.516247       1.188124      -0.730824       0.032383       0.026697      -0.013670       0.044139       0.008185      -0.006561      -0.008440      -0.002020      -0.017744      -0.011097      -0.005230       0.016327              1.790630       1.792566       0.361172      -0.197564       1.769264      -0.033153       1.810061          -0.000031
           41              H       2.770606      16.988355      19.267844       0.143052       1.193091 0.90066290E+01  0.90054593E+02                                 1.784638                            1.699861      -1.218342       2.320390                    0.995777       3.359956       9.148437       0.509175       1.203084      -0.728151      -0.019769      -0.029954      -0.027824       0.045412       0.004536       0.006971       0.009890      -0.009908       0.000294      -0.010363      -0.005354       0.015717              1.810313       1.726803       0.329308       0.065699       1.795289       0.281716       1.908846          -0.000132
           42              H       3.263238       9.950508      19.467232       0.129810       1.233132 0.93565003E+01  0.94299697E+02                                 1.810177                            1.721129      -1.200918       2.316789                    0.995813       3.425749       9.316644       0.511875       1.187257      -0.731718      -0.020175       0.025966      -0.028575       0.043564      -0.006722       0.006338      -0.009141      -0.010528       0.001988      -0.009673      -0.006423       0.016096              1.835745       1.704828      -0.308966       0.082366       1.792730      -0.306891       2.009677           0.000041
           43              H       5.957589       7.055794      20.293268       0.125824       1.192104 0.90181101E+01  0.90003216E+02                                 1.758054                            1.678131      -1.261337       2.281146                    0.995772       3.450788       9.320999       0.524078       1.171028      -0.734671       0.030565      -0.024858      -0.013028       0.041496      -0.008904      -0.003368       0.007405       0.003560      -0.016424      -0.010757      -0.003804       0.014561              1.782506       1.784436      -0.382783      -0.159292       1.801908       0.006190       1.761174           0.000093
           44              H       3.573101       8.491977      23.261933       0.134467       1.192202 0.89832262E+01  0.89652265E+02                                 1.772732                            1.689025      -1.180084       2.330580                    0.996033       3.373521       9.140102       0.515355       1.190888      -0.730903      -0.012090       0.001474       0.043798       0.045459       0.001450      -0.007846       0.000620       0.007631       0.040880      -0.011125      -0.005620       0.016745              1.795943       1.614288      -0.169599      -0.234363       1.547095      -0.054564       2.226445           0.000394
           45              H       2.684667       2.436209      12.944396       0.138533       1.193111 0.89053326E+01  0.88881206E+02                                 1.789892                            1.693661      -1.198109       2.324895                    0.996135       3.384001       9.236405       0.508057       1.207909      -0.726679      -0.023786      -0.035153      -0.010356       0.043690       0.008844      -0.000155       0.005601      -0.009444      -0.028749      -0.011804      -0.003911       0.015715              1.827781       1.722119       0.257647       0.293787       2.109456       0.145032       1.651769           0.000082
           46              H       2.888014       6.529456      13.058332       0.145115       1.212386 0.91096397E+01  0.91379298E+02                                 1.805874                            1.711812      -1.258092       2.302598                    0.995332       3.369706       9.201456       0.506194       1.206263      -0.727388      -0.018219       0.042192      -0.010858       0.047223      -0.007690      -0.000130      -0.007468      -0.017142      -0.027047      -0.012213      -0.005619       0.017832              1.838782       1.675749      -0.191478       0.258655       2.179464      -0.152682       1.661133           0.000013
           47              H       5.381438       4.288270      15.422504       0.127815       1.187114 0.90023045E+01  0.89943366E+02                                 1.764565                            1.685613      -1.302045       2.266102                    0.995278       3.458301       9.393132       0.517961       1.183568      -0.731599       0.031263      -0.002505       0.028267       0.042221      -0.000748       0.009787      -0.000663       0.009052       0.024985      -0.008754      -0.006197       0.014951              1.793049       1.778683      -0.030771       0.429563       1.777605      -0.029478       1.822857           0.000009
           48              H       9.162728      17.071396      24.445602       0.130039       1.235906 0.94913925E+01  0.96164726E+02                                 1.824849                            1.742972      -1.275982       2.282716                    0.995100       3.457917       9.481204       0.503661       1.200279      -0.728491      -0.013946      -0.000107      -0.042568       0.044794       0.001893       0.006363       0.000320       0.006482       0.042211      -0.010881      -0.005254       0.016134              1.846125       1.673903      -0.166463       0.222336       1.583275       0.099057       2.281198          -0.000223
           49              H      11.645258      15.796668      27.426927       0.134910       1.184878 0.89792049E+01  0.89663662E+02                                 1.764997                            1.686679      -1.319970       2.263914                    0.995079       3.420185       9.290014       0.516261       1.188115      -0.730827       0.032383      -0.026699       0.013671       0.044141      -0.008185       0.006562      -0.008441      -0.002019      -0.017742      -0.011098      -0.005230       0.016328              1.790553       1.792490      -0.361146       0.197554       1.769184      -0.033154       1.809983          -0.000032
           50              H       8.822606       0.673925      28.205490       0.143059       1.192998 0.90057113E+01  0.90042817E+02                                 1.784525                            1.699759      -1.218252       2.320441                    0.995778       3.359776       9.147713       0.509199       1.203062      -0.728157      -0.019773       0.029953       0.027826       0.045414      -0.004536      -0.006973       0.009890      -0.009907       0.000301      -0.010363      -0.005354       0.015718              1.810196       1.726690      -0.329271      -0.065697       1.795175       0.281692       1.908721          -0.000130
           51              H       9.315238       7.711771      28.006102       0.129812       1.233113 0.93563054E+01  0.94297160E+02                                 1.810153                            1.721108      -1.200903       2.316798                    0.995813       3.425708       9.316478       0.511881       1.187252      -0.731719      -0.020176      -0.025965       0.028576       0.043564       0.006722      -0.006339      -0.009141      -0.010528       0.001989      -0.009673      -0.006423       0.016096              1.835720       1.704804       0.308960      -0.082366       1.792707      -0.306886       2.009648           0.000041
           52              H      12.009589      10.606486      27.180066       0.125827       1.192076 0.90178301E+01  0.89999648E+02                                 1.758022                            1.678102      -1.261312       2.281161                    0.995772       3.450730       9.320777       0.524085       1.171024      -0.734672       0.030565       0.024859       0.013029       0.041496       0.008904       0.003368       0.007406       0.003560      -0.016424      -0.010757      -0.003804       0.014562              1.782473       1.784404       0.382775       0.159288       1.801874       0.006192       1.761140           0.000091
           53              H       9.625101       9.170303      24.211400       0.134467       1.192207 0.89832778E+01  0.89652922E+02                                 1.772737                            1.689030      -1.180089       2.330577                    0.996033       3.373531       9.140141       0.515353       1.190889      -0.730903      -0.012090      -0.001473      -0.043797       0.045459      -0.001451       0.007846       0.000619       0.007631       0.040880      -0.011125      -0.005619       0.016745              1.795948       1.614294       0.169601       0.234364       1.547100      -0.054564       2.226452           0.000396
           54              H       8.736667      15.491218       2.880049       0.138600       1.192774 0.89024289E+01  0.88847973E+02                                 1.789844                            1.693615      -1.197617       2.325197                    0.996143       3.383578       9.236045       0.507943       1.208237      -0.726605      -0.023808       0.035160       0.010359       0.043708      -0.008844       0.000155       0.005602      -0.009440      -0.028767      -0.011809      -0.003908       0.015716              1.827735       1.722098      -0.257648      -0.293792       2.109387       0.145044       1.651719           0.000078
           55              H       8.940014      11.397970       2.766113       0.145107       1.212477 0.91105197E+01  0.91390487E+02                                 1.805974                            1.711902      -1.258152       2.302564                    0.995331       3.369854       9.202030       0.506177       1.206273      -0.727386      -0.018221      -0.042188       0.010857       0.047220       0.007687       0.000131      -0.007466      -0.017143      -0.027054      -0.012212      -0.005617       0.017830              1.838886       1.675841       0.191483      -0.258682       2.179597      -0.152683       1.661219           0.000018
           56              H      11.433438      13.639157       0.401941       0.127807       1.187108 0.90021899E+01  0.89941523E+02                                 1.764527                            1.685576      -1.301991       2.266123                    0.995279       3.458256       9.392833       0.517981       1.183532      -0.731608       0.031268       0.002505      -0.028261       0.042221       0.000749      -0.009787      -0.000662       0.009052       0.024971      -0.008753      -0.006196       0.014949              1.793012       1.778659       0.030776      -0.429559       1.777554      -0.029476       1.822824           0.000010
           57              C       9.375758       0.049837      10.434639      -0.019511      41.828394 0.43653676E+03  0.10170338E+05                                10.368315                            6.884183       0.026292       2.015291                    0.999177      26.964237      74.665209       0.645768       0.407113      -1.081086      -0.033954      -0.019297       0.014151       0.041539      -0.003052       0.003450       0.001160      -0.009432       0.045703      -0.013692      -0.002001       0.015693             13.925507      16.097418       8.471784      -3.670496      12.766289      -0.297364      12.912814           0.005105
           58              C       8.717301      17.234286       9.529480      -0.093904      36.677864 0.45532544E+03  0.10844425E+05                                 9.716322                            7.212442      -0.077319       1.946401                    0.999400      29.628555      86.127324       0.600271       0.428424      -1.055178      -0.011778      -0.000455       0.016522       0.020295      -0.039156      -0.010146      -0.013808       0.003101      -0.003390      -0.045181       0.005293       0.039888             11.718931      12.593673       7.089952       0.380895      12.219408       2.279118      10.343711           0.002148
           59              C       7.648518      16.399814       9.972565      -0.037535      40.926767 0.41589430E+03  0.95883339E+04                                10.206183                            6.713101       0.048952       2.026637                    0.999269      26.810919      74.245092       0.653810       0.406345      -1.079842       0.026496       0.032717       0.026008       0.049486      -0.010300      -0.015305      -0.004659       0.004527      -0.022436      -0.021577       0.003045       0.018531             13.608226      11.401185       6.492579       1.944257      13.195607       5.743303      16.227887           0.003396
           60              C       7.212774      16.488088      11.292324      -0.088183      36.515139 0.45251626E+03  0.10750963E+05                                 9.679412                            7.177842      -0.103347       1.938256                    0.999374      29.478422      85.328475       0.603821       0.426958      -1.057055       0.006706       0.019485      -0.004796       0.021157      -0.027314       0.006629      -0.024657       0.004496      -0.122986      -0.050064      -0.002962       0.053026             11.751820       7.690474       2.571469      -0.533233       9.649267       4.699059      17.915719           0.002469
           61              C       7.848234      17.446741      12.194317      -0.038040      42.445477 0.45507414E+03  0.10689914E+05                                10.425079                            6.991702       0.089712       2.029052                    0.999101      27.271157      75.293759       0.647290       0.402824      -1.086296       0.007753      -0.001415      -0.047698       0.048345       0.007919       0.009127       0.009306       0.013991      -0.022968      -0.015258      -0.004655       0.019913             13.940827      11.336058       3.020657      -5.507841       9.208860       2.326837      21.277564           0.002910
           62              C       8.921858       0.190246      11.782881      -0.093039      35.906758 0.44738446E+03  0.10608879E+05                                 9.573694                            7.147145      -0.086781       1.945958                    0.999386      29.481350      85.521689       0.603256       0.428169      -1.055300      -0.001844       0.000682      -0.009973       0.010165      -0.032064       0.028258      -0.003784      -0.016127      -0.060510      -0.043936      -0.005659       0.049596             11.544404      11.919660       4.176335      -5.162149       8.411088      -0.756453      14.302465           0.001712
           63              C      10.480854       0.893366       9.988389       0.574548      24.907864 0.25041362E+03  0.51759317E+04                                 7.877387                            5.588901      -0.096771       2.019657                    0.999655      22.362237      62.108416       0.633504       0.467763      -1.024296       0.026905       0.037674      -0.001188       0.046310      -0.095131       0.014610       0.009220      -0.057710      -0.126232      -0.085248      -0.035212       0.120460             10.052534      11.949651       6.273691      -2.350929       9.409011      -1.276369       8.798941          -0.002296
           64              C       6.965852      15.523998       9.099056       0.639778      24.867331 0.24903364E+03  0.51506882E+04                                 7.978232                            5.648029      -0.178129       2.004250                    0.999603      21.887893      61.212613       0.616498       0.480360      -1.015462      -0.026589      -0.048001      -0.029366       0.062236      -0.075716       0.001168      -0.048993      -0.042635      -0.115263      -0.082612      -0.026352       0.108964             10.077260       8.191120       3.992632       2.081115       9.789267       4.883599      12.251393          -0.000053
           65              C       7.304764      17.586778      13.586868       0.642608      22.605401 0.24265662E+03  0.49857751E+04                                 7.507518                            5.577246      -0.131055       2.025571                    0.999380      21.749976      60.603588       0.620136       0.480705      -1.015397      -0.022232       0.006853       0.055002       0.059720      -0.046136       0.043175      -0.051346      -0.092786      -0.186236      -0.091145      -0.028191       0.119337              9.307697       7.933552       0.770039      -3.639616       5.342074       1.476927      14.647465           0.000373
           66              C       8.856497       8.425797      10.251075      -0.013113      40.836009 0.43962760E+03  0.10254939E+05                                10.202908                            6.904505       0.035484       2.016590                    0.999112      27.014452      74.719446       0.645724       0.406641      -1.081978      -0.028283       0.023940       0.000955       0.037067      -0.000048       0.016503       0.003224      -0.005401       0.017370      -0.017572      -0.000356       0.017929             13.504484      14.766045      -8.005743      -3.650461      12.628491       0.604778      13.118915           0.027023
           67              C       8.432857       8.425735      11.551844      -0.102989      35.340481 0.44019489E+03  0.10407812E+05                                 9.474811                            7.095915      -0.088126       1.944232                    0.999443      29.576372      85.984549       0.603933       0.428947      -1.053645      -0.011163       0.019884       0.000005       0.022804       0.024124       0.032545      -0.006400      -0.017609      -0.077677      -0.051578       0.009442       0.042136             11.306197      11.014995      -4.250610      -4.652887       8.613913       0.987956      14.289683           0.005496
           68              C       7.373757       9.299978      11.966445      -0.016431      39.766876 0.42071663E+03  0.97072577E+04                                10.005945                            6.734642       0.082071       2.034647                    0.999243      26.704702      73.478627       0.656642       0.404269      -1.083481       0.022623      -0.005901      -0.034125       0.041366      -0.008157       0.007774       0.007098       0.023078      -0.037195      -0.019984      -0.001245       0.021229             13.278600       9.792365      -2.976954      -4.322541       9.002615      -2.176326      21.040822           0.007202
           69              C       6.839970      10.152663      11.073946      -0.102916      35.711994 0.42931374E+03  0.10088505E+05                                 9.540373                            7.001269      -0.122824       1.933108                    0.999419      29.435753      85.349215       0.608757       0.428164      -1.053992       0.011610      -0.008815      -0.021994       0.026387       0.026402       0.002805       0.035307       0.017901      -0.121819      -0.059544       0.005091       0.054453             11.605109       7.420713      -2.503440      -0.468798       9.492500      -4.643118      17.902114           0.007019
           70              C       7.275714      10.207355       9.719374      -0.028651      40.866402 0.42956064E+03  0.99607744E+04                                10.179552                            6.801034       0.076334       2.031589                    0.999265      26.874566      74.076238       0.654155       0.403791      -1.084043       0.012956      -0.025952       0.036546       0.046658       0.003102      -0.012492       0.008448       0.002910       0.020992      -0.016102      -0.000973       0.017075             13.511966      10.411355      -6.134393       1.577625      13.767572      -5.809217      16.356971           0.004430
           71              C       8.258559       9.318744       9.295279      -0.100292      35.450181 0.44864573E+03  0.10644953E+05                                 9.479992                            7.150089      -0.088235       1.942911                    0.999433      29.603828      85.866967       0.604109       0.427317      -1.055957      -0.001930      -0.008899       0.017127       0.019397       0.047929      -0.002271       0.010121       0.014472       0.026213      -0.054178       0.009398       0.044780             11.254551      11.166218      -6.454721       0.216700      12.091614      -2.203764      10.505821           0.004251
           72              C       9.979748       7.490548       9.789001       0.575689      24.623305 0.26025044E+03  0.54184836E+04                                 7.819848                            5.699856      -0.055939       2.037177                    0.999391      22.274532      61.611920       0.628423       0.468131      -1.026521       0.041222      -0.029351       0.000033       0.050604       0.083972      -0.021957      -0.051101      -0.056601      -0.096488      -0.077461      -0.046248       0.123709              9.809752      11.871536      -5.932051      -1.480841       8.982332       1.837858       8.575387          -0.001334
           73              C       6.852074       9.246508      13.390645       0.618292      23.757725 0.26542117E+03  0.55576957E+04                                 7.705540                            5.800701      -0.058465       2.041192                    0.999440      22.121353      61.518355       0.615305       0.475397      -1.021783      -0.016050      -0.000603       0.060263       0.062367       0.056090       0.037490       0.026029      -0.081476      -0.225877      -0.091267      -0.024317       0.115584              9.500283       7.478108      -1.075163      -3.062505       5.513001      -1.073677      15.509740           0.000985
           74              C       6.636623      11.161548       8.782567       0.627258      24.586413 0.25692748E+03  0.53432082E+04                                 7.859655                            5.703693      -0.132766       2.014558                    0.999390      22.052243      61.376618       0.620271       0.474824      -1.020766      -0.029239       0.038824      -0.033639       0.059109       0.080232      -0.005764       0.036423       0.032631      -0.134510      -0.085544      -0.021124       0.106668              9.751398       7.108910      -3.863872       1.680743      10.264386      -3.743209      11.880899           0.000193
           75              C       7.931751      14.627541      17.372075      -0.016814      41.726610 0.43055942E+03  0.99864852E+04                                10.328036                            6.812142       0.082958       2.034207                    0.999170      26.790898      73.776655       0.653373       0.404171      -1.084141       0.015477      -0.038272       0.022386       0.046962       0.006489       0.008035      -0.002856       0.037112      -0.011381      -0.019011      -0.004597       0.023608             13.961979      10.517628      -3.660845       5.343398      20.708803      -3.553713      10.659506           0.000678
           76              C       8.982378      14.571941      18.403829      -0.101994      35.619967 0.43362747E+03  0.10210670E+05                                 9.525815                            7.035566      -0.088052       1.945926                    0.999461      29.415127      85.248033       0.607654       0.428068      -1.054537      -0.009822      -0.001583      -0.018283       0.020814       0.013677      -0.037831       0.023088       0.048095       0.012068      -0.052616       0.000512       0.052103             11.642989      11.043506      -2.080809       6.372330      12.264034      -2.837707      11.621426           0.000095
           77              C       9.295872      13.377651      18.897552      -0.030551      40.797676 0.43566188E+03  0.10137778E+05                                10.175259                            6.854349       0.024596       2.009421                    0.999219      27.168683      75.014730       0.650877       0.404403      -1.083650      -0.042036      -0.004246      -0.033557       0.053955       0.010602      -0.005069       0.011931       0.002479      -0.009430      -0.018975       0.005088       0.013887             13.717200      12.923692      -0.103883       8.798329      13.105578      -0.345738      15.122329           0.002546
           78              C       8.864970      12.102102      18.312047      -0.094183      36.719325 0.46678806E+03  0.11164839E+05                                 9.691440                            7.281091      -0.063822       1.950003                    0.999357      29.644150      85.805006       0.601269       0.425897      -1.058813       0.005504       0.016091      -0.000447       0.017012      -0.006390      -0.038347      -0.013268       0.012119      -0.018455      -0.042775       0.001889       0.040886             11.717714      10.946952       2.135042       6.256900      12.534189       2.488636      11.672001           0.000417
           79              C       7.877283      12.219026      17.289788      -0.027851      41.279743 0.42732989E+03  0.99016106E+04                                10.248630                            6.785437       0.058475       2.025615                    0.999127      26.891910      74.229679       0.654244       0.404039      -1.083280       0.011846       0.043621       0.012180       0.046813      -0.011657      -0.001959      -0.000912       0.020905      -0.021019      -0.012632      -0.006605       0.019237             13.792130      10.262843       3.531321       5.243923      20.480800       3.460690      10.632748           0.001449
           80              C       7.416121      13.463222      16.875188      -0.098771      35.715443 0.42593716E+03  0.99959403E+04                                 9.559764                            6.982171      -0.146265       1.927380                    0.999485      29.392424      85.349028       0.608081       0.429207      -1.052664       0.006853      -0.013787       0.016559       0.022610      -0.006265      -0.024588      -0.004395       0.076530       0.100598      -0.056036       0.003205       0.052831             11.680004       7.340186       0.094336       2.598780      20.046230       0.107175       7.653595          -0.000034
           81              C       7.423383      15.928253      16.894177       0.608110      25.689897 0.27773557E+03  0.58784226E+04                                 8.101718                            5.919169      -0.046008       2.040363                    0.999624      22.391026      62.484570       0.611724       0.473066      -1.023638      -0.024745       0.054904      -0.017138       0.062613       0.013663      -0.053356       0.041399       0.057181       0.241259      -0.090264      -0.020478       0.110742             10.223702       8.272984      -3.180020       2.558583      15.649478      -3.692834       6.748645           0.000055
           82              C      10.335606      13.299637      20.017922       0.624437      24.701435 0.24077411E+03  0.49092938E+04                                 7.780329                            5.460163       0.061710       2.084132                    0.999312      21.473256      58.499519       0.646940       0.464336      -1.030109       0.046490      -0.000082       0.044682       0.064481       0.008815      -0.091497      -0.007414       0.066046       0.007258      -0.075553      -0.035148       0.110701              9.972303       9.539908      -0.403091       6.017317       9.456224      -0.267428      10.920776           0.000075
           83              C       7.292660      11.002996      16.713778       0.626432      24.578002 0.26231743E+03  0.54846916E+04                                 7.914552                            5.782611      -0.099489       2.028912                    0.999585      22.078847      61.652769       0.612814       0.478027      -1.018866      -0.022815      -0.050389      -0.025131       0.060754      -0.015395      -0.057846      -0.047509       0.039850       0.241872      -0.092055      -0.022942       0.114997              9.980353       8.319831       3.350339       2.841062      14.654666       3.793225       6.966563           0.000191
           84              C       3.323758      17.877589       5.389806      -0.018636      41.828738 0.43636169E+03  0.10165658E+05                                10.370530                            6.883927       0.024855       2.015001                    0.999175      26.956485      74.651565       0.645595       0.407246      -1.080953      -0.033810       0.019286      -0.014003       0.041366       0.003580      -0.003600       0.001097      -0.009708       0.045558      -0.014107      -0.001562       0.015670             13.931672      16.105993      -8.478093       3.674011      12.772419      -0.299686      12.916603          -0.000177
           85              C       2.665301       0.693140       6.294964      -0.093932      36.698407 0.45552571E+03  0.10850884E+05                                 9.721058                            7.214615      -0.079353       1.945687                    0.999397      29.637605      86.173212       0.600080       0.428494      -1.055087      -0.011569       0.000469      -0.016528       0.020180       0.039189       0.010186      -0.013846       0.003034      -0.004295      -0.045152       0.005084       0.040069             11.726439      12.602539      -7.096664      -0.379745      12.228306       2.279406      10.348472           0.000064
           86              C       1.596518       1.527612       5.851880      -0.037993      40.955583 0.41616881E+03  0.95963939E+04                                10.210825                            6.715225       0.048384       2.026279                    0.999270      26.821950      74.286089       0.653709       0.406334      -1.079833       0.026617      -0.032626      -0.026152       0.049567       0.010199       0.015355      -0.004507       0.004434      -0.022326      -0.021482       0.002965       0.018517             13.615683      11.408332      -6.498113      -1.944525      13.204664       5.746133      16.234053           0.003863
           87              C       1.160774       1.439339       4.532121      -0.088504      36.536189 0.45279606E+03  0.10759434E+05                                 9.683078                            7.180033      -0.104109       1.937857                    0.999373      29.489984      85.373356       0.603723       0.426954      -1.057041       0.006863      -0.019461       0.004840       0.021195       0.027087      -0.006499      -0.024593       0.004571      -0.123013      -0.050037      -0.002717       0.052754             11.756600       7.694012      -2.573066       0.534253       9.653605       4.700874      17.922181           0.000207
           88              C       1.796234       0.480686       3.630128      -0.038247      42.464789 0.45525321E+03  0.10695311E+05                                10.428327                            6.993096       0.089544       2.028906                    0.999102      27.277434      75.318471       0.647215       0.402826      -1.086280       0.007793       0.001436       0.047724       0.048377      -0.007937      -0.009049       0.009421       0.014043      -0.022685      -0.015306      -0.004599       0.019905             13.946348      11.341566      -3.022691       5.511614       9.212259       2.326584      21.285219           0.000656
           89              C       2.869858      17.737181       4.041563      -0.093108      35.922580 0.44752927E+03  0.10613580E+05                                 9.577629                            7.148926      -0.087637       1.945675                    0.999385      29.486965      85.553834       0.603079       0.428244      -1.055213      -0.001784      -0.000731       0.009901       0.010087       0.032142      -0.028220      -0.003950      -0.016201      -0.060875      -0.043907      -0.005861       0.049768             11.550721      11.927231      -4.180114       5.166283       8.415583      -0.757988      14.309349           0.000140
           90              C       4.428854      17.034061       5.836055       0.575334      24.900306 0.25028536E+03  0.51732546E+04                                 7.877731                            5.588481      -0.099577       2.018693                    0.999653      22.369368      62.153038       0.633278       0.467933      -1.024078       0.026911      -0.037713       0.001240       0.046346       0.095111      -0.014525       0.009064      -0.057802      -0.127293      -0.085029      -0.035604       0.120633             10.053887      11.951762      -6.275130       2.351133       9.410640      -1.276513       8.799258           0.000138
           91              C       0.913852       2.403428       6.725389       0.639736      24.871696 0.24906630E+03  0.51514953E+04                                 7.978750                            5.648069      -0.177625       2.004330                    0.999605      21.890170      61.218322       0.616555       0.480304      -1.015499      -0.026387       0.048286       0.029302       0.062341       0.075714      -0.001015      -0.049000      -0.042629      -0.115274      -0.082718      -0.026203       0.108921             10.078485       8.192288      -3.994135      -2.081314       9.791853       4.884933      12.251315          -0.000103
           92              C       1.252764       0.340648       2.237576       0.642627      22.607398 0.24266773E+03  0.49860737E+04                                 7.508065                            5.577405      -0.131131       2.025524                    0.999381      21.750515      60.606042       0.620120       0.480710      -1.015392      -0.022239      -0.006876      -0.055010       0.059732       0.046071      -0.043204      -0.051360      -0.092758      -0.186451      -0.091228      -0.028096       0.119323              9.308901       7.934799      -0.770127       3.641103       5.342331       1.476636      14.649573           0.000127
           93              C       2.804497       9.501630       5.573369      -0.013099      40.833508 0.43960991E+03  0.10254396E+05                                10.202413                            6.904336       0.035554       2.016618                    0.999112      27.013835      74.716640       0.645737       0.406638      -1.081983      -0.028283      -0.023932      -0.000954       0.037062       0.000050      -0.016496       0.003226      -0.005427       0.017367      -0.017574      -0.000343       0.017918             13.503413      14.764586       8.004885       3.649985      12.627636       0.604563      13.118015           0.027031
           94              C       2.380857       9.501691       4.272600      -0.102963      35.337507 0.44016079E+03  0.10406752E+05                                 9.474157                            7.095573      -0.088003       1.944286                    0.999443      29.574898      85.977782       0.603959       0.428938      -1.053655      -0.011169      -0.019875      -0.000002       0.022798      -0.024131      -0.032543      -0.006401      -0.017642      -0.077705      -0.051586       0.009441       0.042146             11.305133      11.013869       4.250113       4.652269       8.613270       0.987802      14.288261           0.005511
           95              C       1.321757       8.627449       3.858000      -0.016420      39.764768 0.42070123E+03  0.97067920E+04                                10.005532                            6.734495       0.082154       2.034681                    0.999243      26.704137      73.476126       0.656654       0.404266      -1.083485       0.022622       0.005898       0.034121       0.041362       0.008157      -0.007769       0.007096       0.023065      -0.037204      -0.019980      -0.001244       0.021223             13.277715       9.791750       2.976721       4.322182       9.002214      -2.176179      21.039180           0.007187
           96              C       0.787970       7.774763       4.750498      -0.102898      35.710288 0.42929717E+03  0.10088000E+05                                 9.540021                            7.001116      -0.122786       1.933128                    0.999419      29.435051      85.346182       0.608767       0.428162      -1.053996       0.011622       0.008806       0.021987       0.026383      -0.026420      -0.002801       0.035314       0.017889      -0.121834      -0.059554       0.005082       0.054473             11.604429       7.420338       2.503193       0.468946       9.492040      -4.642670      17.900909           0.007030
           97              C       1.223714       7.720071       6.105071      -0.028649      40.864989 0.42955528E+03  0.99606060E+04                                10.179259                            6.800977       0.076334       2.031591                    0.999265      26.874366      74.075204       0.654161       0.403789      -1.084046       0.012970       0.025944      -0.036550       0.046661      -0.003112       0.012493       0.008450       0.002902       0.020998      -0.016111      -0.000964       0.017075             13.511167      10.410699       6.133823      -1.577228      13.766774      -5.808592      16.356029           0.004425
           98              C       2.206559       8.608682       6.529166      -0.100295      35.449641 0.44864384E+03  0.10644896E+05                                 9.479861                            7.150063      -0.088224       1.942914                    0.999433      29.603868      85.866997       0.604111       0.427316      -1.055958      -0.001923       0.008892      -0.017130       0.019396      -0.047925       0.002275       0.010124       0.014454       0.026197      -0.054172       0.009394       0.044778             11.254182      11.165690       6.454322      -0.216574      12.091231      -2.203610      10.505623           0.004257
           99              C       3.927748      10.436878       6.035443       0.575689      24.622315 0.26024326E+03  0.54182638E+04                                 7.819490                            5.699692      -0.055923       2.037186                    0.999391      22.273896      61.608538       0.628450       0.468117      -1.026535       0.041206       0.029355      -0.000027       0.050592      -0.083982       0.021959      -0.051121      -0.056582      -0.096484      -0.077478      -0.046247       0.123725              9.809049      11.870503       5.931483       1.480445       8.981758       1.837547       8.574886          -0.001332
          100              C       0.800074       8.680918       2.433800       0.618293      23.757428 0.26542021E+03  0.55576583E+04                                 7.705432                            5.800673      -0.058433       2.041204                    0.999440      22.121103      61.517122       0.615310       0.475394      -1.021787      -0.016051       0.000606      -0.060258       0.062362      -0.056088      -0.037490       0.026028      -0.081483      -0.225893      -0.091272      -0.024314       0.115586              9.499982       7.477960       1.075154       3.062311       5.512941      -1.073666      15.509046           0.000984
          101              C       0.584623       6.765879       7.041878       0.627265      24.585373 0.25692010E+03  0.53429894E+04                                 7.859328                            5.703555      -0.132602       2.014619                    0.999390      22.051549      61.373288       0.620291       0.474815      -1.020776      -0.029227      -0.038840       0.033651       0.059119      -0.080217       0.005753       0.036410       0.032603      -0.134520      -0.085516      -0.021136       0.106652              9.750768       7.108432       3.863500      -1.680476      10.263808      -3.742726      11.880062           0.000195
          102              C       1.879751       3.034739      30.101258      -0.016793      41.723629 0.43053638E+03  0.99857876E+04                                10.327481                            6.811928       0.083083       2.034255                    0.999170      26.790084      73.773095       0.653389       0.404168      -1.084146       0.015499       0.038265      -0.022363       0.046952      -0.006481      -0.008033      -0.002858       0.037107      -0.011389      -0.019006      -0.004598       0.023603             13.961016      10.516859       3.660429      -5.342974      20.707193      -3.553489      10.658996           0.000285
          103              C       2.930378       3.090338      29.069505      -0.101971      35.617750 0.43360146E+03  0.10209869E+05                                 9.525332                            7.035301      -0.087984       1.945957                    0.999461      29.414097      85.243266       0.607674       0.428061      -1.054545      -0.009801       0.001585       0.018306       0.020825      -0.013684       0.037839       0.023081       0.048103       0.012124      -0.052620       0.000506       0.052114             11.642283      11.042701       2.080646      -6.371805      12.263348      -2.837569      11.620799           0.000042
          104              C       3.243872       4.284629      28.575782      -0.030545      40.796378 0.43565220E+03  0.10137480E+05                                10.175012                            6.854259       0.024636       2.009439                    0.999219      27.168302      75.013010       0.650884       0.404401      -1.083653      -0.042023       0.004248       0.033563       0.053949      -0.010606       0.005077       0.011928       0.002472      -0.009414      -0.018978       0.005094       0.013884             13.716716      12.923109       0.103890      -8.797892      13.105198      -0.345774      15.121842           0.002480
          105              C       2.812970       5.560178      29.161286      -0.094156      36.717284 0.46676156E+03  0.11164024E+05                                 9.691038                            7.280857      -0.063766       1.950031                    0.999357      29.643213      85.801016       0.601283       0.425894      -1.058817       0.005518      -0.016089       0.000455       0.017015       0.006384       0.038361      -0.013268       0.012135      -0.018430      -0.042781       0.001875       0.040906             11.717112      10.946353      -2.134875      -6.256496      12.533553       2.488432      11.671429           0.000299
          106              C       1.825283       5.443253      30.183545      -0.027840      41.277741 0.42731420E+03  0.99011328E+04                                10.248248                            6.785286       0.058536       2.025641                    0.999127      26.891321      74.227055       0.654257       0.404036      -1.083284       0.011855      -0.043620      -0.012164       0.046810       0.011655       0.001961      -0.000920       0.020907      -0.021006      -0.012637      -0.006597       0.019234             13.791439      10.262392      -3.531104      -5.243643      20.479617       3.460360      10.632308           0.001455
          107              C       1.364121       4.199058      30.598146      -0.098748      35.712696 0.42590628E+03  0.99949939E+04                                 9.559192                            6.981870      -0.146100       1.927448                    0.999485      29.391037      85.342921       0.608103       0.429201      -1.052672       0.006877       0.013790      -0.016531       0.022599       0.006257       0.024597      -0.004402       0.076542       0.100623      -0.056045       0.003200       0.052845             11.679159       7.339703      -0.094382      -2.598547      20.044618       0.107045       7.653156          -0.000088
          108              C       1.371383       1.734027      30.579157       0.608097      25.689645 0.27773657E+03  0.58784243E+04                                 8.101606                            5.919158      -0.045987       2.040376                    0.999624      22.390556      62.482287       0.611731       0.473062      -1.023645      -0.024729      -0.054887       0.017170       0.062602      -0.013662       0.053359       0.041396       0.057201       0.241251      -0.090268      -0.020474       0.110743             10.223479       8.272801       3.179851      -2.558514      15.648977      -3.692820       6.748661           0.000046
          109              C       4.283606       4.362643      27.455411       0.624438      24.701123 0.24077241E+03  0.49092462E+04                                 7.780244                            5.460136       0.061732       2.084141                    0.999312      21.473133      58.498943       0.646944       0.464335      -1.030111       0.046493       0.000082      -0.044676       0.064479      -0.008815       0.091496      -0.007414       0.066049       0.007268      -0.075551      -0.035151       0.110702              9.972114       9.539635       0.403096      -6.017112       9.456145      -0.267434      10.920563           0.000063
          110              C       1.240660       6.659284      30.759555       0.626429      24.577769 0.26231718E+03  0.54846762E+04                                 7.914466                            5.782593      -0.099472       2.028920                    0.999585      22.078693      61.651951       0.612819       0.478024      -1.018869      -0.022808       0.050385       0.025138       0.060752       0.015391       0.057847      -0.047511       0.039852       0.241869      -0.092054      -0.022944       0.114998              9.980146       8.319750      -3.350223      -2.841003      14.654263       3.793040       6.966426           0.000191
          111              C       2.728242      17.745016      21.214250      -0.019381      41.829929 0.43651427E+03  0.10169765E+05                                10.368932                            6.884179       0.026034       2.015234                    0.999177      26.963303      74.664402       0.645738       0.407134      -1.081063       0.033918       0.019325      -0.014134       0.041517      -0.003156       0.003468       0.001156      -0.009515       0.045660      -0.013779      -0.001902       0.015681             13.927083      16.099350       8.473453      -3.671239      12.768247      -0.297856      12.913651          -0.004821
          112              C       3.386699       0.560567      22.119409      -0.094005      36.688089 0.45544623E+03  0.10848153E+05                                 9.718280                            7.213474      -0.078002       1.946117                    0.999399      29.633909      86.149666       0.600212       0.428433      -1.055159       0.011671       0.000518      -0.016570       0.020274      -0.039132      -0.010215      -0.013809       0.003010      -0.003524      -0.045176       0.005296       0.039880             11.721832      12.596698       7.092401       0.380536      12.223181       2.279440      10.345616          -0.001877
          113              C       4.455482       1.395039      21.676324      -0.037720      40.938762 0.41601279E+03  0.95917936E+04                                10.208015                            6.713975       0.048545       2.026423                    0.999269      26.815768      74.262469       0.653776       0.406335      -1.079843      -0.026607      -0.032618      -0.026088       0.049523      -0.010245      -0.015346      -0.004584       0.004453      -0.022464      -0.021552       0.003021       0.018531             13.611096      11.403507       6.494516       1.944175      13.199458       5.744726      16.230322           0.003721
          114              C       4.891226       1.306765      20.356565      -0.088258      36.520101 0.45258246E+03  0.10752962E+05                                 9.680251                            7.178346      -0.103606       1.938137                    0.999374      29.481148      85.338917       0.603800       0.426955      -1.057053      -0.006790      -0.019418       0.004779       0.021119      -0.027265       0.006563      -0.024623       0.004454      -0.123029      -0.050054      -0.002901       0.052955             11.752925       7.691236       2.571686      -0.533823       9.650419       4.699635      17.917122          -0.001880
          115              C       4.255766       0.348112      19.454572      -0.038038      42.447471 0.45508531E+03  0.10690270E+05                                10.425477                            6.991819       0.089657       2.029031                    0.999101      27.271526      75.295753       0.647279       0.402827      -1.086290      -0.007776       0.001434       0.047684       0.048336       0.007907       0.009124       0.009319       0.013958      -0.023018      -0.015275      -0.004629       0.019904             13.941595      11.336890       3.020867      -5.508674       9.209376       2.326810      21.278518          -0.001182
          116              C       3.182142      17.604607      19.866008      -0.093015      35.908690 0.44739614E+03  0.10609308E+05                                 9.574343                            7.147424      -0.086940       1.945921                    0.999386      29.481507      85.524937       0.603216       0.428192      -1.055278       0.001826      -0.000687       0.009947       0.010137      -0.032104       0.028250      -0.003816      -0.016153      -0.060588      -0.043941      -0.005712       0.049653             11.545473      11.920907       4.176981      -5.162916       8.411915      -0.756736      14.303597          -0.001631
          117              C       1.623146      16.901487      21.660500       0.574622      24.908864 0.25041397E+03  0.51760676E+04                                 7.877957                            5.589087      -0.097331       2.019447                    0.999655      22.364846      62.121400       0.633447       0.467794      -1.024255      -0.026898      -0.037690       0.001214       0.046320      -0.095113       0.014605       0.009179      -0.057783      -0.126405      -0.085206      -0.035277       0.120482             10.053606      11.951017       6.274775      -2.351065       9.410413      -1.276545       8.799387           0.001748
          118              C       5.138148       2.270855      22.549833       0.639687      24.870611 0.24906360E+03  0.51514155E+04                                 7.978506                            5.648064      -0.177605       2.004360                    0.999604      21.889671      61.216390       0.616552       0.480308      -1.015499       0.026411       0.048239       0.029294       0.062311      -0.075714       0.001101      -0.048957      -0.042664      -0.115312      -0.082630      -0.026308       0.108938             10.077837       8.191393       3.993185       2.080902       9.790623       4.884443      12.251495           0.000138
          119              C       4.799236       0.208075      18.062021       0.642601      22.605665 0.24265722E+03  0.49858003E+04                                 7.507618                            5.577272      -0.131099       2.025556                    0.999379      21.750177      60.604614       0.620130       0.480708      -1.015394       0.022231      -0.006853      -0.055007       0.059724      -0.046139       0.043163      -0.051346      -0.092792      -0.186262      -0.091142      -0.028198       0.119340              9.307903       7.933829       0.770021      -3.639950       5.342145       1.476920      14.647734          -0.000077
          120              C       3.247503       9.369056      21.397814      -0.013126      40.836885 0.43963358E+03  0.10255131E+05                                10.203112                            6.904587       0.035399       2.016563                    0.999111      27.014625      74.720536       0.645714       0.406645      -1.081974       0.028307      -0.023952      -0.000959       0.037094      -0.000008       0.016520       0.003224      -0.005414       0.017385      -0.017586      -0.000366       0.017952             13.504777      14.766470      -8.006007      -3.650599      12.628777       0.604855      13.119086           0.026910
          121              C       3.671143       9.369118      20.097045      -0.102974      35.340200 0.44018996E+03  0.10407675E+05                                 9.474810                            7.095909      -0.088119       1.944239                    0.999443      29.576070      85.983800       0.603928       0.428951      -1.053642       0.011158      -0.019877       0.000001       0.022794       0.024129       0.032539      -0.006401      -0.017600      -0.077696      -0.051576       0.009436       0.042140             11.306180      11.015048      -4.250614      -4.652941       8.613884       0.987986      14.289608           0.005535
          122              C       4.730243       8.494875      19.682444      -0.016435      39.767194 0.42071961E+03  0.97073506E+04                                10.006017                            6.734678       0.082076       2.034649                    0.999243      26.704794      73.479147       0.656638       0.404271      -1.083479      -0.022612       0.005905       0.034127       0.041363      -0.008151       0.007777       0.007098       0.023075      -0.037197      -0.019983      -0.001243       0.021226             13.278671       9.792486      -2.976956      -4.322698       9.002633      -2.176278      21.040893           0.007177
          123              C       5.264030       7.642190      20.574943      -0.102914      35.712551 0.42932201E+03  0.10088765E+05                                 9.540493                            7.001356      -0.122900       1.933078                    0.999419      29.436213      85.351308       0.608750       0.428166      -1.053989      -0.011605       0.008832       0.021995       0.026391       0.026408       0.002802       0.035313       0.017916      -0.121808      -0.059550       0.005091       0.054459             11.605188       7.420822      -2.503433      -0.468973       9.492529      -4.643020      17.902213           0.007084
          124              C       4.828286       7.587498      21.929515      -0.028680      40.868224 0.42958357E+03  0.99614521E+04                                10.179839                            6.801220       0.076282       2.031560                    0.999265      26.875402      74.079398       0.654145       0.403792      -1.084041      -0.012948       0.025962      -0.036546       0.046662       0.003097      -0.012489       0.008436       0.002918       0.021016      -0.016088      -0.000985       0.017074             13.512231      10.411598      -6.134483       1.577530      13.767787      -5.809225      16.357307           0.004429
          125              C       3.845441       8.476109      22.353610      -0.100296      35.451383 0.44866202E+03  0.10645468E+05                                 9.480278                            7.150270      -0.088316       1.942880                    0.999433      29.604466      85.870153       0.604093       0.427324      -1.055950       0.001928       0.008912      -0.017129       0.019405       0.047923      -0.002273       0.010119       0.014487       0.026210      -0.054172       0.009398       0.044775             11.254861      11.166575      -6.454923       0.216631      12.091921      -2.203763      10.506088           0.004291
          126              C       2.124252      10.304305      21.859888       0.575662      24.623797 0.26025492E+03  0.54186121E+04                                 7.819958                            5.699900      -0.056004       2.037153                    0.999391      22.275060      61.614024       0.628420       0.468130      -1.026519      -0.041228       0.029362      -0.000023       0.050615       0.083975      -0.021958      -0.051110      -0.056620      -0.096490      -0.077467      -0.046252       0.123720              9.809897      11.871771      -5.932192      -1.480804       8.982478       1.837806       8.575441          -0.001354
          127              C       5.251926       8.548345      18.258244       0.618291      23.757764 0.26542153E+03  0.55577090E+04                                 7.705565                            5.800716      -0.058482       2.041186                    0.999440      22.121410      61.518692       0.615302       0.475399      -1.021782       0.016056       0.000612      -0.060261       0.062366       0.056091       0.037489       0.026030      -0.081475      -0.225874      -0.091266      -0.024318       0.115584              9.500305       7.478165      -1.075154      -3.062571       5.513012      -1.073677      15.509740           0.000985
          128              C       5.467377       6.633305      22.866322       0.627249      24.586337 0.25692848E+03  0.53432137E+04                                 7.859550                            5.703648      -0.132683       2.014582                    0.999390      22.052046      61.375201       0.620285       0.474815      -1.020775       0.029259      -0.038817       0.033651       0.059120       0.080209      -0.005760       0.036405       0.032607      -0.134517      -0.085511      -0.021130       0.106642              9.751198       7.108770      -3.863751       1.680700      10.264169      -3.743111      11.880657           0.000201
          129              C       4.172249       3.167312      14.276814      -0.016783      41.724102 0.43053909E+03  0.99858811E+04                                10.327615                            6.811989       0.082970       2.034221                    0.999170      26.790130      73.773692       0.653380       0.404172      -1.084142      -0.015464       0.038264      -0.022404       0.046960       0.006491       0.008030      -0.002845       0.037117      -0.011323      -0.019015      -0.004587       0.023601             13.961182      10.516776      -3.660399       5.342817      20.707940      -3.553352      10.658830           0.000347
          130              C       3.121622       3.222912      13.245060      -0.101981      35.616319 0.43358771E+03  0.10209436E+05                                 9.525005                            7.035156      -0.087860       1.946004                    0.999461      29.413516      85.240363       0.607686       0.428057      -1.054550       0.009868       0.001569       0.018261       0.020816       0.013668      -0.037848       0.023111       0.048050       0.012109      -0.052630       0.000520       0.052110             11.641666      11.041929      -2.080443       6.371167      12.263078      -2.837323      11.619992          -0.000039
          131              C       2.808128       4.417202      12.751337      -0.030560      40.794074 0.43564227E+03  0.10137151E+05                                10.174456                            6.854088       0.024805       2.009489                    0.999219      27.168118      75.011179       0.650908       0.404390      -1.083664       0.042059       0.004258       0.033539       0.053962       0.010587      -0.005032       0.011930       0.002470      -0.009394      -0.018942       0.005056       0.013886             13.715546      12.921721      -0.104069       8.796709      13.104552      -0.345906      15.120365           0.003101
          132              C       3.239030       5.692751      13.336842      -0.094173      36.717139 0.46676653E+03  0.11164151E+05                                 9.690942                            7.280861      -0.063730       1.950038                    0.999357      29.643345      85.800887       0.601289       0.425890      -1.058822      -0.005485      -0.016095       0.000435       0.017009      -0.006396      -0.038347      -0.013262       0.012083      -0.018449      -0.042778       0.001903       0.040875             11.716873      10.946031       2.134705       6.256231      12.533420       2.488330      11.671168           0.000371
          133              C       4.226717       5.575827      14.359101      -0.027823      41.277613 0.42731143E+03  0.99010596E+04                                10.248254                            6.785280       0.058515       2.025636                    0.999127      26.891224      74.226928       0.654254       0.404038      -1.083282      -0.011839      -0.043615      -0.012185       0.046807      -0.011662      -0.001964      -0.000915       0.020915      -0.020995      -0.012644      -0.006596       0.019240             13.791449      10.262186       3.530970       5.243468      20.480000       3.460361      10.632160           0.001660
          134              C       4.687879       4.331631      14.773701      -0.098756      35.714125 0.42592131E+03  0.99954622E+04                                 9.559510                            6.982029      -0.146220       1.927404                    0.999485      29.391737      85.346214       0.608089       0.429205      -1.052667      -0.006838       0.013787      -0.016562       0.022608      -0.006266      -0.024605      -0.004392       0.076523       0.100623      -0.056036       0.003186       0.052850             11.679664       7.339868       0.094331       2.598579      20.045811       0.107143       7.653314          -0.000173
          135              C       4.680617       1.866600      14.754712       0.608107      25.689359 0.27773196E+03  0.58783135E+04                                 8.101548                            5.919100      -0.045957       2.040384                    0.999624      22.390742      62.483129       0.611734       0.473061      -1.023643       0.024753      -0.054902       0.017123       0.062611       0.013658      -0.053357       0.041397       0.057166       0.241290      -0.090259      -0.020490       0.110749             10.223373       8.272638      -3.179698       2.558407      15.649032      -3.692625       6.748449           0.000042
          136              C       1.768394       4.495216      11.630967       0.624402      24.700474 0.24077217E+03  0.49091959E+04                                 7.779993                            5.460082       0.061892       2.084206                    0.999311      21.472193      58.494390       0.646962       0.464326      -1.030125      -0.046458       0.000078      -0.044706       0.064475       0.008810      -0.091499      -0.007397       0.066018       0.007239      -0.075564      -0.035129       0.110693              9.971613       9.539029      -0.403140       6.016668       9.455766      -0.267398      10.920044           0.000153
          137              C       4.811340       6.791857      14.935111       0.626425      24.577862 0.26231792E+03  0.54847022E+04                                 7.914509                            5.782614      -0.099492       2.028913                    0.999585      22.078829      61.652642       0.612815       0.478026      -1.018866       0.022817       0.050386       0.025127       0.060751      -0.015390      -0.057848      -0.047504       0.039841       0.241875      -0.092048      -0.022950       0.114998              9.980224       8.319677       3.350192       2.840948      14.654548       3.793108       6.966448           0.000229
          138              C       8.780242      -0.082736      26.259083      -0.019374      41.829017 0.43650644E+03  0.10169529E+05                                10.368771                            6.884113       0.026056       2.015244                    0.999177      26.963017      74.663216       0.645742       0.407133      -1.081064       0.033911      -0.019330       0.014137       0.041515       0.003156      -0.003470       0.001154      -0.009516       0.045677      -0.013783      -0.001904       0.015687             13.926770      16.098936      -8.473171       3.671162      12.767935      -0.297842      12.913438          -0.004833
          139              C       9.438699      17.101713      25.353925      -0.093999      36.687486 0.45543886E+03  0.10847927E+05                                 9.718165                            7.213412      -0.077977       1.946129                    0.999399      29.633607      86.148425       0.600215       0.428433      -1.055160       0.011666      -0.000523       0.016569       0.020271       0.039133       0.010213      -0.013812       0.003011      -0.003534      -0.045177       0.005294       0.039883             11.721625      12.596456      -7.092206      -0.380507      12.222936       2.279392      10.345483          -0.001869
          140              C      10.507482      16.267241      25.797009      -0.037715      40.938150 0.41600785E+03  0.95916442E+04                                10.207898                            6.713927       0.048555       2.026429                    0.999269      26.815578      74.261627       0.653780       0.406334      -1.079845      -0.026609       0.032613       0.026089       0.049521       0.010247       0.015346      -0.004587       0.004456      -0.022461      -0.021553       0.003022       0.018532             13.610871      11.403292      -6.494322      -1.944096      13.199179       5.744602      16.230141           0.003708
          141              C      10.943226      16.355514      27.116768      -0.088251      36.519235 0.45257208E+03  0.10752637E+05                                 9.680069                            7.178246      -0.103559       1.938156                    0.999374      29.480715      85.336917       0.603808       0.426953      -1.057056      -0.006797       0.019410      -0.004777       0.021114       0.027265      -0.006566      -0.024627       0.004460      -0.123029      -0.050057      -0.002900       0.052957             11.752686       7.691058      -2.571542       0.533867       9.650148       4.699497      17.916852          -0.001888
          142              C      10.307766      17.314167      28.018761      -0.038031      42.446203 0.45507460E+03  0.10689938E+05                                10.425228                            6.991710       0.089733       2.029058                    0.999102      27.271194      75.294149       0.647289       0.402824      -1.086294      -0.007782      -0.001445      -0.047675       0.048327      -0.007912      -0.009118       0.009320       0.013966      -0.022981      -0.015269      -0.004634       0.019903             13.941236      11.336590      -3.020714       5.508554       9.209113       2.326721      21.278003          -0.001335
          143              C       9.234142       0.057672      27.607326      -0.093007      35.907499 0.44738205E+03  0.10608864E+05                                 9.574081                            7.147280      -0.086874       1.945948                    0.999386      29.480899      85.522050       0.603228       0.428188      -1.055283       0.001812       0.000675      -0.009944       0.010130       0.032102      -0.028258      -0.003820      -0.016147      -0.060581      -0.043945      -0.005710       0.049655             11.545113      11.920497      -4.176760       5.162752       8.411632      -0.756711      14.303210          -0.001629
          144              C       7.675146       0.760792      25.812834       0.574616      24.908598 0.25041181E+03  0.51760074E+04                                 7.877886                            5.589056      -0.097317       2.019455                    0.999655      22.364671      62.120652       0.633450       0.467793      -1.024256      -0.026899       0.037685      -0.001211       0.046317       0.095108      -0.014605       0.009178      -0.057783      -0.126396      -0.085202      -0.035274       0.120476             10.053449      11.950778      -6.274611       2.351019       9.410249      -1.276510       8.799320           0.001746
          145              C      11.190148      15.391425      24.923500       0.639686      24.870592 0.24906409E+03  0.51514256E+04                                 7.978490                            5.648065      -0.177602       2.004361                    0.999604      21.889648      61.216229       0.616553       0.480308      -1.015500       0.026409      -0.048240      -0.029293       0.062311       0.075714      -0.001102      -0.048957      -0.042662      -0.115312      -0.082629      -0.026309       0.108939             10.077780       8.191335      -3.993108      -2.080853       9.790524       4.884396      12.251481           0.000136
          146              C      10.851236      17.454205      29.411313       0.642596      22.605929 0.24266050E+03  0.49858757E+04                                 7.507661                            5.577304      -0.131116       2.025550                    0.999380      21.750084      60.604058       0.620130       0.480707      -1.015396       0.022217       0.006839       0.055007       0.059717       0.046134      -0.043166      -0.051344      -0.092780      -0.186271      -0.091145      -0.028188       0.119333              9.307995       7.933912      -0.770009       3.640021       5.342167       1.476927      14.647906          -0.000099
          147              C       9.299503       8.293223      26.075520      -0.013125      40.836806 0.43963313E+03  0.10255116E+05                                10.203093                            6.904581       0.035401       2.016564                    0.999111      27.014603      74.720414       0.645714       0.406645      -1.081974       0.028304       0.023956       0.000961       0.037094       0.000007      -0.016521       0.003225      -0.005413       0.017388      -0.017586      -0.000367       0.017954             13.504751      14.766411       8.005998       3.650584      12.628774       0.604869      13.119067           0.026906
          148              C       9.723143       8.293162      27.376289      -0.102971      35.339923 0.44018631E+03  0.10407560E+05                                 9.474744                            7.095870      -0.088103       1.944246                    0.999443      29.575918      85.983061       0.603932       0.428949      -1.053643       0.011153       0.019881       0.000000       0.022796      -0.024130      -0.032541      -0.006399      -0.017599      -0.077694      -0.051577       0.009435       0.042142             11.306088      11.014934       4.250588       4.652878       8.613837       0.987994      14.289495           0.005534
          149              C      10.782243       9.167404      27.790889      -0.016429      39.766658 0.42071471E+03  0.97072039E+04                                10.005912                            6.734630       0.082099       2.034658                    0.999243      26.704633      73.478437       0.656642       0.404270      -1.083480      -0.022616      -0.005900      -0.034124       0.041361       0.008151      -0.007776       0.007099       0.023076      -0.037190      -0.019983      -0.001242       0.021226             13.278487       9.792361       2.976951       4.322591       9.002541      -2.176201      21.040559           0.007162
          150              C      11.316030      10.020090      26.898391      -0.102911      35.712187 0.42931797E+03  0.10088639E+05                                 9.540413                            7.001314      -0.122880       1.933087                    0.999419      29.436014      85.350386       0.608753       0.428165      -1.053991      -0.011609      -0.008828      -0.021994       0.026390      -0.026409      -0.002804       0.035316       0.017917      -0.121806      -0.059551       0.005091       0.054461             11.605070       7.420760       2.503426       0.468941       9.492426      -4.642933      17.902023           0.007080
          151              C      10.880286      10.074782      25.543818      -0.028679      40.868033 0.42958208E+03  0.99614063E+04                                10.179801                            6.801205       0.076287       2.031563                    0.999265      26.875348      74.079146       0.654146       0.403791      -1.084042      -0.012950      -0.025959       0.036547       0.046662      -0.003096       0.012489       0.008436       0.002919       0.021018      -0.016088      -0.000986       0.017074             13.512173      10.411576       6.134478      -1.577539      13.767722      -5.809173      16.357222           0.004427
          152              C       9.897441       9.186171      25.119723      -0.100296      35.451383 0.44866246E+03  0.10645481E+05                                 9.480278                            7.150274      -0.088316       1.942880                    0.999433      29.604473      85.870177       0.604093       0.427324      -1.055950       0.001925      -0.008909       0.017130       0.019404      -0.047923       0.002272       0.010118       0.014488       0.026209      -0.054173       0.009397       0.044775             11.254871      11.166584       6.454944      -0.216642      12.091943      -2.203763      10.506085           0.004291
          153              C       8.176252       7.357975      25.613446       0.575663      24.623821 0.26025532E+03  0.54186219E+04                                 7.819958                            5.699903      -0.055995       2.037155                    0.999391      22.275070      61.614034       0.628420       0.468130      -1.026520      -0.041229      -0.029361       0.000023       0.050615      -0.083977       0.021958      -0.051110      -0.056624      -0.096489      -0.077469      -0.046253       0.123721              9.809900      11.871752       5.932203       1.480804       8.982501       1.837809       8.575446          -0.001355
          154              C      11.303926       9.113935      29.215089       0.618287      23.757884 0.26542335E+03  0.55577540E+04                                 7.705584                            5.800734      -0.058489       2.041184                    0.999440      22.121414      61.518638       0.615301       0.475399      -1.021782       0.016051      -0.000605       0.060260       0.062364      -0.056091      -0.037489       0.026030      -0.081473      -0.225876      -0.091266      -0.024318       0.115584              9.500305       7.478167       1.075184       3.062527       5.513024      -1.073649      15.509724           0.000984
          155              C      11.519377      11.028974      24.607011       0.627248      24.586355 0.25692876E+03  0.53432194E+04                                 7.859548                            5.703648      -0.132679       2.014583                    0.999390      22.052034      61.375112       0.620286       0.474815      -1.020775       0.029257       0.038818      -0.033650       0.059120      -0.080208       0.005760       0.036405       0.032610      -0.134515      -0.085512      -0.021130       0.106642              9.751199       7.108785       3.863765      -1.680703      10.264157      -3.743101      11.880655           0.000201
          156              C      10.224249      14.760114       1.547631      -0.016785      41.722065 0.43052476E+03  0.99854317E+04                                10.327174                            6.811814       0.083102       2.034266                    0.999170      26.789674      73.771185       0.653399       0.404165      -1.084150      -0.015452      -0.038258       0.022410       0.046954      -0.006490      -0.008036      -0.002850       0.037117      -0.011425      -0.019004      -0.004612       0.023617             13.960396      10.516780       3.660233      -5.342745      20.706123      -3.552734      10.658286           0.000141
          157              C       9.173622      14.704515       2.579384      -0.101919      35.612836 0.43354010E+03  0.10208022E+05                                 9.524435                            7.034773      -0.087586       1.946127                    0.999461      29.411059      85.231688       0.607703       0.428058      -1.054551       0.009825      -0.001571      -0.018275       0.020808      -0.013672       0.037857       0.023103       0.048153       0.012028      -0.052647       0.000501       0.052146             11.641002      11.042015       2.080107      -6.371121      12.261827      -2.836653      11.619164          -0.000017
          158              C       8.860128      13.510224       3.073107      -0.030494      40.792448 0.43561153E+03  0.10136255E+05                                10.174294                            6.853883       0.024836       2.009515                    0.999219      27.166898      75.007072       0.650913       0.404395      -1.083661       0.042013      -0.004243      -0.033542       0.053927      -0.010603       0.005052       0.011921       0.002494      -0.009476      -0.018961       0.005069       0.013892             13.715701      12.922609       0.103338      -8.797221      13.104267      -0.345063      15.120225           0.002792
          159              C       9.291030      12.234675       2.487603      -0.094170      36.717520 0.46676369E+03  0.11164071E+05                                 9.691038                            7.280834      -0.063697       1.950049                    0.999357      29.643331      85.800923       0.601290       0.425889      -1.058822      -0.005498       0.016087      -0.000445       0.017007       0.006391       0.038347      -0.013264       0.012134      -0.018476      -0.042774       0.001886       0.040888             11.717264      10.946672      -2.135089      -6.256674      12.533653       2.488656      11.671466           0.000289
          160              C      10.278717      12.351600       1.465344      -0.027851      41.278688 0.42732441E+03  0.99014335E+04                                10.248403                            6.785368       0.058514       2.025628                    0.999127      26.891711      74.228493       0.654252       0.404036      -1.083284      -0.011836       0.043620       0.012192       0.046813       0.011663       0.001951      -0.000904       0.020907      -0.021052      -0.012627      -0.006620       0.019247             13.791727      10.262665      -3.531126      -5.243807      20.480023       3.460600      10.632493           0.001563
          161              C      10.739879      13.595795       1.050743      -0.098765      35.713626 0.42591876E+03  0.99953641E+04                                 9.559325                            6.981948      -0.146178       1.927412                    0.999485      29.391741      85.345410       0.608102       0.429198      -1.052674      -0.006824      -0.013788       0.016589       0.022624       0.006273       0.024596      -0.004387       0.076555       0.100552      -0.056041       0.003204       0.052837             11.679312       7.339892      -0.094222      -2.598631      20.044832       0.107277       7.653213          -0.000150
          162              C      10.732617      16.060826       1.069732       0.608105      25.688903 0.27773079E+03  0.58782546E+04                                 8.101359                            5.919047      -0.045871       2.040415                    0.999624      22.390225      62.480528       0.611746       0.473054      -1.023652       0.024762       0.054899      -0.017089       0.062602      -0.013676       0.053358       0.041403       0.057204       0.241248      -0.090281      -0.020460       0.110741             10.222995       8.272724       3.179738      -2.558363      15.648090      -3.692267       6.748171           0.000038
          163              C       7.820394      13.432210       4.193478       0.624311      24.702131 0.24077962E+03  0.49094064E+04                                 7.780353                            5.460148       0.062213       2.084300                    0.999312      21.473161      58.498183       0.646959       0.464323      -1.030122      -0.046502      -0.000137       0.044620       0.064447      -0.008836       0.091492      -0.007435       0.066064       0.007173      -0.075556      -0.035148       0.110703              9.972374       9.540094       0.402438      -6.017235       9.456736      -0.266917      10.920294           0.000103
          164              C      10.863340      11.135569       0.889334       0.626429      24.578053 0.26232016E+03  0.54847553E+04                                 7.914532                            5.782628      -0.099471       2.028916                    0.999585      22.078828      61.652475       0.612816       0.478024      -1.018868       0.022819      -0.050386      -0.025122       0.060750       0.015403       0.057846      -0.047506       0.039856       0.241859      -0.092060      -0.022932       0.114992              9.980296       8.319823      -3.350254      -2.841069      14.654503       3.793205       6.966560           0.000211
          165              O      11.119945       1.559739      10.855569      -0.525126      29.071810 0.41574608E+03  0.93443585E+04                                 7.378072                            6.151927       0.616257       2.253846                    0.998862      26.433706      66.536965       0.798287       0.341370      -1.156852      -0.048718       0.006198       0.001011       0.049121       0.019054       0.037306       0.034790      -0.017614      -0.080183      -0.056786      -0.005665       0.062451              8.544398       9.964038       4.804844       0.774802       8.831570       0.840771       6.837585           0.040472
          166              O      10.704778       1.006304       8.795226      -0.519362      29.252367 0.43706371E+03  0.99756097E+04                                 7.460416                            6.403616       0.651760       2.253142                    0.998650      26.982117      69.084698       0.762736       0.351833      -1.144868      -0.033606      -0.012819       0.017210       0.039873      -0.044663      -0.019053      -0.008421      -0.031637       0.082471      -0.065614       0.028698       0.036916              8.317091       7.650649       2.369934      -3.011946       6.656914      -1.535556      10.643708           0.080765
          167              O       7.414910      15.226550       7.956531      -0.564711      32.077159 0.46873324E+03  0.10889246E+05                                 7.969985                            6.618986       0.530098       2.217361                    0.998364      27.369681      70.742838       0.752221       0.350500      -1.145739       0.012361      -0.030678       0.041752       0.053265      -0.055385      -0.009828       0.002394      -0.039632       0.143714      -0.083115       0.031431       0.051684              9.171035       6.058135       0.550109       0.813262       6.854345       3.299784      14.600624           0.037425
          168              O       5.882544      14.978566       9.532645      -0.559844      29.784785 0.44904767E+03  0.10283028E+05                                 7.493430                            6.401734       0.585564       2.243268                    0.998455      26.779922      67.908227       0.781526       0.342243      -1.156803       0.033401       0.016008      -0.002826       0.037147       0.018874      -0.001854      -0.033505       0.016398      -0.169677      -0.069375       0.016276       0.053099              8.377631       8.810156       3.960622       0.670287       9.693193       1.444747       6.629544           0.000765
          169              O       6.179092      17.117142      13.811575      -0.587053      32.748380 0.49609604E+03  0.11662585E+05                                 8.036751                            6.781902       0.486446       2.194199                    0.999015      27.587399      71.191110       0.749391       0.347671      -1.150717       0.028500       0.011736      -0.019134       0.036279      -0.014381      -0.005862      -0.055027       0.004695      -0.206874      -0.094087       0.032836       0.061251              9.221511      10.423670       0.684191      -4.692286       6.015175      -0.392181      11.225688           0.004936
          170              O       7.937803       0.229643      14.409739      -0.572679      29.611843 0.45049505E+03  0.10338532E+05                                 7.471414                            6.429848       0.545737       2.222173                    0.999006      27.066073      69.014214       0.775523       0.344146      -1.153629      -0.013869      -0.010023      -0.028919       0.033602      -0.014289       0.054643       0.015510      -0.080939       0.023627      -0.082334       0.035621       0.046713              8.372322       6.121742       0.310417      -0.596513       6.172042       2.221163      12.823182           0.000912
          171              O       9.988221       7.139344       8.595838      -0.488451      28.179294 0.43136997E+03  0.98072607E+04                                 7.279672                            6.366836       0.662702       2.259098                    0.999054      26.720821      68.142001       0.764504       0.352394      -1.145133       0.002906       0.025749       0.016566       0.030756       0.026546      -0.015890      -0.001950      -0.014411       0.090646      -0.044421       0.007454       0.036967              7.994323       7.134336      -2.198174      -2.094558       6.841089       2.340455      10.007543           0.168374
          172              O      10.797978       7.118498      10.653016      -0.507318      27.437851 0.38856527E+03  0.85974573E+04                                 7.093985                            5.949144       0.660783       2.283931                    0.998723      25.847701      64.809192       0.810445       0.341567      -1.155285      -0.022852       0.002259      -0.010740       0.025351      -0.000143       0.027234      -0.039135       0.043448      -0.093118      -0.064533       0.013709       0.050824              8.145563      10.675242      -4.354586       1.080737       7.399848      -0.440571       6.361600           0.033784
          173              O       7.592839       8.618072      14.246747      -0.592744      32.071772 0.49570962E+03  0.11635402E+05                                 7.890520                            6.752658       0.593443       2.226732                    0.998980      27.720515      71.162336       0.756482       0.344948      -1.154550       0.009446       0.016047      -0.031424       0.036527       0.016161       0.070843      -0.027348      -0.057025      -0.032132      -0.095235       0.036457       0.058778              8.952950       6.123682      -0.293566      -0.023469       6.306720      -2.155435      14.428446           0.003793
          174              O       5.789343       9.862251      13.618517      -0.541723      27.708510 0.42130697E+03  0.94988570E+04                                 7.112354                            6.196044       0.576304       2.240820                    0.999069      26.474828      66.698446       0.795009       0.341713      -1.156804       0.023680       0.002204      -0.020887       0.031652       0.010084      -0.020938       0.035550       0.011714      -0.184058      -0.078762       0.036418       0.042344              7.899599       8.016588      -0.993510      -3.239235       5.722746       0.551894       9.959463           0.008477
          175              O       5.815972      11.982724       9.279771      -0.555811      31.966142 0.46881530E+03  0.10860841E+05                                 7.878959                            6.572660       0.506112       2.216025                    0.998704      26.888778      68.764287       0.765125       0.345551      -1.153079       0.020226      -0.030901      -0.005177       0.037293      -0.001667      -0.011206       0.031020       0.001390      -0.200202      -0.076583       0.032593       0.043989              8.953371       7.591770      -4.160045       0.519890      12.599895      -0.946656       6.668447           0.006566
          176              O       7.016689      11.141014       7.568832      -0.542852      31.263185 0.45875400E+03  0.10577663E+05                                 7.782646                            6.515264       0.502463       2.218919                    0.998360      26.786430      68.497157       0.765563       0.346989      -1.151077       0.010241      -0.002941       0.019532       0.022249       0.046548      -0.008700       0.009150       0.019724       0.157591      -0.075088       0.021286       0.053802              8.873266       5.912596      -0.899534       0.835919       6.509869      -2.921761      14.197332           0.017855
          177              O       6.262610      15.891567      16.315002      -0.599400      34.702317 0.53807466E+03  0.12886837E+05                                 8.364103                            7.053944       0.522253       2.197574                    0.998789      28.101170      72.785526       0.737479       0.346779      -1.153432       0.032167      -0.022168       0.018180       0.043089      -0.014661      -0.001786       0.028175       0.148807       0.151762      -0.106089       0.047945       0.058144              9.724876      10.787987      -4.242688       3.205735      10.191407      -2.837267       8.195234           0.003068
          178              O       8.099997      17.043220      17.030267      -0.565362      28.669183 0.44409055E+03  0.10141154E+05                                 7.268870                            6.351280       0.643656       2.249716                    0.999203      27.156668      68.763636       0.787423       0.340629      -1.158190      -0.007244      -0.025189       0.004568       0.026605       0.047969      -0.040019       0.011638      -0.099212      -0.015348      -0.087376       0.015537       0.071839              8.039510       6.148059      -0.145588       0.646225      12.045105      -1.674971       5.925365          -0.000349
          179              O      10.691463      14.373921      20.483161      -0.540385      34.463493 0.45027405E+03  0.10320178E+05                                 8.318654                            6.448049       0.648273       2.278010                    0.998482      26.254285      66.647469       0.771765       0.346267      -1.153200       0.010719      -0.032561      -0.021267       0.040341       0.027659      -0.049862       0.024394       0.027056       0.005613      -0.068034       0.010342       0.057692             10.065168       8.964938       3.545434       4.764877      10.682523       4.197686      10.548042           0.010075
          180              O      10.720513      12.163854      20.426193      -0.540761      31.744055 0.42468357E+03  0.95766978E+04                                 7.809161                            6.200957       0.782228       2.319967                    0.998843      26.120573      65.422415       0.799968       0.339534      -1.160763      -0.003131       0.018570      -0.003349       0.019128      -0.037524      -0.021543      -0.048526      -0.014807      -0.043596      -0.072962       0.015326       0.057636              9.313395       8.732664      -3.273356       4.246221       9.906322      -3.473955       9.301198           0.005174
          181              O       7.943855       9.873265      16.830879      -0.588748      30.725373 0.47496923E+03  0.11031923E+05                                 7.657787                            6.587657       0.581571       2.223859                    0.999151      27.569517      70.441662       0.769649       0.342632      -1.156304      -0.003793       0.029383       0.005048       0.030053      -0.051302      -0.038082      -0.015552      -0.101943       0.015942      -0.092308       0.022645       0.069663              8.660624       6.151476       0.636907       0.562085      13.602367       2.048867       6.228028           0.004376
          182              O       6.160936      11.069040      16.159923      -0.576163      31.910359 0.48169324E+03  0.11233429E+05                                 7.879833                            6.657823       0.522012       2.208277                    0.999069      27.373301      70.203091       0.761095       0.345084      -1.153633       0.034233       0.013268       0.011536       0.038484       0.022051      -0.003350      -0.020420       0.140739       0.138034      -0.099417       0.043283       0.056134              9.036332       9.980462       3.629381       3.174403       9.262100       2.480740       7.866434           0.003809
          183              O       0.779498      13.559429      22.421655      -0.813823      43.281333 0.92079685E+03  0.25188844E+05                                 9.580284                            9.195015       0.236438       2.027928                    0.998324      33.918928      93.477434       0.650263       0.344328      -1.157049       0.067227       0.016714      -0.092178       0.115307      -0.008219      -0.076972       0.010628       0.139942       0.072429      -0.083100      -0.037565       0.120665             10.167768       7.413022      -0.289189       0.100978      13.465591      -0.153951       9.624692           0.344012
          184              O       5.067945      16.367688       4.968876      -0.528142      29.200899 0.41792685E+03  0.94061624E+04                                 7.400571                            6.168525       0.614140       2.252114                    0.998866      26.489940      66.735355       0.797077       0.341424      -1.156745      -0.048605      -0.006295       0.000010       0.049011      -0.019160      -0.037496       0.034835      -0.017659      -0.083814      -0.057661      -0.005173       0.062834              8.573018       9.999125      -4.825575      -0.776145       8.861559       0.842561       6.858369          -0.002376
          185              O       4.652778      16.921123       7.029218      -0.525410      29.450770 0.44071405E+03  0.10080394E+05                                 7.494032                            6.430274       0.650507       2.251079                    0.998655      27.080480      69.422451       0.761118       0.351830      -1.144810      -0.033057       0.012257      -0.017209       0.039232       0.047079       0.020281      -0.009516      -0.032328       0.083995      -0.068800       0.030225       0.038575              8.357126       7.689464      -2.387003       3.029062       6.689551      -1.544609      10.692364          -0.006182
          186              O       1.362910       2.700876       7.867914      -0.564802      32.075351 0.46868571E+03  0.10887822E+05                                 7.969620                            6.618580       0.530930       2.217647                    0.998366      27.369003      70.739106       0.752259       0.350493      -1.145749       0.012676       0.030844      -0.041955       0.053593       0.055301       0.009762       0.002335      -0.039549       0.143860      -0.083044       0.031404       0.051640              9.170826       6.057448      -0.550765      -0.813041       6.855063       3.301368      14.599967           0.038635
          187              O      11.934544       2.948861       6.291799      -0.560000      29.791858 0.44914630E+03  0.10285844E+05                                 7.494523                            6.402252       0.585036       2.242997                    0.998457      26.783650      67.919359       0.781529       0.342223      -1.156820       0.033611      -0.015799       0.002514       0.037224      -0.018895       0.001973      -0.033415       0.016443      -0.169495      -0.069259       0.016150       0.053109              8.379489       8.812492      -3.962566      -0.670801       9.695798       1.446071       6.630177           0.000626
          188              O       0.127092       0.810285       2.012869      -0.586881      32.747861 0.49606194E+03  0.11661600E+05                                 8.036873                            6.781751       0.486332       2.194182                    0.999014      27.586008      71.187290       0.749385       0.347679      -1.150708       0.028549      -0.011719       0.019242       0.036368       0.014348       0.005856      -0.054927       0.004724      -0.206388      -0.093892       0.032781       0.061111              9.222189      10.424704      -0.684313       4.693428       6.015188      -0.392428      11.226674          -0.000050
          189              O       1.885803      17.697784       1.414705      -0.572539      29.607240 0.45039844E+03  0.10335726E+05                                 7.470677                            6.429164       0.546079       2.222346                    0.999007      27.062894      69.003406       0.775566       0.344146      -1.153633      -0.013741       0.009963       0.029024       0.033622       0.014262      -0.054601       0.015495      -0.080856       0.023562      -0.082257       0.035584       0.046674              8.371631       6.121135      -0.310213       0.596975       6.171246       2.220785      12.822513           0.000797
          190              O       3.936221      10.788082       7.228606      -0.488484      28.178325 0.43135785E+03  0.98068882E+04                                 7.279335                            6.366624       0.662606       2.259035                    0.999056      26.721332      68.142328       0.764541       0.352381      -1.145147       0.002883      -0.025792      -0.016565       0.030789      -0.026574       0.015888      -0.001968      -0.014315       0.090698      -0.044435       0.007441       0.036994              7.993791       7.133808       2.197850       2.094258       6.840611       2.340156      10.006953           0.168373
          191              O       4.745978      10.808929       5.171428      -0.507196      27.432096 0.38847068E+03  0.85948148E+04                                 7.092917                            5.948374       0.660801       2.283981                    0.998723      25.845256      64.800336       0.810510       0.341562      -1.155293      -0.022837      -0.002220       0.010721       0.025326       0.000162      -0.027212      -0.039158       0.043478      -0.093110      -0.064543       0.013710       0.050833              8.144117      10.673119       4.353530      -1.080828       7.398585      -0.440732       6.360648           0.033806
          192              O       1.540839       9.309354       1.577697      -0.592709      32.068775 0.49565694E+03  0.11633834E+05                                 7.889951                            6.752247       0.593543       2.226777                    0.998980      27.719592      71.158501       0.756515       0.344942      -1.154557       0.009453      -0.016032       0.031431       0.036528      -0.016152      -0.070840      -0.027346      -0.057029      -0.032133      -0.095229       0.036451       0.058778              8.952135       6.123273       0.293581       0.023300       6.306333      -2.155241      14.426799           0.003733
          193              O      11.841343       8.065175       2.205928      -0.541699      27.707034 0.42128127E+03  0.94981225E+04                                 7.112063                            6.195831       0.576363       2.240847                    0.999069      26.474289      66.696315       0.795028       0.341710      -1.156808       0.023675      -0.002207       0.020894       0.031654      -0.010082       0.020939       0.035549       0.011712      -0.184051      -0.078759       0.036419       0.042340              7.899186       8.016244       0.993456       3.238975       5.722563       0.551854       9.958752           0.008456
          194              O      11.867972       5.944702       6.544674      -0.555700      31.958966 0.46869529E+03  0.10857322E+05                                 7.877643                            6.571739       0.506520       2.216223                    0.998704      26.885612      68.752932       0.765196       0.345542      -1.153091       0.020237       0.030849       0.005208       0.037260       0.001670       0.011191       0.031019       0.001363      -0.200130      -0.076557       0.032572       0.043985              8.951592       7.590304       4.158786      -0.519557      12.597278      -0.946014       6.667194           0.006624
          195              O       0.964689       6.786412       8.255613      -0.542932      31.262175 0.45874497E+03  0.10577362E+05                                 7.782297                            6.515069       0.502730       2.218990                    0.998361      26.786868      68.497117       0.765600       0.346975      -1.151093       0.010240       0.002925      -0.019567       0.022278      -0.046546       0.008708       0.009161       0.019695       0.157523      -0.075074       0.021292       0.053782              8.872738       5.912366       0.899409      -0.835871       6.509480      -2.921329      14.196369           0.017784
          196              O       0.210610       1.770713      31.158331      -0.599200      34.695426 0.53794938E+03  0.12883069E+05                                 8.362998                            7.053135       0.522285       2.197624                    0.998790      28.098312      72.775624       0.737520       0.346780      -1.153432       0.032193       0.022170      -0.018159       0.043101       0.014644       0.001771       0.028133       0.148682       0.151552      -0.105981       0.047921       0.058060              9.723428      10.786397       4.241733      -3.205104      10.189597      -2.836737       8.194288           0.000558
          197              O       2.047997       0.619059      30.443066      -0.565261      28.663322 0.44398152E+03  0.10138004E+05                                 7.267768                            6.350417       0.643797       2.249798                    0.999203      27.154363      68.754714       0.787495       0.340621      -1.158202      -0.007190       0.025167      -0.004532       0.026563      -0.047978       0.040038       0.011651      -0.099199      -0.015416      -0.087391       0.015539       0.071852              8.038182       6.147099       0.145418      -0.646010      12.042853      -1.674589       5.924592          -0.000500
          198              O       4.639463       3.288359      26.990173      -0.540384      34.462703 0.45026450E+03  0.10319898E+05                                 8.318498                            6.447964       0.648289       2.278017                    0.998482      26.254160      66.646835       0.771773       0.346265      -1.153202       0.010726       0.032560       0.021269       0.040343      -0.027661       0.049865       0.024394       0.027051       0.005622      -0.068037       0.010343       0.057694             10.064881       8.964584      -3.545256      -4.764625      10.682309       4.197540      10.547751           0.010066
          199              O       4.668513       5.498425      27.047141      -0.540754      31.743280 0.42467304E+03  0.95763971E+04                                 7.809011                            6.200868       0.782248       2.319976                    0.998843      26.120399      65.421672       0.799976       0.339533      -1.160765      -0.003125      -0.018570       0.003350       0.019127       0.037524       0.021544      -0.048526      -0.014808      -0.043594      -0.072962       0.015326       0.057636              9.313172       8.732395       3.273253      -4.246044       9.906152      -3.473864       9.300970           0.005103
          200              O       1.891855       7.789015      30.642454      -0.588727      30.723753 0.47494138E+03  0.11031103E+05                                 7.657476                            6.587438       0.581620       2.223881                    0.999151      27.569023      70.439615       0.769667       0.342629      -1.156307      -0.003784      -0.029381      -0.005040       0.030050       0.051301       0.038082      -0.015552      -0.101939       0.015919      -0.092304       0.022640       0.069665              8.660194       6.151241      -0.636805      -0.562039      13.601609       2.048652       6.227732           0.004338
          201              O       0.108936       6.593240      31.313411      -0.576151      31.909179 0.48167360E+03  0.11232848E+05                                 7.879603                            6.657665       0.522030       2.208286                    0.999069      27.372996      70.201744       0.761109       0.345082      -1.153636       0.034233      -0.013268      -0.011525       0.038480      -0.022053       0.003348      -0.020427       0.140747       0.138029      -0.099422       0.043286       0.056136              9.035995       9.980179      -3.629165      -3.174257       9.261664       2.480526       7.866143           0.003805
          202              O       6.831498       4.102851      25.051678      -0.813828      43.281692 0.92080684E+03  0.25189192E+05                                 9.580343                            9.195069       0.236433       2.027925                    0.998324      33.919074      93.478044       0.650261       0.344328      -1.157048       0.067227      -0.016712       0.092179       0.115307       0.008225       0.076974       0.010632       0.139932       0.072452      -0.083099      -0.037566       0.120665             10.167831       7.413047       0.289240      -0.100950      13.465695      -0.153954       9.624753           0.343995
          203              O       0.984055      16.235114      20.793320      -0.525428      29.091076 0.41606374E+03  0.93533895E+04                                 7.381611                            6.154483       0.615617       2.253517                    0.998862      26.440890      66.564229       0.798073       0.341393      -1.156819       0.048702      -0.006230      -0.000904       0.049107       0.019099       0.037325       0.034795      -0.017565      -0.080457      -0.056844      -0.005662       0.062506              8.548999       9.969631       4.808301       0.775188       8.836553       0.841160       6.840814          -0.040659
          204              O       1.399222      16.788549      22.853663      -0.520488      29.292407 0.43779782E+03  0.99966933E+04                                 7.467326                            6.409078       0.651127       2.252614                    0.998652      27.001536      69.152438       0.762385       0.351843      -1.144845       0.033564       0.012671      -0.017217       0.039794      -0.045068      -0.019215      -0.008606      -0.031879       0.082859      -0.066171       0.029011       0.037160              8.325356       7.658586       2.373607      -3.015361       6.663907      -1.537526      10.653574          -0.083024
          205              O       4.689090       2.568303      23.692358      -0.564807      32.076826 0.46871609E+03  0.10888723E+05                                 7.969876                            6.618814       0.530687       2.217564                    0.998364      27.369766      70.742126       0.752241       0.350495      -1.145746      -0.012502       0.030970      -0.041863       0.053553      -0.055438      -0.009725       0.002391      -0.039611       0.144097      -0.083216       0.031481       0.051736              9.171064       6.057609       0.550457       0.812740       6.854840       3.300920      14.600742           0.036121
          206              O       6.221456       2.816287      22.116244      -0.559914      29.787092 0.44907584E+03  0.10283817E+05                                 7.493657                            6.401766       0.585177       2.243083                    0.998456      26.781726      67.912906       0.781556       0.342225      -1.156820      -0.033554      -0.015765       0.002640       0.037167       0.018892      -0.001935      -0.033465       0.016408      -0.169604      -0.069323       0.016201       0.053121              8.378096       8.810811       3.961247       0.670361       9.693896       1.445457       6.629581           0.000643
          207              O       5.924908       0.677711      17.837314      -0.587105      32.752890 0.49617306E+03  0.11664885E+05                                 8.037604                            6.782502       0.486277       2.194122                    0.999014      27.588934      71.197295       0.749343       0.347679      -1.150707      -0.028515      -0.011742       0.019111       0.036279      -0.014385      -0.005880      -0.055031       0.004681      -0.206939      -0.094107       0.032846       0.061262              9.222680      10.425026       0.684190      -4.693232       6.015768      -0.392182      11.227246          -0.004072
          208              O       4.166197      17.565210      17.239150      -0.572667      29.611176 0.45048317E+03  0.10338184E+05                                 7.471290                            6.429757       0.545818       2.222205                    0.999007      27.065704      69.012881       0.775530       0.344145      -1.153631       0.013866       0.010013       0.028920       0.033599      -0.014283       0.054645       0.015511      -0.080943       0.023599      -0.082334       0.035619       0.046715              8.372152       6.121661       0.310399      -0.596556       6.171941       2.221116      12.822854           0.001367
          209              O       2.115779      10.655509      23.053051      -0.488557      28.184653 0.43147200E+03  0.98101913E+04                                 7.280680                            6.367664       0.662364       2.258950                    0.999054      26.723126      68.150703       0.764438       0.352402      -1.145122      -0.002888      -0.025758      -0.016581       0.030769       0.026562      -0.015856      -0.001987      -0.014486       0.090761      -0.044450       0.007460       0.036990              7.995469       7.135453      -2.198632      -2.094924       6.842031       2.340776      10.008922           0.168227
          210              O       1.306022      10.676355      20.995873      -0.507273      27.438525 0.38857413E+03  0.85977216E+04                                 7.094203                            5.949291       0.660605       2.283883                    0.998723      25.847446      64.809284       0.810417       0.341576      -1.155275       0.022861      -0.002250       0.010724       0.025351      -0.000129       0.027241      -0.039111       0.043456      -0.092963      -0.064493       0.013686       0.050808              8.145847      10.675654      -4.354819       1.080881       7.400124      -0.440678       6.361762           0.033740
          211              O       4.511161       9.176781      17.402142      -0.592740      32.071567 0.49570657E+03  0.11635312E+05                                 7.890485                            6.752639       0.593451       2.226736                    0.998980      27.720428      71.162054       0.756483       0.344948      -1.154550      -0.009442      -0.016034       0.031425       0.036521       0.016156       0.070846      -0.027348      -0.057025      -0.032137      -0.095237       0.036455       0.058781              8.952876       6.123669      -0.293560      -0.023470       6.306692      -2.155430      14.428266           0.003718
          212              O       6.314657       7.932602      18.030372      -0.541732      27.709376 0.42132259E+03  0.94993041E+04                                 7.112527                            6.196176       0.576273       2.240805                    0.999069      26.475134      66.699708       0.794996       0.341715      -1.156802      -0.023676      -0.002189       0.020887       0.031648       0.010086      -0.020937       0.035555       0.011718      -0.184050      -0.078762       0.036417       0.042345              7.899819       8.016819      -0.993519      -3.239397       5.722875       0.551907       9.959763           0.008511
          213              O       6.288028       5.812129      22.369118      -0.555740      31.961878 0.46874309E+03  0.10858727E+05                                 7.878180                            6.572111       0.506429       2.216176                    0.998704      26.886644      68.756938       0.765166       0.345546      -1.153085      -0.020206       0.030885       0.005230       0.037276      -0.001679      -0.011193       0.031009       0.001350      -0.200170      -0.076564       0.032567       0.043997              8.952311       7.590944      -4.159320       0.519776      12.598208      -0.946403       6.667780           0.006539
          214              O       5.087311       6.653839      24.080057      -0.542811      31.259925 0.45870093E+03  0.10576095E+05                                 7.781991                            6.514800       0.502743       2.219020                    0.998361      26.785387      68.492585       0.765608       0.346980      -1.151089      -0.010224       0.002946      -0.019549       0.022257       0.046498      -0.008705       0.009142       0.019694       0.157474      -0.075017       0.021252       0.053764              8.872465       5.912154      -0.899381       0.835812       6.509262      -2.921384      14.195980           0.017945
          215              O       5.841390       1.903286      15.333887      -0.599408      34.702539 0.53808056E+03  0.12887014E+05                                 8.364128                            7.053981       0.522240       2.197567                    0.998789      28.101317      72.786011       0.737477       0.346779      -1.153432      -0.032164       0.022153      -0.018186       0.043081      -0.014666      -0.001786       0.028174       0.148821       0.151806      -0.106103       0.047948       0.058154              9.724839      10.787798      -4.242600       3.205646      10.191459      -2.837285       8.195260          -0.001021
          216              O       4.004003       0.751633      14.618622      -0.565346      28.666817 0.44404739E+03  0.10139901E+05                                 7.268388                            6.350908       0.643755       2.249756                    0.999203      27.156013      68.760600       0.787459       0.340623      -1.158198       0.007256       0.025169      -0.004586       0.026593       0.047983      -0.040022       0.011647      -0.099235      -0.015285      -0.087399       0.015553       0.071846              8.038914       6.147623      -0.145371       0.646135      12.044112      -1.674722       5.925008           0.001479
          217              O       1.412537       3.420932      11.165728      -0.539888      34.440192 0.44993862E+03  0.10310460E+05                                 8.314707                            6.445505       0.648449       2.278203                    0.998482      26.246070      66.617761       0.771950       0.346252      -1.153224      -0.010630       0.032586       0.021239       0.040323       0.027530      -0.049719       0.024317       0.027024       0.005654      -0.067801       0.010264       0.057537             10.059692       8.959565       3.542963       4.761221      10.677291       4.195149      10.542221           0.015124
          218              O       1.383487       5.630999      11.222696      -0.540600      31.735173 0.42455070E+03  0.95729135E+04                                 7.807637                            6.199940       0.782365       2.320079                    0.998842      26.117294      65.410638       0.800046       0.339529      -1.160772       0.003166      -0.018496       0.003347       0.019062      -0.037523      -0.021577      -0.048509      -0.014887      -0.043659      -0.072970       0.015332       0.057638              9.311328       8.730727      -3.272486       4.244999       9.904072      -3.472990       9.299187           0.005622
          219              O       4.160145       7.921588      14.818010      -0.588743      30.724865 0.47496142E+03  0.11031694E+05                                 7.657691                            6.587598       0.581577       2.223863                    0.999151      27.569403      70.441192       0.769653       0.342631      -1.156304       0.003798      -0.029370      -0.005046       0.030042      -0.051311      -0.038085      -0.015554      -0.101948       0.015947      -0.092318       0.022648       0.069670              8.660477       6.151393       0.636801       0.562050      13.602106       2.048762       6.227932           0.004422
          220              O       5.943064       6.725813      15.488966      -0.576154      31.910259 0.48169330E+03  0.11233435E+05                                 7.879822                            6.657836       0.521989       2.208270                    0.999069      27.373252      70.203060       0.761092       0.345086      -1.153632      -0.034230      -0.013256      -0.011538       0.038478       0.022051      -0.003350      -0.020416       0.140741       0.138039      -0.099418       0.043284       0.056134              9.036265       9.980334       3.629314       3.174310       9.262088       2.480696       7.866374           0.004024
          221              O      11.324502       4.235424       9.227234      -0.813944      43.284289 0.92087409E+03  0.25191383E+05                                 9.580399                            9.195119       0.236866       2.027995                    0.998328      33.921763      93.484787       0.650292       0.344307      -1.157071      -0.067209      -0.016584       0.092065       0.115187      -0.008733      -0.076826       0.010889       0.139025       0.072485      -0.082713      -0.037612       0.120324             10.167844       7.413214      -0.289382       0.100752      13.465502      -0.153497       9.624818           0.343718
          222              O       7.036055       1.427165      26.680013      -0.525419      29.089796 0.41604281E+03  0.93527970E+04                                 7.381382                            6.154322       0.615656       2.253536                    0.998862      26.440413      66.562494       0.798085       0.341392      -1.156820       0.048699       0.006225       0.000916       0.049104      -0.019101      -0.037325       0.034789      -0.017568      -0.080395      -0.056829      -0.005673       0.062502              8.548654       9.969136      -4.807988      -0.775176       8.836179       0.841149       6.840646          -0.040671
          223              O       7.451222       0.873730      24.619671      -0.520478      29.291988 0.43779052E+03  0.99964922E+04                                 7.467300                            6.409065       0.651104       2.252611                    0.998652      27.001136      69.151456       0.762378       0.351847      -1.144841       0.033565      -0.012677       0.017218       0.039796       0.045041       0.019204      -0.008596      -0.031873       0.082833      -0.066136       0.028994       0.037142              8.325314       7.658534      -2.373561       3.015351       6.663870      -1.537513      10.653537          -0.083080
          224              O      10.741090      15.093977      23.780975      -0.564807      32.076690 0.46871391E+03  0.10888659E+05                                 7.969846                            6.618794       0.530686       2.217564                    0.998364      27.369738      70.741976       0.752243       0.350494      -1.145746      -0.012502      -0.030973       0.041861       0.053554       0.055441       0.009725       0.002392      -0.039611       0.144102      -0.083220       0.031482       0.051737              9.171026       6.057589      -0.550421      -0.812704       6.854793       3.300885      14.600697           0.036100
          225              O       0.169456      14.845992      25.357090      -0.559912      29.786548 0.44906696E+03  0.10283557E+05                                 7.493544                            6.401688       0.585194       2.243089                    0.998456      26.781604      67.912297       0.781564       0.342223      -1.156822      -0.033553       0.015763      -0.002640       0.037165      -0.018892       0.001936      -0.033467       0.016412      -0.169603      -0.069324       0.016202       0.053122              8.377919       8.810633      -3.961092      -0.670309       9.693640       1.445388       6.629485           0.000639
          226              O      11.976908      16.984568      29.636020      -0.587056      32.751071 0.49613769E+03  0.11663841E+05                                 8.037318                            6.782263       0.486283       2.194135                    0.999015      27.588166      71.194566       0.749356       0.347679      -1.150707      -0.028507       0.011717      -0.019108       0.036263       0.014373       0.005890      -0.055018       0.004700      -0.206923      -0.094096       0.032860       0.061237              9.222396      10.424722      -0.684154       4.693109       6.015550      -0.392188      11.226917          -0.004283
          227              O      10.218197       0.097069      30.234184      -0.572592      29.607497 0.45041375E+03  0.10336169E+05                                 7.470612                            6.429210       0.545892       2.222251                    0.999007      27.064227      69.007188       0.775574       0.344140      -1.153638       0.013835      -0.010026      -0.028914       0.033585       0.014270      -0.054630       0.015523      -0.080900       0.023620      -0.082306       0.035587       0.046719              8.371362       6.121152      -0.310366       0.596441       6.171414       2.220898      12.821520           0.000894
          228              O       8.167779       7.006771      24.420283      -0.488563      28.185012 0.43147878E+03  0.98103839E+04                                 7.280737                            6.367710       0.662362       2.258948                    0.999054      26.723324      68.151336       0.764436       0.352402      -1.145123      -0.002890       0.025758       0.016580       0.030769      -0.026571       0.015861      -0.001986      -0.014498       0.090776      -0.044464       0.007467       0.036997              7.995541       7.135522       2.198680       2.094958       6.842109       2.340807      10.008992           0.168202
          229              O       7.358022       6.985924      26.477461      -0.507268      27.437995 0.38856559E+03  0.85974807E+04                                 7.094091                            5.949211       0.660632       2.283894                    0.998723      25.847288      64.808580       0.810426       0.341575      -1.155277       0.022860       0.002252      -0.010722       0.025350       0.000129      -0.027242      -0.039110       0.043452      -0.092962      -0.064491       0.013685       0.050806              8.145701      10.675416       4.354719      -1.080871       7.400003      -0.440679       6.361684           0.033733
          230              O      10.563161       8.485499      30.071192      -0.592719      32.070606 0.49568879E+03  0.11634785E+05                                 7.890315                            6.752509       0.593461       2.226745                    0.998980      27.720063      71.160674       0.756492       0.344947      -1.154551      -0.009451       0.016041      -0.031422       0.036524      -0.016155      -0.070844      -0.027351      -0.057017      -0.032137      -0.095233       0.036451       0.058782              8.952643       6.123535       0.293576       0.023394       6.306569      -2.155363      14.427826           0.003693
          231              O       0.262657       9.729678      29.442961      -0.541714      27.708596 0.42130863E+03  0.94989068E+04                                 7.112381                            6.196066       0.576286       2.240813                    0.999069      26.474838      66.698589       0.795005       0.341714      -1.156803      -0.023677       0.002199      -0.020886       0.031650      -0.010082       0.020939       0.035552       0.011720      -0.184048      -0.078761       0.036419       0.042342              7.899619       8.016648       0.993535       3.239260       5.722768       0.551930       9.959442           0.008467
          232              O       0.236028      11.850151      25.104215      -0.555738      31.961452 0.46873604E+03  0.10858518E+05                                 7.878095                            6.572050       0.506445       2.216183                    0.998704      26.886537      68.756419       0.765172       0.345545      -1.153087      -0.020206      -0.030884      -0.005228       0.037275       0.001680       0.011194       0.031010       0.001352      -0.200168      -0.076564       0.032567       0.043997              8.952209       7.590891       4.159289      -0.519758      12.598020      -0.946359       6.667715           0.006538
          233              O      11.139311      11.008441      23.393276      -0.542810      31.259865 0.45869965E+03  0.10576058E+05                                 7.781981                            6.514791       0.502745       2.219021                    0.998361      26.785349      68.492454       0.765609       0.346980      -1.151089      -0.010225      -0.002945       0.019549       0.022258      -0.046497       0.008705       0.009141       0.019697       0.157474      -0.075016       0.021252       0.053764              8.872457       5.912152       0.899388      -0.835811       6.509254      -2.921386      14.195966           0.017948
          234              O      11.893390      16.024140       0.490558      -0.599328      34.697687 0.53799261E+03  0.12884342E+05                                 8.363259                            7.053340       0.522387       2.197636                    0.998790      28.099639      72.779348       0.737523       0.346772      -1.153441      -0.032123      -0.022181       0.018232       0.043084       0.014648       0.001788       0.028145       0.148814       0.151783      -0.106083       0.047945       0.058137              9.723748      10.786932       4.242054      -3.205160      10.189948      -2.836668       8.194364          -0.001304
          235              O      10.056003      17.175794       1.205823      -0.565190      28.660205 0.44392485E+03  0.10136371E+05                                 7.267215                            6.350008       0.644050       2.249905                    0.999204      27.152842      68.749377       0.787522       0.340620      -1.158204       0.007209      -0.025182       0.004638       0.026601      -0.047963       0.039969       0.011625      -0.099169      -0.015388      -0.087316       0.015490       0.071826              8.037435       6.146802       0.145311      -0.645950      12.041525      -1.674130       5.923978           0.000330
          236              O       7.464537      14.506494       4.658716      -0.539713      34.453602 0.45008408E+03  0.10314827E+05                                 8.317808                            6.447192       0.647915       2.278071                    0.998478      26.246479      66.626376       0.771718       0.346321      -1.153144      -0.010821      -0.032418      -0.021369       0.040307      -0.027591       0.049798       0.024296       0.027029       0.005425      -0.067883       0.010268       0.057615             10.064530       8.964983      -3.546321      -4.764407      10.682790       4.197715      10.545815           0.012722
          237              O       7.435487      12.296428       4.601748      -0.540671      31.740559 0.42463210E+03  0.95752419E+04                                 7.808578                            6.200591       0.782164       2.319969                    0.998843      26.119241      65.417956       0.799990       0.339535      -1.160763       0.003124       0.018576      -0.003371       0.019136       0.037529       0.021509      -0.048552      -0.014837      -0.043618      -0.072962       0.015284       0.057679              9.312503       8.731577       3.272770      -4.245435       9.905895      -3.473486       9.300038           0.005407
          238              O      10.212145      10.005838       1.006435      -0.588723      30.724003 0.47494468E+03  0.11031203E+05                                 7.657540                            6.587474       0.581598       2.223875                    0.999151      27.569035      70.439816       0.769662       0.342631      -1.156306       0.003783       0.029382       0.005057       0.030053       0.051302       0.038075      -0.015548      -0.101934       0.015915      -0.092298       0.022633       0.069665              8.660311       6.151287      -0.636824      -0.562072      13.601824       2.048767       6.227821           0.004366
          239              O      11.995064      11.201613       0.335478      -0.576131      31.908325 0.48165783E+03  0.11232384E+05                                 7.879459                            6.657551       0.522059       2.208302                    0.999069      27.372605      70.200357       0.761116       0.345082      -1.153637      -0.034222       0.013279       0.011552       0.038483      -0.022041       0.003351      -0.020404       0.140724       0.137998      -0.099397       0.043274       0.056123              9.035842       9.979973      -3.629043      -3.174242       9.261480       2.480570       7.866073           0.003919
          240              O       5.272502      13.692002       6.597211      -0.812210      43.213700 0.91895108E+03  0.25125518E+05                                 9.570831                            9.186367       0.236869       2.028476                    0.998324      33.886686      93.361976       0.650515       0.344371      -1.157023      -0.067460       0.017085      -0.092193       0.115509       0.008484       0.077254       0.010959       0.139946       0.071456      -0.083010      -0.037955       0.120965             10.157541       7.405634       0.288015      -0.100720      13.452533      -0.154371       9.614455           0.346185

******************************************************
Auxiliary information for the entire system
The total spin magnetic moment of the unit cell is   2.992684
The total net atomic charge of the unit cell is   0.000000
Accuracy of reproducing the electrostatic potential in the unit cell:
  The inner radius (bohr) =    5.0000
  The outer radius (bohr) =   12.0000
  Valid grid points have density less than (e/(bohr^3)) =    0.0001
  The number of valid grid points were=       733159
  The rms potential error without charges in kcal/mol is=      5.24323
  The rms potential error with partial charges in kcal/mol is=      1.22088
  The RRMSE value at monopole order=      0.23285
  The rms potential error with partial charges and cloud penetration in kcal/mol is=      1.22388
  The RRMSE value at monopole order with cloud penetration is=      0.23342
  The rms potential error with partial charges and atomic dipoles in kcal/mol is=      0.41752
  The RRMSE value at dipole order=      0.07963
  The rms potential error with partial charges, atomic dipoles and cloud penetration in kcal/mol is=      0.40423
  The RRMSE value at dipole order with cloud penetration=      0.07710

******************************************************
The electron densities and ab initio electrostatic potential were computed in VASP using the PBE functional and
projector augmented wave method. See the main text of the journal article for a description of computational details.
The atomic charges, dipoles, and quadrupoles were computed with the DDEC6 method as described in
(a) T. A. Manz and N. Gabaldon Limas, RSC Adv. 6 (2016) 47771-47801 DOI: 10.1039/c6ra04656h
(b) N. Gabaldon Limas and T. A. Manz, RSC Adv. 8 (2018) 2678-2707 DOI: 10.1039/c7ra11829e.
For each atom in the material, the electron cloud parameters were fit to the spherically averaged atom-in-material
electron density using radial positions for which this density was between 10^-4 and 10^-2 electrons per cubic bohr.
The polarizabilities, dispersion coefficients, and quantum Drude oscillator (QDO) parameters were fit using the MCLF method.
The magnetic structure of the system was optimized in VASP from the default ferromagnetic initial guess using spin polarization.
The atomic spin moments (ASMs) were computed on this optimized magnetic structure using the DDEC6 partition as inputs
to the method of T. A. Manz and D. S. Sholl, J. Chem. Theory Comput. 7 (2011) 4146-4164 DOI: 10.1021/ct200539n.
The RMSE and RRMSE were computed using a uniform grid with Ewald summation.
