# Supplementary material for: A collection of forcefield precursors for metal–organic frameworks
Source: RSC Adv. 2019 Nov 13;9(63):36492–507. doi: 10.1039/c9ra07327b (PMC9075174; doi:10.1039/c9ra07327b)
Supplement: RA-009-C9RA07327B-s5486 [file RA-009-C9RA07327B-s5486.xyz]

  156
jmolscript: load "" {1 1 1} spacegroup "x,y,z" unitcell [{     12.606000     0.000000     0.000000 }, {      0.000000    12.906000     0.000000 }, {      0.000000    -1.437139    27.699744 }]
Zn    12.040621    10.340596    23.978837     0.966516
Zn    10.074967    -0.595884    21.888061     1.078918
Zn     5.329691     4.125916    26.977335     1.064451
Zn     5.737621     6.862696    17.570779     0.966516
Zn     3.771967     4.893175    19.661555     1.078917
Zn    11.632691     0.171375    14.572281     1.064451
Zn     0.565379     1.128265     3.720907     0.966516
Zn     2.531033    12.064745     5.811683     1.078918
Zn     7.276309     7.342945     0.722409     1.064451
Zn     6.868379     4.606165    10.128965     0.966516
Zn     8.834033     6.575686     8.038189     1.078917
Zn     0.973309    11.297486    13.127463     1.064451
H      8.718310     7.788102    24.888220     0.135200
H      5.950032     5.597461    22.907688     0.120247
H      7.972034     8.515009    20.977016     0.127866
H      0.611391    11.731018     0.930711     0.132491
H      3.883909     9.775460     2.304619     0.123351
H      2.541370     7.717972    26.215038     0.126332
H      2.415310     9.415190    16.661396     0.135200
H     12.253032    11.605831    18.641928     0.120247
H      1.669034     8.688282    20.572600     0.127866
H      6.914391     6.909412    12.919161     0.132491
H     10.186909     8.864970    11.545253     0.123351
H      8.844370     9.485319    15.334578     0.126332
H      3.887690     3.680759     2.811524     0.135200
H      6.655968     5.871400     4.792056     0.120247
H      4.633966     2.953852     6.722728     0.127866
H     11.994609    -0.262157    26.769033     0.132491
H      8.722091     1.693401    25.395125     0.123351
H     10.064630     3.750889     1.484706     0.126332
H     10.190690     2.053671    11.038348     0.135200
H      0.352968    -0.136970     9.057816     0.120247
H     10.936966     2.780579     7.127144     0.127866
H      5.691609     4.559449    14.780583     0.132491
H      2.419091     2.603891    16.154491     0.123351
H      3.761630     1.983542    12.365166     0.126332
C      8.495183     8.322288    22.925416    -0.022695
C      8.236760     7.594430    24.093791    -0.094728
C      7.277444     6.592866    24.094899    -0.027939
C      6.610586     6.280016    22.911012    -0.105688
C      6.905567     6.956409    21.739590    -0.035724
C      7.816981     8.008216    21.765074    -0.103496
C      9.458282     9.450856    22.963919     0.636061
C      6.919433     5.902007    25.371027     0.634143
C      6.184504     6.559562    20.483130     0.648370
C      1.487508     9.107459    27.244360     0.002580
C      1.328672    11.125557     0.784734    -0.087722
C      2.207311    10.835499     1.823197    -0.031215
C      3.254869     9.941725     1.612402    -0.129694
C      3.382190     9.286943     0.377271    -0.018809
C      2.474558     8.162446    27.051016    -0.109587
C      0.566009     9.524821    26.140248     0.582160
C      2.028305    11.506530     3.168020     0.628015
C      4.468827     8.247271     0.192513     0.639716
C      2.192183     8.881003    18.624200    -0.022696
C      1.933760     9.608862    17.455825    -0.094728
C      0.974444    10.610425    17.454717    -0.027939
C      0.307586    10.923276    18.638604    -0.105688
C      0.602567    10.246883    19.810026    -0.035724
C      1.513981     9.195075    19.784542    -0.103496
C      3.155282     7.752435    18.585697     0.636061
C      0.616433    11.301284    16.178589     0.634143
C     12.487504    10.643729    21.066486     0.648370
C      7.790508     8.095833    14.305256     0.002580
C      7.631672     7.514873    13.065138    -0.087722
C      8.510311     7.804932    12.026675    -0.031215
C      9.557869     8.698706    12.237470    -0.129694
C      9.685190     9.353488    13.472601    -0.018809
C      8.777558     9.040846    14.498600    -0.109587
C      6.869009     7.678471    15.409368     0.582160
C      8.331305     7.133900    10.681852     0.628015
C     10.771827    10.393160    13.657359     0.639716
C      4.110817     3.146573     4.774328    -0.022695
C      4.369240     3.874431     3.605953    -0.094728
C      5.328556     4.875995     3.604845    -0.027939
C      5.995414     5.188845     4.788732    -0.105688
C      5.700433     4.512452     5.960154    -0.035724
C      4.789019     3.460645     5.934670    -0.103497
C      3.147718     2.018005     4.735825     0.636061
C      5.686567     5.566854     2.328717     0.634143
C      6.421496     4.909299     7.216614     0.648370
C     11.118492     2.361402     0.455384     0.002580
C     11.277328     0.343304    26.915010    -0.087722
C     10.398689     0.633362    25.876547    -0.031215
C      9.351131     1.527136    26.087342    -0.129694
C      9.223810     2.181918    27.322473    -0.018809
C     10.131442     3.306415     0.648728    -0.109587
C     12.039991     1.944040     1.559496     0.582160
C     10.577695    -0.037669    24.531724     0.628015
C      8.137173     3.221590    27.507231     0.639716
C     10.413817     2.587858     9.075544    -0.022696
C     10.672240     1.859999    10.243919    -0.094728
C     11.631556     0.858436    10.245027    -0.027939
C     12.298414     0.545585     9.061140    -0.105688
C     12.003433     1.221978     7.889718    -0.035724
C     11.092019     2.273786     7.915202    -0.103496
C      9.450718     3.716426     9.114047     0.636061
C     11.989567     0.167577    11.521155     0.634143
C      0.118496     0.825132     6.633258     0.648370
C      4.815492     3.373028    13.394488     0.002580
C      4.974328     3.953988    14.634606    -0.087722
C      4.095689     3.663929    15.673069    -0.031215
C      3.048131     2.770155    15.462274    -0.129694
C      2.920810     2.115373    14.227143    -0.018809
C      3.828442     2.428015    13.201144    -0.109587
C      5.736991     3.790390    12.290376     0.582160
C      4.274695     4.334961    17.017892     0.628015
C      1.834173     1.075701    14.042385     0.639716
O      9.332222    10.376123    22.144837    -0.600093
O     10.355829     9.374437    23.864714    -0.554349
O      6.038274     4.995526    25.305655    -0.576236
O      7.489225     6.282486    26.420570    -0.582277
O      6.519823     7.103328    19.405333    -0.533900
O      5.283175     5.728428    20.632154    -0.604793
O     12.050075    10.031521    26.423617    -0.578664
O      0.935365     9.445008    24.967164    -0.557384
O      2.946022    11.386954     4.005106    -0.545807
O      0.944189    12.132532     3.390726    -0.589381
O      4.142332     5.805992    27.221646    -0.579286
O      5.556725     8.483161     0.720470    -0.576950
O      3.029222     6.827169    19.404779    -0.600093
O      4.052829     7.828855    17.684902    -0.554349
O     12.341274    -0.698234    16.243961    -0.576236
O      1.186225    10.920805    15.129046    -0.582277
O      0.216823    10.099963    22.144283    -0.533900
O     11.586175    11.474864    20.917462    -0.604793
O      5.747075     7.171771    15.125999    -0.578664
O      7.238365     7.758284    16.582452    -0.557384
O      9.249022     7.253476     9.844766    -0.545807
O      7.247189     6.507898    10.459146    -0.589381
O     10.445332    11.397300    14.327970    -0.579286
O     11.859725    10.157269    13.129402    -0.576950
O      3.273778     1.092738     5.554907    -0.600093
O      2.250171     2.094424     3.835030    -0.554349
O      6.567726     6.473335     2.394089    -0.576236
O      5.116775     5.186375     1.279174    -0.582277
O      6.086177     4.365533     8.294411    -0.533900
O      7.322825     5.740433     7.067590    -0.604793
O      0.555925     1.437340     1.276127    -0.578664
O     11.670635     2.023853     2.732580    -0.557384
O      9.659978     0.081907    23.694638    -0.545807
O     11.661811    -0.663671    24.309018    -0.589381
O      8.463668     5.662869     0.478098    -0.579286
O      7.049275     2.985700    26.979274    -0.576950
O      9.576778     4.641692     8.294965    -0.600093
O      8.553171     3.640006    10.014842    -0.554349
O      0.264726    12.167095    11.455783    -0.576236
O     11.419775     0.548056    12.570698    -0.582277
O     12.389177     1.368898     5.555461    -0.533900
O      1.019825    -0.006003     6.782282    -0.604793
O      6.858925     4.297090    12.573745    -0.578664
O      5.367635     3.710577    11.117292    -0.557384
O      3.356978     4.215385    17.854978    -0.545807
O      5.358811     4.960963    17.240598    -0.589381
O      2.160668     0.071561    13.371774    -0.579286
O      0.746275     1.311592    14.570342    -0.576950

The following XYZ coordinates are in angstroms. Other properties are in atomic units.
The sperically averaged electron density of each atom fit to a function of the form exp(a - br)
eigen_1, eigen_2 and eigen_3 are the three eigenvalues of traceless quadrupole moment tensor
  atom number  atomic symbol              X              Y              Z     net charge C6 coefficient C8 coefficient C10 coefficient fluctuating dipole atomic polarizability isotropic forcefield polarizability              a              b squared Pearson coefficient          <r^3>          <r^4>         wp_QDO          m_QDO          q_QDO       dipole_x       dipole_y       dipole_z         dipole            Qxy            Qxz            Qyz     Q(x^2-y^2)  Q(3z^2 - R^2)        eigen_1        eigen_2        eigen_3 static polarizability      alpha(xx)      alpha(xy)      alpha(xz)      alpha(yy)      alpha(yz)      alpha(zz) atomic spin moment
            1             Zn      12.040621      10.340596      23.978837       0.966516      90.026944 0.17498307E+04  0.54843635E+05                                16.777924                           13.956972       0.180027       1.931619                    0.998821      44.831426     122.093576       0.468121       0.417463      -1.129959       0.041779      -0.006605       0.027453       0.050426       0.058419      -0.042375       0.041727      -0.060450      -0.158078      -0.104856       0.011204       0.093651             20.313825      18.782953      -0.912880       4.194551      15.715655       0.842838      26.442866           0.000001
            2             Zn      10.074967      -0.595884      21.888061       1.078918      64.402954 0.12120075E+04  0.34634586E+05                                13.434431                           11.606568       0.320214       2.010618                    0.999180      40.900436     106.157246       0.514242       0.416806      -1.131062      -0.108064       0.038938      -0.150972       0.189701      -0.020498       0.087353      -0.060117       0.085272       0.169817      -0.097385      -0.044971       0.142355             15.299781      12.104251      -1.514354      -3.415387      15.919751       3.492965      17.875340          -0.000019
            3             Zn       5.329691       4.125916      26.977335       1.064451      68.646957 0.12227136E+04  0.34991178E+05                                14.006770                           11.619566       0.456752       2.060460                    0.996947      40.778794     105.659008       0.516875       0.414082      -1.133768      -0.153319      -0.153639      -0.081832       0.231966       0.113479       0.051907       0.051905      -0.004088      -0.160724      -0.086757      -0.078186       0.164943             17.201636      16.191941      -4.394380      -3.492888      17.007161      -3.732640      18.405806           0.000004
            4             Zn       5.737621       6.862696      17.570779       0.966516      90.026942 0.17498307E+04  0.54843635E+05                                16.777924                           13.956972       0.180027       1.931619                    0.998821      44.831427     122.093578       0.468121       0.417463      -1.129959       0.041779       0.006605      -0.027453       0.050426      -0.058419       0.042375       0.041727      -0.060450      -0.158078      -0.104856       0.011204       0.093651             20.313824      18.782953       0.912879      -4.194551      15.715654       0.842834      26.442864           0.000001
            5             Zn       3.771967       4.893175      19.661555       1.078917      64.402967 0.12120079E+04  0.34634601E+05                                13.434433                           11.606571       0.320213       2.010618                    0.999180      40.900440     106.157260       0.514242       0.416806      -1.131062      -0.108064      -0.038938       0.150972       0.189701       0.020498      -0.087353      -0.060117       0.085272       0.169817      -0.097385      -0.044971       0.142356             15.299782      12.104251       1.514357       3.415386      15.919752       3.492965      17.875344          -0.000019
            6             Zn      11.632691       0.171375      14.572281       1.064451      68.646967 0.12227137E+04  0.34991183E+05                                14.006772                           11.619567       0.456752       2.060460                    0.996947      40.778795     105.659015       0.516875       0.414082      -1.133768      -0.153319       0.153639       0.081832       0.231966      -0.113479      -0.051907       0.051905      -0.004088      -0.160724      -0.086757      -0.078186       0.164943             17.201639      16.191941       4.394381       3.492890      17.007165      -3.732642      18.405812           0.000004
            7             Zn       0.565379       1.128265       3.720907       0.966516      90.026946 0.17498307E+04  0.54843635E+05                                16.777924                           13.956972       0.180027       1.931619                    0.998821      44.831427     122.093578       0.468121       0.417463      -1.129959      -0.041779       0.006605      -0.027453       0.050426       0.058419      -0.042375       0.041727      -0.060450      -0.158078      -0.104856       0.011204       0.093651             20.313825      18.782953      -0.912880       4.194550      15.715655       0.842838      26.442866           0.000001
            8             Zn       2.531033      12.064745       5.811683       1.078918      64.402982 0.12120081E+04  0.34634608E+05                                13.434435                           11.606572       0.320213       2.010618                    0.999180      40.900440     106.157268       0.514242       0.416806      -1.131062       0.108064      -0.038938       0.150972       0.189701      -0.020498       0.087353      -0.060116       0.085272       0.169817      -0.097385      -0.044971       0.142355             15.299786      12.104255      -1.514355      -3.415388      15.919757       3.492967      17.875347          -0.000019
            9             Zn       7.276309       7.342945       0.722409       1.064451      68.646964 0.12227138E+04  0.34991183E+05                                14.006772                           11.619568       0.456752       2.060460                    0.996947      40.778794     105.659012       0.516875       0.414082      -1.133768       0.153319       0.153639       0.081832       0.231966       0.113479       0.051907       0.051905      -0.004088      -0.160724      -0.086757      -0.078186       0.164943             17.201638      16.191943      -4.394381      -3.492889      17.007163      -3.732640      18.405808           0.000004
           10             Zn       6.868379       4.606165      10.128965       0.966516      90.026937 0.17498306E+04  0.54843633E+05                                16.777923                           13.956972       0.180027       1.931619                    0.998821      44.831426     122.093575       0.468121       0.417463      -1.129959      -0.041779      -0.006605       0.027453       0.050426      -0.058419       0.042375       0.041727      -0.060450      -0.158078      -0.104856       0.011204       0.093651             20.313823      18.782952       0.912879      -4.194550      15.715654       0.842834      26.442862           0.000001
           11             Zn       8.834033       6.575686       8.038189       1.078917      64.402997 0.12120086E+04  0.34634627E+05                                13.434438                           11.606575       0.320213       2.010618                    0.999180      40.900443     106.157282       0.514242       0.416806      -1.131062       0.108064       0.038938      -0.150972       0.189701       0.020498      -0.087353      -0.060116       0.085272       0.169817      -0.097385      -0.044971       0.142355             15.299788      12.104255       1.514358       3.415387      15.919758       3.492966      17.875352          -0.000019
           12             Zn       0.973309      11.297486      13.127463       1.064451      68.646958 0.12227136E+04  0.34991177E+05                                14.006770                           11.619566       0.456752       2.060460                    0.996947      40.778794     105.659009       0.516875       0.414082      -1.133768       0.153319      -0.153639      -0.081832       0.231966      -0.113479      -0.051907       0.051905      -0.004088      -0.160724      -0.086757      -0.078186       0.164943             17.201637      16.191939       4.394380       3.492890      17.007162      -3.732641      18.405810           0.000004
           13              H       8.718310       7.788102      24.888220       0.135200       1.139313 0.85015694E+01  0.83893478E+02                                 1.734655                            1.653259      -1.204334       2.321451                    0.996170       3.367893       9.147768       0.514829       1.205630      -0.726843       0.023584       0.008472       0.036473       0.044252       0.000483       0.012052       0.005532      -0.000526       0.018976      -0.012393      -0.003343       0.015736              1.762651       1.708092       0.239869       0.292143       1.542642       0.033700       2.037218           0.000001
           14              H       5.950032       5.597461      22.907688       0.120247       1.272763 0.97324362E+01  0.99224319E+02                                 1.851050                            1.754361      -1.337343       2.241350                    0.994934       3.582165       9.851673       0.506596       1.185899      -0.730710      -0.029819      -0.027626       0.000598       0.040654       0.009347      -0.001422       0.001065      -0.000479      -0.027420      -0.009765      -0.004157       0.013922              1.885247       1.881866       0.438203       0.082186       1.912091      -0.067369       1.861783          -0.000001
           15              H       7.972034       8.515009      20.977016       0.127866       1.233546 0.93181280E+01  0.93925592E+02                                 1.819548                            1.724105      -1.206041       2.313722                    0.995719       3.438214       9.386730       0.507950       1.196272      -0.729487       0.006502       0.022347      -0.035739       0.042649       0.002770      -0.004103      -0.012305       0.002265       0.022705      -0.012477      -0.003930       0.016408              1.854436       1.589751       0.220935      -0.012567       1.740594      -0.315215       2.232964          -0.000002
           16              H       0.611391      11.731018       0.930711       0.132491       1.264813 0.94641833E+01  0.97200435E+02                                 1.947512                            1.808735      -1.441544       2.203000                    0.992814       3.742243      10.824759       0.460069       1.296278      -0.704465      -0.031900       0.027297       0.006582       0.042498      -0.009938      -0.007512       0.000494       0.009801      -0.010930      -0.011383      -0.003912       0.015295              2.034214       2.143679      -0.635206      -0.017975       2.146975       0.205900       1.811988           0.000001
           17              H       3.883909       9.775460       2.304619       0.123351       1.249451 0.95323671E+01  0.96603386E+02                                 1.833311                            1.742215      -1.169388       2.326472                    0.996062       3.468511       9.485549       0.506152       1.194081      -0.730043       0.029660      -0.005210       0.028546       0.041493      -0.006076       0.011734      -0.001116       0.003845       0.009789      -0.011993      -0.002930       0.014922              1.862956       1.927962      -0.290762       0.348764       1.662242      -0.020260       1.998664           0.000001
           18              H       2.541370       7.717972      26.215038       0.126332       1.299739 0.99566878E+01  0.10199049E+03                                 1.890150                            1.788536      -1.172963       2.332634                    0.995635       3.444133       9.464111       0.496306       1.204791      -0.728541       0.001266      -0.020173      -0.036029       0.041311      -0.002574      -0.001184       0.012918       0.004923       0.019922      -0.014089      -0.001029       0.015118              1.921338       1.680090      -0.226191      -0.019510       1.803165       0.356231       2.280760           0.000001
           19              H       2.415310       9.415190      16.661396       0.135200       1.139312 0.85015681E+01  0.83893463E+02                                 1.734655                            1.653259      -1.204334       2.321451                    0.996170       3.367893       9.147768       0.514829       1.205630      -0.726843       0.023584      -0.008472      -0.036473       0.044252      -0.000483      -0.012052       0.005532      -0.000526       0.018976      -0.012393      -0.003343       0.015736              1.762651       1.708092      -0.239869      -0.292143       1.542642       0.033700       2.037218           0.000001
           20              H      12.253032      11.605831      18.641928       0.120247       1.272763 0.97324357E+01  0.99224309E+02                                 1.851049                            1.754360      -1.337343       2.241350                    0.994934       3.582165       9.851671       0.506597       1.185898      -0.730710      -0.029819       0.027626      -0.000598       0.040654      -0.009347       0.001422       0.001065      -0.000479      -0.027420      -0.009765      -0.004157       0.013922              1.885246       1.881866      -0.438203      -0.082186       1.912091      -0.067369       1.861782          -0.000001
           21              H       1.669034       8.688282      20.572600       0.127866       1.233546 0.93181295E+01  0.93925612E+02                                 1.819548                            1.724105      -1.206041       2.313722                    0.995719       3.438214       9.386731       0.507950       1.196272      -0.729487       0.006502      -0.022347       0.035739       0.042649      -0.002770       0.004103      -0.012305       0.002265       0.022705      -0.012477      -0.003930       0.016408              1.854437       1.589751      -0.220934       0.012567       1.740594      -0.315215       2.232964          -0.000002
           22              H       6.914391       6.909412      12.919161       0.132491       1.264813 0.94641831E+01  0.97200433E+02                                 1.947512                            1.808735      -1.441544       2.203000                    0.992814       3.742243      10.824759       0.460069       1.296278      -0.704465      -0.031900      -0.027297      -0.006582       0.042498       0.009938       0.007512       0.000494       0.009801      -0.010930      -0.011383      -0.003912       0.015295              2.034214       2.143679       0.635206       0.017975       2.146976       0.205900       1.811987           0.000001
           23              H      10.186909       8.864970      11.545253       0.123351       1.249451 0.95323650E+01  0.96603354E+02                                 1.833311                            1.742214      -1.169388       2.326472                    0.996062       3.468511       9.485547       0.506152       1.194081      -0.730043       0.029660       0.005210      -0.028546       0.041493       0.006076      -0.011734      -0.001116       0.003845       0.009789      -0.011993      -0.002930       0.014922              1.862956       1.927962       0.290761      -0.348764       1.662241      -0.020260       1.998664           0.000001
           24              H       8.844370       9.485319      15.334578       0.126332       1.299739 0.99566832E+01  0.10199043E+03                                 1.890149                            1.788536      -1.172963       2.332634                    0.995635       3.444133       9.464110       0.496306       1.204791      -0.728541       0.001266       0.020173       0.036029       0.041311       0.002574       0.001184       0.012918       0.004923       0.019922      -0.014089      -0.001029       0.015118              1.921338       1.680089       0.226191       0.019510       1.803164       0.356230       2.280760           0.000000
           25              H       3.887690       3.680759       2.811524       0.135200       1.139312 0.85015679E+01  0.83893459E+02                                 1.734654                            1.653259      -1.204334       2.321451                    0.996170       3.367893       9.147767       0.514829       1.205630      -0.726843      -0.023584      -0.008472      -0.036473       0.044252       0.000483       0.012052       0.005532      -0.000526       0.018976      -0.012393      -0.003343       0.015736              1.762651       1.708092       0.239869       0.292143       1.542642       0.033700       2.037218           0.000001
           26              H       6.655968       5.871400       4.792056       0.120247       1.272763 0.97324344E+01  0.99224293E+02                                 1.851049                            1.754360      -1.337343       2.241350                    0.994934       3.582165       9.851671       0.506597       1.185898      -0.730710       0.029819       0.027626      -0.000598       0.040654       0.009347      -0.001422       0.001065      -0.000479      -0.027420      -0.009765      -0.004157       0.013922              1.885246       1.881866       0.438203       0.082186       1.912090      -0.067369       1.861782          -0.000001
           27              H       4.633966       2.953852       6.722728       0.127866       1.233546 0.93181291E+01  0.93925602E+02                                 1.819548                            1.724105      -1.206041       2.313722                    0.995719       3.438214       9.386729       0.507950       1.196272      -0.729487      -0.006502      -0.022347       0.035739       0.042649       0.002770      -0.004103      -0.012305       0.002265       0.022705      -0.012477      -0.003930       0.016408              1.854436       1.589751       0.220935      -0.012567       1.740594      -0.315215       2.232964          -0.000002
           28              H      11.994609      -0.262157      26.769033       0.132491       1.264813 0.94641848E+01  0.97200454E+02                                 1.947512                            1.808735      -1.441544       2.203000                    0.992814       3.742243      10.824759       0.460069       1.296278      -0.704465       0.031900      -0.027297      -0.006582       0.042498      -0.009938      -0.007512       0.000494       0.009801      -0.010930      -0.011383      -0.003912       0.015295              2.034214       2.143679      -0.635206      -0.017975       2.146976       0.205900       1.811988           0.000001
           29              H       8.722091       1.693401      25.395125       0.123351       1.249451 0.95323664E+01  0.96603372E+02                                 1.833311                            1.742214      -1.169388       2.326472                    0.996062       3.468511       9.485547       0.506152       1.194081      -0.730043      -0.029660       0.005210      -0.028546       0.041493      -0.006076       0.011734      -0.001116       0.003845       0.009789      -0.011993      -0.002930       0.014922              1.862956       1.927962      -0.290761       0.348763       1.662241      -0.020260       1.998664           0.000001
           30              H      10.064630       3.750889       1.484706       0.126332       1.299739 0.99566878E+01  0.10199049E+03                                 1.890150                            1.788536      -1.172963       2.332634                    0.995635       3.444133       9.464111       0.496306       1.204791      -0.728541      -0.001266       0.020173       0.036029       0.041311      -0.002574      -0.001184       0.012918       0.004923       0.019922      -0.014089      -0.001029       0.015118              1.921338       1.680090      -0.226191      -0.019510       1.803165       0.356231       2.280760           0.000000
           31              H      10.190690       2.053671      11.038348       0.135200       1.139312 0.85015680E+01  0.83893459E+02                                 1.734654                            1.653259      -1.204334       2.321451                    0.996170       3.367893       9.147767       0.514829       1.205630      -0.726843      -0.023584       0.008472       0.036473       0.044252      -0.000483      -0.012052       0.005532      -0.000526       0.018976      -0.012393      -0.003343       0.015736              1.762651       1.708092      -0.239869      -0.292143       1.542642       0.033700       2.037218           0.000001
           32              H       0.352968      -0.136970       9.057816       0.120247       1.272763 0.97324344E+01  0.99224292E+02                                 1.851049                            1.754360      -1.337343       2.241350                    0.994934       3.582165       9.851671       0.506597       1.185898      -0.730710       0.029819      -0.027626       0.000598       0.040654      -0.009347       0.001422       0.001065      -0.000479      -0.027420      -0.009765      -0.004157       0.013922              1.885246       1.881866      -0.438203      -0.082186       1.912090      -0.067369       1.861782          -0.000001
           33              H      10.936966       2.780579       7.127144       0.127866       1.233546 0.93181312E+01  0.93925636E+02                                 1.819549                            1.724105      -1.206041       2.313722                    0.995719       3.438214       9.386732       0.507950       1.196272      -0.729487      -0.006502       0.022347      -0.035739       0.042649      -0.002770       0.004103      -0.012305       0.002265       0.022705      -0.012477      -0.003930       0.016408              1.854437       1.589752      -0.220935       0.012567       1.740595      -0.315215       2.232965          -0.000002
           34              H       5.691609       4.559449      14.780583       0.132491       1.264813 0.94641834E+01  0.97200435E+02                                 1.947511                            1.808735      -1.441544       2.203000                    0.992814       3.742243      10.824758       0.460069       1.296278      -0.704465       0.031900       0.027297       0.006582       0.042498       0.009938       0.007512       0.000494       0.009801      -0.010930      -0.011383      -0.003912       0.015295              2.034214       2.143678       0.635206       0.017975       2.146975       0.205900       1.811987           0.000001
           35              H       2.419091       2.603891      16.154491       0.123351       1.249451 0.95323650E+01  0.96603354E+02                                 1.833311                            1.742214      -1.169388       2.326472                    0.996062       3.468511       9.485547       0.506152       1.194081      -0.730043      -0.029660      -0.005210       0.028546       0.041493       0.006076      -0.011734      -0.001116       0.003845       0.009789      -0.011993      -0.002930       0.014922              1.862956       1.927962       0.290761      -0.348764       1.662241      -0.020260       1.998664           0.000001
           36              H       3.761630       1.983542      12.365166       0.126332       1.299739 0.99566796E+01  0.10199039E+03                                 1.890149                            1.788536      -1.172963       2.332634                    0.995635       3.444132       9.464108       0.496306       1.204792      -0.728541      -0.001266      -0.020173      -0.036029       0.041311       0.002574       0.001184       0.012918       0.004923       0.019922      -0.014089      -0.001029       0.015118              1.921338       1.680089       0.226191       0.019510       1.803164       0.356230       2.280760           0.000001
           37              C       8.495183       8.322288      22.925416      -0.022695      40.509563 0.41772446E+03  0.96220976E+04                                10.117663                            6.709546       0.045473       2.024097                    0.999191      26.648910      73.290170       0.657959       0.404136      -1.083450      -0.026659      -0.032586       0.002542       0.042178      -0.013161       0.005709      -0.006567       0.009118       0.009320      -0.015737      -0.001683       0.017419             13.446979      13.861154       8.558183       2.012297      14.214305      -0.522090      12.265479          -0.000002
           38              C       8.236760       7.594430      24.093791      -0.094728      34.954399 0.42928873E+03  0.10074222E+05                                 9.378509                            6.983128      -0.070852       1.952477                    0.999420      29.155015      84.107764       0.612720       0.425973      -1.056764      -0.006482      -0.001449      -0.017375       0.018601      -0.044237       0.006839       0.026720       0.018279      -0.015843      -0.055376       0.004836       0.050540             11.205687      10.160308       5.669920      -1.152247      11.604858      -3.669204      11.851895           0.000001
           39              C       7.277444       6.592866      24.094899      -0.027939      40.473514 0.42094441E+03  0.97146252E+04                                10.117552                            6.732043       0.078881       2.032578                    0.999239      26.752755      73.638597       0.657362       0.403739      -1.083747       0.005808       0.022673      -0.036932       0.043724       0.001753       0.009547       0.006852       0.010516      -0.021270      -0.014120      -0.000489       0.014609             13.529297       9.351391       4.403521      -0.928540      11.043247      -5.282287      20.193253          -0.000000
           40              C       6.610586       6.280016      22.911012      -0.105688      36.606464 0.43849256E+03  0.10363952E+05                                 9.708252                            7.073144      -0.139875       1.923834                    0.999476      29.741784      86.625715       0.605688       0.427852      -1.053664       0.006192       0.020093       0.006339       0.021960      -0.017496      -0.014733       0.014927       0.005068      -0.140030      -0.051452       0.005702       0.045750             12.011986       8.033708       2.250441       2.517845       8.059258      -2.232253      19.942993          -0.000001
           41              C       6.905567       6.956409      21.739590      -0.035724      41.690122 0.42575968E+03  0.98534878E+04                                10.319181                            6.766707       0.068391       2.026981                    0.999243      26.930767      74.227102       0.656235       0.403294      -1.084073       0.022268       0.018046       0.037932       0.047544       0.004340      -0.006825      -0.005324       0.008009      -0.022038      -0.011234      -0.001841       0.013075             14.134982      11.586237       4.711869       5.918468       9.783858       1.058087      21.034852          -0.000003
           42              C       7.816981       8.008216      21.765074      -0.103496      35.675000 0.42882771E+03  0.10072743E+05                                 9.510976                            6.982816      -0.088297       1.944224                    0.999478      29.419830      85.243539       0.611549       0.426393      -1.055241      -0.006802      -0.011290       0.015547       0.020382      -0.035352      -0.029361      -0.013650       0.010156      -0.010594      -0.052509       0.009965       0.042544             11.535494      11.530673       5.661470       4.104032      10.258019       1.540921      12.817790          -0.000005
           43              C       9.458282       9.450856      22.963919       0.636061      23.877364 0.24334589E+03  0.49915538E+04                                 7.685573                            5.540150      -0.040628       2.053466                    0.999456      21.626554      59.741464       0.631312       0.472988      -1.021951       0.036805       0.050064      -0.002314       0.062180      -0.057858      -0.063816       0.048345       0.026798       0.159700      -0.086047      -0.037656       0.123702              9.518337      10.734906       5.049428       1.976390      10.856114      -0.904323       6.963991          -0.000000
           44              C       6.919433       5.902007      25.371027       0.634143      23.121695 0.24990093E+03  0.51624533E+04                                 7.585346                            5.638294      -0.072412       2.042399                    0.999482      21.785868      60.481722       0.621526       0.477044      -1.019324      -0.014663      -0.027518       0.052565       0.061117      -0.076600       0.003283       0.033788       0.015385      -0.221018      -0.090450      -0.025585       0.116035              9.393577       6.312064       2.307465      -1.437705       7.875273      -3.928050      13.993396           0.000001
           45              C       6.184504       6.559562      20.483130       0.648370      24.027089 0.23775034E+03  0.48515762E+04                                 7.740292                            5.485118      -0.107579       2.032437                    0.999376      21.535925      59.460372       0.632503       0.474550      -1.020461      -0.044193      -0.025182      -0.045465       0.068222      -0.077886      -0.039075       0.002727      -0.026433      -0.192587      -0.087425      -0.027938       0.115362              9.912699       8.334276       2.491533       3.750969       6.192870       0.575260      15.210950          -0.000001
           46              C       1.487508       9.107459      27.244360       0.002580      39.923459 0.41189450E+03  0.94792358E+04                                10.098508                            6.724309       0.015143       2.020273                    0.999181      26.512204      73.505233       0.646514       0.411662      -1.075653       0.024699      -0.003657       0.023290       0.034144       0.011172      -0.016906       0.003444      -0.009088      -0.014960      -0.023883       0.006110       0.017773             13.317577      13.788989      -5.933049       5.046550      10.232759      -0.304015      15.930984           0.000002
           47              C       1.328672      11.125557       0.784734      -0.087722      35.589960 0.43711030E+03  0.10355252E+05                                 9.618099                            7.133195      -0.253092       1.899169                    0.999145      29.550585      87.047539       0.592281       0.436524      -1.045140       0.024285      -0.005650      -0.002764       0.025086       0.028947      -0.029042      -0.025873      -0.018372      -0.128559      -0.057462      -0.007821       0.065283             11.407625       9.714513      -3.184074       2.648466       8.736026       2.519754      15.772334           0.000004
           48              C       2.207311      10.835499       1.823197      -0.031215      40.153258 0.42950057E+03  0.99672284E+04                                10.065411                            6.811856       0.136745       2.051344                    0.999255      26.945545      74.501038       0.651474       0.405134      -1.082253       0.010800      -0.009736      -0.042921       0.045318      -0.004459       0.007290       0.006354       0.019027      -0.020435      -0.015317      -0.000263       0.015580             13.177748      10.607089      -4.948299      -0.071942      11.882685       5.557942      17.043470           0.000001
           49              C       3.254869       9.941725       1.612402      -0.129694      36.763654 0.45042649E+03  0.10706347E+05                                 9.688764                            7.136824      -0.042677       1.949542                    0.999496      30.077104      87.546051       0.607675       0.424050      -1.057140      -0.008500       0.016183      -0.019256       0.026551       0.023573       0.025047      -0.022515       0.003592      -0.023932      -0.047910       0.019551       0.028359             11.903791      11.354099      -6.266949      -1.484628      12.481830       4.455986      11.875445           0.000003
           50              C       3.382190       9.286943       0.377271      -0.018809      41.560115 0.43935382E+03  0.10246314E+05                                10.341692                            6.897538       0.025400       2.014180                    0.999125      26.951965      74.523205       0.646767       0.406074      -1.082424      -0.029576       0.029520       0.001918       0.041831       0.016888       0.007714       0.012148       0.000132      -0.021532      -0.016115      -0.010276       0.026391             14.173639      16.289790      -9.755043       0.332983      15.071704       2.301587      11.159422           0.000001
           51              C       2.474558       8.162446      27.051016      -0.109587      35.997371 0.43271382E+03  0.10191514E+05                                 9.578943                            7.014049      -0.017798       1.967322                    0.999502      29.528466      85.798742       0.609958       0.426352      -1.054796      -0.001149       0.006095       0.016763       0.017873       0.039109      -0.016505       0.006682      -0.018333       0.017783      -0.048523       0.010436       0.038086             11.763689      13.922479      -6.839006       2.870733      10.921230      -0.216904      10.447358           0.000003
           52              C       0.566009       9.524821      26.140248       0.582160      24.963507 0.25389076E+03  0.52596153E+04                                 7.887908                            5.628789       0.011380       2.059576                    0.999633      22.206516      61.503921       0.631807       0.467966      -1.025414      -0.019848       0.013016      -0.043782       0.049802       0.056649      -0.003142       0.028240      -0.132144      -0.179611      -0.073292      -0.047267       0.120560              9.919025      10.667684      -3.099866       4.054825       5.804228      -1.805821      13.285163           0.000002
           53              C       2.028305      11.506530       3.168020       0.628015      24.360623 0.25919449E+03  0.54051146E+04                                 7.816826                            5.744491      -0.124351       2.016935                    0.999554      22.159011      61.866849       0.615203       0.477429      -1.018822       0.005020       0.032457       0.051455       0.061043       0.059654      -0.008600      -0.072907      -0.029982      -0.232264      -0.112178      -0.008953       0.121131              9.551064       7.693206      -2.462446      -0.147533       8.331166       4.500678      12.628820           0.000002
           54              C       4.468827       8.247271       0.192513       0.639716      22.686348 0.24449376E+03  0.50332096E+04                                 7.544581                            5.612580      -0.142345       2.023933                    0.999336      21.748887      60.667077       0.615801       0.483157      -1.014065       0.042786      -0.037757      -0.007361       0.057536       0.042208      -0.033521      -0.064526      -0.016618       0.294114      -0.093736      -0.041204       0.134939              9.510298      11.895077      -5.172664       0.074402      11.134804       1.774963       5.501012           0.000002
           55              C       2.192183       8.881003      18.624200      -0.022696      40.509574 0.41772465E+03  0.96221030E+04                                10.117666                            6.709548       0.045472       2.024097                    0.999191      26.648912      73.290179       0.657959       0.404136      -1.083450      -0.026659       0.032586      -0.002542       0.042178       0.013161      -0.005709      -0.006567       0.009118       0.009320      -0.015737      -0.001683       0.017419             13.446983      13.861158      -8.558187      -2.012295      14.214312      -0.522093      12.265478          -0.000002
           56              C       1.933760       9.608862      17.455825      -0.094728      34.954405 0.42928870E+03  0.10074221E+05                                 9.378510                            6.983128      -0.070852       1.952477                    0.999420      29.155016      84.107769       0.612720       0.425973      -1.056764      -0.006482       0.001449       0.017375       0.018601       0.044237      -0.006839       0.026720       0.018279      -0.015843      -0.055376       0.004836       0.050540             11.205690      10.160313      -5.669923       1.152248      11.604862      -3.669206      11.851894           0.000001
           57              C       0.974444      10.610425      17.454717      -0.027939      40.473504 0.42094426E+03  0.97146213E+04                                10.117550                            6.732042       0.078881       2.032578                    0.999239      26.752755      73.638598       0.657362       0.403739      -1.083747       0.005808      -0.022673       0.036932       0.043724      -0.001753      -0.009547       0.006852       0.010516      -0.021270      -0.014120      -0.000489       0.014609             13.529294       9.351394      -4.403524       0.928539      11.043246      -5.282280      20.193243          -0.000000
           58              C       0.307586      10.923276      18.638604      -0.105688      36.606466 0.43849260E+03  0.10363953E+05                                 9.708252                            7.073144      -0.139875       1.923834                    0.999476      29.741783      86.625708       0.605688       0.427852      -1.053664       0.006192      -0.020093      -0.006339       0.021960       0.017496       0.014733       0.014927       0.005068      -0.140030      -0.051452       0.005702       0.045750             12.011987       8.033709      -2.250442      -2.517848       8.059259      -2.232248      19.942993          -0.000001
           59              C       0.602567      10.246883      19.810026      -0.035724      41.690121 0.42575974E+03  0.98534893E+04                                10.319181                            6.766708       0.068391       2.026981                    0.999243      26.930764      74.227091       0.656235       0.403294      -1.084073       0.022268      -0.018046      -0.037932       0.047544      -0.004340       0.006825      -0.005324       0.008009      -0.022038      -0.011234      -0.001841       0.013075             14.134982      11.586233      -4.711864      -5.918468       9.783855       1.058084      21.034859          -0.000003
           60              C       1.513981       9.195075      19.784542      -0.103496      35.675001 0.42882792E+03  0.10072749E+05                                 9.510977                            6.982818      -0.088297       1.944224                    0.999478      29.419830      85.243541       0.611549       0.426393      -1.055241      -0.006802       0.011290      -0.015547       0.020382       0.035352       0.029361      -0.013650       0.010156      -0.010594      -0.052509       0.009965       0.042544             11.535494      11.530671      -5.661469      -4.104032      10.258020       1.540921      12.817790          -0.000005
           61              C       3.155282       7.752435      18.585697       0.636061      23.877349 0.24334576E+03  0.49915504E+04                                 7.685570                            5.540149      -0.040628       2.053466                    0.999456      21.626555      59.741469       0.631312       0.472988      -1.021951       0.036805      -0.050064       0.002314       0.062180       0.057858       0.063816       0.048345       0.026798       0.159700      -0.086047      -0.037656       0.123702              9.518331      10.734897      -5.049420      -1.976390      10.856105      -0.904326       6.963991          -0.000000
           62              C       0.616433      11.301284      16.178589       0.634143      23.121706 0.24990108E+03  0.51624571E+04                                 7.585348                            5.638296      -0.072412       2.042399                    0.999482      21.785868      60.481721       0.621526       0.477044      -1.019324      -0.014663       0.027518      -0.052565       0.061117       0.076600      -0.003283       0.033788       0.015385      -0.221018      -0.090450      -0.025585       0.116035              9.393581       6.312065      -2.307466       1.437707       7.875277      -3.928053      13.993401           0.000001
           63              C      12.487504      10.643729      21.066486       0.648370      24.027099 0.23775046E+03  0.48515791E+04                                 7.740294                            5.485119      -0.107579       2.032437                    0.999376      21.535925      59.460372       0.632503       0.474550      -1.020461      -0.044193       0.025182       0.045465       0.068222       0.077886       0.039075       0.002727      -0.026433      -0.192587      -0.087425      -0.027938       0.115362              9.912702       8.334276      -2.491531      -3.750971       6.192871       0.575258      15.210959          -0.000001
           64              C       7.790508       8.095833      14.305256       0.002580      39.923460 0.41189462E+03  0.94792391E+04                                10.098508                            6.724310       0.015144       2.020273                    0.999181      26.512204      73.505233       0.646514       0.411662      -1.075653       0.024699       0.003657      -0.023290       0.034144      -0.011172       0.016906       0.003444      -0.009088      -0.014960      -0.023883       0.006110       0.017773             13.317577      13.788991       5.933050      -5.046549      10.232762      -0.304013      15.930978           0.000002
           65              C       7.631672       7.514873      13.065138      -0.087722      35.589958 0.43711046E+03  0.10355256E+05                                 9.618099                            7.133196      -0.253092       1.899169                    0.999145      29.550584      87.047534       0.592281       0.436524      -1.045140       0.024285       0.005650       0.002764       0.025086      -0.028947       0.029042      -0.025873      -0.018372      -0.128559      -0.057462      -0.007821       0.065283             11.407623       9.714513       3.184076      -2.648464       8.736030       2.519754      15.772326           0.000004
           66              C       8.510311       7.804932      12.026675      -0.031215      40.153253 0.42950069E+03  0.99672318E+04                                10.065410                            6.811857       0.136745       2.051344                    0.999255      26.945545      74.501035       0.651474       0.405134      -1.082253       0.010800       0.009736       0.042921       0.045318       0.004459      -0.007290       0.006354       0.019027      -0.020435      -0.015317      -0.000264       0.015580             13.177745      10.607090       4.948302       0.071944      11.882688       5.557939      17.043459           0.000001
           67              C       9.557869       8.698706      12.237470      -0.129694      36.763644 0.45042634E+03  0.10706343E+05                                 9.688762                            7.136822      -0.042677       1.949542                    0.999496      30.077102      87.546037       0.607675       0.424050      -1.057140      -0.008500      -0.016183       0.019256       0.026550      -0.023573      -0.025047      -0.022515       0.003592      -0.023932      -0.047910       0.019551       0.028360             11.903788      11.354094       6.266944       1.484627      12.481826       4.455986      11.875443           0.000003
           68              C       9.685190       9.353488      13.472601      -0.018809      41.560116 0.43935383E+03  0.10246314E+05                                10.341692                            6.897538       0.025400       2.014180                    0.999125      26.951965      74.523202       0.646767       0.406074      -1.082424      -0.029576      -0.029520      -0.001918       0.041831      -0.016888      -0.007714       0.012148       0.000132      -0.021532      -0.016115      -0.010276       0.026391             14.173638      16.289789       9.755042      -0.332984      15.071704       2.301586      11.159422           0.000001
           69              C       8.777558       9.040846      14.498600      -0.109587      35.997357 0.43271361E+03  0.10191508E+05                                 9.578941                            7.014048      -0.017798       1.967322                    0.999502      29.528465      85.798737       0.609958       0.426352      -1.054796      -0.001149      -0.006095      -0.016763       0.017873      -0.039109       0.016505       0.006682      -0.018333       0.017783      -0.048523       0.010436       0.038086             11.763685      13.922476       6.839003      -2.870735      10.921224      -0.216907      10.447357           0.000003
           70              C       6.869009       7.678471      15.409368       0.582160      24.963502 0.25389074E+03  0.52596146E+04                                 7.887907                            5.628789       0.011380       2.059576                    0.999633      22.206515      61.503921       0.631807       0.467966      -1.025414      -0.019848      -0.013016       0.043782       0.049802      -0.056649       0.003142       0.028240      -0.132144      -0.179611      -0.073292      -0.047267       0.120560              9.919024      10.667684       3.099866      -4.054824       5.804228      -1.805820      13.285160           0.000002
           71              C       8.331305       7.133900      10.681852       0.628015      24.360620 0.25919453E+03  0.54051155E+04                                 7.816825                            5.744491      -0.124350       2.016935                    0.999554      22.159010      61.866843       0.615203       0.477429      -1.018822       0.005020      -0.032457      -0.051455       0.061043      -0.059654       0.008600      -0.072907      -0.029982      -0.232264      -0.112178      -0.008953       0.121131              9.551062       7.693206       2.462446       0.147532       8.331166       4.500676      12.628815           0.000002
           72              C      10.771827      10.393160      13.657359       0.639716      22.686347 0.24449380E+03  0.50332108E+04                                 7.544581                            5.612581      -0.142345       2.023933                    0.999336      21.748887      60.667077       0.615801       0.483157      -1.014065       0.042786       0.037757       0.007361       0.057536      -0.042208       0.033521      -0.064526      -0.016618       0.294114      -0.093736      -0.041204       0.134939              9.510297      11.895073       5.172661      -0.074401      11.134804       1.774965       5.501012           0.000001
           73              C       4.110817       3.146573       4.774328      -0.022695      40.509565 0.41772449E+03  0.96220983E+04                                10.117663                            6.709546       0.045473       2.024097                    0.999191      26.648911      73.290173       0.657959       0.404136      -1.083450       0.026659       0.032586      -0.002542       0.042178      -0.013161       0.005709      -0.006567       0.009118       0.009320      -0.015737      -0.001683       0.017419             13.446980      13.861155       8.558184       2.012297      14.214306      -0.522090      12.265479          -0.000002
           74              C       4.369240       3.874431       3.605953      -0.094728      34.954401 0.42928876E+03  0.10074223E+05                                 9.378510                            6.983128      -0.070852       1.952477                    0.999420      29.155016      84.107768       0.612720       0.425973      -1.056764       0.006482       0.001449       0.017375       0.018601      -0.044237       0.006839       0.026720       0.018279      -0.015843      -0.055376       0.004836       0.050540             11.205688      10.160309       5.669921      -1.152248      11.604859      -3.669205      11.851896           0.000001
           75              C       5.328556       4.875995       3.604845      -0.027939      40.473514 0.42094441E+03  0.97146253E+04                                10.117552                            6.732044       0.078881       2.032578                    0.999239      26.752755      73.638598       0.657362       0.403739      -1.083747      -0.005808      -0.022673       0.036932       0.043724       0.001753       0.009547       0.006852       0.010516      -0.021270      -0.014120      -0.000489       0.014609             13.529297       9.351391       4.403521      -0.928541      11.043248      -5.282287      20.193253          -0.000000
           76              C       5.995414       5.188845       4.788732      -0.105688      36.606460 0.43849251E+03  0.10363950E+05                                 9.708251                            7.073143      -0.139874       1.923834                    0.999476      29.741782      86.625705       0.605688       0.427852      -1.053664      -0.006192      -0.020093      -0.006339       0.021960      -0.017496      -0.014733       0.014927       0.005068      -0.140030      -0.051452       0.005702       0.045750             12.011985       8.033708       2.250441       2.517845       8.059258      -2.232252      19.942991          -0.000001
           77              C       5.700433       4.512452       5.960154      -0.035724      41.690114 0.42575959E+03  0.98534852E+04                                10.319179                            6.766706       0.068391       2.026981                    0.999243      26.930764      74.227090       0.656235       0.403294      -1.084073      -0.022268      -0.018046      -0.037932       0.047544       0.004340      -0.006825      -0.005324       0.008009      -0.022038      -0.011234      -0.001841       0.013075             14.134980      11.586236       4.711868       5.918467       9.783856       1.058087      21.034848          -0.000003
           78              C       4.789019       3.460645       5.934670      -0.103497      35.675001 0.42882772E+03  0.10072743E+05                                 9.510977                            6.982816      -0.088297       1.944224                    0.999478      29.419830      85.243540       0.611549       0.426393      -1.055241       0.006802       0.011290      -0.015547       0.020382      -0.035352      -0.029361      -0.013650       0.010156      -0.010594      -0.052509       0.009965       0.042544             11.535495      11.530674       5.661470       4.104032      10.258020       1.540921      12.817791          -0.000005
           79              C       3.147718       2.018005       4.735825       0.636061      23.877364 0.24334589E+03  0.49915537E+04                                 7.685573                            5.540151      -0.040628       2.053466                    0.999456      21.626554      59.741465       0.631312       0.472988      -1.021951      -0.036805      -0.050064       0.002314       0.062180      -0.057858      -0.063816       0.048345       0.026798       0.159700      -0.086047      -0.037656       0.123702              9.518337      10.734906       5.049429       1.976390      10.856114      -0.904323       6.963991          -0.000001
           80              C       5.686567       5.566854       2.328717       0.634143      23.121695 0.24990093E+03  0.51624533E+04                                 7.585346                            5.638294      -0.072412       2.042399                    0.999482      21.785868      60.481722       0.621526       0.477044      -1.019324       0.014663       0.027518      -0.052565       0.061117      -0.076600       0.003283       0.033788       0.015385      -0.221018      -0.090450      -0.025585       0.116035              9.393577       6.312064       2.307465      -1.437705       7.875273      -3.928050      13.993395           0.000001
           81              C       6.421496       4.909299       7.216614       0.648370      24.027089 0.23775035E+03  0.48515763E+04                                 7.740291                            5.485118      -0.107579       2.032437                    0.999376      21.535925      59.460370       0.632503       0.474550      -1.020461       0.044193       0.025182       0.045465       0.068222      -0.077886      -0.039075       0.002727      -0.026433      -0.192587      -0.087425      -0.027938       0.115362              9.912698       8.334276       2.491533       3.750969       6.192870       0.575260      15.210949          -0.000001
           82              C      11.118492       2.361402       0.455384       0.002580      39.923459 0.41189451E+03  0.94792359E+04                                10.098508                            6.724309       0.015144       2.020273                    0.999181      26.512204      73.505233       0.646514       0.411662      -1.075653      -0.024699       0.003657      -0.023290       0.034144       0.011172      -0.016906       0.003444      -0.009088      -0.014960      -0.023883       0.006110       0.017773             13.317577      13.788989      -5.933049       5.046550      10.232759      -0.304015      15.930984           0.000002
           83              C      11.277328       0.343304      26.915010      -0.087722      35.589958 0.43711027E+03  0.10355251E+05                                 9.618099                            7.133195      -0.253092       1.899169                    0.999145      29.550584      87.047536       0.592281       0.436524      -1.045140      -0.024285       0.005650       0.002764       0.025086       0.028947      -0.029042      -0.025873      -0.018372      -0.128559      -0.057462      -0.007821       0.065283             11.407624       9.714513      -3.184074       2.648465       8.736026       2.519754      15.772333           0.000004
           84              C      10.398689       0.633362      25.876547      -0.031215      40.153256 0.42950057E+03  0.99672282E+04                                10.065411                            6.811856       0.136745       2.051344                    0.999255      26.945545      74.501036       0.651474       0.405134      -1.082253      -0.010800       0.009736       0.042921       0.045318      -0.004459       0.007290       0.006354       0.019027      -0.020435      -0.015317      -0.000264       0.015580             13.177747      10.607088      -4.948298      -0.071942      11.882684       5.557942      17.043469           0.000001
           85              C       9.351131       1.527136      26.087342      -0.129694      36.763649 0.45042643E+03  0.10706345E+05                                 9.688763                            7.136823      -0.042677       1.949542                    0.999496      30.077102      87.546040       0.607675       0.424050      -1.057140       0.008500      -0.016183       0.019256       0.026551       0.023573       0.025047      -0.022515       0.003592      -0.023932      -0.047910       0.019551       0.028360             11.903790      11.354097      -6.266948      -1.484628      12.481828       4.455985      11.875443           0.000003
           86              C       9.223810       2.181918      27.322473      -0.018809      41.560116 0.43935383E+03  0.10246314E+05                                10.341692                            6.897538       0.025400       2.014180                    0.999125      26.951965      74.523206       0.646767       0.406074      -1.082424       0.029576      -0.029520      -0.001918       0.041831       0.016888       0.007714       0.012148       0.000132      -0.021532      -0.016115      -0.010276       0.026391             14.173639      16.289791      -9.755043       0.332983      15.071705       2.301587      11.159422           0.000001
           87              C      10.131442       3.306415       0.648728      -0.109587      35.997370 0.43271380E+03  0.10191513E+05                                 9.578943                            7.014049      -0.017798       1.967322                    0.999502      29.528465      85.798740       0.609958       0.426352      -1.054796       0.001149      -0.006095      -0.016763       0.017873       0.039109      -0.016505       0.006682      -0.018333       0.017783      -0.048523       0.010436       0.038086             11.763689      13.922479      -6.839006       2.870733      10.921230      -0.216904      10.447357           0.000003
           88              C      12.039991       1.944040       1.559496       0.582160      24.963505 0.25389074E+03  0.52596147E+04                                 7.887907                            5.628789       0.011380       2.059576                    0.999633      22.206515      61.503917       0.631807       0.467966      -1.025414       0.019848      -0.013016       0.043782       0.049802       0.056649      -0.003142       0.028240      -0.132144      -0.179611      -0.073292      -0.047267       0.120560              9.919024      10.667684      -3.099866       4.054825       5.804228      -1.805821      13.285162           0.000002
           89              C      10.577695      -0.037669      24.531724       0.628015      24.360623 0.25919450E+03  0.54051148E+04                                 7.816826                            5.744491      -0.124350       2.016935                    0.999554      22.159011      61.866845       0.615203       0.477429      -1.018822      -0.005020      -0.032457      -0.051455       0.061043       0.059654      -0.008600      -0.072907      -0.029982      -0.232264      -0.112178      -0.008953       0.121131              9.551063       7.693206      -2.462445      -0.147533       8.331165       4.500677      12.628819           0.000002
           90              C       8.137173       3.221590      27.507231       0.639716      22.686348 0.24449376E+03  0.50332096E+04                                 7.544581                            5.612580      -0.142345       2.023933                    0.999336      21.748887      60.667078       0.615801       0.483157      -1.014065      -0.042786       0.037757       0.007361       0.057536       0.042208      -0.033521      -0.064526      -0.016618       0.294114      -0.093736      -0.041204       0.134939              9.510298      11.895078      -5.172664       0.074402      11.134804       1.774963       5.501012           0.000001
           91              C      10.413817       2.587858       9.075544      -0.022696      40.509572 0.41772463E+03  0.96221023E+04                                10.117666                            6.709548       0.045472       2.024097                    0.999191      26.648911      73.290176       0.657959       0.404136      -1.083450       0.026659      -0.032586       0.002542       0.042178       0.013161      -0.005709      -0.006567       0.009118       0.009320      -0.015737      -0.001683       0.017419             13.446982      13.861158      -8.558187      -2.012295      14.214311      -0.522092      12.265478          -0.000002
           92              C      10.672240       1.859999      10.243919      -0.094728      34.954403 0.42928867E+03  0.10074220E+05                                 9.378510                            6.983127      -0.070852       1.952477                    0.999420      29.155015      84.107764       0.612720       0.425973      -1.056764       0.006482      -0.001449      -0.017375       0.018601       0.044237      -0.006839       0.026720       0.018279      -0.015843      -0.055376       0.004836       0.050540             11.205689      10.160312      -5.669923       1.152248      11.604862      -3.669206      11.851894           0.000001
           93              C      11.631556       0.858436      10.245027      -0.027939      40.473507 0.42094429E+03  0.97146219E+04                                10.117550                            6.732042       0.078881       2.032578                    0.999239      26.752756      73.638600       0.657362       0.403739      -1.083747      -0.005808       0.022673      -0.036932       0.043724      -0.001753      -0.009547       0.006852       0.010516      -0.021270      -0.014120      -0.000489       0.014609             13.529295       9.351394      -4.403524       0.928539      11.043246      -5.282280      20.193245          -0.000000
           94              C      12.298414       0.545585       9.061140      -0.105688      36.606469 0.43849262E+03  0.10363953E+05                                 9.708253                            7.073144      -0.139874       1.923834                    0.999476      29.741783      86.625711       0.605688       0.427852      -1.053664      -0.006192       0.020093       0.006339       0.021960       0.017496       0.014733       0.014927       0.005068      -0.140030      -0.051452       0.005702       0.045750             12.011988       8.033710      -2.250442      -2.517848       8.059259      -2.232249      19.942996          -0.000001
           95              C      12.003433       1.221978       7.889718      -0.035724      41.690127 0.42575980E+03  0.98534910E+04                                10.319182                            6.766708       0.068391       2.026981                    0.999243      26.930766      74.227099       0.656235       0.403294      -1.084073      -0.022268       0.018046       0.037932       0.047544      -0.004340       0.006825      -0.005324       0.008009      -0.022038      -0.011234      -0.001841       0.013075             14.134984      11.586234      -4.711865      -5.918469       9.783856       1.058084      21.034863          -0.000003
           96              C      11.092019       2.273786       7.915202      -0.103496      35.675002 0.42882793E+03  0.10072749E+05                                 9.510976                            6.982817      -0.088297       1.944224                    0.999478      29.419831      85.243543       0.611549       0.426393      -1.055241       0.006802      -0.011290       0.015547       0.020382       0.035352       0.029361      -0.013650       0.010156      -0.010594      -0.052509       0.009965       0.042544             11.535493      11.530670      -5.661468      -4.104032      10.258019       1.540920      12.817790          -0.000005
           97              C       9.450718       3.716426       9.114047       0.636061      23.877346 0.24334572E+03  0.49915495E+04                                 7.685570                            5.540149      -0.040628       2.053466                    0.999456      21.626553      59.741463       0.631312       0.472988      -1.021951      -0.036805       0.050064      -0.002314       0.062180       0.057858       0.063816       0.048345       0.026798       0.159700      -0.086047      -0.037656       0.123702              9.518330      10.734896      -5.049420      -1.976389      10.856104      -0.904326       6.963990          -0.000000
           98              C      11.989567       0.167577      11.521155       0.634143      23.121705 0.24990108E+03  0.51624570E+04                                 7.585349                            5.638296      -0.072412       2.042399                    0.999482      21.785868      60.481724       0.621525       0.477044      -1.019324       0.014663      -0.027518       0.052565       0.061117       0.076600      -0.003283       0.033788       0.015385      -0.221018      -0.090450      -0.025585       0.116035              9.393582       6.312065      -2.307466       1.437707       7.875277      -3.928053      13.993403           0.000001
           99              C       0.118496       0.825132       6.633258       0.648370      24.027100 0.23775046E+03  0.48515792E+04                                 7.740294                            5.485119      -0.107579       2.032437                    0.999376      21.535926      59.460376       0.632503       0.474550      -1.020461       0.044193      -0.025182      -0.045465       0.068222       0.077886       0.039075       0.002727      -0.026433      -0.192587      -0.087425      -0.027938       0.115362              9.912702       8.334276      -2.491532      -3.750971       6.192871       0.575258      15.210959          -0.000001
          100              C       4.815492       3.373028      13.394488       0.002580      39.923456 0.41189460E+03  0.94792383E+04                                10.098508                            6.724310       0.015143       2.020273                    0.999181      26.512203      73.505229       0.646514       0.411662      -1.075653      -0.024699      -0.003657       0.023290       0.034144      -0.011172       0.016906       0.003444      -0.009088      -0.014960      -0.023883       0.006110       0.017773             13.317576      13.788990       5.933050      -5.046549      10.232761      -0.304013      15.930977           0.000002
          101              C       4.974328       3.953988      14.634606      -0.087722      35.589958 0.43711046E+03  0.10355256E+05                                 9.618099                            7.133196      -0.253092       1.899169                    0.999145      29.550584      87.047534       0.592281       0.436524      -1.045140      -0.024285      -0.005650      -0.002764       0.025086      -0.028947       0.029042      -0.025873      -0.018372      -0.128559      -0.057462      -0.007821       0.065283             11.407623       9.714513       3.184076      -2.648464       8.736030       2.519754      15.772326           0.000004
          102              C       4.095689       3.663929      15.673069      -0.031215      40.153252 0.42950069E+03  0.99672315E+04                                10.065410                            6.811857       0.136745       2.051344                    0.999255      26.945545      74.501033       0.651474       0.405134      -1.082253      -0.010800      -0.009736      -0.042921       0.045318       0.004459      -0.007290       0.006354       0.019027      -0.020435      -0.015317      -0.000264       0.015580             13.177745      10.607089       4.948302       0.071944      11.882687       5.557938      17.043457           0.000001
          103              C       3.048131       2.770155      15.462274      -0.129694      36.763645 0.45042636E+03  0.10706343E+05                                 9.688762                            7.136823      -0.042677       1.949542                    0.999496      30.077102      87.546040       0.607675       0.424050      -1.057140       0.008500       0.016183      -0.019256       0.026551      -0.023573      -0.025047      -0.022515       0.003592      -0.023932      -0.047910       0.019551       0.028360             11.903788      11.354095       6.266945       1.484627      12.481827       4.455987      11.875444           0.000003
          104              C       2.920810       2.115373      14.227143      -0.018809      41.560111 0.43935377E+03  0.10246312E+05                                10.341691                            6.897538       0.025400       2.014180                    0.999125      26.951963      74.523195       0.646767       0.406074      -1.082424       0.029576       0.029520       0.001918       0.041831      -0.016888      -0.007714       0.012148       0.000132      -0.021532      -0.016115      -0.010276       0.026391             14.173637      16.289788       9.755040      -0.332984      15.071702       2.301586      11.159421           0.000001
          105              C       3.828442       2.428015      13.201144      -0.109587      35.997352 0.43271355E+03  0.10191506E+05                                 9.578939                            7.014047      -0.017798       1.967322                    0.999502      29.528463      85.798725       0.609958       0.426352      -1.054796       0.001149       0.006095       0.016763       0.017873      -0.039109       0.016505       0.006682      -0.018333       0.017783      -0.048523       0.010436       0.038086             11.763683      13.922472       6.839002      -2.870734      10.921222      -0.216907      10.447355           0.000003
          106              C       5.736991       3.790390      12.290376       0.582160      24.963502 0.25389075E+03  0.52596148E+04                                 7.887907                            5.628789       0.011380       2.059576                    0.999633      22.206515      61.503917       0.631807       0.467966      -1.025414       0.019848       0.013016      -0.043782       0.049802      -0.056649       0.003142       0.028240      -0.132144      -0.179611      -0.073292      -0.047267       0.120560              9.919023      10.667683       3.099866      -4.054823       5.804228      -1.805820      13.285159           0.000002
          107              C       4.274695       4.334961      17.017892       0.628015      24.360621 0.25919453E+03  0.54051156E+04                                 7.816826                            5.744491      -0.124350       2.016935                    0.999554      22.159010      61.866844       0.615203       0.477429      -1.018822      -0.005020       0.032457       0.051455       0.061043      -0.059654       0.008600      -0.072907      -0.029982      -0.232264      -0.112178      -0.008953       0.121131              9.551063       7.693206       2.462446       0.147532       8.331167       4.500676      12.628815           0.000002
          108              C       1.834173       1.075701      14.042385       0.639716      22.686348 0.24449381E+03  0.50332110E+04                                 7.544581                            5.612581      -0.142345       2.023933                    0.999336      21.748887      60.667076       0.615801       0.483157      -1.014065      -0.042786      -0.037757      -0.007361       0.057536      -0.042208       0.033521      -0.064526      -0.016618       0.294114      -0.093736      -0.041204       0.134939              9.510296      11.895073       5.172660      -0.074401      11.134804       1.774965       5.501012           0.000001
          109              O       9.332222      10.376123      22.144837      -0.600093      31.566260 0.47690699E+03  0.11100191E+05                                 7.783606                            6.631727       0.557017       2.217453                    0.998845      27.574671      70.777991       0.760954       0.345821      -1.152384       0.015426      -0.048302       0.014054       0.052617      -0.038817      -0.059771      -0.009026      -0.073543       0.073841      -0.094823       0.032451       0.062371              8.551653       6.641558       2.516292      -0.395480      11.787426      -2.895928       7.225975          -0.000004
          110              O      10.355829       9.374437      23.864714      -0.554349      33.759814 0.48226087E+03  0.11259214E+05                                 8.221167                            6.691886       0.484187       2.210359                    0.998400      26.985145      69.432063       0.753414       0.348214      -1.150088      -0.025020      -0.001715       0.009158       0.026699      -0.034983       0.012780       0.031273       0.102541       0.071647      -0.084467       0.033835       0.050632              9.669888      13.621303       3.610576       4.520489       7.054115       1.148351       8.334247           0.000000
          111              O       6.038274       4.995526      25.305655      -0.576236      29.619395 0.45104052E+03  0.10343703E+05                                 7.450835                            6.412981       0.561776       2.224503                    0.999273      27.100153      68.848491       0.781106       0.341929      -1.156665       0.017028       0.019728      -0.009858       0.027863       0.006312      -0.020102      -0.008038      -0.003989      -0.242835      -0.084615       0.034772       0.049843              8.377392       7.387598       2.508382      -1.977158       8.737471      -2.885959       9.007107           0.000000
          112              O       7.489225       6.282486      26.420570      -0.582277      31.884288 0.48516356E+03  0.11331120E+05                                 7.865466                            6.689450       0.559652       2.223034                    0.998962      27.329734      70.071254       0.758224       0.345879      -1.153333       0.004158       0.001963      -0.038041       0.038318      -0.057060       0.037038       0.045645       0.020430       0.035953      -0.095962       0.043910       0.052052              8.890913       6.004381       0.297371       0.275350       6.175001      -1.673035      14.493358           0.000002
          113              O       6.519823       7.103328      19.405333      -0.533900      33.413742 0.44826776E+03  0.10278392E+05                                 8.200671                            6.458163       0.513289       2.231986                    0.997743      26.445873      67.482851       0.765608       0.348909      -1.149257       0.005373       0.005359       0.008529       0.011416      -0.047849      -0.041531      -0.027159      -0.033041       0.069912      -0.084982       0.038538       0.046445             10.011485       6.287747       0.490748       1.570393       5.583439      -1.482776      18.163269          -0.000003
          114              O       5.283175       5.728428      20.632154      -0.604793      34.160861 0.48860728E+03  0.11440804E+05                                 8.221337                            6.693864       0.473584       2.184879                    0.999166      27.721518      71.351191       0.760649       0.343894      -1.154079       0.031328       0.052549       0.010836       0.062131      -0.011949      -0.015467       0.004681       0.028211      -0.205706      -0.070687       0.015808       0.054879              9.449700      11.216841       3.973827       3.671263       8.109567       1.543883       9.022693          -0.000004
          115              O      12.050075      10.031521      26.423617      -0.578664      29.814605 0.46217796E+03  0.10685778E+05                                 7.522008                            6.559286       0.766678       2.284936                    0.998187      27.631105      70.956119       0.758882       0.349088      -1.148338       0.014329       0.009195      -0.000788       0.017044      -0.011909       0.001425       0.035538       0.000611      -0.300005      -0.108112       0.042181       0.065931              8.345730      10.891640      -2.982922       1.010436       6.914427       0.005272       7.231123           0.000002
          116              O       0.935365       9.445008      24.967164      -0.557384      29.814225 0.41727363E+03  0.94113045E+04                                 7.512098                            6.178761       0.627842       2.253105                    0.998718      26.827104      68.211278       0.791524       0.343094      -1.152448      -0.018355      -0.000188       0.031743       0.036668       0.032654       0.007064      -0.011922      -0.080462       0.173282      -0.081514       0.020864       0.060650              8.620442       6.909863      -1.220613       1.394322       5.132351      -0.974993      13.819111          -0.000001
          117              O       2.946022      11.386954       4.005106      -0.545807      28.411170 0.41860589E+03  0.94313501E+04                                 7.217611                            6.161453       0.593464       2.239286                    0.999137      26.719772      67.491760       0.799365       0.340089      -1.157132       0.011596       0.017105      -0.066158       0.069310       0.030446       0.024690      -0.010615       0.001132       0.026860      -0.046399       0.013454       0.032945              7.943337       6.652045      -0.469609       2.048107       6.172049       2.067665      11.005917          -0.000003
          118              O       0.944189      12.132532       3.390726      -0.589381      33.111974 0.49918169E+03  0.11801888E+05                                 8.134959                            6.850813       0.296434       2.128959                    0.998203      28.107886      73.726529       0.734779       0.352579      -1.141973      -0.017648      -0.028319      -0.049133       0.059392      -0.010666      -0.041672      -0.024598       0.042543      -0.277605      -0.107990       0.029840       0.078150              9.282817       9.103302      -4.075598      -1.893214      10.866514       3.127861       7.878635           0.000000
          119              O       4.142332       5.805992      27.221646      -0.579286      29.337973 0.45126192E+03  0.10364900E+05                                 7.427175                            6.440620       0.585907       2.230831                    0.998957      27.280168      69.685390       0.773592       0.344713      -1.152669      -0.003594       0.033312       0.003009       0.033640       0.036789      -0.020246       0.005324      -0.129417       0.115517      -0.096924       0.041742       0.055183              8.350721       7.119668      -2.736378      -0.580866      11.645527       2.255160       6.286968           0.000002
          120              O       5.556725       8.483161       0.720470      -0.576950      29.862727 0.45049596E+03  0.10353877E+05                                 7.550955                            6.457777       0.536531       2.216772                    0.998883      27.242229      69.851871       0.767693       0.347141      -1.149429      -0.031310       0.006805      -0.002304       0.032124       0.032303       0.003491      -0.048609       0.111314       0.099441      -0.098405       0.040395       0.058010              8.614642      12.859575      -3.269150       1.077595       7.325587      -0.154834       5.658764           0.000003
          121              O       3.029222       6.827169      19.404779      -0.600093      31.566254 0.47690677E+03  0.11100185E+05                                 7.783605                            6.631725       0.557016       2.217453                    0.998845      27.574672      70.777994       0.760954       0.345821      -1.152384       0.015426       0.048302      -0.014054       0.052617       0.038817       0.059771      -0.009026      -0.073543       0.073841      -0.094823       0.032451       0.062371              8.551652       6.641557      -2.516291       0.395480      11.787422      -2.895928       7.225977          -0.000004
          122              O       4.052829       7.828855      17.684902      -0.554349      33.759820 0.48226098E+03  0.11259217E+05                                 8.221168                            6.691887       0.484187       2.210359                    0.998400      26.985146      69.432068       0.753414       0.348214      -1.150088      -0.025020       0.001715      -0.009158       0.026699       0.034983      -0.012780       0.031273       0.102541       0.071647      -0.084467       0.033835       0.050632              9.669889      13.621304      -3.610573      -4.520490       7.054115       1.148349       8.334249           0.000000
          123              O      12.341274      -0.698234      16.243961      -0.576236      29.619405 0.45104077E+03  0.10343710E+05                                 7.450837                            6.412983       0.561776       2.224503                    0.999273      27.100154      68.848494       0.781106       0.341929      -1.156666       0.017028      -0.019728       0.009858       0.027863      -0.006312       0.020102      -0.008038      -0.003989      -0.242835      -0.084615       0.034772       0.049843              8.377394       7.387598      -2.508381       1.977159       8.737474      -2.885961       9.007111           0.000000
          124              O       1.186225      10.920805      15.129046      -0.582277      31.884284 0.48516352E+03  0.11331118E+05                                 7.865465                            6.689450       0.559652       2.223034                    0.998962      27.329734      70.071252       0.758224       0.345879      -1.153333       0.004158      -0.001963       0.038041       0.038318       0.057059      -0.037038       0.045645       0.020430       0.035953      -0.095962       0.043910       0.052052              8.890913       6.004381      -0.297371      -0.275349       6.175001      -1.673036      14.493356           0.000002
          125              O       0.216823      10.099963      22.144283      -0.533900      33.413744 0.44826778E+03  0.10278393E+05                                 8.200672                            6.458163       0.513289       2.231986                    0.997743      26.445874      67.482854       0.765608       0.348909      -1.149257       0.005373      -0.005359      -0.008529       0.011416       0.047849       0.041531      -0.027159      -0.033041       0.069912      -0.084982       0.038538       0.046445             10.011486       6.287747      -0.490749      -1.570394       5.583440      -1.482775      18.163270          -0.000003
          126              O      11.586175      11.474864      20.917462      -0.604793      34.160868 0.48860751E+03  0.11440811E+05                                 8.221338                            6.693865       0.473584       2.184879                    0.999166      27.721518      71.351191       0.760649       0.343894      -1.154079       0.031328      -0.052549      -0.010836       0.062131       0.011949       0.015467       0.004681       0.028211      -0.205706      -0.070687       0.015808       0.054879              9.449702      11.216841      -3.973826      -3.671266       8.109569       1.543884       9.022696          -0.000004
          127              O       5.747075       7.171771      15.125999      -0.578664      29.814607 0.46217800E+03  0.10685779E+05                                 7.522009                            6.559287       0.766678       2.284936                    0.998187      27.631104      70.956120       0.758881       0.349088      -1.148338       0.014329      -0.009195       0.000788       0.017044       0.011909      -0.001425       0.035538       0.000611      -0.300005      -0.108112       0.042181       0.065931              8.345731      10.891642       2.982922      -1.010436       6.914428       0.005272       7.231124           0.000002
          128              O       7.238365       7.758284      16.582452      -0.557384      29.814228 0.41727370E+03  0.94113064E+04                                 7.512098                            6.178762       0.627841       2.253105                    0.998718      26.827106      68.211285       0.791524       0.343094      -1.152448      -0.018355       0.000188      -0.031743       0.036668      -0.032654      -0.007064      -0.011922      -0.080462       0.173282      -0.081514       0.020864       0.060650              8.620442       6.909864       1.220613      -1.394322       5.132351      -0.974993      13.819110          -0.000001
          129              O       9.249022       7.253476       9.844766      -0.545807      28.411163 0.41860579E+03  0.94313472E+04                                 7.217609                            6.161452       0.593464       2.239286                    0.999137      26.719771      67.491754       0.799365       0.340089      -1.157132       0.011596      -0.017105       0.066158       0.069310      -0.030446      -0.024690      -0.010615       0.001132       0.026860      -0.046399       0.013454       0.032945              7.943335       6.652043       0.469609      -2.048105       6.172048       2.067664      11.005913          -0.000003
          130              O       7.247189       6.507898      10.459146      -0.589381      33.111965 0.49918156E+03  0.11801884E+05                                 8.134957                            6.850811       0.296434       2.128959                    0.998203      28.107885      73.726521       0.734779       0.352579      -1.141973      -0.017648       0.028319       0.049133       0.059392       0.010666       0.041672      -0.024598       0.042543      -0.277605      -0.107990       0.029840       0.078150              9.282814       9.103299       4.075596       1.893212      10.866511       3.127858       7.878631           0.000000
          131              O      10.445332      11.397300      14.327970      -0.579286      29.337976 0.45126188E+03  0.10364899E+05                                 7.427175                            6.440619       0.585907       2.230831                    0.998957      27.280169      69.685391       0.773592       0.344713      -1.152669      -0.003594      -0.033312      -0.003009       0.033640      -0.036789       0.020246       0.005324      -0.129417       0.115517      -0.096924       0.041742       0.055182              8.350721       7.119669       2.736379       0.580867      11.645528       2.255160       6.286967           0.000002
          132              O      11.859725      10.157269      13.129402      -0.576950      29.862722 0.45049600E+03  0.10353878E+05                                 7.550954                            6.457777       0.536531       2.216772                    0.998883      27.242230      69.851870       0.767693       0.347141      -1.149429      -0.031310      -0.006805       0.002304       0.032124      -0.032303      -0.003491      -0.048608       0.111314       0.099441      -0.098405       0.040395       0.058010              8.614639      12.859568       3.269144      -1.077594       7.325585      -0.154832       5.658763           0.000003
          133              O       3.273778       1.092738       5.554907      -0.600093      31.566262 0.47690702E+03  0.11100192E+05                                 7.783606                            6.631727       0.557016       2.217453                    0.998845      27.574672      70.777994       0.760954       0.345821      -1.152384      -0.015426       0.048302      -0.014054       0.052617      -0.038817      -0.059771      -0.009026      -0.073543       0.073841      -0.094823       0.032451       0.062371              8.551654       6.641559       2.516292      -0.395481      11.787426      -2.895928       7.225975          -0.000004
          134              O       2.250171       2.094424       3.835030      -0.554349      33.759816 0.48226091E+03  0.11259215E+05                                 8.221167                            6.691887       0.484188       2.210359                    0.998400      26.985145      69.432065       0.753414       0.348214      -1.150088       0.025020       0.001715      -0.009158       0.026699      -0.034983       0.012780       0.031273       0.102541       0.071647      -0.084467       0.033835       0.050632              9.669889      13.621304       3.610576       4.520490       7.054116       1.148351       8.334248           0.000000
          135              O       6.567726       6.473335       2.394089      -0.576236      29.619395 0.45104054E+03  0.10343703E+05                                 7.450835                            6.412981       0.561776       2.224503                    0.999273      27.100154      68.848493       0.781106       0.341929      -1.156666      -0.017028      -0.019728       0.009858       0.027863       0.006312      -0.020102      -0.008038      -0.003989      -0.242835      -0.084615       0.034772       0.049843              8.377392       7.387598       2.508382      -1.977158       8.737471      -2.885959       9.007107           0.000000
          136              O       5.116775       5.186375       1.279174      -0.582277      31.884289 0.48516357E+03  0.11331120E+05                                 7.865466                            6.689450       0.559652       2.223034                    0.998962      27.329734      70.071255       0.758224       0.345879      -1.153333      -0.004158      -0.001963       0.038041       0.038318      -0.057059       0.037038       0.045645       0.020430       0.035953      -0.095962       0.043910       0.052052              8.890913       6.004381       0.297371       0.275350       6.175001      -1.673035      14.493358           0.000002
          137              O       6.086177       4.365533       8.294411      -0.533900      33.413740 0.44826773E+03  0.10278392E+05                                 8.200671                            6.458163       0.513289       2.231986                    0.997743      26.445873      67.482850       0.765608       0.348909      -1.149257      -0.005373      -0.005359      -0.008529       0.011416      -0.047849      -0.041531      -0.027159      -0.033041       0.069912      -0.084982       0.038538       0.046445             10.011484       6.287746       0.490748       1.570393       5.583439      -1.482776      18.163267          -0.000003
          138              O       7.322825       5.740433       7.067590      -0.604793      34.160858 0.48860722E+03  0.11440802E+05                                 8.221336                            6.693863       0.473584       2.184879                    0.999166      27.721516      71.351185       0.760649       0.343894      -1.154079      -0.031328      -0.052549      -0.010836       0.062131      -0.011949      -0.015467       0.004681       0.028211      -0.205706      -0.070687       0.015808       0.054879              9.449700      11.216841       3.973827       3.671263       8.109567       1.543883       9.022692          -0.000004
          139              O       0.555925       1.437340       1.276127      -0.578664      29.814605 0.46217795E+03  0.10685778E+05                                 7.522008                            6.559286       0.766678       2.284936                    0.998187      27.631105      70.956119       0.758882       0.349088      -1.148338      -0.014329      -0.009195       0.000788       0.017044      -0.011910       0.001425       0.035538       0.000611      -0.300005      -0.108112       0.042181       0.065932              8.345730      10.891640      -2.982922       1.010436       6.914427       0.005272       7.231123           0.000003
          140              O      11.670635       2.023853       2.732580      -0.557384      29.814228 0.41727369E+03  0.94113060E+04                                 7.512099                            6.178762       0.627842       2.253105                    0.998718      26.827105      68.211282       0.791524       0.343094      -1.152448       0.018355       0.000188      -0.031743       0.036668       0.032654       0.007064      -0.011922      -0.080462       0.173282      -0.081514       0.020864       0.060650              8.620442       6.909864      -1.220613       1.394322       5.132351      -0.974993      13.819112          -0.000001
          141              O       9.659978       0.081907      23.694638      -0.545807      28.411163 0.41860577E+03  0.94313467E+04                                 7.217609                            6.161452       0.593464       2.239286                    0.999137      26.719771      67.491752       0.799366       0.340089      -1.157132      -0.011596      -0.017105       0.066158       0.069310       0.030446       0.024690      -0.010615       0.001132       0.026860      -0.046399       0.013454       0.032945              7.943335       6.652043      -0.469609       2.048106       6.172048       2.067664      11.005914          -0.000003
          142              O      11.661811      -0.663671      24.309018      -0.589381      33.111969 0.49918160E+03  0.11801885E+05                                 8.134957                            6.850811       0.296434       2.128959                    0.998203      28.107886      73.726524       0.734779       0.352579      -1.141973       0.017648       0.028319       0.049133       0.059392      -0.010666      -0.041672      -0.024598       0.042543      -0.277605      -0.107990       0.029840       0.078150              9.282815       9.103300      -4.075597      -1.893213      10.866512       3.127860       7.878633           0.000000
          143              O       8.463668       5.662869       0.478098      -0.579286      29.337975 0.45126195E+03  0.10364901E+05                                 7.427175                            6.440620       0.585907       2.230831                    0.998957      27.280169      69.685393       0.773592       0.344713      -1.152669       0.003594      -0.033312      -0.003009       0.033640       0.036789      -0.020246       0.005324      -0.129417       0.115517      -0.096924       0.041742       0.055183              8.350721       7.119669      -2.736378      -0.580866      11.645527       2.255160       6.286968           0.000002
          144              O       7.049275       2.985700      26.979274      -0.576950      29.862725 0.45049593E+03  0.10353876E+05                                 7.550955                            6.457777       0.536531       2.216772                    0.998883      27.242230      69.851871       0.767693       0.347141      -1.149429       0.031310      -0.006805       0.002304       0.032124       0.032303       0.003491      -0.048608       0.111314       0.099441      -0.098405       0.040395       0.058010              8.614641      12.859574      -3.269149       1.077596       7.325586      -0.154834       5.658763           0.000003
          145              O       9.576778       4.641692       8.294965      -0.600093      31.566252 0.47690674E+03  0.11100184E+05                                 7.783604                            6.631725       0.557016       2.217453                    0.998845      27.574672      70.777992       0.760954       0.345821      -1.152384      -0.015426      -0.048302       0.014054       0.052617       0.038817       0.059771      -0.009026      -0.073543       0.073841      -0.094823       0.032451       0.062371              8.551651       6.641557      -2.516291       0.395480      11.787421      -2.895928       7.225976          -0.000004
          146              O       8.553171       3.640006      10.014842      -0.554349      33.759816 0.48226092E+03  0.11259215E+05                                 8.221167                            6.691887       0.484187       2.210359                    0.998400      26.985145      69.432064       0.753414       0.348214      -1.150088       0.025020      -0.001715       0.009158       0.026699       0.034983      -0.012780       0.031273       0.102541       0.071647      -0.084467       0.033835       0.050632              9.669888      13.621303      -3.610573      -4.520490       7.054114       1.148349       8.334248           0.000000
          147              O       0.264726      12.167095      11.455783      -0.576236      29.619406 0.45104079E+03  0.10343710E+05                                 7.450837                            6.412983       0.561776       2.224503                    0.999273      27.100154      68.848495       0.781106       0.341929      -1.156666      -0.017028       0.019728      -0.009858       0.027863      -0.006312       0.020102      -0.008038      -0.003989      -0.242835      -0.084615       0.034772       0.049843              8.377395       7.387598      -2.508381       1.977159       8.737474      -2.885961       9.007112           0.000000
          148              O      11.419775       0.548056      12.570698      -0.582277      31.884289 0.48516360E+03  0.11331121E+05                                 7.865466                            6.689450       0.559652       2.223034                    0.998962      27.329735      70.071258       0.758224       0.345879      -1.153333      -0.004158       0.001963      -0.038041       0.038318       0.057059      -0.037038       0.045645       0.020430       0.035953      -0.095962       0.043910       0.052052              8.890914       6.004381      -0.297371      -0.275349       6.175001      -1.673036      14.493359           0.000002
          149              O      12.389177       1.368898       5.555461      -0.533900      33.413750 0.44826788E+03  0.10278396E+05                                 8.200673                            6.458165       0.513289       2.231986                    0.997743      26.445874      67.482859       0.765608       0.348909      -1.149257      -0.005373       0.005359       0.008529       0.011416       0.047849       0.041531      -0.027159      -0.033041       0.069912      -0.084982       0.038538       0.046445             10.011488       6.287748      -0.490749      -1.570394       5.583441      -1.482776      18.163275          -0.000003
          150              O       1.019825      -0.006003       6.782282      -0.604793      34.160878 0.48860766E+03  0.11440815E+05                                 8.221340                            6.693867       0.473584       2.184879                    0.999166      27.721519      71.351200       0.760649       0.343894      -1.154079      -0.031328       0.052549       0.010836       0.062131       0.011949       0.015467       0.004681       0.028211      -0.205706      -0.070687       0.015808       0.054879              9.449705      11.216844      -3.973828      -3.671267       8.109571       1.543885       9.022699          -0.000004
          151              O       6.858925       4.297090      12.573745      -0.578664      29.814604 0.46217793E+03  0.10685777E+05                                 7.522008                            6.559286       0.766678       2.284936                    0.998187      27.631103      70.956115       0.758881       0.349088      -1.148338      -0.014329       0.009195      -0.000788       0.017044       0.011909      -0.001425       0.035538       0.000611      -0.300005      -0.108112       0.042181       0.065931              8.345730      10.891640       2.982921      -1.010436       6.914427       0.005272       7.231123           0.000002
          152              O       5.367635       3.710577      11.117292      -0.557384      29.814219 0.41727357E+03  0.94113026E+04                                 7.512097                            6.178761       0.627842       2.253105                    0.998718      26.827104      68.211275       0.791524       0.343094      -1.152448       0.018355      -0.000188       0.031743       0.036668      -0.032654      -0.007064      -0.011922      -0.080462       0.173282      -0.081514       0.020864       0.060650              8.620440       6.909862       1.220612      -1.394321       5.132350      -0.974993      13.819106          -0.000001
          153              O       3.356978       4.215385      17.854978      -0.545807      28.411161 0.41860577E+03  0.94313466E+04                                 7.217609                            6.161452       0.593464       2.239286                    0.999137      26.719771      67.491753       0.799366       0.340089      -1.157132      -0.011596       0.017105      -0.066158       0.069310      -0.030446      -0.024690      -0.010615       0.001132       0.026860      -0.046399       0.013454       0.032945              7.943334       6.652043       0.469609      -2.048105       6.172047       2.067664      11.005913          -0.000003
          154              O       5.358811       4.960963      17.240598      -0.589381      33.111961 0.49918149E+03  0.11801881E+05                                 8.134956                            6.850811       0.296434       2.128959                    0.998203      28.107883      73.726514       0.734779       0.352579      -1.141973       0.017648      -0.028319      -0.049133       0.059392       0.010666       0.041672      -0.024598       0.042543      -0.277605      -0.107990       0.029840       0.078150              9.282813       9.103299       4.075596       1.893212      10.866510       3.127858       7.878630           0.000000
          155              O       2.160668       0.071561      13.371774      -0.579286      29.337968 0.45126173E+03  0.10364895E+05                                 7.427173                            6.440618       0.585908       2.230831                    0.998957      27.280166      69.685379       0.773592       0.344713      -1.152669       0.003594       0.033312       0.003009       0.033640      -0.036789       0.020246       0.005324      -0.129417       0.115517      -0.096924       0.041742       0.055182              8.350719       7.119667       2.736378       0.580866      11.645525       2.255160       6.286966           0.000002
          156              O       0.746275       1.311592      14.570342      -0.576950      29.862722 0.45049600E+03  0.10353878E+05                                 7.550954                            6.457777       0.536531       2.216772                    0.998883      27.242230      69.851870       0.767693       0.347141      -1.149429       0.031310       0.006805      -0.002304       0.032124      -0.032303      -0.003491      -0.048608       0.111314       0.099441      -0.098405       0.040395       0.058010              8.614639      12.859568       3.269145      -1.077594       7.325585      -0.154832       5.658763           0.000003

******************************************************
Auxiliary information for the entire system
The total spin magnetic moment of the unit cell is   -0.000037
The total net atomic charge of the unit cell is   -0.000005
Accuracy of reproducing the electrostatic potential in the unit cell:
  The inner radius (bohr) =    5.0000
  The outer radius (bohr) =   12.0000
  Valid grid points have density less than (e/(bohr^3)) =    0.0001
  The number of valid grid points were=       507416
  The rms potential error without charges in kcal/mol is=     10.42018
  The rms potential error with partial charges in kcal/mol is=      1.08391
  The RRMSE value at monopole order=      0.10402
  The rms potential error with partial charges and cloud penetration in kcal/mol is=      1.08399
  The RRMSE value at monopole order with cloud penetration is=      0.10403
  The rms potential error with partial charges and atomic dipoles in kcal/mol is=      0.36114
  The RRMSE value at dipole order=      0.03466
  The rms potential error with partial charges, atomic dipoles and cloud penetration in kcal/mol is=      0.34991
  The RRMSE value at dipole order with cloud penetration=      0.03358

******************************************************
The electron densities and ab initio electrostatic potential were computed in VASP using the PBE functional and
projector augmented wave method. See the main text of the journal article for a description of computational details.
The atomic charges, dipoles, and quadrupoles were computed with the DDEC6 method as described in
(a) T. A. Manz and N. Gabaldon Limas, RSC Adv. 6 (2016) 47771-47801 DOI: 10.1039/c6ra04656h
(b) N. Gabaldon Limas and T. A. Manz, RSC Adv. 8 (2018) 2678-2707 DOI: 10.1039/c7ra11829e.
For each atom in the material, the electron cloud parameters were fit to the spherically averaged atom-in-material
electron density using radial positions for which this density was between 10^-4 and 10^-2 electrons per cubic bohr.
The polarizabilities, dispersion coefficients, and quantum Drude oscillator (QDO) parameters were fit using the MCLF method.
The magnetic structure of the system was optimized in VASP from the default ferromagnetic initial guess using spin polarization.
The atomic spin moments (ASMs) were computed on this optimized magnetic structure using the DDEC6 partition as inputs
to the method of T. A. Manz and D. S. Sholl, J. Chem. Theory Comput. 7 (2011) 4146-4164 DOI: 10.1021/ct200539n.
The RMSE and RRMSE were computed using a uniform grid with Ewald summation.
