# Supplementary material for: A collection of forcefield precursors for metal–organic frameworks
Source: RSC Adv. 2019 Nov 13;9(63):36492–507. doi: 10.1039/c9ra07327b (PMC9075174; doi:10.1039/c9ra07327b)
Supplement: RA-009-C9RA07327B-s5487 [file RA-009-C9RA07327B-s5487.xyz]

  156
jmolscript: load "" {1 1 1} spacegroup "x,y,z" unitcell [{     12.186000     0.000000     0.000000 }, {     -6.093138    15.585478     0.000000 }, {      0.000000    -8.658959    26.237074 }]
Zn    -1.243044     7.071486     3.178097     0.944584
Zn     1.075974     4.519086     3.269139     1.080016
Zn     3.162991    -6.315410    21.524633     1.005220
Zn     4.849962     4.184512     9.940440     0.945312
Zn     7.168935     6.736913     9.849398     1.079593
Zn    -2.930133     8.912449    17.830978     1.005430
Zn     7.335906    -0.144967    23.058977     0.944584
Zn     5.016888     2.407433    22.967935     1.080016
Zn     2.929871    13.241929     4.712441     1.005220
Zn     1.242900     2.742007    16.296634     0.945312
Zn    -1.076073     0.189606    16.387676     1.079593
Zn     9.022995    -1.985930     8.406096     1.005430
H      1.124735    -4.625250    25.216452     0.124137
H     -1.100426    -3.845758    21.928946     0.132556
H     -2.035117    -2.190456    25.489317     0.134593
H      2.595545     5.995813     6.842629     0.136825
H      4.113886     9.388923     8.395864     0.135244
H      1.532898     9.597291     5.318255     0.138081
H      7.217663     7.222290    14.139159     0.123781
H      4.992496     6.442797    17.426665     0.132600
H      4.057855     4.787495    13.866294     0.134065
H      8.688553     5.260186     6.275908     0.137314
H     10.206963     1.867075     4.722673     0.134279
H      7.625961     1.658707     7.800282     0.136295
H      4.968127    11.551769     1.020622     0.124137
H      7.193288    10.772277     4.308128     0.132556
H      8.127979     9.116975     0.747757     0.134593
H      3.497317     0.930706    19.394445     0.136825
H      1.978976    -2.462404    17.841210     0.135244
H      4.559964    -2.670772    20.918819     0.138081
H     -1.124801    -0.295771    12.097915     0.123781
H      1.100366     0.483722     8.810409     0.132600
H      2.035007     2.139024    12.370780     0.134065
H     -2.595691     1.666333    19.961166     0.137314
H     -4.114101     5.059444    21.514401     0.134279
H     -1.533099     5.267812    18.436792     0.136295
C     -0.407057    -3.380027    25.555697    -0.032342
C      0.419163    -4.181959    24.804530    -0.126563
C      0.209569    -4.342020    23.416589    -0.017091
C     -0.916421    -3.713917    22.830977    -0.099820
C     -1.753609    -2.898409    23.591065    -0.017582
C     -1.485522    -2.733862    24.972972    -0.107764
C     -0.162124     5.454387     0.799706     0.635616
C      1.145463    -5.119101    22.590121     0.570610
C      9.296651    -2.133101    22.925955     0.588028
C      1.902149     7.695682     5.913836    -0.033574
C      2.654029     6.925486     6.844990    -0.097701
C      3.471702     7.573726     7.754892    -0.018255
C      3.556991     8.964296     7.782179    -0.089395
C      2.797799     9.718837     6.876737    -0.020551
C      2.004499     9.089664     5.939286    -0.091913
C      1.057668     7.007337     4.887442     0.619823
C      4.304010     6.752376     8.701263     0.618001
C      2.881869    11.229866     6.871490     0.627546
C      5.685894     5.977067    13.799914    -0.034955
C      6.512096     6.778998    14.551081    -0.125300
C      6.302491     6.939059    15.939022    -0.016900
C      5.176509     6.310957    16.524634    -0.101588
C      4.339340     5.495448    15.764546    -0.016118
C      4.607437     5.330902    14.382639    -0.105773
C      5.930839     5.801612    12.318831     0.636397
C     -4.947633     7.716140    16.765490     0.569762
C      3.203610     4.730140    16.429656     0.586441
C      7.995182     3.560317     7.204701    -0.033611
C      8.747054     4.330512     6.273547    -0.098050
C      9.564743     3.682273     5.363645    -0.019442
C      9.650058     2.291702     5.336358    -0.087257
C      8.890874     1.537162     6.241800    -0.022214
C      8.097557     2.166335     7.179251    -0.088848
C      7.150683     4.248662     8.231095     0.619481
C     -1.788958     4.503623     4.417274     0.617736
C      8.974971     0.026132     6.247047     0.627659
C      6.499919    10.306546     0.681377    -0.032342
C      5.673699    11.108478     1.432544    -0.126563
C      5.883293    11.268539     2.820485    -0.017091
C      7.009283    10.640436     3.406097    -0.099820
C      7.846471     9.824928     2.646009    -0.017582
C      7.578384     9.660381     1.264102    -0.107764
C      6.254986     1.472132    25.437368     0.635616
C      4.947399    12.045620     3.646953     0.570610
C     -3.203789     9.059620     3.311119     0.588028
C      4.190713    -0.769163    20.323238    -0.033574
C      3.438833     0.001033    19.392084    -0.097701
C      2.621160    -0.647207    18.482182    -0.018255
C      2.535871    -2.037777    18.454895    -0.089395
C      3.295063    -2.792318    19.360337    -0.020551
C      4.088363    -2.163145    20.297788    -0.091913
C      5.035194    -0.080818    21.349632     0.619823
C      1.788852     0.174143    17.535811     0.618001
C      3.210993    -4.303347    19.365584     0.627546
C      0.406968     0.949452    12.437160    -0.034955
C     -0.419234     0.147521    11.685993    -0.125300
C     -0.209629    -0.012540    10.298052    -0.016900
C      0.916353     0.615562     9.712440    -0.101588
C      1.753522     1.431071    10.472528    -0.016118
C      1.485425     1.595617    11.854435    -0.105773
C      0.162023     1.124907    13.918243     0.636397
C     11.040495    -0.789621     9.471584     0.569762
C      2.889252     2.196379     9.807418     0.586441
C     -1.902320     3.366202    19.032373    -0.033611
C     -2.654192     2.596007    19.963527    -0.098050
C     -3.471881     3.244246    20.873429    -0.019442
C     -3.557196     4.634817    20.900716    -0.087257
C     -2.798012     5.389357    19.995274    -0.022214
C     -2.004695     4.760184    19.057823    -0.088848
C     -1.057821     2.677857    18.005979     0.619481
C      7.881820     2.422896    21.819800     0.617736
C     -2.882109     6.900387    19.990027     0.627659
O     -0.834801     6.348327     1.381644    -0.542000
O      0.710398     4.725533     1.335467    -0.576739
O      2.206866    -5.568714    23.110927    -0.564775
O      0.909060    -5.299754    21.332578    -0.564509
O      9.169921    -2.199409    21.729020    -0.551126
O      8.575232    -1.449844    23.733532    -0.579350
O      0.365499     7.738081     4.112661    -0.530294
O      1.094238     5.754992     4.855958    -0.584461
O      4.028617     5.515165     8.758985    -0.523092
O      5.232576     7.338813     9.365848    -0.608951
O      3.455822    11.782358     7.856167    -0.524532
O      2.299376    11.845107     5.927217    -0.588766
O      5.258181     4.907671    11.736893    -0.542011
O      6.803352     6.530465    11.783070    -0.576342
O     -3.886235     8.165754    16.244684    -0.564643
O     -5.184047     7.896793    18.023033    -0.563922
O      3.076871     4.796449    17.626591    -0.550530
O      2.482207     4.046884    15.622079    -0.579217
O      6.458523     3.517917     9.005876    -0.529823
O      7.187230     5.501006     8.262579    -0.584630
O     -2.064372     5.740834     4.359552    -0.522468
O     -0.860377     3.917185     3.752689    -0.609247
O      9.548939    -0.526359     5.262370    -0.523961
O      8.392482    -0.589109     7.191320    -0.589027
O      6.927663     0.578192    24.855430    -0.542000
O      5.382464     2.200986    24.901607    -0.576739
O      3.885996    12.495233     3.126147    -0.564775
O      5.183802    12.226273     4.904496    -0.564509
O     -3.077059     9.125928     4.508054    -0.551126
O     -2.482370     8.376363     2.503542    -0.579350
O      5.727363    -0.811562    22.124413    -0.530294
O      4.998624     1.171527    21.381116    -0.584461
O      2.064245     1.411354    17.478089    -0.523092
O      0.860286    -0.412294    16.871226    -0.608951
O      2.637040    -4.855839    18.380907    -0.524532
O      3.793486    -4.918588    20.309857    -0.588766
O      0.834681     2.018848    14.500181    -0.542011
O     -0.710490     0.396054    14.454004    -0.576342
O      9.979097    -1.239235     9.992390    -0.564643
O     11.276909    -0.970274     8.214041    -0.563922
O      3.015991     2.130070     8.610483    -0.550530
O      3.610655     2.879635    10.614995    -0.579217
O     -0.365661     3.408602    17.231198    -0.529823
O     -1.094368     1.425513    17.974495    -0.584630
O      8.157234     1.185685    21.877522    -0.522468
O      6.953239     3.009334    22.484385    -0.609247
O     -3.456077     7.452878    20.974704    -0.523961
O     -2.299620     7.515628    19.045754    -0.589027

The following XYZ coordinates are in angstroms. Other properties are in atomic units.
The sperically averaged electron density of each atom fit to a function of the form exp(a - br)
eigen_1, eigen_2 and eigen_3 are the three eigenvalues of traceless quadrupole moment tensor
  atom number  atomic symbol              X              Y              Z     net charge C6 coefficient C8 coefficient C10 coefficient fluctuating dipole atomic polarizability isotropic forcefield polarizability              a              b squared Pearson coefficient          <r^3>          <r^4>         wp_QDO          m_QDO          q_QDO       dipole_x       dipole_y       dipole_z         dipole            Qxy            Qxz            Qyz     Q(x^2-y^2)  Q(3z^2 - R^2)        eigen_1        eigen_2        eigen_3 static polarizability      alpha(xx)      alpha(xy)      alpha(xz)      alpha(yy)      alpha(yz)      alpha(zz) atomic spin moment
            1             Zn      -1.243044       7.071486       3.178097       0.944584      94.213467 0.17834445E+04  0.56192851E+05                                17.225614                           14.088774       0.038263       1.884987                    0.998457      45.425420     124.248466       0.465765       0.417367      -1.129437      -0.034530       0.045667      -0.021921       0.061305       0.092173      -0.001403      -0.006876       0.006463       0.189010      -0.123816       0.056005       0.067812             20.970973      22.162353      -3.855887       3.430107      19.699791      -2.075776      21.050774           0.000001
            2             Zn       1.075974       4.519086       3.269139       1.080016      62.309421 0.12206397E+04  0.34948456E+05                                13.167337                           11.667307       0.315798       2.008928                    0.999175      40.912191     106.342143       0.511541       0.418201      -1.129948       0.091363      -0.170129       0.041777       0.197576      -0.079148       0.018565      -0.021102      -0.081401      -0.166545      -0.065397      -0.055703       0.121100             14.727588      13.550313       0.859443       1.260091      11.024169       1.808735      19.608282           0.000001
            3             Zn       3.162991      -6.315410      21.524633       1.005220      75.334230 0.14231145E+04  0.42380212E+05                                15.002861                           12.607636       0.296701       1.981894                    0.999378      43.052342     114.488477       0.491048       0.418850      -1.128419       0.086361      -0.000892       0.040442       0.095366       0.009796       0.081596      -0.037378       0.185868      -0.237216      -0.127060      -0.033264       0.160323             18.592354      12.797616      -3.204954      -4.123908      26.950871       4.659428      16.028575          -0.000007
            4             Zn       4.849962       4.184512       9.940440       0.945312      94.275232 0.17847887E+04  0.56251091E+05                                17.240233                           14.099797       0.030652       1.882820                    0.998497      45.431264     124.320201       0.465256       0.417705      -1.129102      -0.034732      -0.045807       0.022349       0.061677      -0.092153       0.001497      -0.007231       0.005597       0.185991      -0.123287       0.055519       0.067768             20.990253      22.185234       3.862865      -3.436151      19.718659      -2.079210      21.066864           0.000001
            5             Zn       7.168935       6.736913       9.849398       1.079593      62.333208 0.12212666E+04  0.34970854E+05                                13.170421                           11.670082       0.313766       2.008261                    0.999167      40.921589     106.372972       0.511495       0.418185      -1.129960       0.091623       0.170112      -0.042521       0.197840       0.079130      -0.018302      -0.020943      -0.081847      -0.166778      -0.065312      -0.055823       0.121134             14.731125      13.554085      -0.859596      -1.260337      11.027111       1.809190      19.612178           0.000001
            6             Zn      -2.930133       8.912449      17.830978       1.005430      75.284088 0.14219974E+04  0.42338118E+05                                14.995638                           12.602133       0.298012       1.982460                    0.999368      43.041162     114.442295       0.491194       0.418813      -1.128457       0.086137       0.001003      -0.040184       0.095054      -0.009605      -0.081786      -0.037685       0.185421      -0.238080      -0.127469      -0.032877       0.160346             18.582664      12.792056       3.203056       4.121851      26.935535       4.655725      16.020402          -0.000007
            7             Zn       7.335906      -0.144967      23.058977       0.944584      94.213468 0.17834445E+04  0.56192852E+05                                17.225614                           14.088774       0.038263       1.884987                    0.998457      45.425421     124.248467       0.465765       0.417367      -1.129437       0.034530      -0.045667       0.021921       0.061305       0.092173      -0.001403      -0.006876       0.006463       0.189010      -0.123816       0.056005       0.067812             20.970972      22.162353      -3.855887       3.430107      19.699790      -2.075775      21.050774           0.000001
            8             Zn       5.016888       2.407433      22.967935       1.080016      62.309432 0.12206400E+04  0.34948466E+05                                13.167339                           11.667308       0.315797       2.008927                    0.999175      40.912193     106.342153       0.511541       0.418201      -1.129948      -0.091363       0.170129      -0.041777       0.197576      -0.079148       0.018565      -0.021102      -0.081401      -0.166544      -0.065397      -0.055703       0.121100             14.727590      13.550315       0.859443       1.260091      11.024170       1.808736      19.608285           0.000001
            9             Zn       2.929871      13.241929       4.712441       1.005220      75.334245 0.14231148E+04  0.42380225E+05                                15.002864                           12.607638       0.296701       1.981894                    0.999378      43.052344     114.488489       0.491048       0.418850      -1.128419      -0.086361       0.000892      -0.040442       0.095366       0.009796       0.081596      -0.037378       0.185868      -0.237216      -0.127060      -0.033264       0.160323             18.592357      12.797618      -3.204955      -4.123909      26.950876       4.659429      16.028578          -0.000007
           10             Zn       1.242900       2.742007      16.296634       0.945312      94.275231 0.17847887E+04  0.56251092E+05                                17.240233                           14.099797       0.030652       1.882820                    0.998497      45.431264     124.320201       0.465256       0.417705      -1.129102       0.034732       0.045807      -0.022349       0.061677      -0.092153       0.001497      -0.007231       0.005597       0.185991      -0.123287       0.055519       0.067768             20.990252      22.185233       3.862865      -3.436151      19.718659      -2.079210      21.066864           0.000001
           11             Zn      -1.076073       0.189606      16.387676       1.079593      62.333212 0.12212666E+04  0.34970857E+05                                13.170422                           11.670082       0.313766       2.008261                    0.999167      40.921590     106.372976       0.511495       0.418185      -1.129960      -0.091623      -0.170112       0.042521       0.197840       0.079130      -0.018302      -0.020943      -0.081847      -0.166778      -0.065312      -0.055822       0.121134             14.731125      13.554085      -0.859596      -1.260337      11.027111       1.809190      19.612180           0.000001
           12             Zn       9.022995      -1.985930       8.406096       1.005430      75.284102 0.14219977E+04  0.42338130E+05                                14.995640                           12.602135       0.298012       1.982460                    0.999368      43.041164     114.442306       0.491194       0.418813      -1.128457      -0.086137      -0.001003       0.040184       0.095054      -0.009605      -0.081786      -0.037685       0.185421      -0.238080      -0.127469      -0.032877       0.160346             18.582668      12.792058       3.203056       4.121852      26.935540       4.655726      16.020405          -0.000007
           13              H       1.124735      -4.625250      25.216452       0.124137       1.242669 0.94385062E+01  0.95713608E+02                                 1.848759                            1.751080      -1.258234       2.291540                    0.995376       3.492076       9.650786       0.495787       1.218261      -0.724133       0.029197      -0.019990       0.017476       0.039465      -0.007826       0.007599      -0.002949       0.003806      -0.004490      -0.008782      -0.004278       0.013060              1.882980       1.998726      -0.391797       0.193573       1.698609      -0.065921       1.951605           0.000000
           14              H      -1.100426      -3.845758      21.928946       0.132556       1.272420 0.97873989E+01  0.10041129E+03                                 1.898267                            1.799782      -1.343667       2.257851                    0.994396       3.528730       9.890666       0.481046       1.241092      -0.718950      -0.010685      -0.007598      -0.040144       0.042231       0.005529       0.004260       0.004450      -0.000539       0.032250      -0.010911      -0.002668       0.013578              1.932110       1.726835      -0.148989       0.108974       1.633850       0.191003       2.435644          -0.000002
           15              H      -2.035117      -2.190456      25.489317       0.134593       1.087374 0.78439146E+01  0.76356719E+02                                 1.721396                            1.618653      -1.161237       2.342831                    0.997051       3.393131       9.350482       0.502326       1.252581      -0.715263      -0.025413       0.025530       0.023524       0.043022      -0.005872      -0.009924       0.006750      -0.001634      -0.001950      -0.010552      -0.004523       0.015075              1.774594       1.778324      -0.399438      -0.181349       1.661983       0.254783       1.883475           0.000001
           16              H       2.595545       5.995813       6.842629       0.136825       1.080798 0.79608409E+01  0.77551976E+02                                 1.697125                            1.617807      -1.152774       2.349739                    0.997031       3.342051       9.124357       0.509972       1.232895      -0.720232      -0.004491      -0.043482       0.001996       0.043759       0.002819      -0.002308       0.000618      -0.016908      -0.033088      -0.011711      -0.002717       0.014428              1.725973       1.483403       0.051821       0.174596       2.178007      -0.071621       1.516509           0.000001
           17              H       4.113886       9.388923       8.395864       0.135244       1.123422 0.82811198E+01  0.81046666E+02                                 1.709640                            1.626014      -1.127376       2.360258                    0.997080       3.295729       8.866060       0.522720       1.197266      -0.729335       0.026536       0.020372       0.027029       0.043009       0.010543       0.006738       0.005614       0.001326       0.013760      -0.012877      -0.002502       0.015379              1.740251       1.651029       0.156866       0.369277       1.817065       0.164777       1.752658          -0.000001
           18              H       1.532898       9.597291       5.318255       0.138081       1.061407 0.77839883E+01  0.75417342E+02                                 1.681072                            1.603176      -1.138125       2.358838                    0.997185       3.299662       8.989157       0.510559       1.238202      -0.719336      -0.021711       0.022896      -0.028281       0.042372      -0.008532       0.005688      -0.007604       0.002238       0.010684      -0.010794      -0.003896       0.014689              1.712417       1.626555      -0.089393       0.342412       1.797772      -0.204582       1.712923          -0.000001
           19              H       7.217663       7.222290      14.139159       0.123781       1.242941 0.94404240E+01  0.95735006E+02                                 1.848804                            1.751087      -1.206430       2.315252                    0.995590       3.492531       9.651183       0.495874       1.218022      -0.724191       0.029123       0.020417      -0.017714       0.039734       0.007774      -0.007576      -0.002861       0.003906      -0.004036      -0.008781      -0.004174       0.012955              1.883009       1.998910       0.391953      -0.193652       1.698675      -0.066001       1.951440           0.000000
           20              H       4.992496       6.442797      17.426665       0.132600       1.268876 0.97532911E+01  0.99962830E+02                                 1.893705                            1.795832      -1.331326       2.263198                    0.994611       3.524885       9.871392       0.481956       1.239971      -0.719194      -0.010556       0.007554       0.040155       0.042201      -0.005521      -0.004517       0.004522      -0.000433       0.032364      -0.010920      -0.002861       0.013780              1.927359       1.723102       0.148459      -0.108431       1.630457       0.190186       2.428517          -0.000002
           21              H       4.057855       4.787495      13.866294       0.134065       1.089614 0.78626568E+01  0.76581468E+02                                 1.723424                            1.620309      -1.166417       2.340401                    0.996896       3.396118       9.359951       0.502220       1.252153      -0.715355      -0.025570      -0.025730      -0.023760       0.043363       0.005744       0.009880       0.006804      -0.001412      -0.002104      -0.010500      -0.004501       0.015001              1.776767       1.780601       0.400513       0.182045       1.664042       0.255548       1.885658           0.000001
           22              H       8.688553       5.260186       6.275908       0.137314       1.082084 0.79752004E+01  0.77754019E+02                                 1.701225                            1.621455      -1.170571       2.342657                    0.996723       3.344162       9.144196       0.508189       1.236231      -0.719495      -0.004247       0.043124      -0.001989       0.043379      -0.002874       0.002314       0.000619      -0.016824      -0.033430      -0.011814      -0.002649       0.014463              1.730256       1.486692      -0.052038      -0.175334       2.184134      -0.071948       1.519942           0.000001
           23              H      10.206963       1.867075       4.722673       0.134279       1.127042 0.83136686E+01  0.81446190E+02                                 1.713616                            1.629457      -1.134421       2.356970                    0.996928       3.300099       8.882638       0.522040       1.197634      -0.729268       0.026823      -0.020577      -0.027290       0.043447      -0.010440      -0.006587       0.005505       0.001375       0.013844      -0.012786      -0.002354       0.015140              1.744406       1.654890      -0.157677      -0.370942       1.821389       0.165631       1.756939          -0.000001
           24              H       7.625961       1.658707       7.800282       0.136295       1.067097 0.78336556E+01  0.76002530E+02                                 1.685303                            1.606852      -1.137934       2.357926                    0.997189       3.308577       9.013102       0.510768       1.236001      -0.719815      -0.021997      -0.023278       0.028445       0.042835       0.008602      -0.005761      -0.007681       0.002241       0.011508      -0.010987      -0.003884       0.014872              1.716831       1.630578       0.090010      -0.344077       1.802448      -0.205742       1.717468          -0.000001
           25              H       4.968127      11.551769       1.020622       0.124137       1.242668 0.94385026E+01  0.95713568E+02                                 1.848759                            1.751081      -1.258234       2.291540                    0.995376       3.492075       9.650785       0.495787       1.218261      -0.724133      -0.029197       0.019990      -0.017476       0.039465      -0.007826       0.007599      -0.002949       0.003806      -0.004490      -0.008782      -0.004278       0.013060              1.882980       1.998726      -0.391797       0.193573       1.698610      -0.065921       1.951606           0.000000
           26              H       7.193288      10.772277       4.308128       0.132556       1.272420 0.97873950E+01  0.10041125E+03                                 1.898267                            1.799782      -1.343667       2.257851                    0.994396       3.528729       9.890664       0.481046       1.241093      -0.718950       0.010685       0.007598       0.040144       0.042231       0.005529       0.004260       0.004450      -0.000539       0.032250      -0.010911      -0.002668       0.013578              1.932110       1.726835      -0.148989       0.108974       1.633850       0.191003       2.435644          -0.000002
           27              H       8.127979       9.116975       0.747757       0.134593       1.087374 0.78439146E+01  0.76356719E+02                                 1.721396                            1.618653      -1.161237       2.342831                    0.997051       3.393131       9.350482       0.502326       1.252581      -0.715263       0.025413      -0.025530      -0.023524       0.043022      -0.005872      -0.009924       0.006750      -0.001634      -0.001950      -0.010552      -0.004523       0.015075              1.774594       1.778324      -0.399438      -0.181349       1.661983       0.254783       1.883475           0.000001
           28              H       3.497317       0.930706      19.394445       0.136825       1.080798 0.79608409E+01  0.77551976E+02                                 1.697125                            1.617807      -1.152774       2.349739                    0.997031       3.342051       9.124357       0.509972       1.232895      -0.720232       0.004491       0.043482      -0.001996       0.043759       0.002819      -0.002308       0.000618      -0.016908      -0.033088      -0.011711      -0.002717       0.014428              1.725973       1.483403       0.051821       0.174596       2.178007      -0.071621       1.516509           0.000001
           29              H       1.978976      -2.462404      17.841210       0.135244       1.123422 0.82811211E+01  0.81046681E+02                                 1.709640                            1.626014      -1.127376       2.360258                    0.997080       3.295729       8.866060       0.522720       1.197266      -0.729335      -0.026536      -0.020372      -0.027029       0.043009       0.010543       0.006738       0.005614       0.001326       0.013760      -0.012877      -0.002502       0.015379              1.740251       1.651029       0.156866       0.369277       1.817065       0.164777       1.752658          -0.000001
           30              H       4.559964      -2.670772      20.918819       0.138081       1.061408 0.77839911E+01  0.75417369E+02                                 1.681072                            1.603176      -1.138126       2.358838                    0.997184       3.299663       8.989157       0.510559       1.238201      -0.719336       0.021711      -0.022896       0.028281       0.042372      -0.008532       0.005688      -0.007604       0.002238       0.010684      -0.010794      -0.003896       0.014689              1.712416       1.626555      -0.089393       0.342412       1.797772      -0.204582       1.712922          -0.000001
           31              H      -1.124801      -0.295771      12.097915       0.123781       1.242942 0.94404276E+01  0.95735046E+02                                 1.848804                            1.751087      -1.206430       2.315252                    0.995590       3.492532       9.651184       0.495875       1.218021      -0.724191      -0.029123      -0.020417       0.017714       0.039734       0.007774      -0.007576      -0.002861       0.003906      -0.004036      -0.008781      -0.004174       0.012955              1.883008       1.998910       0.391953      -0.193652       1.698675      -0.066001       1.951440           0.000000
           32              H       1.100366       0.483722       8.810409       0.132600       1.268876 0.97532911E+01  0.99962830E+02                                 1.893705                            1.795832      -1.331326       2.263198                    0.994611       3.524885       9.871392       0.481956       1.239971      -0.719194       0.010556      -0.007554      -0.040155       0.042201      -0.005521      -0.004517       0.004522      -0.000433       0.032364      -0.010920      -0.002861       0.013780              1.927359       1.723102       0.148459      -0.108431       1.630457       0.190186       2.428517          -0.000002
           33              H       2.035007       2.139024      12.370780       0.134065       1.089614 0.78626564E+01  0.76581468E+02                                 1.723424                            1.620309      -1.166417       2.340401                    0.996896       3.396118       9.359953       0.502220       1.252154      -0.715355       0.025570       0.025730       0.023760       0.043363       0.005744       0.009880       0.006804      -0.001412      -0.002104      -0.010500      -0.004501       0.015001              1.776767       1.780602       0.400514       0.182045       1.664042       0.255548       1.885658           0.000001
           34              H      -2.595691       1.666333      19.961166       0.137314       1.082084 0.79752004E+01  0.77754019E+02                                 1.701225                            1.621455      -1.170571       2.342657                    0.996723       3.344162       9.144196       0.508189       1.236231      -0.719495       0.004247      -0.043124       0.001989       0.043378      -0.002874       0.002314       0.000619      -0.016824      -0.033430      -0.011814      -0.002649       0.014463              1.730256       1.486692      -0.052038      -0.175334       2.184134      -0.071948       1.519942           0.000001
           35              H      -4.114101       5.059444      21.514401       0.134279       1.127042 0.83136683E+01  0.81446184E+02                                 1.713616                            1.629456      -1.134421       2.356971                    0.996928       3.300099       8.882637       0.522040       1.197634      -0.729268      -0.026823       0.020577       0.027290       0.043447      -0.010440      -0.006587       0.005505       0.001375       0.013844      -0.012786      -0.002354       0.015140              1.744406       1.654890      -0.157677      -0.370942       1.821389       0.165630       1.756939          -0.000001
           36              H      -1.533099       5.267812      18.436792       0.136295       1.067097 0.78336556E+01  0.76002528E+02                                 1.685303                            1.606852      -1.137934       2.357926                    0.997189       3.308577       9.013101       0.510768       1.236001      -0.719815       0.021997       0.023278      -0.028445       0.042835       0.008602      -0.005761      -0.007681       0.002241       0.011508      -0.010987      -0.003884       0.014872              1.716831       1.630578       0.090010      -0.344077       1.802448      -0.205742       1.717467          -0.000001
           37              C      -0.407057      -3.380027      25.555697      -0.032342      40.697370 0.42199619E+03  0.97495963E+04                                10.130016                            6.728668       0.088685       2.033225                    0.999251      26.941497      74.313805       0.658942       0.402329      -1.084182      -0.007574      -0.002988      -0.044269       0.045011      -0.012755       0.003488      -0.000188      -0.007750      -0.013786      -0.012030      -0.003844       0.015874             13.660099      10.223359      -3.640160       0.746074       8.273623       2.736568      22.483313           0.000000
           38              C       0.419163      -4.181959      24.804530      -0.126563      37.581285 0.44652409E+03  0.10622803E+05                                 9.931957                            7.175762      -0.142732       1.920304                    0.999420      30.228108      88.903089       0.595373       0.432437      -1.048781      -0.017638       0.006708      -0.009801       0.021264       0.011665       0.013195      -0.025266      -0.000567      -0.095980      -0.047266       0.017251       0.030016             12.453754       9.617894      -3.780528      -2.514303       8.708892       4.322428      19.034477           0.000000
           39              C       0.209569      -4.342020      23.416589      -0.017091      41.292160 0.43376216E+03  0.10096885E+05                                10.288560                            6.862064       0.025623       2.015354                    0.999223      26.976492      74.842822       0.646370       0.407089      -1.080322      -0.024768       0.019684       0.020489       0.037692      -0.005904       0.016206      -0.001182       0.006558       0.020938      -0.015140      -0.005631       0.020771             13.915145      14.032631      -6.731907      -4.037626      10.767685       4.887676      16.945119          -0.000001
           40              C      -0.916421      -3.713917      22.830977      -0.099820      35.682942 0.44738870E+03  0.10657613E+05                                 9.636520                            7.215254      -0.229620       1.897954                    0.999246      30.020786      88.599043       0.589226       0.436365      -1.045520       0.002013      -0.002635       0.012384       0.012821       0.051351       0.002178      -0.011100      -0.032634      -0.001073      -0.054980      -0.000154       0.055133             11.534842      13.740929      -6.459023      -0.719034      10.143778       1.928205      10.719818          -0.000002
           41              C      -1.753609      -2.898409      23.591065      -0.017582      40.785646 0.44159518E+03  0.10319235E+05                                10.186049                            6.922894       0.035229       2.015240                    0.999217      27.106886      75.206035       0.644022       0.406989      -1.081025       0.028259      -0.018029       0.015267       0.036834       0.009877      -0.010255       0.011916      -0.007396       0.044484      -0.024012       0.002474       0.021538             13.335331      15.403705      -7.500138       2.641909      10.890485      -0.331334      13.711801          -0.000000
           42              C      -1.485522      -2.733862      24.972972      -0.107764      36.194948 0.44887336E+03  0.10678634E+05                                 9.665436                            7.202048      -0.166922       1.916578                    0.999381      29.857160      87.434842       0.594148       0.433331      -1.049621       0.010243      -0.006767      -0.010859       0.016390       0.024308      -0.034635       0.002690      -0.029514      -0.101297      -0.057467       0.008891       0.048576             11.540185      10.936050      -3.870198       3.409976       7.655880      -0.363759      16.028625           0.000003
           43              C      -0.162124       5.454387       0.799706       0.635616      25.024514 0.25147880E+03  0.51951357E+04                                 7.905900                            5.623380      -0.103204       2.025548                    0.999231      21.827551      60.290571       0.628761       0.471547      -1.023875       0.019233      -0.003274       0.060695       0.063753       0.058830      -0.033605      -0.030783       0.010389      -0.283517      -0.104364      -0.011806       0.116170              9.995668       6.726551      -2.218262       0.817881       6.762109       1.634822      16.498346           0.000002
           44              C       1.145463      -5.119101      22.590121       0.570610      26.139667 0.27480053E+03  0.57988077E+04                                 8.131246                            5.841287      -0.027628       2.035310                    0.999737      22.728281      63.256626       0.623382       0.465619      -1.028073       0.039906      -0.034520      -0.010124       0.053727       0.066566       0.014428      -0.042304      -0.077764      -0.102318      -0.084691      -0.016252       0.100943             10.469007      10.872899      -4.868947      -3.782886       8.578419       4.123073      11.955701          -0.000001
           45              C       9.296651      -2.133101      22.925955       0.588028      24.796384 0.25750965E+03  0.53527875E+04                                 7.817476                            5.674314      -0.064774       2.031257                    0.999567      22.377346      62.055989       0.628427       0.468883      -1.025048      -0.047892       0.034338       0.002740       0.058993       0.079379      -0.023908      -0.002005      -0.039736      -0.155610      -0.072277      -0.037151       0.109428              9.586306      11.133330      -5.238744       1.607577       8.345009      -0.547236       9.280578           0.000001
           46              C       1.902149       7.695682       5.913836      -0.033574      40.916654 0.43344399E+03  0.10061939E+05                                10.167749                            6.816008       0.136322       2.049840                    0.999235      26.871638      73.832574       0.656446       0.401937      -1.086534       0.020482       0.022877       0.034179       0.045946      -0.002860       0.003054      -0.015277      -0.017081      -0.035454      -0.018988      -0.003083       0.022071             13.594017      12.637935       3.345718       7.887226      14.606119       2.468899      13.537997           0.000000
           47              C       2.654029       6.925486       6.844990      -0.097701      34.807330 0.43547159E+03  0.10261641E+05                                 9.389885                            7.057159      -0.101974       1.941227                    0.999383      29.333305      84.951876       0.606063       0.428875      -1.054383      -0.004166       0.014925       0.003430       0.015871       0.004471      -0.049754      -0.003467       0.011812      -0.054534      -0.054038       0.002522       0.051516             11.286697      11.002013      -0.206520       6.798857      10.416926      -1.100808      12.441150           0.000003
           48              C       3.471702       7.573726       7.754892      -0.018255      39.143887 0.41575287E+03  0.95592486E+04                                 9.882170                            6.681334       0.090842       2.039762                    0.999251      26.564195      72.838374       0.661599       0.402645      -1.085146      -0.023874       0.024694      -0.029411       0.045219       0.015770      -0.006940       0.004606      -0.004568      -0.015211      -0.018495      -0.000027       0.018522             13.111109      10.874370      -2.706780       6.555016      16.032098      -4.012145      12.426859           0.000001
           49              C       3.556991       8.964296       7.782179      -0.089395      34.845156 0.42426839E+03  0.99376060E+04                                 9.417075                            6.982845      -0.094093       1.949017                    0.999386      29.054212      84.025649       0.606750       0.430978      -1.052576      -0.001065      -0.005470      -0.016735       0.017639       0.021644      -0.032485       0.013243       0.064740       0.060597      -0.056254       0.002059       0.054195             11.435784       7.669529      -1.659041       3.365283      17.600323      -3.030767       9.037500          -0.000001
           50              C       2.797799       9.718837       6.876737      -0.020551      39.715394 0.42185569E+03  0.97399377E+04                                10.015931                            6.751042       0.116513       2.049759                    0.999216      26.646134      73.337065       0.654794       0.405144      -1.082916       0.004214      -0.044959      -0.004808       0.045411      -0.001078       0.008846      -0.001866       0.025225       0.026936      -0.017244      -0.000290       0.017534             13.542220       8.374125       1.553430       3.573293      22.830260      -0.220071       9.422275          -0.000001
           51              C       2.004499       9.089664       5.939286      -0.091913      34.558961 0.42284586E+03  0.99026022E+04                                 9.376525                            6.973036      -0.106358       1.944172                    0.999397      29.099442      84.333554       0.606521       0.431214      -1.051728       0.009162      -0.011822       0.009259       0.017591      -0.023145      -0.036416      -0.019871       0.071412       0.031524      -0.061450       0.002755       0.058695             11.419837       8.910395       3.629057       3.978326      16.337632       2.323546       9.011483          -0.000001
           52              C       1.057668       7.007337       4.887442       0.619823      24.624518 0.25621351E+03  0.53231051E+04                                 7.840300                            5.676513      -0.065020       2.033556                    0.999549      22.151725      61.564529       0.625101       0.471620      -1.022793      -0.047973      -0.037696      -0.021963       0.064844       0.007145      -0.096939      -0.049370       0.060341      -0.000543      -0.100123      -0.022585       0.122708              9.806710       9.815610       2.065249       5.555214       9.768896       2.079842       9.835624           0.000001
           53              C       4.304010       6.752376       8.701263       0.618001      24.773695 0.26138875E+03  0.54458123E+04                                 7.838017                            5.712315      -0.056301       2.037524                    0.999363      22.046879      60.918021       0.628003       0.468132      -1.026956       0.031593      -0.027156       0.051282       0.066071       0.000399      -0.085485       0.051115       0.032137       0.136183      -0.091346      -0.028261       0.119607              9.765064       9.025227      -1.945611       4.456644      11.174147      -3.601068       9.095817           0.000001
           54              C       2.881869      11.229866       6.871490       0.627546      25.590138 0.26571507E+03  0.55686458E+04                                 8.073260                            5.799895      -0.141702       2.007797                    0.999428      22.250295      62.021999       0.615627       0.474740      -1.021539       0.019275       0.061823      -0.012681       0.065988      -0.001641      -0.037434       0.000616       0.204626      -0.042438      -0.095254      -0.024604       0.119858             10.395859       5.469586       1.482884       1.743709      17.437398       0.645886       8.280594          -0.000000
           55              C       5.685894       5.977067      13.799914      -0.034955      40.853127 0.42374254E+03  0.98016667E+04                                10.160008                            6.746106       0.084394       2.031103                    0.999281      27.000688      74.561672       0.657465       0.402750      -1.083720      -0.006571       0.003446       0.045413       0.046015       0.013025      -0.002937      -0.000281      -0.007028      -0.014396      -0.011775      -0.004310       0.016085             13.703703      10.250982       3.650281      -0.748389       8.296421       2.747042      22.563706           0.000001
           56              C       6.512096       6.778998      14.551081      -0.125300      37.531251 0.44580032E+03  0.10601421E+05                                 9.923687                            7.170086      -0.137774       1.921946                    0.999468      30.204781      88.820788       0.595584       0.432454      -1.048757      -0.017775      -0.006504       0.010579       0.021684      -0.011591      -0.013242      -0.024605       0.000850      -0.096400      -0.046969       0.017554       0.029415             12.442800       9.609293       3.776509       2.510953       8.701339       4.317971      19.017766           0.000000
           57              C       6.302491       6.939059      15.939022      -0.016900      41.283952 0.43363045E+03  0.10092889E+05                                10.286779                            6.860440       0.030358       2.016912                    0.999183      26.972599      74.824611       0.646539       0.407020      -1.080385      -0.025183      -0.020429      -0.018554       0.037360       0.006278      -0.016149      -0.000947       0.007023       0.021647      -0.015418      -0.005489       0.020907             13.914051      14.029302       6.730453       4.038934      10.766469       4.889102      16.946382          -0.000001
           58              C       5.176509       6.310957      16.524634      -0.101588      35.754986 0.44843656E+03  0.10689415E+05                                 9.653255                            7.226948      -0.229257       1.897734                    0.999203      30.048670      88.725731       0.588319       0.436757      -1.045227       0.001714       0.003170      -0.012004       0.012533      -0.052230      -0.001967      -0.011477      -0.033099       0.000064      -0.056062       0.000097       0.055964             11.556993      13.771420       6.475844       0.722492      10.165340       1.931824      10.734217          -0.000002
           59              C       4.339340       5.495448      15.764546      -0.016118      40.745920 0.44104670E+03  0.10303496E+05                                10.181858                            6.919988       0.036458       2.015870                    0.999250      27.086584      75.145695       0.643945       0.407153      -1.080886       0.028488       0.017587      -0.014474       0.036474      -0.007788       0.010500       0.011995      -0.006663       0.043176      -0.022250       0.000641       0.021609             13.330579      15.399578       7.498155      -2.642107      10.886970      -0.332304      13.705190           0.000000
           60              C       4.607437       5.330902      14.382639      -0.105773      36.083606 0.44725077E+03  0.10629832E+05                                 9.643288                            7.186839      -0.163616       1.918049                    0.999385      29.807061      87.230930       0.595079       0.433068      -1.049837       0.011219       0.007622       0.009660       0.016651      -0.023972       0.033452       0.002328      -0.029484      -0.101144      -0.056215       0.008134       0.048080             11.511822      10.910749       3.861414      -3.397534       7.639829      -0.360479      15.984888           0.000003
           61              C       5.930839       5.801612      12.318831       0.636397      25.030881 0.25152588E+03  0.51966082E+04                                 7.908747                            5.624888      -0.105853       2.024819                    0.999287      21.829253      60.307902       0.628482       0.471711      -1.023735       0.018974       0.003889      -0.059875       0.062930      -0.058482       0.033037      -0.031007       0.010890      -0.282315      -0.103898      -0.011678       0.115576              9.999893       6.728276       2.218741      -0.817832       6.764287       1.636249      16.507116           0.000002
           62              C      -4.947633       7.716140      16.765490       0.569762      26.119785 0.27454996E+03  0.57921073E+04                                 8.127119                            5.838452      -0.030928       2.034684                    0.999729      22.718094      63.217289       0.623570       0.465592      -1.028104       0.039971       0.035133       0.009505       0.054059      -0.066429      -0.013084      -0.042168      -0.078024      -0.101245      -0.083523      -0.017451       0.100974             10.463663      10.867299       4.866078       3.780296       8.574021       4.120564      11.949670          -0.000001
           63              C       3.203610       4.730140      16.429656       0.586441      24.818978 0.25777433E+03  0.53596768E+04                                 7.822172                            5.677185      -0.057846       2.032878                    0.999555      22.389775      62.098916       0.628274       0.468876      -1.025049      -0.047056      -0.033686      -0.002526       0.057926      -0.079275       0.025236      -0.001833      -0.040280      -0.157773      -0.073641      -0.036238       0.109878              9.592933      11.142567       5.244120      -1.608760       8.351508      -0.547843       9.284723           0.000001
           64              C       7.995182       3.560317       7.204701      -0.033611      40.943269 0.43372646E+03  0.10070529E+05                                10.174268                            6.819781       0.135586       2.049334                    0.999272      26.876655      73.863226       0.656015       0.402120      -1.086368       0.020690      -0.022101      -0.034648       0.046011       0.003094      -0.003484      -0.015291      -0.016772      -0.035004      -0.018974      -0.003080       0.022054             13.603687      12.646874      -3.347388      -7.893525      14.616909       2.469365      13.547279           0.000000
           65              C       8.747054       4.330512       6.273547      -0.098050      34.800221 0.43532347E+03  0.10257259E+05                                 9.386783                            7.054156      -0.101608       1.941370                    0.999388      29.333474      84.948167       0.606426       0.428656      -1.054520      -0.004529      -0.015364      -0.003683       0.016436      -0.004198       0.050439      -0.003541       0.011078      -0.055135      -0.054913       0.003031       0.051882             11.283218      10.997308       0.205842      -6.795438      10.416829      -1.100262      12.435517           0.000003
           66              C       9.564743       3.682273       5.363645      -0.019442      39.192228 0.41634782E+03  0.95758883E+04                                 9.887686                            6.684484       0.093227       2.040215                    0.999228      26.586099      72.898191       0.661717       0.402449      -1.085330      -0.022767      -0.023609       0.028333       0.043342      -0.015032       0.007876       0.004306      -0.003558      -0.014928      -0.018398       0.000574       0.017825             13.118977      10.880269       2.706771      -6.558940      16.043274      -4.013294      12.433389           0.000001
           67              C       9.650058       2.291702       5.336358      -0.087257      34.762731 0.42305917E+03  0.99017982E+04                                 9.399409                            6.970331      -0.091931       1.950131                    0.999422      29.020843      83.885926       0.607654       0.430662      -1.052813      -0.001323       0.005665       0.016689       0.017674      -0.021659       0.030896       0.014161       0.065303       0.061355      -0.056674       0.003942       0.052731             11.412578       7.656093       1.651598      -3.359306      17.560658      -3.019606       9.020982          -0.000001
           68              C       8.890874       1.537162       6.241800      -0.022214      39.799812 0.42284242E+03  0.97693820E+04                                10.033885                            6.761998       0.110512       2.047490                    0.999267      26.674378      73.463390       0.653755       0.405511      -1.082564       0.004648       0.045033       0.003941       0.045443       0.001045      -0.009494      -0.002119       0.026768       0.025321      -0.017779      -0.000661       0.018440             13.568071       8.388659      -1.557708      -3.580405      22.876482      -0.220475       9.439071          -0.000001
           69              C       8.097557       2.166335       7.179251      -0.088848      34.435385 0.42101834E+03  0.98491331E+04                                 9.354561                            6.957698      -0.098212       1.947347                    0.999397      29.040807      84.118069       0.607222       0.431183      -1.051747       0.008876       0.010287      -0.007626       0.015581       0.023357       0.034719      -0.019802       0.070527       0.030174      -0.060656       0.003811       0.056845             11.390888       8.888414      -3.614270      -3.968420      16.292731       2.312558       8.991518          -0.000001
           70              C       7.150683       4.248662       8.231095       0.619481      24.633930 0.25633873E+03  0.53264352E+04                                 7.842263                            5.677927      -0.065308       2.033281                    0.999542      22.158876      61.591566       0.625010       0.471625      -1.022775      -0.047686       0.038358       0.021443       0.064847      -0.007592       0.096167      -0.049067       0.059786      -0.000634      -0.099160      -0.022756       0.121915              9.809220       9.818889      -2.065301      -5.557384       9.770176       2.079787       9.838595           0.000001
           71              C      -1.788958       4.503623       4.417274       0.617736      24.769445 0.26134542E+03  0.54447106E+04                                 7.837112                            5.712016      -0.057803       2.037221                    0.999373      22.045305      60.913525       0.627988       0.468161      -1.026936       0.032134       0.026718      -0.050781       0.065766      -0.000160       0.085472       0.051765       0.032723       0.136103      -0.091600      -0.028385       0.119985              9.763414       9.024296       1.944640      -4.455936      11.171527      -3.599747       9.094418           0.000001
           72              C       8.974971       0.026132       6.247047       0.627659      25.576361 0.26557546E+03  0.55649458E+04                                 8.069868                            5.797966      -0.140333       2.008206                    0.999472      22.245404      62.002488       0.615798       0.474673      -1.021583       0.019226      -0.060889       0.013260       0.065214       0.002145       0.037279       0.000284       0.202867      -0.045220      -0.093920      -0.025414       0.119333             10.390545       5.467447      -1.482009      -1.742883      17.426745       0.645552       8.277445          -0.000000
           73              C       6.499919      10.306546       0.681377      -0.032342      40.697371 0.42199620E+03  0.97495964E+04                                10.130016                            6.728668       0.088685       2.033225                    0.999251      26.941497      74.313807       0.658942       0.402329      -1.084182       0.007574       0.002988       0.044269       0.045011      -0.012755       0.003488      -0.000188      -0.007750      -0.013786      -0.012030      -0.003844       0.015874             13.660099      10.223360      -3.640161       0.746074       8.273623       2.736568      22.483315           0.000001
           74              C       5.673699      11.108478       1.432544      -0.126563      37.581284 0.44652407E+03  0.10622802E+05                                 9.931957                            7.175762      -0.142732       1.920304                    0.999420      30.228107      88.903085       0.595373       0.432437      -1.048781       0.017638      -0.006708       0.009801       0.021264       0.011665       0.013195      -0.025266      -0.000567      -0.095980      -0.047266       0.017251       0.030016             12.453753       9.617893      -3.780528      -2.514303       8.708891       4.322427      19.034475           0.000000
           75              C       5.883293      11.268539       2.820485      -0.017091      41.292159 0.43376215E+03  0.10096885E+05                                10.288559                            6.862064       0.025624       2.015354                    0.999223      26.976492      74.842819       0.646370       0.407089      -1.080322       0.024768      -0.019684      -0.020489       0.037692      -0.005904       0.016206      -0.001182       0.006558       0.020938      -0.015140      -0.005631       0.020771             13.915144      14.032630      -6.731907      -4.037626      10.767684       4.887676      16.945118          -0.000001
           76              C       7.009283      10.640436       3.406097      -0.099820      35.682942 0.44738871E+03  0.10657613E+05                                 9.636520                            7.215254      -0.229620       1.897954                    0.999246      30.020786      88.599043       0.589226       0.436365      -1.045520      -0.002013       0.002635      -0.012384       0.012821       0.051351       0.002178      -0.011100      -0.032634      -0.001073      -0.054980      -0.000154       0.055133             11.534842      13.740929      -6.459023      -0.719034      10.143778       1.928205      10.719818          -0.000002
           77              C       7.846471       9.824928       2.646009      -0.017582      40.785648 0.44159519E+03  0.10319236E+05                                10.186050                            6.922894       0.035229       2.015240                    0.999217      27.106886      75.206038       0.644022       0.406989      -1.081025      -0.028259       0.018029      -0.015267       0.036834       0.009877      -0.010255       0.011916      -0.007396       0.044484      -0.024012       0.002474       0.021538             13.335332      15.403706      -7.500139       2.641909      10.890486      -0.331334      13.711802           0.000000
           78              C       7.578384       9.660381       1.264102      -0.107764      36.194951 0.44887341E+03  0.10678636E+05                                 9.665436                            7.202049      -0.166922       1.916578                    0.999381      29.857162      87.434849       0.594148       0.433331      -1.049621      -0.010243       0.006767       0.010859       0.016390       0.024308      -0.034635       0.002690      -0.029514      -0.101297      -0.057467       0.008891       0.048576             11.540185      10.936050      -3.870198       3.409977       7.655880      -0.363759      16.028626           0.000003
           79              C       6.254986       1.472132      25.437368       0.635616      25.024514 0.25147880E+03  0.51951356E+04                                 7.905900                            5.623380      -0.103204       2.025548                    0.999231      21.827551      60.290571       0.628761       0.471547      -1.023875      -0.019233       0.003274      -0.060695       0.063753       0.058830      -0.033605      -0.030783       0.010389      -0.283517      -0.104364      -0.011806       0.116170              9.995668       6.726551      -2.218262       0.817881       6.762109       1.634822      16.498345           0.000002
           80              C       4.947399      12.045620       3.646953       0.570610      26.139666 0.27480051E+03  0.57988073E+04                                 8.131246                            5.841287      -0.027628       2.035310                    0.999737      22.728280      63.256625       0.623382       0.465619      -1.028073      -0.039906       0.034520       0.010124       0.053727       0.066566       0.014428      -0.042304      -0.077764      -0.102317      -0.084691      -0.016252       0.100943             10.469007      10.872900      -4.868947      -3.782886       8.578420       4.123073      11.955702          -0.000001
           81              C      -3.203789       9.059620       3.311119       0.588028      24.796385 0.25750967E+03  0.53527879E+04                                 7.817476                            5.674314      -0.064774       2.031257                    0.999567      22.377347      62.055991       0.628427       0.468883      -1.025048       0.047892      -0.034338      -0.002740       0.058993       0.079379      -0.023908      -0.002005      -0.039736      -0.155610      -0.072277      -0.037151       0.109428              9.586306      11.133330      -5.238744       1.607577       8.345009      -0.547236       9.280578           0.000000
           82              C       4.190713      -0.769163      20.323238      -0.033574      40.916656 0.43344402E+03  0.10061940E+05                                10.167749                            6.816008       0.136322       2.049840                    0.999235      26.871639      73.832577       0.656446       0.401937      -1.086534      -0.020482      -0.022877      -0.034179       0.045946      -0.002860       0.003054      -0.015277      -0.017081      -0.035454      -0.018988      -0.003083       0.022071             13.594017      12.637935       3.345718       7.887226      14.606119       2.468899      13.537997           0.000000
           83              C       3.438833       0.001033      19.392084      -0.097701      34.807331 0.43547160E+03  0.10261641E+05                                 9.389886                            7.057159      -0.101974       1.941227                    0.999383      29.333305      84.951878       0.606063       0.428876      -1.054383       0.004166      -0.014925      -0.003430       0.015871       0.004471      -0.049754      -0.003467       0.011812      -0.054534      -0.054038       0.002522       0.051516             11.286697      11.002014      -0.206520       6.798858      10.416927      -1.100808      12.441151           0.000003
           84              C       2.621160      -0.647207      18.482182      -0.018255      39.143886 0.41575286E+03  0.95592484E+04                                 9.882169                            6.681334       0.090842       2.039762                    0.999251      26.564195      72.838372       0.661600       0.402645      -1.085146       0.023874      -0.024694       0.029411       0.045219       0.015770      -0.006940       0.004606      -0.004568      -0.015211      -0.018495      -0.000027       0.018522             13.111108      10.874370      -2.706779       6.555016      16.032097      -4.012144      12.426858           0.000001
           85              C       2.535871      -2.037777      18.454895      -0.089395      34.845155 0.42426837E+03  0.99376054E+04                                 9.417074                            6.982845      -0.094093       1.949017                    0.999386      29.054212      84.025646       0.606750       0.430978      -1.052576       0.001065       0.005470       0.016735       0.017639       0.021644      -0.032485       0.013243       0.064740       0.060597      -0.056254       0.002059       0.054195             11.435783       7.669528      -1.659041       3.365283      17.600321      -3.030767       9.037500          -0.000001
           86              C       3.295063      -2.792318      19.360337      -0.020551      39.715393 0.42185568E+03  0.97399375E+04                                10.015930                            6.751042       0.116513       2.049759                    0.999216      26.646134      73.337063       0.654794       0.405144      -1.082916      -0.004214       0.044959       0.004808       0.045411      -0.001078       0.008846      -0.001866       0.025225       0.026936      -0.017244      -0.000290       0.017534             13.542219       8.374124       1.553430       3.573293      22.830258      -0.220071       9.422274          -0.000001
           87              C       4.088363      -2.163145      20.297788      -0.091913      34.558961 0.42284586E+03  0.99026023E+04                                 9.376526                            6.973037      -0.106359       1.944172                    0.999397      29.099442      84.333556       0.606521       0.431214      -1.051728      -0.009162       0.011822      -0.009259       0.017591      -0.023145      -0.036416      -0.019871       0.071412       0.031524      -0.061450       0.002755       0.058695             11.419838       8.910396       3.629058       3.978326      16.337634       2.323547       9.011483          -0.000001
           88              C       5.035194      -0.080818      21.349632       0.619823      24.624518 0.25621351E+03  0.53231050E+04                                 7.840300                            5.676513      -0.065020       2.033556                    0.999549      22.151725      61.564530       0.625101       0.471620      -1.022793       0.047973       0.037696       0.021963       0.064844       0.007145      -0.096939      -0.049370       0.060341      -0.000543      -0.100123      -0.022585       0.122708              9.806710       9.815610       2.065249       5.555214       9.768896       2.079842       9.835624           0.000001
           89              C       1.788852       0.174143      17.535811       0.618001      24.773695 0.26138875E+03  0.54458123E+04                                 7.838016                            5.712315      -0.056301       2.037524                    0.999363      22.046879      60.918020       0.628003       0.468132      -1.026956      -0.031593       0.027156      -0.051282       0.066071       0.000399      -0.085485       0.051115       0.032137       0.136183      -0.091346      -0.028261       0.119607              9.765063       9.025227      -1.945611       4.456644      11.174146      -3.601068       9.095817           0.000001
           90              C       3.210993      -4.303347      19.365584       0.627546      25.590138 0.26571508E+03  0.55686459E+04                                 8.073259                            5.799895      -0.141702       2.007797                    0.999428      22.250295      62.021996       0.615627       0.474739      -1.021539      -0.019275      -0.061823       0.012681       0.065988      -0.001641      -0.037434       0.000616       0.204626      -0.042438      -0.095254      -0.024604       0.119858             10.395859       5.469585       1.482884       1.743709      17.437396       0.645886       8.280594          -0.000000
           91              C       0.406968       0.949452      12.437160      -0.034955      40.853129 0.42374257E+03  0.98016673E+04                                10.160008                            6.746106       0.084394       2.031103                    0.999281      27.000689      74.561675       0.657465       0.402750      -1.083720       0.006571      -0.003446      -0.045413       0.046015       0.013025      -0.002937      -0.000281      -0.007028      -0.014396      -0.011775      -0.004310       0.016085             13.703703      10.250983       3.650281      -0.748389       8.296421       2.747042      22.563706           0.000000
           92              C      -0.419234       0.147521      11.685993      -0.125300      37.531252 0.44580032E+03  0.10601421E+05                                 9.923687                            7.170086      -0.137774       1.921946                    0.999468      30.204781      88.820790       0.595584       0.432454      -1.048757       0.017775       0.006504      -0.010579       0.021684      -0.011591      -0.013242      -0.024605       0.000850      -0.096400      -0.046969       0.017554       0.029415             12.442800       9.609294       3.776510       2.510953       8.701340       4.317971      19.017767           0.000000
           93              C      -0.209629      -0.012540      10.298052      -0.016900      41.283953 0.43363045E+03  0.10092889E+05                                10.286779                            6.860440       0.030358       2.016912                    0.999183      26.972599      74.824611       0.646539       0.407020      -1.080385       0.025183       0.020429       0.018554       0.037360       0.006278      -0.016149      -0.000947       0.007023       0.021647      -0.015418      -0.005489       0.020907             13.914051      14.029303       6.730453       4.038935      10.766469       4.889102      16.946382          -0.000001
           94              C       0.916353       0.615562       9.712440      -0.101588      35.754988 0.44843659E+03  0.10689416E+05                                 9.653255                            7.226948      -0.229257       1.897734                    0.999203      30.048671      88.725736       0.588319       0.436757      -1.045227      -0.001714      -0.003170       0.012004       0.012533      -0.052230      -0.001967      -0.011477      -0.033099       0.000064      -0.056062       0.000097       0.055964             11.556993      13.771421       6.475845       0.722492      10.165341       1.931824      10.734218          -0.000002
           95              C       1.753522       1.431071      10.472528      -0.016118      40.745926 0.44104676E+03  0.10303497E+05                                10.181859                            6.919989       0.036458       2.015870                    0.999250      27.086586      75.145704       0.643945       0.407153      -1.080886      -0.028488      -0.017587       0.014474       0.036474      -0.007788       0.010500       0.011995      -0.006663       0.043176      -0.022250       0.000641       0.021609             13.330581      15.399580       7.498156      -2.642108      10.886971      -0.332304      13.705191          -0.000000
           96              C       1.485425       1.595617      11.854435      -0.105773      36.083611 0.44725083E+03  0.10629834E+05                                 9.643290                            7.186840      -0.163616       1.918049                    0.999385      29.807062      87.230942       0.595079       0.433068      -1.049837      -0.011219      -0.007622      -0.009660       0.016651      -0.023972       0.033452       0.002328      -0.029484      -0.101144      -0.056215       0.008134       0.048080             11.511824      10.910751       3.861415      -3.397534       7.639831      -0.360479      15.984892           0.000003
           97              C       0.162023       1.124907      13.918243       0.636397      25.030881 0.25152588E+03  0.51966081E+04                                 7.908747                            5.624888      -0.105853       2.024819                    0.999287      21.829253      60.307901       0.628482       0.471711      -1.023735      -0.018974      -0.003889       0.059875       0.062930      -0.058482       0.033037      -0.031007       0.010890      -0.282315      -0.103898      -0.011678       0.115576              9.999893       6.728275       2.218740      -0.817833       6.764287       1.636249      16.507116           0.000002
           98              C      11.040495      -0.789621       9.471584       0.569762      26.119785 0.27454996E+03  0.57921072E+04                                 8.127119                            5.838453      -0.030928       2.034684                    0.999729      22.718094      63.217290       0.623570       0.465592      -1.028104      -0.039971      -0.035133      -0.009505       0.054059      -0.066429      -0.013083      -0.042168      -0.078024      -0.101245      -0.083523      -0.017451       0.100974             10.463664      10.867300       4.866078       3.780297       8.574021       4.120564      11.949670          -0.000001
           99              C       2.889252       2.196379       9.807418       0.586441      24.818977 0.25777433E+03  0.53596766E+04                                 7.822172                            5.677185      -0.057846       2.032878                    0.999555      22.389775      62.098916       0.628274       0.468876      -1.025049       0.047056       0.033686       0.002526       0.057926      -0.079275       0.025236      -0.001833      -0.040280      -0.157773      -0.073641      -0.036238       0.109878              9.592933      11.142567       5.244120      -1.608761       8.351508      -0.547843       9.284723           0.000001
          100              C      -1.902320       3.366202      19.032373      -0.033611      40.943267 0.43372644E+03  0.10070528E+05                                10.174268                            6.819781       0.135586       2.049334                    0.999272      26.876654      73.863223       0.656015       0.402120      -1.086368      -0.020690       0.022101       0.034648       0.046011       0.003094      -0.003484      -0.015291      -0.016772      -0.035004      -0.018974      -0.003080       0.022054             13.603686      12.646873      -3.347388      -7.893524      14.616908       2.469365      13.547278           0.000000
          101              C      -2.654192       2.596007      19.963527      -0.098050      34.800220 0.43532347E+03  0.10257259E+05                                 9.386783                            7.054156      -0.101608       1.941370                    0.999388      29.333474      84.948166       0.606426       0.428656      -1.054520       0.004529       0.015364       0.003683       0.016436      -0.004198       0.050439      -0.003541       0.011078      -0.055135      -0.054913       0.003031       0.051882             11.283218      10.997308       0.205842      -6.795438      10.416829      -1.100262      12.435517           0.000003
          102              C      -3.471881       3.244246      20.873429      -0.019442      39.192225 0.41634779E+03  0.95758872E+04                                 9.887685                            6.684484       0.093227       2.040215                    0.999228      26.586098      72.898185       0.661717       0.402449      -1.085330       0.022767       0.023609      -0.028333       0.043342      -0.015032       0.007876       0.004306      -0.003558      -0.014928      -0.018398       0.000574       0.017825             13.118976      10.880268       2.706770      -6.558939      16.043272      -4.013293      12.433388           0.000001
          103              C      -3.557196       4.634817      20.900716      -0.087257      34.762728 0.42305914E+03  0.99017973E+04                                 9.399409                            6.970330      -0.091931       1.950131                    0.999422      29.020842      83.885920       0.607654       0.430662      -1.052813       0.001323      -0.005665      -0.016689       0.017674      -0.021659       0.030896       0.014161       0.065303       0.061355      -0.056674       0.003942       0.052731             11.412577       7.656092       1.651598      -3.359305      17.560657      -3.019606       9.020981          -0.000001
          104              C      -2.798012       5.389357      19.995274      -0.022214      39.799810 0.42284240E+03  0.97693816E+04                                10.033884                            6.761997       0.110512       2.047490                    0.999267      26.674378      73.463386       0.653755       0.405511      -1.082564      -0.004648      -0.045033      -0.003941       0.045443       0.001045      -0.009494      -0.002119       0.026768       0.025321      -0.017779      -0.000661       0.018440             13.568069       8.388658      -1.557708      -3.580405      22.876479      -0.220474       9.439070          -0.000001
          105              C      -2.004695       4.760184      19.057823      -0.088848      34.435383 0.42101832E+03  0.98491323E+04                                 9.354561                            6.957698      -0.098212       1.947347                    0.999397      29.040806      84.118064       0.607222       0.431183      -1.051747      -0.008876      -0.010287       0.007626       0.015581       0.023357       0.034719      -0.019802       0.070527       0.030174      -0.060656       0.003811       0.056845             11.390887       8.888414      -3.614270      -3.968420      16.292730       2.312557       8.991517          -0.000001
          106              C      -1.057821       2.677857      18.005979       0.619481      24.633929 0.25633871E+03  0.53264348E+04                                 7.842263                            5.677927      -0.065308       2.033281                    0.999542      22.158875      61.591563       0.625010       0.471625      -1.022775       0.047686      -0.038358      -0.021443       0.064847      -0.007592       0.096167      -0.049067       0.059786      -0.000634      -0.099160      -0.022756       0.121915              9.809220       9.818889      -2.065301      -5.557384       9.770175       2.079786       9.838595           0.000001
          107              C       7.881820       2.422896      21.819800       0.617736      24.769444 0.26134542E+03  0.54447104E+04                                 7.837111                            5.712015      -0.057803       2.037221                    0.999373      22.045305      60.913521       0.627988       0.468161      -1.026936      -0.032134      -0.026718       0.050781       0.065766      -0.000160       0.085472       0.051765       0.032723       0.136103      -0.091600      -0.028385       0.119985              9.763412       9.024295       1.944640      -4.455935      11.171525      -3.599746       9.094417           0.000001
          108              C      -2.882109       6.900387      19.990027       0.627659      25.576361 0.26557546E+03  0.55649458E+04                                 8.069868                            5.797966      -0.140333       2.008206                    0.999472      22.245404      62.002488       0.615798       0.474673      -1.021583      -0.019226       0.060889      -0.013260       0.065214       0.002145       0.037279       0.000284       0.202867      -0.045220      -0.093920      -0.025414       0.119333             10.390545       5.467447      -1.482009      -1.742883      17.426745       0.645552       8.277445          -0.000000
          109              O      -0.834801       6.348327       1.381644      -0.542000      35.989051 0.47929501E+03  0.11177186E+05                                 8.597110                            6.688099       0.387932       2.182684                    0.997606      26.876105      69.202136       0.750486       0.349972      -1.148183      -0.014648       0.008152      -0.035182       0.038972       0.015558      -0.053634       0.026609      -0.029184      -0.188766      -0.096510       0.043426       0.053085             10.318590       7.297324      -2.824908      -3.141667       8.761216       4.808645      14.897230           0.000003
          110              O       0.710398       4.725533       1.335467      -0.576739      31.081596 0.44536740E+03  0.10179280E+05                                 7.666614                            6.344558       0.583962       2.226612                    0.999255      27.195594      68.929383       0.790664       0.338934      -1.159445      -0.036793       0.009287      -0.047286       0.060629       0.007653       0.008674      -0.050372       0.005395      -0.044900      -0.058371       0.012126       0.046245              8.760212       7.400576      -1.901716       2.770237       6.106661      -1.799772      12.773398           0.000002
          111              O       2.206866      -5.568714      23.110927      -0.564775      27.403933 0.41167953E+03  0.92367809E+04                                 7.028608                            6.084022       0.699458       2.266625                    0.999294      26.974323      67.995343       0.809638       0.337174      -1.159614      -0.054026       0.017534       0.001283       0.056814      -0.017611      -0.007818      -0.009357       0.040876      -0.139265      -0.049478      -0.000887       0.050365              7.800460       9.477075      -3.214994      -0.827790       6.835475       1.073284       7.088828          -0.000003
          112              O       0.909060      -5.299754      21.332578      -0.564509      29.652497 0.46802870E+03  0.10844767E+05                                 7.504683                            6.599897       0.834120       2.307035                    0.998714      27.560579      70.631726       0.757400       0.349006      -1.149504      -0.031239       0.002074      -0.003720       0.031528       0.059218       0.004891       0.002000      -0.072166       0.213395      -0.104973       0.033328       0.071645              8.427209       6.396242      -1.080739      -1.490361       6.680529       2.588136      12.204857          -0.000005
          113              O       9.169921      -2.199409      21.729020      -0.551126      26.293846 0.39601227E+03  0.88236004E+04                                 6.817099                            6.022119       0.713428       2.259606                    0.999438      27.224048      69.000365       0.800475       0.343417      -1.151153       0.010052      -0.008417       0.024538       0.027821       0.082137      -0.010395      -0.001065      -0.053479       0.047416      -0.094832       0.015585       0.079247              7.209856       6.113021      -0.958142       1.389055       5.404474      -0.309844      10.112074          -0.000007
          114              O       8.575232      -1.449844      23.733532      -0.579350      36.044031 0.46655585E+03  0.10802875E+05                                 8.579213                            6.538000       0.589781       2.238850                    0.998615      27.193201      69.680993       0.769933       0.343572      -1.153942       0.021165      -0.023928      -0.018662       0.036997      -0.033058      -0.034382       0.031349      -0.005874      -0.083720      -0.050470      -0.018811       0.069281             10.498074      12.817551      -6.913204      -0.959205      11.214484       0.922602       7.462188           0.000002
          115              O       0.365499       7.738081       4.112661      -0.530294      31.589552 0.45242593E+03  0.10410179E+05                                 7.891042                            6.494513       0.423358       2.195486                    0.997818      26.741682      68.625590       0.761410       0.349605      -1.147308       0.010195       0.021294       0.011750       0.026371      -0.019771      -0.005754      -0.062568       0.079676       0.051844      -0.089564       0.033226       0.056338              9.323194      11.610896      -0.236595       5.674638       6.543921      -0.672365       9.814764           0.000001
          116              O       1.094238       5.754992       4.855958      -0.584461      32.736250 0.49535919E+03  0.11641224E+05                                 8.003121                            6.770785       0.493628       2.195766                    0.999000      27.635013      71.307378       0.750998       0.347048      -1.151205      -0.037956       0.033018       0.064393       0.081715       0.010143      -0.060828       0.007226      -0.067479      -0.047551      -0.083088       0.039491       0.043597              8.890874       6.792915       2.144192       1.871989      12.250394       2.770239       7.629314           0.000001
          117              O       4.028617       5.515165       8.758985      -0.523092      32.022560 0.46532608E+03  0.10775487E+05                                 7.955854                            6.599369       0.387778       2.190625                    0.997040      26.573964      68.267103       0.753612       0.350977      -1.146934      -0.007474       0.011521      -0.010496       0.017285       0.003273      -0.060823       0.001536      -0.069343       0.004233      -0.080636       0.034034       0.046602              9.185641       6.305676      -1.004431       1.243577      13.905863      -4.040206       7.345383           0.000002
          118              O       5.232576       7.338813       9.365848      -0.608951      31.787362 0.48922701E+03  0.11445319E+05                                 7.792159                            6.687735       0.587439       2.218595                    0.999152      27.895720      71.489822       0.763677       0.342830      -1.156348      -0.056416       0.000453       0.002617       0.056479       0.021082      -0.008956       0.055064       0.119327       0.083996      -0.101339       0.049211       0.052128              8.643807      10.720058      -0.346102       4.274384       6.627653      -0.266761       8.583710           0.000000
          119              O       3.455822      11.782358       7.856167      -0.524532      32.418854 0.44007466E+03  0.10040837E+05                                 8.029417                            6.373645       0.465411       2.212348                    0.997747      26.475011      67.319044       0.775500       0.346163      -1.151904       0.056186      -0.022405      -0.032346       0.068594       0.006882      -0.006324       0.055150       0.071223       0.011906      -0.076528       0.034199       0.042329             10.026402       5.897403       2.242782       1.976985      15.021659       5.048897       9.160145          -0.000003
          120              O       2.299376      11.845107       5.927217      -0.588766      31.101016 0.46846459E+03  0.10867676E+05                                 7.708928                            6.557946       0.460497       2.184917                    0.998904      27.589597      70.966901       0.766930       0.344263      -1.152352      -0.010210      -0.037830       0.014940       0.041935      -0.020653      -0.002304      -0.060509       0.104953       0.046360      -0.096351       0.040211       0.056140              8.576828       5.801320      -0.116961       0.746714      11.432275      -3.544196       8.496890          -0.000004
          121              O       5.258181       4.907671      11.736893      -0.542011      35.954604 0.47874379E+03  0.11160565E+05                                 8.589916                            6.682654       0.394316       2.184914                    0.997673      26.866033      69.153285       0.751099       0.349805      -1.148377      -0.014351      -0.008064       0.035615       0.039235      -0.015567       0.053635       0.026377      -0.028881      -0.188791      -0.096410       0.043482       0.052928             10.309999       7.291335       2.822431       3.139542       8.754729       4.805353      14.883934           0.000003
          122              O       6.803352       6.530465      11.783070      -0.576342      31.048957 0.44478492E+03  0.10162577E+05                                 7.661537                            6.340506       0.582689       2.226436                    0.999289      27.178682      68.873611       0.790903       0.338945      -1.159444      -0.036671      -0.009546       0.046942       0.060328      -0.007452      -0.008765      -0.050606       0.004686      -0.042582      -0.058162       0.011397       0.046765              8.754371       7.395816       1.900132      -2.769188       6.102672      -1.799144      12.764626           0.000002
          123              O      -3.886235       8.165754      16.244684      -0.564643      27.409663 0.41178959E+03  0.92398416E+04                                 7.029494                            6.084758       0.702668       2.267566                    0.999264      26.977833      68.005744       0.809607       0.337165      -1.159624      -0.053667      -0.017882      -0.001254       0.056581       0.017766       0.008047      -0.009608       0.040052      -0.138337      -0.049354      -0.000654       0.050008              7.801432       9.478157       3.215340       0.827710       6.836149       1.073343       7.089990          -0.000003
          124              O      -5.184047       7.896793      18.023033      -0.563922      29.685956 0.46867988E+03  0.10864178E+05                                 7.512739                            6.606473       0.832416       2.306516                    0.998715      27.565721      70.670593       0.756643       0.349216      -1.149273      -0.031254      -0.002311       0.002627       0.031450      -0.059125      -0.005257       0.002133      -0.072049       0.216323      -0.105360       0.032684       0.072676              8.437111       6.403690       1.082892       1.493412       6.688165       2.592313      12.219478          -0.000005
          125              O       3.076871       4.796449      17.626591      -0.550530      26.261784 0.39540803E+03  0.88064957E+04                                 6.810145                            6.016305       0.714802       2.260129                    0.999440      27.213995      68.953495       0.801130       0.343278      -1.151306       0.009434       0.008214      -0.025105       0.028049      -0.081586       0.011123      -0.001081      -0.053388       0.047366      -0.094375       0.015551       0.078823              7.202171       6.106378       0.956431      -1.386920       5.398872      -0.308946      10.101264          -0.000007
          126              O       2.482207       4.046884      15.622079      -0.579217      36.072992 0.46695571E+03  0.10814940E+05                                 8.585314                            6.541960       0.594377       2.240006                    0.998627      27.198774      69.714667       0.769461       0.343693      -1.153788       0.022037       0.024435       0.018994       0.037993       0.033072       0.035196       0.031752      -0.005716      -0.083324      -0.051088      -0.018840       0.069928             10.506488      12.828698       6.920189       0.959228      11.223876       0.922691       7.466891           0.000002
          127              O       6.458523       3.517917       9.005876      -0.529823      31.592954 0.45246756E+03  0.10411669E+05                                 7.892905                            6.495806       0.421328       2.194941                    0.997844      26.737041      68.621726       0.761138       0.349712      -1.147188       0.010355      -0.020974      -0.012273       0.026415       0.019647       0.005614      -0.062982       0.080838       0.051945      -0.090268       0.033665       0.056604              9.325780      11.614648       0.237041      -5.676810       6.545134      -0.672861       9.817557           0.000001
          128              O       7.187230       5.501006       8.262579      -0.584630      32.727192 0.49519032E+03  0.11636079E+05                                 8.001085                            6.769205       0.498308       2.197255                    0.998970      27.631054      71.289854       0.751168       0.347004      -1.151259      -0.038228      -0.032905      -0.064142       0.081599      -0.009997       0.061259       0.006709      -0.067757      -0.048101      -0.083532       0.039535       0.043997              8.888481       6.791211      -2.143359      -1.871490      12.246905       2.769156       7.627328           0.000001
          129              O      -2.064372       5.740834       4.359552      -0.522468      32.024857 0.46535979E+03  0.10776655E+05                                 7.956987                            6.600288       0.390385       2.191421                    0.997095      26.572807      68.269332       0.753430       0.351049      -1.146854      -0.007573      -0.011845       0.009426       0.016926      -0.002833       0.060473       0.001957      -0.069820       0.004302      -0.080448       0.034295       0.046153              9.187073       6.306830       1.004923      -1.244254      13.907429      -4.041317       7.346961           0.000002
          130              O      -0.860377       3.917185       3.752689      -0.609247      31.788745 0.48925871E+03  0.11446126E+05                                 7.791785                            6.687488       0.579655       2.216240                    0.999190      27.899039      71.496086       0.763778       0.342783      -1.156401      -0.056496      -0.000618      -0.002797       0.056568      -0.021094       0.009126       0.055061       0.119357       0.082992      -0.101285       0.049430       0.051855              8.643303      10.719635       0.345914      -4.274193       6.627117      -0.266569       8.583158           0.000000
          131              O       9.548939      -0.526359       5.262370      -0.523961      32.426412 0.44018164E+03  0.10044076E+05                                 8.031612                            6.375116       0.464831       2.212077                    0.997810      26.473911      67.323015       0.775269       0.346239      -1.151819       0.055577       0.022556       0.032702       0.068315      -0.007299       0.006175       0.055526       0.071819       0.013015      -0.077125       0.034447       0.042678             10.029655       5.898843      -2.243847      -1.977568      15.027353       5.051076       9.162768          -0.000003
          132              O       8.392482      -0.589109       7.191320      -0.589027      31.105223 0.46855130E+03  0.10870159E+05                                 7.709721                            6.558614       0.454178       2.183133                    0.998892      27.591117      70.971672       0.766883       0.344269      -1.152350      -0.010335       0.038193      -0.014890       0.042275       0.020918       0.002028      -0.060182       0.104655       0.044859      -0.095917       0.039630       0.056287              8.577778       5.801821       0.116987      -0.746677      11.433562      -3.544805       8.497949          -0.000004
          133              O       6.927663       0.578192      24.855430      -0.542000      35.989051 0.47929501E+03  0.11177186E+05                                 8.597110                            6.688099       0.387932       2.182684                    0.997606      26.876104      69.202135       0.750486       0.349972      -1.148183       0.014648      -0.008152       0.035182       0.038972       0.015558      -0.053634       0.026609      -0.029184      -0.188766      -0.096510       0.043426       0.053085             10.318590       7.297324      -2.824908      -3.141667       8.761216       4.808645      14.897231           0.000003
          134              O       5.382464       2.200986      24.901607      -0.576739      31.081599 0.44536745E+03  0.10179282E+05                                 7.666615                            6.344559       0.583962       2.226612                    0.999255      27.195594      68.929386       0.790664       0.338934      -1.159445       0.036793      -0.009287       0.047286       0.060629       0.007653       0.008674      -0.050372       0.005395      -0.044900      -0.058371       0.012126       0.046245              8.760213       7.400577      -1.901716       2.770237       6.106661      -1.799772      12.773400           0.000002
          135              O       3.885996      12.495233       3.126147      -0.564775      27.403932 0.41167952E+03  0.92367806E+04                                 7.028608                            6.084022       0.699458       2.266625                    0.999294      26.974324      67.995344       0.809639       0.337174      -1.159614       0.054026      -0.017534      -0.001283       0.056815      -0.017611      -0.007818      -0.009357       0.040876      -0.139265      -0.049478      -0.000887       0.050365              7.800459       9.477075      -3.214994      -0.827790       6.835475       1.073284       7.088828          -0.000003
          136              O       5.183802      12.226273       4.904496      -0.564509      29.652498 0.46802872E+03  0.10844767E+05                                 7.504683                            6.599897       0.834120       2.307035                    0.998714      27.560579      70.631727       0.757400       0.349006      -1.149504       0.031239      -0.002074       0.003720       0.031528       0.059218       0.004891       0.002000      -0.072166       0.213395      -0.104973       0.033328       0.071645              8.427209       6.396242      -1.080739      -1.490361       6.680529       2.588136      12.204857          -0.000005
          137              O      -3.077059       9.125928       4.508054      -0.551126      26.293845 0.39601225E+03  0.88235999E+04                                 6.817098                            6.022119       0.713428       2.259606                    0.999438      27.224048      69.000364       0.800475       0.343417      -1.151153      -0.010052       0.008417      -0.024538       0.027821       0.082137      -0.010395      -0.001065      -0.053479       0.047416      -0.094832       0.015585       0.079247              7.209856       6.113021      -0.958142       1.389055       5.404473      -0.309844      10.112074          -0.000007
          138              O      -2.482370       8.376363       2.503542      -0.579350      36.044032 0.46655586E+03  0.10802875E+05                                 8.579213                            6.538001       0.589781       2.238850                    0.998615      27.193201      69.680994       0.769933       0.343572      -1.153942      -0.021165       0.023928       0.018662       0.036997      -0.033058      -0.034382       0.031349      -0.005874      -0.083720      -0.050470      -0.018811       0.069281             10.498075      12.817551      -6.913204      -0.959204      11.214484       0.922602       7.462188           0.000002
          139              O       5.727363      -0.811562      22.124413      -0.530294      31.589554 0.45242596E+03  0.10410180E+05                                 7.891043                            6.494514       0.423358       2.195486                    0.997818      26.741682      68.625592       0.761410       0.349605      -1.147308      -0.010195      -0.021294      -0.011750       0.026371      -0.019771      -0.005754      -0.062568       0.079676       0.051844      -0.089564       0.033226       0.056338              9.323194      11.610897      -0.236595       5.674638       6.543921      -0.672365       9.814765           0.000001
          140              O       4.998624       1.171527      21.381116      -0.584461      32.736251 0.49535921E+03  0.11641225E+05                                 8.003121                            6.770785       0.493628       2.195766                    0.999000      27.635013      71.307379       0.750998       0.347048      -1.151205       0.037956      -0.033018      -0.064393       0.081715       0.010143      -0.060828       0.007226      -0.067479      -0.047551      -0.083088       0.039491       0.043597              8.890875       6.792915       2.144192       1.871989      12.250395       2.770239       7.629314           0.000001
          141              O       2.064245       1.411354      17.478089      -0.523092      32.022558 0.46532604E+03  0.10775486E+05                                 7.955854                            6.599369       0.387778       2.190625                    0.997040      26.573964      68.267101       0.753612       0.350977      -1.146934       0.007474      -0.011521       0.010496       0.017285       0.003273      -0.060823       0.001536      -0.069343       0.004233      -0.080636       0.034034       0.046602              9.185640       6.305676      -1.004431       1.243577      13.905862      -4.040206       7.345383           0.000002
          142              O       0.860286      -0.412294      16.871226      -0.608951      31.787363 0.48922701E+03  0.11445319E+05                                 7.792159                            6.687735       0.587439       2.218595                    0.999152      27.895720      71.489822       0.763677       0.342830      -1.156348       0.056416      -0.000453      -0.002617       0.056479       0.021082      -0.008956       0.055064       0.119327       0.083996      -0.101339       0.049211       0.052128              8.643807      10.720058      -0.346102       4.274384       6.627653      -0.266761       8.583710           0.000000
          143              O       2.637040      -4.855839      18.380907      -0.524532      32.418849 0.44007459E+03  0.10040835E+05                                 8.029416                            6.373644       0.465412       2.212348                    0.997747      26.475010      67.319039       0.775500       0.346163      -1.151904      -0.056186       0.022405       0.032346       0.068594       0.006882      -0.006324       0.055150       0.071223       0.011906      -0.076528       0.034199       0.042329             10.026401       5.897403       2.242781       1.976985      15.021656       5.048897       9.160144          -0.000003
          144              O       3.793486      -4.918588      20.309857      -0.588766      31.101013 0.46846454E+03  0.10867675E+05                                 7.708928                            6.557946       0.460497       2.184917                    0.998904      27.589596      70.966897       0.766930       0.344263      -1.152352       0.010210       0.037830      -0.014940       0.041935      -0.020653      -0.002304      -0.060509       0.104953       0.046360      -0.096351       0.040211       0.056140              8.576828       5.801320      -0.116961       0.746714      11.432274      -3.544196       8.496889          -0.000004
          145              O       0.834681       2.018848      14.500181      -0.542011      35.954603 0.47874377E+03  0.11160564E+05                                 8.589916                            6.682654       0.394316       2.184914                    0.997673      26.866032      69.153283       0.751099       0.349805      -1.148377       0.014351       0.008064      -0.035615       0.039235      -0.015567       0.053635       0.026377      -0.028881      -0.188791      -0.096410       0.043482       0.052928             10.310000       7.291335       2.822430       3.139542       8.754729       4.805353      14.883934           0.000003
          146              O      -0.710490       0.396054      14.454004      -0.576342      31.048958 0.44478493E+03  0.10162578E+05                                 7.661537                            6.340506       0.582689       2.226436                    0.999289      27.178683      68.873613       0.790903       0.338945      -1.159444       0.036671       0.009546      -0.046942       0.060328      -0.007452      -0.008765      -0.050606       0.004686      -0.042582      -0.058162       0.011397       0.046765              8.754371       7.395816       1.900132      -2.769189       6.102672      -1.799144      12.764627           0.000002
          147              O       9.979097      -1.239235       9.992390      -0.564643      27.409664 0.41178960E+03  0.92398420E+04                                 7.029495                            6.084759       0.702668       2.267566                    0.999264      26.977832      68.005743       0.809607       0.337165      -1.159624       0.053667       0.017882       0.001254       0.056581       0.017766       0.008047      -0.009608       0.040051      -0.138337      -0.049354      -0.000654       0.050008              7.801432       9.478158       3.215340       0.827711       6.836149       1.073343       7.089991          -0.000003
          148              O      11.276909      -0.970274       8.214041      -0.563922      29.685957 0.46867990E+03  0.10864179E+05                                 7.512739                            6.606473       0.832416       2.306516                    0.998715      27.565721      70.670594       0.756643       0.349216      -1.149273       0.031254       0.002311      -0.002627       0.031449      -0.059125      -0.005257       0.002133      -0.072049       0.216323      -0.105360       0.032684       0.072676              8.437111       6.403691       1.082892       1.493412       6.688165       2.592313      12.219478          -0.000005
          149              O       3.015991       2.130070       8.610483      -0.550530      26.261785 0.39540805E+03  0.88064964E+04                                 6.810146                            6.016306       0.714802       2.260129                    0.999440      27.213995      68.953496       0.801130       0.343278      -1.151306      -0.009434      -0.008214       0.025105       0.028049      -0.081586       0.011123      -0.001081      -0.053388       0.047366      -0.094375       0.015551       0.078823              7.202172       6.106378       0.956431      -1.386920       5.398872      -0.308946      10.101265          -0.000007
          150              O       3.610655       2.879635      10.614995      -0.579217      36.072998 0.46695579E+03  0.10814943E+05                                 8.585315                            6.541960       0.594377       2.240006                    0.998627      27.198775      69.714672       0.769460       0.343693      -1.153788      -0.022037      -0.024435      -0.018994       0.037993       0.033072       0.035196       0.031752      -0.005716      -0.083324      -0.051088      -0.018840       0.069928             10.506490      12.828700       6.920190       0.959227      11.223878       0.922691       7.466892           0.000002
          151              O      -0.365661       3.408602      17.231198      -0.529823      31.592950 0.45246749E+03  0.10411667E+05                                 7.892905                            6.495806       0.421328       2.194941                    0.997844      26.737040      68.621721       0.761138       0.349712      -1.147188      -0.010355       0.020974       0.012273       0.026415       0.019647       0.005614      -0.062982       0.080838       0.051945      -0.090268       0.033665       0.056604              9.325779      11.614647       0.237041      -5.676809       6.545134      -0.672862       9.817556           0.000001
          152              O      -1.094368       1.425513      17.974495      -0.584630      32.727191 0.49519031E+03  0.11636079E+05                                 8.001085                            6.769205       0.498308       2.197255                    0.998970      27.631054      71.289854       0.751168       0.347004      -1.151259       0.038228       0.032905       0.064142       0.081599      -0.009997       0.061259       0.006709      -0.067757      -0.048101      -0.083532       0.039535       0.043997              8.888481       6.791211      -2.143359      -1.871490      12.246904       2.769156       7.627328           0.000001
          153              O       8.157234       1.185685      21.877522      -0.522468      32.024857 0.46535978E+03  0.10776655E+05                                 7.956987                            6.600288       0.390385       2.191421                    0.997095      26.572807      68.269332       0.753430       0.351049      -1.146854       0.007573       0.011845      -0.009426       0.016926      -0.002833       0.060473       0.001957      -0.069820       0.004302      -0.080448       0.034295       0.046153              9.187073       6.306830       1.004923      -1.244254      13.907428      -4.041317       7.346961           0.000002
          154              O       6.953239       3.009334      22.484385      -0.609247      31.788744 0.48925869E+03  0.11446126E+05                                 7.791785                            6.687488       0.579655       2.216240                    0.999190      27.899038      71.496084       0.763778       0.342783      -1.156400       0.056496       0.000618       0.002797       0.056568      -0.021094       0.009126       0.055061       0.119357       0.082992      -0.101285       0.049430       0.051855              8.643303      10.719635       0.345914      -4.274193       6.627117      -0.266569       8.583158           0.000000
          155              O      -3.456077       7.452878      20.974704      -0.523961      32.426412 0.44018165E+03  0.10044076E+05                                 8.031612                            6.375116       0.464831       2.212077                    0.997810      26.473911      67.323016       0.775269       0.346239      -1.151819      -0.055577      -0.022556      -0.032702       0.068315      -0.007299       0.006175       0.055526       0.071819       0.013015      -0.077125       0.034447       0.042678             10.029655       5.898843      -2.243847      -1.977568      15.027353       5.051076       9.162769          -0.000003
          156              O      -2.299620       7.515628      19.045754      -0.589027      31.105221 0.46855126E+03  0.10870158E+05                                 7.709720                            6.558613       0.454178       2.183133                    0.998892      27.591117      70.971670       0.766883       0.344269      -1.152350       0.010335      -0.038193       0.014890       0.042275       0.020918       0.002028      -0.060182       0.104655       0.044859      -0.095917       0.039630       0.056287              8.577777       5.801821       0.116987      -0.746677      11.433561      -3.544804       8.497949          -0.000004

******************************************************
Auxiliary information for the entire system
The total spin magnetic moment of the unit cell is   -0.000047
The total net atomic charge of the unit cell is   0.000004
Accuracy of reproducing the electrostatic potential in the unit cell:
  The inner radius (bohr) =    5.0000
  The outer radius (bohr) =   12.0000
  Valid grid points have density less than (e/(bohr^3)) =    0.0001
  The number of valid grid points were=       665840
  The rms potential error without charges in kcal/mol is=      7.98748
  The rms potential error with partial charges in kcal/mol is=      1.06905
  The RRMSE value at monopole order=      0.13384
  The rms potential error with partial charges and cloud penetration in kcal/mol is=      1.07301
  The RRMSE value at monopole order with cloud penetration is=      0.13434
  The rms potential error with partial charges and atomic dipoles in kcal/mol is=      0.29992
  The RRMSE value at dipole order=      0.03755
  The rms potential error with partial charges, atomic dipoles and cloud penetration in kcal/mol is=      0.28915
  The RRMSE value at dipole order with cloud penetration=      0.03620

******************************************************
The electron densities and ab initio electrostatic potential were computed in VASP using the PBE functional and
projector augmented wave method. See the main text of the journal article for a description of computational details.
The atomic charges, dipoles, and quadrupoles were computed with the DDEC6 method as described in
(a) T. A. Manz and N. Gabaldon Limas, RSC Adv. 6 (2016) 47771-47801 DOI: 10.1039/c6ra04656h
(b) N. Gabaldon Limas and T. A. Manz, RSC Adv. 8 (2018) 2678-2707 DOI: 10.1039/c7ra11829e.
For each atom in the material, the electron cloud parameters were fit to the spherically averaged atom-in-material
electron density using radial positions for which this density was between 10^-4 and 10^-2 electrons per cubic bohr.
The polarizabilities, dispersion coefficients, and quantum Drude oscillator (QDO) parameters were fit using the MCLF method.
The magnetic structure of the system was optimized in VASP from the default ferromagnetic initial guess using spin polarization.
The atomic spin moments (ASMs) were computed on this optimized magnetic structure using the DDEC6 partition as inputs
to the method of T. A. Manz and D. S. Sholl, J. Chem. Theory Comput. 7 (2011) 4146-4164 DOI: 10.1021/ct200539n.
The RMSE and RRMSE were computed using a uniform grid with Ewald summation.
