# Supplementary material for: A collection of forcefield precursors for metal–organic frameworks
Source: RSC Adv. 2019 Nov 13;9(63):36492–507. doi: 10.1039/c9ra07327b (PMC9075174; doi:10.1039/c9ra07327b)
Supplement: RA-009-C9RA07327B-s5488 [file RA-009-C9RA07327B-s5488.xyz]

  262
jmolscript: load "" {1 1 1} spacegroup "x,y,z" unitcell [{     11.934400     0.000000     0.000000 }, {      5.967221    12.953535     0.000000 }, {      5.967237     3.139949    21.678224 }]
Ag     8.226462    11.028136     1.815551     0.266277
Ag     8.226471     9.972141     9.023561     0.266355
Ag    15.642396     5.065348    19.862673     0.266285
Ag    15.642387     6.121343    12.654663     0.266360
Ag     2.983619     1.569975    10.839112     0.246149
Ag     8.950810     6.476768     0.000000     0.247461
H     10.353111     4.123892     8.671290     0.112688
H     11.013081     2.789724     8.161851     0.095297
H     10.319688     3.345833     4.649979     0.095370
H     11.679018     3.517202     5.421724     0.097020
H     12.232769     2.432977     3.570403     0.125487
H      9.468773     5.748287     7.097451     0.118489
H     10.693241     5.695781     6.108924     0.103037
H      6.809791     4.722721     9.872263     0.161779
H      8.167917     3.092003     6.063399     0.099806
H      8.858919     2.158391     7.129968     0.101160
H      6.630766     1.593300     7.342414     0.145652
H      4.951605     3.850934    10.945335     0.075576
H     10.002242     7.796143     5.692702     0.152105
H      1.541930     1.052855     2.269710     0.093503
H      7.442306     5.837445     3.295090     0.134713
H     10.769637    13.832059     8.497864     0.077205
H     17.106797    12.221816     5.742562     0.149437
H      6.400443    10.929701     4.316134     0.079285
H     15.467007     6.410376     9.486391     0.086933
H      9.582152     9.643648     4.478721     0.083497
H     14.155413     5.795853     7.747797     0.141439
H     13.230501     4.408550    11.951205     0.081096
H     11.853267     3.721172    10.281982     0.141745
H      7.046086     7.815111     2.228521     0.080757
H      4.385902     3.922850     2.167822     0.112780
H      5.045877     5.257018     2.677261     0.096073
H      4.352492     4.700909     6.189133     0.095445
H      5.711819     4.529540     5.417388     0.097539
H      6.265580     5.613765     7.268709     0.125257
H      3.501562     2.298455     3.741661     0.118567
H      4.726033     2.350961     4.730188     0.103252
H     12.776975     3.324021     0.966849     0.162489
H     14.135118     4.954739     4.775713     0.100278
H     14.826120     5.888351     3.709144     0.100910
H     12.597968     6.453442     3.496698     0.146345
H     16.886026     7.335757    21.572001     0.075945
H     10.002250    13.204134     5.146410     0.151969
H      7.509148     6.993887     8.569402     0.093191
H     13.409507     2.209297     7.544022     0.134759
H     10.769618     7.168218     2.341248     0.077398
H      5.172391     8.778461     5.096550     0.150295
H      6.400445    10.070576     6.522978     0.078542
H      9.499787     1.636366     1.352721     0.086917
H      9.582158    11.356629     6.360391     0.083806
H      8.188200     2.250889     3.091315     0.141281
H     13.230517     6.778141    20.566131     0.081317
H      5.886054     4.325570     0.557130     0.141441
H     18.980504    13.185166     8.610591     0.082066
H     13.515747    11.969592    13.006934     0.112688
H     12.855777    13.303760    13.516373     0.095297
H     13.549170    12.747651    17.028245     0.095370
H     12.189840    12.576282    16.256500     0.097020
H     11.636089    13.660507    18.107821     0.125486
H     14.400085    10.345197    14.580773     0.118489
H     13.175617    10.397703    15.569300     0.103037
H     17.059067    11.370763    11.805961     0.161780
H     15.700941    13.001481    15.614825     0.099805
H     15.009939    13.935093    14.548256     0.101160
H     17.238092    14.500184    14.335810     0.145653
H     18.917253    12.242550    10.732889     0.075577
H     13.866616     8.297341    15.985522     0.152106
H     22.326928    15.040629    19.408514     0.093501
H     16.426552    10.256039    18.383134     0.134713
H     13.099221     2.261425    13.180360     0.077206
H      6.762061     3.871668    15.935662     0.149438
H     17.468415     5.163783    17.362090     0.079286
H      8.401851     9.683108    12.191833     0.086932
H     14.286706     6.449836    17.199503     0.083497
H      9.713445    10.297631    13.930427     0.141439
H     10.638357    11.684934     9.727019     0.081097
H     12.015591    12.372312    11.396242     0.141745
H     16.822772     8.278373    19.449703     0.080758
H     19.482956    12.170634    19.510402     0.112780
H     18.822981    10.836466    19.000963     0.096074
H     19.516366    11.392575    15.489091     0.095445
H     18.157039    11.563944    16.260836     0.097538
H     17.603278    10.479719    14.409515     0.125256
H     20.367296    13.795029    17.936563     0.118567
H     19.142825    13.742523    16.948036     0.103252
H     11.091883    12.769463    20.711375     0.162491
H      9.733740    11.138745    16.902511     0.100278
H      9.042738    10.205133    17.969080     0.100910
H     11.270890     9.640042    18.181526     0.146346
H      6.982832     8.757727     0.106223     0.075945
H     13.866608     2.889350    16.531814     0.151969
H     16.359710     9.099597    13.108822     0.093189
H     10.459351    13.884187    14.134202     0.134759
H     13.099240     8.925266    19.336976     0.077399
H     18.696467     7.315023    16.581674     0.150295
H     17.468413     6.022908    15.155246     0.078542
H     14.369071    14.457118    20.325503     0.086914
H     14.286700     4.736855    15.317833     0.083806
H     15.680658    13.842595    18.586909     0.141281
H     10.638341     9.315343     1.112093     0.081318
H     17.982804    11.767914    21.121094     0.141441
H      4.888354     2.908318    13.067633     0.082067
C      6.945839     3.235086     8.500032     0.287755
C     11.541767     1.012899     4.807363     0.314087
C     10.842420     3.716259     7.940733    -0.078670
C     10.780357     3.158176     5.482856    -0.080082
C     12.251863     1.522498     3.750333    -0.284762
C      9.842318     5.286406     6.332209    -0.076399
C      6.423115     3.931304     9.577439    -0.262326
C      8.702580     3.081197     6.874165    -0.079049
C     10.035653     3.810335     6.649578     0.086377
C     12.837855     4.700173     8.818702     0.323429
C      6.315700     2.073474     8.072971    -0.285897
C      5.295314     3.403183    10.206108     0.068353
C      9.413875     7.761846     4.972985    -0.282667
C      8.772995     6.571994     4.617462     0.303901
C      1.049039     0.685044     2.967749     0.107934
C      7.888654     6.606960     3.563900    -0.275905
C      5.216542     1.665820     8.773177     0.063610
C     17.562691    12.608469     5.031516    -0.259399
C      6.374188    11.849404     4.173058     0.086326
C     14.730654     5.864638     9.644642     0.112230
C      9.146545     8.860748     4.233757     0.100840
C     13.950142     5.505682     8.606255    -0.234822
C     13.419063     4.691302    11.086244     0.112014
C     12.577686     4.274487    10.095549    -0.275341
C      7.677416     7.793552     2.911385     0.054584
C     12.913032     4.811656     2.339080     0.288796
C      5.574579     7.033843     6.031749     0.314448
C      4.875214     4.330483     2.898379    -0.079035
C      4.813159     4.888566     5.356256    -0.081473
C      6.284676     6.524244     7.088779    -0.283688
C      3.875111     2.760336     4.506903    -0.076460
C     12.390303     4.115438     1.261673    -0.263836
C     14.669778     4.965545     3.964947    -0.080282
C      4.068450     4.236407     4.189534     0.087055
C      6.870642     3.346569     2.020410     0.324647
C     12.282898     5.973268     2.766141    -0.287447
C     11.262502     4.643559     0.633004     0.069106
C      9.413885    13.238431     5.866127    -0.282298
C      2.805789     1.474748     6.221650     0.304450
C      7.016257     7.361698     7.871363     0.107585
C     13.855851     1.439782     7.275212    -0.275429
C     11.183740     6.380922     2.065935     0.065869
C      5.628285     8.391808     5.807596    -0.259898
C      6.374188     9.150873     6.666054     0.085713
C      8.763435     2.182104     1.194470     0.110629
C      9.146554    12.139529     6.605355     0.100341
C      7.982928     2.541060     2.232857    -0.232744
C     13.419081     6.495389    21.431092     0.111906
C      6.610471     3.772255     0.743563    -0.276219
C     19.611833    13.206725     7.927727     0.054500
C     16.923019    12.858398    13.178192     0.287720
C     12.327091    15.080585    16.870861     0.314086
C     13.026438    12.377225    13.737491    -0.078670
C     13.088501    12.935308    16.195368    -0.080082
C     11.616995    14.570986    17.927891    -0.284763
C     14.026540    10.807078    15.346015    -0.076400
C     17.445743    12.162180    12.100785    -0.262348
C     15.166278    13.012287    14.804059    -0.079048
C     13.833205    12.283149    15.028646     0.086378
C     11.031003    11.393311    12.859522     0.323427
C     17.553158    14.020010    13.605253    -0.285906
C     18.573544    12.690301    11.472116     0.068341
C     14.454983     8.331638    16.705239    -0.282673
C     15.095863     9.521490    17.060762     0.303896
C     22.819819    15.408440    18.710475     0.107926
C     15.980204     9.486524    18.114324    -0.275909
C     18.652316    14.427664    12.905047     0.063564
C      6.306167     3.485015    16.646708    -0.259399
C     17.494670     4.244080    17.505166     0.086331
C      9.138204    10.228846    12.033582     0.112230
C     14.722313     7.232736    17.444467     0.100836
C      9.918716    10.587802    13.071969    -0.234824
C     10.449795    11.402182    10.591980     0.112015
C     11.291172    11.818997    11.582675    -0.275342
C     16.191442     8.299932    18.766839     0.054580
C     10.955826    11.281828    19.339144     0.288770
C     18.294279     9.059641    15.646475     0.314447
C     18.993644    11.763001    18.779845    -0.079034
C     19.055699    11.204918    16.321968    -0.081473
C     17.584182     9.569240    14.589445    -0.283691
C     19.993747    13.333148    17.171321    -0.076461
C     11.478555    11.978046    20.416551    -0.263851
C      9.199080    11.127939    17.713277    -0.080282
C     19.800408    11.857077    17.488690     0.087055
C     16.998216    12.746915    19.657814     0.324645
C     11.585960    10.120216    18.912083    -0.287453
C     12.606356    11.449925    21.045220     0.069097
C     14.454973     2.855053    15.812097    -0.282305
C     21.063069    14.618736    15.456574     0.304444
C     16.852601     8.731786    13.806861     0.107579
C     10.013007    14.653702    14.403012    -0.275434
C     12.685118     9.712562    19.612289     0.065837
C     18.240573     7.701676    15.870628    -0.259899
C     17.494670     6.942611    15.012170     0.085715
C     15.105423    13.911380    20.483754     0.110630
C     14.722304     3.953955    15.072869     0.100335
C     15.885930    13.552424    19.445367    -0.232746
C     10.449777     9.598095     0.247132     0.111907
C     17.258387    12.321229    20.934661    -0.276221
C      4.257025     2.886759    13.750497     0.054496
N      4.690237     2.299901     9.813298    -0.193300
N      7.066383    12.336660     3.144210    -0.194995
N     14.476452     5.457180    10.914986    -0.199360
N      8.333811     8.937306     3.206209    -0.262227
N     10.657430     5.746841     1.025814    -0.196026
N      7.066384     8.663617     7.694902    -0.193877
N     14.476468     5.729511    21.602350    -0.199056
N      8.333822    12.062971     7.632903    -0.263576
N     19.178621    13.793583    11.864926    -0.193326
N     16.802475     3.756824    18.534014    -0.194995
N      9.392406    10.636304    10.763238    -0.199359
N     15.535047     7.156178    18.472015    -0.262230
N     13.211428    10.346643    20.652410    -0.196044
N     16.802474     7.429867    13.983322    -0.193876
N      9.392390    10.363973     0.075874    -0.199054
N     15.535036     4.030513    14.045321    -0.263579
N     17.202273     8.357160    10.513939     0.298979
N      6.666585     7.736324    11.164285     0.299152
N     13.438165     8.624853    11.467780     0.715603
N     17.202265    12.643117     0.325173     0.297165
N      6.666593     3.450367    21.353051     0.297362
N     19.405391    15.515373    21.049556     0.715212
N     10.430693     7.468631    10.210444     0.715603
N      4.463467     0.578111     0.628668     0.715215
O      8.030676     3.789917     7.929678    -0.169698
O     10.834060     1.753244     5.702023    -0.191604
O     12.074051     4.407925     7.723951    -0.197870
O      8.935302     5.370754     5.201040    -0.198123
O     13.997869     4.256825     2.909434    -0.169896
O      4.866866     6.293498     5.137089    -0.191716
O      6.106843     3.638817     3.115161    -0.199165
O      2.968098     2.675988     5.638072    -0.198858
O     15.838182    12.303567    13.748546    -0.169704
O     13.034798    14.340240    15.976201    -0.191604
O     11.794807    11.685559    13.954273    -0.197871
O     14.933556    10.722730    16.477184    -0.198125
O      9.870989    11.836659    18.768790    -0.169901
O     19.001992     9.799986    16.541135    -0.191716
O     17.762015    12.454667    18.563063    -0.199167
O     20.900760    13.417496    16.040152    -0.198859
O      5.612776     7.072598    10.776245    -0.032111
O     16.388348     9.160366     9.924291    -0.411631
O     18.256082     9.020886    10.901979    -0.032105
O      7.480510     6.933118    11.753933    -0.411437
O     12.924987     8.215742    12.560363    -0.522971
O     14.297444     9.564220    11.487291    -0.560785
O     13.151737     8.231239    10.288485    -0.449150
O     11.579950     0.974144     0.062867    -0.030279
O     16.388339    11.839911     0.914821    -0.411209
O     12.288908    15.119340    21.615357    -0.030270
O      7.480519     4.253573    20.763403    -0.410996
O     12.924989     2.970949    19.956973    -0.522902
O     20.264666    14.576006    21.030045    -0.561769
O     13.151730    12.769038     0.550627    -0.447779
O     10.943871     7.877742     9.117861    -0.522966
O      9.571414     6.529264    10.190933    -0.560762
O     10.717121     7.862245    11.389739    -0.449152
O     10.943869    13.122535     1.721251    -0.522903
O      3.604192     1.517478     0.648179    -0.561760
O     10.717128     3.324446    21.127597    -0.447789

The following XYZ coordinates are in angstroms. Other properties are in atomic units.
The sperically averaged electron density of each atom fit to a function of the form exp(a - br)
eigen_1, eigen_2 and eigen_3 are the three eigenvalues of traceless quadrupole moment tensor
  atom number  atomic symbol              X              Y              Z     net charge C6 coefficient C8 coefficient C10 coefficient fluctuating dipole atomic polarizability isotropic forcefield polarizability              a              b squared Pearson coefficient          <r^3>          <r^4>         wp_QDO          m_QDO          q_QDO       dipole_x       dipole_y       dipole_z         dipole            Qxy            Qxz            Qyz     Q(x^2-y^2)  Q(3z^2 - R^2)        eigen_1        eigen_2        eigen_3 static polarizability      alpha(xx)      alpha(xy)      alpha(xz)      alpha(yy)      alpha(yz)      alpha(zz) atomic spin moment
            1             Ag       8.226462      11.028136       1.815551       0.266277     221.499780 0.55060560E+04  0.22081625E+06                                29.016879                           24.323499       1.504482       2.115171                    0.997760      87.766295     237.207515       0.379029       0.402942      -1.186608       0.071856       0.035750       0.023871       0.083733       0.060897       0.037322      -0.007407       0.116869      -0.117857      -0.078406      -0.032335       0.110741             34.620659      27.096111     -11.756948     -12.889775      37.540938       9.781302      39.224928           0.003916
            2             Ag       8.226471       9.972141       9.023561       0.266355     221.251979 0.54986659E+04  0.22043558E+06                                28.989670                           24.301967       1.510435       2.117033                    0.997782      87.739041     237.052486       0.379337       0.402770      -1.186790       0.072258      -0.035548      -0.023268       0.083823      -0.061159      -0.037834      -0.008085       0.117360      -0.118682      -0.079401      -0.031895       0.111296             34.586643      27.069614      11.742378      12.874018      37.502213       9.764222      39.188101           0.003948
            3             Ag      15.642396       5.065348      19.862673       0.266285     221.497721 0.55059904E+04  0.22081292E+06                                29.016681                           24.323335       1.504489       2.115175                    0.997760      87.765973     237.206107       0.379031       0.402942      -1.186609      -0.071844      -0.035743      -0.023867       0.083718       0.060897       0.037324      -0.007406       0.116887      -0.117862      -0.078410      -0.032339       0.110749             34.620419      27.095812     -11.756871     -12.889628      37.540805       9.781166      39.224640           0.003953
            4             Ag      15.642387       6.121343      12.654663       0.266360     221.251319 0.54986412E+04  0.22043434E+06                                28.989610                           24.301908       1.510430       2.117032                    0.997782      87.738905     237.051943       0.379337       0.402770      -1.186791      -0.072248       0.035540       0.023266       0.083810      -0.061159      -0.037835      -0.008083       0.117372      -0.118683      -0.079403      -0.031899       0.111301             34.586583      27.069490      11.742387      12.873964      37.502266       9.764168      39.187994           0.003956
            5             Ag       2.983619       1.569975      10.839112       0.246149     215.450771 0.60280061E+04  0.24709169E+06                                28.421235                           25.497663       1.241700       2.031587                    0.999599      89.359345     243.545227       0.369456       0.404444      -1.186431      -0.000002      -0.000000      -0.000002       0.000003       0.047342      -0.033284       0.077787      -0.125317      -0.005813      -0.112746      -0.005232       0.117977             33.135505      39.141170      11.415284     -14.481603      27.524087      -9.418011      32.741257           0.006412
            6             Ag       8.950810       6.476768       0.000000       0.247461     215.166784 0.60169875E+04  0.24651965E+06                                28.392713                           25.471093       1.246327       2.033083                    0.999616      89.307270     243.319412       0.369731       0.404341      -1.186544      -0.000002       0.000000       0.000002       0.000003      -0.049374       0.034779       0.077008      -0.123125      -0.008223      -0.114372      -0.002501       0.116872             33.104050      39.109143     -11.406027      14.469575      27.495330      -9.408497      32.707677           0.006405
            7              H      10.353111       4.123892       8.671290       0.112688       1.174524 0.94047990E+01  0.96611004E+02                                 1.867946                            1.810843      -1.353902       2.230727                    0.993450       3.851803      11.208028       0.456022       1.307505      -0.701694      -0.018217       0.018458       0.029780       0.039489       0.007036      -0.007447      -0.000846      -0.006100       0.018063      -0.012599       0.001491       0.011108              1.898172       2.032285      -0.211203      -0.159486       1.667235       0.302765       1.994997           0.000030
            8              H      11.013081       2.789724       8.161851       0.095297       1.152667 0.92085537E+01  0.93434685E+02                                 1.813658                            1.770041      -0.885416       2.447537                    0.997382       3.604743      10.186580       0.473132       1.275871      -0.711013       0.004926      -0.032927       0.008983       0.034484      -0.001101      -0.000956      -0.009343      -0.001213      -0.030901      -0.014682       0.004570       0.010113              1.831333       1.709745      -0.256246       0.113855       2.204288      -0.071343       1.579968           0.000042
            9              H      10.319688       3.345833       4.649979       0.095370       1.034761 0.81119515E+01  0.80788401E+02                                 1.756870                            1.714492      -1.154925       2.319080                    0.994452       3.848961      11.245619       0.452591       1.358867      -0.690815      -0.017514       0.005114      -0.029819       0.034958       0.005799       0.006227       0.000984      -0.009820       0.015524      -0.011867       0.002476       0.009391              1.785317       1.768225      -0.225262       0.311640       1.554209      -0.076356       2.033518           0.000046
           10              H      11.679018       3.517202       5.421724       0.097020       1.003804 0.79103074E+01  0.78579871E+02                                 1.744578                            1.709846      -1.222479       2.288877                    0.993096       3.926812      11.599588       0.444873       1.385964      -0.684842       0.033206       0.010659      -0.000912       0.034887      -0.000793      -0.003841      -0.006056       0.002749      -0.038332      -0.015304       0.006797       0.008507              1.775237       2.204970       0.096945      -0.066209       1.552864       0.098921       1.567878           0.000124
           11              H      12.232769       2.432977       3.570403       0.125487       0.954167 0.70613009E+01  0.68694974E+02                                 1.720972                            1.644473      -1.546501       2.143175                    0.992712       3.980629      11.924208       0.438395       1.436150      -0.673720       0.001669       0.025993      -0.007483       0.027100      -0.004242      -0.010387      -0.000305      -0.013491      -0.002304      -0.014902       0.005129       0.009773              1.758015       1.450784      -0.094216      -0.080747       2.309726      -0.109586       1.513536           0.000360
           12              H       9.468773       5.748287       7.097451       0.118489       0.969137 0.74766629E+01  0.73582018E+02                                 1.734187                            1.686656      -1.479198       2.184605                    0.990815       3.919207      11.703790       0.436180       1.426843      -0.676655      -0.011245       0.016628       0.030907       0.036853      -0.009577       0.000680       0.001141       0.004592       0.003224      -0.010535       0.001221       0.009315              1.765340       1.671236      -0.237982      -0.252340       1.664387       0.227581       1.960395           0.000068
           13              H      10.693241       5.695781       6.108924       0.103037       1.156594 0.95026606E+01  0.97799838E+02                                 1.853570                            1.827038      -1.138090       2.331554                    0.995016       3.778394      10.979282       0.451785       1.317289      -0.700884       0.031990       0.016549      -0.004471       0.036293       0.011258      -0.003891      -0.000678       0.006070      -0.004958      -0.011204      -0.002109       0.013313              1.864337       2.207925       0.071693      -0.084939       1.722367      -0.148626       1.662718           0.000045
           14              H       6.809791       4.722721       9.872263       0.161779       0.912576 0.64272218E+01  0.60746929E+02                                 1.658305                            1.564506      -1.169187       2.362036                    0.995807       3.438260       9.975994       0.453777       1.428112      -0.678285       0.020839       0.031244       0.012301       0.039519       0.011134      -0.005682       0.005417      -0.002005      -0.006242      -0.014932       0.002710       0.012222              1.694992       1.538765       0.318608      -0.004226       2.063524       0.203954       1.482687           0.000976
           15              H       8.167917       3.092003       6.063399       0.099806       1.116287 0.87773570E+01  0.88540732E+02                                 1.808166                            1.752958      -0.999916       2.395577                    0.996102       3.716815      10.685046       0.462505       1.312837      -0.701628      -0.017120       0.000453      -0.031000       0.035416      -0.003911       0.002717       0.008682       0.011725       0.016157      -0.014008       0.004354       0.009654              1.838616       1.932005      -0.035456       0.312125       1.473602      -0.098740       2.110240           0.000296
           16              H       8.858919       2.158391       7.129968       0.101160       1.229921 0.99043970E+01  0.10121355E+03                                 1.806868                            1.766974      -1.050957       2.366633                    0.996713       3.560163       9.737380       0.507028       1.182126      -0.732789       0.007289      -0.035026       0.012032       0.037745       0.000539       0.003450      -0.005312      -0.021070       0.012396      -0.013404       0.001274       0.012129              1.817656       1.826160      -0.160880      -0.086408       2.072198      -0.180997       1.554609           0.000337
           17              H       6.630766       1.593300       7.342414       0.145652       1.002004 0.73442385E+01  0.69665392E+02                                 1.578289                            1.528260      -0.925452       2.456004                    0.999128       3.134970       8.269136       0.541448       1.192556      -0.730962       0.009200      -0.021889      -0.027288       0.036172       0.004688      -0.009974       0.013244      -0.011231       0.004884      -0.019122       0.002068       0.017053              1.578294       1.564291      -0.014214      -0.273542       1.439056       0.201546       1.731536          -0.000307
           18              H       4.951605       3.850934      10.945335       0.075576       1.210325 0.87558021E+01  0.89296856E+02                                 1.967847                            1.793747      -1.422767       2.183521                    0.991878       4.158519      12.483831       0.435821       1.378026      -0.685200      -0.011739       0.022215       0.035354       0.043373       0.011352      -0.004635       0.008576      -0.002192       0.014251      -0.017627       0.005816       0.011811              2.059282       1.810184      -0.166898      -0.523370       1.836435       0.370728       2.531227           0.000390
           19              H      10.002242       7.796143       5.692702       0.152105       1.024413 0.75877877E+01  0.73479700E+02                                 1.686715                            1.620747      -0.964471       2.445905                    0.998713       3.272041       9.084590       0.487200       1.298215      -0.706705       0.022163       0.007283       0.029358       0.037498       0.008738       0.015006      -0.001521      -0.003782      -0.009768      -0.019093       0.003069       0.016024              1.700516       1.618951      -0.062080       0.402395       1.557982      -0.074594       1.924614           0.000052
           20              H       1.541930       1.052855       2.269710       0.093503       1.008983 0.73583645E+01  0.72269194E+02                                 1.782397                            1.676128      -1.457061       2.181257                    0.992001       4.046073      12.146711       0.435582       1.431740      -0.674770       0.024129       0.021050      -0.032655       0.045735      -0.002560      -0.008541      -0.007497      -0.024085       0.008136      -0.018117       0.002728       0.015389              1.820702       1.739066       0.154111      -0.405002       1.625952      -0.182209       2.097086           0.000361
           21              H       7.442306       5.837445       3.295090       0.134713       0.900228 0.64985225E+01  0.62038772E+02                                 1.674466                            1.594403      -1.398294       2.227880                    0.992376       3.833503      11.446571       0.437366       1.466941      -0.668883      -0.015429      -0.023165      -0.008238       0.029027       0.001028       0.012213      -0.002322       0.000193      -0.005542      -0.013130       0.001191       0.011939              1.704656       1.644482       0.411656       0.150991       1.984830       0.191194       1.484656           0.000146
           22              H      10.769637      13.832059       8.497864       0.077205       1.204607 0.88205315E+01  0.89455409E+02                                 1.913364                            1.765095      -1.249092       2.267586                    0.993460       3.951034      11.544133       0.455955       1.324563      -0.697175      -0.016133      -0.039908      -0.014392       0.045388       0.006642      -0.010759       0.011325      -0.008731      -0.020972      -0.021020       0.006984       0.014036              1.980741       1.885953       0.608583       0.153809       2.376712       0.162288       1.679557           0.001853
           23              H      17.106797      12.221816       5.742562       0.149437       1.042911 0.76021786E+01  0.73117790E+02                                 1.667460                            1.592971      -0.816899       2.515650                    0.999675       3.131986       8.461717       0.508759       1.251726      -0.718407      -0.019294      -0.015154       0.025679       0.035515       0.001835      -0.012930      -0.004728      -0.009707       0.003511      -0.015590       0.001863       0.013728              1.680069       1.508652       0.102197      -0.280720       1.731628      -0.286536       1.799927           0.000249
           24              H       6.400443      10.929701       4.316134       0.079285       1.210691 0.83692493E+01  0.83948531E+02                                 1.943955                            1.735053      -1.194324       2.299024                    0.994200       3.889583      11.380352       0.452699       1.348870      -0.692549      -0.003285      -0.043534       0.007413       0.044282       0.004073      -0.010586      -0.004894      -0.016080      -0.008497      -0.015482       0.001147       0.014335              2.098500       1.451272      -0.145898      -0.048625       3.205371      -0.292204       1.638857           0.000263
           25              H      15.467007       6.410376       9.486391       0.086933       1.119135 0.79347599E+01  0.78763683E+02                                 1.862728                            1.705960      -1.240608       2.287354                    0.993232       3.859199      11.339089       0.448620       1.375419      -0.687196       0.029422       0.036165      -0.010954       0.047891       0.014079       0.000275      -0.005024       0.012913       0.029779      -0.021074       0.008080       0.012993              1.955203       2.420648       0.682272      -0.044021       1.900326       0.028655       1.544635           0.000151
           26              H       9.582152       9.643648       4.478721       0.083497       1.189208 0.84266255E+01  0.82813421E+02                                 1.781893                            1.642328      -0.772334       2.501528                    0.999450       3.371900       9.083635       0.519232       1.200321      -0.729021       0.022291       0.036289       0.011837       0.044203       0.008557       0.013833      -0.002083      -0.009712      -0.008470      -0.019277       0.005193       0.014084              1.846463       1.510878       0.344165       0.100273       2.490170       0.267652       1.538341           0.000211
           27              H      14.155413       5.795853       7.747797       0.141439       0.954452 0.68368270E+01  0.64198055E+02                                 1.580016                            1.515670      -0.739838       2.546110                    0.999886       3.132861       8.432851       0.517669       1.260046      -0.715399       0.004981       0.019228      -0.027217       0.033694       0.009471      -0.002671      -0.006315       0.002696       0.024459      -0.014091       0.000765       0.013326              1.590386       1.444426       0.095979      -0.164309       1.310995      -0.113468       2.015738           0.000007
           28              H      13.230501       4.408550      11.951205       0.081096       1.281759 0.94957297E+01  0.97406961E+02                                 1.964393                            1.813208      -0.983487       2.403775                    0.996707       3.702397      10.632065       0.459882       1.298369      -0.705617      -0.019366      -0.005914       0.043325       0.047823       0.009683      -0.004349      -0.004860       0.011225       0.030016      -0.016363       0.001696       0.014667              2.032120       1.580079       0.109655      -0.056524       1.796981      -0.462485       2.719299           0.000333
           29              H      11.853267       3.721172      10.281982       0.141745       1.014505 0.76053396E+01  0.73833271E+02                                 1.685771                            1.630502      -0.918252       2.460315                    0.998842       3.339404       9.341332       0.481301       1.310857      -0.703648      -0.030848      -0.014978       0.013092       0.036706       0.017500      -0.003730      -0.003029       0.005775       0.013133      -0.019926       0.002596       0.017330              1.694153       1.901057       0.358004       0.044079       1.629353      -0.093819       1.552048           0.000142
           30              H       7.046086       7.815111       2.228521       0.080757       1.268337 0.94247657E+01  0.96848706E+02                                 1.970615                            1.820581      -1.127681       2.333030                    0.994992       3.813416      11.091180       0.451962       1.318806      -0.700322      -0.036030       0.001678      -0.029253       0.046440       0.006191       0.015420      -0.003816      -0.002728      -0.019118      -0.020119       0.005655       0.014463              2.047096       1.955306      -0.057058       0.630620       1.648669      -0.179493       2.537312           0.000601
           31              H       4.385902       3.922850       2.167822       0.112780       1.174171 0.94013751E+01  0.96560302E+02                                 1.866925                            1.810030      -1.363447       2.226751                    0.993323       3.850607      11.201093       0.456339       1.306807      -0.701837      -0.018324      -0.018373      -0.029592       0.039358      -0.007108       0.007531      -0.000925      -0.006241       0.017949      -0.012697       0.001474       0.011223              1.897085       2.031172       0.210640       0.158957       1.666131       0.302123       1.993953           0.000028
           32              H       5.045877       5.257018       2.677261       0.096073       1.148711 0.91644817E+01  0.92836698E+02                                 1.805938                            1.762909      -0.867461       2.454640                    0.997661       3.596414      10.140751       0.475457       1.271696      -0.711898       0.005051       0.032553      -0.008699       0.034072       0.001067       0.000998      -0.009569      -0.001378      -0.030925      -0.014849       0.004508       0.010341              1.823403       1.702738       0.254443      -0.113008       2.193537      -0.070734       1.573934           0.000040
           33              H       4.352492       4.700909       6.189133       0.095445       1.038984 0.81547764E+01  0.81326587E+02                                 1.761569                            1.718843      -1.156191       2.317630                    0.994309       3.859877      11.287399       0.452058       1.358600      -0.690809      -0.017584      -0.005012       0.029668       0.034850      -0.005826      -0.006366       0.000946      -0.009978       0.015757      -0.012047       0.002547       0.009500              1.790211       1.772812       0.226360      -0.312913       1.558215      -0.076753       2.039606           0.000046
           34              H       5.711819       4.529540       5.417388       0.097539       1.000700 0.78782657E+01  0.78179755E+02                                 1.741087                            1.706498      -1.218748       2.291079                    0.993109       3.918011      11.566357       0.445277       1.386157      -0.684840       0.033209      -0.010815       0.000553       0.034930       0.000930       0.003969      -0.006073       0.002319      -0.037758      -0.015197       0.006950       0.008247              1.771636       2.200329      -0.096785       0.065764       1.549799       0.098593       1.564781           0.000123
           35              H       6.265580       5.613765       7.268709       0.125257       0.954918 0.70674337E+01  0.68768143E+02                                 1.721690                            1.645009      -1.545436       2.143583                    0.992594       3.982225      11.929358       0.438404       1.435839      -0.673770       0.001284      -0.026110       0.007503       0.027197       0.004188       0.010182      -0.000335      -0.013302      -0.002678      -0.014648       0.005032       0.009615              1.758794       1.451155       0.094260       0.080737       2.311374      -0.109859       1.513853           0.000359
           36              H       3.501562       2.298455       3.741661       0.118567       0.969976 0.74850706E+01  0.73686488E+02                                 1.735166                            1.687565      -1.480649       2.183878                    0.990835       3.921609      11.713221       0.436072       1.426777      -0.676653      -0.011127      -0.016870      -0.030941       0.036956       0.009638      -0.000672       0.000966       0.004786       0.002956      -0.010543       0.001105       0.009438              1.766361       1.672146       0.238151       0.252516       1.665292       0.227785       1.961645           0.000068
           37              H       4.726033       2.350961       4.730188       0.103252       1.156735 0.95033984E+01  0.97803221E+02                                 1.853198                            1.826671      -1.135556       2.332877                    0.995004       3.777728      10.974871       0.452021       1.316657      -0.701012       0.031923      -0.016825       0.004154       0.036324      -0.011126       0.003986      -0.000809       0.006088      -0.004983      -0.011061      -0.002209       0.013270              1.863971       2.207526      -0.071689       0.084970       1.721960      -0.148529       1.662427           0.000046
           38              H      12.776975       3.324021       0.966849       0.162489       0.907795 0.63887933E+01  0.60321980E+02                                 1.656277                            1.562822      -1.179638       2.359077                    0.995623       3.432525       9.969758       0.452499       1.433611      -0.677311       0.020861      -0.030914      -0.012191       0.039236      -0.010952       0.005420       0.005415      -0.002009      -0.006783      -0.014612       0.002473       0.012139              1.692853       1.537041      -0.317710       0.004350       2.060321       0.203409       1.481197           0.000969
           39              H      14.135118       4.954739       4.775713       0.100278       1.113813 0.87490958E+01  0.88148539E+02                                 1.802272                            1.747531      -0.988858       2.399810                    0.996384       3.709253      10.642636       0.464447       1.308935      -0.702437      -0.017238      -0.000486       0.031096       0.035558       0.004084      -0.002701       0.008619       0.011890       0.016243      -0.014101       0.004506       0.009595              1.832500       1.925305       0.035357      -0.310531       1.469450      -0.098377       2.102744           0.000297
           40              H      14.826120       5.888351       3.709144       0.100910       1.231644 0.99233249E+01  0.10146330E+03                                 1.809186                            1.769184      -1.056387       2.364272                    0.996622       3.562966       9.750235       0.506447       1.182824      -0.732623       0.007339       0.035272      -0.012007       0.037976      -0.000525      -0.003587      -0.005297      -0.020980       0.012635      -0.013451       0.001354       0.012097              1.820011       1.828680       0.161049       0.086817       2.074999      -0.181079       1.556354           0.000336
           41              H      12.597968       6.453442       3.496698       0.146345       1.002063 0.73493083E+01  0.69762269E+02                                 1.582517                            1.532195      -0.939873       2.450954                    0.998999       3.133931       8.283536       0.538665       1.197879      -0.729764       0.009085       0.022040       0.026922       0.035960      -0.004779       0.010007       0.013051      -0.010962       0.004624      -0.019071       0.002300       0.016771              1.582541       1.568500       0.014245       0.274706       1.442687       0.202403       1.736436          -0.000303
           42              H      16.886026       7.335757      21.572001       0.075945       1.208588 0.87388889E+01  0.89066880E+02                                 1.964684                            1.791051      -1.416954       2.186229                    0.991989       4.152826      12.456133       0.436571       1.376546      -0.685496      -0.011869      -0.022176      -0.035337       0.043375      -0.011183       0.004536       0.008361      -0.002338       0.013991      -0.017301       0.005697       0.011603              2.055875       1.807352       0.166596       0.522139       1.833524       0.369932       2.526747           0.000389
           43              H      10.002250      13.204134       5.146410       0.151969       1.025039 0.75912215E+01  0.73501590E+02                                 1.685234                            1.619344      -0.958790       2.448164                    0.998828       3.272446       9.077072       0.488341       1.295383      -0.707280       0.022217      -0.007446      -0.029728       0.037852      -0.008610      -0.014946      -0.001547      -0.004010      -0.010200      -0.019064       0.003206       0.015858              1.699020       1.617596       0.061973      -0.401946       1.556597      -0.074459       1.922867           0.000050
           44              H       7.509148       6.993887       8.569402       0.093191       1.009796 0.73650006E+01  0.72336666E+02                                 1.781927                            1.675793      -1.450927       2.183602                    0.992071       4.044817      12.135456       0.436135       1.429879      -0.675120       0.024149      -0.021330       0.032903       0.046052       0.002672       0.008330      -0.007506      -0.024055       0.008159      -0.017987       0.002636       0.015352              1.820189       1.738597      -0.153973       0.404632       1.625643      -0.182020       2.096328           0.000361
           45              H      13.409507       2.209297       7.544022       0.134759       0.899625 0.64942119E+01  0.61997744E+02                                 1.674915                            1.594818      -1.403137       2.226121                    0.992279       3.834719      11.456494       0.436847       1.468680      -0.668573      -0.015641       0.023100       0.007955       0.029010      -0.001017      -0.012035      -0.002260       0.000115      -0.005267      -0.012927       0.001175       0.011752              1.705119       1.644951      -0.411851      -0.151072       1.985394       0.191294       1.485012           0.000147
           46              H      10.769618       7.168218       2.341248       0.077398       1.206699 0.88386942E+01  0.89694657E+02                                 1.916245                            1.767392      -1.256584       2.264232                    0.993355       3.954901      11.562742       0.455427       1.325284      -0.697011      -0.016261       0.039711       0.014171       0.045190      -0.006639       0.010830       0.011422      -0.008779      -0.020500      -0.021087       0.006991       0.014096              1.983872       1.888823      -0.610436      -0.154277       2.381118       0.162853       1.681676           0.001852
           47              H       5.172391       8.778461       5.096550       0.150295       1.042631 0.76043325E+01  0.73192890E+02                                 1.672869                            1.597799      -0.830069       2.512114                    0.999574       3.129535       8.476838       0.505456       1.258968      -0.716889      -0.019026       0.014674      -0.025299       0.034891      -0.001890       0.012938      -0.004679      -0.009898       0.002820      -0.015664       0.002002       0.013662              1.685616       1.513251      -0.102830       0.282299       1.737381      -0.288207       1.806215           0.000250
           48              H       6.400445      10.070576       6.522978       0.078542       1.213062 0.83885598E+01  0.84172904E+02                                 1.944630                            1.735707      -1.190270       2.300308                    0.994271       3.891911      11.381368       0.453236       1.346779      -0.692965      -0.003331       0.043994      -0.007461       0.044746      -0.004036       0.010505      -0.004969      -0.016323      -0.008327      -0.015468       0.001081       0.014388              2.099188       1.451805       0.146036       0.048672       3.206290      -0.292153       1.639468           0.000264
           49              H       9.499787       1.636366       1.352721       0.086917       1.120752 0.79497147E+01  0.78954213E+02                                 1.864823                            1.707774      -1.240622       2.286884                    0.993164       3.863713      11.357694       0.448272       1.375753      -0.687112       0.029205      -0.036286       0.010997       0.047859      -0.014018      -0.000216      -0.005069       0.013080       0.029625      -0.021034       0.008001       0.013033              1.957484       2.423599      -0.683281       0.044118       1.902488       0.028699       1.546364           0.000151
           50              H       9.582158      11.356629       6.360391       0.083806       1.187149 0.84086084E+01  0.82581722E+02                                 1.778730                            1.639701      -0.768185       2.503343                    0.999480       3.369286       9.069851       0.520128       1.199048      -0.729307       0.022157      -0.036286      -0.011646       0.044083      -0.008736      -0.013743      -0.001990      -0.009729      -0.008172      -0.019229       0.005026       0.014203              1.843053       1.508473      -0.343128      -0.099972       2.484796       0.266914       1.535890           0.000210
           51              H       8.188200       2.250889       3.091315       0.141281       0.953089 0.68220836E+01  0.64005426E+02                                 1.576371                            1.512329      -0.737735       2.546326                    0.999892       3.129288       8.411243       0.519277       1.257208      -0.716021       0.005244      -0.019266       0.027394       0.033899      -0.009563       0.002407      -0.006189       0.002810       0.024124      -0.014159       0.001107       0.013052              1.586676       1.441152      -0.095576       0.163694       1.308284      -0.113090       2.010591           0.000007
           52              H      13.230517       6.778141      20.566131       0.081317       1.282815 0.95059473E+01  0.97542415E+02                                 1.965710                            1.814367      -0.985265       2.402789                    0.996640       3.704377      10.640998       0.459644       1.298633      -0.705549      -0.018743       0.005665      -0.043321       0.047540      -0.009829       0.004546      -0.004922       0.011273       0.029985      -0.016487       0.001585       0.014902              2.033524       1.581086      -0.109793       0.056502       1.798220      -0.462929       2.721268           0.000334
           53              H       5.886054       4.325570       0.557130       0.141441       1.015957 0.76205868E+01  0.74031261E+02                                 1.688680                            1.633166      -0.919543       2.460038                    0.998805       3.343232       9.360532       0.480370       1.312512      -0.703304      -0.030924       0.015019      -0.013420       0.036905      -0.017454       0.003682      -0.003016       0.005808       0.012515      -0.019780       0.002451       0.017329              1.697133       1.904648      -0.358997      -0.044239       1.632157      -0.094071       1.554594           0.000142
           54              H      18.980504      13.185166       8.610591       0.082066       1.267725 0.94197926E+01  0.96811226E+02                                 1.972366                            1.821895      -1.145468       2.326209                    0.994918       3.812163      11.098197       0.451009       1.321407      -0.699786      -0.035686      -0.001852       0.028944       0.045986      -0.006230      -0.015298      -0.003670      -0.002727      -0.018959      -0.019944       0.005523       0.014421              2.049049       1.957209       0.057185      -0.631986       1.649715      -0.179795       2.540222           0.000597
           55              H      13.515747      11.969592      13.006934       0.112688       1.174522 0.94047683E+01  0.96610582E+02                                 1.867941                            1.810838      -1.353900       2.230728                    0.993450       3.851795      11.207988       0.456023       1.307503      -0.701694       0.018217      -0.018458      -0.029780       0.039489       0.007036      -0.007447      -0.000846      -0.006100       0.018063      -0.012599       0.001491       0.011108              1.898167       2.032280      -0.211202      -0.159486       1.667231       0.302764       1.994991           0.000028
           56              H      12.855777      13.303760      13.516373       0.095297       1.152663 0.92085147E+01  0.93434185E+02                                 1.813654                            1.770038      -0.885414       2.447539                    0.997382       3.604734      10.186547       0.473133       1.275871      -0.711013      -0.004926       0.032927      -0.008983       0.034484      -0.001101      -0.000956      -0.009343      -0.001213      -0.030901      -0.014682       0.004570       0.010113              1.831329       1.709741      -0.256245       0.113855       2.204282      -0.071343       1.579964           0.000040
           57              H      13.549170      12.747651      17.028245       0.095370       1.034758 0.81119241E+01  0.80788059E+02                                 1.756867                            1.714489      -1.154921       2.319082                    0.994452       3.848956      11.245599       0.452591       1.358867      -0.690815       0.017515      -0.005114       0.029819       0.034959       0.005799       0.006227       0.000984      -0.009820       0.015524      -0.011867       0.002476       0.009391              1.785314       1.768222      -0.225261       0.311639       1.554206      -0.076355       2.033515           0.000046
           58              H      12.189840      12.576282      16.256500       0.097020       1.003807 0.79103352E+01  0.78580221E+02                                 1.744581                            1.709849      -1.222483       2.288874                    0.993096       3.926820      11.599619       0.444873       1.385964      -0.684842      -0.033206      -0.010659       0.000911       0.034886      -0.000793      -0.003841      -0.006056       0.002749      -0.038332      -0.015304       0.006797       0.008507              1.775241       2.204974       0.096946      -0.066210       1.552867       0.098922       1.567881           0.000124
           59              H      11.636089      13.660507      18.107821       0.125486       0.954168 0.70613052E+01  0.68695023E+02                                 1.720972                            1.644473      -1.546500       2.143175                    0.992712       3.980631      11.924213       0.438395       1.436150      -0.673720      -0.001669      -0.025993       0.007483       0.027100      -0.004243      -0.010387      -0.000305      -0.013490      -0.002304      -0.014901       0.005129       0.009773              1.758016       1.450784      -0.094217      -0.080747       2.309726      -0.109586       1.513536           0.000360
           60              H      14.400085      10.345197      14.580773       0.118489       0.969137 0.74766621E+01  0.73582004E+02                                 1.734186                            1.686655      -1.479197       2.184606                    0.990815       3.919207      11.703787       0.436180       1.426843      -0.676655       0.011245      -0.016628      -0.030906       0.036853      -0.009577       0.000680       0.001141       0.004592       0.003224      -0.010535       0.001220       0.009315              1.765339       1.671236      -0.237982      -0.252340       1.664387       0.227581       1.960395           0.000068
           61              H      13.175617      10.397703      15.569300       0.103037       1.156595 0.95026737E+01  0.97800017E+02                                 1.853572                            1.827040      -1.138094       2.331552                    0.995016       3.778398      10.979300       0.451785       1.317290      -0.700884      -0.031990      -0.016549       0.004471       0.036293       0.011258      -0.003891      -0.000678       0.006070      -0.004958      -0.011204      -0.002110       0.013313              1.864339       2.207928       0.071693      -0.084939       1.722369      -0.148626       1.662720           0.000045
           62              H      17.059067      11.370763      11.805961       0.161780       0.912553 0.64270230E+01  0.60744571E+02                                 1.658277                            1.564482      -1.169159       2.362050                    0.995807       3.438223       9.975842       0.453781       1.428112      -0.678286      -0.020839      -0.031244      -0.012302       0.039520       0.011134      -0.005682       0.005419      -0.002006      -0.006241      -0.014934       0.002712       0.012222              1.694963       1.538740       0.318599      -0.004226       2.063484       0.203948       1.482665           0.000976
           63              H      15.700941      13.001481      15.614825       0.099805       1.116290 0.87773837E+01  0.88541077E+02                                 1.808170                            1.752961      -0.999919       2.395575                    0.996102       3.716822      10.685074       0.462504       1.312837      -0.701628       0.017120      -0.000453       0.031000       0.035416      -0.003911       0.002717       0.008682       0.011725       0.016157      -0.014008       0.004354       0.009654              1.838619       1.932008      -0.035456       0.312125       1.473605      -0.098741       2.110245           0.000296
           64              H      15.009939      13.935093      14.548256       0.101160       1.229919 0.99043778E+01  0.10121330E+03                                 1.806867                            1.766973      -1.050956       2.366634                    0.996713       3.560159       9.737366       0.507028       1.182126      -0.732789      -0.007289       0.035026      -0.012032       0.037745       0.000538       0.003450      -0.005312      -0.021070       0.012396      -0.013404       0.001274       0.012129              1.817654       1.826158      -0.160880      -0.086408       2.072196      -0.180997       1.554608           0.000337
           65              H      17.238092      14.500184      14.335810       0.145653       1.002003 0.73442356E+01  0.69665393E+02                                 1.578292                            1.528262      -0.925459       2.456002                    0.999128       3.134971       8.269154       0.541446       1.192561      -0.730961      -0.009200       0.021889       0.027288       0.036172       0.004688      -0.009974       0.013244      -0.011231       0.004884      -0.019122       0.002069       0.017054              1.578298       1.564295      -0.014214      -0.273543       1.439058       0.201547       1.731540          -0.000306
           66              H      18.917253      12.242550      10.732889       0.075577       1.210321 0.87557700E+01  0.89296475E+02                                 1.967845                            1.793745      -1.422775       2.183517                    0.991878       4.158522      12.483849       0.435821       1.378029      -0.685200       0.011739      -0.022215      -0.035354       0.043373       0.011352      -0.004636       0.008576      -0.002192       0.014249      -0.017628       0.005816       0.011812              2.059280       1.810182      -0.166898      -0.523368       1.836434       0.370727       2.531224           0.000390
           67              H      13.866616       8.297341      15.985522       0.152106       1.024411 0.75877751E+01  0.73479568E+02                                 1.686715                            1.620747      -0.964470       2.445905                    0.998713       3.272041       9.084598       0.487199       1.298218      -0.706705      -0.022163      -0.007283      -0.029358       0.037498       0.008739       0.015006      -0.001521      -0.003782      -0.009768      -0.019093       0.003069       0.016024              1.700516       1.618951      -0.062080       0.402394       1.557982      -0.074594       1.924614           0.000052
           68              H      22.326928      15.040629      19.408514       0.093501       1.008994 0.73584720E+01  0.72270519E+02                                 1.782409                            1.676140      -1.457074       2.181249                    0.992001       4.046108      12.146842       0.435581       1.431739      -0.674770      -0.024129      -0.021051       0.032655       0.045735      -0.002560      -0.008542      -0.007498      -0.024085       0.008133      -0.018118       0.002727       0.015391              1.820715       1.739078       0.154112      -0.405006       1.625964      -0.182210       2.097103           0.000358
           69              H      16.426552      10.256039      18.383134       0.134713       0.900227 0.64985182E+01  0.62038722E+02                                 1.674466                            1.594402      -1.398296       2.227879                    0.992376       3.833503      11.446571       0.437366       1.466941      -0.668883       0.015430       0.023165       0.008239       0.029027       0.001028       0.012213      -0.002322       0.000193      -0.005542      -0.013130       0.001192       0.011939              1.704655       1.644481       0.411655       0.150991       1.984829       0.191194       1.484655           0.000146
           70              H      13.099221       2.261425      13.180360       0.077206       1.204599 0.88204791E+01  0.89454783E+02                                 1.913359                            1.765092      -1.249096       2.267584                    0.993460       3.951037      11.544152       0.455954       1.324566      -0.697175       0.016134       0.039909       0.014391       0.045389       0.006643      -0.010760       0.011326      -0.008730      -0.020971      -0.021022       0.006985       0.014037              1.980734       1.885949       0.608576       0.153806       2.376699       0.162285       1.679555           0.001856
           71              H       6.762061       3.871668      15.935662       0.149438       1.042908 0.76021466E+01  0.73117371E+02                                 1.667453                            1.592965      -0.816901       2.515649                    0.999675       3.131978       8.461676       0.508761       1.251721      -0.718408       0.019293       0.015154      -0.025679       0.035515       0.001836      -0.012930      -0.004729      -0.009708       0.003513      -0.015591       0.001863       0.013728              1.680062       1.508646       0.102197      -0.280718       1.731620      -0.286534       1.799919           0.000249
           72              H      17.468415       5.163783      17.362090       0.079286       1.210688 0.83692073E+01  0.83947935E+02                                 1.943946                            1.735045      -1.194307       2.299032                    0.994200       3.889553      11.380222       0.452702       1.348864      -0.692551       0.003286       0.043534      -0.007412       0.044282       0.004073      -0.010584      -0.004893      -0.016079      -0.008494      -0.015481       0.001147       0.014334              2.098490       1.451265      -0.145897      -0.048624       3.205356      -0.292203       1.638849           0.000264
           73              H       8.401851       9.683108      12.191833       0.086932       1.119171 0.79350683E+01  0.78767555E+02                                 1.862769                            1.705994      -1.240657       2.287329                    0.993231       3.859270      11.339377       0.448615       1.375421      -0.687196      -0.029422      -0.036165       0.010954       0.047891       0.014079       0.000275      -0.005024       0.012915       0.029782      -0.021075       0.008081       0.012994              1.955248       2.420710       0.682295      -0.044021       1.900368       0.028656       1.544666           0.000151
           74              H      14.286706       6.449836      17.199503       0.083497       1.189212 0.84266609E+01  0.82813877E+02                                 1.781898                            1.642333      -0.772340       2.501525                    0.999450       3.371909       9.083673       0.519231       1.200323      -0.729021      -0.022291      -0.036289      -0.011837       0.044203       0.008557       0.013834      -0.002083      -0.009713      -0.008470      -0.019278       0.005193       0.014085              1.846469       1.510882       0.344166       0.100273       2.490179       0.267653       1.538346           0.000210
           75              H       9.713445      10.297631      13.930427       0.141439       0.954450 0.68368163E+01  0.64197930E+02                                 1.580014                            1.515669      -0.739836       2.546110                    0.999886       3.132860       8.432847       0.517670       1.260046      -0.715399      -0.004981      -0.019228       0.027217       0.033694       0.009471      -0.002671      -0.006315       0.002696       0.024458      -0.014092       0.000765       0.013326              1.590385       1.444425       0.095979      -0.164308       1.310994      -0.113468       2.015736           0.000008
           76              H      10.638357      11.684934       9.727019       0.081097       1.281754 0.94956736E+01  0.97406227E+02                                 1.964386                            1.813202      -0.983481       2.403778                    0.996707       3.702383      10.632011       0.459883       1.298369      -0.705617       0.019366       0.005914      -0.043325       0.047824       0.009683      -0.004349      -0.004861       0.011226       0.030016      -0.016364       0.001696       0.014667              2.032113       1.580074       0.109655      -0.056524       1.796975      -0.462482       2.719288           0.000333
           77              H      12.015591      12.372312      11.396242       0.141745       1.014504 0.76053261E+01  0.73833099E+02                                 1.685769                            1.630500      -0.918251       2.460316                    0.998842       3.339399       9.341312       0.481302       1.310857      -0.703648       0.030847       0.014978      -0.013092       0.036706       0.017500      -0.003730      -0.003029       0.005776       0.013134      -0.019926       0.002596       0.017330              1.694151       1.901055       0.358004       0.044079       1.629351      -0.093819       1.552046           0.000142
           78              H      16.822772       8.278373      19.449703       0.080758       1.268328 0.94246777E+01  0.96847528E+02                                 1.970602                            1.820570      -1.127671       2.333036                    0.994992       3.813392      11.091077       0.451965       1.318802      -0.700322       0.036030      -0.001678       0.029254       0.046441       0.006190       0.015420      -0.003817      -0.002728      -0.019120      -0.020119       0.005656       0.014463              2.047082       1.955294      -0.057057       0.630613       1.648659      -0.179492       2.537292           0.000601
           79              H      19.482956      12.170634      19.510402       0.112780       1.174169 0.94013498E+01  0.96559936E+02                                 1.866920                            1.810025      -1.363442       2.226753                    0.993324       3.850598      11.201045       0.456341       1.306803      -0.701837       0.018324       0.018373       0.029592       0.039358      -0.007108       0.007531      -0.000925      -0.006241       0.017949      -0.012697       0.001474       0.011223              1.897080       2.031167       0.210639       0.158957       1.666127       0.302121       1.993947           0.000028
           80              H      18.822981      10.836466      19.000963       0.096074       1.148708 0.91644505E+01  0.92836295E+02                                 1.805934                            1.762906      -0.867459       2.454641                    0.997661       3.596406      10.140721       0.475457       1.271696      -0.711898      -0.005051      -0.032553       0.008700       0.034072       0.001067       0.000998      -0.009569      -0.001378      -0.030925      -0.014849       0.004508       0.010341              1.823399       1.702735       0.254442      -0.113008       2.193532      -0.070734       1.573931           0.000040
           81              H      19.516366      11.392575      15.489091       0.095445       1.038983 0.81547608E+01  0.81326396E+02                                 1.761567                            1.718842      -1.156189       2.317631                    0.994309       3.859876      11.287395       0.452058       1.358600      -0.690809       0.017584       0.005012      -0.029668       0.034850      -0.005826      -0.006366       0.000946      -0.009978       0.015757      -0.012047       0.002547       0.009500              1.790210       1.772811       0.226360      -0.312912       1.558214      -0.076752       2.039604           0.000046
           82              H      18.157039      11.563944      16.260836       0.097538       1.000705 0.78783130E+01  0.78180345E+02                                 1.741092                            1.706503      -1.218755       2.291075                    0.993109       3.918025      11.566409       0.445276       1.386156      -0.684840      -0.033209       0.010815      -0.000552       0.034930       0.000930       0.003969      -0.006073       0.002320      -0.037758      -0.015197       0.006950       0.008247              1.771642       2.200336      -0.096785       0.065764       1.549804       0.098594       1.564785           0.000123
           83              H      17.603278      10.479719      14.409515       0.125256       0.954922 0.70674684E+01  0.68768562E+02                                 1.721694                            1.645012      -1.545439       2.143581                    0.992594       3.982237      11.929399       0.438404       1.435838      -0.673770      -0.001284       0.026110      -0.007503       0.027197       0.004188       0.010183      -0.000335      -0.013302      -0.002679      -0.014648       0.005032       0.009616              1.758798       1.451158       0.094261       0.080738       2.311380      -0.109859       1.513856           0.000360
           84              H      20.367296      13.795029      17.936563       0.118567       0.969975 0.74850582E+01  0.73686332E+02                                 1.735164                            1.687563      -1.480647       2.183880                    0.990835       3.921605      11.713205       0.436072       1.426777      -0.676653       0.011127       0.016870       0.030941       0.036956       0.009638      -0.000672       0.000966       0.004787       0.002957      -0.010543       0.001105       0.009438              1.766360       1.672145       0.238151       0.252516       1.665291       0.227784       1.961643           0.000069
           85              H      19.142825      13.742523      16.948036       0.103252       1.156738 0.95034244E+01  0.97803560E+02                                 1.853200                            1.826673      -1.135561       2.332874                    0.995004       3.777735      10.974897       0.452021       1.316657      -0.701012      -0.031923       0.016825      -0.004154       0.036324      -0.011126       0.003986      -0.000809       0.006088      -0.004983      -0.011061      -0.002209       0.013270              1.863973       2.207529      -0.071689       0.084970       1.721962      -0.148530       1.662429           0.000046
           86              H      11.091883      12.769463      20.711375       0.162491       0.907762 0.63885037E+01  0.60318542E+02                                 1.656237                            1.562786      -1.179591       2.359102                    0.995623       3.432463       9.969509       0.452505       1.433611      -0.677312      -0.020861       0.030915       0.012192       0.039237      -0.010952       0.005420       0.005416      -0.002010      -0.006782      -0.014613       0.002474       0.012139              1.692810       1.537004      -0.317696       0.004350       2.060262       0.203401       1.481163           0.000971
           87              H       9.733740      11.138745      16.902511       0.100278       1.113814 0.87491091E+01  0.88148711E+02                                 1.802273                            1.747533      -0.988860       2.399809                    0.996384       3.709256      10.642649       0.464447       1.308935      -0.702437       0.017238       0.000486      -0.031096       0.035558       0.004085      -0.002701       0.008619       0.011890       0.016243      -0.014101       0.004506       0.009595              1.832502       1.925307       0.035357      -0.310531       1.469451      -0.098377       2.102746           0.000297
           88              H       9.042738      10.205133      17.969080       0.100910       1.231641 0.99232926E+01  0.10146286E+03                                 1.809182                            1.769179      -1.056386       2.364273                    0.996622       3.562959       9.750202       0.506449       1.182822      -0.732624      -0.007340      -0.035272       0.012007       0.037976      -0.000525      -0.003587      -0.005297      -0.020980       0.012634      -0.013451       0.001354       0.012097              1.820006       1.828675       0.161048       0.086817       2.074993      -0.181079       1.556350           0.000337
           89              H      11.270890       9.640042      18.181526       0.146346       1.002063 0.73493112E+01  0.69762330E+02                                 1.582520                            1.532197      -0.939878       2.450952                    0.998999       3.133932       8.283551       0.538664       1.197882      -0.729763      -0.009085      -0.022041      -0.026922       0.035960      -0.004779       0.010007       0.013051      -0.010962       0.004623      -0.019071       0.002300       0.016771              1.582544       1.568504       0.014245       0.274707       1.442690       0.202403       1.736440          -0.000303
           90              H       6.982832       8.757727       0.106223       0.075945       1.208588 0.87388874E+01  0.89066891E+02                                 1.964686                            1.791052      -1.416965       2.186224                    0.991989       4.152838      12.456185       0.436571       1.376548      -0.685495       0.011870       0.022176       0.035337       0.043375      -0.011183       0.004537       0.008360      -0.002338       0.013990      -0.017301       0.005698       0.011603              2.055877       1.807353       0.166596       0.522139       1.833527       0.369933       2.526750           0.000389
           91              H      13.866608       2.889350      16.531814       0.151969       1.025037 0.75912102E+01  0.73501470E+02                                 1.685234                            1.619345      -0.958790       2.448165                    0.998828       3.272447       9.077081       0.488340       1.295385      -0.707280      -0.022217       0.007446       0.029728       0.037853      -0.008611      -0.014946      -0.001547      -0.004011      -0.010200      -0.019064       0.003206       0.015858              1.699020       1.617595       0.061973      -0.401945       1.556598      -0.074459       1.922866           0.000050
           92              H      16.359710       9.099597      13.108822       0.093189       1.009806 0.73650988E+01  0.72337869E+02                                 1.781938                            1.675803      -1.450935       2.183596                    0.992071       4.044848      12.135567       0.436134       1.429877      -0.675120      -0.024149       0.021331      -0.032903       0.046052       0.002672       0.008330      -0.007507      -0.024055       0.008158      -0.017988       0.002635       0.015352              1.820201       1.738607      -0.153974       0.404635       1.625653      -0.182021       2.096342           0.000361
           93              H      10.459351      13.884187      14.134202       0.134759       0.899624 0.64942035E+01  0.61997648E+02                                 1.674915                            1.594818      -1.403138       2.226121                    0.992279       3.834718      11.456492       0.436847       1.468681      -0.668573       0.015641      -0.023100      -0.007955       0.029010      -0.001017      -0.012035      -0.002260       0.000115      -0.005267      -0.012927       0.001175       0.011752              1.705118       1.644951      -0.411850      -0.151072       1.985393       0.191294       1.485011           0.000148
           94              H      13.099240       8.925266      19.336976       0.077399       1.206694 0.88386595E+01  0.89694249E+02                                 1.916241                            1.767390      -1.256588       2.264230                    0.993355       3.954904      11.562761       0.455426       1.325287      -0.697010       0.016262      -0.039711      -0.014170       0.045191      -0.006640       0.010831       0.011423      -0.008778      -0.020499      -0.021089       0.006993       0.014096              1.983868       1.888820      -0.610432      -0.154275       2.381110       0.162850       1.681676           0.001854
           95              H      18.696467       7.315023      16.581674       0.150295       1.042614 0.76041657E+01  0.73190782E+02                                 1.672841                            1.597774      -0.830064       2.512116                    0.999574       3.129505       8.476689       0.505465       1.258955      -0.716892       0.019026      -0.014674       0.025299       0.034891      -0.001890       0.012938      -0.004680      -0.009899       0.002822      -0.015665       0.002002       0.013663              1.685587       1.513228      -0.102828       0.282291       1.737350      -0.288198       1.806182           0.000250
           96              H      17.468413       6.022908      15.155246       0.078542       1.213064 0.83885674E+01  0.84172980E+02                                 1.944630                            1.735707      -1.190264       2.300311                    0.994271       3.891903      11.381336       0.453237       1.346778      -0.692965       0.003332      -0.043994       0.007460       0.044746      -0.004036       0.010505      -0.004969      -0.016323      -0.008326      -0.015468       0.001081       0.014387              2.099188       1.451805       0.146035       0.048672       3.206292      -0.292154       1.639468           0.000264
           97              H      14.369071      14.457118      20.325503       0.086914       1.120793 0.79500742E+01  0.78958715E+02                                 1.864871                            1.707814      -1.240671       2.286858                    0.993163       3.863792      11.358011       0.448266       1.375755      -0.687111      -0.029204       0.036285      -0.010997       0.047858      -0.014018      -0.000215      -0.005069       0.013082       0.029628      -0.021035       0.008002       0.013034              1.957536       2.423671      -0.683308       0.044119       1.902537       0.028700       1.546400           0.000150
           98              H      14.286700       4.736855      15.317833       0.083806       1.187149 0.84086172E+01  0.82581860E+02                                 1.778733                            1.639704      -0.768191       2.503341                    0.999480       3.369290       9.069875       0.520126       1.199051      -0.729306      -0.022157       0.036287       0.011646       0.044083      -0.008736      -0.013743      -0.001990      -0.009729      -0.008172      -0.019230       0.005026       0.014203              1.843057       1.508476      -0.343128      -0.099972       2.484802       0.266914       1.535892           0.000211
           99              H      15.680658      13.842595      18.586909       0.141281       0.953089 0.68220842E+01  0.64005435E+02                                 1.576371                            1.512329      -0.737734       2.546326                    0.999892       3.129290       8.411249       0.519277       1.257207      -0.716021      -0.005244       0.019267      -0.027394       0.033899      -0.009563       0.002407      -0.006189       0.002810       0.024123      -0.014159       0.001107       0.013052              1.586675       1.441152      -0.095576       0.163693       1.308284      -0.113090       2.010590           0.000007
          100              H      10.638341       9.315343       1.112093       0.081318       1.282809 0.95058920E+01  0.97541697E+02                                 1.965704                            1.814362      -0.985260       2.402793                    0.996640       3.704364      10.640949       0.459645       1.298632      -0.705550       0.018743      -0.005665       0.043321       0.047540      -0.009829       0.004546      -0.004922       0.011273       0.029985      -0.016487       0.001585       0.014902              2.033518       1.581082      -0.109793       0.056502       1.798214      -0.462926       2.721258           0.000334
          101              H      17.982804      11.767914      21.121094       0.141441       1.015956 0.76205757E+01  0.74031110E+02                                 1.688677                            1.633163      -0.919542       2.460038                    0.998805       3.343228       9.360511       0.480371       1.312510      -0.703304       0.030924      -0.015019       0.013420       0.036905      -0.017454       0.003682      -0.003016       0.005808       0.012516      -0.019780       0.002451       0.017329              1.697130       1.904645      -0.358996      -0.044238       1.632155      -0.094071       1.554591           0.000142
          102              H       4.888354       2.908318      13.067633       0.082067       1.267717 0.94197165E+01  0.96810223E+02                                 1.972356                            1.821887      -1.145461       2.326213                    0.994918       3.812143      11.098117       0.451010       1.321406      -0.699786       0.035686       0.001852      -0.028944       0.045986      -0.006230      -0.015298      -0.003670      -0.002727      -0.018960      -0.019945       0.005523       0.014422              2.049038       1.957199       0.057184      -0.631980       1.649708      -0.179793       2.540206           0.000597
          103              C       6.945839       3.235086       8.500032       0.287755      30.089533 0.33070027E+03  0.72492359E+04                                 8.567400                            6.172283       0.168782       2.082314                    0.999502      24.301328      67.109491       0.646785       0.432005      -1.056154       0.040757       0.017602      -0.010966       0.045730       0.012899      -0.022292       0.003509       0.027556      -0.009178      -0.026126      -0.005926       0.032052             10.718291      14.134799       3.262391      -6.019303       8.187852      -0.092633       9.832223           0.039502
          104              C      11.541767       1.012899       4.807363       0.314087      28.672170 0.33192728E+03  0.73048467E+04                                 8.398956                            6.255026       0.038643       2.041847                    0.999510      24.312265      67.937306       0.629639       0.442025      -1.046958      -0.030520       0.026117       0.029263       0.049698      -0.013401      -0.004142       0.017036      -0.008982      -0.043268      -0.023058      -0.004732       0.027790             10.205546       7.570916      -3.713156      -3.382386      14.152359       2.563080       8.893363           0.000131
          105              C      10.842420       3.716259       7.940733      -0.078670      26.120699 0.37499720E+03  0.85921364E+04                                 7.953418                            6.569561      -0.412191       1.878580                    0.996134      28.548533      84.048541       0.619380       0.431595      -1.042949       0.059802       0.050821      -0.043672       0.089812       0.043977       0.002122      -0.017382       0.024168      -0.072616      -0.044938      -0.013746       0.058684              9.318461      12.187466       0.331397       3.545379       6.691653       0.795965       9.076264           0.000030
          106              C      10.780357       3.158176       5.482856      -0.080082      27.679580 0.39869631E+03  0.92758094E+04                                 8.314126                            6.811052      -0.402604       1.877821                    0.996258      28.907809      85.747995       0.603363       0.436332      -1.040147      -0.015483      -0.078621       0.043914       0.091375      -0.005970      -0.003601      -0.003543      -0.076828      -0.083885      -0.030672      -0.022315       0.052987              9.890620       9.456542      -3.722748      -1.983819      11.073703       2.946605       9.141614           0.000070
          107              C      12.251863       1.522498       3.750333      -0.284762      33.551520 0.49974198E+03  0.12228174E+05                                 9.146958                            7.531128      -0.125243       1.925319                    0.997622      31.529226      94.041152       0.588146       0.425604      -1.052974       0.020996      -0.008649      -0.022141       0.031715       0.001752       0.008985       0.004842      -0.003425      -0.052254      -0.020898       0.007262       0.013636             10.201470       8.011099      -2.463969      -3.642292      12.212042       1.701369      10.381269           0.002576
          108              C       9.842318       5.286406       6.332209      -0.076399      26.690616 0.39300446E+03  0.91273544E+04                                 8.122636                            6.782548      -0.526527       1.842988                    0.995121      28.929046      86.252520       0.600813       0.438955      -1.036681      -0.048651      -0.029978      -0.059024       0.082155      -0.004894       0.058781      -0.016144       0.005956       0.060763      -0.054775      -0.015111       0.069886              9.412894       8.668060      -2.807366       1.903909      10.244654      -2.644144       9.325969           0.000040
          109              C       6.423115       3.931304       9.577439      -0.262326      37.028384 0.49025776E+03  0.11905793E+05                                 9.743308                            7.444569       0.005953       1.971104                    0.998340      30.934167      91.091331       0.594958       0.423922      -1.056937       0.003744       0.003537       0.017266       0.018018       0.031394       0.011833       0.002889       0.007153      -0.048324      -0.027087      -0.014582       0.041669             11.470160      12.972295       2.866197      -5.880917      10.048998       0.474112      11.389187           0.011797
          110              C       8.702580       3.081197       6.874165      -0.079049      27.144740 0.38564696E+03  0.88758315E+04                                 8.111447                            6.639978      -0.377579       1.883420                    0.996868      28.629210      83.782563       0.620744       0.428721      -1.047329      -0.008750       0.062893       0.062841       0.089337      -0.008495      -0.031215       0.032684       0.010136       0.077804      -0.038272      -0.020188       0.058460              9.654259      13.810252       0.269468      -3.313736       6.633394      -0.199277       8.519130           0.000353
          111              C      10.035653       3.810335       6.649578       0.086377      29.926873 0.38089972E+03  0.87334864E+04                                 9.484177                            7.318143      -0.725064       1.805849                    0.996403      26.715859      77.861214       0.506648       0.527257      -0.995218      -0.001694       0.004634       0.003874       0.006273       0.007672      -0.002543       0.004333      -0.008779       0.010165      -0.011818       0.003221       0.008597             11.838081      14.143694      -1.874461      -0.049162      10.406266       0.380643      10.964283           0.000050
          112              C      12.837855       4.700173       8.818702       0.323429      29.554962 0.34181396E+03  0.76042583E+04                                 8.698723                            6.437771      -0.046814       2.019787                    0.999510      24.550039      69.762828       0.605517       0.454687      -1.035978      -0.051241       0.027661      -0.032392       0.066634       0.009938       0.012941       0.024705      -0.000907      -0.010187      -0.025898      -0.006607       0.032505             10.619632      12.751853       3.764764       4.946312       6.764594       1.539491      12.342449           0.000506
          113              C       6.315700       2.073474       8.072971      -0.285897      33.551535 0.46219910E+03  0.11005946E+05                                 8.910966                            7.091425       0.301148       2.055674                    0.999807      30.629076      87.887121       0.630433       0.408008      -1.072358      -0.016317      -0.024169       0.002246       0.029248      -0.011591      -0.017879       0.024082      -0.013981       0.050115      -0.023409      -0.017980       0.041389             10.152721      12.696153       4.357098      -4.050905       9.084604      -0.400935       8.677408          -0.000990
          114              C       5.295314       3.403183      10.206108       0.068353      29.148396 0.36720244E+03  0.83673038E+04                                 8.513848                            6.570090      -0.105008       1.964629                    0.999049      27.814464      81.592996       0.609758       0.440827      -1.037714       0.002186      -0.032047      -0.032470       0.045674      -0.019230       0.014184       0.016877      -0.015209       0.052507      -0.037695       0.010033       0.027663              9.824390      10.504234       2.958639      -4.028291       9.384047       0.720224       9.584888           0.009653
          115              C       9.413875       7.761846       4.972985      -0.282667      32.134985 0.47523386E+03  0.11436626E+05                                 8.743664                            7.277816       0.073249       1.994850                    0.998469      30.794825      89.888123       0.608961       0.417952      -1.062070      -0.005302       0.029041       0.010140       0.031214       0.009007       0.016835       0.002114       0.030620       0.037371      -0.024189      -0.004667       0.028856              9.531311       6.337033      -0.276838       2.119411      13.159955      -2.626858       9.096946           0.002277
          116              C       8.772995       6.571994       4.617462       0.303901      27.793900 0.34792786E+03  0.77803966E+04                                 8.294489                            6.466703      -0.091338       1.997748                    0.999756      25.031310      71.486744       0.607695       0.450721      -1.037483       0.000644      -0.036797       0.026765       0.045506      -0.008242       0.016252      -0.017488      -0.027247       0.018087      -0.025141      -0.006838       0.031979              9.637761       6.922076      -1.218623       3.172040      12.050365      -3.771903       9.940841           0.005060
          117              C       1.049039       0.685044       2.967749       0.107934      26.034630 0.34364412E+03  0.77381280E+04                                 8.072112                            6.485862      -0.342677       1.912950                    0.996518      27.072728      80.171763       0.592545       0.459048      -1.022431      -0.014381      -0.027927       0.033407       0.045856       0.020501       0.024798      -0.006140       0.036656      -0.003456      -0.035700      -0.003456       0.039157              9.065649       6.594635      -1.621447      -2.713261      11.752199       1.207924       8.850113           0.004622
          118              C       7.888654       6.606960       3.563900      -0.275905      35.296638 0.52488740E+03  0.13029638E+05                                 9.541242                            7.790289      -0.285716       1.868064                    0.997487      32.239900      97.528110       0.569073       0.433583      -1.045877      -0.016158       0.005439      -0.006258       0.018161       0.011984      -0.009495       0.006159      -0.007854      -0.084528      -0.031998       0.005292       0.026706             10.669663       8.244766       0.129762       3.341300      12.325646      -3.000043      11.438576           0.001506
          119              C       5.216542       1.665820       8.773177       0.063610      27.799495 0.35548271E+03  0.80133775E+04                                 8.151643                            6.409808       0.015236       2.003974                    0.999559      27.385776      79.208747       0.626911       0.433414      -1.044913       0.013874       0.046053       0.032653       0.058134      -0.006317       0.018114       0.009773      -0.053337      -0.029889      -0.036602       0.002668       0.033934              9.199494      10.173140       3.250582      -3.268320       8.618243       0.458565       8.807099           0.043756
          120              C      17.562691      12.608469       5.031516      -0.259399      33.424745 0.45842632E+03  0.10949447E+05                                 9.074093                            7.183041       0.008694       1.973037                    0.998400      30.573469      89.336926       0.607582       0.422064      -1.057909      -0.006006      -0.022209      -0.000811       0.023021       0.015371      -0.009932      -0.013822       0.043474       0.029289      -0.034056       0.002883       0.031173             10.354284       7.016835      -2.597514      -2.484410      15.350877       0.929345       8.695139           0.004019
          121              C       6.374188      11.849404       4.173058       0.086326      27.820169 0.35635306E+03  0.80631934E+04                                 8.298437                            6.498845      -0.104899       1.972953                    0.998753      27.404657      80.231053       0.609055       0.444450      -1.035109       0.001839       0.036888      -0.027730       0.046186       0.014502       0.016053      -0.015922      -0.012827      -0.036279      -0.033323       0.010374       0.022950              9.442797       6.209094      -1.585395      -2.676757      13.044544      -0.024896       9.074752           0.001884
          122              C      14.730654       5.864638       9.644642       0.112230      26.711736 0.35561726E+03  0.80473369E+04                                 8.105730                            6.531138      -0.127666       1.969548                    0.999284      27.137720      79.613296       0.601742       0.449807      -1.031379      -0.058238       0.026981       0.037396       0.074284      -0.008094      -0.015693      -0.020245      -0.011717      -0.045931      -0.034370       0.010417       0.023953              9.086469       9.993913       3.364260       1.814492       6.891840       0.697088      10.373655           0.000434
          123              C       9.146545       8.860748       4.233757       0.100840      24.601682 0.31513850E+03  0.68724229E+04                                 7.410608                            5.975174       0.228900       2.082494                    0.999816      26.093010      73.502250       0.661099       0.424845      -1.053313      -0.027817      -0.025760      -0.018594       0.042227       0.018913      -0.018726       0.024203       0.021120      -0.016525      -0.043378       0.017549       0.025829              8.148301       5.445289       0.040163       1.994669      10.940942      -1.679781       8.058671           0.002954
          124              C      13.950142       5.505682       8.606255      -0.234822      33.089678 0.45135755E+03  0.10737209E+05                                 9.024888                            7.143692       0.073099       2.000639                    0.999083      30.038391      87.553897       0.607267       0.423990      -1.056863      -0.023815       0.069161       0.009107       0.073711      -0.019711      -0.019323      -0.017635      -0.043524       0.027899      -0.045181       0.013625       0.031556             10.296096      12.177165       4.129086       2.843230       7.347880       1.520858      11.363242           0.000165
          125              C      13.419063       4.691302      11.086244       0.112014      25.972593 0.33489340E+03  0.74728595E+04                                 7.923206                            6.311986      -0.075262       1.987716                    0.999172      26.963987      78.805436       0.615275       0.446125      -1.032477      -0.022820       0.069444      -0.024424       0.077070      -0.029284      -0.030252      -0.010840      -0.006156      -0.012652      -0.048285       0.011318       0.036968              8.839034       8.971294       2.900445       2.250739       6.972834      -0.235553      10.572974           0.000422
          126              C      12.577686       4.274487      10.095549      -0.275341      32.906902 0.48457049E+03  0.11753421E+05                                 9.000309                            7.411431       0.019060       1.971636                    0.998591      31.189100      92.298931       0.594046       0.425088      -1.054413      -0.037407       0.051572       0.046224       0.078712       0.016683      -0.014922       0.006857      -0.005941      -0.050790      -0.029317       0.003380       0.025936              9.928587      10.005496       2.419388       3.678321       6.802607       0.275047      12.977658           0.000814
          127              C       7.677416       7.793552       2.911385       0.054584      27.371051 0.37341051E+03  0.85422537E+04                                 8.100724                            6.593661       0.019957       1.994654                    0.999753      28.223809      82.885286       0.613228       0.436614      -1.040482       0.017171       0.026367       0.035349       0.047324      -0.001638       0.013399       0.005833       0.067688       0.001055      -0.035207      -0.003183       0.038390              8.940772       6.441569       0.433351       2.409073      11.160846      -2.162183       9.219899           0.003305
          128              C      12.913032       4.811656       2.339080       0.288796      30.095860 0.33075846E+03  0.72509256E+04                                 8.567929                            6.172434       0.172085       2.083223                    0.999512      24.307362      67.130945       0.646830       0.431950      -1.056173       0.041502      -0.018184       0.011130       0.046658      -0.012400       0.023166       0.002119       0.028898      -0.011017      -0.025426      -0.007999       0.033425             10.718991      14.135808      -3.262983       6.018944       8.188970      -0.092232       9.832194           0.039392
          129              C       5.574579       7.033843       6.031749       0.314448      28.692381 0.33219240E+03  0.73124921E+04                                 8.404637                            6.259108       0.039442       2.041596                    0.999465      24.321214      67.981402       0.629164       0.442249      -1.046775      -0.031834      -0.025189      -0.028530       0.049617       0.014265       0.004226       0.017309      -0.008055      -0.042466      -0.023292      -0.005104       0.028396             10.212362       7.575900       3.715621       3.384356      14.162968       2.562896       8.898217           0.000135
          130              C       4.875214       4.330483       2.898379      -0.079035      26.152219 0.37551063E+03  0.86075535E+04                                 7.966076                            6.579385      -0.419555       1.876138                    0.996115      28.564648      84.136481       0.618115       0.432294      -1.042441       0.059936      -0.052208       0.043762       0.090737      -0.044558      -0.001903      -0.017466       0.025374      -0.071036      -0.045373      -0.013804       0.059177              9.335272      12.214817      -0.334821      -3.557285       6.696735       0.798804       9.094265           0.000035
          131              C       4.813159       4.888566       5.356256      -0.081473      27.684227 0.39876468E+03  0.92767074E+04                                 8.310411                            6.807992      -0.401276       1.878414                    0.996352      28.905733      85.705717       0.604055       0.435866      -1.040548      -0.015248       0.079037      -0.043300       0.091402       0.006147       0.003753      -0.003564      -0.076850      -0.083839      -0.030824      -0.022193       0.053018              9.885709       9.449879       3.720439       1.979788      11.067638       2.943340       9.139611           0.000070
          132              C       6.284676       6.524244       7.088779      -0.283688      33.479197 0.49835586E+03  0.12184839E+05                                 9.130977                            7.518228      -0.120963       1.927138                    0.997680      31.483216      93.843649       0.588984       0.425327      -1.053228       0.021637       0.008310       0.021539       0.031641      -0.001927      -0.008244       0.005309      -0.003531      -0.048770      -0.019624       0.006293       0.013330             10.182604       7.996470       2.457228       3.634732      12.190113       1.694969      10.361229           0.002574
          133              C       3.875111       2.760336       4.506903      -0.076460      26.699344 0.39315518E+03  0.91315976E+04                                 8.123528                            6.783127      -0.525702       1.843119                    0.995094      28.936195      86.273253       0.600892       0.438861      -1.036752      -0.048849       0.031045       0.059805       0.083227       0.004927      -0.058295      -0.016171       0.005629       0.061319      -0.054380      -0.015088       0.069468              9.414051       8.668700       2.807429      -1.904337      10.244919      -2.644443       9.328532           0.000038
          134              C      12.390303       4.115438       1.261673      -0.263836      37.132519 0.49201073E+03  0.11959348E+05                                 9.761195                            7.457601       0.004637       1.969927                    0.998271      30.985252      91.291643       0.594454       0.423892      -1.056928       0.003582      -0.003253      -0.017979       0.018619      -0.031564      -0.011911       0.001863       0.007217      -0.049813      -0.027857      -0.013989       0.041846             11.492412      12.999723      -2.871379       5.895733      10.065329       0.473156      11.412182           0.011829
          135              C      14.669778       4.965545       3.964947      -0.080282      27.162720 0.38594018E+03  0.88839010E+04                                 8.114586                            6.642410      -0.378085       1.883244                    0.996825      28.638545      83.804803       0.620669       0.428709      -1.047379      -0.008445      -0.062367      -0.063336       0.089288       0.008078       0.031081       0.032408       0.008373       0.076740      -0.037865      -0.019985       0.057850              9.658483      13.816784      -0.270288       3.318441       6.637753      -0.199798       8.520912           0.000353
          136              C       4.068450       4.236407       4.189534       0.087055      29.912362 0.38066673E+03  0.87265631E+04                                 9.480062                            7.315054      -0.724509       1.806085                    0.996377      26.704738      77.814584       0.506858       0.527134      -0.995304      -0.001515      -0.002854      -0.003155       0.004516      -0.008533       0.003327       0.004857      -0.008804       0.009321      -0.012978       0.003703       0.009275             11.832522      14.133828       1.871584       0.049656      10.402132       0.381251      10.961605           0.000050
          137              C       6.870642       3.346569       2.020410       0.324647      29.529353 0.34144405E+03  0.75941827E+04                                 8.696094                            6.435837      -0.043552       2.020974                    0.999499      24.533426      69.713433       0.605373       0.454906      -1.035825      -0.052778      -0.026393       0.031794       0.067030      -0.009917      -0.013107       0.024468      -0.001147      -0.009466      -0.025573      -0.006864       0.032437             10.616751      12.748587      -3.763009      -4.945401       6.762208       1.538696      12.339458           0.000498
          138              C      12.282898       5.973268       2.766141      -0.287447      33.576824 0.46268736E+03  0.11019888E+05                                 8.911201                            7.091383       0.304736       2.056443                    0.999817      30.651199      87.944376       0.630973       0.407573      -1.072702      -0.015942       0.022955      -0.001606       0.027994       0.011991       0.017686       0.023296      -0.014719       0.050131      -0.023790      -0.017060       0.040850             10.152923      12.695103      -4.356431       4.050702       9.085228      -0.399093       8.678438          -0.000960
          139              C      11.262502       4.643559       0.633004       0.069106      29.118621 0.36673253E+03  0.83537775E+04                                 8.508273                            6.566157      -0.105659       1.964899                    0.999043      27.796285      81.521325       0.609914       0.440864      -1.037710       0.001728       0.032449       0.032998       0.046312       0.018809      -0.014954       0.016331      -0.015519       0.050886      -0.037424       0.010365       0.027059              9.817979      10.498389      -2.956845       4.025712       9.377392       0.718676       9.578155           0.009646
          140              C       9.413885      13.238431       5.866127      -0.282298      32.115322 0.47481181E+03  0.11423425E+05                                 8.739036                            7.273840       0.077510       1.996269                    0.998469      30.781286      89.823652       0.609248       0.417866      -1.062171      -0.004822      -0.029065      -0.009624       0.030994      -0.008482      -0.016476       0.002189       0.029771       0.036725      -0.023413      -0.004757       0.028170              9.526437       6.333707       0.276754      -2.118178      13.153132      -2.625987       9.092473           0.002250
          141              C       2.805789       1.474748       6.221650       0.304450      27.792290 0.34789535E+03  0.77799189E+04                                 8.296264                            6.467955      -0.046815       2.009515                    0.999600      25.031417      71.501126       0.607384       0.450938      -1.037301       0.000754       0.037300      -0.028092       0.046701       0.008606      -0.015719      -0.017966      -0.027763       0.020596      -0.025057      -0.007499       0.032556              9.640077       6.923229       1.219010      -3.172543      12.053685      -3.773290       9.943316           0.005045
          142              C       7.016257       7.361698       7.871363       0.107585      26.072259 0.34427034E+03  0.77558821E+04                                 8.080740                            6.492902      -0.339105       1.913444                    0.996472      27.097241      80.267445       0.592059       0.459208      -1.022326      -0.014075       0.027948      -0.033539       0.045870      -0.020387      -0.024352      -0.006121       0.035343      -0.002201      -0.035273      -0.002995       0.038268              9.075290       6.601053       1.623620       2.715719      11.765560       1.209698       8.859256           0.004648
          143              C      13.855851       1.439782       7.275212      -0.275429      35.302803 0.52502123E+03  0.13033077E+05                                 9.540255                            7.789528      -0.278727       1.869910                    0.997501      32.238532      97.506964       0.569324       0.433388      -1.046052      -0.016108      -0.005567       0.006824       0.018359      -0.011388       0.009021       0.005944      -0.008284      -0.083901      -0.031467       0.005364       0.026103             10.668772       8.243837      -0.129869      -3.341070      12.324833      -2.999800      11.437644           0.001512
          144              C      11.183740       6.380922       2.065935       0.065869      27.727593 0.35431522E+03  0.79796889E+04                                 8.134456                            6.396375       0.022682       2.006705                    0.999577      27.338287      79.008858       0.628059       0.433021      -1.045255       0.014446      -0.047846      -0.033471       0.060152       0.006692      -0.017626       0.010660      -0.053262      -0.030203      -0.036397       0.002050       0.034347              9.179776      10.150454      -3.244159       3.258952       8.602314       0.458973       8.786561           0.043789
          145              C       5.628285       8.391808       5.807596      -0.259898      33.418917 0.45834909E+03  0.10946578E+05                                 9.067811                            7.177467       0.012758       1.974177                    0.998408      30.577860      89.330577       0.608481       0.421480      -1.058330      -0.004985       0.022920       0.001516       0.023505      -0.015600       0.010183      -0.013834       0.043539       0.029128      -0.034140       0.002618       0.031522             10.346704       7.012401       2.593471       2.484145      15.336562       0.925962       8.691149           0.004035
          146              C       6.374188       9.150873       6.666054       0.085713      27.853820 0.35683185E+03  0.80769090E+04                                 8.305828                            6.504212      -0.108668       1.971575                    0.998732      27.426098      80.313728       0.608650       0.444587      -1.035007       0.001826      -0.035623       0.028051       0.045378      -0.014997      -0.016989      -0.016418      -0.013303      -0.037478      -0.034735       0.011082       0.023653              9.451359       6.215174       1.587297       2.680694      13.054402      -0.024057       9.084501           0.001895
          147              C       8.763435       2.182104       1.194470       0.110629      26.759865 0.35642631E+03  0.80707401E+04                                 8.116472                            6.539366      -0.133482       1.967222                    0.999294      27.175294      79.765212       0.601215       0.449917      -1.031250      -0.057101      -0.026992      -0.038227       0.073827       0.008198       0.015948      -0.020573      -0.011259      -0.046578      -0.034896       0.010816       0.024079              9.098778      10.008662      -3.369989      -1.816082       6.901483       0.697916      10.386190           0.000432
          148              C       9.146554      12.139529       6.605355       0.100341      24.608635 0.31526965E+03  0.68763416E+04                                 7.414263                            5.978444       0.225989       2.081689                    0.999817      26.097494      73.532528       0.660550       0.425134      -1.053082      -0.027989       0.026331       0.018396       0.042604      -0.018865       0.018914       0.024126       0.021770      -0.015234      -0.043432       0.017388       0.026045              8.152393       5.447393      -0.038583      -1.995308      10.945952      -1.682596       8.063833           0.002963
          149              C       7.982928       2.541060       2.232857      -0.232744      33.048557 0.45065569E+03  0.10716254E+05                                 9.018912                            7.139470       0.100722       2.009949                    0.999158      30.008799      87.447917       0.607281       0.424149      -1.056773      -0.023999      -0.068974      -0.009940       0.073703       0.018769       0.018402      -0.016907      -0.043016       0.027991      -0.043605       0.012938       0.030667             10.289137      12.170442      -4.126589      -2.842128       7.343511       1.520464      11.353459           0.000167
          150              C      13.419081       6.495389      21.431092       0.111906      25.984162 0.33504332E+03  0.74776200E+04                                 7.928235                            6.315332      -0.075278       1.987593                    0.999201      26.972701      78.858292       0.614782       0.446399      -1.032239      -0.023799      -0.069520       0.024597       0.077488       0.029145       0.030786      -0.010733      -0.005110      -0.015912      -0.048444       0.010807       0.037636              8.845154       8.978706      -2.903742      -2.252604       6.977901      -0.235525      10.578855           0.000418
          151              C       6.610471       3.772255       0.743563      -0.276219      32.920288 0.48479172E+03  0.11760082E+05                                 9.001226                            7.411496       0.016828       1.970956                    0.998598      31.200805      92.337450       0.594242       0.424901      -1.054532      -0.037601      -0.050832      -0.046748       0.078633      -0.017553       0.014867       0.007001      -0.004935      -0.054692      -0.030176       0.002818       0.027358              9.930100      10.008979      -2.421063      -3.679172       6.803875       0.275333      12.977445           0.000815
          152              C      19.611833      13.206725       7.927727       0.054500      27.323954 0.37259622E+03  0.85174033E+04                                 8.084517                            6.580456       0.029255       1.997633                    0.999745      28.188653      82.701958       0.614798       0.435818      -1.041149       0.019107      -0.027762      -0.037190       0.050189       0.001584      -0.012899       0.006567       0.066552       0.000341      -0.034821      -0.002836       0.037657              8.922710       6.430627      -0.432173      -2.406114      11.135354      -2.156678       9.202148           0.003251
          153              C      16.923019      12.858398      13.178192       0.287720      30.089921 0.33070474E+03  0.72493558E+04                                 8.567449                            6.172307       0.168795       2.082315                    0.999502      24.301556      67.110139       0.646787       0.432002      -1.056156      -0.040757      -0.017604       0.010963       0.045730       0.012905      -0.022299       0.003513       0.027557      -0.009182      -0.026136      -0.005923       0.032059             10.718370      14.134928       3.262437      -6.019365       8.187898      -0.092658       9.832283           0.039519
          154              C      12.327091      15.080585      16.870861       0.314086      28.672176 0.33192735E+03  0.73048489E+04                                 8.398959                            6.255029       0.038646       2.041848                    0.999510      24.312265      67.937320       0.629638       0.442025      -1.046958       0.030520      -0.026116      -0.029263       0.049698      -0.013402      -0.004142       0.017037      -0.008983      -0.043266      -0.023058      -0.004733       0.027790             10.205548       7.570927      -3.713156      -3.382394      14.152345       2.563076       8.893373           0.000132
          155              C      13.026438      12.377225      13.737491      -0.078670      26.120707 0.37499720E+03  0.85921357E+04                                 7.953420                            6.569561      -0.412189       1.878581                    0.996134      28.548521      84.048480       0.619380       0.431595      -1.042949      -0.059802      -0.050820       0.043672       0.089812       0.043977       0.002122      -0.017382       0.024169      -0.072615      -0.044938      -0.013746       0.058684              9.318467      12.187490       0.331401       3.545382       6.691651       0.795965       9.076260           0.000035
          156              C      13.088501      12.935308      16.195368      -0.080082      27.679595 0.39869653E+03  0.92758160E+04                                 8.314129                            6.811055      -0.402605       1.877821                    0.996258      28.907818      85.748034       0.603363       0.436333      -1.040147       0.015483       0.078621      -0.043914       0.091375      -0.005971      -0.003601      -0.003543      -0.076828      -0.083883      -0.030671      -0.022316       0.052987              9.890626       9.456556      -3.722751      -1.983826      11.073703       2.946607       9.141619           0.000070
          157              C      11.616995      14.570986      17.927891      -0.284763      33.551538 0.49974169E+03  0.12228166E+05                                 9.146961                            7.531125      -0.125244       1.925319                    0.997622      31.529238      94.041201       0.588146       0.425604      -1.052974      -0.020994       0.008650       0.022142       0.031715       0.001751       0.008985       0.004841      -0.003425      -0.052255      -0.020899       0.007263       0.013636             10.201478       8.011113      -2.463982      -3.642308      12.212035       1.701376      10.381285           0.002576
          158              C      14.026540      10.807078      15.346015      -0.076400      26.690619 0.39300445E+03  0.91273543E+04                                 8.122636                            6.782547      -0.526527       1.842988                    0.995121      28.929052      86.252539       0.600813       0.438954      -1.036681       0.048651       0.029978       0.059024       0.082155      -0.004894       0.058781      -0.016144       0.005955       0.060761      -0.054775      -0.015111       0.069886              9.412894       8.668060      -2.807361       1.903905      10.244651      -2.644146       9.325971           0.000042
          159              C      17.445743      12.162180      12.100785      -0.262348      37.028847 0.49026542E+03  0.11906023E+05                                 9.743380                            7.444623       0.005961       1.971103                    0.998340      30.934423      91.092210       0.594957       0.423921      -1.056937      -0.003745      -0.003534      -0.017263       0.018014       0.031399       0.011829       0.002895       0.007149      -0.048333      -0.027084      -0.014591       0.041676             11.470252      12.972412       2.866226      -5.880981      10.049061       0.474103      11.389282           0.011809
          160              C      15.166278      13.012287      14.804059      -0.079048      27.144738 0.38564650E+03  0.88758182E+04                                 8.111446                            6.639973      -0.377583       1.883419                    0.996868      28.629201      83.782531       0.620744       0.428721      -1.047329       0.008749      -0.062893      -0.062840       0.089336      -0.008495      -0.031216       0.032684       0.010136       0.077805      -0.038272      -0.020188       0.058461              9.654267      13.810273       0.269472      -3.313751       6.633390      -0.199280       8.519139           0.000353
          161              C      13.833205      12.283149      15.028646       0.086378      29.926885 0.38089964E+03  0.87334840E+04                                 9.484180                            7.318142      -0.725064       1.805849                    0.996403      26.715855      77.861194       0.506649       0.527257      -0.995218       0.001694      -0.004634      -0.003874       0.006272       0.007672      -0.002543       0.004333      -0.008780       0.010164      -0.011818       0.003221       0.008597             11.838091      14.143724      -1.874460      -0.049174      10.406263       0.380641      10.964286           0.000050
          162              C      11.031003      11.393311      12.859522       0.323427      29.554997 0.34181428E+03  0.76042667E+04                                 8.698727                            6.437771      -0.046813       2.019787                    0.999510      24.550055      69.762864       0.605518       0.454687      -1.035978       0.051241      -0.027662       0.032392       0.066634       0.009939       0.012942       0.024705      -0.000908      -0.010187      -0.025898      -0.006608       0.032505             10.619643      12.751880       3.764773       4.946324       6.764599       1.539498      12.342448           0.000505
          163              C      17.553158      14.020010      13.605253      -0.285906      33.551745 0.46220181E+03  0.11006028E+05                                 8.910997                            7.091438       0.301155       2.055674                    0.999807      30.629234      87.887695       0.630433       0.408008      -1.072359       0.016318       0.024170      -0.002249       0.029249      -0.011592      -0.017881       0.024087      -0.013984       0.050122      -0.023412      -0.017983       0.041395             10.152766      12.696221       4.357122      -4.050943       9.084628      -0.400947       8.677449          -0.000984
          164              C      18.573544      12.690301      11.472116       0.068341      29.148594 0.36720553E+03  0.83673951E+04                                 8.513887                            6.570118      -0.105021       1.964623                    0.999049      27.814647      81.593731       0.609757       0.440827      -1.037713      -0.002185       0.032050       0.032472       0.045677      -0.019230       0.014180       0.016880      -0.015209       0.052509      -0.037694       0.010030       0.027665              9.824435      10.504275       2.958647      -4.028309       9.384091       0.720237       9.584939           0.009660
          165              C      14.454983       8.331638      16.705239      -0.282673      32.135133 0.47523658E+03  0.11436709E+05                                 8.743694                            7.277839       0.073241       1.994847                    0.998469      30.794930      89.888552       0.608960       0.417952      -1.062070       0.005303      -0.029041      -0.010140       0.031214       0.009008       0.016837       0.002113       0.030620       0.037372      -0.024190      -0.004668       0.028858              9.531346       6.337047      -0.276837       2.119412      13.160017      -2.626872       9.096974           0.002277
          166              C      15.095863       9.521490      17.060762       0.303896      27.793983 0.34792910E+03  0.77804314E+04                                 8.294499                            6.466710      -0.091338       1.997747                    0.999756      25.031375      71.486959       0.607695       0.450721      -1.037484      -0.000644       0.036796      -0.026766       0.045506      -0.008242       0.016253      -0.017488      -0.027251       0.018087      -0.025144      -0.006837       0.031980              9.637773       6.922079      -1.218620       3.172037      12.050388      -3.771909       9.940851           0.005061
          167              C      22.819819      15.408440      18.710475       0.107926      26.034944 0.34364893E+03  0.77382671E+04                                 8.072184                            6.485913      -0.342697       1.912940                    0.996518      27.072987      80.172821       0.592542       0.459048      -1.022430       0.014382       0.027927      -0.033408       0.045857       0.020501       0.024797      -0.006143       0.036654      -0.003465      -0.035701      -0.003454       0.039155              9.065736       6.594693      -1.621480      -2.713297      11.752309       1.207944       8.850207           0.004618
          168              C      15.980204       9.486524      18.114324      -0.275909      35.296745 0.52488959E+03  0.13029707E+05                                 9.541260                            7.790306      -0.285719       1.868062                    0.997487      32.239983      97.528433       0.569072       0.433583      -1.045877       0.016158      -0.005440       0.006259       0.018161       0.011985      -0.009494       0.006159      -0.007856      -0.084529      -0.031998       0.005290       0.026707             10.669681       8.244781       0.129768       3.341299      12.325669      -3.000044      11.438592           0.001506
          169              C      18.652316      14.427664      12.905047       0.063564      27.800458 0.35549796E+03  0.80138170E+04                                 8.151849                            6.409962       0.015187       2.003950                    0.999559      27.386504      79.211631       0.626901       0.433416      -1.044910      -0.013876      -0.046057      -0.032658       0.058140      -0.006309       0.018106       0.009780      -0.053339      -0.029895      -0.036595       0.002657       0.033938              9.199736      10.173427       3.250676      -3.268438       8.618442       0.458555       8.807340           0.043774
          170              C       6.306167       3.485015      16.646708      -0.259399      33.424665 0.45842530E+03  0.10949413E+05                                 9.074069                            7.183027       0.008704       1.973041                    0.998400      30.573422      89.336645       0.607584       0.422063      -1.057910       0.006006       0.022209       0.000812       0.023021       0.015372      -0.009932      -0.013821       0.043470       0.029295      -0.034055       0.002883       0.031172             10.354251       7.016820      -2.597500      -2.484400      15.350825       0.929328       8.695106           0.004018
          171              C      17.494670       4.244080      17.505166       0.086331      27.819819 0.35634740E+03  0.80630276E+04                                 8.298352                            6.498782      -0.104853       1.972970                    0.998753      27.404398      80.229923       0.609060       0.444449      -1.035111      -0.001834      -0.036887       0.027734       0.046187       0.014506       0.016059      -0.015918      -0.012827      -0.036272      -0.033326       0.010377       0.022949              9.442695       6.209033      -1.585368      -2.676726      13.044410      -0.024912       9.074643           0.001890
          172              C       9.138204      10.228846      12.033582       0.112230      26.711858 0.35561877E+03  0.80473868E+04                                 8.105774                            6.531164      -0.127705       1.969535                    0.999283      27.137867      79.614040       0.601739       0.449809      -1.031377       0.058240      -0.026983      -0.037396       0.074286      -0.008094      -0.015693      -0.020245      -0.011716      -0.045925      -0.034369       0.010417       0.023952              9.086525       9.993996       3.364289       1.814507       6.891878       0.697095      10.373701           0.000433
          173              C      14.722313       7.232736      17.444467       0.100836      24.601789 0.31514014E+03  0.68724694E+04                                 7.410634                            5.975192       0.228889       2.082489                    0.999816      26.093100      73.502622       0.661098       0.424846      -1.053313       0.027817       0.025760       0.018594       0.042227       0.018914      -0.018725       0.024203       0.021118      -0.016525      -0.043378       0.017549       0.025828              8.148330       5.445303       0.040164       1.994672      10.940992      -1.679791       8.058696           0.002956
          174              C       9.918716      10.587802      13.071969      -0.234824      33.089763 0.45135861E+03  0.10737241E+05                                 9.024907                            7.143701       0.073099       2.000639                    0.999083      30.038434      87.554079       0.607266       0.423990      -1.056863       0.023816      -0.069163      -0.009107       0.073713      -0.019711      -0.019323      -0.017636      -0.043525       0.027899      -0.045181       0.013624       0.031557             10.296125      12.177216       4.129103       2.843259       7.347897       1.520875      11.363262           0.000167
          175              C      10.449795      11.402182      10.591980       0.112015      25.972556 0.33489287E+03  0.74728441E+04                                 7.923198                            6.311980      -0.075263       1.987716                    0.999172      26.963953      78.805294       0.615275       0.446125      -1.032477       0.022821      -0.069444       0.024424       0.077070      -0.029283      -0.030252      -0.010840      -0.006156      -0.012653      -0.048285       0.011318       0.036967              8.839023       8.971291       2.900440       2.250734       6.972823      -0.235551      10.572956           0.000421
          176              C      11.291172      11.818997      11.582675      -0.275342      32.906917 0.48457085E+03  0.11753432E+05                                 9.000311                            7.411433       0.019060       1.971636                    0.998591      31.189111      92.298963       0.594046       0.425088      -1.054413       0.037406      -0.051572      -0.046225       0.078712       0.016683      -0.014922       0.006856      -0.005941      -0.050786      -0.029316       0.003380       0.025936              9.928588      10.005510       2.419390       3.678321       6.802608       0.275050      12.977646           0.000815
          177              C      16.191442       8.299932      18.766839       0.054580      27.371082 0.37341113E+03  0.85422696E+04                                 8.100723                            6.593662       0.019958       1.994654                    0.999753      28.223827      82.885289       0.613229       0.436614      -1.040482      -0.017171      -0.026367      -0.035349       0.047325      -0.001639       0.013401       0.005831       0.067687       0.001051      -0.035206      -0.003186       0.038392              8.940769       6.441567       0.433354       2.409065      11.160852      -2.162183       9.219889           0.003307
          178              C      10.955826      11.281828      19.339144       0.288770      30.096149 0.33076183E+03  0.72510151E+04                                 8.567962                            6.172450       0.172097       2.083224                    0.999512      24.307533      67.131409       0.646832       0.431948      -1.056175      -0.041502       0.018185      -0.011128       0.046658      -0.012405       0.023172       0.002122       0.028898      -0.011020      -0.025434      -0.007996       0.033430             10.719046      14.135902      -3.263018       6.018991       8.188998      -0.092254       9.832237           0.039403
          179              C      18.294279       9.059641      15.646475       0.314447      28.692384 0.33219239E+03  0.73124925E+04                                 8.404642                            6.259111       0.039446       2.041597                    0.999465      24.321213      67.981424       0.629163       0.442249      -1.046775       0.031835       0.025189       0.028529       0.049617       0.014265       0.004226       0.017309      -0.008054      -0.042464      -0.023292      -0.005104       0.028396             10.212369       7.575914       3.715630       3.384365      14.162965       2.562905       8.898227           0.000135
          180              C      18.993644      11.763001      18.779845      -0.079034      26.152224 0.37551058E+03  0.86075511E+04                                 7.966077                            6.579384      -0.419552       1.876139                    0.996115      28.564636      84.136417       0.618115       0.432294      -1.042441      -0.059936       0.052208      -0.043762       0.090736      -0.044558      -0.001903      -0.017466       0.025375      -0.071035      -0.045373      -0.013804       0.059177              9.335277      12.214836      -0.334824      -3.557288       6.696732       0.798803       9.094263           0.000034
          181              C      19.055699      11.204918      16.321968      -0.081473      27.684230 0.39876469E+03  0.92767079E+04                                 8.310413                            6.807993      -0.401277       1.878414                    0.996352      28.905738      85.705745       0.604055       0.435866      -1.040548       0.015249      -0.079038       0.043300       0.091402       0.006147       0.003753      -0.003563      -0.076849      -0.083837      -0.030823      -0.022194       0.053017              9.885714       9.449891       3.720442       1.979795      11.067635       2.943342       9.139615           0.000072
          182              C      17.584182       9.569240      14.589445      -0.283691      33.479251 0.49835642E+03  0.12184858E+05                                 9.130988                            7.518232      -0.120967       1.927136                    0.997680      31.483262      93.843845       0.588983       0.425327      -1.053228      -0.021636      -0.008311      -0.021540       0.031641      -0.001927      -0.008245       0.005309      -0.003531      -0.048774      -0.019625       0.006293       0.013331             10.182621       7.996486       2.457245       3.634744      12.190133       1.694978      10.361244           0.002574
          183              C      19.993747      13.333148      17.171321      -0.076461      26.699357 0.39315534E+03  0.91316028E+04                                 8.123531                            6.783129      -0.525703       1.843118                    0.995094      28.936211      86.273322       0.600891       0.438861      -1.036752       0.048849      -0.031045      -0.059805       0.083226       0.004927      -0.058295      -0.016171       0.005629       0.061317      -0.054380      -0.015087       0.069468              9.414056       8.668706       2.807428      -1.904336      10.244922      -2.644448       9.328539           0.000037
          184              C      11.478555      11.978046      20.416551      -0.263851      37.132792 0.49201554E+03  0.11959491E+05                                 9.761238                            7.457636       0.004655       1.969931                    0.998271      30.985377      91.292030       0.594453       0.423892      -1.056928      -0.003583       0.003251       0.017977       0.018616      -0.031568      -0.011909       0.001867       0.007212      -0.049821      -0.027855      -0.013996       0.041851             11.492466      12.999797      -2.871390       5.895782      10.065351       0.473148      11.412251           0.011833
          185              C       9.199080      11.127939      17.713277      -0.080282      27.162711 0.38593969E+03  0.88838866E+04                                 8.114584                            6.642405      -0.378086       1.883244                    0.996825      28.638527      83.804730       0.620669       0.428709      -1.047379       0.008445       0.062366       0.063336       0.089288       0.008078       0.031081       0.032408       0.008373       0.076740      -0.037865      -0.019985       0.057850              9.658489      13.816800      -0.270294       3.318454       6.637748      -0.199800       8.520919           0.000351
          186              C      19.800408      11.857077      17.488690       0.087055      29.912379 0.38066675E+03  0.87265636E+04                                 9.480065                            7.315054      -0.724509       1.806085                    0.996377      26.704738      77.814578       0.506858       0.527134      -0.995304       0.001515       0.002854       0.003154       0.004516      -0.008533       0.003326       0.004857      -0.008804       0.009320      -0.012977       0.003702       0.009275             11.832532      14.133855       1.871583       0.049665      10.402131       0.381248      10.961611           0.000050
          187              C      16.998216      12.746915      19.657814       0.324645      29.529403 0.34144448E+03  0.75941943E+04                                 8.696101                            6.435838      -0.043551       2.020974                    0.999499      24.533449      69.713495       0.605373       0.454906      -1.035825       0.052778       0.026393      -0.031794       0.067030      -0.009918      -0.013108       0.024468      -0.001148      -0.009465      -0.025573      -0.006865       0.032438             10.616766      12.748617      -3.763019      -4.945418       6.762215       1.538705      12.339466           0.000499
          188              C      11.585960      10.120216      18.912083      -0.287453      33.576973 0.46268929E+03  0.11019947E+05                                 8.911223                            7.091393       0.304741       2.056443                    0.999818      30.651312      87.944791       0.630973       0.407573      -1.072703       0.015942      -0.022956       0.001608       0.027995       0.011992       0.017687       0.023299      -0.014721       0.050135      -0.023792      -0.017062       0.040854             10.152955      12.695152      -4.356447       4.050731       9.085243      -0.399101       8.678470          -0.000957
          189              C      12.606356      11.449925      21.045220       0.069097      29.118769 0.36673489E+03  0.83538476E+04                                 8.508305                            6.566181      -0.105670       1.964895                    0.999043      27.796424      81.521911       0.609912       0.440864      -1.037710      -0.001727      -0.032452      -0.032999       0.046315       0.018809      -0.014951       0.016332      -0.015520       0.050885      -0.037423       0.010364       0.027059              9.818016      10.498420      -2.956847       4.025728       9.377426       0.718690       9.578203           0.009649
          190              C      14.454973       2.855053      15.812097      -0.282305      32.115507 0.47481517E+03  0.11423529E+05                                 8.739072                            7.273868       0.077503       1.996265                    0.998469      30.781418      89.824174       0.609246       0.417866      -1.062171       0.004823       0.029065       0.009624       0.030994      -0.008484      -0.016478       0.002188       0.029771       0.036727      -0.023414      -0.004758       0.028172              9.526479       6.333725       0.276755      -2.118180      13.153206      -2.626005       9.092506           0.002247
          191              C      21.063069      14.618736      15.456574       0.304444      27.792400 0.34789700E+03  0.77799646E+04                                 8.296277                            6.467964      -0.046815       2.009513                    0.999600      25.031499      71.501388       0.607384       0.450937      -1.037302      -0.000753      -0.037299       0.028093       0.046701       0.008605      -0.015721      -0.017967      -0.027766       0.020596      -0.025060      -0.007498       0.032558              9.640093       6.923235       1.219010      -3.172542      12.053715      -3.773301       9.943329           0.005046
          192              C      16.852601       8.731786      13.806861       0.107579      26.072490 0.34427381E+03  0.77559835E+04                                 8.080795                            6.492940      -0.339124       1.913435                    0.996472      27.097443      80.268286       0.592057       0.459209      -1.022325       0.014076      -0.027948       0.033540       0.045871      -0.020388      -0.024351      -0.006122       0.035343      -0.002207      -0.035274      -0.002994       0.038268              9.075357       6.601096       1.623645       2.715744      11.765651       1.209711       8.859324           0.004645
          193              C      10.013007      14.653702      14.403012      -0.275434      35.302907 0.52502335E+03  0.13033143E+05                                 9.540271                            7.789542      -0.278729       1.869908                    0.997501      32.238613      97.507270       0.569323       0.433388      -1.046052       0.016109       0.005568      -0.006824       0.018359      -0.011389       0.009019       0.005944      -0.008286      -0.083901      -0.031466       0.005362       0.026104             10.668789       8.243852      -0.129873      -3.341069      12.324858      -2.999803      11.437656           0.001510
          194              C      12.685118       9.712562      19.612289       0.065837      27.728264 0.35432583E+03  0.79799939E+04                                 8.134599                            6.396481       0.022649       2.006688                    0.999577      27.338794      79.010860       0.628052       0.433023      -1.045253      -0.014447       0.047848       0.033475       0.060156       0.006687      -0.017621       0.010665      -0.053263      -0.030207      -0.036392       0.002042       0.034350              9.179944      10.150651      -3.244221       3.259035       8.602450       0.458967       8.786731           0.043798
          195              C      18.240573       7.701676      15.870628      -0.259899      33.418913 0.45834931E+03  0.10946582E+05                                 9.067808                            7.177470       0.012763       1.974178                    0.998408      30.577839      89.330436       0.608481       0.421480      -1.058330       0.004986      -0.022921      -0.001518       0.023506      -0.015600       0.010183      -0.013834       0.043536       0.029133      -0.034140       0.002617       0.031523             10.346699       7.012404       2.593480       2.484139      15.336563       0.925971       8.691131           0.004036
          196              C      17.494670       6.942611      15.012170       0.085715      27.853759 0.35683072E+03  0.80768788E+04                                 8.305824                            6.504208      -0.108661       1.971579                    0.998732      27.426058      80.313638       0.608649       0.444588      -1.035006      -0.001823       0.035623      -0.028053       0.045380      -0.014998      -0.016991      -0.016416      -0.013303      -0.037476      -0.034735       0.011083       0.023652              9.451354       6.215170       1.587294       2.680689      13.054413      -0.024066       9.084480           0.001897
          197              C      15.105423      13.911380      20.483754       0.110630      26.759974 0.35642746E+03  0.80707799E+04                                 8.116513                            6.539388      -0.133521       1.967208                    0.999294      27.175435      79.765933       0.601212       0.449919      -1.031248       0.057103       0.026994       0.038226       0.073828       0.008199       0.015948      -0.020572      -0.011258      -0.046572      -0.034895       0.010817       0.024078              9.098832      10.008744      -3.370017      -1.816096       6.901518       0.697923      10.386234           0.000431
          198              C      14.722304       3.953955      15.072869       0.100335      24.608763 0.31527166E+03  0.68763981E+04                                 7.414293                            5.978465       0.225980       2.081684                    0.999817      26.097600      73.532957       0.660548       0.425134      -1.053082       0.027989      -0.026332      -0.018396       0.042605      -0.018866       0.018912       0.024125       0.021769      -0.015236      -0.043432       0.017388       0.026044              8.152427       5.447409      -0.038581      -1.995312      10.946011      -1.682608       8.063862           0.002966
          199              C      15.885930      13.552424      19.445367      -0.232746      33.048654 0.45065683E+03  0.10716289E+05                                 9.018933                            7.139480       0.100722       2.009949                    0.999158      30.008846      87.448118       0.607280       0.424149      -1.056773       0.023999       0.068975       0.009941       0.073704       0.018768       0.018403      -0.016907      -0.043016       0.027990      -0.043605       0.012937       0.030667             10.289171      12.170495      -4.126607      -2.842160       7.343530       1.520483      11.353487           0.000167
          200              C      10.449777       9.598095       0.247132       0.111907      25.984132 0.33504284E+03  0.74776059E+04                                 7.928228                            6.315327      -0.075279       1.987592                    0.999201      26.972670      78.858165       0.614782       0.446398      -1.032239       0.023800       0.069520      -0.024596       0.077488       0.029144       0.030786      -0.010733      -0.005111      -0.015913      -0.048443       0.010807       0.037636              8.845147       8.978706      -2.903739      -2.252601       6.977893      -0.235523      10.578841           0.000418
          201              C      17.258387      12.321229      20.934661      -0.276221      32.920329 0.48479244E+03  0.11760104E+05                                 9.001232                            7.411501       0.016828       1.970956                    0.998598      31.200831      92.337535       0.594241       0.424901      -1.054532       0.037601       0.050831       0.046749       0.078633      -0.017554       0.014867       0.007001      -0.004936      -0.054688      -0.030176       0.002818       0.027358              9.930108      10.008998      -2.421066      -3.679176       6.803879       0.275337      12.977447           0.000815
          202              C       4.257025       2.886759      13.750497       0.054496      27.323986 0.37259687E+03  0.85174215E+04                                 8.084522                            6.580462       0.029256       1.997633                    0.999745      28.188677      82.702029       0.614798       0.435818      -1.041149      -0.019107       0.027763       0.037190       0.050189       0.001584      -0.012901       0.006565       0.066551       0.000338      -0.034820      -0.002839       0.037658              8.922714       6.430629      -0.432175      -2.406108      11.135371      -2.156680       9.202143           0.003249
          203              N       4.690237       2.299901       9.813298      -0.193300      34.218911 0.49792849E+03  0.11955092E+05                                 8.807908                            7.245394      -0.092885       1.994161                    0.999137      27.876262      77.648141       0.645256       0.395356      -1.092086       0.081144       0.037997      -0.054208       0.104721       0.007564      -0.014624       0.042299      -0.031004       0.001924      -0.044153      -0.006884       0.051038              9.742232       9.459012       2.662265      -2.984466      10.024918       1.388874       9.742767           0.023172
          204              N       7.066383      12.336660       3.144210      -0.194995      36.059964 0.52661571E+03  0.12866888E+05                                 9.346148                            7.577655      -0.344944       1.916548                    0.997193      28.415150      80.757407       0.613083       0.408891      -1.079171      -0.060846       0.063421       0.057491       0.105022       0.017864      -0.018184      -0.035260      -0.037646      -0.016411      -0.032518      -0.022168       0.054687             10.543351       6.960077      -1.422501      -2.919774      13.930477       0.166598      10.739499           0.000639
          205              N      14.476452       5.457180      10.914986      -0.199360      35.456467 0.54464606E+03  0.13397203E+05                                 9.185117                            7.688029      -0.298407       1.929952                    0.997553      28.443622      80.663352       0.611870       0.406955      -1.082282      -0.091255       0.018079      -0.075898       0.120062       0.020189      -0.033706      -0.018422       0.003720       0.026835      -0.031880      -0.018474       0.050354             10.132720      10.262693       3.518907       1.284752       8.524116      -0.018870      11.611352           0.000570
          206              N       8.333811       8.937306       3.206209      -0.262227      35.751870 0.55793033E+03  0.13726364E+05                                 9.070395                            7.683298       0.124579       2.053288                    0.998011      28.684049      79.812480       0.627457       0.396777      -1.095547       0.025927      -0.134719       0.076968       0.157307       0.048296       0.021655       0.045882       0.066575       0.007870      -0.074417      -0.005993       0.080410              9.832948       6.978095       0.799119       2.298887      12.410398      -1.322342      10.110351           0.004999
          207              N      10.657430       5.746841       1.025814      -0.196026      34.281943 0.49908368E+03  0.11989318E+05                                 8.817183                            7.252606      -0.093155       1.993724                    0.999186      27.908841      77.750327       0.645118       0.395227      -1.092217       0.080930      -0.037566       0.053915       0.104248      -0.007383       0.014262       0.041842      -0.030829       0.002940      -0.043418      -0.007155       0.050573              9.753633       9.472752      -2.667586       2.990291      10.035281       1.387716       9.752867           0.023146
          208              N       7.066384       8.663617       7.694902      -0.193877      35.991509 0.52537268E+03  0.12827749E+05                                 9.331675                            7.566577      -0.345292       1.916872                    0.997236      28.378797      80.602201       0.613847       0.408661      -1.079423      -0.060554      -0.062782      -0.057511       0.104479      -0.017790       0.018028      -0.035992      -0.038833      -0.015983      -0.032843      -0.022646       0.055489             10.525782       6.949102       1.416795       2.914110      13.906188       0.161732      10.722055           0.000644
          209              N      14.476468       5.729511      21.602350      -0.199056      35.429565 0.54408916E+03  0.13379807E+05                                 9.179439                            7.683087      -0.293953       1.931580                    0.997592      28.430236      80.608859       0.612200       0.406849      -1.082375      -0.091646      -0.018281       0.075986       0.120446      -0.020367       0.033092      -0.018307       0.003393       0.025309      -0.031509      -0.018256       0.049765             10.126156      10.256816      -3.517730      -1.280613       8.519601      -0.020757      11.602050           0.000569
          210              N       8.333822      12.062971       7.632903      -0.263576      35.816834 0.55922134E+03  0.13767045E+05                                 9.083666                            7.694131       0.118027       2.050797                    0.997991      28.718511      79.952618       0.626733       0.396978      -1.095331       0.026844       0.133583      -0.077104       0.156557      -0.047550      -0.021560       0.046024       0.066069       0.008060      -0.074017      -0.005792       0.079809              9.848140       6.986228      -0.798806      -2.301545      12.431708      -1.327665      10.126484           0.004989
          211              N      19.178621      13.793583      11.864926      -0.193326      34.219537 0.49793937E+03  0.11955435E+05                                 8.808047                            7.245496      -0.092939       1.994139                    0.999137      27.876663      77.649881       0.645247       0.395359      -1.092083      -0.081147      -0.037996       0.054210       0.104725       0.007567      -0.014627       0.042301      -0.031004       0.001921      -0.044159      -0.006881       0.051040              9.742397       9.459191       2.662324      -2.984545      10.025068       1.388878       9.742932           0.023186
          212              N      16.802475       3.756824      18.534014      -0.194995      36.059980 0.52661553E+03  0.12866878E+05                                 9.346140                            7.577646      -0.344937       1.916549                    0.997193      28.415140      80.757280       0.613085       0.408890      -1.079172       0.060849      -0.063420      -0.057490       0.105023       0.017868      -0.018183      -0.035256      -0.037646      -0.016422      -0.032516      -0.022170       0.054686             10.543343       6.960065      -1.422504      -2.919774      13.930485       0.166589      10.739478           0.000648
          213              N       9.392406      10.636304      10.763238      -0.199359      35.456439 0.54464554E+03  0.13397190E+05                                 9.185119                            7.688030      -0.298413       1.929950                    0.997553      28.443617      80.663391       0.611870       0.406956      -1.082281       0.091256      -0.018081       0.075897       0.120062       0.020189      -0.033706      -0.018422       0.003717       0.026834      -0.031881      -0.018473       0.050353             10.132722      10.262697       3.518899       1.284748       8.524108      -0.018874      11.611359           0.000570
          214              N      15.535047       7.156178      18.472015      -0.262230      35.751903 0.55793083E+03  0.13726378E+05                                 9.070397                            7.683298       0.124575       2.053287                    0.998011      28.684074      79.812538       0.627457       0.396777      -1.095547      -0.025926       0.134720      -0.076967       0.157307       0.048295       0.021657       0.045881       0.066577       0.007869      -0.074416      -0.005995       0.080411              9.832952       6.978092       0.799117       2.298884      12.410411      -1.322353      10.110352           0.004999
          215              N      13.211428      10.346643      20.652410      -0.196044      34.282376 0.49909114E+03  0.11989555E+05                                 8.817280                            7.252677      -0.093193       1.993709                    0.999186      27.909122      77.751560       0.645112       0.395228      -1.092215      -0.080933       0.037565      -0.053917       0.104251      -0.007385       0.014264       0.041843      -0.030830       0.002939      -0.043422      -0.007153       0.050575              9.753748       9.472876      -2.667625       2.990348      10.035382       1.387720       9.752988           0.023158
          216              N      16.802474       7.429867      13.983322      -0.193876      35.991601 0.52537387E+03  0.12827788E+05                                 9.331696                            7.566589      -0.345300       1.916869                    0.997236      28.378848      80.602440       0.613846       0.408661      -1.079422       0.060557       0.062781       0.057510       0.104480      -0.017792       0.018027      -0.035990      -0.038834      -0.015989      -0.032841      -0.022646       0.055487             10.525809       6.949113       1.416807       2.914120      13.906244       0.161728      10.722070           0.000647
          217              N       9.392390      10.363973       0.075874      -0.199054      35.429529 0.54408839E+03  0.13379788E+05                                 9.179442                            7.683089      -0.293964       1.931577                    0.997592      28.430226      80.608906       0.612199       0.406849      -1.082374       0.091647       0.018282      -0.075985       0.120446      -0.020367       0.033092      -0.018306       0.003390       0.025309      -0.031510      -0.018254       0.049764             10.126161      10.256825      -3.517723      -1.280611       8.519597      -0.020761      11.602061           0.000565
          218              N      15.535036       4.030513      14.045321      -0.263579      35.816871 0.55922192E+03  0.13767065E+05                                 9.083676                            7.694138       0.118019       2.050794                    0.997991      28.718537      79.952740       0.626732       0.396979      -1.095331      -0.026844      -0.133584       0.077104       0.156557      -0.047549      -0.021562       0.046023       0.066070       0.008059      -0.074016      -0.005794       0.079809              9.848154       6.986232      -0.798801      -2.301543      12.431740      -1.327678      10.126490           0.004991
          219              N      17.202273       8.357160      10.513939       0.298979      23.541095 0.28293707E+03  0.58897935E+04                                 6.716217                            5.427988       0.348807       2.189770                    0.999745      22.284082      57.533721       0.753489       0.390498      -1.096998       0.040699      -0.007609      -0.059623       0.072589       0.027067       0.075719       0.016164      -0.037633      -0.333196      -0.143063       0.040183       0.102880              7.101729       8.800910      -1.312894       2.034077       7.410687      -0.812120       5.093590           0.057725
          220              N       6.666585       7.736324      11.164285       0.299152      23.540616 0.28293024E+03  0.58896279E+04                                 6.716228                            5.427999       0.348763       2.189761                    0.999746      22.283597      57.532746       0.753470       0.390509      -1.096988      -0.040692       0.007613       0.059578       0.072549       0.027063       0.075687       0.016162      -0.037621      -0.333079      -0.143009       0.040160       0.102848              7.101744       8.800937      -1.312908       2.034087       7.410696      -0.812129       5.093599           0.057966
          221              N      13.438165       8.624853      11.467780       0.715603      17.075374 0.21321668E+03  0.41888390E+04                                 5.636561                            4.868350      -0.049498       2.077359                    0.999518      20.382913      53.315095       0.747928       0.416844      -1.065461      -0.020490       0.015807      -0.003958       0.026179      -0.034068      -0.005524      -0.007614       0.029937      -0.119458      -0.043226      -0.013897       0.057123              5.855141       5.648816       1.723707       0.555231       5.309748       1.100467       6.606860           0.000094
          222              N      17.202265      12.643117       0.325173       0.297165      23.570570 0.28336810E+03  0.59009287E+04                                 6.721440                            5.432034       0.345816       2.188477                    0.999747      22.299034      57.580237       0.753237       0.390486      -1.097022       0.040911       0.006051       0.059020       0.072067      -0.026761      -0.076042       0.016984      -0.037274      -0.329221      -0.142280       0.039772       0.102508              7.107254       8.808951       1.314395      -2.035920       7.415339      -0.812907       5.097471           0.057040
          223              N       6.666593       3.450367      21.353051       0.297362      23.569911 0.28335864E+03  0.59006949E+04                                 6.721435                            5.432033       0.345763       2.188466                    0.999747      22.298378      57.578764       0.753217       0.390499      -1.097011      -0.040903      -0.006055      -0.058967       0.072020      -0.026756      -0.076002       0.016981      -0.037256      -0.329063      -0.142209       0.039743       0.102466              7.107251       8.808959       1.314411      -2.035928       7.415328      -0.812917       5.097468           0.058216
          224              N      19.405391      15.515373      21.049556       0.715212      17.082982 0.21333928E+03  0.41919320E+04                                 5.638479                            4.869950      -0.051643       2.076539                    0.999558      20.390475      53.342636       0.747745       0.416878      -1.065419      -0.019668      -0.016819       0.004014       0.026188       0.033123       0.006147      -0.008769       0.029959      -0.123710      -0.045134      -0.011839       0.056973              5.857141       5.650745      -1.724296      -0.555621       5.311448       1.100936       6.609230           0.000093
          225              N      10.430693       7.468631      10.210444       0.715603      17.075417 0.21321736E+03  0.41888587E+04                                 5.636580                            4.868364      -0.049526       2.077349                    0.999518      20.382996      53.315471       0.747925       0.416845      -1.065460       0.020489      -0.015805       0.003958       0.026178      -0.034069      -0.005523      -0.007614       0.029937      -0.119457      -0.043226      -0.013898       0.057124              5.855161       5.648828       1.723710       0.555237       5.309771       1.100475       6.606884           0.000094
          226              N       4.463467       0.578111       0.628668       0.715215      17.082983 0.21333930E+03  0.41919364E+04                                 5.638493                            4.869959      -0.051679       2.076526                    0.999558      20.390552      53.343035       0.747741       0.416880      -1.065416       0.019667       0.016818      -0.004014       0.026187       0.033125       0.006147      -0.008769       0.029958      -0.123709      -0.045133      -0.011841       0.056974              5.857155       5.650748      -1.724296      -0.555628       5.311466       1.100944       6.609250           0.000091
          227              O       8.030676       3.789917       7.929678      -0.169698      31.926371 0.35701955E+03  0.77374789E+04                                 8.226627                            5.868536       0.286851       2.242742                    0.996686      22.089844      54.896306       0.781268       0.361742      -1.138319      -0.020312      -0.138636      -0.068070       0.155776      -0.008740      -0.130706       0.042389       0.086569       0.090289      -0.112818      -0.052972       0.165790             10.776485      16.427127       1.392548      -7.517149       5.996418      -0.610089       9.905911           0.007680
          228              O      10.834060       1.753244       5.702023      -0.191604      28.162115 0.33466483E+03  0.71286731E+04                                 7.448593                            5.608173       0.445341       2.279252                    0.999080      22.239408      54.591376       0.815912       0.352423      -1.147060       0.066199       0.115275      -0.122817       0.180982      -0.065423      -0.040335       0.049876      -0.219245      -0.202515      -0.113538      -0.062232       0.175770              9.251682       7.519737      -4.847726      -2.792726      13.044789       4.087069       7.190519          -0.000012
          229              O      12.074051       4.407925       7.723951      -0.197870      31.563254 0.37504931E+03  0.82406137E+04                                 8.163055                            6.026109       0.326188       2.241306                    0.997854      22.683971      57.024183       0.767747       0.363092      -1.135651      -0.101127      -0.047418       0.150005       0.187020       0.108308       0.065295       0.028949       0.141412      -0.133574      -0.107806      -0.066934       0.174740             10.334481      14.588121       3.066943       6.320054       6.001648       2.349763      10.413674           0.000060
          230              O       8.935302       5.370754       5.201040      -0.198123      31.556936 0.39280109E+03  0.87431651E+04                                 8.162681                            6.200606       0.304806       2.230488                    0.997989      22.913831      58.240106       0.749693       0.367051      -1.131003       0.096522       0.114232       0.086455       0.172742      -0.045647       0.115159      -0.088299      -0.029234       0.138439      -0.120726      -0.058049       0.178776              9.958345       7.520660      -3.437163       3.755354      11.484925      -5.724291      10.869451           0.001246
          231              O      13.997869       4.256825       2.909434      -0.169896      31.944349 0.35717303E+03  0.77419090E+04                                 8.230686                            5.870801       0.281694       2.241186                    0.996643      22.090353      54.907791       0.780889       0.361866      -1.138182      -0.019062       0.138269       0.068670       0.155555       0.009276       0.130088       0.042928       0.084726       0.091770      -0.112425      -0.052731       0.165156             10.782557      16.438485      -1.394139       7.521496       5.999673      -0.611094       9.909513           0.007664
          232              O       4.866866       6.293498       5.137089      -0.191716      28.157801 0.33459871E+03  0.71268265E+04                                 7.447396                            5.607486       0.445943       2.279370                    0.999025      22.236965      54.581550       0.816001       0.352406      -1.147088       0.066314      -0.115799       0.122133       0.180896       0.065645       0.040610       0.049783      -0.218646      -0.204301      -0.113687      -0.062207       0.175894              9.249841       7.519004       4.847599       2.791440      13.042500       4.084563       7.188019          -0.000010
          233              O       6.106843       3.638817       3.115161      -0.199165      31.555850 0.37501407E+03  0.82390096E+04                                 8.158432                            6.023058       0.333601       2.243480                    0.997804      22.691328      57.025418       0.768530       0.362759      -1.136000      -0.101314       0.047241      -0.148988       0.186262      -0.107904      -0.065093       0.028770       0.140812      -0.135191      -0.107074      -0.067251       0.174324             10.328355      14.579465      -3.062817      -6.315852       5.997295       2.347449      10.408305           0.000060
          234              O       2.968098       2.675988       5.638072      -0.198858      31.574292 0.39304247E+03  0.87500792E+04                                 8.166254                            6.203016       0.301398       2.229446                    0.998006      22.918810      58.262194       0.749439       0.367111      -1.130931       0.096372      -0.112689      -0.086425       0.171626       0.045034      -0.114709      -0.088545      -0.029191       0.139557      -0.120485      -0.057974       0.178459              9.963023       7.523846       3.438891      -3.757484      11.489578      -5.727193      10.875645           0.001240
          235              O      15.838182      12.303567      13.748546      -0.169704      31.926653 0.35702215E+03  0.77375517E+04                                 8.226685                            5.868564       0.286827       2.242733                    0.996686      22.089912      54.896594       0.781264       0.361743      -1.138318       0.020313       0.138637       0.068068       0.155776      -0.008740      -0.130707       0.042391       0.086568       0.090290      -0.112820      -0.052971       0.165792             10.776581      16.427289       1.392577      -7.517232       5.996460      -0.610105       9.905994           0.007684
          236              O      13.034798      14.340240      15.976201      -0.191604      28.162091 0.33466456E+03  0.71286659E+04                                 7.448589                            5.608171       0.445340       2.279252                    0.999080      22.239400      54.591354       0.815912       0.352423      -1.147060      -0.066199      -0.115275       0.122816       0.180982      -0.065423      -0.040335       0.049875      -0.219245      -0.202514      -0.113538      -0.062232       0.175770              9.251675       7.519739      -4.847722      -2.792727      13.044769       4.087064       7.190517          -0.000011
          237              O      11.794807      11.685559      13.954273      -0.197871      31.563302 0.37504970E+03  0.82406249E+04                                 8.163066                            6.026114       0.326186       2.241305                    0.997854      22.683980      57.024221       0.767746       0.363092      -1.135651       0.101127       0.047418      -0.150005       0.187020       0.108308       0.065295       0.028949       0.141411      -0.133574      -0.107806      -0.066933       0.174740             10.334502      14.588161       3.066952       6.320071       6.001656       2.349768      10.413688           0.000061
          238              O      14.933556      10.722730      16.477184      -0.198125      31.557036 0.39280242E+03  0.87432034E+04                                 8.162702                            6.200620       0.304796       2.230484                    0.997989      22.913862      58.240242       0.749691       0.367052      -1.131002      -0.096521      -0.114232      -0.086455       0.172742      -0.045647       0.115159      -0.088299      -0.029235       0.138439      -0.120727      -0.058049       0.178776              9.958372       7.520673      -3.437168       3.755360      11.484959      -5.724311      10.869482           0.001246
          239              O       9.870989      11.836659      18.768790      -0.169901      31.944556 0.35717496E+03  0.77419629E+04                                 8.230727                            5.870820       0.281678       2.241179                    0.996643      22.090411      54.908012       0.780887       0.361866      -1.138181       0.019063      -0.138270      -0.068669       0.155556       0.009276       0.130089       0.042929       0.084726       0.091770      -0.112427      -0.052731       0.165157             10.782625      16.438599      -1.394162       7.521555       5.999703      -0.611108       9.909572           0.007667
          240              O      19.001992       9.799986      16.541135      -0.191716      28.157752 0.33459808E+03  0.71268096E+04                                 7.447387                            5.607480       0.445943       2.279371                    0.999025      22.236952      54.581497       0.816002       0.352406      -1.147088      -0.066314       0.115799      -0.122133       0.180896       0.065645       0.040610       0.049783      -0.218647      -0.204300      -0.113687      -0.062207       0.175894              9.249829       7.519000       4.847592       2.791440      13.042473       4.084557       7.188013          -0.000010
          241              O      17.762015      12.454667      18.563063      -0.199167      31.555931 0.37501484E+03  0.82390313E+04                                 8.158449                            6.023065       0.333598       2.243479                    0.997804      22.691347      57.025492       0.768529       0.362759      -1.136000       0.101313      -0.047241       0.148988       0.186262      -0.107904      -0.065093       0.028770       0.140812      -0.135192      -0.107074      -0.067251       0.174324             10.328385      14.579514      -3.062828      -6.315877       5.997307       2.347458      10.408332           0.000060
          242              O      20.900760      13.417496      16.040152      -0.198859      31.574409 0.39304399E+03  0.87501232E+04                                 8.166279                            6.203032       0.301384       2.229440                    0.998006      22.918845      58.262350       0.749437       0.367112      -1.130931      -0.096371       0.112689       0.086424       0.171626       0.045034      -0.114710      -0.088544      -0.029191       0.139556      -0.120486      -0.057973       0.178459              9.963055       7.523864       3.438900      -3.757492      11.489620      -5.727217      10.875681           0.001241
          243              O       5.612776       7.072598      10.776245      -0.032111      21.079636 0.30117644E+03  0.62361927E+04                                 5.958217                            5.315497       0.614287       2.357830                    0.997501      21.014821      50.534825       0.840833       0.351802      -1.149822       0.036090       0.046961       0.018765       0.062129      -0.039289       0.099196      -0.039642       0.062566      -0.273422      -0.139758      -0.004381       0.144138              6.341309       6.571632       1.588258       0.692525       7.892866       0.486844       4.559430           0.043718
          244              O      16.388348       9.160366       9.924291      -0.411631      30.151443 0.47851794E+03  0.11190197E+05                                 7.671348                            6.869805       0.703072       2.272031                    0.998673      26.993275      70.330114       0.708182       0.369847      -1.128828      -0.025569       0.019512       0.069769       0.076826      -0.129406       0.048517      -0.048973      -0.054729      -0.294043      -0.115340      -0.081881       0.197221              7.776225       9.587571      -2.011724       1.188189       7.059861      -1.000567       6.681243           0.035319
          245              O      18.256082       9.020886      10.901979      -0.032105      21.079518 0.30117408E+03  0.62361300E+04                                 5.958190                            5.315470       0.614269       2.357825                    0.997501      21.014741      50.534529       0.840836       0.351801      -1.149823      -0.036097      -0.046962      -0.018773       0.062136      -0.039295       0.099196      -0.039634       0.062563      -0.273426      -0.139756      -0.004383       0.144138              6.341284       6.571641       1.588264       0.692539       7.892799       0.486849       4.559412           0.043731
          246              O       7.480510       6.933118      11.753933      -0.411437      30.147557 0.47843806E+03  0.11187831E+05                                 7.670580                            6.869124       0.703341       2.272132                    0.998674      26.991822      70.324129       0.708236       0.369835      -1.128840       0.025572      -0.019526      -0.069764       0.076826      -0.129404       0.048468      -0.048977      -0.054699      -0.293887      -0.115267      -0.081916       0.197182              7.775451       9.586552      -2.011537       1.188098       7.059199      -1.000475       6.680603           0.035560
          247              O      12.924987       8.215742      12.560363      -0.522971      28.045532 0.51365164E+03  0.12199023E+05                                 7.183806                            7.013028       0.794352       2.273844                    0.999576      28.107110      73.261059       0.718251       0.359065      -1.139766      -0.061963       0.016637      -0.051657       0.082368      -0.030724      -0.106802      -0.081823       0.075655       0.155588      -0.149480      -0.000994       0.150474              6.971489       6.705059       0.183364      -0.486297       5.725726      -0.228739       8.483683          -0.000611
          248              O      14.297444       9.564220      11.487291      -0.560785      34.496019 0.57830016E+03  0.14154262E+05                                 8.385519                            7.495195       0.799830       2.272799                    0.998726      28.797162      76.316705       0.686955       0.364287      -1.135120      -0.010910      -0.042353      -0.057459       0.072210       0.067463      -0.022186      -0.006692       0.057609      -0.475437      -0.160320       0.006147       0.154173              8.831768      10.914584       3.201046       0.975211       9.426272       1.568669       6.154448          -0.001568
          249              O      13.151737       8.231239      10.288485      -0.449150      30.911031 0.52439783E+03  0.12560396E+05                                 7.938409                            7.269658       0.274871       2.144481                    0.996054      27.160588      71.868152       0.676652       0.377919      -1.121557      -0.038229       0.019607       0.017824       0.046515      -0.048850       0.074465       0.093074       0.046043       0.202233      -0.151982       0.019349       0.132633              8.274273       7.951913       0.885643       2.400007       7.187453       3.034754       9.683453          -0.001163
          250              O      11.579950       0.974144       0.062867      -0.030279      21.031115 0.30031249E+03  0.62135112E+04                                 5.948018                            5.307007       0.622263       2.360638                    0.997599      20.989147      50.444929       0.841754       0.351688      -1.149976       0.035560      -0.048539      -0.019177       0.063153       0.039448      -0.099690      -0.039471       0.060908      -0.276561      -0.140943      -0.003385       0.144328              6.330004       6.560357      -1.584012      -0.691449       7.877407       0.485817       4.552248           0.043578
          251              O      16.388339      11.839911       0.914821      -0.411209      30.149355 0.47846024E+03  0.11188574E+05                                 7.671130                            6.869527       0.700057       2.271172                    0.998631      26.991374      70.325615       0.708171       0.369861      -1.128811      -0.025767      -0.018858      -0.069700       0.076666       0.129481      -0.048147      -0.049340      -0.055911      -0.295684      -0.115689      -0.081967       0.197656              7.776047       9.587009       2.011686      -1.187727       7.060034      -1.000594       6.681099           0.034767
          252              O      12.288908      15.119340      21.615357      -0.030270      21.030960 0.30030942E+03  0.62134299E+04                                 5.947984                            5.306973       0.622240       2.360633                    0.997599      20.989040      50.444550       0.841759       0.351687      -1.149977      -0.035573       0.048537       0.019188       0.063162       0.039458      -0.099688      -0.039461       0.060898      -0.276565      -0.140940      -0.003387       0.144327              6.329973       6.560372      -1.584020      -0.691468       7.877320       0.485823       4.552226           0.043634
          253              O       7.480519       4.253573      20.763403      -0.410996      30.144126 0.47835272E+03  0.11185391E+05                                 7.670115                            6.868626       0.700380       2.271300                    0.998632      26.989351      70.317423       0.708240       0.369848      -1.128825       0.025771       0.018878       0.069688       0.076661       0.129478      -0.048090      -0.049351      -0.055878      -0.295481      -0.115599      -0.082010       0.197609              7.775024       9.585661       2.011438      -1.187607       7.059158      -1.000471       6.680254           0.035935
          254              O      12.924989       2.970949      19.956973      -0.522902      28.040961 0.51353002E+03  0.12195300E+05                                 7.182425                            7.011688       0.793824       2.273634                    0.999586      28.106993      73.256030       0.718404       0.359013      -1.139818      -0.061338      -0.016806       0.051369       0.081753       0.030681       0.107088      -0.081882       0.075976       0.154882      -0.149668      -0.001032       0.150700              6.970107       6.703860      -0.183566       0.486503       5.724801      -0.229123       8.481660          -0.000621
          255              O      20.264666      14.576006      21.030045      -0.561769      34.525817 0.57895564E+03  0.14174462E+05                                 8.390497                            7.499607       0.796674       2.271473                    0.998694      28.810611      76.366072       0.686723       0.364303      -1.135096      -0.010495       0.041404       0.056597       0.070906      -0.066832       0.023238      -0.007049       0.057366      -0.474424      -0.160165       0.006626       0.153539              8.837036      10.921457      -3.202909      -0.975943       9.431827       1.569586       6.157825          -0.001613
          256              O      13.151730      12.769038       0.550627      -0.447779      30.877334 0.52364052E+03  0.12537824E+05                                 7.933429                            7.265044       0.278188       2.145892                    0.996032      27.140367      71.803776       0.676772       0.377985      -1.121499      -0.037945      -0.019849      -0.019220       0.046938       0.049003      -0.074371       0.093244       0.046023       0.204755      -0.152298       0.019104       0.133194              8.269101       7.946635      -0.885111      -2.398567       7.183073       3.032650       9.677595          -0.001171
          257              O      10.943871       7.877742       9.117861      -0.522966      28.045505 0.51365094E+03  0.12199002E+05                                 7.183798                            7.013020       0.794358       2.273845                    0.999576      28.107115      73.261061       0.718252       0.359065      -1.139766       0.061960      -0.016638       0.051657       0.082367      -0.030723      -0.106800      -0.081822       0.075655       0.155587      -0.149478      -0.000994       0.150472              6.971481       6.705042       0.183360      -0.486300       5.725720      -0.228740       8.483680          -0.000607
          258              O       9.571414       6.529264      10.190933      -0.560762      34.496240 0.57830487E+03  0.14154414E+05                                 8.385569                            7.495236       0.799816       2.272792                    0.998726      28.797268      76.317222       0.686951       0.364288      -1.135118       0.010909       0.042355       0.057458       0.072211       0.067462      -0.022187      -0.006688       0.057612      -0.475438      -0.160320       0.006148       0.154172              8.831821      10.914625       3.201079       0.975248       9.426351       1.568692       6.154487          -0.001546
          259              O      10.717121       7.862245      11.389739      -0.449152      30.911620 0.52441061E+03  0.12560789E+05                                 7.938536                            7.269769       0.274832       2.144465                    0.996054      27.160806      71.869159       0.676643       0.377921      -1.121555       0.038228      -0.019608      -0.017826       0.046514      -0.048850       0.074468       0.093075       0.046044       0.202233      -0.151984       0.019349       0.132635              8.274409       7.952035       0.885657       2.400058       7.187578       3.034819       9.683614          -0.001159
          260              O      10.943869      13.122535       1.721251      -0.522903      28.041060 0.51353238E+03  0.12195370E+05                                 7.182437                            7.011700       0.793826       2.273633                    0.999586      28.107078      73.256298       0.718404       0.359013      -1.139818       0.061333       0.016808      -0.051370       0.081751       0.030682       0.107087      -0.081881       0.075977       0.154880      -0.149667      -0.001031       0.150698              6.970117       6.703860      -0.183563       0.486508       5.724810      -0.229125       8.481680          -0.000585
          261              O       3.604192       1.517478       0.648179      -0.561760      34.526495 0.57897011E+03  0.14174915E+05                                 8.390619                            7.499711       0.796648       2.271459                    0.998694      28.810947      76.367398       0.686717       0.364304      -1.135094       0.010496      -0.041406      -0.056595       0.070906      -0.066831       0.023238      -0.007046       0.057369      -0.474442      -0.160171       0.006630       0.153541              8.837168      10.921591      -3.202978      -0.976001       9.431996       1.569628       6.157917          -0.001496
          262              O      10.717128       3.324446      21.127597      -0.447789      30.878201 0.52365917E+03  0.12538393E+05                                 7.933606                            7.265197       0.278145       2.145873                    0.996032      27.140718      71.805269       0.676761       0.377987      -1.121497       0.037943       0.019849       0.019221       0.046938       0.049006      -0.074375       0.093247       0.046021       0.204759      -0.152303       0.019106       0.133198              8.269291       7.946805      -0.885134      -2.398640       7.183246       3.032741       9.677821          -0.001144

******************************************************
Auxiliary information for the entire system
The total spin magnetic moment of the unit cell is   1.283044
The total net atomic charge of the unit cell is   0.000005
Accuracy of reproducing the electrostatic potential in the unit cell:
  The inner radius (bohr) =    5.0000
  The outer radius (bohr) =   12.0000
  Valid grid points have density less than (e/(bohr^3)) =    0.0001
  The number of valid grid points were=        68196
  The rms potential error without charges in kcal/mol is=     11.21550
  The rms potential error with partial charges in kcal/mol is=      1.39672
  The RRMSE value at monopole order=      0.12453
  The rms potential error with partial charges and cloud penetration in kcal/mol is=      1.40418
  The RRMSE value at monopole order with cloud penetration is=      0.12520
  The rms potential error with partial charges and atomic dipoles in kcal/mol is=      0.43536
  The RRMSE value at dipole order=      0.03882
  The rms potential error with partial charges, atomic dipoles and cloud penetration in kcal/mol is=      0.44226
  The RRMSE value at dipole order with cloud penetration=      0.03943

******************************************************
The electron densities and ab initio electrostatic potential were computed in VASP using the PBE functional and
projector augmented wave method. See the main text of the journal article for a description of computational details.
The atomic charges, dipoles, and quadrupoles were computed with the DDEC6 method as described in
(a) T. A. Manz and N. Gabaldon Limas, RSC Adv. 6 (2016) 47771-47801 DOI: 10.1039/c6ra04656h
(b) N. Gabaldon Limas and T. A. Manz, RSC Adv. 8 (2018) 2678-2707 DOI: 10.1039/c7ra11829e.
For each atom in the material, the electron cloud parameters were fit to the spherically averaged atom-in-material
electron density using radial positions for which this density was between 10^-4 and 10^-2 electrons per cubic bohr.
The polarizabilities, dispersion coefficients, and quantum Drude oscillator (QDO) parameters were fit using the MCLF method.
The magnetic structure of the system was optimized in VASP from the default ferromagnetic initial guess using spin polarization.
The atomic spin moments (ASMs) were computed on this optimized magnetic structure using the DDEC6 partition as inputs
to the method of T. A. Manz and D. S. Sholl, J. Chem. Theory Comput. 7 (2011) 4146-4164 DOI: 10.1021/ct200539n.
The RMSE and RRMSE were computed using a uniform grid with Ewald summation.
