# Supplementary material for: A collection of forcefield precursors for metal–organic frameworks
Source: RSC Adv. 2019 Nov 13;9(63):36492–507. doi: 10.1039/c9ra07327b (PMC9075174; doi:10.1039/c9ra07327b)
Supplement: RA-009-C9RA07327B-s5489 [file RA-009-C9RA07327B-s5489.xyz]

  152
jmolscript: load "" {1 1 1} spacegroup "x,y,z" unitcell [{      9.071700     0.000000     0.000000 }, {      0.171982     9.593759     0.000000 }, {      2.066671     4.439747    24.035884 }]
Cd     9.228816    12.517427    20.208650     0.830273
Cd     2.081537     1.516079     3.827234     0.830273
H      2.951076     9.197449    14.630643     0.103057
H      2.956971    12.137506    18.695111     0.100771
H      2.209825    11.138839    22.372601     0.088811
H      7.382270     8.456897    21.985623     0.112771
H      5.280378     6.882402     0.721077     0.119016
H      2.239717     3.862228    10.474838     0.106369
H      1.906589     3.672192     8.220272     0.102646
H      3.644201     9.601238     8.277958     0.116631
H      5.751619    10.261698    20.776618     0.116575
H      9.862918     5.810402    18.954698     0.100393
H      1.929968     3.557552    12.642875     0.109131
H      2.407828     3.824179    14.875809     0.112727
H      4.050705     9.818723    10.525314     0.111213
H     10.439966     6.889123    23.319615     0.119971
H      5.491335    10.699285    14.570553     0.108984
H      4.281464    10.188935    22.574502     0.113839
H     10.023369     4.737220    22.675453     0.096637
H      5.930025    12.197680    18.454752     0.117186
H      6.143724    10.647931    18.478788     0.116527
H      5.042521    10.455754    12.332812     0.112232
H      2.005290     8.952410    19.209478     0.122740
H      9.518141     9.067939    19.279183     0.126027
H     10.530263     8.558166    21.723632     0.112903
H      2.519206     8.709665    12.431359     0.101867
H      9.647144     6.223209    15.772347     0.106832
H      9.301687     5.669300    13.568257     0.100984
H      9.442177     7.583564    17.486106     0.290835
H      4.802605    10.466919    16.714554     0.293542
H      8.359277     4.836057     9.405241     0.103057
H      8.353382     1.896000     5.340773     0.100772
H      9.100528     2.894667     1.663283     0.088811
H      3.928083     5.576609     2.050261     0.112770
H      6.029975     7.151104    23.314807     0.119016
H      9.070636    10.171278    13.561046     0.106369
H      9.403764    10.361314    15.815612     0.102646
H      7.666152     4.432268    15.757926     0.116631
H      5.558734     3.771808     3.259266     0.116575
H      1.447435     8.223104     5.081186     0.100393
H      9.380385    10.475954    11.393009     0.109131
H      8.902525    10.209327     9.160075     0.112727
H      7.259648     4.214783    13.510570     0.111213
H      0.870387     7.144383     0.716269     0.119971
H      5.819018     3.334221     9.465331     0.108984
H      7.028889     3.844571     1.461382     0.113839
H      1.286984     9.296286     1.360431     0.096637
H      5.380328     1.835826     5.581132     0.117185
H      5.166629     3.385575     5.557096     0.116527
H      6.267832     3.577752    11.703072     0.112232
H      9.305063     5.081096     4.826406     0.122740
H      1.792212     4.965567     4.756701     0.126027
H      0.780090     5.475340     2.312252     0.112903
H      8.791147     5.323841    11.604525     0.101867
H      1.663209     7.810297     8.263537     0.106832
H      2.008666     8.364206    10.467627     0.100984
H      1.868176     6.449942     6.549778     0.290835
H      6.507748     3.566587     7.321330     0.293542
C      2.371536     8.499732    14.421530    -0.093970
C      7.513422    10.013444    23.234528    -0.015290
C      2.088007     8.185371    16.853962     0.491154
C      3.237182    11.746474    19.491900     0.025227
C      2.787663    11.155896    21.644314     0.042981
C      7.106277     8.774903    22.813900    -0.122550
C      2.362216     1.674001     6.538482     0.582602
C      3.095078     2.063261    10.764951     0.072633
C     10.215840     7.361695    20.143994     0.088941
C      8.349684    10.907685    22.336547     0.553895
C      5.018795     6.038759     0.428319    -0.113890
C      2.499959     3.083265    10.038827    -0.145950
C      2.627028     1.813418     7.999623    -0.024259
C      2.287953     2.962823     8.685607    -0.099106
C      4.451624    12.314657    16.402808     0.479513
C      3.398641    10.385175     8.714931    -0.096550
C      4.903222    10.634048    20.704510    -0.104574
C      9.978182     6.040843    19.849073     0.014336
C      2.622173     3.067646    13.023844    -0.140976
C      2.902996     3.221942    14.368171    -0.097586
C      4.086628    12.084097    14.967626    -0.019335
C      3.635337    10.514340    10.068632    -0.155354
C     10.316677     6.687580    22.420673    -0.121296
C      4.810586    11.201379    14.182854    -0.120785
C      4.029389    10.592910    21.775069    -0.129570
C     10.072316     5.401113    22.026244     0.068420
C      5.474745    11.344143    18.388893    -0.082957
C      4.539862    11.053798    12.838527    -0.139858
C     10.250570     8.456039    19.108768    -0.088240
C      3.529058    11.782401    12.228016     0.067039
C      4.508162    11.227519    19.539010     0.092391
C      1.271802     7.169720    12.731808     0.072394
C     10.378246     7.676581    21.469573    -0.093979
C      1.788496     7.784316    15.435845    -0.017813
C      2.113349     8.200417    13.097153    -0.141388
C     10.048001     6.728690    15.101746    -0.115831
C      9.820670     6.412694    13.770158    -0.135734
C      8.938817     5.533774     9.614354    -0.093970
C      3.796931     4.020062     0.801356    -0.015291
C      9.222346     5.848135     7.181922     0.491154
C      8.073171     2.287032     4.543984     0.025227
C      8.522690     2.877610     2.391570     0.042981
C      4.204076     5.258603     1.221984    -0.122547
C      8.948137    12.359505    17.497402     0.582602
C      8.215275    11.970245    13.270933     0.072633
C      1.094513     6.671811     3.891890     0.088941
C      2.960669     3.125821     1.699337     0.553895
C      6.291558     7.994747    23.607565    -0.113887
C      8.810394    10.950241    13.997057    -0.145950
C      8.683325    12.220088    16.036261    -0.024259
C      9.022400    11.070683    15.350277    -0.099106
C      6.858729     1.718849     7.633076     0.479513
C      7.911712     3.648331    15.320953    -0.096550
C      6.407131     3.399458     3.331374    -0.104574
C      1.332171     7.992663     4.186811     0.014336
C      8.688180    10.965860    11.012040    -0.140976
C      8.407357    10.811564     9.667713    -0.097586
C      7.223725     1.949409     9.068258    -0.019335
C      7.675016     3.519166    13.967252    -0.155354
C      0.993676     7.345926     1.615211    -0.121296
C      6.499767     2.832127     9.853030    -0.120785
C      7.280964     3.440596     2.260815    -0.129570
C      1.238037     8.632393     2.009640     0.068420
C      5.835608     2.689363     5.646991    -0.082956
C      6.770491     2.979708    11.197357    -0.139858
C      1.059783     5.577467     4.927116    -0.088240
C      7.781295     2.251105    11.807868     0.067039
C      6.802191     2.805987     4.496874     0.092391
C     10.038551     6.863786    11.304076     0.072394
C      0.932107     6.356925     2.566311    -0.093979
C      9.521857     6.249190     8.600039    -0.017813
C      9.197004     5.833089    10.938731    -0.141388
C      1.262352     7.304816     8.934138    -0.115830
C      1.489683     7.620812    10.265726    -0.135734
N      2.375809    11.725619    20.511262    -0.218306
N      9.900806     5.063614    20.760033    -0.212450
N     10.154635     7.992443    17.741607    -0.384735
N      4.881836    11.243720    17.076534    -0.385880
N      8.934544     2.307887     3.524622    -0.218306
N      1.409547     8.969892     3.275851    -0.212450
N      1.155718     6.041063     6.294277    -0.384735
N      6.428517     2.789786     6.959350    -0.385880
O      3.169156     8.671431    17.174120    -0.508839
O      8.958953    11.873020    22.836253    -0.588662
O      8.334272    10.637260    21.111438    -0.550253
O      2.107108     2.682151     5.867640    -0.557769
O      2.579937    10.144237     6.018585    -0.585290
O      4.208614     3.828876    16.916455    -0.513997
O      8.141197     5.362075     6.861764    -0.508839
O      2.351400     2.160486     1.199631    -0.588662
O      2.976081     3.396246     2.924446    -0.550253
O      9.203245    11.351355    18.168244    -0.557769
O      8.730416     3.889269    18.017299    -0.585290
O      7.101739    10.204630     7.119429    -0.513996

The following XYZ coordinates are in angstroms. Other properties are in atomic units.
The sperically averaged electron density of each atom fit to a function of the form exp(a - br)
eigen_1, eigen_2 and eigen_3 are the three eigenvalues of traceless quadrupole moment tensor
  atom number  atomic symbol              X              Y              Z     net charge C6 coefficient C8 coefficient C10 coefficient fluctuating dipole atomic polarizability isotropic forcefield polarizability              a              b squared Pearson coefficient          <r^3>          <r^4>         wp_QDO          m_QDO          q_QDO       dipole_x       dipole_y       dipole_z         dipole            Qxy            Qxz            Qyz     Q(x^2-y^2)  Q(3z^2 - R^2)        eigen_1        eigen_2        eigen_3 static polarizability      alpha(xx)      alpha(xy)      alpha(xz)      alpha(yy)      alpha(yz)      alpha(zz) atomic spin moment
            1             Cd       9.228816      12.517427      20.208650       0.830273     151.389938 0.40874966E+04  0.15332905E+06                                21.541270                           19.733814       1.178231       2.054175                    0.998250      80.010761     214.432188       0.457028       0.357269      -1.213519      -0.097535      -0.042086      -0.026480       0.109478      -0.035750      -0.072666      -0.008445       0.124768       0.137720      -0.101067      -0.016110       0.117176             23.630648      20.947143       3.235189       0.188462      24.259831      -1.896602      25.684971           0.000035
            2             Cd       2.081537       1.516079       3.827234       0.830273     151.389921 0.40874961E+04  0.15332902E+06                                21.541268                           19.733812       1.178231       2.054175                    0.998250      80.010759     214.432175       0.457028       0.357269      -1.213519       0.097535       0.042086       0.026480       0.109478      -0.035750      -0.072666      -0.008445       0.124768       0.137720      -0.101067      -0.016110       0.117176             23.630646      20.947141       3.235188       0.188462      24.259827      -1.896602      25.684970           0.000035
            3              H       2.951076       9.197449      14.630643       0.103057       1.114556 0.81502320E+01  0.81093244E+02                                 1.814020                            1.695145      -1.336913       2.230743                    0.994605       3.886651      11.272114       0.465604       1.322132      -0.697039       0.020187       0.025203       0.006854       0.033010       0.006056      -0.001603       0.003267      -0.003497       0.000844      -0.007782       0.001132       0.006650              1.867876       1.855319       0.589581       0.117844       2.147232       0.135691       1.601076          -0.000008
            4              H       2.956971      12.137506      18.695111       0.100771       1.077765 0.79496390E+01  0.78979094E+02                                 1.816863                            1.708603      -1.305831       2.259619                    0.994031       3.841051      11.304978       0.447688       1.377103      -0.686719      -0.013282       0.018496      -0.037351       0.043745      -0.009452       0.004815      -0.006586       0.009206       0.025006      -0.015123      -0.000032       0.015155              1.867480       1.670876      -0.148431       0.183818       1.575838      -0.381061       2.355726           0.000002
            5              H       2.209825      11.138839      22.372601       0.088811       1.118263 0.78597573E+01  0.77044575E+02                                 1.787950                            1.640993      -1.134890       2.323803                    0.996469       3.698693      10.445645       0.486337       1.284800      -0.706169      -0.024105      -0.001944       0.034131       0.041830      -0.002897      -0.003549      -0.010298       0.003167       0.033389      -0.013558      -0.002418       0.015976              1.873517       2.003603      -0.010736      -0.517041       1.422486       0.007066       2.194461           0.000013
            6              H       7.382270       8.456897      21.985623       0.112771       1.144010 0.83686815E+01  0.82443793E+02                                 1.754428                            1.651929      -1.021390       2.390724                    0.997953       3.429932       9.377500       0.508450       1.222804      -0.722641       0.006206      -0.014736      -0.034963       0.038446       0.008351      -0.004029       0.012613      -0.014858       0.020928      -0.018295      -0.000111       0.018406              1.812030       1.650222      -0.117183      -0.357985       1.566413       0.210651       2.219457           0.000015
            7              H       5.280378       6.882402       0.721077       0.119016       1.133526 0.83898920E+01  0.82035958E+02                                 1.694148                            1.617876      -0.983746       2.413157                    0.998473       3.275736       8.688809       0.535418       1.169945      -0.736628       0.009829       0.035753       0.015490       0.040185       0.004038      -0.004008       0.010756      -0.022135       0.021871      -0.017079      -0.001033       0.018112              1.709441       1.514122       0.257902       0.005803       2.075592       0.198139       1.538610           0.000036
            8              H       2.239717       3.862228      10.474838       0.106369       1.084965 0.81478165E+01  0.80903911E+02                                 1.778154                            1.695395      -1.206474       2.299461                    0.995414       3.735111      10.752260       0.466279       1.322914      -0.698309      -0.008383       0.029583       0.015129       0.034269      -0.002273       0.003065       0.002578      -0.017771       0.015407      -0.012394       0.004021       0.008373              1.802012       1.520623      -0.330659      -0.100324       2.124087       0.315068       1.761326          -0.000009
            9              H       1.906589       3.672192       8.220272       0.102646       1.089164 0.80157950E+01  0.79392190E+02                                 1.785541                            1.681458      -1.320934       2.242037                    0.993310       3.838483      11.092190       0.467539       1.322686      -0.697252      -0.015660       0.026158      -0.017437       0.035122      -0.004625       0.006335      -0.000816      -0.007935      -0.000957      -0.009433       0.001358       0.008075              1.830731       1.592451      -0.410284       0.220776       2.079826      -0.370753       1.819917          -0.000002
           10              H       3.644201       9.601238       8.277958       0.116631       1.175424 0.88560035E+01  0.88611621E+02                                 1.805823                            1.716958      -0.949669       2.431486                    0.998522       3.418691       9.462796       0.490389       1.248282      -0.717921       0.012998      -0.032489      -0.015971       0.038465      -0.011716       0.000706       0.000195      -0.021675      -0.005751      -0.015041      -0.001878       0.016919              1.826715       1.579301      -0.123004      -0.097801       2.140466       0.324018       1.760379          -0.000012
           11              H       5.751619      10.261698      20.776618       0.116575       1.080463 0.76646441E+01  0.74501570E+02                                 1.732430                            1.611235      -1.236498       2.293247                    0.995444       3.566844       9.960998       0.496108       1.270155      -0.709714       0.030713      -0.015498       0.001824       0.034450      -0.007777      -0.004020      -0.000074       0.001032       0.004749      -0.009339       0.001011       0.008327              1.794115       2.369825      -0.364587       0.211429       1.433685      -0.154445       1.578834           0.000009
           12              H       9.862918       5.810402      18.954698       0.100393       1.119512 0.79456076E+01  0.77859732E+02                                 1.762803                            1.630673      -1.256103       2.270396                    0.996167       3.661821      10.237104       0.498061       1.254983      -0.712500      -0.004469      -0.013922      -0.039482       0.042102      -0.004761       0.002932       0.001613      -0.004748       0.021530      -0.009575       0.001727       0.007848              1.826609       1.320846       0.095617       0.124029       1.740133       0.257762       2.418847           0.000001
           13              H       1.929968       3.557552      12.642875       0.109131       0.956947 0.69425005E+01  0.66745250E+02                                 1.684725                            1.602782      -1.165009       2.326546                    0.994619       3.721570      10.811294       0.459132       1.387600      -0.684710      -0.026868       0.018588      -0.012562       0.035003      -0.011894       0.004197       0.002247       0.003601       0.013537      -0.015287       0.004929       0.010358              1.717659       1.862400      -0.392152       0.250306       1.648596      -0.170060       1.641979          -0.000007
           14              H       2.407828       3.824179      14.875809       0.112727       1.023057 0.75945972E+01  0.74493672E+02                                 1.747972                            1.666686      -1.208731       2.309095                    0.994389       3.719436      10.829198       0.455258       1.371621      -0.688337      -0.019615       0.024734       0.020176       0.037465      -0.012532      -0.002515       0.003603       0.003070       0.016273      -0.015391       0.002886       0.012505              1.770360       1.743456      -0.396262      -0.216720       1.856488       0.292589       1.711134          -0.000006
           15              H       4.050705       9.818723      10.525314       0.111213       1.105051 0.82243736E+01  0.80656537E+02                                 1.719729                            1.643312      -0.837197       2.478790                    0.999220       3.362466       9.167065       0.507225       1.231314      -0.721514       0.019424      -0.028425       0.013750       0.037072      -0.012979       0.003866       0.000611      -0.018774       0.004781      -0.017540       0.002208       0.015332              1.739245       1.616015      -0.159753       0.194616       1.861981      -0.269926       1.739738          -0.000023
           16              H      10.439966       6.889123      23.319615       0.119971       0.940192 0.62608566E+01  0.57926301E+02                                 1.598007                            1.469886      -0.782003       2.515250                    0.999605       3.313424       9.064036       0.511563       1.294091      -0.705543       0.006563       0.009566       0.035390       0.037243       0.005274       0.003793       0.002340      -0.031984       0.029499      -0.022115       0.008034       0.014081              1.690334       1.279117       0.030196       0.154266       1.381957       0.231176       2.409929           0.000016
           17              H       5.491335      10.699285      14.570553       0.108984       1.148647 0.86830527E+01  0.86731938E+02                                 1.793137                            1.709955      -0.998133       2.403282                    0.997484       3.516160       9.826797       0.485592       1.262781      -0.713556       0.028789      -0.022241       0.010909       0.037980      -0.014331       0.004102       0.001447      -0.005853       0.003556      -0.016188       0.001979       0.014208              1.822697       2.115831      -0.283269       0.276446       1.581619      -0.172575       1.770640          -0.000014
           18              H       4.281464      10.188935      22.574502       0.113839       1.058367 0.74275646E+01  0.71840891E+02                                 1.729672                            1.601629      -1.180485       2.319224                    0.994990       3.584855      10.081904       0.488958       1.295117      -0.704218       0.010620      -0.016040       0.029592       0.035295      -0.005416      -0.005411      -0.009452       0.017264       0.025284      -0.018589       0.005225       0.013364              1.811727       1.612318      -0.187391       0.328402       1.505861      -0.403559       2.317003           0.000014
           19              H      10.023369       4.737220      22.675453       0.096637       1.170189 0.82110628E+01  0.80896882E+02                                 1.818570                            1.662117      -0.933625       2.433834                    0.998471       3.486091       9.682828       0.492741       1.261697      -0.713554      -0.001390      -0.030930       0.036094       0.047554       0.000184       0.001971      -0.005872      -0.019739       0.044825      -0.017476       0.000124       0.017352              1.897013       1.395058       0.065853      -0.005197       2.278055      -0.546984       2.017927           0.000021
           20              H       5.930025      12.197680      18.454752       0.117186       1.240835 0.10205030E+02  0.10653444E+03                                 1.925611                            1.878290      -1.025834       2.386500                    0.996211       3.710948      10.733695       0.452572       1.296410      -0.706221       0.014716       0.031436      -0.001064       0.034726       0.012563       0.002545       0.004946      -0.007187       0.016542      -0.015868       0.001964       0.013903              1.941321       2.048225       0.465440       0.017916       2.079051      -0.027336       1.696689           0.000007
           21              H       6.143724      10.647931      18.478788       0.116527       1.086731 0.81962251E+01  0.80337601E+02                                 1.715834                            1.648249      -0.675931       2.558488                    0.999674       3.315944       9.047375       0.502734       1.242976      -0.719583       0.022774      -0.030885       0.001386       0.038399      -0.011059       0.003336       0.002092      -0.013397       0.003331      -0.014477       0.002100       0.012378              1.746766       1.986999      -0.396059       0.077886       1.687922      -0.120055       1.565378           0.000003
           22              H       5.042521      10.455754      12.332812       0.112232       1.099534 0.83084031E+01  0.81857145E+02                                 1.725176                            1.660945      -0.861855       2.466867                    0.999040       3.409334       9.379472       0.499278       1.245158      -0.718013       0.022574      -0.025416      -0.017519       0.038242      -0.017318       0.001015       0.004866      -0.001723       0.008970      -0.019583       0.003124       0.016459              1.736067       1.809587      -0.201407      -0.206047       1.625971       0.248731       1.772644          -0.000022
           23              H       2.005290       8.952410      19.209478       0.122740       1.067417 0.84092708E+01  0.84574812E+02                                 1.802502                            1.751008      -1.217998       2.300459                    0.993388       3.812094      11.222221       0.445425       1.367254      -0.689196       0.026337       0.017431       0.003075       0.031732       0.007086       0.010509       0.003861       0.000252       0.015355      -0.011692      -0.003782       0.015474              1.826572       2.013709       0.432465       0.032280       1.795308       0.038785       1.670698           0.000005
           24              H       9.518141       9.067939      19.279183       0.126027       1.083129 0.80701806E+01  0.79930575E+02                                 1.793743                            1.694946      -1.031288       2.392271                    0.996280       3.618049      10.397486       0.463251       1.334934      -0.696826      -0.029044       0.024729       0.001096       0.038161      -0.006076       0.003077       0.005638       0.011609      -0.013126      -0.011762       0.001142       0.010621              1.854612       1.943427      -0.514739      -0.179469       1.968723       0.096645       1.651685           0.000006
           25              H      10.530263       8.558166      21.723632       0.112903       0.958481 0.67782615E+01  0.64324889E+02                                 1.647917                            1.554465      -0.936815       2.436599                    0.998064       3.501781       9.878123       0.482803       1.336827      -0.695983       0.003333       0.032738       0.010889       0.034662       0.000575       0.002414       0.002965      -0.021507       0.031247      -0.016185       0.004157       0.012028              1.691529       1.364564       0.172064       0.030886       2.202551       0.197898       1.507473           0.000012
           26              H       2.519206       8.709665      12.431359       0.101867       1.090367 0.79254311E+01  0.78064291E+02                                 1.772905                            1.661274      -1.196917       2.302660                    0.994481       3.745663      10.699449       0.476196       1.305843      -0.701377       0.015997       0.018024      -0.024379       0.034280       0.007347      -0.002621      -0.001643       0.001366       0.018111      -0.010416       0.002050       0.008366              1.812562       1.576189       0.312695      -0.223533       1.832577      -0.343351       2.028919          -0.000013
           27              H       9.647144       6.223209      15.772347       0.106832       1.071705 0.76823046E+01  0.74741089E+02                                 1.727722                            1.617598      -1.053800       2.375178                    0.996502       3.573600       9.995262       0.492898       1.277265      -0.708489      -0.015293      -0.022770       0.025566       0.037496       0.007347      -0.003597      -0.000778      -0.001166       0.022487      -0.011363       0.002053       0.009310              1.766722       1.481919       0.282211      -0.241658       1.854612      -0.280339       1.963633          -0.000006
           28              H       9.301687       5.669300      13.568257       0.100984       1.043573 0.73533063E+01  0.71168514E+02                                 1.726147                            1.602174      -1.177876       2.305782                    0.995921       3.739637      10.629637       0.483429       1.309086      -0.700119      -0.016187      -0.026270      -0.007237       0.031694       0.005371       0.001225       0.001525      -0.000189       0.015847      -0.008016       0.001680       0.006336              1.788053       1.604531       0.475948       0.106538       2.174931       0.169327       1.584698          -0.000009
           29              H       9.442177       7.583564      17.486106       0.290835       0.618865 0.40571412E+01  0.33740042E+02                                 1.231060                            1.206146      -0.997134       2.511748                    0.999944       2.482446       6.476441       0.547734       1.344655      -0.697550      -0.035195      -0.017060      -0.004649       0.039387       0.014599      -0.003825       0.008280       0.034281       0.008455      -0.026724       0.005586       0.021138              1.234793       1.267413       0.152869       0.077886       1.187065       0.082482       1.249900          -0.000003
           30              H       4.802605      10.466919      16.714554       0.293542       0.613187 0.40570765E+01  0.34030186E+02                                 1.255994                            1.230903      -1.090139       2.458666                    0.999926       2.645167       7.127674       0.521422       1.400444      -0.684595      -0.000040      -0.034146      -0.009860       0.035541      -0.010173       0.011516       0.002352      -0.030114       0.017739      -0.025492       0.010058       0.015433              1.258068       1.101350       0.092351       0.057421       1.393975       0.143079       1.278880          -0.000005
           31              H       8.359277       4.836057       9.405241       0.103057       1.114557 0.81502343E+01  0.81093267E+02                                 1.814019                            1.695145      -1.336913       2.230743                    0.994605       3.886651      11.272111       0.465604       1.322131      -0.697040      -0.020187      -0.025203      -0.006854       0.033010       0.006056      -0.001603       0.003267      -0.003497       0.000844      -0.007782       0.001132       0.006650              1.867875       1.855319       0.589581       0.117844       2.147231       0.135691       1.601076          -0.000008
           32              H       8.353382       1.896000       5.340773       0.100772       1.077765 0.79496394E+01  0.78979100E+02                                 1.816863                            1.708603      -1.305831       2.259619                    0.994031       3.841051      11.304979       0.447688       1.377103      -0.686719       0.013282      -0.018496       0.037351       0.043745      -0.009452       0.004815      -0.006586       0.009206       0.025006      -0.015123      -0.000032       0.015155              1.867480       1.670876      -0.148431       0.183818       1.575838      -0.381061       2.355726           0.000002
           33              H       9.100528       2.894667       1.663283       0.088811       1.118263 0.78597568E+01  0.77044566E+02                                 1.787950                            1.640992      -1.134890       2.323803                    0.996469       3.698693      10.445644       0.486338       1.284799      -0.706169       0.024105       0.001944      -0.034131       0.041830      -0.002897      -0.003549      -0.010298       0.003167       0.033389      -0.013558      -0.002418       0.015976              1.873517       2.003603      -0.010736      -0.517041       1.422486       0.007066       2.194461           0.000013
           34              H       3.928083       5.576609       2.050261       0.112770       1.144012 0.83686989E+01  0.82443995E+02                                 1.754429                            1.651930      -1.021391       2.390723                    0.997953       3.429935       9.377505       0.508450       1.222803      -0.722641      -0.006206       0.014736       0.034963       0.038446       0.008351      -0.004029       0.012613      -0.014858       0.020928      -0.018295      -0.000111       0.018406              1.812031       1.650223      -0.117183      -0.357986       1.566413       0.210651       2.219458           0.000015
           35              H       6.029975       7.151104      23.314807       0.119016       1.133527 0.83899022E+01  0.82036081E+02                                 1.694149                            1.617877      -0.983746       2.413156                    0.998473       3.275737       8.688812       0.535418       1.169945      -0.736628      -0.009829      -0.035753      -0.015490       0.040185       0.004038      -0.004009       0.010756      -0.022135       0.021871      -0.017079      -0.001033       0.018112              1.709442       1.514123       0.257902       0.005803       2.075594       0.198140       1.538610           0.000035
           36              H       9.070636      10.171278      13.561046       0.106369       1.084965 0.81478158E+01  0.80903901E+02                                 1.778154                            1.695395      -1.206474       2.299461                    0.995414       3.735111      10.752259       0.466279       1.322914      -0.698309       0.008383      -0.029583      -0.015129       0.034269      -0.002273       0.003065       0.002578      -0.017771       0.015407      -0.012394       0.004021       0.008373              1.802012       1.520623      -0.330659      -0.100324       2.124087       0.315068       1.761325          -0.000009
           37              H       9.403764      10.361314      15.815612       0.102646       1.089164 0.80157950E+01  0.79392190E+02                                 1.785541                            1.681458      -1.320934       2.242037                    0.993310       3.838483      11.092190       0.467539       1.322686      -0.697252       0.015660      -0.026158       0.017437       0.035122      -0.004625       0.006335      -0.000816      -0.007935      -0.000957      -0.009433       0.001358       0.008075              1.830731       1.592451      -0.410284       0.220776       2.079826      -0.370753       1.819917          -0.000002
           38              H       7.666152       4.432268      15.757926       0.116631       1.175424 0.88560053E+01  0.88611654E+02                                 1.805824                            1.716959      -0.949669       2.431486                    0.998522       3.418691       9.462800       0.490388       1.248283      -0.717921      -0.012998       0.032489       0.015971       0.038465      -0.011716       0.000706       0.000195      -0.021675      -0.005751      -0.015041      -0.001878       0.016919              1.826716       1.579302      -0.123004      -0.097801       2.140467       0.324018       1.760380          -0.000012
           39              H       5.558734       3.771808       3.259266       0.116575       1.080464 0.76646500E+01  0.74501634E+02                                 1.732430                            1.611234      -1.236498       2.293246                    0.995444       3.566845       9.960998       0.496108       1.270154      -0.709715      -0.030713       0.015498      -0.001824       0.034450      -0.007777      -0.004020      -0.000074       0.001032       0.004749      -0.009339       0.001011       0.008327              1.794115       2.369825      -0.364587       0.211429       1.433685      -0.154445       1.578834           0.000009
           40              H       1.447435       8.223104       5.081186       0.100393       1.119513 0.79456088E+01  0.77859741E+02                                 1.762802                            1.630673      -1.256103       2.270396                    0.996167       3.661821      10.237102       0.498061       1.254982      -0.712500       0.004469       0.013922       0.039482       0.042102      -0.004761       0.002932       0.001613      -0.004748       0.021530      -0.009575       0.001727       0.007848              1.826609       1.320846       0.095617       0.124029       1.740133       0.257762       2.418847           0.000001
           41              H       9.380385      10.475954      11.393009       0.109131       0.956947 0.69425013E+01  0.66745258E+02                                 1.684725                            1.602782      -1.165009       2.326546                    0.994619       3.721570      10.811293       0.459132       1.387600      -0.684710       0.026868      -0.018588       0.012562       0.035003      -0.011894       0.004197       0.002247       0.003601       0.013537      -0.015287       0.004929       0.010358              1.717658       1.862400      -0.392152       0.250306       1.648596      -0.170060       1.641979          -0.000007
           42              H       8.902525      10.209327       9.160075       0.112727       1.023057 0.75945921E+01  0.74493612E+02                                 1.747972                            1.666686      -1.208730       2.309095                    0.994389       3.719435      10.829196       0.455258       1.371622      -0.688337       0.019615      -0.024734      -0.020177       0.037465      -0.012532      -0.002515       0.003603       0.003070       0.016273      -0.015391       0.002886       0.012505              1.770359       1.743456      -0.396262      -0.216720       1.856488       0.292589       1.711134          -0.000006
           43              H       7.259648       4.214783      13.510570       0.111213       1.105051 0.82243750E+01  0.80656555E+02                                 1.719730                            1.643313      -0.837197       2.478790                    0.999220       3.362466       9.167066       0.507225       1.231314      -0.721514      -0.019424       0.028425      -0.013750       0.037072      -0.012979       0.003866       0.000611      -0.018774       0.004781      -0.017540       0.002208       0.015332              1.739245       1.616015      -0.159753       0.194617       1.861981      -0.269926       1.739738          -0.000023
           44              H       0.870387       7.144383       0.716269       0.119971       0.940191 0.62608526E+01  0.57926256E+02                                 1.598007                            1.469885      -0.782003       2.515250                    0.999605       3.313423       9.064033       0.511563       1.294091      -0.705543      -0.006563      -0.009566      -0.035390       0.037243       0.005274       0.003793       0.002340      -0.031984       0.029499      -0.022115       0.008034       0.014081              1.690334       1.279117       0.030196       0.154266       1.381957       0.231176       2.409928           0.000016
           45              H       5.819018       3.334221       9.465331       0.108984       1.148647 0.86830499E+01  0.86731903E+02                                 1.793137                            1.709955      -0.998133       2.403282                    0.997484       3.516159       9.826794       0.485592       1.262781      -0.713555      -0.028789       0.022241      -0.010909       0.037980      -0.014331       0.004102       0.001447      -0.005853       0.003556      -0.016188       0.001979       0.014208              1.822697       2.115831      -0.283269       0.276446       1.581619      -0.172575       1.770640          -0.000014
           46              H       7.028889       3.844571       1.461382       0.113839       1.058367 0.74275646E+01  0.71840888E+02                                 1.729672                            1.601629      -1.180484       2.319224                    0.994990       3.584855      10.081902       0.488959       1.295116      -0.704219      -0.010620       0.016040      -0.029592       0.035295      -0.005416      -0.005411      -0.009452       0.017264       0.025284      -0.018589       0.005225       0.013364              1.811727       1.612317      -0.187391       0.328401       1.505861      -0.403559       2.317002           0.000014
           47              H       1.286984       9.296286       1.360431       0.096637       1.170188 0.82110533E+01  0.80896765E+02                                 1.818569                            1.662116      -0.933624       2.433834                    0.998471       3.486089       9.682821       0.492741       1.261697      -0.713554       0.001390       0.030930      -0.036094       0.047554       0.000184       0.001971      -0.005872      -0.019738       0.044825      -0.017476       0.000124       0.017352              1.897012       1.395058       0.065853      -0.005196       2.278054      -0.546983       2.017925           0.000021
           48              H       5.380328       1.835826       5.581132       0.117185       1.240836 0.10205037E+02  0.10653454E+03                                 1.925612                            1.878292      -1.025835       2.386499                    0.996211       3.710949      10.733700       0.452572       1.296411      -0.706221      -0.014717      -0.031436       0.001064       0.034726       0.012563       0.002545       0.004946      -0.007187       0.016542      -0.015868       0.001964       0.013903              1.941323       2.048226       0.465440       0.017916       2.079052      -0.027336       1.696690           0.000007
           49              H       5.166629       3.385575       5.557096       0.116527       1.086731 0.81962252E+01  0.80337602E+02                                 1.715834                            1.648249      -0.675931       2.558488                    0.999674       3.315944       9.047375       0.502734       1.242976      -0.719583      -0.022774       0.030885      -0.001386       0.038399      -0.011059       0.003336       0.002092      -0.013397       0.003331      -0.014477       0.002100       0.012378              1.746766       1.986999      -0.396059       0.077886       1.687922      -0.120055       1.565378           0.000003
           50              H       6.267832       3.577752      11.703072       0.112232       1.099534 0.83084086E+01  0.81857207E+02                                 1.725176                            1.660945      -0.861856       2.466867                    0.999040       3.409335       9.379473       0.499279       1.245157      -0.718014      -0.022574       0.025416       0.017519       0.038242      -0.017318       0.001015       0.004866      -0.001723       0.008970      -0.019583       0.003124       0.016459              1.736067       1.809587      -0.201407      -0.206047       1.625971       0.248731       1.772644          -0.000022
           51              H       9.305063       5.081096       4.826406       0.122740       1.067417 0.84092707E+01  0.84574815E+02                                 1.802502                            1.751008      -1.217998       2.300459                    0.993388       3.812094      11.222223       0.445425       1.367254      -0.689196      -0.026337      -0.017431      -0.003075       0.031732       0.007086       0.010509       0.003861       0.000252       0.015355      -0.011692      -0.003782       0.015474              1.826572       2.013709       0.432465       0.032280       1.795308       0.038785       1.670699           0.000005
           52              H       1.792212       4.965567       4.756701       0.126027       1.083129 0.80701812E+01  0.79930580E+02                                 1.793743                            1.694946      -1.031288       2.392271                    0.996280       3.618049      10.397485       0.463251       1.334934      -0.696826       0.029044      -0.024729      -0.001097       0.038161      -0.006076       0.003077       0.005638       0.011609      -0.013126      -0.011762       0.001142       0.010621              1.854612       1.943427      -0.514739      -0.179469       1.968723       0.096645       1.651685           0.000006
           53              H       0.780090       5.475340       2.312252       0.112903       0.958481 0.67782602E+01  0.64324877E+02                                 1.647918                            1.554466      -0.936815       2.436599                    0.998064       3.501781       9.878125       0.482803       1.336827      -0.695982      -0.003333      -0.032738      -0.010889       0.034662       0.000575       0.002414       0.002965      -0.021507       0.031247      -0.016185       0.004157       0.012028              1.691530       1.364564       0.172064       0.030886       2.202552       0.197898       1.507473           0.000012
           54              H       8.791147       5.323841      11.604525       0.101867       1.090367 0.79254348E+01  0.78064339E+02                                 1.772905                            1.661274      -1.196918       2.302660                    0.994481       3.745664      10.699453       0.476196       1.305843      -0.701377      -0.015997      -0.018024       0.024379       0.034280       0.007346      -0.002621      -0.001643       0.001366       0.018111      -0.010416       0.002050       0.008366              1.812562       1.576190       0.312695      -0.223533       1.832577      -0.343351       2.028920          -0.000013
           55              H       1.663209       7.810297       8.263537       0.106832       1.071705 0.76823046E+01  0.74741089E+02                                 1.727722                            1.617598      -1.053801       2.375177                    0.996502       3.573600       9.995262       0.492898       1.277265      -0.708489       0.015293       0.022770      -0.025566       0.037496       0.007347      -0.003597      -0.000778      -0.001166       0.022487      -0.011363       0.002053       0.009310              1.766722       1.481919       0.282211      -0.241658       1.854612      -0.280339       1.963633          -0.000006
           56              H       2.008666       8.364206      10.467627       0.100984       1.043574 0.73533155E+01  0.71168620E+02                                 1.726148                            1.602175      -1.177877       2.305782                    0.995921       3.739639      10.629641       0.483429       1.309085      -0.700119       0.016187       0.026270       0.007237       0.031694       0.005371       0.001225       0.001525      -0.000189       0.015847      -0.008016       0.001680       0.006336              1.788054       1.604531       0.475948       0.106538       2.174932       0.169327       1.584699          -0.000009
           57              H       1.868176       6.449942       6.549778       0.290835       0.618865 0.40571424E+01  0.33740052E+02                                 1.231060                            1.206146      -0.997134       2.511748                    0.999944       2.482446       6.476439       0.547735       1.344654      -0.697550       0.035195       0.017060       0.004649       0.039387       0.014599      -0.003825       0.008280       0.034281       0.008455      -0.026724       0.005586       0.021138              1.234793       1.267413       0.152869       0.077886       1.187065       0.082482       1.249900          -0.000003
           58              H       6.507748       3.566587       7.321330       0.293542       0.613187 0.40570773E+01  0.34030191E+02                                 1.255994                            1.230903      -1.090139       2.458666                    0.999926       2.645167       7.127672       0.521422       1.400443      -0.684596       0.000040       0.034146       0.009860       0.035541      -0.010173       0.011516       0.002352      -0.030114       0.017739      -0.025492       0.010058       0.015433              1.258068       1.101350       0.092351       0.057421       1.393974       0.143079       1.278880          -0.000005
           59              C       2.371536       8.499732      14.421530      -0.093970      32.499361 0.43200464E+03  0.10221956E+05                                 9.072280                            7.109990      -0.172643       1.925341                    0.998552      29.651051      87.785686       0.589902       0.438814      -1.041968      -0.015546      -0.022897      -0.017778       0.032893      -0.017262      -0.000574       0.005280      -0.004348      -0.101908      -0.034518      -0.000141       0.034659              9.950157       6.795938       2.875946       0.047793       9.385990       0.047104      13.668544          -0.000029
           60              C       7.513422      10.013444      23.234528      -0.015290      36.104206 0.44724394E+03  0.10531287E+05                                 9.527183                            7.061155       0.009239       2.008975                    0.999450      27.377116      77.363156       0.622201       0.418060      -1.069025      -0.027607      -0.017247       0.021590       0.039061       0.003654       0.012605       0.000868       0.008043       0.014335      -0.010691      -0.005635       0.016326             11.584525       9.717044       3.975389      -4.924077      10.975887      -2.311249      14.060643           0.000016
           61              C       2.088007       8.185371      16.853962       0.491154      25.404310 0.28452320E+03  0.60435462E+04                                 7.878095                            5.916016       0.063274       2.074454                    0.999604      22.739997      63.058649       0.625115       0.461288      -1.032667       0.020438       0.020000       0.053126       0.060333      -0.032668      -0.011236      -0.019633      -0.112927      -0.037020      -0.064154      -0.010283       0.074438              9.078180       7.920018       1.658706      -0.833022       5.514607       1.364440      13.799915          -0.000006
           62              C       3.237182      11.746474      19.491900       0.025227      27.434283 0.36177502E+03  0.81838423E+04                                 8.082549                            6.493587      -0.045514       1.996850                    0.998529      27.261696      78.760618       0.619477       0.437081      -1.043635      -0.035254      -0.001802       0.042957       0.055601       0.034057       0.016863       0.007220      -0.086976       0.017843      -0.061023       0.005587       0.055436              8.878455      10.668913      -1.585819      -1.809631       5.284059      -1.291159      10.682394           0.000014
           63              C       2.787663      11.155896      21.644314       0.042981      27.041758 0.34955393E+03  0.78158663E+04                                 7.928091                            6.312543       0.203557       2.070170                    0.999810      26.864440      76.397522       0.640792       0.427490      -1.052646      -0.001581       0.021935      -0.051074       0.055607       0.028466      -0.018811       0.011003      -0.041021       0.026847      -0.047892       0.017182       0.030710              8.792889      10.405663      -1.851033      -0.404352       5.623260      -1.574243      10.349744           0.000027
           64              C       7.106277       8.774903      22.813900      -0.122550      31.746762 0.43244940E+03  0.10198963E+05                                 8.810300                            7.027462      -0.008830       1.969720                    0.999567      29.657188      86.652641       0.606446       0.428246      -1.052054      -0.023691       0.002341       0.015812       0.028579      -0.008126       0.009897       0.017753      -0.005503       0.066268      -0.026974      -0.004034       0.031008              9.916053       8.563566       2.749660      -3.487049      10.070423      -1.193267      11.114171           0.000026
           65              C       2.362216       1.674001       6.538482       0.582602      22.623716 0.24505586E+03  0.50502936E+04                                 7.364933                            5.536833      -0.003098       2.052503                    0.999663      22.374108      62.550928       0.633528       0.469125      -1.021035      -0.017886      -0.008297      -0.050022       0.053767       0.009004      -0.022414      -0.004270       0.138439      -0.174428      -0.061712      -0.040363       0.102075              8.525817       4.720514      -0.332908       1.697006       7.966881       0.192203      12.890055          -0.000002
           66              C       3.095078       2.063261      10.764951       0.072633      34.449787 0.43045899E+03  0.10069283E+05                                 9.300509                            6.997350      -0.095530       1.979165                    0.999514      26.851673      76.361324       0.613865       0.426547      -1.060530       0.002761       0.002088      -0.005473       0.006476      -0.008504       0.004305       0.009529       0.020015       0.045964      -0.023590       0.005431       0.018159             10.644107       6.665472      -1.693664       2.345005       8.735452       0.280501      16.531396          -0.000012
           67              C      10.215840       7.361695      20.143994       0.088941      31.810857 0.37501955E+03  0.84222842E+04                                 8.725454                            6.442235       0.304934       2.127918                    0.999245      25.050052      68.387427       0.657173       0.415002      -1.074541       0.007318       0.034306      -0.021292       0.041034      -0.005248      -0.002550      -0.018659      -0.002241       0.020532      -0.019169      -0.002374       0.021543             10.451894       4.426132       0.972733       0.041153      13.076286      -2.552294      13.853264           0.000009
           68              C       8.349684      10.907685      22.336547       0.553895      24.128302 0.26625696E+03  0.55992972E+04                                 7.690512                            5.766651      -0.063296       2.022227                    0.999568      23.122439      65.187982       0.621865       0.468358      -1.021990       0.029189       0.031183      -0.040395       0.058789      -0.076919       0.007186       0.006283       0.049827      -0.139175      -0.062911      -0.041168       0.104079              9.158301       8.222301       3.727294      -2.351684       8.378869      -1.521500      10.873732           0.000019
           69              C       5.018795       6.038759       0.428319      -0.113890      31.853022 0.42050824E+03  0.98309382E+04                                 8.786523                            6.894131       0.097188       2.003833                    0.999760      29.296991      84.740699       0.618116       0.423854      -1.056617      -0.009536      -0.021010       0.001618       0.023129       0.003335       0.018917       0.013553      -0.037991       0.013637      -0.031521       0.002202       0.029319             10.040869       8.397578       2.616158      -3.995654       9.170762      -1.098906      12.554266           0.000046
           70              C       2.499959       3.083265      10.038827      -0.145950      32.414858 0.44786853E+03  0.10673323E+05                                 8.952573                            7.162395      -0.054782       1.954363                    0.999063      30.187462      89.147562       0.598356       0.429534      -1.049512      -0.003644      -0.011982      -0.021438       0.024828       0.005907      -0.007441       0.018992      -0.013752      -0.035756      -0.025745       0.002495       0.023250              9.802856       6.521400      -2.324954       1.921012       9.099280      -0.570102      13.787887          -0.000018
           71              C       2.627028       1.813418       7.999623      -0.024259      35.537159 0.44301376E+03  0.10399458E+05                                 9.382017                            7.013539       0.128557       2.051450                    0.999411      27.120251      76.339698       0.626649       0.416379      -1.070871       0.006539       0.000897       0.039121       0.039674       0.000604      -0.001514      -0.002300      -0.000985      -0.026562      -0.009375       0.003656       0.005719             10.929391       6.366202      -1.737790       1.990029       9.114029       0.625087      17.307943          -0.000004
           72              C       2.287953       2.962823       8.685607      -0.099106      31.704474 0.43615254E+03  0.10331997E+05                                 8.855867                            7.094948      -0.118942       1.935678                    0.999440      29.791638      87.896836       0.597405       0.432804      -1.046861       0.005825      -0.018053       0.021186       0.028437       0.001869       0.005383      -0.017113       0.013188      -0.052924      -0.028213       0.011821       0.016392              9.673331       5.998285      -2.014072       1.080870       9.326949       0.986172      13.694759          -0.000007
           73              C       4.451624      12.314657      16.402808       0.479513      24.176659 0.28459570E+03  0.60622997E+04                                 7.678848                            5.947320      -0.023645       2.045850                    0.999447      22.998353      64.448358       0.616952       0.466064      -1.027152       0.013944       0.016611       0.048803       0.053405       0.008250      -0.018205      -0.021672       0.119778      -0.047423      -0.062126      -0.010753       0.072879              8.687253       5.112734      -0.801290       2.252443       7.790110      -0.638307      13.158916          -0.000007
           74              C       3.398641      10.385175       8.714931      -0.096550      30.655944 0.42108967E+03  0.98661333E+04                                 8.607837                            6.936899       0.121861       2.020353                    0.999572      29.138048      84.883809       0.610023       0.428536      -1.051775       0.003353       0.020536       0.022475       0.030628      -0.002630      -0.012961       0.006861      -0.002291      -0.076714      -0.030397       0.010642       0.019754              9.332996       6.190024      -1.328214       1.608385       8.746706      -0.362875      13.062258          -0.000016
           75              C       4.903222      10.634048      20.704510      -0.104574      30.691966 0.40540770E+03  0.93865535E+04                                 8.587151                            6.771626       0.084254       2.015266                    0.999280      28.560021      82.064366       0.623687       0.424156      -1.057002      -0.010746      -0.004120       0.023146       0.025849       0.011724      -0.004236       0.023360      -0.027829      -0.079616      -0.037125      -0.001166       0.038291              9.651831      10.507765      -1.562273      -0.225154       5.521951      -2.559358      12.925778           0.000026
           76              C       9.978182       6.040843      19.849073       0.014336      28.653679 0.34958244E+03  0.77983639E+04                                 8.179178                            6.288238       0.188944       2.066532                    0.999720      26.796236      75.534577       0.647310       0.424170      -1.057175       0.008048      -0.053063       0.043197       0.068894      -0.027515       0.000216       0.003515       0.111638       0.010068      -0.064089       0.003529       0.060560              9.249274       4.258978       1.158695       0.262432      13.067915      -0.892946      10.420930           0.000013
           77              C       2.622173       3.067646      13.023844      -0.140976      32.472139 0.45647432E+03  0.10917615E+05                                 8.961455                            7.232267       0.008286       1.976618                    0.999082      30.047634      88.557946       0.595979       0.429698      -1.050631       0.011006      -0.004786       0.023051       0.025989      -0.005206       0.009194      -0.018993       0.007915      -0.029807      -0.024795       0.002349       0.022446              9.694543       8.378498      -2.632942       0.734405       7.298433       1.427856      13.406699          -0.000022
           78              C       2.902996       3.221942      14.368171      -0.097586      31.666755 0.43948502E+03  0.10428556E+05                                 8.857258                            7.123119      -0.108586       1.941393                    0.999238      29.732498      87.735679       0.596209       0.432940      -1.047001       0.011473      -0.012117      -0.022085       0.027681       0.002833      -0.017142       0.007329      -0.002471      -0.051152      -0.027540       0.011257       0.016283              9.616790       8.996220      -2.938033       2.236449       7.305008       0.150091      12.549142          -0.000020
           79              C       4.086628      12.084097      14.967626      -0.019335      35.427803 0.44516285E+03  0.10470758E+05                                 9.385397                            7.038245      -0.008429       2.003613                    0.999349      27.329092      77.201605       0.624030       0.417293      -1.069445      -0.006104       0.011019      -0.039884       0.041826       0.008702      -0.005050       0.000560      -0.027086      -0.000996      -0.017400       0.001087       0.016313             10.833817       9.171108      -2.508556       2.827762       6.961062       0.542353      16.369282          -0.000012
           80              C       3.635337      10.514340      10.068632      -0.155354      31.630464 0.44542989E+03  0.10567863E+05                                 8.740110                            7.098648       0.144623       2.017997                    0.999561      29.852463      87.073807       0.608548       0.424232      -1.056050       0.003280       0.007686      -0.030706       0.031823      -0.018593       0.011754      -0.016735      -0.003432      -0.060680      -0.027842      -0.008267       0.036109              9.408852       6.172222      -0.948582       1.114861       8.741024       1.146535      13.313309          -0.000024
           81              C      10.316677       6.687580      22.420673      -0.121296      31.086943 0.40477225E+03  0.93251744E+04                                 8.544624                            6.680139       0.354552       2.098654                    0.999791      28.192922      79.602566       0.643085       0.413420      -1.068703       0.004965       0.011811      -0.018935       0.022863       0.003324       0.006808       0.004035      -0.020345       0.050892      -0.020213       0.000801       0.019411              9.721825       4.790566       0.847870       0.785166      12.019943      -0.029607      12.354965           0.000037
           82              C       4.810586      11.201379      14.182854      -0.120785      31.288686 0.43791814E+03  0.10365104E+05                                 8.723099                            7.070295       0.040558       1.987700                    0.999244      29.729449      87.148065       0.604522       0.428069      -1.051689      -0.012429       0.011794      -0.032140       0.036422      -0.014377       0.004136      -0.014424      -0.016302      -0.088374      -0.033175      -0.001404       0.034579              9.428801       8.629614      -1.681572       0.922638       6.280063       1.181995      13.376725          -0.000020
           83              C       4.029389      10.592910      21.775069      -0.129570      31.178839 0.42139235E+03  0.98357141E+04                                 8.603730                            6.849842       0.171792       2.032133                    0.999693      28.998997      83.227343       0.628465       0.417547      -1.062856       0.016746       0.002781      -0.028439       0.033120      -0.002079      -0.000591      -0.010697      -0.000285       0.025359      -0.010889      -0.003708       0.014597              9.564353      11.391419      -2.007634      -0.231434       5.732012      -1.971525      11.569627           0.000033
           84              C      10.072316       5.401113      22.026244       0.068420      26.085131 0.32320987E+03  0.70686764E+04                                 7.665335                            6.013997       0.213938       2.080660                    0.999816      26.005313      72.536905       0.667390       0.419636      -1.060224       0.003792       0.006911      -0.044372       0.045067      -0.017809      -0.012615      -0.032133       0.056449       0.006089      -0.055108       0.021998       0.033110              8.580123       4.221761       0.920560       0.637448      11.366337       0.544515      10.152270           0.000036
           85              C       5.474745      11.344143      18.388893      -0.082957      26.672872 0.35927383E+03  0.81248935E+04                                 7.954512                            6.370225      -0.237070       1.940907                    0.997545      27.859930      80.857436       0.639438       0.423560      -1.050349      -0.087459      -0.015635      -0.076444       0.117206      -0.009447       0.037569       0.004384      -0.012219       0.121165      -0.046534      -0.010742       0.057276              9.137611       8.874551       0.360364      -0.584614       5.647069      -1.168805      12.891215           0.000006
           86              C       4.539862      11.053798      12.838527      -0.139858      31.928244 0.44371191E+03  0.10530983E+05                                 8.847707                            7.121591      -0.005065       1.974495                    0.998835      29.794936      87.301777       0.602080       0.428632      -1.051925       0.005421       0.008735       0.029459       0.031202      -0.007937      -0.016265       0.013836      -0.028243      -0.055810      -0.030436      -0.001611       0.032046              9.641215       9.299108      -1.769829       2.119275       6.263952       0.152413      13.360585          -0.000025
           87              C      10.250570       8.456039      19.108768      -0.088240      28.015767 0.37211224E+03  0.84990688E+04                                 8.283730                            6.535486      -0.443685       1.878980                    0.996030      28.082633      82.213180       0.623011       0.430440      -1.044939      -0.007322      -0.073100      -0.091484       0.117331       0.013146       0.013544       0.029186      -0.007634       0.172285      -0.043090      -0.026450       0.069541              9.689298       6.171702      -0.045092      -0.933800       9.204442      -1.852797      13.691750           0.000009
           88              C       3.529058      11.782401      12.228016       0.067039      34.638366 0.42602346E+03  0.99320904E+04                                 9.305964                            6.942293       0.012809       2.014651                    0.999479      26.753640      75.763630       0.619292       0.424232      -1.062793       0.003620       0.004219       0.006339       0.008432      -0.000905       0.006035      -0.001733      -0.018301       0.046154      -0.017954       0.001247       0.016706             10.689538       8.897283      -2.383849       1.909996       6.861096       0.933245      16.310236          -0.000014
           89              C       4.508162      11.227519      19.539010       0.092391      31.551751 0.38459015E+03  0.87198583E+04                                 8.769778                            6.594378       0.105420       2.064776                    0.999564      25.364894      70.313527       0.637109       0.424015      -1.065348       0.027862      -0.002501      -0.027868       0.039487       0.005492      -0.017012       0.007232       0.005664       0.040682      -0.020837      -0.003445       0.024281             10.267158      11.127903      -1.120866      -2.303461       5.426873      -2.472651      14.246700           0.000006
           90              C       1.271802       7.169720      12.731808       0.072394      35.280630 0.40908528E+03  0.94214160E+04                                 9.340800                            6.751594       0.008333       2.012205                    0.999326      26.406144      73.822873       0.636464       0.417859      -1.069035       0.002700      -0.001022       0.003121       0.004251       0.005355       0.004668       0.002677      -0.006438       0.038208      -0.012930      -0.001551       0.014482             10.785859       6.339232       2.915419       1.518364      10.148070       1.720102      15.870274          -0.000023
           91              C      10.378246       7.676581      21.469573      -0.093979      30.370482 0.40918158E+03  0.94901781E+04                                 8.541895                            6.817687       0.103046       2.024718                    0.999207      28.353978      81.381685       0.619953       0.425980      -1.056505      -0.003073      -0.011658       0.016902       0.020761      -0.006933      -0.002317       0.002150       0.008982      -0.069431      -0.023384       0.003334       0.020049              9.609829       4.755901       0.681354       0.381825      10.938777      -1.059187      13.134809           0.000027
           92              C       1.788496       7.784316      15.435845      -0.017813      36.096970 0.42788458E+03  0.99570281E+04                                 9.457833                            6.875102       0.017630       2.014302                    0.999324      27.028418      75.739798       0.635389       0.414250      -1.072287       0.009974      -0.017767      -0.040659       0.045479      -0.011423       0.002781      -0.001035       0.018848      -0.022346      -0.011103      -0.007762       0.018865             11.087606       6.477353       2.901301       0.490997      10.281526       1.674178      16.503940          -0.000013
           93              C       2.113349       8.200417      13.097153      -0.141388      33.621714 0.43877522E+03  0.10389447E+05                                 9.155256                            7.072645       0.021789       1.982007                    0.999134      29.826079      87.420319       0.605066       0.427516      -1.052132       0.002725      -0.005150       0.027365       0.027978      -0.014336      -0.019053      -0.018828       0.006495       0.017988      -0.035034       0.011192       0.023842             10.135540       6.822221       3.242214       1.205804      10.422675       1.777045      13.161724          -0.000039
           94              C      10.048001       6.728690      15.101746      -0.115831      33.123747 0.42402166E+03  0.99340270E+04                                 8.996035                            6.911494       0.155551       2.025482                    0.999718      29.279739      84.788823       0.618845       0.422461      -1.057453       0.019625      -0.005779      -0.032221       0.038167      -0.002590      -0.018177      -0.021734       0.003142      -0.011430      -0.030752       0.004719       0.026033              9.992560       6.264059       3.038455       0.765531      10.790632       1.973342      12.922991          -0.000021
           95              C       9.820670       6.412694      13.770158      -0.135734      34.294427 0.44828275E+03  0.10666800E+05                                 9.292307                            7.174318      -0.046059       1.959737                    0.998981      29.878986      87.661462       0.597838       0.430567      -1.050737       0.023172       0.008730       0.025274       0.035383       0.004641       0.016823       0.009506       0.007845      -0.074231      -0.032139       0.006334       0.025806             10.238051       6.096450       2.622473       0.251831      10.575729       0.443807      14.041975          -0.000033
           96              C       8.938817       5.533774       9.614354      -0.093970      32.499356 0.43200455E+03  0.10221953E+05                                 9.072278                            7.109989      -0.172642       1.925341                    0.998552      29.651048      87.785668       0.589902       0.438814      -1.041968       0.015546       0.022897       0.017777       0.032893      -0.017262      -0.000574       0.005280      -0.004348      -0.101908      -0.034518      -0.000141       0.034659              9.950155       6.795937       2.875945       0.047793       9.385988       0.047104      13.668541          -0.000029
           97              C       3.796931       4.020062       0.801356      -0.015291      36.104240 0.44724444E+03  0.10531301E+05                                 9.527189                            7.061159       0.009239       2.008975                    0.999450      27.377129      77.363202       0.622201       0.418060      -1.069025       0.027607       0.017247      -0.021590       0.039061       0.003654       0.012605       0.000868       0.008043       0.014335      -0.010691      -0.005635       0.016326             11.584533       9.717052       3.975393      -4.924081      10.975894      -2.311252      14.060654           0.000015
           98              C       9.222346       5.848135       7.181922       0.491154      25.404308 0.28452318E+03  0.60435457E+04                                 7.878094                            5.916015       0.063274       2.074454                    0.999604      22.739995      63.058636       0.625115       0.461288      -1.032667      -0.020438      -0.020000      -0.053126       0.060333      -0.032668      -0.011236      -0.019634      -0.112926      -0.037020      -0.064154      -0.010283       0.074438              9.078178       7.920016       1.658705      -0.833022       5.514606       1.364439      13.799913          -0.000006
           99              C       8.073171       2.287032       4.543984       0.025227      27.434283 0.36177502E+03  0.81838423E+04                                 8.082549                            6.493587      -0.045514       1.996850                    0.998529      27.261696      78.760618       0.619477       0.437081      -1.043635       0.035254       0.001802      -0.042957       0.055601       0.034056       0.016863       0.007220      -0.086976       0.017843      -0.061023       0.005587       0.055436              8.878455      10.668913      -1.585819      -1.809631       5.284059      -1.291159      10.682394           0.000014
          100              C       8.522690       2.877610       2.391570       0.042981      27.041760 0.34955396E+03  0.78158671E+04                                 7.928091                            6.312544       0.203557       2.070170                    0.999810      26.864441      76.397525       0.640792       0.427490      -1.052646       0.001581      -0.021935       0.051073       0.055607       0.028466      -0.018811       0.011003      -0.041021       0.026847      -0.047892       0.017182       0.030710              8.792889      10.405663      -1.851033      -0.404352       5.623260      -1.574243      10.349745           0.000027
          101              C       4.204076       5.258603       1.221984      -0.122547      31.746690 0.43244814E+03  0.10198925E+05                                 8.810284                            7.027449      -0.008826       1.969722                    0.999567      29.657145      86.652456       0.606447       0.428245      -1.052055       0.023691      -0.002341      -0.015812       0.028579      -0.008126       0.009897       0.017753      -0.005503       0.066268      -0.026974      -0.004034       0.031008              9.916034       8.563549       2.749653      -3.487042      10.070402      -1.193263      11.114151           0.000027
          102              C       8.948137      12.359505      17.497402       0.582602      22.623718 0.24505589E+03  0.50502944E+04                                 7.364932                            5.536833      -0.003098       2.052503                    0.999663      22.374109      62.550928       0.633528       0.469125      -1.021035       0.017886       0.008297       0.050022       0.053767       0.009004      -0.022414      -0.004270       0.138439      -0.174428      -0.061712      -0.040363       0.102075              8.525816       4.720513      -0.332908       1.697006       7.966881       0.192203      12.890054          -0.000002
          103              C       8.215275      11.970245      13.270933       0.072633      34.449790 0.43045903E+03  0.10069284E+05                                 9.300509                            6.997350      -0.095530       1.979165                    0.999514      26.851674      76.361325       0.613865       0.426547      -1.060530      -0.002761      -0.002088       0.005473       0.006476      -0.008504       0.004305       0.009529       0.020015       0.045964      -0.023590       0.005431       0.018159             10.644107       6.665472      -1.693664       2.345005       8.735452       0.280501      16.531396          -0.000012
          104              C       1.094513       6.671811       3.891890       0.088941      31.810858 0.37501958E+03  0.84222849E+04                                 8.725454                            6.442235       0.304933       2.127918                    0.999245      25.050053      68.387429       0.657173       0.415002      -1.074541      -0.007318      -0.034306       0.021292       0.041034      -0.005247      -0.002550      -0.018659      -0.002241       0.020532      -0.019169      -0.002374       0.021543             10.451894       4.426132       0.972733       0.041153      13.076285      -2.552294      13.853263           0.000009
          105              C       2.960669       3.125821       1.699337       0.553895      24.128305 0.26625702E+03  0.55992987E+04                                 7.690513                            5.766651      -0.063297       2.022226                    0.999568      23.122443      65.187998       0.621865       0.468358      -1.021990      -0.029190      -0.031183       0.040395       0.058789      -0.076919       0.007186       0.006283       0.049827      -0.139175      -0.062911      -0.041168       0.104079              9.158302       8.222302       3.727294      -2.351684       8.378870      -1.521500      10.873733           0.000019
          106              C       6.291558       7.994747      23.607565      -0.113887      31.852954 0.42050713E+03  0.98309051E+04                                 8.786508                            6.894120       0.097192       2.003835                    0.999760      29.296954      84.740544       0.618117       0.423853      -1.056617       0.009537       0.021010      -0.001618       0.023129       0.003335       0.018917       0.013553      -0.037991       0.013637      -0.031521       0.002202       0.029319             10.040851       8.397562       2.616153      -3.995644       9.170749      -1.098903      12.554241           0.000046
          107              C       8.810394      10.950241      13.997057      -0.145950      32.414860 0.44786856E+03  0.10673324E+05                                 8.952574                            7.162395      -0.054782       1.954363                    0.999063      30.187463      89.147569       0.598356       0.429534      -1.049512       0.003645       0.011982       0.021438       0.024828       0.005907      -0.007441       0.018992      -0.013752      -0.035756      -0.025745       0.002495       0.023250              9.802857       6.521401      -2.324954       1.921012       9.099281      -0.570103      13.787889          -0.000018
          108              C       8.683325      12.220088      16.036261      -0.024259      35.537153 0.44301368E+03  0.10399456E+05                                 9.382016                            7.013538       0.128558       2.051450                    0.999411      27.120248      76.339687       0.626649       0.416379      -1.070870      -0.006539      -0.000897      -0.039121       0.039674       0.000604      -0.001514      -0.002300      -0.000985      -0.026562      -0.009375       0.003656       0.005719             10.929390       6.366201      -1.737790       1.990029       9.114029       0.625087      17.307940          -0.000004
          109              C       9.022400      11.070683      15.350277      -0.099106      31.704476 0.43615258E+03  0.10331998E+05                                 8.855867                            7.094949      -0.118943       1.935678                    0.999440      29.791639      87.896840       0.597405       0.432804      -1.046861      -0.005825       0.018053      -0.021186       0.028437       0.001869       0.005383      -0.017113       0.013188      -0.052924      -0.028213       0.011821       0.016392              9.673332       5.998285      -2.014072       1.080870       9.326950       0.986172      13.694760          -0.000007
          110              C       6.858729       1.718849       7.633076       0.479513      24.176662 0.28459574E+03  0.60623008E+04                                 7.678849                            5.947321      -0.023646       2.045849                    0.999447      22.998355      64.448367       0.616952       0.466064      -1.027152      -0.013944      -0.016611      -0.048803       0.053405       0.008250      -0.018205      -0.021672       0.119778      -0.047423      -0.062126      -0.010753       0.072879              8.687254       5.112734      -0.801290       2.252443       7.790110      -0.638307      13.158918          -0.000007
          111              C       7.911712       3.648331      15.320953      -0.096550      30.655934 0.42108952E+03  0.98661288E+04                                 8.607835                            6.936897       0.121862       2.020354                    0.999572      29.138042      84.883785       0.610023       0.428536      -1.051775      -0.003353      -0.020536      -0.022475       0.030628      -0.002630      -0.012962       0.006861      -0.002291      -0.076714      -0.030397       0.010642       0.019755              9.332994       6.190023      -1.328213       1.608384       8.746704      -0.362875      13.062254          -0.000016
          112              C       6.407131       3.399458       3.331374      -0.104574      30.691965 0.40540766E+03  0.93865524E+04                                 8.587151                            6.771626       0.084253       2.015266                    0.999280      28.560020      82.064366       0.623687       0.424156      -1.057002       0.010746       0.004120      -0.023146       0.025849       0.011724      -0.004236       0.023360      -0.027829      -0.079616      -0.037125      -0.001166       0.038291              9.651831      10.507765      -1.562273      -0.225154       5.521951      -2.559358      12.925778           0.000026
          113              C       1.332171       7.992663       4.186811       0.014336      28.653675 0.34958238E+03  0.77983622E+04                                 8.179177                            6.288237       0.188944       2.066532                    0.999720      26.796234      75.534565       0.647311       0.424170      -1.057175      -0.008048       0.053063      -0.043197       0.068894      -0.027515       0.000217       0.003515       0.111638       0.010067      -0.064089       0.003529       0.060560              9.249273       4.258978       1.158695       0.262432      13.067913      -0.892945      10.420928           0.000014
          114              C       8.688180      10.965860      11.012040      -0.140976      32.472139 0.45647432E+03  0.10917615E+05                                 8.961456                            7.232267       0.008286       1.976618                    0.999082      30.047634      88.557947       0.595979       0.429698      -1.050630      -0.011006       0.004786      -0.023051       0.025989      -0.005206       0.009194      -0.018993       0.007916      -0.029807      -0.024795       0.002349       0.022446              9.694544       8.378498      -2.632942       0.734406       7.298433       1.427856      13.406700          -0.000022
          115              C       8.407357      10.811564       9.667713      -0.097586      31.666761 0.43948512E+03  0.10428559E+05                                 8.857259                            7.123120      -0.108586       1.941393                    0.999238      29.732501      87.735692       0.596209       0.432940      -1.047001      -0.011473       0.012118       0.022085       0.027681       0.002833      -0.017142       0.007329      -0.002471      -0.051151      -0.027540       0.011257       0.016283              9.616792       8.996222      -2.938033       2.236450       7.305009       0.150090      12.549144          -0.000020
          116              C       7.223725       1.949409       9.068258      -0.019335      35.427808 0.44516290E+03  0.10470760E+05                                 9.385399                            7.038246      -0.008429       2.003613                    0.999349      27.329094      77.201617       0.624030       0.417293      -1.069445       0.006104      -0.011019       0.039884       0.041826       0.008701      -0.005050       0.000560      -0.027086      -0.000996      -0.017400       0.001087       0.016313             10.833819       9.171109      -2.508556       2.827763       6.961063       0.542353      16.369285          -0.000012
          117              C       7.675016       3.519166      13.967252      -0.155354      31.630455 0.44542973E+03  0.10567858E+05                                 8.740108                            7.098647       0.144624       2.017997                    0.999561      29.852457      87.073780       0.608548       0.424232      -1.056050      -0.003280      -0.007686       0.030706       0.031823      -0.018593       0.011754      -0.016735      -0.003432      -0.060680      -0.027842      -0.008267       0.036109              9.408849       6.172220      -0.948582       1.114860       8.741023       1.146535      13.313305          -0.000024
          118              C       0.993676       7.345926       1.615211      -0.121296      31.086944 0.40477228E+03  0.93251752E+04                                 8.544624                            6.680139       0.354552       2.098654                    0.999791      28.192923      79.602565       0.643085       0.413420      -1.068703      -0.004965      -0.011811       0.018935       0.022863       0.003324       0.006808       0.004035      -0.020345       0.050892      -0.020213       0.000801       0.019411              9.721824       4.790565       0.847870       0.785165      12.019943      -0.029607      12.354965           0.000037
          119              C       6.499767       2.832127       9.853030      -0.120785      31.288684 0.43791810E+03  0.10365103E+05                                 8.723099                            7.070295       0.040557       1.987700                    0.999244      29.729447      87.148060       0.604522       0.428069      -1.051689       0.012429      -0.011794       0.032140       0.036422      -0.014377       0.004136      -0.014424      -0.016302      -0.088374      -0.033175      -0.001404       0.034579              9.428800       8.629613      -1.681572       0.922638       6.280063       1.181995      13.376725          -0.000020
          120              C       7.280964       3.440596       2.260815      -0.129570      31.178837 0.42139231E+03  0.98357129E+04                                 8.603731                            6.849843       0.171792       2.032133                    0.999693      28.998995      83.227339       0.628465       0.417547      -1.062856      -0.016746      -0.002781       0.028439       0.033120      -0.002079      -0.000591      -0.010697      -0.000285       0.025359      -0.010889      -0.003708       0.014597              9.564353      11.391419      -2.007634      -0.231435       5.732012      -1.971525      11.569627           0.000033
          121              C       1.238037       8.632393       2.009640       0.068420      26.085131 0.32320988E+03  0.70686767E+04                                 7.665334                            6.013998       0.213939       2.080660                    0.999816      26.005312      72.536900       0.667390       0.419636      -1.060224      -0.003792      -0.006911       0.044372       0.045067      -0.017809      -0.012615      -0.032133       0.056449       0.006088      -0.055108       0.021998       0.033110              8.580123       4.221761       0.920560       0.637448      11.366337       0.544516      10.152270           0.000036
          122              C       5.835608       2.689363       5.646991      -0.082956      26.672870 0.35927379E+03  0.81248923E+04                                 7.954510                            6.370224      -0.237070       1.940907                    0.997545      27.859929      80.857431       0.639439       0.423560      -1.050349       0.087459       0.015635       0.076444       0.117206      -0.009447       0.037569       0.004384      -0.012219       0.121166      -0.046534      -0.010742       0.057276              9.137610       8.874549       0.360364      -0.584614       5.647068      -1.168805      12.891212           0.000006
          123              C       6.770491       2.979708      11.197357      -0.139858      31.928237 0.44371179E+03  0.10530980E+05                                 8.847706                            7.121590      -0.005065       1.974496                    0.998835      29.794932      87.301762       0.602080       0.428632      -1.051925      -0.005421      -0.008735      -0.029459       0.031201      -0.007937      -0.016265       0.013836      -0.028243      -0.055810      -0.030436      -0.001611       0.032046              9.641214       9.299107      -1.769829       2.119275       6.263951       0.152413      13.360583          -0.000025
          124              C       1.059783       5.577467       4.927116      -0.088240      28.015764 0.37211220E+03  0.84990675E+04                                 8.283729                            6.535485      -0.443684       1.878980                    0.996030      28.082631      82.213171       0.623011       0.430440      -1.044939       0.007322       0.073100       0.091484       0.117331       0.013146       0.013544       0.029186      -0.007633       0.172285      -0.043090      -0.026450       0.069541              9.689297       6.171701      -0.045091      -0.933800       9.204441      -1.852797      13.691748           0.000009
          125              C       7.781295       2.251105      11.807868       0.067039      34.638366 0.42602347E+03  0.99320906E+04                                 9.305964                            6.942293       0.012809       2.014651                    0.999479      26.753640      75.763629       0.619292       0.424232      -1.062793      -0.003620      -0.004219      -0.006339       0.008432      -0.000905       0.006035      -0.001733      -0.018301       0.046153      -0.017953       0.001247       0.016706             10.689538       8.897283      -2.383849       1.909996       6.861096       0.933245      16.310236          -0.000014
          126              C       6.802191       2.805987       4.496874       0.092391      31.551753 0.38459018E+03  0.87198593E+04                                 8.769779                            6.594378       0.105420       2.064776                    0.999564      25.364895      70.313533       0.637109       0.424015      -1.065348      -0.027862       0.002501       0.027868       0.039487       0.005492      -0.017012       0.007232       0.005664       0.040683      -0.020837      -0.003445       0.024281             10.267160      11.127904      -1.120866      -2.303462       5.426873      -2.472651      14.246702           0.000006
          127              C      10.038551       6.863786      11.304076       0.072394      35.280640 0.40908543E+03  0.94214201E+04                                 9.340801                            6.751595       0.008333       2.012205                    0.999326      26.406149      73.822887       0.636464       0.417859      -1.069035      -0.002699       0.001022      -0.003121       0.004251       0.005355       0.004668       0.002677      -0.006438       0.038208      -0.012930      -0.001551       0.014482             10.785860       6.339232       2.915420       1.518365      10.148072       1.720102      15.870276          -0.000023
          128              C       0.932107       6.356925       2.566311      -0.093979      30.370483 0.40918161E+03  0.94901789E+04                                 8.541895                            6.817687       0.103046       2.024718                    0.999207      28.353979      81.381689       0.619953       0.425980      -1.056505       0.003073       0.011658      -0.016902       0.020761      -0.006933      -0.002317       0.002150       0.008982      -0.069431      -0.023384       0.003334       0.020049              9.609829       4.755901       0.681354       0.381825      10.938778      -1.059187      13.134809           0.000027
          129              C       9.521857       6.249190       8.600039      -0.017813      36.096967 0.42788455E+03  0.99570272E+04                                 9.457831                            6.875102       0.017631       2.014302                    0.999324      27.028417      75.739788       0.635390       0.414250      -1.072287      -0.009974       0.017767       0.040659       0.045479      -0.011422       0.002781      -0.001035       0.018848      -0.022346      -0.011103      -0.007762       0.018865             11.087604       6.477352       2.901300       0.490996      10.281525       1.674177      16.503937          -0.000013
          130              C       9.197004       5.833089      10.938731      -0.141388      33.621710 0.43877515E+03  0.10389445E+05                                 9.155255                            7.072644       0.021789       1.982006                    0.999134      29.826077      87.420312       0.605066       0.427516      -1.052132      -0.002725       0.005150      -0.027365       0.027978      -0.014336      -0.019053      -0.018828       0.006495       0.017988      -0.035034       0.011192       0.023842             10.135539       6.822221       3.242214       1.205804      10.422675       1.777045      13.161723          -0.000039
          131              C       1.262352       7.304816       8.934138      -0.115830      33.123740 0.42402155E+03  0.99340238E+04                                 8.996032                            6.911493       0.155551       2.025482                    0.999718      29.279735      84.788801       0.618845       0.422461      -1.057453      -0.019625       0.005779       0.032221       0.038167      -0.002590      -0.018177      -0.021734       0.003142      -0.011430      -0.030752       0.004719       0.026033              9.992558       6.264057       3.038454       0.765531      10.790629       1.973340      12.922987          -0.000021
          132              C       1.489683       7.620812      10.265726      -0.135734      34.294413 0.44828250E+03  0.10666792E+05                                 9.292304                            7.174316      -0.046059       1.959737                    0.998981      29.878979      87.661432       0.597838       0.430567      -1.050737      -0.023172      -0.008730      -0.025274       0.035383       0.004641       0.016823       0.009506       0.007845      -0.074231      -0.032139       0.006333       0.025806             10.238048       6.096449       2.622473       0.251830      10.575726       0.443807      14.041970          -0.000033
          133              N       2.375809      11.725619      20.511262      -0.218306      35.254467 0.51106673E+03  0.12282710E+05                                 8.957817                            7.325850       0.077641       2.051693                    0.998472      27.632204      75.630611       0.647172       0.393795      -1.099218       0.150930      -0.069676       0.010838       0.166589       0.049935      -0.014604      -0.010267      -0.057472       0.209846      -0.092938       0.017669       0.075270              9.945512      10.521632      -1.539592      -1.360695       6.595634      -1.928983      12.719271           0.000013
          134              N       9.900806       5.063614      20.760033      -0.212450      35.303670 0.48785653E+03  0.11551194E+05                                 8.853603                            7.069790       0.152576       2.070342                    0.999198      27.313681      73.406148       0.673316       0.384195      -1.109682       0.043169       0.155203       0.030546       0.163965      -0.011682      -0.002176      -0.039021       0.086563       0.197452      -0.087640       0.011797       0.075843              9.985943       4.977642       1.031629       0.629183      12.572128      -0.407114      12.408060           0.000016
          135              N      10.154635       7.992443      17.741607      -0.384735      34.138661 0.44194433E+03  0.10318685E+05                                 8.962841                            6.847375      -0.054642       2.019719                    0.998199      27.864283      77.012396       0.659382       0.397843      -1.088317       0.032320       0.050088       0.128209       0.141390       0.064052      -0.019130       0.052006       0.123514       0.150687      -0.130996       0.062415       0.068581             10.534497       7.379289       0.880209      -2.955164       6.213188       0.594294      18.011015          -0.000002
          136              N       4.881836      11.243720      17.076534      -0.385880      33.745986 0.45977380E+03  0.10890345E+05                                 9.016634                            7.082859      -0.263572       1.946820                    0.997862      28.554881      80.662452       0.631982       0.409170      -1.075873       0.040295       0.036006       0.129367       0.140200      -0.028954       0.071547       0.004148      -0.135282       0.148047      -0.126890       0.046113       0.080777             10.378418       6.755193      -0.638151       3.561554       8.039603      -2.235537      16.340459          -0.000005
          137              N       8.934544       2.307887       3.524622      -0.218306      35.254463 0.51106667E+03  0.12282708E+05                                 8.957817                            7.325850       0.077641       2.051693                    0.998472      27.632202      75.630605       0.647172       0.393795      -1.099218      -0.150930       0.069676      -0.010838       0.166589       0.049935      -0.014604      -0.010267      -0.057472       0.209846      -0.092938       0.017669       0.075270              9.945512      10.521632      -1.539591      -1.360695       6.595634      -1.928983      12.719271           0.000013
          138              N       1.409547       8.969892       3.275851      -0.212450      35.303661 0.48785639E+03  0.11551189E+05                                 8.853602                            7.069789       0.152577       2.070342                    0.999198      27.313677      73.406132       0.673316       0.384195      -1.109682      -0.043169      -0.155203      -0.030546       0.163965      -0.011682      -0.002176      -0.039021       0.086563       0.197452      -0.087640       0.011797       0.075843              9.985941       4.977641       1.031628       0.629183      12.572125      -0.407113      12.408057           0.000016
          139              N       1.155718       6.041063       6.294277      -0.384735      34.138658 0.44194429E+03  0.10318684E+05                                 8.962840                            6.847375      -0.054642       2.019719                    0.998199      27.864282      77.012389       0.659382       0.397843      -1.088317      -0.032319      -0.050088      -0.128209       0.141390       0.064052      -0.019130       0.052007       0.123515       0.150687      -0.130996       0.062415       0.068581             10.534496       7.379288       0.880209      -2.955164       6.213188       0.594294      18.011013          -0.000002
          140              N       6.428517       2.789786       6.959350      -0.385880      33.745990 0.45977386E+03  0.10890346E+05                                 9.016635                            7.082860      -0.263572       1.946820                    0.997862      28.554883      80.662461       0.631981       0.409170      -1.075873      -0.040295      -0.036006      -0.129367       0.140200      -0.028954       0.071547       0.004148      -0.135282       0.148047      -0.126890       0.046113       0.080777             10.378420       6.755194      -0.638151       3.561555       8.039604      -2.235538      16.340462          -0.000005
          141              O       3.169156       8.671431      17.174120      -0.508839      25.568978 0.39255187E+03  0.87012456E+04                                 6.675616                            6.016235       1.090733       2.416817                    0.999214      26.043823      65.197487       0.799168       0.345767      -1.152636      -0.042109      -0.013548      -0.002195       0.044290       0.013228       0.038327      -0.022588      -0.016257      -0.285509      -0.109181       0.046060       0.063122              6.872223       8.677415       2.621613       1.083813       6.131228       0.788752       5.808025          -0.000005
          142              O       8.958953      11.873020      22.836253      -0.588662      32.997443 0.50864390E+03  0.12046710E+05                                 8.070340                            6.914973       0.719160       2.260610                    0.998321      28.138681      73.165936       0.733589       0.352532      -1.145374      -0.009075      -0.022269      -0.010031       0.026056       0.002207       0.019305       0.029930       0.022669      -0.225682      -0.085819       0.031838       0.053980              8.831628       8.797500       3.874947       0.178265      10.409466       0.765427       7.287918           0.000054
          143              O       8.334272      10.637260      21.111438      -0.550253      35.528164 0.55936659E+03  0.13555938E+05                                 8.549195                            7.309723       0.534327       2.225649                    0.996285      27.487064      72.111544       0.705564       0.358209      -1.141709       0.020895       0.011316       0.021525       0.032062      -0.026510      -0.008393      -0.009554       0.000575       0.142924      -0.051950       0.002679       0.049271              9.617519       7.724007       0.823261      -1.807273       6.931839      -0.818352      14.196711           0.000015
          144              O       2.107108       2.682151       5.867640      -0.557769      35.283185 0.54954856E+03  0.13256450E+05                                 8.495475                            7.249938       0.554553       2.236178                    0.995734      27.341240      71.514996       0.707931       0.358669      -1.141577      -0.011262      -0.025562       0.001657       0.027982      -0.010322      -0.006446      -0.050932       0.020714       0.004431      -0.058252       0.011629       0.046622              9.362241       6.499400      -1.601999       1.677114      10.107082      -3.374373      11.480241           0.000007
          145              O       2.579937      10.144237       6.018585      -0.585290      32.811193 0.49818066E+03  0.11739988E+05                                 8.047910                            6.839987       0.719621       2.268252                    0.998928      27.791771      72.128235       0.738024       0.352172      -1.145448      -0.016943       0.032937       0.006914       0.037679       0.019746       0.003343       0.052290       0.010032      -0.059496      -0.062442       0.008174       0.054268              8.779311       5.467707       0.707572       0.888578      11.204200       3.305544       9.666026           0.000002
          146              O       4.208614       3.828876      16.916455      -0.513997      24.399900 0.39475360E+03  0.87735570E+04                                 6.442934                            6.027863       0.876950       2.331610                    0.999628      26.471384      66.635855       0.798407       0.345169      -1.151654       0.002763      -0.046567      -0.010355       0.047785       0.012629      -0.047532       0.044717       0.031480      -0.219663      -0.106146       0.037681       0.068464              6.432220       4.733136      -0.363257      -0.052549       8.440105       1.481251       6.123420          -0.000006
          147              O       8.141197       5.362075       6.861764      -0.508839      25.568955 0.39255142E+03  0.87012330E+04                                 6.675611                            6.016231       1.090735       2.416818                    0.999214      26.043815      65.197452       0.799168       0.345767      -1.152636       0.042109       0.013548       0.002195       0.044289       0.013228       0.038327      -0.022588      -0.016257      -0.285509      -0.109181       0.046060       0.063122              6.872218       8.677409       2.621610       1.083812       6.131224       0.788751       5.808021          -0.000005
          148              O       2.351400       2.160486       1.199631      -0.588662      32.997451 0.50864406E+03  0.12046715E+05                                 8.070341                            6.914974       0.719159       2.260610                    0.998321      28.138685      73.165951       0.733589       0.352532      -1.145374       0.009075       0.022269       0.010031       0.026056       0.002207       0.019305       0.029930       0.022668      -0.225682      -0.085819       0.031838       0.053980              8.831629       8.797502       3.874948       0.178265      10.409467       0.765427       7.287919           0.000054
          149              O       2.976081       3.396246       2.924446      -0.550253      35.528167 0.55936665E+03  0.13555939E+05                                 8.549195                            7.309723       0.534326       2.225649                    0.996285      27.487066      72.111550       0.705564       0.358209      -1.141709      -0.020895      -0.011316      -0.021525       0.032062      -0.026510      -0.008393      -0.009554       0.000575       0.142924      -0.051950       0.002679       0.049271              9.617519       7.724007       0.823260      -1.807273       6.931839      -0.818352      14.196712           0.000015
          150              O       9.203245      11.351355      18.168244      -0.557769      35.283182 0.54954851E+03  0.13256448E+05                                 8.495474                            7.249937       0.554553       2.236178                    0.995734      27.341239      71.514992       0.707931       0.358669      -1.141577       0.011262       0.025562      -0.001657       0.027982      -0.010322      -0.006446      -0.050932       0.020714       0.004431      -0.058252       0.011629       0.046622              9.362240       6.499400      -1.601999       1.677114      10.107081      -3.374372      11.480240           0.000007
          151              O       8.730416       3.889269      18.017299      -0.585290      32.811188 0.49818056E+03  0.11739985E+05                                 8.047909                            6.839986       0.719621       2.268253                    0.998928      27.791769      72.128226       0.738024       0.352172      -1.145448       0.016943      -0.032937      -0.006914       0.037679       0.019746       0.003343       0.052290       0.010033      -0.059496      -0.062442       0.008174       0.054268              8.779310       5.467706       0.707571       0.888578      11.204199       3.305544       9.666024           0.000002
          152              O       7.101739      10.204630       7.119429      -0.513996      24.399898 0.39475356E+03  0.87735560E+04                                 6.442933                            6.027863       0.876949       2.331610                    0.999628      26.471385      66.635856       0.798407       0.345169      -1.151655      -0.002763       0.046567       0.010355       0.047785       0.012629      -0.047532       0.044717       0.031480      -0.219663      -0.106146       0.037681       0.068464              6.432220       4.733135      -0.363257      -0.052549       8.440104       1.481251       6.123420          -0.000006

******************************************************
Auxiliary information for the entire system
The total spin magnetic moment of the unit cell is   0.000257
The total net atomic charge of the unit cell is   -0.000005
Accuracy of reproducing the electrostatic potential in the unit cell:
  The inner radius (bohr) =    5.0000
  The outer radius (bohr) =   12.0000
  Valid grid points have density less than (e/(bohr^3)) =    0.0001
  The number of valid grid points were=        43732
  The rms potential error without charges in kcal/mol is=      6.14911
  The rms potential error with partial charges in kcal/mol is=      0.97023
  The RRMSE value at monopole order=      0.15778
  The rms potential error with partial charges and cloud penetration in kcal/mol is=      0.97477
  The RRMSE value at monopole order with cloud penetration is=      0.15852
  The rms potential error with partial charges and atomic dipoles in kcal/mol is=      0.28940
  The RRMSE value at dipole order=      0.04706
  The rms potential error with partial charges, atomic dipoles and cloud penetration in kcal/mol is=      0.28355
  The RRMSE value at dipole order with cloud penetration=      0.04611

******************************************************
The electron densities and ab initio electrostatic potential were computed in VASP using the PBE functional and
projector augmented wave method. See the main text of the journal article for a description of computational details.
The atomic charges, dipoles, and quadrupoles were computed with the DDEC6 method as described in
(a) T. A. Manz and N. Gabaldon Limas, RSC Adv. 6 (2016) 47771-47801 DOI: 10.1039/c6ra04656h
(b) N. Gabaldon Limas and T. A. Manz, RSC Adv. 8 (2018) 2678-2707 DOI: 10.1039/c7ra11829e.
For each atom in the material, the electron cloud parameters were fit to the spherically averaged atom-in-material
electron density using radial positions for which this density was between 10^-4 and 10^-2 electrons per cubic bohr.
The polarizabilities, dispersion coefficients, and quantum Drude oscillator (QDO) parameters were fit using the MCLF method.
The magnetic structure of the system was optimized in VASP from the default ferromagnetic initial guess using spin polarization.
The atomic spin moments (ASMs) were computed on this optimized magnetic structure using the DDEC6 partition as inputs
to the method of T. A. Manz and D. S. Sholl, J. Chem. Theory Comput. 7 (2011) 4146-4164 DOI: 10.1021/ct200539n.
The RMSE and RRMSE were computed using a uniform grid with Ewald summation.
