# Supplementary material for: A collection of forcefield precursors for metal–organic frameworks
Source: RSC Adv. 2019 Nov 13;9(63):36492–507. doi: 10.1039/c9ra07327b (PMC9075174; doi:10.1039/c9ra07327b)
Supplement: RA-009-C9RA07327B-s5490 [file RA-009-C9RA07327B-s5490.xyz]

   87
jmolscript: load "" {1 1 1} spacegroup "x,y,z" unitcell [{     11.448200     0.000000     0.000000 }, {      3.420596    11.022232     0.000000 }, {      1.933897     4.534234    10.683940 }]
Co     6.691048     2.267117     5.341970     0.520352
Co     7.434398     5.511116     0.000000     0.530849
Co     8.401347     7.778233     5.341970     0.897308
H      7.136762     2.590037     1.900673     0.093954
H     12.383954    12.828385     7.520425     0.088776
H     14.473605    11.861341     7.693505     0.113350
H     14.708119    11.928272     3.646429     0.123950
H      9.191873     1.861878     3.607967     0.087715
H      4.355134    10.009547     7.519357     0.115822
H      6.247469     8.688611     7.403970     0.096369
H      7.260751    10.238313     3.944511     0.104303
H      5.420812    11.636379     3.963742     0.114841
H     11.760654    11.978487    10.444620     0.096416
H     14.060675    12.043533    10.408294     0.122230
H     12.131976     3.544846     0.402785     0.119111
H      9.826228     3.597793     0.462615     0.097877
H      9.665931    12.966429     8.783267     0.093955
H      4.418739     2.728081     3.163515     0.088776
H      2.329088     3.695125     2.990435     0.113350
H      2.094574     3.628194     7.037511     0.123950
H      7.610820    13.694588     7.075973     0.087715
H     12.447559     5.546919     3.164583     0.115822
H     10.555224     6.867855     3.279970     0.096369
H      9.541942     5.318153     6.739429     0.104303
H     11.381881     3.920087     6.720198     0.114840
H      5.042039     3.577979     0.239320     0.096416
H      2.742018     3.512933     0.275646     0.122231
H      4.670717    12.011620    10.281155     0.119111
H      6.976465    11.958673    10.221325     0.097877
C      7.174750     3.401333     2.394271     0.130366
C      7.154477     4.786290     4.039598    -0.031972
C      7.352149     5.491410     2.867569    -0.031196
C      6.984452     5.148019     5.465904     0.572342
C      7.555425     6.923150     2.506452     0.579061
C     12.855016    12.617535     6.722335     0.085201
C     14.103403    12.036682     6.836653    -0.202102
C     14.814577    11.711865     5.681719     0.104261
C     14.239818    12.075381     4.460545    -0.190739
C     12.989831    12.649709     4.447724     0.096376
C      4.642458    10.959485     5.719113     0.090345
C      4.930431    10.068594     6.765071    -0.195082
C      6.059786     9.279111     6.683873     0.102669
C      6.653889    10.184917     4.673155     0.109572
C      5.552366    11.021309     4.675292    -0.192748
C     12.237725    11.167653    10.572827     0.097049
C     13.615556    11.215126    10.541844    -0.192798
C     12.411751     5.521091     0.023505     0.087466
C     11.679764     4.368070     0.259620    -0.197654
C     10.301063     4.402810     0.289535     0.089418
C      9.627943    12.155133     8.289669     0.130366
C      9.648216    10.770176     6.644342    -0.031973
C      9.450544    10.065056     7.816371    -0.031196
C      9.818241    10.408447     5.218036     0.572342
C      9.247268     8.633316     8.177488     0.579061
C      3.947677     2.938931     3.961605     0.085201
C      2.699290     3.519784     3.847287    -0.202102
C      1.988116     3.844601     5.002221     0.104260
C      2.562875     3.481085     6.223395    -0.190739
C      3.812862     2.906757     6.236216     0.096375
C     12.160235     4.596981     4.964827     0.090345
C     11.872262     5.487872     3.918869    -0.195083
C     10.742907     6.277355     4.000067     0.102669
C     10.148804     5.371549     6.010785     0.109572
C     11.250327     4.535157     6.008648    -0.192748
C      4.564968     4.388813     0.111113     0.097049
C      3.187137     4.341340     0.142096    -0.192798
C      2.457045     5.501141    -0.023505     0.087466
C      5.122929    11.188396    10.424320    -0.197654
C      6.501630    11.153656    10.394405     0.089418
N      7.047391     3.459408     3.718011    -0.270848
N      7.360016     4.597020     1.830159    -0.283091
N     12.271972    12.897909     5.554580    -0.185172
N      6.903797     9.300278     5.650736    -0.235263
N      9.606916     5.529950     0.083335    -0.173684
N      9.755302    12.097058     6.965929    -0.270848
N      9.442677    10.959446     8.853781    -0.283090
N      4.530721     2.658557     5.129360    -0.185171
N      9.898896     6.256188     5.033204    -0.235263
N      7.195777    10.026516    10.600605    -0.173684
O      7.006425     6.343065     5.843047    -0.548989
O      6.785884     4.175471     6.259720    -0.504393
O      7.817871     7.792004     3.359031    -0.539243
O      7.462939     7.190584     1.269252    -0.518119
O      9.796268     9.213401     4.840893    -0.548990
O     10.016809    11.380995     4.424220    -0.504392
O      8.984822     7.764462     7.324909    -0.539243
O      9.339754     8.365882     9.414688    -0.518119

The following XYZ coordinates are in angstroms. Other properties are in atomic units.
The sperically averaged electron density of each atom fit to a function of the form exp(a - br)
eigen_1, eigen_2 and eigen_3 are the three eigenvalues of traceless quadrupole moment tensor
  atom number  atomic symbol              X              Y              Z     net charge C6 coefficient C8 coefficient C10 coefficient fluctuating dipole atomic polarizability isotropic forcefield polarizability              a              b squared Pearson coefficient          <r^3>          <r^4>         wp_QDO          m_QDO          q_QDO       dipole_x       dipole_y       dipole_z         dipole            Qxy            Qxz            Qyz     Q(x^2-y^2)  Q(3z^2 - R^2)        eigen_1        eigen_2        eigen_3 static polarizability      alpha(xx)      alpha(xy)      alpha(xz)      alpha(yy)      alpha(yz)      alpha(zz) atomic spin moment
            1             Co       6.691048       2.267117       5.341970       0.520352     149.458574 0.23919097E+04  0.80507951E+05                                22.831257                           15.921398       0.919342       2.082219                    0.994327      54.827152     151.312669       0.457892       0.397419      -1.151803      -0.000000       0.000000       0.000000       0.000000       0.008812      -0.009852       0.074287      -0.201714       0.009006      -0.104848      -0.034911       0.139759             32.854605      29.824370       3.329257      -2.305791      46.043173     -16.979262      22.696273           1.086706
            2             Co       7.434398       5.511116       0.000000       0.530849     150.065472 0.22464439E+04  0.74508658E+05                                22.975992                           15.478480       0.880299       2.077571                    0.993747      54.349980     149.379309       0.461745       0.399938      -1.148849      -0.000000       0.000000       0.000000       0.000000       0.004916      -0.003232       0.085748      -0.173636       0.069140      -0.098881      -0.039946       0.138827             34.357787      29.348582       1.155942       1.844851      14.046548      -1.973956      59.678230           1.115019
            3             Co       8.401347       7.778233       5.341970       0.897308     108.421165 0.18932396E+04  0.59730995E+05                                18.289899                           14.026047       0.944910       2.163670                    0.993211      46.392879     121.454182       0.498214       0.389669      -1.164747       0.000000      -0.000001      -0.000000       0.000001       0.174285       0.025348      -0.128742       0.103411       0.427818      -0.286367       0.079830       0.206537             24.205460      19.823160      -1.294103       2.343363      32.780417       9.175232      20.012802           2.738875
            4              H       7.136762       2.590037       1.900673       0.093954       1.397696 0.10343008E+02  0.10659442E+03                                 1.969056                            1.815042      -0.764783       2.504581                    0.999601       3.424331       9.333174       0.497578       1.194421      -0.732627      -0.002282      -0.047174      -0.027819       0.054813       0.004944      -0.003352       0.003608      -0.042264       0.035465      -0.027968       0.010320       0.017648              2.011842       1.632126       0.048293       0.050185       2.405365       0.418534       1.998035          -0.000057
            5              H      12.383954      12.828385       7.520425       0.088776       1.280044 0.97300623E+01  0.99707983E+02                                 1.904197                            1.790706      -1.034208       2.373966                    0.997029       3.647290      10.227613       0.483646       1.235846      -0.719485      -0.022647       0.012462       0.037549       0.045587      -0.009463      -0.000748       0.006657       0.003218       0.033481      -0.015995       0.001789       0.014206              1.943367       2.040902      -0.087886      -0.507332       1.532506       0.044290       2.256693           0.000054
            6              H      14.473605      11.861341       7.693505       0.113350       1.105208 0.81961563E+01  0.81234666E+02                                 1.772489                            1.677537      -1.265935       2.271121                    0.994263       3.727859      10.606096       0.479965       1.287554      -0.705388       0.014178      -0.007170       0.028678       0.032785      -0.008622       0.003764       0.002891       0.011013       0.023121      -0.014924       0.005296       0.009628              1.799017       1.680502      -0.189244       0.299795       1.469879      -0.260691       2.246670           0.000172
            7              H      14.708119      11.928272       3.646429       0.123950       1.119604 0.84424246E+01  0.82581278E+02                                 1.671274                            1.616314      -0.922025       2.439892                    0.998743       3.266453       8.632593       0.539605       1.160421      -0.739004       0.016066      -0.006383      -0.032355       0.036683      -0.007919      -0.002300      -0.001343       0.011376       0.045691      -0.017519       0.001982       0.015537              1.663605       1.748762      -0.137659      -0.285691       1.397642       0.073022       1.844410           0.000136
            8              H       9.191873       1.861878       3.607967       0.087715       1.296063 0.96398213E+01  0.98547686E+02                                 1.917705                            1.777888      -1.076001       2.351842                    0.996805       3.670460      10.278358       0.487256       1.229621      -0.720436      -0.017519       0.007846      -0.041587       0.045804      -0.003887      -0.002173       0.001783       0.011197       0.043586      -0.014119      -0.000887       0.015006              1.987042       1.960276      -0.272034       0.502107       1.683930      -0.402220       2.316920           0.000011
            9              H       4.355134      10.009547       7.519357       0.115822       1.212707 0.92577142E+01  0.94178517E+02                                 1.862825                            1.767514      -1.255464       2.280061                    0.994355       3.691623      10.489250       0.475779       1.265474      -0.711562      -0.023298      -0.005680       0.025933       0.035321      -0.005980      -0.007791      -0.009659       0.006196       0.001696      -0.016140       0.006016       0.010124              1.882568       1.945577      -0.117069      -0.491724       1.498657      -0.065727       2.203470           0.000204
           10              H       6.247469       8.688611       7.403970       0.096369       1.243355 0.95215250E+01  0.97937265E+02                                 1.938253                            1.826437      -1.152434       2.333701                    0.994572       3.716810      10.759364       0.453242       1.313815      -0.702101       0.010302      -0.032271       0.034709       0.048500      -0.007026      -0.001730      -0.012775       0.001337       0.017177      -0.015872       0.000751       0.015122              1.973578       1.705520      -0.271474       0.187871       1.995012      -0.448948       2.220202          -0.000113
           11              H       7.260751      10.238313       3.944511       0.104303       1.337124 0.10343174E+02  0.10801458E+03                                 1.998976                            1.876898      -1.170866       2.327022                    0.995126       3.661074      10.487686       0.459218       1.277199      -0.710998       0.032983       0.003840      -0.041477       0.053131      -0.004132      -0.009883      -0.014314       0.008963       0.031930      -0.020764       0.000315       0.020449              2.048433       2.227596      -0.106764      -0.558025       1.790363       0.085927       2.127341          -0.000049
           12              H       5.420812      11.636379       3.963742       0.114841       1.224349 0.94442435E+01  0.95847462E+02                                 1.824177                            1.746277      -1.233830       2.285303                    0.995581       3.592272       9.952328       0.498428       1.210850      -0.724776      -0.002484       0.020007      -0.026485       0.033285      -0.008542      -0.007126      -0.008143       0.009889       0.031912      -0.019012       0.004190       0.014823              1.839717       1.665400      -0.160536       0.074802       2.034466      -0.452766       1.819285           0.000191
           13              H      11.760654      11.978487      10.444620       0.096416       1.334064 0.10133668E+02  0.10429941E+03                                 1.923228                            1.802409      -1.086901       2.355332                    0.996384       3.538659       9.758611       0.495016       1.202185      -0.728672      -0.023452       0.042016      -0.001360       0.048138      -0.000930       0.000222      -0.003408      -0.017058      -0.062463      -0.021112       0.001831       0.019281              1.962991       2.057200      -0.480190       0.108934       2.145389      -0.184880       1.686383          -0.000039
           14              H      14.060675      12.043533      10.408294       0.122230       1.115238 0.81879647E+01  0.79368498E+02                                 1.658395                            1.583700      -0.879969       2.459541                    0.998984       3.228763       8.454865       0.550088       1.148686      -0.741942       0.014688       0.032748      -0.002583       0.035984      -0.000027       0.000328      -0.004239      -0.011879      -0.050557      -0.017423       0.002492       0.014931              1.669941       1.752524       0.300023      -0.090539       1.821123      -0.142149       1.436177           0.000173
           15              H      12.131976       3.544846       0.402785       0.119111       1.136105 0.84161507E+01  0.82151278E+02                                 1.676457                            1.603739      -0.961326       2.418846                    0.998395       3.280590       8.623454       0.547546       1.146001      -0.742300       0.015038      -0.031924       0.003827       0.035496      -0.000071      -0.001313      -0.005589      -0.012082      -0.051969      -0.018352       0.002700       0.015652              1.681042       1.797494      -0.289618       0.062359       1.836103      -0.128619       1.409529           0.000170
           16              H       9.826228       3.597793       0.462615       0.097877       1.330964 0.10043523E+02  0.10291317E+03                                 1.906137                            1.783817      -1.058422       2.372340                    0.996537       3.487699       9.527677       0.503124       1.188081      -0.732442      -0.023965      -0.042867       0.005958       0.049472       0.001873       0.000224      -0.006427      -0.016422      -0.060686      -0.021284       0.001729       0.019555              1.949410       2.066659       0.515125      -0.130756       2.158565      -0.204241       1.623004          -0.000046
           17              H       9.665931      12.966429       8.783267       0.093955       1.397696 0.10343012E+02  0.10659446E+03                                 1.969056                            1.815041      -0.764784       2.504580                    0.999601       3.424332       9.333177       0.497578       1.194421      -0.732627       0.002282       0.047173       0.027819       0.054813       0.004944      -0.003352       0.003608      -0.042263       0.035465      -0.027968       0.010320       0.017647              2.011842       1.632126       0.048293       0.050185       2.405365       0.418534       1.998035          -0.000057
           18              H       4.418739       2.728081       3.163515       0.088776       1.280044 0.97300635E+01  0.99708006E+02                                 1.904198                            1.790707      -1.034207       2.373967                    0.997029       3.647290      10.227616       0.483646       1.235846      -0.719485       0.022647      -0.012463      -0.037549       0.045587      -0.009462      -0.000748       0.006657       0.003218       0.033481      -0.015994       0.001789       0.014206              1.943368       2.040903      -0.087886      -0.507333       1.532507       0.044290       2.256694           0.000054
           19              H       2.329088       3.695125       2.990435       0.113350       1.105206 0.81961390E+01  0.81234460E+02                                 1.772488                            1.677536      -1.265933       2.271123                    0.994263       3.727856      10.606089       0.479965       1.287555      -0.705388      -0.014178       0.007170      -0.028678       0.032785      -0.008622       0.003764       0.002891       0.011012       0.023121      -0.014924       0.005296       0.009628              1.799016       1.680501      -0.189244       0.299795       1.469879      -0.260690       2.246668           0.000171
           20              H       2.094574       3.628194       7.037511       0.123950       1.119606 0.84424390E+01  0.82581457E+02                                 1.671275                            1.616316      -0.922025       2.439891                    0.998743       3.266456       8.632604       0.539605       1.160422      -0.739004      -0.016066       0.006383       0.032354       0.036683      -0.007919      -0.002300      -0.001343       0.011376       0.045691      -0.017519       0.001982       0.015537              1.663606       1.748764      -0.137660      -0.285691       1.397644       0.073023       1.844412           0.000136
           21              H       7.610820      13.694588       7.075973       0.087715       1.296065 0.96398399E+01  0.98547956E+02                                 1.917710                            1.777892      -1.076006       2.351840                    0.996805       3.670464      10.278384       0.487255       1.229624      -0.720435       0.017519      -0.007847       0.041587       0.045804      -0.003887      -0.002173       0.001783       0.011197       0.043586      -0.014119      -0.000887       0.015006              1.987047       1.960281      -0.272035       0.502109       1.683934      -0.402222       2.316925           0.000011
           22              H      12.447559       5.546919       3.164583       0.115822       1.212707 0.92577119E+01  0.94178506E+02                                 1.862826                            1.767515      -1.255466       2.280061                    0.994355       3.691623      10.489257       0.475778       1.265476      -0.711562       0.023298       0.005680      -0.025933       0.035321      -0.005980      -0.007792      -0.009659       0.006196       0.001696      -0.016140       0.006016       0.010124              1.882569       1.945578      -0.117070      -0.491724       1.498658      -0.065727       2.203472           0.000205
           23              H      10.555224       6.867855       3.279970       0.096369       1.243357 0.95215462E+01  0.97937541E+02                                 1.938256                            1.826439      -1.152437       2.333699                    0.994572       3.716814      10.759380       0.453242       1.313815      -0.702101      -0.010302       0.032271      -0.034709       0.048500      -0.007026      -0.001730      -0.012775       0.001338       0.017177      -0.015873       0.000751       0.015122              1.973581       1.705522      -0.271475       0.187871       1.995015      -0.448949       2.220205          -0.000112
           24              H       9.541942       5.318153       6.739429       0.104303       1.337124 0.10343181E+02  0.10801468E+03                                 1.998977                            1.876899      -1.170869       2.327021                    0.995126       3.661075      10.487692       0.459218       1.277200      -0.710998      -0.032983      -0.003840       0.041477       0.053131      -0.004132      -0.009883      -0.014314       0.008963       0.031930      -0.020764       0.000315       0.020449              2.048435       2.227598      -0.106764      -0.558025       1.790364       0.085927       2.127342          -0.000049
           25              H      11.381881       3.920087       6.720198       0.114840       1.224349 0.94442376E+01  0.95847386E+02                                 1.824177                            1.746276      -1.233831       2.285303                    0.995581       3.592271       9.952324       0.498428       1.210850      -0.724776       0.002484      -0.020007       0.026485       0.033285      -0.008542      -0.007125      -0.008143       0.009889       0.031912      -0.019012       0.004190       0.014823              1.839717       1.665400      -0.160537       0.074802       2.034466      -0.452766       1.819284           0.000191
           26              H       5.042039       3.577979       0.239320       0.096416       1.334064 0.10133663E+02  0.10429934E+03                                 1.923227                            1.802409      -1.086901       2.355332                    0.996384       3.538659       9.758609       0.495017       1.202185      -0.728672       0.023452      -0.042016       0.001360       0.048138      -0.000930       0.000222      -0.003408      -0.017058      -0.062463      -0.021112       0.001831       0.019281              1.962989       2.057199      -0.480189       0.108934       2.145387      -0.184880       1.686382          -0.000039
           27              H       2.742018       3.512933       0.275646       0.122231       1.115240 0.81879820E+01  0.79368721E+02                                 1.658398                            1.583703      -0.879971       2.459540                    0.998984       3.228766       8.454880       0.550088       1.148687      -0.741941      -0.014688      -0.032748       0.002583       0.035984      -0.000027       0.000328      -0.004239      -0.011879      -0.050557      -0.017423       0.002492       0.014931              1.669944       1.752527       0.300024      -0.090539       1.821126      -0.142150       1.436179           0.000173
           28              H       4.670717      12.011620      10.281155       0.119111       1.136103 0.84161270E+01  0.82150987E+02                                 1.676454                            1.603737      -0.961326       2.418846                    0.998395       3.280585       8.623437       0.547546       1.146001      -0.742300      -0.015038       0.031924      -0.003827       0.035496      -0.000071      -0.001313      -0.005589      -0.012082      -0.051969      -0.018352       0.002700       0.015652              1.681040       1.797491      -0.289617       0.062359       1.836100      -0.128618       1.409527           0.000170
           29              H       6.976465      11.958673      10.221325       0.097877       1.330962 0.10043506E+02  0.10291294E+03                                 1.906134                            1.783815      -1.058419       2.372341                    0.996537       3.487697       9.527666       0.503125       1.188080      -0.732442       0.023965       0.042867      -0.005958       0.049472       0.001873       0.000224      -0.006427      -0.016422      -0.060686      -0.021283       0.001729       0.019555              1.949407       2.066656       0.515124      -0.130756       2.158562      -0.204240       1.623002          -0.000046
           30              C       7.174750       3.401333       2.394271       0.130366      25.325182 0.30547813E+03  0.66073426E+04                                 7.498594                            5.822484       0.540653       2.187771                    0.999874      25.815687      72.324731       0.680443       0.416167      -1.059204       0.002447       0.047396       0.027900       0.055052       0.003967       0.004548       0.017751      -0.030165      -0.010561      -0.015894      -0.012024       0.027918              8.532810       4.719968       0.791132      -0.447371       9.848417      -0.994928      11.030044          -0.003473
           31              C       7.154477       4.786290       4.039598      -0.031972      36.342446 0.46394332E+03  0.11095114E+05                                 9.614829                            7.237042      -0.021057       1.976608                    0.999539      28.915420      84.066502       0.604993       0.423339      -1.058950      -0.002918      -0.062955      -0.041819       0.075635      -0.011959      -0.000900       0.016099      -0.018814      -0.091243      -0.034911       0.000987       0.033924             11.436105       5.650955       1.361518      -0.982377      11.404790      -0.393750      17.252571          -0.001539
           32              C       7.352149       5.491410       2.867569      -0.031196      36.536641 0.46119894E+03  0.11004471E+05                                 9.636069                            7.204418      -0.009366       1.980862                    0.999543      28.805324      83.436618       0.608253       0.422027      -1.060606      -0.005456      -0.061649      -0.036486       0.071844      -0.009790       0.006410       0.030265       0.006792      -0.023702      -0.037096       0.009650       0.027445             11.534175       5.640321       2.171584      -0.615519      15.274063      -2.783063      13.688140          -0.001279
           33              C       6.984452       5.148019       5.465904       0.572342      25.776087 0.26785443E+03  0.56688979E+04                                 8.096489                            5.870024      -0.255688       1.964322                    0.999107      23.324119      67.025570       0.599921       0.482405      -1.009532      -0.025673       0.015841       0.075913       0.081687      -0.019372       0.025737       0.002936       0.136324      -0.145688      -0.056791      -0.042613       0.099404              9.766327       5.329912       1.941304      -0.425611      14.828078       1.249477       9.140991           0.001563
           34              C       7.555425       6.923150       2.506452       0.579061      26.469523 0.25905318E+03  0.54310239E+04                                 8.206005                            5.754790      -0.129560       2.010757                    0.999348      22.934943      65.360145       0.609413       0.479404      -1.012226       0.001760       0.075701      -0.024427       0.079564      -0.030249      -0.028037       0.010940       0.139590      -0.150525      -0.058870      -0.047902       0.106772             10.116973       5.064575       1.467185       1.570816      11.291979       2.954661      13.994365          -0.001501
           35              C      12.855016      12.617535       6.722335       0.085201      26.048904 0.34167271E+03  0.75935650E+04                                 7.712131                            6.224079       0.176538       2.067827                    0.999766      26.418111      74.815996       0.648186       0.425178      -1.054442      -0.011645      -0.005060      -0.049253       0.050863       0.024889      -0.017697       0.021387      -0.062531      -0.012677      -0.050629       0.003902       0.046727              8.543860      11.701337      -2.640435       0.355747       5.498688      -0.901222       8.431554          -0.004207
           36              C      14.103403      12.036682       6.836653      -0.202102      33.881681 0.47192012E+03  0.11329841E+05                                 9.079668                            7.244680       0.177424       2.019895                    0.999611      30.409856      88.475173       0.611716       0.417063      -1.063310      -0.007170      -0.010919      -0.013158       0.018541       0.003092       0.022358      -0.002886      -0.021996       0.020467      -0.029016       0.008011       0.021005             10.121689      14.165792      -4.096719      -0.421135       6.728211      -0.518034       9.471065          -0.001491
           37              C      14.814577      11.711865       5.681719       0.104261      34.553778 0.41431096E+03  0.95960572E+04                                 9.389547                            6.881359      -0.133562       1.971143                    0.999437      26.453111      74.772503       0.617002       0.428601      -1.059620      -0.017168      -0.006709      -0.002831       0.018649       0.003781      -0.005774      -0.010683       0.003348      -0.027309      -0.015820       0.001665       0.014155             11.498086      17.197862      -6.745362       0.135981       8.736930      -0.668362       8.559467          -0.008631
           38              C      14.239818      12.075381       4.460545      -0.190739      32.378702 0.44828217E+03  0.10612230E+05                                 8.811367                            7.056301       0.188606       2.028059                    0.999673      29.859307      85.928136       0.621179       0.416518      -1.064933      -0.005146      -0.011783       0.005930       0.014159       0.007300      -0.019829       0.005577      -0.005646       0.056265      -0.026050      -0.002479       0.028530              9.888000      14.257159      -4.370901       1.201430       7.018839      -1.156458       8.388002          -0.002402
           39              C      12.989831      12.649709       4.447724       0.096376      26.006171 0.33873495E+03  0.75124454E+04                                 7.735482                            6.209443       0.096513       2.043012                    0.999710      26.286799      74.378948       0.647006       0.426851      -1.053350      -0.021514      -0.011153       0.046853       0.052749       0.027734       0.009472      -0.006548      -0.058872       0.023996      -0.046746       0.010054       0.036692              8.652354      12.113592      -3.134029       0.450068       5.879799      -1.027742       7.963673          -0.003960
           40              C       4.642458      10.959485       5.719113       0.090345      35.166795 0.41588577E+03  0.96321700E+04                                 9.444894                            6.855255      -0.103865       1.976680                    0.999344      26.561165      74.835091       0.624096       0.423745      -1.063691       0.003924      -0.015167      -0.003555       0.016065      -0.008862       0.001451       0.007756       0.007299       0.001667      -0.013671       0.003071       0.010600             11.602355      16.699205      -6.613996      -0.741713      10.138965      -1.957496       7.968896          -0.015913
           41              C       4.930431      10.068594       6.765071      -0.195082      33.626821 0.45974112E+03  0.10968439E+05                                 9.036020                            7.137441       0.180107       2.021716                    0.999709      30.266318      87.857783       0.617834       0.415531      -1.064007      -0.003266      -0.008052      -0.018768       0.020682       0.011487      -0.021679       0.001357       0.018677       0.020611      -0.023712      -0.005600       0.029311             10.154639      12.203546      -5.081934      -0.748844       9.348990      -1.966802       8.911381           0.000750
           42              C       6.059786       9.279111       6.683873       0.102669      26.064522 0.33707177E+03  0.74818084E+04                                 7.787695                            6.221214       0.095505       2.048071                    0.999511      26.296287      74.940944       0.640859       0.430585      -1.048890       0.015430       0.001807      -0.054261       0.056442       0.033465       0.025507       0.002058      -0.042488       0.021222      -0.051308       0.008648       0.042660              8.704682      10.350159      -3.931201      -1.432450       7.807933      -0.831989       7.955955          -0.009091
           43              C       6.653889      10.184917       4.673155       0.109572      25.951592 0.33363122E+03  0.73853307E+04                                 7.781627                            6.190530       0.047422       2.036706                    0.999375      26.096183      74.232209       0.642366       0.430745      -1.048954      -0.007816      -0.032141       0.040138       0.052011       0.045391       0.001381       0.019548      -0.016391       0.035593      -0.054136       0.006597       0.047539              8.831598      10.347423      -4.188215      -1.262357       9.258573      -0.975666       6.888799          -0.009537
           44              C       5.552366      11.021309       4.675292      -0.192748      33.571067 0.45916715E+03  0.10965628E+05                                 9.100123                            7.184523       0.028538       1.976755                    0.999174      30.297028      88.366551       0.608397       0.421557      -1.058801       0.004390      -0.008337       0.006301       0.011335       0.012641       0.013521      -0.013321      -0.011240       0.036559      -0.028508       0.006942       0.021567             10.372373      13.477667      -4.936045      -1.947760      10.209186      -1.168384       7.430265           0.000562
           45              C      12.237725      11.167653      10.572827       0.097049      25.138661 0.32093367E+03  0.70094756E+04                                 7.489853                            5.999275       0.273079       2.105992                    0.999810      25.710242      71.765021       0.666841       0.420546      -1.059201      -0.006993      -0.047582       0.014663       0.050279      -0.014790       0.000604       0.016345      -0.048714       0.104446      -0.046227       0.003470       0.042758              8.331133      12.826345       0.240559      -0.258880       7.266422      -1.024925       4.900632          -0.007490
           46              C      13.615556      11.215126      10.541844      -0.192798      32.466932 0.43737457E+03  0.10269079E+05                                 8.752652                            6.928947       0.357749       2.084341                    0.999808      29.419577      83.744204       0.633747       0.411635      -1.070300      -0.005149      -0.005954       0.009063       0.012004       0.021869      -0.000086       0.000724      -0.041726      -0.004931      -0.029407      -0.001651       0.031058              9.806443      15.858769      -0.675090      -0.296082       7.994800      -1.111777       5.565760          -0.002151
           47              C      12.411751       5.521091       0.023505       0.087466      35.387754 0.41387463E+03  0.95642115E+04                                 9.458100                            6.827757      -0.018997       2.003634                    0.999360      26.434147      74.146434       0.627491       0.422395      -1.065628      -0.012873      -0.000261      -0.000657       0.012892       0.001962       0.000568       0.004649       0.008032      -0.037821      -0.013939       0.003046       0.010893             11.645581      21.080084       0.089274      -1.002656       8.143635      -1.167583       5.713024          -0.015600
           48              C      11.679764       4.368070       0.259620      -0.197654      33.134643 0.44779741E+03  0.10589199E+05                                 8.906704                            7.029707       0.189352       2.023545                    0.999763      29.946110      85.900510       0.625893       0.413832      -1.067532      -0.002724       0.009262      -0.009330       0.013426      -0.024222       0.003513      -0.002427      -0.042551      -0.033103      -0.027029      -0.011001       0.038030             10.046401      16.546406       1.072735      -0.545972       8.113571      -1.098902       5.479225          -0.002652
           49              C      10.301063       4.402810       0.289535       0.089418      25.701063 0.33075872E+03  0.72750505E+04                                 7.593996                            6.084137       0.178821       2.069220                    0.999788      26.060187      72.877638       0.663534       0.419680      -1.060283      -0.014223       0.045415      -0.017684       0.050769       0.015222       0.000087       0.006325      -0.051496       0.079816      -0.043250       0.013711       0.029540              8.443114      13.130197       0.172102      -0.026099       7.426676      -1.012297       4.772468          -0.007333
           50              C       9.627943      12.155133       8.289669       0.130366      25.325176 0.30547803E+03  0.66073401E+04                                 7.498594                            5.822484       0.540651       2.187771                    0.999874      25.815681      72.324716       0.680443       0.416167      -1.059204      -0.002446      -0.047396      -0.027900       0.055052       0.003966       0.004548       0.017751      -0.030164      -0.010561      -0.015893      -0.012024       0.027917              8.532810       4.719968       0.791132      -0.447370       9.848419      -0.994929      11.030043          -0.003473
           51              C       9.648216      10.770176       6.644342      -0.031973      36.342443 0.46394329E+03  0.11095113E+05                                 9.614827                            7.237041      -0.021055       1.976609                    0.999539      28.915419      84.066489       0.604994       0.423339      -1.058950       0.002918       0.062954       0.041819       0.075634      -0.011959      -0.000900       0.016099      -0.018814      -0.091243      -0.034911       0.000987       0.033924             11.436103       5.650953       1.361518      -0.982376      11.404791      -0.393750      17.252564          -0.001540
           52              C       9.450544      10.065056       7.816371      -0.031196      36.536654 0.46119910E+03  0.11004476E+05                                 9.636070                            7.204419      -0.009366       1.980861                    0.999543      28.805329      83.436634       0.608253       0.422027      -1.060607       0.005457       0.061649       0.036486       0.071844      -0.009790       0.006410       0.030265       0.006792      -0.023702      -0.037096       0.009650       0.027445             11.534177       5.640321       2.171584      -0.615519      15.274068      -2.783065      13.688142          -0.001278
           53              C       9.818241      10.408447       5.218036       0.572342      25.776075 0.26785426E+03  0.56688938E+04                                 8.096488                            5.870024      -0.255691       1.964322                    0.999107      23.324111      67.025552       0.599921       0.482406      -1.009532       0.025673      -0.015841      -0.075913       0.081687      -0.019372       0.025738       0.002936       0.136325      -0.145688      -0.056791      -0.042613       0.099404              9.766326       5.329911       1.941303      -0.425611      14.828079       1.249476       9.140989           0.001563
           54              C       9.247268       8.633316       8.177488       0.579061      26.469530 0.25905322E+03  0.54310254E+04                                 8.206008                            5.754792      -0.129563       2.010756                    0.999348      22.934950      65.360186       0.609413       0.479404      -1.012226      -0.001760      -0.075701       0.024427       0.079564      -0.030249      -0.028037       0.010939       0.139590      -0.150524      -0.058870      -0.047902       0.106772             10.116978       5.064577       1.467185       1.570816      11.291984       2.954663      13.994373          -0.001501
           55              C       3.947677       2.938931       3.961605       0.085201      26.048906 0.34167276E+03  0.75935661E+04                                 7.712131                            6.224079       0.176540       2.067828                    0.999766      26.418113      74.815998       0.648186       0.425178      -1.054442       0.011645       0.005059       0.049253       0.050863       0.024889      -0.017697       0.021387      -0.062530      -0.012678      -0.050629       0.003901       0.046727              8.543859      11.701335      -2.640435       0.355747       5.498687      -0.901222       8.431555          -0.004207
           56              C       2.699290       3.519784       3.847287      -0.202102      33.881668 0.47191992E+03  0.11329835E+05                                 9.079667                            7.244679       0.177424       2.019895                    0.999611      30.409845      88.475138       0.611716       0.417063      -1.063310       0.007170       0.010919       0.013158       0.018541       0.003092       0.022359      -0.002887      -0.021996       0.020466      -0.029016       0.008012       0.021005             10.121688      14.165790      -4.096718      -0.421134       6.728210      -0.518034       9.471064          -0.001492
           57              C       1.988116       3.844601       5.002221       0.104260      34.553780 0.41431093E+03  0.95960562E+04                                 9.389548                            6.881359      -0.133560       1.971144                    0.999437      26.453110      74.772501       0.617002       0.428601      -1.059620       0.017168       0.006709       0.002831       0.018649       0.003781      -0.005774      -0.010683       0.003348      -0.027309      -0.015820       0.001665       0.014155             11.498089      17.197866      -6.745366       0.135984       8.736933      -0.668363       8.559468          -0.008633
           58              C       2.562875       3.481085       6.223395      -0.190739      32.378727 0.44828249E+03  0.10612240E+05                                 8.811373                            7.056304       0.188604       2.028058                    0.999673      29.859321      85.928203       0.621179       0.416518      -1.064933       0.005145       0.011784      -0.005930       0.014160       0.007300      -0.019830       0.005577      -0.005646       0.056262      -0.026051      -0.002479       0.028530              9.888009      14.257174      -4.370908       1.201432       7.018845      -1.156460       8.388007          -0.002398
           59              C       3.812862       2.906757       6.236216       0.096375      26.006216 0.33873563E+03  0.75124653E+04                                 7.735494                            6.209451       0.096504       2.043009                    0.999710      26.286832      74.379096       0.647005       0.426851      -1.053350       0.021514       0.011153      -0.046853       0.052749       0.027733       0.009473      -0.006549      -0.058872       0.023993      -0.046745       0.010053       0.036692              8.652369      12.113614      -3.134036       0.450070       5.879808      -1.027744       7.963685          -0.003964
           60              C      12.160235       4.596981       4.964827       0.090345      35.166801 0.41588580E+03  0.96321706E+04                                 9.444895                            6.855255      -0.103864       1.976680                    0.999344      26.561167      74.835094       0.624096       0.423745      -1.063691      -0.003925       0.015167       0.003555       0.016065      -0.008862       0.001451       0.007756       0.007300       0.001668      -0.013671       0.003071       0.010600             11.602357      16.699208      -6.613999      -0.741711      10.138967      -1.957497       7.968896          -0.015910
           61              C      11.872262       5.487872       3.918869      -0.195083      33.626864 0.45974180E+03  0.10968460E+05                                 9.036030                            7.137448       0.180103       2.021715                    0.999709      30.266341      87.857888       0.617833       0.415531      -1.064007       0.003266       0.008052       0.018769       0.020682       0.011487      -0.021679       0.001357       0.018677       0.020612      -0.023712      -0.005600       0.029312             10.154651      12.203562      -5.081942      -0.748844       9.349001      -1.966804       8.911390           0.000750
           62              C      10.742907       6.277355       4.000067       0.102669      26.064531 0.33707186E+03  0.74818111E+04                                 7.787697                            6.221215       0.095504       2.048071                    0.999511      26.296295      74.940980       0.640859       0.430585      -1.048890      -0.015430      -0.001807       0.054261       0.056442       0.033464       0.025507       0.002058      -0.042487       0.021221      -0.051307       0.008648       0.042660              8.704686      10.350163      -3.931203      -1.432451       7.807936      -0.831989       7.955958          -0.009091
           63              C      10.148804       5.371549       6.010785       0.109572      25.951609 0.33363147E+03  0.73853379E+04                                 7.781631                            6.190532       0.047420       2.036705                    0.999375      26.096195      74.232262       0.642366       0.430745      -1.048954       0.007816       0.032141      -0.040138       0.052011       0.045391       0.001381       0.019548      -0.016391       0.035592      -0.054136       0.006597       0.047539              8.831604      10.347429      -4.188218      -1.262358       9.258579      -0.975666       6.888802          -0.009537
           64              C      11.250327       4.535157       6.008648      -0.192748      33.571060 0.45916700E+03  0.10965624E+05                                 9.100122                            7.184522       0.028538       1.976755                    0.999174      30.297022      88.366532       0.608397       0.421557      -1.058801      -0.004390       0.008337      -0.006301       0.011335       0.012640       0.013521      -0.013322      -0.011240       0.036558      -0.028508       0.006942       0.021567             10.372373      13.477668      -4.936046      -1.947760      10.209186      -1.168384       7.430264           0.000561
           65              C       4.564968       4.388813       0.111113       0.097049      25.138668 0.32093378E+03  0.70094788E+04                                 7.489855                            5.999277       0.273077       2.105992                    0.999810      25.710246      71.765045       0.666841       0.420546      -1.059201       0.006993       0.047582      -0.014664       0.050279      -0.014790       0.000604       0.016345      -0.048714       0.104447      -0.046228       0.003470       0.042758              8.331136      12.826352       0.240560      -0.258881       7.266423      -1.024925       4.900633          -0.007493
           66              C       3.187137       4.341340       0.142096      -0.192798      32.466944 0.43737474E+03  0.10269085E+05                                 8.752655                            6.928950       0.357747       2.084340                    0.999808      29.419585      83.744251       0.633747       0.411635      -1.070300       0.005149       0.005954      -0.009062       0.012004       0.021869      -0.000086       0.000724      -0.041725      -0.004931      -0.029407      -0.001651       0.031058              9.806447      15.858776      -0.675089      -0.296082       7.994804      -1.111778       5.565762          -0.002150
           67              C       2.457045       5.501141      -0.023505       0.087466      35.387751 0.41387459E+03  0.95642103E+04                                 9.458100                            6.827757      -0.018998       2.003634                    0.999360      26.434146      74.146435       0.627490       0.422395      -1.065628       0.012873       0.000260       0.000657       0.012892       0.001962       0.000568       0.004649       0.008032      -0.037821      -0.013939       0.003046       0.010893             11.645581      21.080083       0.089274      -1.002656       8.143635      -1.167583       5.713024          -0.015598
           68              C       5.122929      11.188396      10.424320      -0.197654      33.134653 0.44779762E+03  0.10589205E+05                                 8.906706                            7.029709       0.189349       2.023544                    0.999763      29.946115      85.900526       0.625893       0.413832      -1.067533       0.002724      -0.009262       0.009330       0.013426      -0.024222       0.003513      -0.002427      -0.042551      -0.033104      -0.027029      -0.011002       0.038030             10.046402      16.546407       1.072736      -0.545972       8.113572      -1.098903       5.479226          -0.002651
           69              C       6.501630      11.153656      10.394405       0.089418      25.701077 0.33075897E+03  0.72750572E+04                                 7.593998                            6.084139       0.178820       2.069219                    0.999788      26.060197      72.877666       0.663534       0.419680      -1.060283       0.014223      -0.045415       0.017683       0.050769       0.015223       0.000087       0.006325      -0.051497       0.079815      -0.043250       0.013711       0.029540              8.443115      13.130199       0.172101      -0.026099       7.426677      -1.012297       4.772470          -0.007332
           70              N       7.047391       3.459408       3.718011      -0.270848      43.297083 0.59074345E+03  0.14806348E+05                                10.485344                            7.921973      -0.106848       1.959841                    0.999359      29.906098      85.178732       0.613420       0.398381      -1.089743       0.016877       0.086993      -0.052222       0.102858      -0.001167      -0.000103       0.041364      -0.025124       0.003663      -0.035147      -0.013165       0.048312             13.180572       7.357983       1.849611      -1.519149      15.571163      -5.259371      16.612569          -0.011385
           71              N       7.360016       4.597020       1.830159      -0.283091      44.823451 0.59836943E+03  0.15032639E+05                                10.705640                            7.942962      -0.042068       1.973302                    0.999621      30.150184      85.731845       0.616614       0.395391      -1.092743      -0.015178      -0.006560       0.104728       0.106025       0.003167       0.007627       0.026884      -0.064149      -0.058271      -0.033065      -0.019283       0.052347             13.742149       7.058138       1.354844      -0.844656      12.250751      -4.092976      21.917559          -0.008835
           72              N      12.271972      12.897909       5.554580      -0.185172      33.950304 0.52650836E+03  0.12771125E+05                                 8.840651                            7.502706      -0.098402       1.995196                    0.999084      27.692969      76.592796       0.629826       0.400924      -1.092346       0.116467      -0.073927       0.005516       0.138058       0.040416      -0.004763       0.004873      -0.062375       0.160120      -0.078051       0.024189       0.053862              9.782618      13.142783      -1.956853       0.535846       6.280462      -1.275677       9.924608           0.013525
           73              N       6.903797       9.300278       5.650736      -0.235263      36.228976 0.54586193E+03  0.13364734E+05                                 9.233805                            7.621947      -0.071133       1.993150                    0.999039      28.413618      79.033344       0.626828       0.399099      -1.093255      -0.139374       0.086659      -0.002465       0.164137       0.069956      -0.008477      -0.013484      -0.054274       0.167123      -0.102891       0.034969       0.067922             10.520114      10.890612      -4.047903      -2.059450      10.954211      -0.710879       9.715518           0.021310
           74              N       9.606916       5.529950       0.083335      -0.173684      33.210609 0.50434353E+03  0.12105461E+05                                 8.725112                            7.353046      -0.047928       2.015732                    0.999260      27.334324      75.261221       0.634763       0.402012      -1.091353       0.129921      -0.001191      -0.006249       0.130076      -0.002829       0.000674       0.004381      -0.122120       0.080446      -0.074539       0.025946       0.048593              9.677280      13.985614       0.269316       0.223934       8.906758      -1.285815       6.139468           0.009571
           75              N       9.755302      12.097058       6.965929      -0.270848      43.297084 0.59074345E+03  0.14806348E+05                                10.485344                            7.921973      -0.106848       1.959841                    0.999359      29.906098      85.178732       0.613420       0.398381      -1.089743      -0.016876      -0.086993       0.052222       0.102858      -0.001168      -0.000102       0.041364      -0.025124       0.003663      -0.035146      -0.013165       0.048311             13.180572       7.357982       1.849609      -1.519147      15.571167      -5.259372      16.612567          -0.011385
           76              N       9.442677      10.959446       8.853781      -0.283090      44.823395 0.59836860E+03  0.15032613E+05                                10.705631                            7.942956      -0.042068       1.973302                    0.999621      30.150160      85.731754       0.616614       0.395391      -1.092743       0.015177       0.006561      -0.104728       0.106025       0.003167       0.007626       0.026884      -0.064149      -0.058271      -0.033064      -0.019283       0.052347             13.742136       7.058132       1.354843      -0.844654      12.250744      -4.092972      21.917532          -0.008835
           77              N       4.530721       2.658557       5.129360      -0.185171      33.950297 0.52650818E+03  0.12771119E+05                                 8.840651                            7.502705      -0.098403       1.995196                    0.999084      27.692967      76.592798       0.629826       0.400924      -1.092346      -0.116467       0.073926      -0.005516       0.138058       0.040415      -0.004763       0.004873      -0.062375       0.160120      -0.078051       0.024188       0.053862              9.782618      13.142783      -1.956853       0.535844       6.280461      -1.275676       9.924609           0.013526
           78              N       9.898896       6.256188       5.033204      -0.235263      36.228978 0.54586189E+03  0.13364734E+05                                 9.233807                            7.621948      -0.071135       1.993150                    0.999039      28.413618      79.033358       0.626828       0.399099      -1.093255       0.139374      -0.086659       0.002465       0.164138       0.069955      -0.008477      -0.013484      -0.054274       0.167123      -0.102891       0.034969       0.067921             10.520117      10.890615      -4.047906      -2.059453      10.954216      -0.710878       9.715521           0.021309
           79              N       7.195777      10.026516      10.600605      -0.173684      33.210604 0.50434342E+03  0.12105458E+05                                 8.725110                            7.353045      -0.047928       2.015731                    0.999260      27.334322      75.261210       0.634763       0.402012      -1.091353      -0.129920       0.001191       0.006250       0.130076      -0.002829       0.000674       0.004381      -0.122120       0.080446      -0.074539       0.025946       0.048593              9.677278      13.985612       0.269316       0.223933       8.906756      -1.285814       6.139467           0.009571
           80              O       7.006425       6.343065       5.843047      -0.548989      44.080139 0.57186848E+03  0.14020741E+05                                10.081474                            7.494204      -0.032922       2.024739                    0.997182      28.452502      76.585642       0.678336       0.368287      -1.126940      -0.011651      -0.032690       0.005729       0.035174       0.014187       0.037502       0.010043      -0.006913      -0.227767      -0.087686       0.027200       0.060486             12.587497       7.561135       2.372888       0.300407      22.584110       4.610365       7.617244           0.034488
           81              O       6.785884       4.175471       6.259720      -0.504393      36.165145 0.52274760E+03  0.12524942E+05                                 8.796351                            7.131561       0.221545       2.113255                    0.998271      27.755442      73.721668       0.700671       0.364845      -1.130214      -0.000032       0.005567      -0.038574       0.038974       0.009208       0.016671      -0.037025      -0.065293      -0.212535      -0.084007       0.006357       0.077650             10.389397       7.185140       2.791082      -1.074137      16.022121      -3.562056       7.960931           0.013594
           82              O       7.817871       7.792004       3.359031      -0.539243      47.644549 0.58516085E+03  0.14417898E+05                                10.625070                            7.593721       0.027146       2.049774                    0.997272      28.225431      75.966710       0.672689       0.369543      -1.126871      -0.006218      -0.007871      -0.027106       0.028902       0.003500       0.011410       0.056998       0.100309       0.011244      -0.087665       0.031450       0.056216             13.661569       7.199411       1.484913       2.580714      15.764446       9.609891      18.020849           0.031721
           83              O       7.462939       7.190584       1.269252      -0.518119      38.072943 0.52432132E+03  0.12565887E+05                                 9.101583                            7.123527       0.181749       2.097428                    0.998085      27.863469      73.898865       0.704185       0.362931      -1.132260       0.003141      -0.033109       0.024809       0.041492      -0.015849       0.002356       0.040414       0.074147       0.211910      -0.085915       0.004610       0.081305             11.104998       6.593128       0.165723       1.297270       6.927833       1.105734      19.794034           0.010146
           84              O       9.796268       9.213401       4.840893      -0.548990      44.080187 0.57186919E+03  0.14020763E+05                                10.081481                            7.494209      -0.032924       2.024738                    0.997182      28.452519      76.585706       0.678336       0.368287      -1.126940       0.011651       0.032691      -0.005728       0.035174       0.014187       0.037503       0.010043      -0.006912      -0.227768      -0.087687       0.027200       0.060487             12.587507       7.561140       2.372890       0.300406      22.584131       4.610368       7.617249           0.034488
           85              O      10.016809      11.380995       4.424220      -0.504392      36.165107 0.52274695E+03  0.12524922E+05                                 8.796344                            7.131556       0.221546       2.113256                    0.998271      27.755430      73.721616       0.700671       0.364845      -1.130214       0.000032      -0.005567       0.038574       0.038974       0.009208       0.016670      -0.037026      -0.065292      -0.212536      -0.084008       0.006358       0.077650             10.389389       7.185132       2.791076      -1.074135      16.022108      -3.562053       7.960925           0.013594
           86              O       8.984822       7.764462       7.324909      -0.539243      47.644594 0.58516139E+03  0.14417915E+05                                10.625077                            7.593725       0.027143       2.049773                    0.997272      28.225441      75.966755       0.672688       0.369543      -1.126871       0.006218       0.007871       0.027105       0.028902       0.003501       0.011410       0.056999       0.100309       0.011244      -0.087666       0.031450       0.056216             13.661580       7.199414       1.484914       2.580715      15.764459       9.609902      18.020868           0.031721
           87              O       9.339754       8.365882       9.414688      -0.518119      38.073012 0.52432236E+03  0.12565918E+05                                 9.101596                            7.123536       0.181745       2.097426                    0.998085      27.863486      73.898945       0.704184       0.362931      -1.132260      -0.003141       0.033109      -0.024809       0.041492      -0.015849       0.002356       0.040414       0.074148       0.211910      -0.085916       0.004610       0.081305             11.105016       6.593136       0.165723       1.297272       6.927842       1.105738      19.794070           0.010146

******************************************************
Auxiliary information for the entire system
The total spin magnetic moment of the unit cell is   4.979738
The total net atomic charge of the unit cell is   0.000002
Accuracy of reproducing the electrostatic potential in the unit cell:
  The inner radius (bohr) =    5.0000
  The outer radius (bohr) =   12.0000
  Valid grid points have density less than (e/(bohr^3)) =    0.0001
  The number of valid grid points were=        58683
  The rms potential error without charges in kcal/mol is=      8.28663
  The rms potential error with partial charges in kcal/mol is=      0.60982
  The RRMSE value at monopole order=      0.07359
  The rms potential error with partial charges and cloud penetration in kcal/mol is=      0.59412
  The RRMSE value at monopole order with cloud penetration is=      0.07170
  The rms potential error with partial charges and atomic dipoles in kcal/mol is=      0.60692
  The RRMSE value at dipole order=      0.07324
  The rms potential error with partial charges, atomic dipoles and cloud penetration in kcal/mol is=      0.57955
  The RRMSE value at dipole order with cloud penetration=      0.06994

******************************************************
The electron densities and ab initio electrostatic potential were computed in VASP using the PBE functional and
projector augmented wave method. See the main text of the journal article for a description of computational details.
The atomic charges, dipoles, and quadrupoles were computed with the DDEC6 method as described in
(a) T. A. Manz and N. Gabaldon Limas, RSC Adv. 6 (2016) 47771-47801 DOI: 10.1039/c6ra04656h
(b) N. Gabaldon Limas and T. A. Manz, RSC Adv. 8 (2018) 2678-2707 DOI: 10.1039/c7ra11829e.
For each atom in the material, the electron cloud parameters were fit to the spherically averaged atom-in-material
electron density using radial positions for which this density was between 10^-4 and 10^-2 electrons per cubic bohr.
The polarizabilities, dispersion coefficients, and quantum Drude oscillator (QDO) parameters were fit using the MCLF method.
The magnetic structure of the system was optimized in VASP from the default ferromagnetic initial guess using spin polarization.
The atomic spin moments (ASMs) were computed on this optimized magnetic structure using the DDEC6 partition as inputs
to the method of T. A. Manz and D. S. Sholl, J. Chem. Theory Comput. 7 (2011) 4146-4164 DOI: 10.1021/ct200539n.
The RMSE and RRMSE were computed using a uniform grid with Ewald summation.
