# Supplementary material for: A collection of forcefield precursors for metal–organic frameworks
Source: RSC Adv. 2019 Nov 13;9(63):36492–507. doi: 10.1039/c9ra07327b (PMC9075174; doi:10.1039/c9ra07327b)
Supplement: RA-009-C9RA07327B-s5491 [file RA-009-C9RA07327B-s5491.xyz]

  108
jmolscript: load "" {1 1 1} spacegroup "x,y,z" unitcell [{      9.856800     0.000000     0.000000 }, {      0.000000    11.307000     0.000000 }, {      0.000000    -0.352409    14.724783 }]
Mg     5.693485     8.279051     5.368950     1.345486
Mg     3.801768     8.529718     2.837024     1.328637
Mg     0.765085     8.505245     1.993441     1.345486
Mg     8.730168     8.254577     4.525368     1.328637
Mg     4.163315     2.675540     9.355833     1.345486
Mg     6.055032     2.424873    11.887759     1.328637
Mg     9.091715     2.449346    12.731342     1.345486
Mg     1.126632     2.700014    10.199415     1.328637
Mg     4.928400    -0.176205     7.362392     1.336760
Mg     0.000000     5.653500     0.000000     1.336760
Mg     4.928400     5.477296     7.362392     1.344744
Mg     0.000000     0.000000     0.000000     1.344744
H      4.411904     0.171245     3.569287     0.029479
H      8.663142    10.522466     6.607010     0.028669
H      7.795743     5.472995     6.975130     0.025954
H      7.262490     7.296812     1.920112     0.025345
H      3.431152     8.880874     8.394599     0.021970
H      2.971825     5.790572     4.052260     0.025869
H      9.340304     5.306051     3.793104     0.029479
H      3.734742     6.261829     0.755381     0.028669
H      2.867343     0.004300     0.387262     0.025954
H      2.334090     9.487484     5.442280     0.025345
H      8.359552     7.551012    13.692576     0.021970
H      7.900225    10.993724     3.310131     0.025869
H      5.444896    10.783346    11.155496     0.029479
H      1.193658     0.432125     8.117773     0.028670
H      2.061057     5.481596     7.749653     0.025954
H      2.594310     3.657779    12.804671     0.025345
H      6.425648     2.073717     6.330184     0.021970
H      6.884975     5.164019    10.672523     0.025869
H      0.516496     5.648540    10.931679     0.029479
H      6.122058     4.692762    13.969402     0.028670
H      6.989457    -0.356709    14.337521     0.025954
H      7.522710     1.467107     9.282503     0.025345
H      1.497248     3.403579     1.032207     0.021970
H      1.956575    -0.039133    11.414652     0.025869
C      4.664928    10.990282     4.318484     0.567795
C      7.760357    10.313494     6.527496     0.564572
C      7.619306     6.207920     6.433110     0.568645
C      6.582174     7.595246     2.480537     0.567798
C      3.969826     8.394459     7.812970     0.573527
C      3.584524     6.093088     4.683070     0.562361
C      9.593328     5.794013     3.043907     0.567794
C      2.831957     6.470802     0.834895     0.564572
C      2.690906    10.576376     0.929281     0.568645
C      1.653774     9.189049     4.881855     0.567798
C      8.898226     8.037427    14.274205     0.573527
C      8.512924    10.691207     2.679322     0.562361
C      5.191872    -0.035691    10.406299     0.567795
C      2.096443     0.641097     8.197287     0.564572
C      2.237494     4.746671     8.291673     0.568645
C      3.274626     3.359345    12.244246     0.567798
C      5.886974     2.560132     6.911813     0.573527
C      6.272276     4.861503    10.041713     0.562361
C      0.263472     5.160578    11.680876     0.567794
C      7.024843     4.483789    13.889888     0.564571
C      7.165894     0.378215    13.795502     0.568645
C      8.203026     1.765542     9.842928     0.567797
C      0.958574     2.917164     0.450578     0.573527
C      1.343876     0.263384    12.045461     0.562361
O      4.822439     9.735669     4.166819    -0.691786
O      4.818398     0.309481     5.371306    -0.576004
O      7.442870     9.386059     5.702172    -0.684734
O      6.968363    10.952914     7.226335    -0.569140
O      6.408004     6.618778     6.387464    -0.684668
O      8.577979     6.700506     5.821443    -0.581007
O      6.873541     7.764555     3.711823    -0.687901
O      5.472397     7.792998     1.965906    -0.578325
O      4.688683     9.062725     6.990002    -0.694422
O      3.926358     7.167945     7.904558    -0.576626
O      4.117382     7.237513     4.473389    -0.688522
O      3.808470     5.355915     5.645040    -0.563723
O      9.750839     7.048626     3.195572    -0.691786
O      9.746798     5.167814     1.991085    -0.576004
O      2.514470     7.398237     1.660219    -0.684734
O      2.039963     5.831382     0.136057    -0.569140
O      1.479604    10.165518     0.974928    -0.684668
O      3.649579    10.083790     1.540949    -0.581007
O      1.945141     9.019741     3.650568    -0.687901
O      0.543997     8.991298     5.396486    -0.578325
O      9.617083     7.721570     0.372390    -0.694422
O      8.854758     9.263941    14.182616    -0.576626
O      9.045782     9.546782     2.889002    -0.688522
O      8.736870     0.121380     1.717351    -0.563723
O      5.034361     1.218922    10.557964    -0.691786
O      5.038402    10.645110     9.353477    -0.576004
O      2.413930     1.568532     9.022611    -0.684734
O      2.888437     0.001677     7.498448    -0.569140
O      3.448796     4.335813     8.337319    -0.684668
O      1.278821     4.254085     8.903340    -0.581007
O      2.983259     3.190036    11.012960    -0.687901
O      4.384403     3.161593    12.758877    -0.578325
O      5.168117     1.891866     7.734781    -0.694422
O      5.930442     3.786646     6.820225    -0.576626
O      5.739418     3.717078    10.251394    -0.688523
O      6.048330     5.598676     9.079743    -0.563723
O      0.105961     3.905965    11.529211    -0.691786
O      0.110002     5.786777    12.733698    -0.576004
O      7.342330     3.556354    13.064564    -0.684734
O      7.816837     5.123209    14.588726    -0.569140
O      8.377196     0.789073    13.749855    -0.684668
O      6.207221     0.870801    13.183834    -0.581007
O      7.911659     1.934850    11.074215    -0.687901
O      9.312803     1.963293     9.328297    -0.578325
O      0.239717     3.233021    14.352393    -0.694422
O      1.002042     1.690650     0.542167    -0.576626
O      0.811018     1.407809    11.835781    -0.688522
O      1.119930    10.833211    13.007432    -0.563723

The following XYZ coordinates are in angstroms. Other properties are in atomic units.
The sperically averaged electron density of each atom fit to a function of the form exp(a - br)
eigen_1, eigen_2 and eigen_3 are the three eigenvalues of traceless quadrupole moment tensor
  atom number  atomic symbol              X              Y              Z     net charge C6 coefficient C8 coefficient C10 coefficient fluctuating dipole atomic polarizability isotropic forcefield polarizability              a              b squared Pearson coefficient          <r^3>          <r^4>         wp_QDO          m_QDO          q_QDO       dipole_x       dipole_y       dipole_z         dipole            Qxy            Qxz            Qyz     Q(x^2-y^2)  Q(3z^2 - R^2)        eigen_1        eigen_2        eigen_3 static polarizability      alpha(xx)      alpha(xy)      alpha(xz)      alpha(yy)      alpha(yz)      alpha(zz) atomic spin moment
            1             Mg       5.693485       8.279051       5.368950       1.345486      23.087982 0.38075843E+03  0.88381072E+04                                 9.420632                            8.590209      -0.915909       1.790385                    0.999216      21.011040      64.152966       0.363084       0.726757      -0.907201       0.001733      -0.001847      -0.001156       0.002784       0.004243       0.001795       0.000445       0.009377       0.004068      -0.007008       0.000685       0.006323             10.161479      10.825799      -0.324280      -0.158337       9.539866      -0.118572      10.118771           0.000003
            2             Mg       3.801768       8.529718       2.837024       1.328637      25.628184 0.39166347E+03  0.91415385E+04                                10.022402                            8.673027      -0.866428       1.802329                    0.999194      21.176555      64.511355       0.364368       0.720211      -0.910658       0.000945       0.000103      -0.000889       0.001301       0.015274      -0.008002       0.003083       0.001454       0.027221      -0.021802       0.007347       0.014455             11.380020      13.113692      -0.360719       2.036655       9.605568      -0.054822      11.420799           0.000006
            3             Mg       0.765085       8.505245       1.993441       1.345486      23.087988 0.38075849E+03  0.88381089E+04                                 9.420632                            8.590209      -0.915909       1.790384                    0.999216      21.011042      64.152970       0.363084       0.726757      -0.907201       0.001733       0.001847       0.001156       0.002784      -0.004243      -0.001794       0.000445       0.009377       0.004068      -0.007008       0.000685       0.006323             10.161480      10.825802       0.324280       0.158339       9.539870      -0.118570      10.118769           0.000003
            4             Mg       8.730168       8.254577       4.525368       1.328637      25.628178 0.39166344E+03  0.91415375E+04                                10.022401                            8.673027      -0.866428       1.802329                    0.999194      21.176553      64.511349       0.364368       0.720211      -0.910658       0.000945      -0.000103       0.000889       0.001301      -0.015274       0.008002       0.003083       0.001453       0.027221      -0.021802       0.007347       0.014455             11.380018      13.113687       0.360721      -2.036653       9.605567      -0.054823      11.420799           0.000006
            5             Mg       4.163315       2.675540       9.355833       1.345486      23.087984 0.38075847E+03  0.88381082E+04                                 9.420632                            8.590209      -0.915909       1.790384                    0.999216      21.011041      64.152969       0.363084       0.726757      -0.907201      -0.001733       0.001847       0.001156       0.002784       0.004243       0.001794       0.000445       0.009377       0.004068      -0.007008       0.000685       0.006323             10.161479      10.825800      -0.324280      -0.158337       9.539867      -0.118572      10.118770           0.000003
            6             Mg       6.055032       2.424873      11.887759       1.328637      25.628179 0.39166338E+03  0.91415359E+04                                10.022401                            8.673027      -0.866429       1.802329                    0.999194      21.176553      64.511349       0.364368       0.720211      -0.910658      -0.000945      -0.000103       0.000889       0.001301       0.015274      -0.008002       0.003083       0.001453       0.027221      -0.021802       0.007347       0.014455             11.380019      13.113691      -0.360719       2.036654       9.605567      -0.054822      11.420798           0.000006
            7             Mg       9.091715       2.449346      12.731342       1.345486      23.087986 0.38075846E+03  0.88381078E+04                                 9.420632                            8.590209      -0.915909       1.790385                    0.999216      21.011041      64.152967       0.363084       0.726757      -0.907201      -0.001733      -0.001847      -0.001156       0.002784      -0.004243      -0.001794       0.000445       0.009377       0.004068      -0.007008       0.000685       0.006323             10.161480      10.825801       0.324280       0.158339       9.539869      -0.118570      10.118769           0.000003
            8             Mg       1.126632       2.700014      10.199415       1.328637      25.628178 0.39166343E+03  0.91415373E+04                                10.022401                            8.673027      -0.866428       1.802329                    0.999194      21.176553      64.511350       0.364368       0.720211      -0.910658      -0.000945       0.000103      -0.000889       0.001301      -0.015274       0.008002       0.003083       0.001454       0.027221      -0.021802       0.007347       0.014455             11.380018      13.113688       0.360721      -2.036653       9.605567      -0.054823      11.420799           0.000006
            9             Mg       4.928400      -0.176205       7.362392       1.336760      24.632690 0.38148651E+03  0.88397309E+04                                 9.782641                            8.580348      -0.831065       1.818686                    0.998994      20.869144      63.207986       0.365245       0.723705      -0.910160       0.000000      -0.000000       0.000000       0.000000       0.013647       0.019958      -0.021047      -0.012114      -0.043790      -0.039949       0.014773       0.025176             10.901981      10.048654      -0.235097      -0.515677      11.950850       1.916816      10.706439           0.000003
           10             Mg       0.000000       5.653500       0.000000       1.336760      24.632690 0.38148642E+03  0.88397285E+04                                 9.782641                            8.580347      -0.831065       1.818686                    0.998994      20.869143      63.207983       0.365245       0.723705      -0.910160      -0.000000       0.000000       0.000000       0.000000      -0.013647      -0.019958      -0.021047      -0.012114      -0.043790      -0.039949       0.014773       0.025176             10.901982      10.048652       0.235099       0.515678      11.950853       1.916817      10.706440           0.000003
           11             Mg       4.928400       5.477296       7.362392       1.344744      25.245226 0.37798888E+03  0.87462550E+04                                 9.982798                            8.580579      -0.883421       1.803908                    0.999171      20.808785      63.162260       0.362391       0.730442      -0.907253       0.000000      -0.000000       0.000000       0.000000       0.010712      -0.010868       0.029766       0.042561      -0.021555      -0.045923       0.017602       0.028321             11.312002      10.087551      -0.203292      -0.213214      12.860966      -2.519044      10.987488           0.000005
           12             Mg       0.000000       0.000000       0.000000       1.344744      25.245221 0.37798887E+03  0.87462548E+04                                 9.982797                            8.580579      -0.883421       1.803908                    0.999171      20.808785      63.162261       0.362391       0.730442      -0.907253       0.000000       0.000000       0.000000       0.000000      -0.010712       0.010869       0.029766       0.042561      -0.021555      -0.045923       0.017602       0.028321             11.312000      10.087550       0.203291       0.213212      12.860960      -2.519045      10.987490           0.000005
           13              H       4.411904       0.171245       3.569287       0.029479       1.261221 0.91385209E+01  0.90443105E+02                                 1.750993                            1.632566      -0.752961       2.491585                    0.999729       3.421931       8.859116       0.565861       1.093697      -0.756125      -0.016955       0.039967      -0.048175       0.064851      -0.005453       0.001044      -0.009081      -0.009993      -0.011341      -0.009601      -0.004135       0.013736              1.786788       1.463077      -0.112056       0.293539       1.675468      -0.385363       2.221820           0.000002
           14              H       8.663142      10.522466       6.607010       0.028669       1.268417 0.90358177E+01  0.89819390E+02                                 1.802033                            1.654003      -0.849944       2.444040                    0.999169       3.555423       9.444667       0.542709       1.135367      -0.743710       0.058889       0.017467       0.012711       0.062726       0.009436       0.003818      -0.000121       0.003976      -0.004824      -0.009657      -0.001462       0.011119              1.862243       2.631257       0.192888       0.064351       1.481417       0.146337       1.474055           0.000002
           15              H       7.795743       5.472995       6.975130       0.025954       1.352873 0.96817094E+01  0.98332945E+02                                 1.910140                            1.733520      -0.959941       2.395108                    0.998044       3.705721      10.089681       0.518110       1.163957      -0.735961       0.020724      -0.051121       0.037354       0.066620      -0.010312       0.003883      -0.008221      -0.004547      -0.006368      -0.010442      -0.005539       0.015981              2.001109       1.638270      -0.070921       0.050534       2.344572      -0.743543       2.020486           0.000001
           16              H       7.262490       7.296812       1.920112       0.025345       1.194717 0.83308671E+01  0.83140850E+02                                 1.891207                            1.704265      -1.175404       2.298981                    0.995105       3.975768      11.455363       0.469425       1.307421      -0.700717       0.043160      -0.020338      -0.040068       0.062305      -0.003849      -0.004800      -0.004967       0.001370       0.004811      -0.009139       0.003057       0.006082              2.005190       2.385210      -0.341914      -0.648453       1.579291       0.313226       2.051070           0.000001
           17              H       3.431152       8.880874       8.394599       0.021970       1.399281 0.10294492E+02  0.10565964E+03                                 1.924110                            1.767167      -0.973356       2.387687                    0.998006       3.659071       9.857687       0.524590       1.137579      -0.743789      -0.040467       0.025916       0.045568       0.066224      -0.001451      -0.014267       0.001178       0.011494       0.014457      -0.010238      -0.008256       0.018494              1.991415       1.831555      -0.371793      -0.386304       2.198102       0.480664       1.944588           0.000001
           18              H       2.971825       5.790572       4.052260       0.025869       1.249078 0.89569469E+01  0.89021369E+02                                 1.805359                            1.664391      -0.699230       2.517505                    0.999791       3.522389       9.418558       0.531361       1.159797      -0.738259      -0.042869      -0.026395      -0.037319       0.062667       0.005445       0.005387       0.005904       0.002741      -0.009963      -0.007878      -0.003619       0.011497              1.865988       1.974070       0.219424       0.637099       1.527773       0.164194       2.096120           0.000002
           19              H       9.340304       5.306051       3.793104       0.029479       1.261221 0.91385147E+01  0.90443027E+02                                 1.750992                            1.632565      -0.752961       2.491585                    0.999729       3.421931       8.859115       0.565861       1.093696      -0.756125      -0.016955      -0.039967       0.048175       0.064851       0.005453      -0.001044      -0.009081      -0.009993      -0.011341      -0.009601      -0.004135       0.013736              1.786788       1.463077       0.112055      -0.293539       1.675467      -0.385362       2.221819           0.000002
           20              H       3.734742       6.261829       0.755381       0.028669       1.268417 0.90358240E+01  0.89819461E+02                                 1.802033                            1.654003      -0.849945       2.444040                    0.999169       3.555424       9.444668       0.542709       1.135367      -0.743710       0.058889      -0.017467      -0.012711       0.062726      -0.009436      -0.003818      -0.000121       0.003976      -0.004824      -0.009657      -0.001462       0.011119              1.862243       2.631257      -0.192888      -0.064352       1.481417       0.146337       1.474055           0.000002
           21              H       2.867343       0.004300       0.387262       0.025954       1.352872 0.96816980E+01  0.98332805E+02                                 1.910139                            1.733519      -0.959941       2.395108                    0.998044       3.705721      10.089681       0.518110       1.163958      -0.735961       0.020724       0.051121      -0.037354       0.066620       0.010312      -0.003883      -0.008221      -0.004547      -0.006368      -0.010442      -0.005539       0.015981              2.001108       1.638269       0.070922      -0.050534       2.344571      -0.743543       2.020485           0.000001
           22              H       2.334090       9.487484       5.442280       0.025345       1.194717 0.83308693E+01  0.83140878E+02                                 1.891207                            1.704265      -1.175404       2.298981                    0.995105       3.975768      11.455363       0.469425       1.307421      -0.700717       0.043160       0.020338       0.040068       0.062305       0.003849       0.004800      -0.004967       0.001370       0.004811      -0.009139       0.003057       0.006082              2.005190       2.385210       0.341914       0.648453       1.579291       0.313226       2.051070           0.000001
           23              H       8.359552       7.551012      13.692576       0.021970       1.399281 0.10294489E+02  0.10565961E+03                                 1.924110                            1.767167      -0.973356       2.387688                    0.998006       3.659070       9.857685       0.524590       1.137579      -0.743789      -0.040467      -0.025916      -0.045568       0.066224       0.001451       0.014267       0.001178       0.011494       0.014457      -0.010238      -0.008256       0.018494              1.991415       1.831555       0.371793       0.386304       2.198102       0.480664       1.944588           0.000001
           24              H       7.900225      10.993724       3.310131       0.025869       1.249079 0.89569481E+01  0.89021385E+02                                 1.805359                            1.664391      -0.699230       2.517505                    0.999791       3.522390       9.418561       0.531361       1.159797      -0.738259      -0.042869       0.026395       0.037319       0.062667      -0.005445      -0.005387       0.005904       0.002741      -0.009963      -0.007878      -0.003619       0.011497              1.865988       1.974070      -0.219425      -0.637099       1.527774       0.164194       2.096119           0.000002
           25              H       5.444896      10.783346      11.155496       0.029479       1.261221 0.91385234E+01  0.90443141E+02                                 1.750994                            1.632567      -0.752961       2.491585                    0.999729       3.421931       8.859118       0.565861       1.093697      -0.756125       0.016955      -0.039967       0.048175       0.064851      -0.005453       0.001044      -0.009081      -0.009993      -0.011341      -0.009601      -0.004135       0.013736              1.786789       1.463078      -0.112056       0.293539       1.675469      -0.385363       2.221821           0.000002
           26              H       1.193658       0.432125       8.117773       0.028670       1.268416 0.90358165E+01  0.89819369E+02                                 1.802032                            1.654002      -0.849944       2.444040                    0.999169       3.555423       9.444665       0.542709       1.135367      -0.743710      -0.058889      -0.017467      -0.012711       0.062726       0.009436       0.003818      -0.000121       0.003976      -0.004824      -0.009657      -0.001462       0.011119              1.862242       2.631256       0.192888       0.064351       1.481416       0.146337       1.474054           0.000002
           27              H       2.061057       5.481596       7.749653       0.025954       1.352873 0.96817094E+01  0.98332945E+02                                 1.910140                            1.733520      -0.959941       2.395108                    0.998044       3.705721      10.089681       0.518110       1.163957      -0.735961      -0.020724       0.051121      -0.037354       0.066620      -0.010312       0.003883      -0.008221      -0.004547      -0.006368      -0.010442      -0.005539       0.015981              2.001109       1.638270      -0.070921       0.050534       2.344572      -0.743543       2.020486           0.000001
           28              H       2.594310       3.657779      12.804671       0.025345       1.194717 0.83308671E+01  0.83140850E+02                                 1.891207                            1.704265      -1.175404       2.298981                    0.995105       3.975768      11.455363       0.469425       1.307421      -0.700717      -0.043160       0.020338       0.040068       0.062305      -0.003849      -0.004800      -0.004967       0.001370       0.004811      -0.009139       0.003057       0.006082              2.005190       2.385210      -0.341914      -0.648453       1.579291       0.313226       2.051070           0.000001
           29              H       6.425648       2.073717       6.330184       0.021970       1.399282 0.10294493E+02  0.10565966E+03                                 1.924110                            1.767167      -0.973356       2.387687                    0.998006       3.659071       9.857687       0.524590       1.137579      -0.743789       0.040467      -0.025916      -0.045568       0.066224      -0.001451      -0.014267       0.001178       0.011494       0.014457      -0.010238      -0.008256       0.018494              1.991415       1.831555      -0.371793      -0.386304       2.198102       0.480664       1.944588           0.000001
           30              H       6.884975       5.164019      10.672523       0.025869       1.249079 0.89569498E+01  0.89021403E+02                                 1.805359                            1.664391      -0.699230       2.517505                    0.999791       3.522390       9.418560       0.531362       1.159796      -0.738259       0.042869       0.026395       0.037319       0.062667       0.005445       0.005387       0.005904       0.002741      -0.009963      -0.007878      -0.003619       0.011497              1.865988       1.974070       0.219424       0.637099       1.527773       0.164194       2.096120           0.000002
           31              H       0.516496       5.648540      10.931679       0.029479       1.261221 0.91385179E+01  0.90443075E+02                                 1.750993                            1.632566      -0.752961       2.491585                    0.999729       3.421931       8.859118       0.565861       1.093697      -0.756125       0.016955       0.039966      -0.048175       0.064851       0.005453      -0.001044      -0.009081      -0.009993      -0.011341      -0.009601      -0.004135       0.013736              1.786789       1.463077       0.112055      -0.293539       1.675468      -0.385363       2.221821           0.000002
           32              H       6.122058       4.692762      13.969402       0.028670       1.268417 0.90358186E+01  0.89819395E+02                                 1.802033                            1.654002      -0.849944       2.444040                    0.999169       3.555423       9.444665       0.542709       1.135367      -0.743710      -0.058889       0.017467       0.012711       0.062726      -0.009436      -0.003818      -0.000121       0.003976      -0.004824      -0.009657      -0.001462       0.011119              1.862242       2.631256      -0.192888      -0.064352       1.481417       0.146337       1.474054           0.000002
           33              H       6.989457      -0.356709      14.337521       0.025954       1.352872 0.96816968E+01  0.98332787E+02                                 1.910139                            1.733519      -0.959941       2.395108                    0.998044       3.705721      10.089680       0.518110       1.163957      -0.735961      -0.020724      -0.051121       0.037354       0.066620       0.010312      -0.003883      -0.008221      -0.004547      -0.006368      -0.010442      -0.005539       0.015981              2.001108       1.638269       0.070922      -0.050534       2.344571      -0.743543       2.020485           0.000001
           34              H       7.522710       1.467107       9.282503       0.025345       1.194717 0.83308702E+01  0.83140886E+02                                 1.891207                            1.704265      -1.175404       2.298981                    0.995105       3.975768      11.455362       0.469425       1.307421      -0.700717      -0.043160      -0.020338      -0.040068       0.062305       0.003849       0.004800      -0.004967       0.001370       0.004811      -0.009139       0.003057       0.006082              2.005190       2.385210       0.341914       0.648453       1.579291       0.313226       2.051070           0.000001
           35              H       1.497248       3.403579       1.032207       0.021970       1.399282 0.10294492E+02  0.10565965E+03                                 1.924109                            1.767167      -0.973356       2.387687                    0.998006       3.659071       9.857686       0.524590       1.137579      -0.743789       0.040467       0.025916       0.045568       0.066224       0.001451       0.014267       0.001178       0.011494       0.014457      -0.010238      -0.008256       0.018494              1.991415       1.831555       0.371792       0.386304       2.198101       0.480664       1.944587           0.000001
           36              H       1.956575      -0.039133      11.414652       0.025869       1.249079 0.89569482E+01  0.89021385E+02                                 1.805359                            1.664391      -0.699230       2.517505                    0.999791       3.522390       9.418561       0.531361       1.159797      -0.738259       0.042869      -0.026395      -0.037319       0.062667      -0.005445      -0.005387       0.005904       0.002741      -0.009963      -0.007878      -0.003619       0.011497              1.865988       1.974070      -0.219425      -0.637099       1.527774       0.164194       2.096119           0.000002
           37              C       4.664928      10.990282       4.318484       0.567795      18.376735 0.19943265E+03  0.39134121E+04                                 6.304282                            4.936174       0.300541       2.164967                    0.999837      21.657860      59.561948       0.681288       0.458159      -1.024552       0.018752      -0.040571       0.041333       0.060878       0.017421      -0.045875      -0.026870       0.176605      -0.199436      -0.091584      -0.043378       0.134961              6.976358       4.082168      -0.007740       1.102340       8.284807       1.752327       8.562099           0.000003
           38              C       7.760357      10.313494       6.527496       0.564572      19.113836 0.19697054E+03  0.38444105E+04                                 6.423594                            4.856927       0.437833       2.210756                    0.999645      21.458947      58.423601       0.698754       0.449110      -1.032005      -0.058451      -0.034900      -0.004957       0.068258       0.004826       0.029129      -0.110925      -0.091418       0.119358      -0.096781      -0.048705       0.145487              7.300743       7.912323      -0.662895      -1.115836       7.110881       3.488881       6.879024           0.000002
           39              C       7.619306       6.207920       6.433110       0.568645      19.319844 0.20550290E+03  0.40659942E+04                                 6.542399                            5.017515       0.189205       2.123561                    0.999708      21.906028      60.646104       0.673855       0.459400      -1.023072      -0.019403       0.049519      -0.028183       0.060190       0.003261       0.047429       0.102660      -0.078115       0.169516      -0.099758      -0.046327       0.146085              7.344694       9.051591       0.568772      -1.813117       6.711757      -2.762139       6.270735           0.000003
           40              C       6.582174       7.595246       2.480537       0.567798      18.848224 0.20738687E+03  0.41180274E+04                                 6.480605                            5.059041       0.233121       2.144057                    0.999726      21.882694      60.950339       0.666518       0.462793      -1.019856      -0.041085       0.014974       0.046950       0.064160       0.046308      -0.025087      -0.043072      -0.205992      -0.157003      -0.094206      -0.056024       0.150230              7.210732       9.571227      -1.004379       0.372803       4.003243       0.961934       8.057726           0.000002
           41              C       3.969826       8.394459       7.812970       0.573527      19.029430 0.20247649E+03  0.39997045E+04                                 6.512499                            5.001387       0.194088       2.127004                    0.999804      21.964247      61.178350       0.669291       0.463274      -1.018777       0.045047      -0.022664      -0.036252       0.062106       0.002000       0.087659       0.002770       0.164972       0.096537      -0.098634      -0.040012       0.138646              7.336837       5.041843       0.163417      -1.542414      11.243990      -0.376518       5.724679           0.000002
           42              C       3.584524       6.093088       4.683070       0.562361      18.316563 0.19707388E+03  0.38440555E+04                                 6.224390                            4.849521       0.532513       2.242770                    0.999597      21.389803      58.075326       0.701691       0.447507      -1.033701       0.043566       0.032156       0.034100       0.063991      -0.059154      -0.075968       0.067275       0.092406      -0.104018      -0.101088      -0.045209       0.146296              6.923105       5.359039       0.884364       1.725818       7.606177      -2.414052       7.804098           0.000003
           43              C       9.593328       5.794013       3.043907       0.567794      18.376728 0.19943254E+03  0.39134094E+04                                 6.304280                            4.936173       0.300541       2.164967                    0.999837      21.657859      59.561942       0.681288       0.458159      -1.024552       0.018752       0.040571      -0.041333       0.060878      -0.017421       0.045875      -0.026870       0.176605      -0.199436      -0.091584      -0.043378       0.134961              6.976356       4.082167       0.007739      -1.102340       8.284801       1.752328       8.562100           0.000003
           44              C       2.831957       6.470802       0.834895       0.564572      19.113834 0.19697049E+03  0.38444094E+04                                 6.423594                            4.856926       0.437833       2.210756                    0.999645      21.458948      58.423606       0.698754       0.449110      -1.032005      -0.058451       0.034900       0.004957       0.068258      -0.004826      -0.029129      -0.110925      -0.091418       0.119358      -0.096781      -0.048705       0.145487              7.300742       7.912323       0.662894       1.115836       7.110882       3.488881       6.879022           0.000002
           45              C       2.690906      10.576376       0.929281       0.568645      19.319829 0.20550274E+03  0.40659903E+04                                 6.542396                            5.017514       0.189205       2.123561                    0.999708      21.906029      60.646110       0.673855       0.459400      -1.023072      -0.019403      -0.049518       0.028183       0.060190      -0.003261      -0.047429       0.102660      -0.078115       0.169516      -0.099758      -0.046327       0.146085              7.344690       9.051583      -0.568769       1.813113       6.711755      -2.762138       6.270733           0.000003
           46              C       1.653774       9.189049       4.881855       0.567798      18.848235 0.20738705E+03  0.41180317E+04                                 6.480607                            5.059044       0.233121       2.144057                    0.999726      21.882694      60.950339       0.666518       0.462793      -1.019856      -0.041085      -0.014974      -0.046950       0.064160      -0.046308       0.025087      -0.043072      -0.205992      -0.157003      -0.094206      -0.056024       0.150230              7.210735       9.571231       1.004380      -0.372805       4.003245       0.961934       8.057729           0.000002
           47              C       8.898226       8.037427      14.274205       0.573527      19.029430 0.20247651E+03  0.39997049E+04                                 6.512499                            5.001387       0.194088       2.127004                    0.999804      21.964247      61.178349       0.669291       0.463274      -1.018777       0.045047       0.022664       0.036252       0.062106      -0.002000      -0.087659       0.002770       0.164972       0.096537      -0.098634      -0.040012       0.138646              7.336837       5.041843      -0.163418       1.542414      11.243987      -0.376521       5.724680           0.000002
           48              C       8.512924      10.691207       2.679322       0.562361      18.316561 0.19707395E+03  0.38440571E+04                                 6.224390                            4.849522       0.532512       2.242770                    0.999597      21.389805      58.075333       0.701691       0.447507      -1.033701       0.043566      -0.032156      -0.034100       0.063991       0.059154       0.075968       0.067275       0.092406      -0.104018      -0.101088      -0.045209       0.146296              6.923104       5.359042      -0.884369      -1.725818       7.606177      -2.414045       7.804093           0.000003
           49              C       5.191872      -0.035691      10.406299       0.567795      18.376736 0.19943264E+03  0.39134119E+04                                 6.304282                            4.936174       0.300541       2.164967                    0.999837      21.657860      59.561946       0.681288       0.458159      -1.024552      -0.018752       0.040571      -0.041333       0.060878       0.017421      -0.045875      -0.026870       0.176605      -0.199436      -0.091584      -0.043378       0.134961              6.976358       4.082168      -0.007740       1.102340       8.284806       1.752327       8.562099           0.000003
           50              C       2.096443       0.641097       8.197287       0.564572      19.113839 0.19697058E+03  0.38444114E+04                                 6.423595                            4.856928       0.437833       2.210756                    0.999645      21.458949      58.423610       0.698754       0.449110      -1.032005       0.058451       0.034900       0.004957       0.068258       0.004826       0.029129      -0.110925      -0.091418       0.119358      -0.096781      -0.048705       0.145487              7.300744       7.912324      -0.662896      -1.115837       7.110882       3.488882       6.879026           0.000002
           51              C       2.237494       4.746671       8.291673       0.568645      19.319844 0.20550290E+03  0.40659942E+04                                 6.542399                            5.017516       0.189205       2.123561                    0.999708      21.906028      60.646107       0.673855       0.459400      -1.023072       0.019403      -0.049518       0.028183       0.060190       0.003261       0.047429       0.102660      -0.078115       0.169516      -0.099758      -0.046327       0.146085              7.344695       9.051591       0.568773      -1.813117       6.711757      -2.762139       6.270735           0.000003
           52              C       3.274626       3.359345      12.244246       0.567798      18.848224 0.20738687E+03  0.41180274E+04                                 6.480605                            5.059041       0.233121       2.144057                    0.999726      21.882694      60.950339       0.666518       0.462793      -1.019856       0.041085      -0.014974      -0.046950       0.064160       0.046308      -0.025087      -0.043072      -0.205992      -0.157003      -0.094206      -0.056024       0.150230              7.210732       9.571226      -1.004379       0.372803       4.003243       0.961934       8.057726           0.000002
           53              C       5.886974       2.560132       6.911813       0.573527      19.029430 0.20247650E+03  0.39997048E+04                                 6.512499                            5.001387       0.194088       2.127004                    0.999804      21.964248      61.178352       0.669291       0.463274      -1.018777      -0.045047       0.022664       0.036252       0.062106       0.002000       0.087659       0.002770       0.164972       0.096537      -0.098634      -0.040012       0.138646              7.336837       5.041843       0.163417      -1.542414      11.243987      -0.376518       5.724679           0.000002
           54              C       6.272276       4.861503      10.041713       0.562361      18.316565 0.19707389E+03  0.38440557E+04                                 6.224390                            4.849521       0.532513       2.242770                    0.999597      21.389804      58.075328       0.701691       0.447507      -1.033701      -0.043566      -0.032156      -0.034100       0.063991      -0.059154      -0.075968       0.067275       0.092406      -0.104018      -0.101088      -0.045209       0.146296              6.923105       5.359040       0.884364       1.725819       7.606178      -2.414052       7.804099           0.000003
           55              C       0.263472       5.160578      11.680876       0.567794      18.376729 0.19943254E+03  0.39134095E+04                                 6.304280                            4.936173       0.300541       2.164967                    0.999837      21.657860      59.561947       0.681288       0.458159      -1.024552      -0.018752      -0.040571       0.041333       0.060878      -0.017421       0.045875      -0.026870       0.176605      -0.199436      -0.091584      -0.043378       0.134961              6.976356       4.082167       0.007739      -1.102340       8.284801       1.752327       8.562101           0.000003
           56              C       7.024843       4.483789      13.889888       0.564571      19.113836 0.19697052E+03  0.38444099E+04                                 6.423595                            4.856927       0.437833       2.210756                    0.999645      21.458949      58.423608       0.698754       0.449110      -1.032005       0.058451      -0.034900      -0.004957       0.068258      -0.004826      -0.029129      -0.110925      -0.091418       0.119358      -0.096781      -0.048705       0.145487              7.300743       7.912323       0.662894       1.115836       7.110882       3.488881       6.879023           0.000002
           57              C       7.165894       0.378215      13.795502       0.568645      19.319829 0.20550274E+03  0.40659904E+04                                 6.542396                            5.017514       0.189205       2.123561                    0.999708      21.906029      60.646110       0.673855       0.459400      -1.023072       0.019403       0.049518      -0.028183       0.060190      -0.003261      -0.047429       0.102660      -0.078115       0.169516      -0.099758      -0.046327       0.146085              7.344690       9.051583      -0.568769       1.813113       6.711755      -2.762138       6.270733           0.000003
           58              C       8.203026       1.765542       9.842928       0.567797      18.848236 0.20738706E+03  0.41180319E+04                                 6.480608                            5.059044       0.233121       2.144057                    0.999726      21.882695      60.950342       0.666517       0.462793      -1.019856       0.041085       0.014974       0.046950       0.064160      -0.046308       0.025087      -0.043072      -0.205992      -0.157003      -0.094206      -0.056024       0.150230              7.210735       9.571231       1.004380      -0.372805       4.003245       0.961934       8.057729           0.000002
           59              C       0.958574       2.917164       0.450578       0.573527      19.029431 0.20247652E+03  0.39997051E+04                                 6.512499                            5.001387       0.194088       2.127004                    0.999804      21.964248      61.178353       0.669291       0.463274      -1.018777      -0.045047      -0.022664      -0.036252       0.062106      -0.002000      -0.087659       0.002770       0.164972       0.096537      -0.098634      -0.040012       0.138646              7.336837       5.041844      -0.163418       1.542414      11.243988      -0.376521       5.724680           0.000002
           60              C       1.343876       0.263384      12.045461       0.562361      18.316560 0.19707393E+03  0.38440567E+04                                 6.224389                            4.849521       0.532513       2.242770                    0.999597      21.389804      58.075329       0.701691       0.447507      -1.033701      -0.043566       0.032156       0.034100       0.063991       0.059154       0.075968       0.067275       0.092406      -0.104018      -0.101088      -0.045209       0.146296              6.923104       5.359042      -0.884369      -1.725818       7.606177      -2.414045       7.804093           0.000003
           61              O       4.822439       9.735669       4.166819      -0.691786      47.851894 0.78915777E+03  0.20936676E+05                                10.592467                            8.844776      -0.393506       1.892765                    0.994717      30.629544      85.314442       0.621042       0.371742      -1.126121       0.003970       0.103660       0.013438       0.104603       0.004967      -0.058998       0.014590      -0.021055      -0.239341      -0.107073       0.051466       0.055607             11.737747       8.768119      -0.292990       1.599450      16.974688       2.478805       9.470434           0.000000
           62              O       4.818398       0.309481       5.371306      -0.576004      36.224897 0.50426773E+03  0.11898931E+05                                 8.647166                            6.893433       0.395091       2.178391                    0.997886      27.222994      70.299081       0.734545       0.353379      -1.146454      -0.009079      -0.013622      -0.070552       0.072426       0.035290      -0.021451       0.069786       0.113309      -0.003681      -0.113567       0.046135       0.067432              9.872251       5.636093       0.948254       1.387676       9.673703       5.254873      14.306958           0.000001
           63              O       7.442870       9.386059       5.702172      -0.684734      48.789266 0.75604606E+03  0.19787011E+05                                10.692247                            8.592308      -0.211413       1.958062                    0.993867      30.004254      82.224155       0.639104       0.366187      -1.133647       0.007306       0.078143       0.074059       0.107909       0.008901       0.039608      -0.006641      -0.136296       0.187200      -0.109234       0.037082       0.072153             12.275472      10.266964       0.839783      -0.582510      13.568909       6.765206      12.990542          -0.000001
           64              O       6.968363      10.952914       7.226335      -0.569140      37.334635 0.52145647E+03  0.12402460E+05                                 8.842703                            7.030390       0.446745       2.197509                    0.997928      27.190823      70.390923       0.724510       0.355445      -1.145302       0.060843      -0.040121      -0.021806       0.076072      -0.059910      -0.043178      -0.042141      -0.095079       0.095302      -0.114988       0.039340       0.075648             10.145577      10.963371      -3.704288      -3.509605       9.958087       4.517512       9.515271           0.000000
           65              O       6.408004       6.618778       6.387464      -0.684668      44.793786 0.73713865E+03  0.19186112E+05                                10.088158                            8.484806      -0.277375       1.934728                    0.994208      30.072729      82.405081       0.642543       0.366240      -1.132678       0.097944      -0.024881       0.004534       0.101157      -0.025613       0.025675       0.085757       0.071390       0.021418      -0.113766       0.040307       0.073459             11.123091      15.128524      -1.404880      -1.223324      10.180651      -2.789903       8.060099          -0.000000
           66              O       8.577979       6.700506       5.821443      -0.581007      35.040091 0.48954459E+03  0.11455669E+05                                 8.410688                            6.750328       0.460051       2.198219                    0.998600      27.104217      69.491295       0.749875       0.349051      -1.151055      -0.040138      -0.043242       0.049701       0.077143       0.070805      -0.041385       0.063090       0.010414       0.108937      -0.123890       0.047420       0.076470              9.547429      11.226323       2.901049      -4.308517       7.858351      -3.412789       9.557613           0.000001
           67              O       6.873541       7.764555       3.711823      -0.687901      44.650348 0.73486191E+03  0.19121358E+05                                10.054020                            8.466028      -0.175561       1.961017                    0.996570      30.180905      82.820993       0.643588       0.365751      -1.132506      -0.040078      -0.035487      -0.092260       0.106665       0.032956       0.034192      -0.009946      -0.165238       0.111102      -0.115700       0.044856       0.070844             11.087214      10.904066       0.415646       1.391357       6.352556       1.737307      16.005020           0.000001
           68              O       5.472397       7.792998       1.965906      -0.578325      34.521283 0.49378477E+03  0.11593498E+05                                 8.371050                            6.809046       0.450506       2.197821                    0.998172      27.172607      70.052304       0.740906       0.352100      -1.147201       0.074017      -0.009565       0.007906       0.075050       0.020247       0.062440      -0.047135      -0.025154      -0.251207      -0.126020       0.056966       0.069054              9.425701      15.821502      -1.507785       2.104796       5.408006       0.165669       7.047596           0.000001
           69              O       4.688683       9.062725       6.990002      -0.694422      46.223238 0.78040880E+03  0.20642130E+05                                10.383674                            8.798216      -0.330475       1.916161                    0.994074      30.531491      84.848452       0.622552       0.371962      -1.126216      -0.043883      -0.053833       0.067913       0.097138       0.037598       0.029401      -0.063650       0.093968       0.060546      -0.108272       0.047049       0.061223             11.475159       8.956976       2.012930      -3.176203      13.926657      -1.042076      11.541843          -0.000000
           70              O       3.926358       7.167945       7.904558      -0.576626      37.986081 0.51298029E+03  0.12160460E+05                                 8.974628                            6.965581       0.423066       2.189920                    0.997913      27.223342      70.537908       0.728470       0.354687      -1.145019      -0.011017       0.078957       0.009765       0.080317       0.025392       0.091601      -0.013160      -0.034020      -0.090925      -0.113624       0.034356       0.079268             10.461986       5.998067      -0.118886      -0.372413      19.400426      -1.470950       5.987466           0.000001
           71              O       4.117382       7.237513       4.473389      -0.688522      45.964200 0.77305292E+03  0.20344636E+05                                10.228612                            8.693539      -0.221088       1.949917                    0.994548      30.197045      82.978242       0.634819       0.366619      -1.133329      -0.039850      -0.091167       0.037067       0.106176      -0.005697      -0.078425       0.012855      -0.049440      -0.206135      -0.117560       0.047167       0.070393             11.214046       9.585503       3.150232       0.625254      14.939982      -3.341174       9.116652          -0.000000
           72              O       3.808470       5.355915       5.645040      -0.563723      33.710778 0.46592761E+03  0.10770787E+05                                 8.197136                            6.582504       0.431098       2.188598                    0.998594      26.892245      68.564161       0.759770       0.348735      -1.151132      -0.017957       0.026587      -0.066409       0.073753      -0.079050      -0.060304      -0.043813       0.017744       0.076752      -0.127341       0.049077       0.078263              9.335978       5.968227      -1.000078       2.156403       9.251743      -5.280445      12.787965           0.000001
           73              O       9.750839       7.048626       3.195572      -0.691786      47.851890 0.78915784E+03  0.20936679E+05                                10.592467                            8.844776      -0.393506       1.892765                    0.994717      30.629544      85.314441       0.621042       0.371742      -1.126121       0.003970      -0.103660      -0.013438       0.104603      -0.004967       0.058998       0.014590      -0.021055      -0.239341      -0.107073       0.051466       0.055607             11.737746       8.768117       0.292990      -1.599448      16.974686       2.478805       9.470434           0.000000
           74              O       9.746798       5.167814       1.991085      -0.576004      36.224899 0.50426767E+03  0.11898929E+05                                 8.647166                            6.893432       0.395091       2.178391                    0.997886      27.222992      70.299076       0.734545       0.353379      -1.146454      -0.009080       0.013622       0.070552       0.072426      -0.035290       0.021451       0.069786       0.113309      -0.003681      -0.113567       0.046135       0.067432              9.872252       5.636093      -0.948254      -1.387677       9.673703       5.254874      14.306961           0.000000
           75              O       2.514470       7.398237       1.660219      -0.684734      48.789273 0.75604608E+03  0.19787011E+05                                10.692248                            8.592309      -0.211413       1.958062                    0.993867      30.004254      82.224157       0.639104       0.366187      -1.133647       0.007306      -0.078143      -0.074059       0.107909      -0.008901      -0.039608      -0.006641      -0.136296       0.187200      -0.109234       0.037082       0.072153             12.275474      10.266965      -0.839781       0.582513      13.568913       6.765208      12.990544          -0.000001
           76              O       2.039963       5.831382       0.136057      -0.569140      37.334632 0.52145628E+03  0.12402454E+05                                 8.842703                            7.030388       0.446745       2.197509                    0.997928      27.190824      70.390928       0.724510       0.355445      -1.145302       0.060843       0.040121       0.021806       0.076072       0.059910       0.043178      -0.042141      -0.095079       0.095302      -0.114988       0.039340       0.075648             10.145577      10.963375       3.704291       3.509606       9.958088       4.517511       9.515267           0.000000
           77              O       1.479604      10.165518       0.974928      -0.684668      44.793788 0.73713872E+03  0.19186114E+05                                10.088158                            8.484806      -0.277375       1.934728                    0.994208      30.072730      82.405084       0.642543       0.366240      -1.132678       0.097944       0.024881      -0.004534       0.101157       0.025613      -0.025675       0.085757       0.071390       0.021418      -0.113766       0.040307       0.073459             11.123091      15.128522       1.404883       1.223319      10.180654      -2.789904       8.060098          -0.000000
           78              O       3.649579      10.083790       1.540949      -0.581007      35.040099 0.48954486E+03  0.11455677E+05                                 8.410690                            6.750330       0.460051       2.198219                    0.998600      27.104218      69.491298       0.749875       0.349051      -1.151055      -0.040138       0.043242      -0.049701       0.077143      -0.070805       0.041385       0.063090       0.010414       0.108937      -0.123890       0.047420       0.076470              9.547431      11.226322      -2.901048       4.308519       7.858351      -3.412789       9.557618           0.000001
           79              O       1.945141       9.019741       3.650568      -0.687901      44.650362 0.73486236E+03  0.19121372E+05                                10.054022                            8.466031      -0.175561       1.961017                    0.996570      30.180904      82.820991       0.643588       0.365751      -1.132506      -0.040078       0.035487       0.092260       0.106665      -0.032956      -0.034192      -0.009946      -0.165238       0.111102      -0.115700       0.044856       0.070844             11.087217      10.904069      -0.415646      -1.391355       6.352558       1.737303      16.005024           0.000001
           80              O       0.543997       8.991298       5.396486      -0.578325      34.521279 0.49378470E+03  0.11593496E+05                                 8.371050                            6.809045       0.450506       2.197821                    0.998172      27.172606      70.052303       0.740906       0.352100      -1.147201       0.074017       0.009565      -0.007906       0.075050      -0.020247      -0.062440      -0.047135      -0.025154      -0.251207      -0.126020       0.056966       0.069054              9.425701      15.821501       1.507784      -2.104797       5.408006       0.165670       7.047596           0.000001
           81              O       9.617083       7.721570       0.372390      -0.694422      46.223243 0.78040884E+03  0.20642132E+05                                10.383675                            8.798216      -0.330475       1.916161                    0.994074      30.531492      84.848456       0.622552       0.371962      -1.126216      -0.043883       0.053833      -0.067913       0.097138      -0.037598      -0.029401      -0.063650       0.093968       0.060546      -0.108272       0.047049       0.061223             11.475160       8.956977      -2.012929       3.176204      13.926656      -1.042074      11.541845          -0.000000
           82              O       8.854758       9.263941      14.182616      -0.576626      37.986079 0.51298037E+03  0.12160463E+05                                 8.974627                            6.965582       0.423067       2.189921                    0.997913      27.223343      70.537910       0.728470       0.354687      -1.145019      -0.011017      -0.078957      -0.009765       0.080318      -0.025392      -0.091601      -0.013160      -0.034020      -0.090925      -0.113624       0.034356       0.079268             10.461986       5.998066       0.118884       0.372414      19.400423      -1.470955       5.987467           0.000001
           83              O       9.045782       9.546782       2.889002      -0.688522      45.964196 0.77305288E+03  0.20344634E+05                                10.228611                            8.693539      -0.221088       1.949917                    0.994548      30.197046      82.978245       0.634819       0.366619      -1.133329      -0.039850       0.091167      -0.037067       0.106176       0.005697       0.078425       0.012855      -0.049440      -0.206135      -0.117560       0.047167       0.070393             11.214045       9.585507      -3.150233      -0.625258      14.939979      -3.341166       9.116648          -0.000000
           84              O       8.736870       0.121380       1.717351      -0.563723      33.710787 0.46592797E+03  0.10770797E+05                                 8.197138                            6.582506       0.431098       2.188598                    0.998594      26.892246      68.564167       0.759770       0.348735      -1.151132      -0.017957      -0.026587       0.066409       0.073752       0.079050       0.060304      -0.043814       0.017744       0.076752      -0.127341       0.049078       0.078263              9.335980       5.968229       1.000078      -2.156405       9.251741      -5.280444      12.787970           0.000001
           85              O       5.034361       1.218922      10.557964      -0.691786      47.851895 0.78915778E+03  0.20936677E+05                                10.592467                            8.844776      -0.393506       1.892765                    0.994717      30.629544      85.314443       0.621042       0.371742      -1.126121      -0.003970      -0.103660      -0.013438       0.104603       0.004967      -0.058998       0.014590      -0.021055      -0.239341      -0.107073       0.051466       0.055607             11.737748       8.768119      -0.292990       1.599449      16.974689       2.478806       9.470434           0.000000
           86              O       5.038402      10.645110       9.353477      -0.576004      36.224902 0.50426773E+03  0.11898931E+05                                 8.647167                            6.893433       0.395091       2.178391                    0.997886      27.222993      70.299082       0.734545       0.353379      -1.146454       0.009080       0.013622       0.070552       0.072426       0.035290      -0.021451       0.069786       0.113309      -0.003681      -0.113567       0.046135       0.067432              9.872253       5.636093       0.948254       1.387677       9.673703       5.254875      14.306964           0.000001
           87              O       2.413930       1.568532       9.022611      -0.684734      48.789270 0.75604613E+03  0.19787013E+05                                10.692248                            8.592309      -0.211413       1.958062                    0.993867      30.004255      82.224161       0.639104       0.366187      -1.133647      -0.007306      -0.078143      -0.074059       0.107909       0.008901       0.039608      -0.006641      -0.136296       0.187200      -0.109234       0.037082       0.072153             12.275473      10.266965       0.839782      -0.582510      13.568911       6.765207      12.990543          -0.000001
           88              O       2.888437       0.001677       7.498448      -0.569140      37.334640 0.52145656E+03  0.12402462E+05                                 8.842704                            7.030390       0.446745       2.197509                    0.997928      27.190825      70.390931       0.724510       0.355445      -1.145302      -0.060843       0.040121       0.021806       0.076072      -0.059910      -0.043178      -0.042141      -0.095079       0.095302      -0.114988       0.039340       0.075648             10.145578      10.963372      -3.704289      -3.509604       9.958090       4.517513       9.515272           0.000000
           89              O       3.448796       4.335813       8.337319      -0.684668      44.793789 0.73713872E+03  0.19186114E+05                                10.088158                            8.484806      -0.277375       1.934728                    0.994208      30.072730      82.405086       0.642543       0.366240      -1.132678      -0.097944       0.024881      -0.004534       0.101157      -0.025613       0.025675       0.085757       0.071390       0.021417      -0.113766       0.040307       0.073459             11.123092      15.128525      -1.404880      -1.223323      10.180653      -2.789903       8.060098          -0.000000
           90              O       1.278821       4.254085       8.903340      -0.581007      35.040093 0.48954463E+03  0.11455670E+05                                 8.410689                            6.750328       0.460051       2.198219                    0.998600      27.104217      69.491297       0.749875       0.349051      -1.151055       0.040138       0.043242      -0.049701       0.077143       0.070805      -0.041385       0.063090       0.010414       0.108937      -0.123890       0.047420       0.076470              9.547429      11.226324       2.901049      -4.308517       7.858351      -3.412789       9.557613           0.000001
           91              O       2.983259       3.190036      11.012960      -0.687901      44.650348 0.73486192E+03  0.19121358E+05                                10.054020                            8.466028      -0.175561       1.961016                    0.996570      30.180905      82.820993       0.643588       0.365751      -1.132506       0.040078       0.035487       0.092260       0.106665       0.032956       0.034192      -0.009946      -0.165238       0.111102      -0.115700       0.044856       0.070844             11.087214      10.904065       0.415646       1.391357       6.352556       1.737307      16.005020           0.000001
           92              O       4.384403       3.161593      12.758877      -0.578325      34.521285 0.49378482E+03  0.11593500E+05                                 8.371051                            6.809046       0.450506       2.197821                    0.998172      27.172607      70.052307       0.740906       0.352100      -1.147201      -0.074017       0.009565      -0.007906       0.075050       0.020247       0.062440      -0.047135      -0.025154      -0.251207      -0.126020       0.056966       0.069054              9.425702      15.821503      -1.507785       2.104796       5.408007       0.165669       7.047597           0.000001
           93              O       5.168117       1.891866       7.734781      -0.694422      46.223240 0.78040886E+03  0.20642132E+05                                10.383675                            8.798217      -0.330475       1.916161                    0.994074      30.531491      84.848455       0.622552       0.371962      -1.126216       0.043883       0.053833      -0.067913       0.097138       0.037598       0.029401      -0.063650       0.093968       0.060546      -0.108272       0.047049       0.061223             11.475159       8.956978       2.012930      -3.176204      13.926656      -1.042079      11.541844          -0.000000
           94              O       5.930442       3.786646       6.820225      -0.576626      37.986079 0.51298034E+03  0.12160461E+05                                 8.974627                            6.965581       0.423066       2.189920                    0.997913      27.223343      70.537910       0.728470       0.354687      -1.145019       0.011017      -0.078957      -0.009765       0.080318       0.025392       0.091601      -0.013160      -0.034020      -0.090925      -0.113624       0.034356       0.079268             10.461986       5.998067      -0.118884      -0.372414      19.400423      -1.470950       5.987467           0.000001
           95              O       5.739418       3.717078      10.251394      -0.688523      45.964203 0.77305298E+03  0.20344638E+05                                10.228612                            8.693539      -0.221088       1.949917                    0.994548      30.197046      82.978245       0.634819       0.366619      -1.133329       0.039850       0.091167      -0.037067       0.106176      -0.005697      -0.078425       0.012855      -0.049440      -0.206135      -0.117560       0.047167       0.070393             11.214046       9.585503       3.150232       0.625254      14.939984      -3.341174       9.116652          -0.000000
           96              O       6.048330       5.598676       9.079743      -0.563723      33.710784 0.46592764E+03  0.10770788E+05                                 8.197137                            6.582504       0.431098       2.188598                    0.998594      26.892245      68.564163       0.759770       0.348735      -1.151132       0.017957      -0.026587       0.066409       0.073752      -0.079050      -0.060304      -0.043814       0.017744       0.076752      -0.127341       0.049077       0.078263              9.335980       5.968228      -1.000079       2.156405       9.251744      -5.280446      12.787968           0.000001
           97              O       0.105961       3.905965      11.529211      -0.691786      47.851889 0.78915781E+03  0.20936677E+05                                10.592467                            8.844776      -0.393506       1.892765                    0.994717      30.629543      85.314439       0.621042       0.371742      -1.126121      -0.003970       0.103660       0.013438       0.104603      -0.004967       0.058998       0.014590      -0.021055      -0.239341      -0.107073       0.051466       0.055607             11.737746       8.768117       0.292990      -1.599448      16.974687       2.478805       9.470434           0.000000
           98              O       0.110002       5.786777      12.733698      -0.576004      36.224904 0.50426775E+03  0.11898932E+05                                 8.647168                            6.893433       0.395091       2.178391                    0.997886      27.222993      70.299082       0.734544       0.353379      -1.146454       0.009080      -0.013622      -0.070552       0.072426      -0.035290       0.021451       0.069786       0.113309      -0.003681      -0.113567       0.046135       0.067432              9.872254       5.636093      -0.948255      -1.387677       9.673704       5.254875      14.306964           0.000001
           99              O       7.342330       3.556354      13.064564      -0.684734      48.789272 0.75604607E+03  0.19787011E+05                                10.692248                            8.592308      -0.211413       1.958062                    0.993867      30.004254      82.224156       0.639104       0.366187      -1.133647      -0.007306       0.078143       0.074059       0.107909      -0.008901      -0.039608      -0.006641      -0.136296       0.187200      -0.109234       0.037082       0.072153             12.275474      10.266965      -0.839780       0.582514      13.568913       6.765207      12.990544          -0.000001
          100              O       7.816837       5.123209      14.588726      -0.569140      37.334631 0.52145627E+03  0.12402454E+05                                 8.842703                            7.030388       0.446745       2.197509                    0.997928      27.190824      70.390928       0.724510       0.355445      -1.145302      -0.060843      -0.040121      -0.021806       0.076072       0.059910       0.043178      -0.042141      -0.095079       0.095302      -0.114988       0.039340       0.075648             10.145576      10.963374       3.704291       3.509605       9.958088       4.517511       9.515267           0.000000
          101              O       8.377196       0.789073      13.749855      -0.684668      44.793789 0.73713874E+03  0.19186115E+05                                10.088159                            8.484806      -0.277375       1.934728                    0.994208      30.072730      82.405086       0.642543       0.366240      -1.132678      -0.097944      -0.024881       0.004534       0.101157       0.025613      -0.025675       0.085757       0.071390       0.021418      -0.113766       0.040307       0.073459             11.123092      15.128523       1.404883       1.223319      10.180655      -2.789905       8.060099          -0.000000
          102              O       6.207221       0.870801      13.183834      -0.581007      35.040099 0.48954485E+03  0.11455677E+05                                 8.410690                            6.750330       0.460050       2.198219                    0.998600      27.104217      69.491297       0.749875       0.349051      -1.151055       0.040138      -0.043242       0.049701       0.077143      -0.070805       0.041385       0.063090       0.010414       0.108937      -0.123890       0.047420       0.076470              9.547431      11.226323      -2.901048       4.308519       7.858351      -3.412789       9.557618           0.000001
          103              O       7.911659       1.934850      11.074215      -0.687901      44.650362 0.73486236E+03  0.19121372E+05                                10.054022                            8.466031      -0.175561       1.961016                    0.996570      30.180904      82.820991       0.643588       0.365751      -1.132506       0.040078      -0.035487      -0.092260       0.106665      -0.032956      -0.034192      -0.009946      -0.165238       0.111102      -0.115700       0.044856       0.070844             11.087217      10.904069      -0.415647      -1.391355       6.352558       1.737303      16.005023           0.000001
          104              O       9.312803       1.963293       9.328297      -0.578325      34.521284 0.49378478E+03  0.11593499E+05                                 8.371050                            6.809046       0.450506       2.197821                    0.998172      27.172608      70.052310       0.740906       0.352100      -1.147201      -0.074017      -0.009565       0.007906       0.075050      -0.020247      -0.062440      -0.047135      -0.025154      -0.251207      -0.126020       0.056966       0.069054              9.425702      15.821503       1.507784      -2.104797       5.408006       0.165670       7.047596           0.000001
          105              O       0.239717       3.233021      14.352393      -0.694422      46.223241 0.78040880E+03  0.20642130E+05                                10.383675                            8.798216      -0.330475       1.916161                    0.994074      30.531491      84.848454       0.622552       0.371962      -1.126216       0.043883      -0.053833       0.067913       0.097138      -0.037598      -0.029401      -0.063650       0.093968       0.060546      -0.108272       0.047049       0.061223             11.475160       8.956977      -2.012929       3.176204      13.926656      -1.042075      11.541845          -0.000000
          106              O       1.002042       1.690650       0.542167      -0.576626      37.986082 0.51298042E+03  0.12160464E+05                                 8.974628                            6.965582       0.423066       2.189920                    0.997913      27.223344      70.537914       0.728470       0.354687      -1.145019       0.011017       0.078957       0.009765       0.080318      -0.025392      -0.091601      -0.013160      -0.034020      -0.090925      -0.113624       0.034356       0.079268             10.461986       5.998066       0.118884       0.372414      19.400424      -1.470955       5.987468           0.000001
          107              O       0.811018       1.407809      11.835781      -0.688522      45.964196 0.77305288E+03  0.20344634E+05                                10.228611                            8.693539      -0.221088       1.949917                    0.994548      30.197046      82.978244       0.634819       0.366619      -1.133329       0.039850      -0.091167       0.037067       0.106176       0.005697       0.078425       0.012855      -0.049440      -0.206135      -0.117560       0.047167       0.070393             11.214045       9.585507      -3.150233      -0.625258      14.939979      -3.341166       9.116648          -0.000000
          108              O       1.119930      10.833211      13.007432      -0.563723      33.710787 0.46592798E+03  0.10770798E+05                                 8.197138                            6.582507       0.431098       2.188598                    0.998594      26.892245      68.564166       0.759770       0.348735      -1.151132       0.017957       0.026587      -0.066409       0.073752       0.079050       0.060304      -0.043813       0.017744       0.076752      -0.127341       0.049078       0.078263              9.335980       5.968230       1.000078      -2.156405       9.251742      -5.280444      12.787970           0.000002

******************************************************
Auxiliary information for the entire system
The total spin magnetic moment of the unit cell is   0.000163
The total net atomic charge of the unit cell is   0.000001
Accuracy of reproducing the electrostatic potential in the unit cell:
  The inner radius (bohr) =    5.0000
  The outer radius (bohr) =   12.0000
  Valid grid points have density less than (e/(bohr^3)) =    0.0001
  The number of valid grid points were=        31836
  The rms potential error without charges in kcal/mol is=      3.09920
  The rms potential error with partial charges in kcal/mol is=      0.61874
  The RRMSE value at monopole order=      0.19965
  The rms potential error with partial charges and cloud penetration in kcal/mol is=      0.61324
  The RRMSE value at monopole order with cloud penetration is=      0.19787
  The rms potential error with partial charges and atomic dipoles in kcal/mol is=      0.85186
  The RRMSE value at dipole order=      0.27486
  The rms potential error with partial charges, atomic dipoles and cloud penetration in kcal/mol is=      0.83012
  The RRMSE value at dipole order with cloud penetration=      0.26785

******************************************************
The electron densities and ab initio electrostatic potential were computed in VASP using the PBE functional and
projector augmented wave method. See the main text of the journal article for a description of computational details.
The atomic charges, dipoles, and quadrupoles were computed with the DDEC6 method as described in
(a) T. A. Manz and N. Gabaldon Limas, RSC Adv. 6 (2016) 47771-47801 DOI: 10.1039/c6ra04656h
(b) N. Gabaldon Limas and T. A. Manz, RSC Adv. 8 (2018) 2678-2707 DOI: 10.1039/c7ra11829e.
For each atom in the material, the electron cloud parameters were fit to the spherically averaged atom-in-material
electron density using radial positions for which this density was between 10^-4 and 10^-2 electrons per cubic bohr.
The polarizabilities, dispersion coefficients, and quantum Drude oscillator (QDO) parameters were fit using the MCLF method.
The magnetic structure of the system was optimized in VASP from the default ferromagnetic initial guess using spin polarization.
The atomic spin moments (ASMs) were computed on this optimized magnetic structure using the DDEC6 partition as inputs
to the method of T. A. Manz and D. S. Sholl, J. Chem. Theory Comput. 7 (2011) 4146-4164 DOI: 10.1021/ct200539n.
The RMSE and RRMSE were computed using a uniform grid with Ewald summation.
