# Supplementary material for: A collection of forcefield precursors for metal–organic frameworks
Source: RSC Adv. 2019 Nov 13;9(63):36492–507. doi: 10.1039/c9ra07327b (PMC9075174; doi:10.1039/c9ra07327b)
Supplement: RA-009-C9RA07327B-s5492 [file RA-009-C9RA07327B-s5492.xyz]

  280
jmolscript: load "" {1 1 1} spacegroup "x,y,z" unitcell [{     16.157800     0.000000     0.000000 }, {     -0.825982    18.085048     0.000000 }, {      0.000000     0.000000    18.807000 }]
Zn     9.982291     5.925747     9.399739     0.836957
Zn    12.860289     6.471192     9.418169     0.834621
Zn     9.569300    14.968271     0.003761     0.836957
Zn    12.447298    15.513716    -0.014669     0.834621
Zn     5.762518     3.116777    -0.003761     0.836951
Zn     2.884528     2.571151     0.014669     0.834592
Zn     5.349527    12.159301     9.407261     0.836951
Zn     2.471537    11.613675     9.388831     0.834592
H      8.898032     8.952099    12.280971     0.114317
H      8.531697    10.605072    13.979243     0.111381
H      9.612739    12.053684    15.718891     0.126170
H     13.556812    12.019323    16.418511     0.111456
H     13.829834    10.286775    14.834962     0.114080
H     12.934395     8.807418    13.029490     0.113984
H      9.064762     8.485505     6.065257     0.113243
H      8.755904     9.941351     4.303042     0.112592
H      9.666303    11.729962     2.828573     0.121693
H     13.338819    13.254532     3.597779     0.116324
H     13.748920    11.704643     5.297932     0.105413
H     12.823731     9.921457     6.746071     0.106413
H     15.191086     5.564769    10.829071     0.103384
H      1.390389     5.642535    10.795218     0.127616
H      3.295665     7.794656     8.794153     0.122650
H      3.396714     5.228387     9.994040     0.115987
H      5.369959     4.123391    10.005324     0.135344
H      7.651513     4.051051     9.873675     0.103760
H      7.789515     7.751252     9.044286     0.100223
H      5.632103     7.935719     9.121395     0.135398
H      1.006919     8.272101     7.819951     0.134523
H     14.922812     8.042421     7.915866     0.099467
H      8.485041    17.994623    15.929529     0.114317
H      8.944688     1.562548    14.231257     0.111381
H     10.025730     3.011160    12.491609     0.126170
H     13.969803     2.976799    11.791989     0.111456
H     14.242825     1.244251    13.375538     0.114080
H     12.521404    17.849942    15.181010     0.113984
H      8.651771    17.528029     3.338242     0.113243
H      9.168895     0.898827     5.100458     0.112592
H     10.079294     2.687438     6.574927     0.121693
H     13.751810     4.212008     5.805721     0.116324
H     14.161911     2.662119     4.105568     0.105413
H     13.236722     0.878933     2.657429     0.106413
H     14.778095    14.607293    17.381429     0.103384
H      0.977398    14.685059    17.415282     0.127616
H      2.882674    16.837180     0.609347     0.122650
H      2.983723    14.270911    18.216460     0.115987
H      4.956968    13.165915    18.205176     0.135344
H      7.238522    13.093575    18.336825     0.103760
H      7.376524    16.793776     0.359214     0.100223
H      5.219112    16.978243     0.282105     0.135398
H      0.593928    17.314625     1.583549     0.134523
H     14.509821    17.084945     1.487634     0.099467
H      6.846777     0.090425     2.877471     0.114317
H      6.387130    16.522500     4.575743     0.111381
H      5.306088    15.073888     6.315391     0.126170
H      1.362015    15.108249     7.015011     0.111456
H      1.088993    16.840797     5.431462     0.114080
H      2.810414     0.235106     3.625990     0.113983
H      6.680047     0.557019    15.468757     0.113243
H      6.162923    17.186221    13.706542     0.112592
H      5.252524    15.397610    12.232073     0.121693
H      1.580008    13.873040    13.001279     0.116323
H      1.169907    15.422929    14.701432     0.105412
H      2.095096    17.206115    16.149571     0.106413
H      0.553723     3.477755     1.425571     0.103384
H     14.354420     3.399989     1.391718     0.127616
H     12.449144     1.247868    18.197653     0.122652
H     12.348095     3.814137     0.590540     0.115986
H     10.374850     4.919133     0.601824     0.135344
H      8.093296     4.991473     0.470175     0.103761
H      7.955294     1.291272    18.447786     0.100223
H     10.112706     1.106805    18.524895     0.135399
H     14.737890     0.770423    17.223451     0.134524
H      0.821997     1.000103    17.319366     0.099466
H      6.433786     9.132949     6.526029     0.114317
H      6.800121     7.479976     4.827757     0.111381
H      5.719079     6.031364     3.088109     0.126170
H      1.775006     6.065725     2.388489     0.111456
H      1.501984     7.798273     3.972038     0.114080
H      2.397423     9.277630     5.777510     0.113983
H      6.267056     9.599543    12.741742     0.113243
H      6.575914     8.143697    14.503958     0.112592
H      5.665515     6.355086    15.978427     0.121693
H      1.992999     4.830516    15.209221     0.116323
H      1.582898     6.380405    13.509068     0.105412
H      2.508087     8.163591    12.060929     0.106413
H      0.140732    12.520279     7.977929     0.103384
H     13.941429    12.442513     8.011782     0.127616
H     12.036153    10.290392    10.012847     0.122652
H     11.935104    12.856661     8.812960     0.115986
H      9.961859    13.961657     8.801676     0.135344
H      7.680305    14.033997     8.933325     0.103761
H      7.542303    10.333796     9.762714     0.100223
H      9.699715    10.149329     9.685605     0.135399
H     14.324899     9.812947    10.987049     0.134524
H      0.409006    10.042627    10.891134     0.099466
C     11.142582     7.839687    11.360933     0.591869
C     10.950220     8.796748    12.499508    -0.032145
C      9.648890     9.277449    12.797599    -0.121953
C      9.463873    10.201052    13.776316    -0.136643
C     10.569271    10.698934    14.516183     0.084756
C     10.423636    11.704824    15.492454    -0.171829
C     11.511937    12.205599    16.167438    -0.014991
C     12.794672    11.665037    15.923323    -0.111998
C     12.968279    10.679944    14.998394    -0.152643
C     11.868897    10.184776    14.250064     0.079866
C     12.022489     9.227534    13.229220    -0.159782
C     11.332043    13.321266    17.152172     0.600811
C     11.134581     8.060868     7.683036     0.595918
C     10.957890     9.067481     6.590349    -0.023891
C      9.742743     9.108173     5.870229    -0.121818
C      9.574354     9.964861     4.838101    -0.138686
C     10.607298    10.860433     4.463465     0.081794
C     10.464181    11.772281     3.393347    -0.157823
C     11.476492    12.627885     3.055949    -0.014441
C     12.688675    12.595513     3.775129    -0.114128
C     12.868179    11.732494     4.808010    -0.152687
C     11.828539    10.841986     5.187911     0.074662
C     11.975479     9.920734     6.248626    -0.166188
C     11.277211    13.587839     1.923768     0.600499
C     15.624223     6.078927    10.243985     0.087414
C      0.841254     6.139874    10.229880    -0.191609
C      1.483203     6.939414     9.290282     0.169195
C      2.942449     6.984626     9.193050    -0.097993
C      3.727578     6.018342     9.641220    -0.142541
C      5.189015     5.997906     9.559598     0.180228
C      5.873110     4.813336     9.796566    -0.199044
C      7.242616     4.785665     9.712123     0.094982
C      7.305175     7.010307     9.196811     0.089012
C      5.948918     7.119360     9.257746    -0.183076
C      0.681744     7.690124     8.449609    -0.186172
C     15.469809     7.567146     8.519759     0.090252
C     10.729591    16.882211    16.849567     0.591869
C     10.537229    17.839272    15.710992    -0.032145
C     10.061881     0.234925    15.412901    -0.121953
C      9.876864     1.158528    14.434184    -0.136643
C     10.982262     1.656410    13.694317     0.084756
C     10.836627     2.662300    12.718046    -0.171829
C     11.924928     3.163075    12.043062    -0.014991
C     13.207663     2.622513    12.287177    -0.111998
C     13.381270     1.637420    13.212106    -0.152642
C     12.281888     1.142252    13.960436     0.079866
C     12.435480     0.185010    14.981280    -0.159782
C     11.745034     4.278742    11.058328     0.600811
C     10.721590    17.103392     1.720464     0.595918
C     11.370881     0.024957     2.813151    -0.023891
C     10.155734     0.065649     3.533271    -0.121818
C      9.987345     0.922337     4.565399    -0.138686
C     11.020289     1.817909     4.940035     0.081794
C     10.877172     2.729757     6.010153    -0.157823
C     11.889483     3.585361     6.347551    -0.014441
C     13.101666     3.552989     5.628371    -0.114128
C     13.281170     2.689970     4.595490    -0.152688
C     12.241530     1.799462     4.215589     0.074662
C     12.388470     0.878210     3.154874    -0.166188
C     11.690202     4.545315     7.479732     0.600499
C     15.211232    15.121451    17.966515     0.087414
C      0.428263    15.182398    17.980620    -0.191609
C      1.070212    15.981938     0.113218     0.169195
C      2.529458    16.027150     0.210450    -0.097993
C      3.314587    15.060866    18.569280    -0.142541
C      4.776024    15.040430    18.650902     0.180228
C      5.460119    13.855860    18.413934    -0.199044
C      6.829625    13.828189    18.498377     0.094982
C      6.892184    16.052831     0.206689     0.089012
C      5.535927    16.161884     0.145754    -0.183076
C      0.268753    16.732648     0.953891    -0.186172
C     15.056818    16.609670     0.883741     0.090252
C      4.602227     1.202837     1.957433     0.591864
C      4.794589     0.245776     3.096008    -0.032149
C      5.269937    17.850123     3.394099    -0.121954
C      5.454954    16.926520     4.372816    -0.136643
C      4.349556    16.428638     5.112683     0.084757
C      4.495191    15.422748     6.088954    -0.171832
C      3.406890    14.921973     6.763938    -0.014986
C      2.124155    15.462535     6.519823    -0.111997
C      1.950548    16.447628     5.594894    -0.152644
C      3.049930    16.942796     4.846564     0.079865
C      2.896338    17.900038     3.825720    -0.159781
C      3.586784    13.806306     7.748672     0.600802
C      4.610228     0.981656    17.086536     0.595926
C      4.786919    -0.024957    15.993849    -0.023896
C      5.176084    18.019399    15.273729    -0.121818
C      5.344473    17.162711    14.241601    -0.138685
C      4.311529    16.267139    13.866965     0.081795
C      4.454646    15.355291    12.796847    -0.157824
C      3.442335    14.499687    12.459449    -0.014438
C      2.230152    14.532059    13.178629    -0.114129
C      2.050648    15.395078    14.211510    -0.152688
C      3.090288    16.285586    14.591411     0.074662
C      2.943348    17.206838    15.652126    -0.166186
C      3.641616    13.539733    11.327268     0.600480
C      0.120586     2.963597     0.840485     0.087423
C     14.903555     2.902650     0.826380    -0.191611
C     14.261606     2.103110    18.693782     0.169196
C     12.802360     2.057898    18.596550    -0.097993
C     12.017231     3.024182     0.237720    -0.142542
C     10.555794     3.044618     0.156098     0.180228
C      9.871699     4.229188     0.393066    -0.199044
C      8.502193     4.256859     0.308623     0.094983
C      8.439634     2.032217    18.600311     0.089011
C      9.795891     1.923164    18.661246    -0.183076
C     15.063065     1.352400    17.853109    -0.186169
C      0.275000     1.475378    17.923259     0.090246
C      4.189236    10.245361     7.446067     0.591864
C      4.381598     9.288300     6.307492    -0.032149
C      5.682928     8.807599     6.009401    -0.121953
C      5.867945     7.883996     5.030684    -0.136643
C      4.762547     7.386114     4.290817     0.084757
C      4.908182     6.380224     3.314546    -0.171832
C      3.819881     5.879449     2.639562    -0.014986
C      2.537146     6.420011     2.883677    -0.111997
C      2.363539     7.405104     3.808606    -0.152644
C      3.462921     7.900272     4.556936     0.079866
C      3.309329     8.857514     5.577780    -0.159781
C      3.999775     4.763782     1.654828     0.600802
C      4.197237    10.024180    11.123964     0.595926
C      4.373928     9.017567    12.216651    -0.023896
C      5.589075     8.976875    12.936771    -0.121818
C      5.757464     8.120187    13.968899    -0.138685
C      4.724520     7.224615    14.343535     0.081795
C      4.867637     6.312767    15.413653    -0.157824
C      3.855326     5.457163    15.751051    -0.014438
C      2.643143     5.489535    15.031871    -0.114129
C      2.463639     6.352554    13.998990    -0.152688
C      3.503279     7.243062    13.619089     0.074662
C      3.356339     8.164314    12.558374    -0.166186
C      4.054607     4.497209    16.883232     0.600481
C     -0.292405    12.006121     8.563015     0.087422
C     14.490564    11.945174     8.577120    -0.191611
C     13.848615    11.145634     9.516718     0.169196
C     12.389369    11.100422     9.613950    -0.097993
C     11.604240    12.066706     9.165780    -0.142542
C     10.142803    12.087142     9.247402     0.180228
C      9.458708    13.271712     9.010434    -0.199044
C      8.089202    13.299383     9.094877     0.094983
C      8.026643    11.074741     9.610189     0.089011
C      9.382900    10.965688     9.549254    -0.183076
C     14.650074    10.394924    10.357391    -0.186169
C     -0.137991    10.517902    10.287241     0.090246
N     14.858082     6.760372     9.388831    -0.190888
N      7.964553     5.861002     9.416477    -0.185178
N     14.445091    15.802896     0.014669    -0.190888
N      7.551562    14.903526    -0.012977    -0.185178
N      0.886727     2.282152    -0.014669    -0.190894
N      7.780256     3.181522     0.012977    -0.185177
N      0.473736    11.324676     9.418169    -0.190894
N      7.367265    12.224046     9.390523    -0.185177
O     10.111790     7.498423    10.718862    -0.563664
O     12.314050     7.457008    11.115501    -0.564171
O     12.367289    13.773753    17.704534    -0.555645
O     10.157032    13.731977    17.331027    -0.551962
O     12.241228     8.053814     8.293887    -0.568210
O     10.168802     7.297317     7.902701    -0.550052
O     10.169342    13.565052     1.332664    -0.554802
O     12.242726    14.357177     1.659906    -0.561599
O      9.698799    16.540947    17.491638    -0.563664
O     11.901059    16.499532    17.094999    -0.564171
O     12.780280     4.731229    10.505966    -0.555645
O     10.570023     4.689453    10.879473    -0.551962
O     11.828237    17.096338     1.109613    -0.568210
O      9.755811    16.339841     1.500799    -0.550052
O     10.582333     4.522528     8.070836    -0.554802
O     12.655717     5.314653     7.743594    -0.561599
O      5.633019     1.544101     1.315362    -0.563662
O      3.430759     1.585516     1.712001    -0.564152
O      2.551538    13.353819     8.301034    -0.555637
O      4.761795    13.395595     7.927527    -0.551966
O      3.503581     0.988710    17.697387    -0.568220
O      5.576007     1.745207    17.306201    -0.550046
O      4.749485    13.562520    10.736164    -0.554804
O      2.676101    12.770395    11.063406    -0.561559
O      5.220028    10.586625     8.088138    -0.563662
O      3.017768    10.628040     7.691499    -0.564152
O      2.964529     4.311295     1.102466    -0.555637
O      5.174786     4.353071     1.475973    -0.551967
O      3.090590    10.031234    10.513113    -0.568220
O      5.163016    10.787731    10.904299    -0.550046
O      5.162476     4.519996    17.474336    -0.554804
O      3.089092     3.727871    17.147094    -0.561559

The following XYZ coordinates are in angstroms. Other properties are in atomic units.
The sperically averaged electron density of each atom fit to a function of the form exp(a - br)
eigen_1, eigen_2 and eigen_3 are the three eigenvalues of traceless quadrupole moment tensor
  atom number  atomic symbol              X              Y              Z     net charge C6 coefficient C8 coefficient C10 coefficient fluctuating dipole atomic polarizability isotropic forcefield polarizability              a              b squared Pearson coefficient          <r^3>          <r^4>         wp_QDO          m_QDO          q_QDO       dipole_x       dipole_y       dipole_z         dipole            Qxy            Qxz            Qyz     Q(x^2-y^2)  Q(3z^2 - R^2)        eigen_1        eigen_2        eigen_3 static polarizability      alpha(xx)      alpha(xy)      alpha(xz)      alpha(yy)      alpha(yz)      alpha(zz) atomic spin moment
            1             Zn       9.982291       5.925747       9.399739       0.836957     106.938176 0.20024170E+04  0.64781033E+05                                18.416405                           14.640534       0.296824       1.949492                    0.995978      47.185823     129.700103       0.471653       0.401412      -1.143394      -0.005416      -0.010180      -0.000317       0.011536      -0.010055      -0.000131      -0.007162      -0.176540       0.140324      -0.112230       0.044358       0.067872             23.502004      24.411506      -3.679684      -0.618631      23.381206       0.631598      22.713300          -0.000000
            2             Zn      12.860289       6.471192       9.418169       0.834621     105.873055 0.19785125E+04  0.63900158E+05                                18.617466                           14.826128       0.299206       1.949385                    0.996166      47.356159     130.621368       0.455192       0.416628      -1.131313       0.006070      -0.003185       0.000631       0.006884      -0.034374       0.002647      -0.015274      -0.134303       0.178663      -0.105221       0.035652       0.069569             24.079371      25.638285       0.480902       0.175542      24.567329       0.680245      22.032500           0.000001
            3             Zn       9.569300      14.968271       0.003761       0.836957     106.938176 0.20024170E+04  0.64781032E+05                                18.416405                           14.640534       0.296824       1.949492                    0.995978      47.185823     129.700103       0.471653       0.401412      -1.143394      -0.005416      -0.010180       0.000317       0.011536      -0.010055       0.000131       0.007162      -0.176540       0.140324      -0.112230       0.044358       0.067872             23.502004      24.411506      -3.679683       0.618630      23.381206      -0.631598      22.713300          -0.000000
            4             Zn      12.447298      15.513716      -0.014669       0.834621     105.873059 0.19785125E+04  0.63900160E+05                                18.617466                           14.826128       0.299206       1.949385                    0.996166      47.356160     130.621371       0.455192       0.416628      -1.131313       0.006070      -0.003185      -0.000631       0.006884      -0.034374      -0.002647       0.015274      -0.134303       0.178663      -0.105221       0.035652       0.069569             24.079372      25.638285       0.480902      -0.175542      24.567329      -0.680245      22.032500           0.000001
            5             Zn       5.762518       3.116777      -0.003761       0.836951     106.940669 0.20024729E+04  0.64783413E+05                                18.416808                           14.640841       0.296706       1.949452                    0.995978      47.186481     129.703275       0.471642       0.401418      -1.143388       0.005418       0.010184      -0.000317       0.011540      -0.010064       0.000132       0.007163      -0.176545       0.140334      -0.112235       0.044361       0.067875             23.502537      24.411853      -3.679542       0.618640      23.381863      -0.631617      22.713894          -0.000000
            6             Zn       2.884528       2.571151       0.014669       0.834592     105.873070 0.19785194E+04  0.63900381E+05                                18.617358                           14.826064       0.299493       1.949476                    0.996171      47.356356     130.621521       0.455198       0.416622      -1.131318      -0.006105       0.003096       0.000616       0.006873      -0.034444      -0.002571       0.015304      -0.134216       0.178475      -0.105185       0.035642       0.069543             24.079172      25.639093       0.478923      -0.175599      24.566433      -0.680111      22.031989           0.000001
            7             Zn       5.349527      12.159301       9.407261       0.836951     106.940670 0.20024729E+04  0.64783413E+05                                18.416808                           14.640841       0.296706       1.949452                    0.995978      47.186481     129.703276       0.471642       0.401418      -1.143388       0.005418       0.010184       0.000317       0.011540      -0.010064      -0.000132      -0.007163      -0.176545       0.140334      -0.112235       0.044361       0.067875             23.502537      24.411853      -3.679542      -0.618640      23.381864       0.631617      22.713895          -0.000000
            8             Zn       2.471537      11.613675       9.388831       0.834592     105.873071 0.19785194E+04  0.63900381E+05                                18.617358                           14.826064       0.299493       1.949476                    0.996171      47.356356     130.621521       0.455198       0.416622      -1.131318      -0.006105       0.003096      -0.000616       0.006873      -0.034444       0.002571      -0.015304      -0.134216       0.178475      -0.105185       0.035642       0.069543             24.079172      25.639094       0.478923       0.175599      24.566433       0.680112      22.031989           0.000001
            9              H       8.898032       8.952099      12.280971       0.114317       1.179737 0.86732223E+01  0.87441101E+02                                 1.883300                            1.748668      -1.200378       2.302385                    0.995454       3.768870      10.917660       0.459521       1.322104      -0.698702      -0.031620      -0.014575      -0.019327       0.039822      -0.000040       0.007521       0.005817       0.020708      -0.014903      -0.013339      -0.002422       0.015762              1.977208       2.298595       0.292981       0.404626       1.683257       0.307705       1.949772           0.000000
           10              H       8.531697      10.605072      13.979243       0.111381       1.458460 0.11367486E+02  0.11963217E+03                                 1.992715                            1.869772      -1.026292       2.372131                    0.997618       3.591752       9.806726       0.504636       1.153304      -0.741045      -0.036374       0.019278       0.007977       0.041933      -0.005645       0.002483       0.015990       0.016067      -0.019766      -0.022636       0.008763       0.013873              2.031808       2.634535      -0.236536      -0.123454       1.753597       0.214623       1.707292          -0.000001
           11              H       9.612739      12.053684      15.718891       0.126170       1.062287 0.77395135E+01  0.74532035E+02                                 1.645583                            1.569877      -1.081721       2.372492                    0.997728       3.307145       8.846927       0.532633       1.194122      -0.729265      -0.030780       0.015200       0.011101       0.036078      -0.002661      -0.000543       0.000518       0.017965      -0.018285      -0.006664      -0.005772       0.012436              1.675916       1.854674      -0.227347      -0.149580       1.609983       0.317385       1.563091          -0.000001
           12              H      13.556812      12.019323      16.418511       0.111456       1.359374 0.10026826E+02  0.10226051E+03                                 1.894559                            1.749661      -1.102481       2.339564                    0.997428       3.485669       9.367829       0.524549       1.144921      -0.742422       0.033252       0.013316       0.020586       0.041314      -0.000685       0.006883       0.007134       0.027955      -0.025230      -0.017038      -0.002858       0.019896              1.977908       2.147997       0.342503       0.454299       1.846300       0.442418       1.939429           0.000000
           13              H      13.829834      10.286775      14.834962       0.114080       1.270417 0.94359659E+01  0.94475603E+02                                 1.794850                            1.689333      -0.974496       2.409977                    0.998012       3.316675       8.738201       0.539383       1.134163      -0.746608       0.033211      -0.016560      -0.004402       0.037371      -0.004461       0.004665       0.014620       0.016637      -0.020017      -0.021720       0.008817       0.012903              1.823789       2.236256      -0.337851      -0.130789       1.653782       0.194771       1.581328           0.000001
           14              H      12.934395       8.807418      13.029490       0.113984       1.571658 0.12667511E+02  0.13732700E+03                                 2.103530                            1.979538      -1.310230       2.227825                    0.995649       3.806970      10.639235       0.487050       1.160026      -0.738056       0.034039      -0.022424      -0.006180       0.041227      -0.007326       0.002518       0.003667       0.021735      -0.028171      -0.013204      -0.004664       0.017869              2.164246       2.518294      -0.374653      -0.255398       1.972048       0.300193       2.002395           0.000001
           15              H       9.064762       8.485505       6.065257       0.113243       1.141221 0.82208091E+01  0.81362991E+02                                 1.809496                            1.677880      -1.067029       2.369838                    0.996746       3.601995      10.168181       0.481898       1.284217      -0.707384      -0.028253      -0.026999       0.004696       0.039361       0.009647       0.002913      -0.003744       0.012643      -0.026999      -0.012810      -0.003248       0.016059              1.894719       2.161002       0.504967      -0.119672       1.908612      -0.267694       1.614544           0.000000
           16              H       8.755904       9.941351       4.303042       0.112592       1.375794 0.10507573E+02  0.10872338E+03                                 1.935105                            1.813570      -1.038354       2.377296                    0.996958       3.521563       9.618729       0.504299       1.173809      -0.735790      -0.030289      -0.001176      -0.021291       0.037042       0.005944       0.008620      -0.011918       0.008256       0.005425      -0.018610       0.005924       0.012686              1.971360       2.396963       0.140247       0.441796       1.621011      -0.110040       1.896106          -0.000002
           17              H       9.666303      11.729962       2.828573       0.121693       1.338243 0.10442878E+02  0.10784708E+03                                 1.889106                            1.798738      -1.255148       2.274999                    0.995764       3.542332       9.654438       0.510471       1.161841      -0.737953      -0.031393      -0.003897      -0.026053       0.040982       0.007844       0.008351       0.001514       0.016495      -0.007921      -0.010632      -0.005731       0.016363              1.919078       2.030664       0.013491       0.411498       1.694238      -0.273929       2.032330          -0.000002
           18              H      13.338819      13.254532       3.597779       0.116324       1.231802 0.90303403E+01  0.89972677E+02                                 1.794295                            1.678451      -1.071177       2.368506                    0.997510       3.374264       9.046292       0.525479       1.169888      -0.736346       0.027176       0.029991      -0.004127       0.040682       0.011494       0.007184      -0.002889       0.013539      -0.031624      -0.015912      -0.003504       0.019416              1.851717       1.891583       0.459160      -0.132126       2.000117      -0.380377       1.663451           0.000001
           19              H      13.748920      11.704643       5.297932       0.105413       1.451817 0.11063953E+02  0.11558453E+03                                 1.974430                            1.834736      -1.122930       2.326015                    0.997020       3.604811       9.787414       0.513864       1.140954      -0.743480       0.035529      -0.001090       0.013240       0.037932       0.011118       0.006614      -0.013597       0.013868      -0.024328      -0.023692       0.006495       0.017198              2.038493       2.456498      -0.030876       0.566298       1.601325      -0.178715       2.057658           0.000001
           20              H      12.823731       9.921457       6.746071       0.106413       1.413791 0.11142881E+02  0.11903186E+03                                 2.074597                            1.941921      -1.527261       2.137390                    0.990839       4.071148      11.951625       0.451797       1.269103      -0.709264       0.032908      -0.001046       0.016279       0.036729       0.002618       0.004883      -0.003301       0.017192      -0.016408      -0.010273      -0.002529       0.012802              2.164372       2.483036      -0.012415       0.589213       1.795640      -0.190342       2.214441           0.000001
           21              H      15.191086       5.564769      10.829071       0.103384       1.037660 0.69449027E+01  0.65093776E+02                                 1.624157                            1.487833      -0.845375       2.482501                    0.999765       3.214712       8.484425       0.546713       1.195290      -0.729077      -0.021511      -0.025439       0.029515       0.044508      -0.003998      -0.000780      -0.013591       0.003580       0.015015      -0.014977       0.000068       0.014909              1.704261       1.846738       0.369860      -0.328721       1.628650      -0.381376       1.637395           0.000001
           22              H       1.390389       5.642535      10.795218       0.127616       1.146915 0.82883187E+01  0.81135061E+02                                 1.733068                            1.625563      -1.010782       2.405923                    0.998054       3.322716       8.939762       0.523349       1.195564      -0.729591       0.023173      -0.018193       0.018413       0.034742      -0.000482       0.001367      -0.012625       0.008467      -0.012326      -0.015826       0.005859       0.009967              1.786641       2.045788      -0.240348       0.339708       1.551783      -0.270726       1.762353           0.000001
           23              H       3.295665       7.794656       8.794153       0.122650       0.936225 0.69786537E+01  0.67459580E+02                                 1.688271                            1.626773      -1.291889       2.272651                    0.992641       3.801363      11.224475       0.445575       1.422045      -0.677705       0.012882       0.036163      -0.012353       0.040327       0.002912       0.002524      -0.009513       0.000857      -0.036449      -0.016798       0.006251       0.010547              1.726695       1.765696       0.216493      -0.112259       1.865337      -0.263446       1.549052           0.000001
           24              H       3.396714       5.228387       9.994040       0.115987       1.097440 0.83031196E+01  0.81110508E+02                                 1.673175                            1.619106      -0.854524       2.476913                    0.999281       3.275524       8.731065       0.529578       1.183970      -0.733226      -0.007663      -0.032445       0.012808       0.035714       0.000293      -0.000208      -0.007220      -0.009045      -0.031085      -0.012691       0.000649       0.012041              1.687015       1.823237       0.113968      -0.121336       1.810964      -0.209101       1.426843          -0.000000
           25              H       5.369959       4.123391      10.005324       0.135344       0.893041 0.60207705E+01  0.53705303E+02                                 1.392377                            1.329677      -0.811083       2.514215                    0.999839       2.862708       7.045133       0.623547       1.101214      -0.754533      -0.022107      -0.023389       0.008235       0.033220       0.002170      -0.002487      -0.005761       0.003813      -0.044838      -0.016588       0.005312       0.011276              1.404104       1.453784       0.223483      -0.084942       1.602724      -0.132351       1.155803          -0.000002
           26              H       7.651513       4.051051       9.873675       0.103760       0.976460 0.64232213E+01  0.58449691E+02                                 1.505978                            1.392844      -0.806708       2.512240                    0.999736       2.969053       7.471642       0.594283       1.132618      -0.746425       0.019607      -0.038419       0.009111       0.044085      -0.001971      -0.002588      -0.007607      -0.010174      -0.048658      -0.018485       0.003294       0.015191              1.562452       1.584910      -0.399336       0.080227       1.872968      -0.151800       1.229479          -0.000002
           27              H       7.789515       7.751252       9.044286       0.100223       0.917219 0.62098909E+01  0.57738332E+02                                 1.610586                            1.494313      -0.877897       2.468794                    0.999231       3.453148       9.687510       0.488534       1.348437      -0.693476       0.021712       0.038074      -0.005421       0.044163       0.003017       0.000797      -0.004433      -0.014827      -0.046985      -0.016373      -0.000014       0.016387              1.683794       1.840489       0.425082      -0.088132       1.884347      -0.128917       1.326546           0.000000
           28              H       5.632103       7.935719       9.121395       0.135398       0.778112 0.53094529E+01  0.47912710E+02                                 1.492569                            1.423117      -1.045495       2.407073                    0.997771       3.408615       9.710614       0.474507       1.430417      -0.677008      -0.007065       0.032577      -0.003955       0.033568       0.001353      -0.001581      -0.001464      -0.003191      -0.040000      -0.013551       0.004625       0.008926              1.529530       1.548321      -0.270558       0.041277       1.772564      -0.110703       1.267704           0.000000
           29              H       1.006919       8.272101       7.819951       0.134523       0.952990 0.67679563E+01  0.64141058E+02                                 1.640720                            1.554377      -0.998486       2.423485                    0.998040       3.377938       9.492576       0.482771       1.338710      -0.696406       0.008772       0.024654      -0.023975       0.035491      -0.002461       0.004738      -0.013610       0.008148       0.000624      -0.015846       0.001441       0.014406              1.676841       1.706480       0.210318      -0.265301       1.608362      -0.324259       1.715681           0.000001
           30              H      14.922812       8.042421       7.915866       0.099467       1.206974 0.86674292E+01  0.86286061E+02                                 1.840386                            1.695388      -0.860172       2.466329                    0.998961       3.458977       9.559710       0.494739       1.243596      -0.718374      -0.028041       0.022724      -0.034346       0.049823       0.002152       0.003702      -0.016961       0.004552       0.013504      -0.018419       0.000727       0.017692              1.940526       2.250284      -0.375729       0.475895       1.745319      -0.313687       1.825974           0.000001
           31              H       8.485041      17.994623      15.929529       0.114317       1.179737 0.86732223E+01  0.87441101E+02                                 1.883300                            1.748668      -1.200378       2.302385                    0.995454       3.768870      10.917660       0.459521       1.322104      -0.698702      -0.031620      -0.014575       0.019327       0.039822      -0.000040      -0.007521      -0.005817       0.020708      -0.014903      -0.013339      -0.002422       0.015762              1.977208       2.298595       0.292981      -0.404626       1.683257      -0.307705       1.949772           0.000000
           32              H       8.944688       1.562548      14.231257       0.111381       1.458460 0.11367487E+02  0.11963219E+03                                 1.992715                            1.869772      -1.026292       2.372131                    0.997618       3.591752       9.806727       0.504636       1.153305      -0.741045      -0.036374       0.019278      -0.007977       0.041933      -0.005645      -0.002483      -0.015990       0.016067      -0.019766      -0.022636       0.008763       0.013873              2.031809       2.634536      -0.236536       0.123454       1.753598      -0.214623       1.707292          -0.000001
           33              H      10.025730       3.011160      12.491609       0.126170       1.062287 0.77395146E+01  0.74532049E+02                                 1.645583                            1.569877      -1.081721       2.372492                    0.997728       3.307145       8.846927       0.532633       1.194122      -0.729265      -0.030780       0.015200      -0.011101       0.036078      -0.002661       0.000543      -0.000518       0.017965      -0.018285      -0.006664      -0.005772       0.012436              1.675916       1.854674      -0.227347       0.149580       1.609983      -0.317385       1.563091          -0.000001
           34              H      13.969803       2.976799      11.791989       0.111456       1.359374 0.10026828E+02  0.10226054E+03                                 1.894560                            1.749661      -1.102481       2.339564                    0.997428       3.485669       9.367830       0.524549       1.144922      -0.742422       0.033252       0.013316      -0.020586       0.041314      -0.000685      -0.006883      -0.007134       0.027955      -0.025230      -0.017038      -0.002858       0.019896              1.977909       2.147997       0.342503      -0.454299       1.846300      -0.442418       1.939429           0.000000
           35              H      14.242825       1.244251      13.375538       0.114080       1.270417 0.94359704E+01  0.94475664E+02                                 1.794851                            1.689334      -0.974496       2.409977                    0.998012       3.316675       8.738203       0.539383       1.134163      -0.746608       0.033211      -0.016560       0.004402       0.037371      -0.004461      -0.004665      -0.014620       0.016637      -0.020017      -0.021720       0.008817       0.012903              1.823790       2.236257      -0.337851       0.130789       1.653783      -0.194772       1.581329           0.000001
           36              H      12.521404      17.849942      15.181010       0.113984       1.571659 0.12667512E+02  0.13732701E+03                                 2.103530                            1.979538      -1.310230       2.227824                    0.995649       3.806970      10.639236       0.487050       1.160026      -0.738056       0.034039      -0.022424       0.006180       0.041227      -0.007326      -0.002518      -0.003667       0.021735      -0.028171      -0.013204      -0.004664       0.017869              2.164246       2.518294      -0.374654       0.255398       1.972049      -0.300193       2.002395           0.000001
           37              H       8.651771      17.528029       3.338242       0.113243       1.141221 0.82208140E+01  0.81363049E+02                                 1.809496                            1.677880      -1.067029       2.369838                    0.996746       3.601996      10.168183       0.481898       1.284217      -0.707384      -0.028253      -0.026999      -0.004696       0.039361       0.009647      -0.002913       0.003744       0.012643      -0.026999      -0.012810      -0.003248       0.016059              1.894720       2.161002       0.504967       0.119673       1.908612       0.267694       1.614545           0.000000
           38              H       9.168895       0.898827       5.100458       0.112592       1.375793 0.10507569E+02  0.10872331E+03                                 1.935105                            1.813570      -1.038353       2.377296                    0.996958       3.521562       9.618725       0.504299       1.173809      -0.735790      -0.030289      -0.001176       0.021291       0.037042       0.005944      -0.008620       0.011918       0.008256       0.005425      -0.018610       0.005924       0.012686              1.971359       2.396962       0.140247      -0.441796       1.621011       0.110040       1.896106          -0.000002
           39              H      10.079294       2.687438       6.574927       0.121693       1.338243 0.10442877E+02  0.10784707E+03                                 1.889105                            1.798737      -1.255148       2.274998                    0.995764       3.542332       9.654437       0.510471       1.161841      -0.737953      -0.031393      -0.003897       0.026053       0.040982       0.007844      -0.008351      -0.001514       0.016495      -0.007921      -0.010632      -0.005731       0.016363              1.919077       2.030664       0.013491      -0.411498       1.694238       0.273929       2.032330          -0.000002
           40              H      13.751810       4.212008       5.805721       0.116324       1.231802 0.90303408E+01  0.89972685E+02                                 1.794295                            1.678451      -1.071177       2.368506                    0.997510       3.374264       9.046293       0.525479       1.169889      -0.736345       0.027176       0.029991       0.004127       0.040682       0.011494      -0.007184       0.002889       0.013539      -0.031624      -0.015912      -0.003504       0.019416              1.851717       1.891584       0.459160       0.132126       2.000118       0.380377       1.663451           0.000001
           41              H      14.161911       2.662119       4.105568       0.105413       1.451817 0.11063951E+02  0.11558450E+03                                 1.974430                            1.834736      -1.122929       2.326016                    0.997020       3.604811       9.787413       0.513864       1.140954      -0.743480       0.035529      -0.001090      -0.013240       0.037932       0.011118      -0.006614       0.013597       0.013868      -0.024328      -0.023692       0.006495       0.017198              2.038493       2.456497      -0.030876      -0.566298       1.601324       0.178715       2.057657           0.000001
           42              H      13.236722       0.878933       2.657429       0.106413       1.413791 0.11142880E+02  0.11903184E+03                                 2.074596                            1.941921      -1.527261       2.137390                    0.990839       4.071148      11.951624       0.451797       1.269103      -0.709264       0.032908      -0.001046      -0.016279       0.036729       0.002618      -0.004883       0.003301       0.017192      -0.016408      -0.010273      -0.002529       0.012802              2.164372       2.483036      -0.012415      -0.589213       1.795640       0.190342       2.214440           0.000001
           43              H      14.778095      14.607293      17.381429       0.103384       1.037660 0.69448989E+01  0.65093734E+02                                 1.624157                            1.487833      -0.845375       2.482501                    0.999765       3.214711       8.484423       0.546713       1.195291      -0.729077      -0.021511      -0.025439      -0.029515       0.044508      -0.003998       0.000780       0.013591       0.003580       0.015015      -0.014977       0.000068       0.014909              1.704261       1.846738       0.369859       0.328721       1.628650       0.381376       1.637394           0.000001
           44              H       0.977398      14.685059      17.415282       0.127616       1.146915 0.82883173E+01  0.81135041E+02                                 1.733068                            1.625563      -1.010783       2.405923                    0.998054       3.322716       8.939761       0.523349       1.195563      -0.729591       0.023173      -0.018193      -0.018413       0.034742      -0.000482      -0.001367       0.012625       0.008467      -0.012326      -0.015826       0.005859       0.009967              1.786641       2.045787      -0.240348      -0.339708       1.551783       0.270726       1.762353           0.000001
           45              H       2.882674      16.837180       0.609347       0.122650       0.936225 0.69786537E+01  0.67459580E+02                                 1.688271                            1.626773      -1.291889       2.272651                    0.992641       3.801363      11.224475       0.445575       1.422045      -0.677705       0.012882       0.036163       0.012353       0.040327       0.002912      -0.002524       0.009513       0.000857      -0.036449      -0.016798       0.006251       0.010547              1.726695       1.765696       0.216493       0.112259       1.865337       0.263446       1.549052           0.000001
           46              H       2.983723      14.270911      18.216460       0.115987       1.097440 0.83031188E+01  0.81110494E+02                                 1.673174                            1.619106      -0.854523       2.476913                    0.999281       3.275524       8.731063       0.529578       1.183969      -0.733226      -0.007663      -0.032445      -0.012808       0.035714       0.000293       0.000208       0.007220      -0.009045      -0.031085      -0.012691       0.000649       0.012041              1.687014       1.823236       0.113968       0.121336       1.810964       0.209101       1.426842          -0.000000
           47              H       4.956968      13.165915      18.205176       0.135344       0.893041 0.60207713E+01  0.53705313E+02                                 1.392377                            1.329678      -0.811083       2.514215                    0.999839       2.862708       7.045133       0.623547       1.101214      -0.754533      -0.022107      -0.023389      -0.008235       0.033220       0.002170       0.002487       0.005761       0.003813      -0.044838      -0.016588       0.005312       0.011276              1.404104       1.453784       0.223483       0.084942       1.602724       0.132351       1.155803          -0.000002
           48              H       7.238522      13.093575      18.336825       0.103760       0.976460 0.64232219E+01  0.58449700E+02                                 1.505979                            1.392844      -0.806708       2.512240                    0.999736       2.969053       7.471643       0.594283       1.132618      -0.746425       0.019607      -0.038419      -0.009111       0.044085      -0.001971       0.002588       0.007607      -0.010174      -0.048658      -0.018485       0.003294       0.015191              1.562453       1.584910      -0.399336      -0.080227       1.872969       0.151801       1.229480          -0.000002
           49              H       7.376524      16.793776       0.359214       0.100223       0.917219 0.62098909E+01  0.57738332E+02                                 1.610586                            1.494313      -0.877897       2.468794                    0.999231       3.453148       9.687510       0.488534       1.348437      -0.693476       0.021712       0.038074       0.005421       0.044163       0.003017      -0.000797       0.004433      -0.014827      -0.046985      -0.016373      -0.000014       0.016387              1.683794       1.840489       0.425082       0.088132       1.884347       0.128917       1.326546           0.000000
           50              H       5.219112      16.978243       0.282105       0.135398       0.778112 0.53094529E+01  0.47912710E+02                                 1.492569                            1.423117      -1.045495       2.407073                    0.997771       3.408615       9.710614       0.474507       1.430417      -0.677008      -0.007065       0.032577       0.003955       0.033568       0.001353       0.001581       0.001464      -0.003191      -0.040000      -0.013551       0.004625       0.008926              1.529530       1.548321      -0.270558      -0.041277       1.772564       0.110703       1.267704           0.000000
           51              H       0.593928      17.314625       1.583549       0.134523       0.952990 0.67679563E+01  0.64141058E+02                                 1.640720                            1.554377      -0.998487       2.423485                    0.998040       3.377938       9.492576       0.482771       1.338710      -0.696406       0.008772       0.024654       0.023975       0.035491      -0.002461      -0.004738       0.013610       0.008148       0.000624      -0.015846       0.001441       0.014406              1.676841       1.706480       0.210318       0.265301       1.608362       0.324259       1.715680           0.000001
           52              H      14.509821      17.084945       1.487634       0.099467       1.206974 0.86674292E+01  0.86286061E+02                                 1.840386                            1.695388      -0.860172       2.466329                    0.998961       3.458977       9.559710       0.494739       1.243596      -0.718374      -0.028041       0.022724       0.034346       0.049823       0.002152      -0.003702       0.016961       0.004552       0.013504      -0.018419       0.000727       0.017692              1.940526       2.250284      -0.375729      -0.475895       1.745319       0.313687       1.825974           0.000001
           53              H       6.846777       0.090425       2.877471       0.114317       1.179733 0.86731829E+01  0.87440604E+02                                 1.883295                            1.748664      -1.200371       2.302389                    0.995454       3.768862      10.917631       0.459521       1.322104      -0.698702       0.031620       0.014575      -0.019328       0.039822      -0.000040      -0.007521      -0.005817       0.020707      -0.014903      -0.013340      -0.002422       0.015761              1.977203       2.298589       0.292980      -0.404623       1.683254      -0.307704       1.949766           0.000000
           54              H       6.387130      16.522500       4.575743       0.111381       1.458460 0.11367489E+02  0.11963223E+03                                 1.992716                            1.869773      -1.026293       2.372131                    0.997618       3.591752       9.806732       0.504636       1.153306      -0.741045       0.036374      -0.019278       0.007977       0.041933      -0.005645      -0.002483      -0.015990       0.016067      -0.019766      -0.022635       0.008763       0.013873              2.031810       2.634538      -0.236537       0.123455       1.753599      -0.214623       1.707293          -0.000001
           55              H       5.306088      15.073888       6.315391       0.126170       1.062293 0.77395767E+01  0.74532809E+02                                 1.645591                            1.569884      -1.081734       2.372485                    0.997728       3.307160       8.846982       0.532632       1.194123      -0.729264       0.030780      -0.015200       0.011101       0.036078      -0.002660       0.000543      -0.000517       0.017965      -0.018285      -0.006664      -0.005772       0.012436              1.675923       1.854682      -0.227349       0.149582       1.609990      -0.317388       1.563098          -0.000001
           56              H       1.362015      15.108249       7.015011       0.111456       1.359390 0.10026981E+02  0.10226249E+03                                 1.894575                            1.749675      -1.102504       2.339552                    0.997427       3.485693       9.367918       0.524547       1.144922      -0.742422      -0.033252      -0.013316       0.020586       0.041314      -0.000685      -0.006883      -0.007133       0.027956      -0.025231      -0.017038      -0.002859       0.019896              1.977925       2.148017       0.342508      -0.454305       1.846315      -0.442422       1.939444           0.000000
           57              H       1.088993      16.840797       5.431462       0.114080       1.270420 0.94360020E+01  0.94476053E+02                                 1.794853                            1.689336      -0.974500       2.409975                    0.998012       3.316682       8.738223       0.539383       1.134162      -0.746608      -0.033211       0.016560      -0.004402       0.037371      -0.004461      -0.004665      -0.014620       0.016637      -0.020016      -0.021720       0.008817       0.012903              1.823791       2.236260      -0.337851       0.130789       1.653784      -0.194772       1.581331           0.000001
           58              H       2.810414       0.235106       3.625990       0.113983       1.571660 0.12667524E+02  0.13732719E+03                                 2.103531                            1.979539      -1.310229       2.227825                    0.995649       3.806975      10.639253       0.487050       1.160026      -0.738056      -0.034039       0.022424      -0.006179       0.041227      -0.007326      -0.002518      -0.003667       0.021735      -0.028173      -0.013204      -0.004665       0.017869              2.164247       2.518294      -0.374653       0.255399       1.972049      -0.300193       2.002398           0.000001
           59              H       6.680047       0.557019      15.468757       0.113243       1.141216 0.82207626E+01  0.81362416E+02                                 1.809491                            1.677876      -1.067022       2.369842                    0.996746       3.601987      10.168151       0.481899       1.284218      -0.707383       0.028253       0.026999       0.004696       0.039361       0.009647      -0.002913       0.003744       0.012643      -0.026999      -0.012810      -0.003248       0.016059              1.894714       2.160995       0.504964       0.119670       1.908606       0.267692       1.614540          -0.000000
           60              H       6.162923      17.186221      13.706542       0.112592       1.375791 0.10507542E+02  0.10872297E+03                                 1.935103                            1.813568      -1.038352       2.377297                    0.996958       3.521558       9.618712       0.504299       1.173810      -0.735790       0.030289       0.001176      -0.021291       0.037042       0.005944      -0.008620       0.011918       0.008256       0.005425      -0.018610       0.005924       0.012686              1.971358       2.396960       0.140246      -0.441797       1.621010       0.110040       1.896105          -0.000002
           61              H       5.252524      15.397610      12.232073       0.121693       1.338248 0.10442921E+02  0.10784765E+03                                 1.889110                            1.798742      -1.255156       2.274995                    0.995764       3.542340       9.654468       0.510470       1.161841      -0.737952       0.031393       0.003897      -0.026054       0.040982       0.007845      -0.008350      -0.001515       0.016495      -0.007921      -0.010632      -0.005731       0.016363              1.919083       2.030669       0.013491      -0.411501       1.694242       0.273930       2.032337          -0.000002
           62              H       1.580008      13.873040      13.001279       0.116323       1.231836 0.90306556E+01  0.89976623E+02                                 1.794328                            1.678480      -1.071221       2.368482                    0.997510       3.374315       9.046475       0.525474       1.169888      -0.736345      -0.027177      -0.029990      -0.004126       0.040682       0.011494      -0.007183       0.002887       0.013541      -0.031627      -0.015911      -0.003507       0.019418              1.851752       1.891620       0.459173       0.132130       2.000157       0.380388       1.663479           0.000001
           63              H       1.169907      15.422929      14.701432       0.105412       1.451816 0.11063940E+02  0.11558433E+03                                 1.974427                            1.834734      -1.122930       2.326015                    0.997020       3.604811       9.787406       0.513865       1.140953      -0.743481      -0.035529       0.001089       0.013240       0.037932       0.011118      -0.006614       0.013597       0.013868      -0.024327      -0.023692       0.006495       0.017198              2.038490       2.456493      -0.030876      -0.566297       1.601322       0.178714       2.057654           0.000001
           64              H       2.095096      17.206115      16.149571       0.106413       1.413779 0.11142758E+02  0.11903024E+03                                 2.074588                            1.941913      -1.527250       2.137397                    0.990839       4.071129      11.951563       0.451797       1.269106      -0.709263      -0.032908       0.001046       0.016279       0.036730       0.002617      -0.004883       0.003301       0.017191      -0.016407      -0.010273      -0.002528       0.012802              2.164363       2.483022      -0.012416      -0.589210       1.795635       0.190343       2.214433           0.000001
           65              H       0.553723       3.477755       1.425571       0.103384       1.037664 0.69449306E+01  0.65094110E+02                                 1.624162                            1.487836      -0.845388       2.482495                    0.999765       3.214718       8.484448       0.546712       1.195291      -0.729076       0.021511       0.025439       0.029514       0.044508      -0.003999       0.000780       0.013591       0.003580       0.015016      -0.014978       0.000068       0.014910              1.704266       1.846739       0.369860       0.328724       1.628660       0.381380       1.637401           0.000001
           66              H      14.354420       3.399989       1.391718       0.127616       1.146915 0.82883099E+01  0.81134964E+02                                 1.733069                            1.625564      -1.010783       2.405923                    0.998054       3.322714       8.939760       0.523348       1.195565      -0.729591      -0.023173       0.018193       0.018413       0.034742      -0.000482      -0.001367       0.012625       0.008467      -0.012326      -0.015826       0.005859       0.009967              1.786643       2.045790      -0.240349      -0.339709       1.551785       0.270727       1.762354           0.000001
           67              H      12.449144       1.247868      18.197653       0.122652       0.936222 0.69786174E+01  0.67459136E+02                                 1.688266                            1.626768      -1.291884       2.272654                    0.992642       3.801350      11.224426       0.445576       1.422044      -0.677705      -0.012882      -0.036163      -0.012353       0.040328       0.002912      -0.002524       0.009513       0.000857      -0.036450      -0.016798       0.006251       0.010547              1.726690       1.765692       0.216492       0.112258       1.865328       0.263445       1.549049           0.000001
           68              H      12.348095       3.814137       0.590540       0.115986       1.097441 0.83031347E+01  0.81110685E+02                                 1.673176                            1.619107      -0.854525       2.476912                    0.999281       3.275528       8.731075       0.529578       1.183969      -0.733226       0.007663       0.032445       0.012808       0.035714       0.000293       0.000208       0.007220      -0.009044      -0.031085      -0.012691       0.000649       0.012041              1.687016       1.823239       0.113968       0.121336       1.810965       0.209101       1.426844          -0.000000
           69              H      10.374850       4.919133       0.601824       0.135344       0.893042 0.60207790E+01  0.53705400E+02                                 1.392378                            1.329678      -0.811083       2.514215                    0.999839       2.862710       7.045140       0.623547       1.101214      -0.754533       0.022107       0.023389       0.008235       0.033220       0.002170       0.002487       0.005761       0.003813      -0.044838      -0.016588       0.005312       0.011276              1.404105       1.453785       0.223483       0.084942       1.602725       0.132351       1.155804          -0.000002
           70              H       8.093296       4.991473       0.470175       0.103761       0.976461 0.64232343E+01  0.58449856E+02                                 1.505982                            1.392847      -0.806710       2.512239                    0.999736       2.969055       7.471657       0.594281       1.132620      -0.746425      -0.019607       0.038419       0.009111       0.044085      -0.001971       0.002589       0.007607      -0.010175      -0.048658      -0.018485       0.003294       0.015191              1.562456       1.584913      -0.399338      -0.080227       1.872973       0.151801       1.229482          -0.000002
           71              H       7.955294       1.291272      18.447786       0.100223       0.917217 0.62098765E+01  0.57738157E+02                                 1.610583                            1.494311      -0.877892       2.468797                    0.999231       3.453143       9.687489       0.488535       1.348436      -0.693476      -0.021712      -0.038074      -0.005420       0.044163       0.003017      -0.000797       0.004433      -0.014826      -0.046985      -0.016373      -0.000014       0.016387              1.683791       1.840486       0.425082       0.088131       1.884344       0.128917       1.326544           0.000000
           72              H      10.112706       1.106805      18.524895       0.135399       0.778112 0.53094547E+01  0.47912724E+02                                 1.492569                            1.423116      -1.045495       2.407074                    0.997771       3.408613       9.710604       0.474507       1.430415      -0.677009       0.007066      -0.032577      -0.003955       0.033568       0.001353       0.001581       0.001464      -0.003191      -0.039999      -0.013551       0.004625       0.008926              1.529529       1.548320      -0.270557      -0.041277       1.772562       0.110703       1.267705           0.000000
           73              H      14.737890       0.770423      17.223451       0.134524       0.952979 0.67678660E+01  0.64140012E+02                                 1.640711                            1.554370      -0.998478       2.423490                    0.998040       3.377918       9.492517       0.482771       1.338715      -0.696405      -0.008772      -0.024655      -0.023975       0.035491      -0.002461      -0.004738       0.013609       0.008147       0.000623      -0.015846       0.001441       0.014405              1.676831       1.706471       0.210314       0.265298       1.608352       0.324256       1.715671           0.000001
           74              H       0.821997       1.000103      17.319366       0.099466       1.207001 0.86676740E+01  0.86289177E+02                                 1.840420                            1.695417      -0.860185       2.466323                    0.998961       3.459015       9.559878       0.494733       1.243603      -0.718373       0.028041      -0.022724      -0.034347       0.049824       0.002151      -0.003703       0.016961       0.004553       0.013504      -0.018419       0.000727       0.017692              1.940564       2.250339      -0.375740      -0.475910       1.745346       0.313695       1.826008           0.000001
           75              H       6.433786       9.132949       6.526029       0.114317       1.179733 0.86731829E+01  0.87440604E+02                                 1.883295                            1.748664      -1.200371       2.302389                    0.995454       3.768862      10.917631       0.459521       1.322104      -0.698702       0.031620       0.014575       0.019328       0.039822      -0.000040       0.007521       0.005817       0.020707      -0.014903      -0.013340      -0.002422       0.015761              1.977203       2.298589       0.292980       0.404623       1.683254       0.307704       1.949766           0.000000
           76              H       6.800121       7.479976       4.827757       0.111381       1.458460 0.11367487E+02  0.11963221E+03                                 1.992716                            1.869773      -1.026293       2.372131                    0.997618       3.591752       9.806732       0.504636       1.153306      -0.741045       0.036374      -0.019278      -0.007977       0.041933      -0.005645       0.002483       0.015990       0.016067      -0.019766      -0.022635       0.008763       0.013873              2.031810       2.634537      -0.236537      -0.123455       1.753599       0.214623       1.707293          -0.000001
           77              H       5.719079       6.031364       3.088109       0.126170       1.062293 0.77395768E+01  0.74532812E+02                                 1.645591                            1.569884      -1.081734       2.372485                    0.997728       3.307160       8.846983       0.532631       1.194123      -0.729264       0.030780      -0.015200      -0.011101       0.036078      -0.002660      -0.000543       0.000517       0.017965      -0.018285      -0.006664      -0.005772       0.012436              1.675924       1.854682      -0.227349      -0.149582       1.609990       0.317388       1.563098          -0.000001
           78              H       1.775006       6.065725       2.388489       0.111456       1.359391 0.10026987E+02  0.10226258E+03                                 1.894576                            1.749675      -1.102504       2.339552                    0.997427       3.485694       9.367922       0.524547       1.144922      -0.742422      -0.033252      -0.013316      -0.020586       0.041314      -0.000685       0.006883       0.007133       0.027956      -0.025231      -0.017038      -0.002859       0.019896              1.977926       2.148018       0.342508       0.454305       1.846315       0.442422       1.939445           0.000000
           79              H       1.501984       7.798273       3.972038       0.114080       1.270420 0.94360030E+01  0.94476068E+02                                 1.794854                            1.689336      -0.974500       2.409975                    0.998012       3.316682       8.738224       0.539383       1.134162      -0.746608      -0.033211       0.016560       0.004402       0.037371      -0.004461       0.004665       0.014620       0.016637      -0.020016      -0.021720       0.008817       0.012903              1.823792       2.236260      -0.337852      -0.130789       1.653784       0.194772       1.581331           0.000001
           80              H       2.397423       9.277630       5.777510       0.113983       1.571660 0.12667527E+02  0.13732724E+03                                 2.103532                            1.979540      -1.310229       2.227825                    0.995649       3.806975      10.639255       0.487050       1.160027      -0.738056      -0.034039       0.022424       0.006179       0.041227      -0.007326       0.002518       0.003667       0.021735      -0.028173      -0.013204      -0.004665       0.017869              2.164247       2.518295      -0.374654      -0.255399       1.972049       0.300193       2.002398           0.000001
           81              H       6.267056       9.599543      12.741742       0.113243       1.141216 0.82207640E+01  0.81362433E+02                                 1.809491                            1.677876      -1.067022       2.369842                    0.996746       3.601987      10.168151       0.481899       1.284218      -0.707383       0.028253       0.026999      -0.004696       0.039361       0.009647       0.002913      -0.003744       0.012643      -0.026999      -0.012810      -0.003248       0.016059              1.894714       2.160995       0.504964      -0.119670       1.908606      -0.267692       1.614541           0.000000
           82              H       6.575914       8.143697      14.503958       0.112592       1.375791 0.10507544E+02  0.10872300E+03                                 1.935103                            1.813568      -1.038352       2.377297                    0.996958       3.521558       9.618713       0.504299       1.173810      -0.735790       0.030289       0.001176       0.021291       0.037042       0.005944       0.008620      -0.011918       0.008256       0.005425      -0.018610       0.005924       0.012686              1.971359       2.396960       0.140246       0.441797       1.621010      -0.110040       1.896105          -0.000002
           83              H       5.665515       6.355086      15.978427       0.121693       1.338248 0.10442922E+02  0.10784766E+03                                 1.889110                            1.798742      -1.255156       2.274995                    0.995764       3.542340       9.654469       0.510470       1.161842      -0.737952       0.031393       0.003897       0.026054       0.040982       0.007845       0.008350       0.001515       0.016495      -0.007921      -0.010632      -0.005731       0.016363              1.919083       2.030669       0.013491       0.411501       1.694242      -0.273930       2.032337          -0.000002
           84              H       1.992999       4.830516      15.209221       0.116323       1.231836 0.90306538E+01  0.89976605E+02                                 1.794328                            1.678480      -1.071221       2.368482                    0.997510       3.374314       9.046474       0.525474       1.169889      -0.736345      -0.027177      -0.029990       0.004126       0.040682       0.011494       0.007183      -0.002887       0.013541      -0.031627      -0.015911      -0.003507       0.019418              1.851753       1.891621       0.459173      -0.132130       2.000158      -0.380388       1.663479           0.000001
           85              H       1.582898       6.380405      13.509068       0.105412       1.451816 0.11063944E+02  0.11558439E+03                                 1.974428                            1.834735      -1.122930       2.326015                    0.997020       3.604811       9.787408       0.513865       1.140953      -0.743481      -0.035529       0.001089      -0.013240       0.037932       0.011118       0.006614      -0.013597       0.013868      -0.024327      -0.023692       0.006495       0.017198              2.038491       2.456494      -0.030876       0.566297       1.601323      -0.178714       2.057655           0.000001
           86              H       2.508087       8.163591      12.060929       0.106413       1.413779 0.11142757E+02  0.11903022E+03                                 2.074587                            1.941913      -1.527249       2.137397                    0.990839       4.071129      11.951562       0.451797       1.269106      -0.709263      -0.032908       0.001046      -0.016279       0.036730       0.002617       0.004883      -0.003301       0.017191      -0.016407      -0.010273      -0.002528       0.012802              2.164363       2.483021      -0.012416       0.589210       1.795634      -0.190342       2.214433           0.000001
           87              H       0.140732      12.520279       7.977929       0.103384       1.037664 0.69449296E+01  0.65094098E+02                                 1.624162                            1.487836      -0.845388       2.482495                    0.999765       3.214718       8.484448       0.546712       1.195291      -0.729076       0.021511       0.025440      -0.029514       0.044508      -0.003999      -0.000780      -0.013591       0.003580       0.015016      -0.014978       0.000068       0.014910              1.704266       1.846739       0.369860      -0.328723       1.628660      -0.381380       1.637401           0.000001
           88              H      13.941429      12.442513       8.011782       0.127616       1.146915 0.82883124E+01  0.81134993E+02                                 1.733069                            1.625564      -1.010783       2.405923                    0.998054       3.322715       8.939762       0.523348       1.195565      -0.729591      -0.023173       0.018193      -0.018413       0.034742      -0.000482       0.001367      -0.012625       0.008467      -0.012326      -0.015826       0.005859       0.009967              1.786643       2.045790      -0.240349       0.339709       1.551785      -0.270727       1.762354           0.000000
           89              H      12.036153      10.290392      10.012847       0.122652       0.936222 0.69786184E+01  0.67459146E+02                                 1.688266                            1.626768      -1.291884       2.272654                    0.992642       3.801350      11.224425       0.445576       1.422044      -0.677705      -0.012882      -0.036163       0.012353       0.040328       0.002912       0.002524      -0.009513       0.000857      -0.036450      -0.016798       0.006251       0.010547              1.726690       1.765692       0.216492      -0.112258       1.865328      -0.263445       1.549049           0.000001
           90              H      11.935104      12.856661       8.812960       0.115986       1.097442 0.83031371E+01  0.81110722E+02                                 1.673176                            1.619108      -0.854525       2.476912                    0.999281       3.275528       8.731078       0.529577       1.183970      -0.733226       0.007663       0.032445      -0.012808       0.035714       0.000293      -0.000208      -0.007220      -0.009044      -0.031085      -0.012691       0.000649       0.012041              1.687017       1.823240       0.113968      -0.121336       1.810966      -0.209101       1.426845          -0.000000
           91              H       9.961859      13.961657       8.801676       0.135344       0.893042 0.60207797E+01  0.53705410E+02                                 1.392378                            1.329679      -0.811083       2.514215                    0.999839       2.862710       7.045141       0.623546       1.101215      -0.754533       0.022107       0.023389      -0.008235       0.033220       0.002170      -0.002487      -0.005761       0.003813      -0.044838      -0.016588       0.005312       0.011275              1.404105       1.453786       0.223483      -0.084942       1.602725      -0.132351       1.155804          -0.000002
           92              H       7.680305      14.033997       8.933325       0.103761       0.976461 0.64232343E+01  0.58449856E+02                                 1.505982                            1.392847      -0.806710       2.512239                    0.999736       2.969055       7.471657       0.594281       1.132620      -0.746425      -0.019607       0.038419      -0.009111       0.044085      -0.001971      -0.002589      -0.007607      -0.010175      -0.048658      -0.018485       0.003294       0.015191              1.562456       1.584913      -0.399338       0.080227       1.872973      -0.151801       1.229482          -0.000002
           93              H       7.542303      10.333796       9.762714       0.100223       0.917217 0.62098775E+01  0.57738170E+02                                 1.610583                            1.494311      -0.877892       2.468797                    0.999231       3.453143       9.687489       0.488535       1.348436      -0.693476      -0.021712      -0.038074       0.005420       0.044163       0.003017       0.000797      -0.004433      -0.014826      -0.046985      -0.016373      -0.000014       0.016387              1.683792       1.840486       0.425082      -0.088131       1.884345      -0.128917       1.326544           0.000000
           94              H       9.699715      10.149329       9.685605       0.135399       0.778112 0.53094504E+01  0.47912679E+02                                 1.492569                            1.423116      -1.045495       2.407074                    0.997771       3.408612       9.710603       0.474507       1.430416      -0.677009       0.007066      -0.032577       0.003955       0.033568       0.001353      -0.001581      -0.001464      -0.003191      -0.039999      -0.013551       0.004625       0.008926              1.529529       1.548320      -0.270556       0.041277       1.772562      -0.110703       1.267704           0.000000
           95              H      14.324899       9.812947      10.987049       0.134524       0.952979 0.67678666E+01  0.64140021E+02                                 1.640711                            1.554370      -0.998478       2.423490                    0.998040       3.377918       9.492518       0.482770       1.338715      -0.696405      -0.008772      -0.024655       0.023975       0.035491      -0.002461       0.004738      -0.013609       0.008147       0.000623      -0.015846       0.001441       0.014405              1.676832       1.706471       0.210314      -0.265298       1.608352      -0.324256       1.715672           0.000001
           96              H       0.409006      10.042627      10.891134       0.099466       1.207001 0.86676740E+01  0.86289177E+02                                 1.840420                            1.695417      -0.860185       2.466323                    0.998961       3.459015       9.559878       0.494733       1.243603      -0.718373       0.028041      -0.022724       0.034347       0.049824       0.002151       0.003703      -0.016961       0.004553       0.013504      -0.018419       0.000727       0.017692              1.940564       2.250339      -0.375740       0.475910       1.745346      -0.313695       1.826008           0.000001
           97              C      11.142582       7.839687      11.360933       0.591869      24.244958 0.25754058E+03  0.53864591E+04                                 7.824299                            5.733140      -0.085938       2.024967                    0.999567      22.750883      64.564207       0.611896       0.478598      -1.013583       0.005755      -0.051954      -0.038924       0.065172       0.012199      -0.005766      -0.088021      -0.066482      -0.001692      -0.073454      -0.033901       0.107355              9.822814       8.860716      -0.777942      -0.244156       9.574123       5.531018      11.033601           0.000001
           98              C      10.950220       8.796748      12.499508      -0.032145      40.250662 0.44985193E+03  0.10606084E+05                                10.227086                            7.050686      -0.022411       1.990855                    0.999356      27.739496      78.387872       0.626897       0.414404      -1.071579      -0.024352       0.021682       0.042190       0.053321      -0.001634      -0.002339      -0.010437      -0.014435      -0.036382      -0.016364      -0.000686       0.017050             13.534958      11.311409      -0.656989       0.137363      12.814330       8.992228      16.479134          -0.000000
           99              C       9.648890       9.277449      12.797599      -0.121953      36.745298 0.46871499E+03  0.11273477E+05                                 9.711726                            7.298277      -0.049134       1.945299                    0.999709      30.465148      89.746374       0.597577       0.426151      -1.053867       0.035694      -0.010851       0.010758       0.038827       0.013764       0.018404      -0.010944       0.012196      -0.042496      -0.031511       0.006221       0.025290             11.651069      11.685624      -0.706736      -0.149111      10.492117       6.298421      12.775467          -0.000000
          100              C       9.463873      10.201052      13.776316      -0.136643      38.165962 0.45867250E+03  0.10889670E+05                                 9.711139                            7.033835       0.253910       2.041089                    0.999788      29.750639      84.949209       0.637795       0.404495      -1.075805       0.020341      -0.004905      -0.000849       0.020941      -0.015922      -0.006658       0.003958       0.020953      -0.051918      -0.018612      -0.010394       0.029006             11.953564      11.422893       1.234600       2.112127      11.036355       7.098199      13.401443          -0.000001
          101              C      10.569271      10.698934      14.516183       0.084756      38.512546 0.40511175E+03  0.93193298E+04                                10.025923                            6.750931      -0.149420       1.965374                    0.999174      26.396400      74.069153       0.631121       0.421875      -1.065090      -0.006932       0.006052       0.001640       0.009347       0.003828       0.007131       0.018915      -0.017901       0.022856      -0.015657      -0.011225       0.026883             13.677983      10.765860       1.624651       2.704689      14.073712       9.980606      16.194378          -0.000001
          102              C      10.423636      11.704824      15.492454      -0.171829      41.318248 0.45459114E+03  0.10849947E+05                                10.590115                            7.221438      -0.094679       1.929741                    0.999495      30.565369      89.682003       0.596543       0.430187      -1.051435       0.007257      -0.005581      -0.008703       0.012631      -0.015255      -0.012110      -0.035228       0.017769      -0.033108      -0.048510       0.019185       0.029325             14.489781       9.807851       1.585309       2.258187      16.230056      11.331937      17.431436          -0.000003
          103              C      11.511937      12.205599      16.167438      -0.014991      41.953360 0.43354439E+03  0.10101870E+05                                10.498126                            6.880207       0.003255       2.004882                    0.999361      27.117222      75.546922       0.642003       0.409450      -1.077552       0.013880      -0.034414      -0.030561       0.048072      -0.000658      -0.000216      -0.012959       0.012076      -0.003138      -0.016449       0.006559       0.009890             15.008250      10.530631      -0.395767       0.626620      17.717184      11.768052      16.776935          -0.000001
          104              C      12.794672      11.665037      15.923323      -0.111998      36.985006 0.44379889E+03  0.10494488E+05                                 9.644580                            7.029868      -0.013995       1.955926                    0.999609      29.883719      86.346856       0.620286       0.417580      -1.062759      -0.029903      -0.003225      -0.002610       0.030190       0.008496       0.018395      -0.005238       0.033787      -0.015166      -0.023507      -0.006361       0.029868             11.804383      10.017416      -0.918955       0.126914      12.743756       7.654151      12.651977           0.000000
          105              C      12.968279      10.679944      14.998394      -0.152643      38.021150 0.44430120E+03  0.10495097E+05                                 9.761534                            6.990226       0.100273       1.990218                    0.999789      30.023279      86.320398       0.628725       0.412417      -1.067517      -0.018733       0.003132       0.004549       0.019530      -0.018772      -0.001078       0.006493       0.045837      -0.050834      -0.025227      -0.013058       0.038284             12.048599      10.315533       0.344274       1.695921      12.248722       7.702314      13.581540           0.000001
          106              C      11.868897      10.184776      14.250064       0.079866      37.709634 0.41003638E+03  0.94693094E+04                                 9.902104                            6.811843      -0.155757       1.961075                    0.999263      26.596995      74.987789       0.624989       0.424364      -1.062609       0.005176      -0.002852       0.000344       0.005919       0.007032       0.012431       0.014720      -0.017609       0.010194      -0.017916      -0.007355       0.025270             13.088237      10.347053       1.006342       2.170280      12.863290       9.263740      16.054367          -0.000000
          107              C      12.022489       9.227534      13.229220      -0.159782      41.018524 0.47821925E+03  0.11522944E+05                                10.337906                            7.280851       0.086458       1.982342                    0.999696      30.666200      89.478704       0.611507       0.415689      -1.063840      -0.017664       0.001482       0.014132       0.022670      -0.011132      -0.012032      -0.028190       0.002711      -0.051431      -0.040833       0.014494       0.026340             13.386493      10.303573       0.567553       1.612107      13.035146       9.148771      16.820760           0.000001
          108              C      11.332043      13.321266      17.152172       0.600811      25.572103 0.25355642E+03  0.52684962E+04                                 8.106039                            5.661145      -0.081411       2.030342                    0.999535      22.356908      62.692651       0.621912       0.473986      -1.018740      -0.007453       0.047807       0.040782       0.063279       0.010031      -0.004056      -0.093414      -0.039700       0.091644      -0.077326      -0.035179       0.112505             10.855082       8.622263      -0.463294       0.115260      12.553631       7.296212      11.389353           0.000000
          109              C      11.134581       8.060868       7.683036       0.595918      23.711903 0.25341616E+03  0.52812099E+04                                 7.701953                            5.686810      -0.080974       2.028697                    0.999554      22.659911      64.284614       0.614147       0.478558      -1.013151       0.012300      -0.049603       0.038521       0.063997      -0.026663      -0.032696       0.083216      -0.021028       0.041571      -0.074842      -0.031560       0.106402              9.545418       8.602497       0.563110       1.546174      10.113362      -4.852748       9.920395           0.000001
          110              C      10.957890       9.067481       6.590349      -0.023891      39.339689 0.44594850E+03  0.10491635E+05                                10.072473                            7.024335      -0.015527       1.997340                    0.999366      27.534873      77.737877       0.627467       0.414913      -1.071203      -0.017236       0.021015      -0.044789       0.052391      -0.003403       0.000281       0.013076      -0.000912      -0.012406      -0.014632       0.001392       0.013240             13.101826      10.716084       1.152671       1.900430      13.904083      -8.162331      14.685313           0.000000
          111              C       9.742743       9.108173       5.870229      -0.121818      35.742067 0.44842670E+03  0.10674272E+05                                 9.557528                            7.152410      -0.029886       1.953780                    0.999730      30.180354      88.648935       0.601471       0.427804      -1.052115       0.031264       0.007187       0.005786       0.032597       0.012998      -0.014251       0.011128       0.007336      -0.068403      -0.033043       0.007556       0.025487             11.416010      10.950031       1.099505       2.180328      10.725128      -5.701135      12.572871          -0.000000
          112              C       9.574354       9.964861       4.838101      -0.138686      36.268681 0.43591282E+03  0.10253078E+05                                 9.461809                            6.911634       0.160584       2.015987                    0.999780      29.674502      85.273535       0.633663       0.410954      -1.067936       0.016553       0.003850       0.008949       0.019207      -0.006466       0.017595      -0.000006       0.028174      -0.008635      -0.016792      -0.010167       0.026959             11.456138      10.321970       2.976708      -0.014128      11.999894      -6.324430      12.046549          -0.000002
          113              C      10.607298      10.860433       4.463465       0.081794      38.285389 0.40759036E+03  0.93943745E+04                                 9.996241                            6.781417      -0.148140       1.965005                    0.999269      26.475523      74.458732       0.628078       0.423105      -1.063894      -0.005969      -0.001258      -0.005152       0.007985       0.007971      -0.006461      -0.017076      -0.015301       0.006057      -0.013011      -0.011701       0.024712             13.504899      10.062688       3.070119      -0.421686      15.134542      -9.484358      15.317466          -0.000001
          114              C      10.464181      11.772281       3.393347      -0.157823      41.196316 0.46184193E+03  0.11036457E+05                                10.434180                            7.185872       0.007545       1.960968                    0.999634      30.388543      88.423643       0.611326       0.419273      -1.061112       0.006626       0.000088       0.010654       0.012546      -0.016847       0.008899       0.027810       0.025494      -0.013927      -0.041558       0.016329       0.025228             14.133196       9.120790       2.595562      -0.450694      16.437077     -10.612437      16.841720          -0.000003
          115              C      11.476492      12.627885       3.055949      -0.014441      42.258209 0.43092007E+03  0.10030938E+05                                10.570053                            6.869986      -0.016571       1.999322                    0.999276      27.116746      75.642831       0.640641       0.410720      -1.076133       0.022299      -0.023189       0.036126       0.048374      -0.001521      -0.001528       0.014165       0.002794      -0.013490      -0.016240       0.003159       0.013080             15.363689       9.981979       0.801288       1.712011      17.006917     -11.940459      19.102170          -0.000001
          116              C      12.688675      12.595513       3.775129      -0.114128      36.496830 0.43189232E+03  0.10164209E+05                                 9.631541                            6.976785      -0.084011       1.936485                    0.999623      29.850187      86.612592       0.615803       0.422636      -1.057432      -0.024696      -0.013333      -0.014483       0.031582       0.021717      -0.010598       0.010688       0.015595      -0.059694      -0.031792      -0.001363       0.033155             11.974422       9.400924       0.250563       2.386433      12.084489      -7.616217      14.437852           0.000001
          117              C      12.868179      11.732494       4.808010      -0.152687      39.444716 0.46113202E+03  0.10978741E+05                                 9.938815                            7.075030       0.178212       2.011267                    0.999752      30.179073      86.706067       0.631999       0.407064      -1.072536      -0.016038      -0.007558      -0.016488       0.024211       0.007383       0.021299      -0.007513       0.036541      -0.040875      -0.028743      -0.006073       0.034817             12.379530      10.268437       1.689336       0.988289      12.667645      -7.701975      14.202508           0.000002
          118              C      11.828539      10.841986       5.187911       0.074662      37.258439 0.41588979E+03  0.96481633E+04                                 9.845822                            6.876804      -0.136471       1.965736                    0.999262      26.801330      75.981708       0.619175       0.426409      -1.060278       0.007365      -0.002119      -0.002612       0.008097       0.007569      -0.010038      -0.017115      -0.021762       0.006121      -0.017268      -0.010044       0.027312             12.860232       9.803159       2.373263       0.205231      13.824514      -8.726342      14.953022           0.000000
          119              C      11.975479       9.920734       6.248626      -0.166188      40.536577 0.48926597E+03  0.11897099E+05                                10.347204                            7.427017      -0.053758       1.935639                    0.999609      31.236591      92.584449       0.595792       0.422781      -1.055747      -0.009322      -0.006407      -0.017779       0.021072      -0.019814       0.007372       0.023467       0.028133      -0.028548      -0.039378       0.009670       0.029709             13.198758      10.293351       2.302985       0.570501      14.157774      -8.263632      15.145148           0.000001
          120              C      11.277211      13.587839       1.923768       0.600499      25.512526 0.25445950E+03  0.52940375E+04                                 8.122629                            5.681774      -0.072124       2.034035                    0.999583      22.384441      62.890560       0.618810       0.475752      -1.017395      -0.008152       0.039536      -0.046991       0.061949      -0.031313      -0.035494       0.086886      -0.035200       0.007352      -0.078253      -0.035110       0.113364             11.063811       7.956972       0.425815       1.279479      11.968697      -7.549120      13.265765           0.000000
          121              C      15.624223       6.078927      10.243985       0.087414      27.538154 0.30924885E+03  0.66892550E+04                                 8.033773                            5.928439       0.250699       2.100980                    0.999790      25.487656      70.708008       0.664404       0.426191      -1.056099      -0.012857       0.023216      -0.040113       0.048097       0.002251      -0.007700       0.005554      -0.061617       0.053966      -0.040951       0.015061       0.025890              9.822307      16.428358       0.766738       0.319189       6.244100      -2.134411       6.794463           0.000002
          122              C       0.841254       6.139874      10.229880      -0.191609      34.489322 0.42546481E+03  0.99292934E+04                                 9.166069                            6.841330       0.237347       2.051999                    0.999699      29.209613      83.129419       0.636213       0.412523      -1.068802      -0.008309      -0.007919      -0.000547       0.011491      -0.008070       0.010243      -0.006592      -0.007336      -0.018324      -0.013972      -0.003431       0.017403             11.263944      19.656101       0.944908       0.105934       6.546526      -2.045387       7.589206           0.000002
          123              C       1.483203       6.939414       9.290282       0.169195      34.007693 0.37823327E+03  0.85726230E+04                                 9.375636                            6.606772      -0.128843       1.986369                    0.999377      25.398288      71.273641       0.624456       0.432763      -1.055897       0.014598       0.004709      -0.000909       0.015366       0.009730       0.004323       0.001482      -0.007171      -0.046493      -0.016419      -0.002103       0.018523             12.546450      23.167285      -0.961350       0.707947       6.885553      -2.116221       7.586513           0.000001
          124              C       2.942449       6.984626       9.193050      -0.097993      39.387004 0.45281314E+03  0.10791426E+05                                10.308986                            7.239605      -0.088086       1.962075                    0.998083      29.173135      85.391037       0.592113       0.434052      -1.049622      -0.018001       0.007040       0.007526       0.020742       0.013474       0.006445       0.008243       0.003754       0.064037      -0.024371      -0.001629       0.026000             13.870334      25.626866      -3.573822       1.096379       9.216406      -1.549435       6.767730           0.000001
          125              C       3.727578       6.018342       9.641220      -0.142541      37.151329 0.42198905E+03  0.98623986E+04                                 9.818297                            6.900234       0.149224       2.026115                    0.999491      29.230390      84.204063       0.619394       0.423114      -1.058346       0.018732       0.000735       0.011428       0.021955       0.014437      -0.008639       0.007008      -0.036764       0.010801      -0.028599       0.006153       0.022446             12.972535      24.018296      -4.445702       0.892160       8.803492      -1.272100       6.095818           0.000000
          126              C       5.189015       5.997906       9.559598       0.180228      32.301383 0.36861473E+03  0.82807589E+04                                 8.993136                            6.486798      -0.030304       2.021536                    0.999310      24.913649      69.051290       0.636927       0.428074      -1.061364      -0.015211       0.004156       0.002047       0.015900       0.005109      -0.006060      -0.008130       0.011953      -0.028517      -0.014767      -0.000916       0.015682             11.474599      20.224801      -1.826082      -0.435670       9.172222      -0.909833       5.026773          -0.000000
          127              C       5.873110       4.813336       9.796566      -0.199044      30.698837 0.38967502E+03  0.88760309E+04                                 8.436655                            6.539149       0.298108       2.075994                    0.999761      28.451145      79.396050       0.653460       0.411501      -1.071926       0.015783      -0.011393       0.003641       0.019803       0.014061      -0.005246      -0.010047      -0.008362      -0.053299      -0.020805      -0.005589       0.026395              9.719943      15.129555      -2.009392      -0.270331       9.257229      -0.975317       4.773047          -0.000003
          128              C       7.242616       4.785665       9.712123       0.094982      24.309843 0.28532259E+03  0.60446474E+04                                 7.357029                            5.699619       0.321040       2.131994                    0.999784      24.868088      68.125591       0.677150       0.426960      -1.056333       0.005093       0.039545      -0.008373       0.040742      -0.011195       0.003630      -0.000143      -0.047723       0.043200      -0.033813       0.014473       0.019341              8.362093      12.363007      -0.381898      -0.430898       8.456915      -1.023931       4.266357          -0.000002
          129              C       7.305175       7.010307       9.196811       0.089012      27.481387 0.32622006E+03  0.71726025E+04                                 8.109988                            6.150704       0.213452       2.093052                    0.999670      25.762594      72.762762       0.640575       0.434881      -1.047653       0.011899      -0.045094       0.008354       0.047380       0.003400       0.000254       0.004206      -0.052841       0.079280      -0.039852       0.012179       0.027673              9.682864      15.460868      -0.843117      -0.198434       8.872041      -0.961094       4.715683           0.000000
          130              C       5.948918       7.119360       9.257746      -0.183076      32.851677 0.44114611E+03  0.10455441E+05                                 9.122486                            7.169329      -0.036035       1.978832                    0.997794      29.403851      86.109650       0.591480       0.436924      -1.046845      -0.005894       0.002741      -0.000526       0.006522      -0.010496       0.007450       0.006157      -0.003169       0.007384      -0.016715       0.007316       0.009399             10.747934      17.357802       0.183933      -0.817401       9.407081      -1.085799       5.478920           0.000001
          131              C       0.681744       7.690124       8.449609      -0.186172      34.520143 0.43589791E+03  0.10271865E+05                                 9.317609                            7.028072       0.159193       2.034740                    0.998841      29.370792      84.998067       0.611678       0.424931      -1.057061       0.003383       0.003874       0.001344       0.005316       0.017192      -0.006191       0.000099      -0.019736       0.004700      -0.021866       0.002299       0.019566             11.486619      19.356898      -0.599724       1.031723       7.346875      -2.270003       7.756084           0.000002
          132              C      15.469809       7.567146       8.519759       0.090252      27.503036 0.32657846E+03  0.71564978E+04                                 7.989807                            6.054124       0.295983       2.112643                    0.999842      25.737983      71.718568       0.664120       0.420868      -1.060097      -0.004832      -0.036586       0.026126       0.045216      -0.001980       0.012597       0.001244      -0.042205       0.048586      -0.032570       0.013036       0.019534              9.706149      15.947053       0.587128       0.268817       6.578705      -1.984265       6.592690           0.000002
          133              C      10.729591      16.882211      16.849567       0.591869      24.244956 0.25754055E+03  0.53864585E+04                                 7.824299                            5.733140      -0.085938       2.024967                    0.999567      22.750882      64.564207       0.611896       0.478598      -1.013583       0.005755      -0.051954       0.038924       0.065172       0.012199       0.005766       0.088021      -0.066482      -0.001692      -0.073454      -0.033901       0.107355              9.822814       8.860717      -0.777942       0.244156       9.574123      -5.531018      11.033601           0.000001
          134              C      10.537229      17.839272      15.710992      -0.032145      40.250660 0.44985190E+03  0.10606083E+05                                10.227086                            7.050686      -0.022411       1.990855                    0.999356      27.739495      78.387869       0.626897       0.414404      -1.071579      -0.024352       0.021682      -0.042190       0.053321      -0.001634       0.002339       0.010437      -0.014435      -0.036382      -0.016364      -0.000686       0.017050             13.534957      11.311409      -0.656989      -0.137363      12.814330      -8.992228      16.479133          -0.000000
          135              C      10.061881       0.234925      15.412901      -0.121953      36.745296 0.46871496E+03  0.11273477E+05                                 9.711726                            7.298276      -0.049134       1.945299                    0.999709      30.465147      89.746370       0.597577       0.426151      -1.053867       0.035694      -0.010851      -0.010758       0.038827       0.013764      -0.018404       0.010944       0.012195      -0.042496      -0.031511       0.006221       0.025290             11.651069      11.685623      -0.706736       0.149111      10.492117      -6.298421      12.775466          -0.000000
          136              C       9.876864       1.158528      14.434184      -0.136643      38.165962 0.45867251E+03  0.10889670E+05                                 9.711139                            7.033835       0.253910       2.041089                    0.999788      29.750639      84.949212       0.637795       0.404495      -1.075805       0.020341      -0.004905       0.000849       0.020941      -0.015922       0.006658      -0.003959       0.020953      -0.051918      -0.018612      -0.010394       0.029006             11.953564      11.422893       1.234600      -2.112127      11.036356      -7.098199      13.401443          -0.000001
          137              C      10.982262       1.656410      13.694317       0.084756      38.512547 0.40511176E+03  0.93193300E+04                                10.025924                            6.750931      -0.149420       1.965374                    0.999174      26.396400      74.069155       0.631121       0.421875      -1.065090      -0.006932       0.006052      -0.001640       0.009347       0.003828      -0.007131      -0.018915      -0.017901       0.022856      -0.015658      -0.011225       0.026883             13.677984      10.765860       1.624651      -2.704689      14.073712      -9.980606      16.194379          -0.000001
          138              C      10.836627       2.662300      12.718046      -0.171829      41.318245 0.45459110E+03  0.10849946E+05                                10.590114                            7.221437      -0.094679       1.929741                    0.999495      30.565368      89.681998       0.596543       0.430187      -1.051435       0.007257      -0.005581       0.008703       0.012631      -0.015255       0.012110       0.035228       0.017769      -0.033108      -0.048510       0.019185       0.029325             14.489780       9.807851       1.585309      -2.258187      16.230055     -11.331936      17.431434          -0.000003
          139              C      11.924928       3.163075      12.043062      -0.014991      41.953356 0.43354436E+03  0.10101869E+05                                10.498126                            6.880207       0.003255       2.004882                    0.999361      27.117221      75.546917       0.642003       0.409450      -1.077552       0.013880      -0.034414       0.030561       0.048072      -0.000658       0.000216       0.012959       0.012076      -0.003138      -0.016449       0.006559       0.009890             15.008249      10.530631      -0.395767      -0.626620      17.717182     -11.768050      16.776934          -0.000001
          140              C      13.207663       2.622513      12.287177      -0.111998      36.985005 0.44379888E+03  0.10494488E+05                                 9.644579                            7.029867      -0.013995       1.955926                    0.999609      29.883719      86.346854       0.620286       0.417580      -1.062759      -0.029903      -0.003225       0.002610       0.030190       0.008496      -0.018395       0.005238       0.033787      -0.015166      -0.023507      -0.006361       0.029868             11.804382      10.017415      -0.918955      -0.126914      12.743756      -7.654150      12.651976           0.000000
          141              C      13.381270       1.637420      13.212106      -0.152642      38.021145 0.44430114E+03  0.10495095E+05                                 9.761532                            6.990224       0.100273       1.990218                    0.999789      30.023278      86.320391       0.628725       0.412417      -1.067517      -0.018733       0.003132      -0.004549       0.019530      -0.018772       0.001078      -0.006493       0.045837      -0.050833      -0.025227      -0.013058       0.038284             12.048596      10.315532       0.344274      -1.695921      12.248720      -7.702312      13.581537           0.000001
          142              C      12.281888       1.142252      13.960436       0.079866      37.709632 0.41003636E+03  0.94693087E+04                                 9.902103                            6.811842      -0.155757       1.961075                    0.999263      26.596994      74.987785       0.624989       0.424364      -1.062609       0.005176      -0.002852      -0.000344       0.005919       0.007032      -0.012431      -0.014720      -0.017609       0.010195      -0.017916      -0.007355       0.025270             13.088236      10.347053       1.006342      -2.170281      12.863289      -9.263739      16.054366           0.000000
          143              C      12.435480       0.185010      14.981280      -0.159782      41.018522 0.47821922E+03  0.11522944E+05                                10.337906                            7.280851       0.086458       1.982342                    0.999696      30.666199      89.478701       0.611507       0.415689      -1.063840      -0.017664       0.001482      -0.014132       0.022670      -0.011132       0.012032       0.028190       0.002711      -0.051431      -0.040833       0.014494       0.026340             13.386492      10.303573       0.567553      -1.612107      13.035145      -9.148770      16.820759           0.000001
          144              C      11.745034       4.278742      11.058328       0.600811      25.572103 0.25355642E+03  0.52684962E+04                                 8.106039                            5.661145      -0.081411       2.030342                    0.999535      22.356908      62.692650       0.621912       0.473986      -1.018740      -0.007453       0.047807      -0.040782       0.063279       0.010031       0.004056       0.093414      -0.039700       0.091644      -0.077326      -0.035179       0.112505             10.855082       8.622263      -0.463294      -0.115260      12.553630      -7.296212      11.389352           0.000000
          145              C      10.721590      17.103392       1.720464       0.595918      23.711905 0.25341618E+03  0.52812103E+04                                 7.701953                            5.686810      -0.080974       2.028697                    0.999554      22.659912      64.284617       0.614147       0.478558      -1.013151       0.012300      -0.049603      -0.038521       0.063997      -0.026663       0.032696      -0.083216      -0.021028       0.041571      -0.074842      -0.031560       0.106402              9.545418       8.602497       0.563110      -1.546174      10.113362       4.852748       9.920396           0.000001
          146              C      11.370881       0.024957       2.813151      -0.023891      39.339684 0.44594846E+03  0.10491634E+05                                10.072472                            7.024334      -0.015527       1.997340                    0.999366      27.534872      77.737872       0.627467       0.414913      -1.071203      -0.017236       0.021015       0.044789       0.052391      -0.003403      -0.000281      -0.013076      -0.000912      -0.012406      -0.014632       0.001392       0.013240             13.101825      10.716083       1.152671      -1.900429      13.904081       8.162330      14.685310           0.000000
          147              C      10.155734       0.065649       3.533271      -0.121818      35.742075 0.44842680E+03  0.10674274E+05                                 9.557530                            7.152410      -0.029886       1.953780                    0.999730      30.180355      88.648939       0.601471       0.427804      -1.052115       0.031264       0.007187      -0.005786       0.032597       0.012998       0.014251      -0.011128       0.007336      -0.068403      -0.033043       0.007556       0.025487             11.416012      10.950031       1.099505      -2.180326      10.725131       5.701139      12.572875          -0.000000
          148              C       9.987345       0.922337       4.565399      -0.138686      36.268685 0.43591286E+03  0.10253080E+05                                 9.461810                            6.911635       0.160584       2.015987                    0.999780      29.674503      85.273539       0.633663       0.410954      -1.067936       0.016553       0.003850      -0.008949       0.019207      -0.006466      -0.017595       0.000006       0.028174      -0.008635      -0.016792      -0.010167       0.026959             11.456139      10.321970       2.976708       0.014128      11.999895       6.324430      12.046551          -0.000002
          149              C      11.020289       1.817909       4.940035       0.081794      38.285389 0.40759036E+03  0.93943743E+04                                 9.996240                            6.781417      -0.148140       1.965005                    0.999269      26.475523      74.458730       0.628078       0.423105      -1.063894      -0.005969      -0.001258       0.005152       0.007985       0.007971       0.006461       0.017076      -0.015301       0.006057      -0.013011      -0.011701       0.024712             13.504898      10.062687       3.070118       0.421687      15.134542       9.484358      15.317466          -0.000001
          150              C      10.877172       2.729757       6.010153      -0.157823      41.196314 0.46184192E+03  0.11036457E+05                                10.434179                            7.185871       0.007545       1.960968                    0.999634      30.388543      88.423639       0.611326       0.419273      -1.061112       0.006626       0.000088      -0.010654       0.012546      -0.016847      -0.008899      -0.027810       0.025494      -0.013927      -0.041558       0.016329       0.025228             14.133195       9.120789       2.595562       0.450694      16.437076      10.612436      16.841719          -0.000003
          151              C      11.889483       3.585361       6.347551      -0.014441      42.258210 0.43092009E+03  0.10030938E+05                                10.570053                            6.869986      -0.016572       1.999322                    0.999276      27.116747      75.642833       0.640641       0.410720      -1.076133       0.022299      -0.023189      -0.036126       0.048374      -0.001521       0.001528      -0.014165       0.002794      -0.013490      -0.016240       0.003159       0.013080             15.363689       9.981979       0.801287      -1.712011      17.006917      11.940459      19.102170          -0.000001
          152              C      13.101666       3.552989       5.628371      -0.114128      36.496832 0.43189234E+03  0.10164209E+05                                 9.631541                            6.976785      -0.084011       1.936485                    0.999623      29.850188      86.612598       0.615803       0.422636      -1.057432      -0.024696      -0.013333       0.014483       0.031582       0.021717       0.010598      -0.010688       0.015595      -0.059694      -0.031792      -0.001363       0.033155             11.974423       9.400925       0.250563      -2.386433      12.084490       7.616217      14.437853           0.000001
          153              C      13.281170       2.689970       4.595490      -0.152688      39.444722 0.46113209E+03  0.10978743E+05                                 9.938817                            7.075031       0.178211       2.011267                    0.999752      30.179075      86.706077       0.631999       0.407064      -1.072536      -0.016038      -0.007558       0.016488       0.024211       0.007383      -0.021299       0.007513       0.036541      -0.040875      -0.028743      -0.006073       0.034817             12.379532      10.268438       1.689337      -0.988288      12.667647       7.701977      14.202511           0.000001
          154              C      12.241530       1.799462       4.215589       0.074662      37.258439 0.41588979E+03  0.96481632E+04                                 9.845822                            6.876804      -0.136471       1.965736                    0.999262      26.801330      75.981708       0.619175       0.426409      -1.060278       0.007366      -0.002119       0.002612       0.008097       0.007569       0.010038       0.017115      -0.021762       0.006121      -0.017268      -0.010044       0.027312             12.860232       9.803159       2.373263      -0.205231      13.824514       8.726343      14.953022           0.000000
          155              C      12.388470       0.878210       3.154874      -0.166188      40.536580 0.48926601E+03  0.11897100E+05                                10.347205                            7.427017      -0.053757       1.935639                    0.999609      31.236592      92.584454       0.595792       0.422781      -1.055747      -0.009322      -0.006407       0.017779       0.021072      -0.019814      -0.007372      -0.023467       0.028132      -0.028548      -0.039378       0.009670       0.029709             13.198759      10.293352       2.302985      -0.570500      14.157776       8.263633      15.145149           0.000001
          156              C      11.690202       4.545315       7.479732       0.600499      25.512524 0.25445948E+03  0.52940370E+04                                 8.122629                            5.681774      -0.072124       2.034035                    0.999583      22.384440      62.890559       0.618810       0.475752      -1.017395      -0.008152       0.039536       0.046991       0.061949      -0.031313       0.035494      -0.086886      -0.035200       0.007352      -0.078253      -0.035110       0.113364             11.063812       7.956973       0.425815      -1.279479      11.968697       7.549120      13.265766           0.000000
          157              C      15.211232      15.121451      17.966515       0.087414      27.538153 0.30924884E+03  0.66892549E+04                                 8.033773                            5.928439       0.250699       2.100980                    0.999790      25.487655      70.708005       0.664404       0.426191      -1.056099      -0.012857       0.023216       0.040113       0.048097       0.002251       0.007700      -0.005554      -0.061617       0.053966      -0.040951       0.015061       0.025890              9.822307      16.428357       0.766738      -0.319189       6.244100       2.134411       6.794463           0.000002
          158              C       0.428263      15.182398      17.980620      -0.191609      34.489320 0.42546478E+03  0.99292925E+04                                 9.166068                            6.841329       0.237347       2.051999                    0.999699      29.209612      83.129413       0.636213       0.412523      -1.068802      -0.008309      -0.007919       0.000547       0.011491      -0.008070      -0.010243       0.006592      -0.007336      -0.018324      -0.013972      -0.003431       0.017403             11.263943      19.656099       0.944908      -0.105934       6.546526       2.045386       7.589205           0.000002
          159              C       1.070212      15.981938       0.113218       0.169195      34.007695 0.37823330E+03  0.85726237E+04                                 9.375636                            6.606772      -0.128843       1.986369                    0.999377      25.398289      71.273641       0.624456       0.432763      -1.055897       0.014598       0.004709       0.000909       0.015366       0.009730      -0.004323      -0.001482      -0.007171      -0.046493      -0.016419      -0.002103       0.018523             12.546450      23.167284      -0.961350      -0.707947       6.885552       2.116221       7.586512           0.000001
          160              C       2.529458      16.027150       0.210450      -0.097993      39.387002 0.45281311E+03  0.10791425E+05                                10.308986                            7.239605      -0.088086       1.962075                    0.998083      29.173134      85.391033       0.592113       0.434052      -1.049622      -0.018001       0.007040      -0.007526       0.020742       0.013474      -0.006446      -0.008243       0.003754       0.064037      -0.024371      -0.001629       0.026000             13.870334      25.626866      -3.573822      -1.096379       9.216406       1.549435       6.767730           0.000001
          161              C       3.314587      15.060866      18.569280      -0.142541      37.151330 0.42198906E+03  0.98623989E+04                                 9.818298                            6.900234       0.149223       2.026115                    0.999491      29.230390      84.204063       0.619394       0.423114      -1.058346       0.018731       0.000735      -0.011428       0.021955       0.014437       0.008639      -0.007009      -0.036764       0.010801      -0.028599       0.006153       0.022446             12.972536      24.018297      -4.445702      -0.892160       8.803493       1.272100       6.095818           0.000000
          162              C       4.776024      15.040430      18.650902       0.180228      32.301381 0.36861471E+03  0.82807582E+04                                 8.993135                            6.486798      -0.030304       2.021536                    0.999310      24.913648      69.051288       0.636926       0.428074      -1.061364      -0.015211       0.004156      -0.002047       0.015900       0.005109       0.006060       0.008130       0.011953      -0.028517      -0.014767      -0.000916       0.015682             11.474598      20.224800      -1.826082       0.435670       9.172222       0.909833       5.026773           0.000000
          163              C       5.460119      13.855860      18.413934      -0.199044      30.698840 0.38967506E+03  0.88760321E+04                                 8.436656                            6.539149       0.298107       2.075994                    0.999761      28.451146      79.396057       0.653460       0.411501      -1.071926       0.015783      -0.011393      -0.003641       0.019803       0.014061       0.005246       0.010047      -0.008362      -0.053299      -0.020805      -0.005589       0.026395              9.719945      15.129557      -2.009392       0.270331       9.257230       0.975317       4.773047          -0.000003
          164              C       6.829625      13.828189      18.498377       0.094982      24.309843 0.28532259E+03  0.60446475E+04                                 7.357029                            5.699619       0.321040       2.131994                    0.999784      24.868088      68.125594       0.677149       0.426960      -1.056333       0.005093       0.039545       0.008373       0.040742      -0.011195      -0.003630       0.000143      -0.047723       0.043200      -0.033813       0.014473       0.019341              8.362094      12.363008      -0.381898       0.430898       8.456916       1.023931       4.266357          -0.000002
          165              C       6.892184      16.052831       0.206689       0.089012      27.481389 0.32622008E+03  0.71726031E+04                                 8.109988                            6.150704       0.213452       2.093052                    0.999670      25.762595      72.762764       0.640575       0.434881      -1.047653       0.011899      -0.045094      -0.008354       0.047380       0.003400      -0.000254      -0.004206      -0.052841       0.079280      -0.039852       0.012179       0.027673              9.682864      15.460868      -0.843117       0.198434       8.872041       0.961094       4.715684           0.000000
          166              C       5.535927      16.161884       0.145754      -0.183076      32.851677 0.44114611E+03  0.10455441E+05                                 9.122486                            7.169329      -0.036035       1.978832                    0.997794      29.403851      86.109649       0.591480       0.436924      -1.046845      -0.005894       0.002741       0.000526       0.006522      -0.010496      -0.007450      -0.006157      -0.003169       0.007384      -0.016715       0.007316       0.009399             10.747934      17.357801       0.183933       0.817401       9.407081       1.085799       5.478920           0.000000
          167              C       0.268753      16.732648       0.953891      -0.186172      34.520142 0.43589789E+03  0.10271865E+05                                 9.317609                            7.028072       0.159193       2.034740                    0.998841      29.370791      84.998065       0.611678       0.424932      -1.057061       0.003383       0.003874      -0.001344       0.005316       0.017192       0.006191      -0.000099      -0.019736       0.004700      -0.021866       0.002299       0.019566             11.486619      19.356898      -0.599723      -1.031723       7.346875       2.270003       7.756084           0.000002
          168              C      15.056818      16.609670       0.883741       0.090252      27.503036 0.32657846E+03  0.71564978E+04                                 7.989807                            6.054124       0.295983       2.112643                    0.999842      25.737983      71.718568       0.664120       0.420868      -1.060097      -0.004832      -0.036586      -0.026126       0.045216      -0.001980      -0.012597      -0.001244      -0.042205       0.048586      -0.032570       0.013036       0.019534              9.706149      15.947053       0.587128      -0.268817       6.578705       1.984265       6.592690           0.000002
          169              C       4.602227       1.202837       1.957433       0.591864      24.245178 0.25754253E+03  0.53865095E+04                                 7.824337                            5.733153      -0.085872       2.024986                    0.999567      22.750983      64.564520       0.611897       0.478596      -1.013584      -0.005754       0.051957      -0.038919       0.065172       0.012197       0.005765       0.088025      -0.066482      -0.001703      -0.073460      -0.033898       0.107358              9.822884       8.860781      -0.777966       0.244262       9.574161      -5.531079      11.033711           0.000001
          170              C       4.794589       0.245776       3.096008      -0.032149      40.250940 0.44985426E+03  0.10606154E+05                                10.227134                            7.050705      -0.022411       1.990854                    0.999356      27.739583      78.388201       0.626896       0.414405      -1.071579       0.024354      -0.021681       0.042191       0.053322      -0.001634       0.002337       0.010436      -0.014437      -0.036382      -0.016362      -0.000688       0.017050             13.535041      11.311448      -0.657017      -0.137303      12.814389      -8.992306      16.479287          -0.000000
          171              C       5.269937      17.850123       3.394099      -0.121954      36.745323 0.46871502E+03  0.11273478E+05                                 9.711730                            7.298276      -0.049131       1.945299                    0.999709      30.465150      89.746369       0.597577       0.426150      -1.053867      -0.035695       0.010851       0.010758       0.038828       0.013764      -0.018404       0.010943       0.012196      -0.042497      -0.031511       0.006219       0.025291             11.651077      11.685627      -0.706752       0.149151      10.492122      -6.298431      12.775483          -0.000000
          172              C       5.454954      16.926520       4.372816      -0.136643      38.165965 0.45867254E+03  0.10889671E+05                                 9.711140                            7.033835       0.253909       2.041089                    0.999788      29.750640      84.949217       0.637795       0.404495      -1.075805      -0.020340       0.004906      -0.000849       0.020941      -0.015923       0.006659      -0.003959       0.020952      -0.051917      -0.018612      -0.010395       0.029006             11.953560      11.422882       1.234585      -2.112099      11.036354      -7.098200      13.401443          -0.000001
          173              C       4.349556      16.428638       5.112683       0.084757      38.512527 0.40511170E+03  0.93193289E+04                                10.025922                            6.750931      -0.149421       1.965374                    0.999174      26.396400      74.069169       0.631121       0.421875      -1.065090       0.006932      -0.006052       0.001641       0.009347       0.003828      -0.007132      -0.018915      -0.017900       0.022855      -0.015657      -0.011225       0.026882             13.677969      10.765841       1.624630      -2.704659      14.073698      -9.980598      16.194370          -0.000001
          174              C       4.495191      15.422748       6.088954      -0.171832      41.318332 0.45459290E+03  0.10850002E+05                                10.590131                            7.221453      -0.094683       1.929739                    0.999495      30.565445      89.682328       0.596542       0.430188      -1.051435      -0.007256       0.005581      -0.008703       0.012631      -0.015254       0.012109       0.035227       0.017768      -0.033106      -0.048509       0.019184       0.029325             14.489784       9.807849       1.585278      -2.258151      16.230060     -11.331939      17.431443          -0.000003
          175              C       3.406890      14.921973       6.763938      -0.014986      41.953248 0.43354481E+03  0.10101886E+05                                10.498120                            6.880218       0.003235       2.004875                    0.999361      27.117236      75.547081       0.642001       0.409451      -1.077551      -0.013881       0.034413      -0.030559       0.048071      -0.000658       0.000217       0.012962       0.012074      -0.003135      -0.016451       0.006557       0.009894             15.008196      10.530636      -0.395832      -0.626555      17.717105     -11.767976      16.776847          -0.000001
          176              C       2.124155      15.462535       6.519823      -0.111997      36.985044 0.44379980E+03  0.10494518E+05                                 9.644596                            7.029881      -0.014012       1.955921                    0.999609      29.883764      86.347117       0.620284       0.417580      -1.062759       0.029902       0.003226      -0.002609       0.030189       0.008496      -0.018394       0.005241       0.033786      -0.015163      -0.023508      -0.006358       0.029866             11.804392      10.017454      -0.918966      -0.126906      12.743749      -7.654138      12.651973           0.000000
          177              C       1.950548      16.447628       5.594894      -0.152644      38.021188 0.44430200E+03  0.10495121E+05                                 9.761539                            6.990231       0.100275       1.990218                    0.999789      30.023317      86.320540       0.628725       0.412417      -1.067517       0.018733      -0.003132       0.004549       0.019530      -0.018771       0.001077      -0.006493       0.045838      -0.050834      -0.025227      -0.013057       0.038285             12.048598      10.315534       0.344268      -1.695914      12.248715      -7.702310      13.581545           0.000001
          178              C       3.049930      16.942796       4.846564       0.079865      37.709667 0.41003664E+03  0.94693169E+04                                 9.902110                            6.811845      -0.155760       1.961074                    0.999263      26.597006      74.987830       0.624989       0.424364      -1.062609      -0.005176       0.002852       0.000344       0.005919       0.007032      -0.012431      -0.014721      -0.017609       0.010195      -0.017916      -0.007355       0.025271             13.088242      10.347047       1.006332      -2.170265      12.863287      -9.263747      16.054392           0.000000
          179              C       2.896338      17.900038       3.825720      -0.159781      41.018552 0.47821936E+03  0.11522947E+05                                10.337907                            7.280849       0.086461       1.982342                    0.999696      30.666214      89.478736       0.611507       0.415689      -1.063841       0.017665      -0.001482       0.014133       0.022671      -0.011132       0.012031       0.028192       0.002712      -0.051438      -0.040836       0.014494       0.026342             13.386495      10.303550       0.567541      -1.612085      13.035132      -9.148780      16.820803           0.000001
          180              C       3.586784      13.806306       7.748672       0.600802      25.572150 0.25355881E+03  0.52685605E+04                                 8.106049                            5.661174      -0.081524       2.030304                    0.999535      22.357068      62.693278       0.621910       0.473986      -1.018740       0.007459      -0.047805       0.040782       0.063279       0.010029       0.004059       0.093411      -0.039707       0.091659      -0.077320      -0.035185       0.112505             10.855053       8.622268      -0.463407      -0.115141      12.553594      -7.296150      11.389298           0.000000
          181              C       4.610228       0.981656      17.086536       0.595926      23.711706 0.25341176E+03  0.52810948E+04                                 7.701903                            5.686752      -0.081018       2.028687                    0.999554      22.659746      64.283987       0.614152       0.478556      -1.013152      -0.012305       0.049603       0.038521       0.063998      -0.026663       0.032695      -0.083216      -0.021024       0.041559      -0.074844      -0.031557       0.106401              9.545389       8.602514       0.563030      -1.546285      10.113259       4.852721       9.920393           0.000001
          182              C       4.786919      -0.024957      15.993849      -0.023896      39.339982 0.44594975E+03  0.10491670E+05                                10.072520                            7.024341      -0.015516       1.997343                    0.999366      27.534907      77.737950       0.627467       0.414912      -1.071203       0.017237      -0.021015      -0.044790       0.052392      -0.003403      -0.000282      -0.013074      -0.000911      -0.012407      -0.014631       0.001393       0.013238             13.101934      10.716138       1.152594      -1.900534      13.904176       8.162433      14.685490           0.000000
          183              C       5.176084      18.019399      15.273729      -0.121818      35.742131 0.44842670E+03  0.10674271E+05                                 9.557539                            7.152408      -0.029883       1.953781                    0.999730      30.180348      88.648887       0.601471       0.427804      -1.052115      -0.031265      -0.007187       0.005785       0.032598       0.012999       0.014251      -0.011127       0.007337      -0.068406      -0.033044       0.007555       0.025488             11.416040      10.950054       1.099476      -2.180376      10.725143       5.701155      12.572921          -0.000000
          184              C       5.344473      17.162711      14.241601      -0.138685      36.268671 0.43591239E+03  0.10253065E+05                                 9.461808                            6.911630       0.160584       2.015988                    0.999780      29.674481      85.273447       0.633663       0.410954      -1.067936      -0.016553      -0.003850       0.008949       0.019207      -0.006466      -0.017595       0.000006       0.028174      -0.008633      -0.016792      -0.010167       0.026959             11.456140      10.321960       2.976687       0.014100      11.999896       6.324434      12.046564          -0.000002
          185              C       4.311529      16.267139      13.866965       0.081795      38.285355 0.40758992E+03  0.93943614E+04                                 9.996236                            6.781413      -0.148138       1.965006                    0.999269      26.475506      74.458669       0.628079       0.423105      -1.063894       0.005969       0.001258      -0.005152       0.007985       0.007971       0.006462       0.017075      -0.015301       0.006057      -0.013010      -0.011701       0.024712             13.504894      10.062667       3.070095       0.421660      15.134545       9.484361      15.317470          -0.000001
          186              C       4.454646      15.355291      12.796847      -0.157824      41.196328 0.46184242E+03  0.11036473E+05                                10.434186                            7.185878       0.007544       1.960968                    0.999634      30.388566      88.423773       0.611325       0.419273      -1.061111      -0.006626      -0.000088       0.010652       0.012545      -0.016847      -0.008898      -0.027810       0.025492      -0.013924      -0.041557       0.016328       0.025228             14.133197       9.120784       2.595539       0.450658      16.437085      10.612434      16.841722          -0.000003
          187              C       3.442335      14.499687      12.459449      -0.014438      42.258345 0.43092242E+03  0.10031012E+05                                10.570089                            6.870014      -0.016601       1.999311                    0.999276      27.116838      75.643292       0.640639       0.410721      -1.076132      -0.022298       0.023191       0.036125       0.048374      -0.001526       0.001528      -0.014170       0.002795      -0.013482      -0.016244       0.003157       0.013087             15.363718       9.982026       0.801239      -1.712095      17.006957      11.940456      19.102172          -0.000001
          188              C       2.230152      14.532059      13.178629      -0.114129      36.496998 0.43189453E+03  0.10164279E+05                                 9.631582                            6.976810      -0.084032       1.936477                    0.999623      29.850314      86.613207       0.615800       0.422637      -1.057431       0.024694       0.013335      -0.014482       0.031581       0.021716       0.010599      -0.010696       0.015601      -0.059695      -0.031799      -0.001356       0.033154             11.974470       9.400987       0.250569      -2.386453      12.084549       7.616235      14.437873           0.000001
          189              C       2.050648      15.395078      14.211510      -0.152688      39.444707 0.46113182E+03  0.10978735E+05                                 9.938813                            7.075027       0.178217       2.011269                    0.999752      30.179071      86.706045       0.631999       0.407064      -1.072536       0.016037       0.007558      -0.016489       0.024211       0.007384      -0.021298       0.007512       0.036542      -0.040876      -0.028743      -0.006074       0.034817             12.379527      10.268421       1.689330      -0.988294      12.667656       7.701980      14.202503           0.000001
          190              C       3.090288      16.285586      14.591411       0.074662      37.258492 0.41588991E+03  0.96481661E+04                                 9.845831                            6.876803      -0.136473       1.965736                    0.999262      26.801331      75.981693       0.619175       0.426409      -1.060279      -0.007366       0.002119      -0.002612       0.008097       0.007569       0.010038       0.017116      -0.021763       0.006122      -0.017268      -0.010045       0.027313             12.860257       9.803151       2.373249      -0.205248      13.824554       8.726377      14.953065           0.000000
          191              C       2.943348      17.206838      15.652126      -0.166186      40.536537 0.48926435E+03  0.11897048E+05                                10.347198                            7.427003      -0.053746       1.935643                    0.999609      31.236520      92.584157       0.595793       0.422780      -1.055747       0.009322       0.006408      -0.017779       0.021073      -0.019815      -0.007373      -0.023466       0.028133      -0.028549      -0.039379       0.009670       0.029710             13.198771      10.293306       2.302943      -0.570533      14.157804       8.263676      15.145204           0.000001
          192              C       3.641616      13.539733      11.327268       0.600480      25.512952 0.25446512E+03  0.52941830E+04                                 8.122703                            5.681830      -0.072145       2.034023                    0.999583      22.384703      62.891445       0.618808       0.475751      -1.017395       0.008159      -0.039529      -0.046995       0.061949      -0.031314       0.035498      -0.086878      -0.035203       0.007372      -0.078243      -0.035116       0.113359             11.063898       7.957033       0.425763      -1.279601      11.968809       7.549150      13.265852           0.000000
          193              C       0.120586       2.963597       0.840485       0.087423      27.538071 0.30924621E+03  0.66891824E+04                                 8.033755                            5.928412       0.250649       2.100964                    0.999790      25.487529      70.707522       0.664406       0.426190      -1.056099       0.012861      -0.023216      -0.040118       0.048103       0.002249       0.007698      -0.005551      -0.061608       0.053961      -0.040945       0.015061       0.025884              9.822299      16.428302       0.766625      -0.319206       6.244132       2.134445       6.794463           0.000002
          194              C      14.903555       2.902650       0.826380      -0.191611      34.489415 0.42546573E+03  0.99293201E+04                                 9.166085                            6.841337       0.237348       2.051999                    0.999699      29.209643      83.129520       0.636213       0.412523      -1.068802       0.008307       0.007920      -0.000546       0.011491      -0.008069      -0.010243       0.006592      -0.007337      -0.018324      -0.013973      -0.003430       0.017403             11.263978      19.656166       0.944842      -0.105943       6.546543       2.045397       7.589225           0.000002
          195              C      14.261606       2.103110      18.693782       0.169196      34.007791 0.37823346E+03  0.85726298E+04                                 9.375660                            6.606778      -0.128854       1.986366                    0.999377      25.398296      71.273713       0.624455       0.432764      -1.055897      -0.014598      -0.004710      -0.000908       0.015366       0.009730      -0.004323      -0.001482      -0.007173      -0.046494      -0.016420      -0.002103       0.018523             12.546508      23.167410      -0.961430      -0.707972       6.885572       2.116228       7.586540           0.000001
          196              C      12.802360       2.057898      18.596550      -0.097993      39.387085 0.45281340E+03  0.10791434E+05                                10.309004                            7.239609      -0.088095       1.962072                    0.998083      29.173139      85.391070       0.592112       0.434052      -1.049621       0.018001      -0.007040       0.007527       0.020743       0.013473      -0.006446      -0.008242       0.003755       0.064038      -0.024371      -0.001629       0.025999             13.870384      25.626988      -3.573869      -1.096395       9.216412       1.549438       6.767753           0.000001
          197              C      12.017231       3.024182       0.237720      -0.142542      37.151422 0.42198985E+03  0.98624225E+04                                 9.818316                            6.900241       0.149222       2.026114                    0.999491      29.230423      84.204198       0.619394       0.423114      -1.058346      -0.018732      -0.000735       0.011429       0.021955       0.014437       0.008640      -0.007008      -0.036764       0.010799      -0.028599       0.006153       0.022446             12.972582      24.018401      -4.445730      -0.892166       8.803510       1.272101       6.095836           0.000000
          198              C      10.555794       3.044618       0.156098       0.180228      32.301410 0.36861484E+03  0.82807624E+04                                 8.993142                            6.486799      -0.030307       2.021535                    0.999310      24.913655      69.051321       0.636926       0.428075      -1.061363       0.015211      -0.004156       0.002047       0.015900       0.005109       0.006060       0.008130       0.011952      -0.028517      -0.014767      -0.000915       0.015682             11.474617      20.224845      -1.826088       0.435672       9.172226       0.909833       5.026780          -0.000000
          199              C       9.871699       4.229188       0.393066      -0.199044      30.698880 0.38967558E+03  0.88760471E+04                                 8.436663                            6.539153       0.298107       2.075994                    0.999761      28.451168      79.396140       0.653459       0.411501      -1.071926      -0.015783       0.011393       0.003642       0.019803       0.014061       0.005246       0.010047      -0.008362      -0.053300      -0.020806      -0.005589       0.026395              9.719959      15.129587      -2.009398       0.270333       9.257237       0.975317       4.773053          -0.000003
          200              C       8.502193       4.256859       0.308623       0.094983      24.309851 0.28532254E+03  0.60446469E+04                                 7.357035                            5.699621       0.321034       2.131992                    0.999784      24.868082      68.125609       0.677149       0.426960      -1.056333      -0.005094      -0.039545      -0.008373       0.040742      -0.011195      -0.003630       0.000143      -0.047722       0.043200      -0.033813       0.014472       0.019340              8.362105      12.363028      -0.381896       0.430901       8.456924       1.023933       4.266361          -0.000002
          201              C       8.439634       2.032217      18.600311       0.089011      27.481379 0.32622002E+03  0.71726003E+04                                 8.109982                            6.150700       0.213464       2.093056                    0.999670      25.762589      72.762701       0.640576       0.434880      -1.047653      -0.011899       0.045094       0.008354       0.047380       0.003401      -0.000254      -0.004206      -0.052841       0.079280      -0.039852       0.012179       0.027673              9.682856      15.460861      -0.843108       0.198436       8.872028       0.961092       4.715680           0.000000
          202              C       9.795891       1.923164      18.661246      -0.183076      32.851672 0.44114601E+03  0.10455438E+05                                 9.122486                            7.169330      -0.036037       1.978831                    0.997794      29.403847      86.109640       0.591480       0.436924      -1.046845       0.005894      -0.002741      -0.000525       0.006522      -0.010496      -0.007450      -0.006157      -0.003168       0.007384      -0.016715       0.007316       0.009399             10.747935      17.357808       0.183943       0.817405       9.407073       1.085799       5.478925           0.000001
          203              C      15.063065       1.352400      17.853109      -0.186169      34.520146 0.43589686E+03  0.10271834E+05                                 9.317617                            7.028071       0.159198       2.034743                    0.998841      29.370722      84.997834       0.611677       0.424932      -1.057061      -0.003384      -0.003876       0.001345       0.005318       0.017193       0.006189      -0.000099      -0.019739       0.004694      -0.021866       0.002298       0.019568             11.486648      19.356986      -0.599824      -1.031754       7.346865       2.269998       7.756094           0.000002
          204              C       0.275000       1.475378      17.923259       0.090246      27.502908 0.32657733E+03  0.71564556E+04                                 7.989716                            6.054060       0.295906       2.112614                    0.999842      25.738003      71.718166       0.664134       0.420861      -1.060103       0.004830       0.036588       0.026125       0.045217      -0.001981      -0.012598      -0.001239      -0.042209       0.048589      -0.032573       0.013038       0.019535              9.706044      15.946950       0.587023      -0.268835       6.578562       1.984215       6.592621           0.000002
          205              C       4.189236      10.245361       7.446067       0.591864      24.245179 0.25754255E+03  0.53865099E+04                                 7.824336                            5.733153      -0.085872       2.024986                    0.999567      22.750984      64.564521       0.611897       0.478596      -1.013584      -0.005754       0.051957       0.038919       0.065172       0.012198      -0.005765      -0.088025      -0.066482      -0.001703      -0.073460      -0.033898       0.107358              9.822884       8.860781      -0.777966      -0.244262       9.574161       5.531079      11.033711           0.000001
          206              C       4.381598       9.288300       6.307492      -0.032149      40.250940 0.44985426E+03  0.10606154E+05                                10.227134                            7.050705      -0.022411       1.990854                    0.999356      27.739583      78.388201       0.626896       0.414405      -1.071579       0.024354      -0.021681      -0.042191       0.053322      -0.001634      -0.002337      -0.010436      -0.014437      -0.036382      -0.016362      -0.000688       0.017050             13.535041      11.311448      -0.657017       0.137303      12.814388       8.992306      16.479287          -0.000000
          207              C       5.682928       8.807599       6.009401      -0.121953      36.745322 0.46871502E+03  0.11273478E+05                                 9.711729                            7.298275      -0.049131       1.945299                    0.999709      30.465150      89.746367       0.597577       0.426150      -1.053867      -0.035695       0.010851      -0.010758       0.038828       0.013764       0.018404      -0.010943       0.012196      -0.042497      -0.031511       0.006219       0.025291             11.651076      11.685626      -0.706752      -0.149151      10.492121       6.298430      12.775482          -0.000000
          208              C       5.867945       7.883996       5.030684      -0.136643      38.165969 0.45867259E+03  0.10889673E+05                                 9.711141                            7.033835       0.253909       2.041089                    0.999788      29.750641      84.949223       0.637795       0.404495      -1.075805      -0.020340       0.004906       0.000849       0.020941      -0.015923      -0.006659       0.003959       0.020952      -0.051917      -0.018612      -0.010395       0.029006             11.953561      11.422883       1.234585       2.112099      11.036355       7.098201      13.401445          -0.000001
          209              C       4.762547       7.386114       4.290817       0.084757      38.512529 0.40511172E+03  0.93193296E+04                                10.025923                            6.750931      -0.149421       1.965374                    0.999174      26.396401      74.069173       0.631121       0.421875      -1.065090       0.006932      -0.006052      -0.001641       0.009347       0.003828       0.007132       0.018915      -0.017900       0.022855      -0.015657      -0.011225       0.026882             13.677970      10.765841       1.624630       2.704659      14.073699       9.980599      16.194370          -0.000001
          210              C       4.908182       6.380224       3.314546      -0.171832      41.318335 0.45459293E+03  0.10850003E+05                                10.590132                            7.221454      -0.094683       1.929739                    0.999495      30.565446      89.682333       0.596542       0.430188      -1.051435      -0.007256       0.005581       0.008703       0.012631      -0.015254      -0.012109      -0.035227       0.017768      -0.033106      -0.048509       0.019184       0.029325             14.489785       9.807849       1.585278       2.258151      16.230061      11.331939      17.431444          -0.000003
          211              C       3.819881       5.879449       2.639562      -0.014986      41.953243 0.43354475E+03  0.10101884E+05                                10.498120                            6.880218       0.003235       2.004876                    0.999361      27.117234      75.547074       0.642001       0.409451      -1.077551      -0.013881       0.034413       0.030559       0.048071      -0.000658      -0.000217      -0.012962       0.012074      -0.003135      -0.016451       0.006557       0.009894             15.008195      10.530636      -0.395832       0.626555      17.717103      11.767974      16.776845          -0.000001
          212              C       2.537146       6.420011       2.883677      -0.111997      36.985042 0.44379977E+03  0.10494517E+05                                 9.644596                            7.029880      -0.014012       1.955921                    0.999609      29.883763      86.347116       0.620284       0.417580      -1.062759       0.029902       0.003226       0.002609       0.030189       0.008496       0.018394      -0.005241       0.033786      -0.015163      -0.023508      -0.006358       0.029866             11.804392      10.017454      -0.918966       0.126906      12.743749       7.654138      12.651973           0.000000
          213              C       2.363539       7.405104       3.808606      -0.152644      38.021188 0.44430200E+03  0.10495121E+05                                 9.761540                            6.990231       0.100275       1.990218                    0.999789      30.023317      86.320541       0.628725       0.412417      -1.067517       0.018733      -0.003132      -0.004549       0.019530      -0.018771      -0.001077       0.006493       0.045838      -0.050834      -0.025227      -0.013057       0.038285             12.048598      10.315534       0.344268       1.695914      12.248715       7.702310      13.581545           0.000001
          214              C       3.462921       7.900272       4.556936       0.079866      37.709667 0.41003664E+03  0.94693170E+04                                 9.902110                            6.811844      -0.155760       1.961074                    0.999263      26.597006      74.987830       0.624989       0.424364      -1.062609      -0.005176       0.002852      -0.000344       0.005919       0.007032       0.012431       0.014721      -0.017610       0.010195      -0.017916      -0.007355       0.025271             13.088242      10.347047       1.006332       2.170265      12.863287       9.263747      16.054392           0.000000
          215              C       3.309329       8.857514       5.577780      -0.159781      41.018553 0.47821938E+03  0.11522948E+05                                10.337907                            7.280849       0.086461       1.982342                    0.999696      30.666215      89.478740       0.611507       0.415689      -1.063841       0.017665      -0.001482      -0.014133       0.022671      -0.011132      -0.012031      -0.028192       0.002712      -0.051438      -0.040836       0.014494       0.026342             13.386495      10.303551       0.567540       1.612084      13.035132       9.148780      16.820803           0.000001
          216              C       3.999775       4.763782       1.654828       0.600802      25.572148 0.25355878E+03  0.52685599E+04                                 8.106049                            5.661174      -0.081524       2.030304                    0.999535      22.357067      62.693276       0.621910       0.473986      -1.018740       0.007459      -0.047805      -0.040782       0.063279       0.010029      -0.004059      -0.093411      -0.039707       0.091659      -0.077320      -0.035185       0.112505             10.855053       8.622268      -0.463407       0.115141      12.553594       7.296150      11.389298           0.000000
          217              C       4.197237      10.024180      11.123964       0.595926      23.711706 0.25341175E+03  0.52810947E+04                                 7.701903                            5.686752      -0.081018       2.028687                    0.999554      22.659746      64.283988       0.614152       0.478556      -1.013152      -0.012305       0.049603      -0.038521       0.063998      -0.026663      -0.032695       0.083216      -0.021024       0.041559      -0.074844      -0.031557       0.106401              9.545389       8.602514       0.563030       1.546285      10.113260      -4.852721       9.920393           0.000001
          218              C       4.373928       9.017567      12.216651      -0.023896      39.339980 0.44594975E+03  0.10491670E+05                                10.072520                            7.024341      -0.015516       1.997343                    0.999366      27.534907      77.737952       0.627467       0.414912      -1.071203       0.017237      -0.021015       0.044790       0.052392      -0.003403       0.000282       0.013074      -0.000911      -0.012407      -0.014631       0.001393       0.013238             13.101934      10.716138       1.152595       1.900533      13.904176      -8.162433      14.685489           0.000000
          219              C       5.589075       8.976875      12.936771      -0.121818      35.742137 0.44842676E+03  0.10674272E+05                                 9.557540                            7.152409      -0.029883       1.953781                    0.999730      30.180347      88.648885       0.601471       0.427804      -1.052115      -0.031265      -0.007187      -0.005785       0.032598       0.012999      -0.014251       0.011127       0.007337      -0.068406      -0.033043       0.007555       0.025488             11.416041      10.950053       1.099476       2.180374      10.725145      -5.701158      12.572925          -0.000000
          220              C       5.757464       8.120187      13.968899      -0.138685      36.268672 0.43591238E+03  0.10253065E+05                                 9.461808                            6.911630       0.160584       2.015988                    0.999780      29.674481      85.273448       0.633663       0.410954      -1.067936      -0.016553      -0.003850      -0.008949       0.019207      -0.006466       0.017595      -0.000006       0.028174      -0.008633      -0.016792      -0.010167       0.026959             11.456140      10.321961       2.976687      -0.014100      11.999895      -6.324434      12.046565          -0.000002
          221              C       4.724520       7.224615      14.343535       0.081795      38.285355 0.40758992E+03  0.93943614E+04                                 9.996236                            6.781413      -0.148138       1.965006                    0.999269      26.475506      74.458667       0.628079       0.423105      -1.063894       0.005969       0.001258       0.005152       0.007985       0.007971      -0.006462      -0.017075      -0.015301       0.006057      -0.013010      -0.011701       0.024712             13.504894      10.062667       3.070095      -0.421660      15.134544      -9.484361      15.317470          -0.000001
          222              C       4.867637       6.312767      15.413653      -0.157824      41.196325 0.46184238E+03  0.11036472E+05                                10.434185                            7.185877       0.007544       1.960968                    0.999634      30.388565      88.423768       0.611326       0.419273      -1.061111      -0.006626      -0.000088      -0.010652       0.012546      -0.016847       0.008898       0.027810       0.025492      -0.013924      -0.041557       0.016328       0.025228             14.133196       9.120784       2.595539      -0.450658      16.437083     -10.612432      16.841721          -0.000003
          223              C       3.855326       5.457163      15.751051      -0.014438      42.258342 0.43092239E+03  0.10031011E+05                                10.570088                            6.870013      -0.016601       1.999311                    0.999276      27.116837      75.643288       0.640639       0.410721      -1.076132      -0.022298       0.023191      -0.036125       0.048374      -0.001526      -0.001528       0.014170       0.002795      -0.013482      -0.016244       0.003157       0.013087             15.363717       9.982026       0.801239       1.712095      17.006955     -11.940455      19.102170          -0.000001
          224              C       2.643143       5.489535      15.031871      -0.114129      36.496997 0.43189452E+03  0.10164279E+05                                 9.631582                            6.976810      -0.084032       1.936477                    0.999623      29.850314      86.613206       0.615800       0.422637      -1.057431       0.024694       0.013335       0.014482       0.031581       0.021716      -0.010599       0.010696       0.015601      -0.059695      -0.031799      -0.001356       0.033154             11.974469       9.400987       0.250569       2.386453      12.084549      -7.616235      14.437873           0.000001
          225              C       2.463639       6.352554      13.998990      -0.152688      39.444708 0.46113184E+03  0.10978735E+05                                 9.938813                            7.075027       0.178217       2.011268                    0.999752      30.179072      86.706051       0.631999       0.407064      -1.072536       0.016037       0.007558       0.016489       0.024211       0.007384       0.021298      -0.007512       0.036542      -0.040876      -0.028743      -0.006074       0.034817             12.379528      10.268422       1.689330       0.988295      12.667657      -7.701981      14.202504           0.000002
          226              C       3.503279       7.243062      13.619089       0.074662      37.258489 0.41588986E+03  0.96481647E+04                                 9.845831                            6.876803      -0.136473       1.965736                    0.999262      26.801329      75.981690       0.619175       0.426409      -1.060278      -0.007366       0.002119       0.002612       0.008097       0.007569      -0.010038      -0.017116      -0.021763       0.006122      -0.017268      -0.010045       0.027313             12.860257       9.803151       2.373250       0.205248      13.824555      -8.726377      14.953065           0.000000
          227              C       3.356339       8.164314      12.558374      -0.166186      40.536536 0.48926433E+03  0.11897048E+05                                10.347198                            7.427003      -0.053746       1.935643                    0.999609      31.236519      92.584156       0.595793       0.422780      -1.055747       0.009322       0.006408       0.017779       0.021073      -0.019815       0.007373       0.023466       0.028133      -0.028549      -0.039379       0.009670       0.029710             13.198772      10.293306       2.302943       0.570533      14.157804      -8.263677      15.145204           0.000001
          228              C       4.054607       4.497209      16.883232       0.600481      25.512952 0.25446513E+03  0.52941832E+04                                 8.122703                            5.681829      -0.072145       2.034023                    0.999583      22.384703      62.891444       0.618808       0.475751      -1.017395       0.008159      -0.039529       0.046995       0.061949      -0.031314      -0.035498       0.086878      -0.035203       0.007372      -0.078243      -0.035116       0.113359             11.063897       7.957033       0.425763       1.279601      11.968808      -7.549149      13.265851           0.000000
          229              C      -0.292405      12.006121       8.563015       0.087422      27.538073 0.30924623E+03  0.66891828E+04                                 8.033756                            5.928412       0.250649       2.100964                    0.999790      25.487529      70.707526       0.664406       0.426190      -1.056099       0.012861      -0.023216       0.040118       0.048103       0.002249      -0.007698       0.005551      -0.061608       0.053961      -0.040945       0.015061       0.025884              9.822300      16.428304       0.766625       0.319206       6.244133      -2.134445       6.794464           0.000002
          230              C      14.490564      11.945174       8.577120      -0.191611      34.489418 0.42546578E+03  0.99293214E+04                                 9.166086                            6.841337       0.237348       2.051999                    0.999699      29.209645      83.129528       0.636213       0.412523      -1.068802       0.008307       0.007920       0.000546       0.011491      -0.008069       0.010243      -0.006592      -0.007337      -0.018324      -0.013973      -0.003430       0.017403             11.263979      19.656168       0.944842       0.105943       6.546543      -2.045397       7.589226           0.000002
          231              C      13.848615      11.145634       9.516718       0.169196      34.007794 0.37823348E+03  0.85726306E+04                                 9.375661                            6.606778      -0.128854       1.986366                    0.999377      25.398297      71.273718       0.624455       0.432764      -1.055897      -0.014598      -0.004710       0.000908       0.015366       0.009730       0.004323       0.001482      -0.007173      -0.046494      -0.016420      -0.002103       0.018523             12.546509      23.167412      -0.961430       0.707972       6.885573      -2.116229       7.586541           0.000001
          232              C      12.389369      11.100422       9.613950      -0.097993      39.387085 0.45281339E+03  0.10791434E+05                                10.309005                            7.239610      -0.088095       1.962072                    0.998083      29.173139      85.391072       0.592112       0.434053      -1.049621       0.018001      -0.007040      -0.007527       0.020743       0.013473       0.006446       0.008242       0.003756       0.064038      -0.024371      -0.001629       0.025999             13.870385      25.626989      -3.573870       1.096395       9.216412      -1.549438       6.767754           0.000001
          233              C      11.604240      12.066706       9.165780      -0.142542      37.151421 0.42198984E+03  0.98624223E+04                                 9.818316                            6.900241       0.149222       2.026114                    0.999491      29.230423      84.204201       0.619394       0.423114      -1.058346      -0.018732      -0.000735      -0.011429       0.021955       0.014437      -0.008640       0.007008      -0.036764       0.010799      -0.028599       0.006153       0.022446             12.972582      24.018401      -4.445730       0.892165       8.803510      -1.272102       6.095835           0.000000
          234              C      10.142803      12.087142       9.247402       0.180228      32.301409 0.36861482E+03  0.82807618E+04                                 8.993142                            6.486799      -0.030307       2.021535                    0.999310      24.913654      69.051319       0.636926       0.428075      -1.061363       0.015211      -0.004156      -0.002047       0.015900       0.005109      -0.006060      -0.008130       0.011952      -0.028517      -0.014767      -0.000915       0.015682             11.474617      20.224846      -1.826087      -0.435672       9.172226      -0.909833       5.026780          -0.000000
          235              C       9.458708      13.271712       9.010434      -0.199044      30.698878 0.38967555E+03  0.88760462E+04                                 8.436663                            6.539153       0.298107       2.075994                    0.999761      28.451167      79.396136       0.653459       0.411501      -1.071926      -0.015783       0.011393      -0.003642       0.019803       0.014061      -0.005246      -0.010047      -0.008362      -0.053300      -0.020805      -0.005589       0.026395              9.719958      15.129586      -2.009397      -0.270333       9.257236      -0.975317       4.773053          -0.000003
          236              C       8.089202      13.299383       9.094877       0.094983      24.309849 0.28532252E+03  0.60446462E+04                                 7.357035                            5.699621       0.321034       2.131992                    0.999784      24.868081      68.125604       0.677149       0.426960      -1.056333      -0.005094      -0.039546       0.008373       0.040742      -0.011195       0.003630      -0.000143      -0.047722       0.043200      -0.033813       0.014472       0.019340              8.362104      12.363027      -0.381895      -0.430901       8.456923      -1.023933       4.266361          -0.000002
          237              C       8.026643      11.074741       9.610189       0.089011      27.481379 0.32622001E+03  0.71726001E+04                                 8.109981                            6.150700       0.213464       2.093056                    0.999670      25.762589      72.762700       0.640576       0.434880      -1.047653      -0.011899       0.045094      -0.008354       0.047380       0.003401       0.000254       0.004206      -0.052841       0.079280      -0.039852       0.012179       0.027673              9.682856      15.460861      -0.843108      -0.198436       8.872028      -0.961092       4.715680           0.000000
          238              C       9.382900      10.965688       9.549254      -0.183076      32.851674 0.44114604E+03  0.10455439E+05                                 9.122486                            7.169330      -0.036036       1.978831                    0.997794      29.403847      86.109639       0.591480       0.436924      -1.046845       0.005894      -0.002741       0.000525       0.006522      -0.010496       0.007450       0.006157      -0.003168       0.007384      -0.016715       0.007316       0.009399             10.747936      17.357809       0.183943      -0.817405       9.407073      -1.085799       5.478925           0.000000
          239              C      14.650074      10.394924      10.357391      -0.186169      34.520147 0.43589688E+03  0.10271835E+05                                 9.317617                            7.028071       0.159198       2.034743                    0.998841      29.370723      84.997837       0.611677       0.424932      -1.057061      -0.003384      -0.003876      -0.001345       0.005318       0.017193      -0.006189       0.000099      -0.019739       0.004694      -0.021866       0.002298       0.019568             11.486648      19.356985      -0.599824       1.031754       7.346865      -2.269998       7.756094           0.000003
          240              C      -0.137991      10.517902      10.287241       0.090246      27.502909 0.32657734E+03  0.71564558E+04                                 7.989717                            6.054060       0.295906       2.112614                    0.999842      25.738003      71.718169       0.664134       0.420861      -1.060103       0.004830       0.036588      -0.026125       0.045217      -0.001981       0.012598       0.001239      -0.042209       0.048589      -0.032573       0.013038       0.019535              9.706045      15.946951       0.587023       0.268835       6.578562      -1.984215       6.592622           0.000002
          241              N      14.858082       6.760372       9.388831      -0.190888      35.396055 0.46226081E+03  0.10818293E+05                                 9.024070                            6.941740       0.091819       2.087504                    0.996981      26.265320      70.595647       0.669505       0.390914      -1.102880       0.138128       0.000651      -0.009473       0.138454      -0.007223       0.006686      -0.029457      -0.100378       0.130165      -0.072595       0.005590       0.067004             11.080645      17.191496       1.184611       0.463620       7.887254      -2.732583       8.163184           0.000001
          242              N       7.964553       5.861002       9.416477      -0.185178      34.200277 0.44420163E+03  0.10273245E+05                                 8.735397                            6.758746       0.218486       2.130935                    0.997988      25.883652      68.735116       0.686745       0.385641      -1.108715      -0.140645       0.007775       0.009244       0.141163       0.005892       0.004962      -0.016047      -0.139901       0.022241      -0.074302       0.003826       0.070476             10.326369      15.118434      -0.211564      -0.379105      10.720131      -1.261121       5.140540          -0.000001
          243              N      14.445091      15.802896       0.014669      -0.190888      35.396054 0.46226080E+03  0.10818293E+05                                 9.024070                            6.941740       0.091819       2.087504                    0.996981      26.265320      70.595646       0.669505       0.390914      -1.102880       0.138128       0.000651       0.009473       0.138454      -0.007223      -0.006686       0.029457      -0.100378       0.130165      -0.072595       0.005590       0.067004             11.080644      17.191496       1.184611      -0.463620       7.887253       2.732583       8.163184           0.000001
          244              N       7.551562      14.903526      -0.012977      -0.185178      34.200278 0.44420163E+03  0.10273246E+05                                 8.735397                            6.758746       0.218486       2.130935                    0.997988      25.883652      68.735117       0.686745       0.385641      -1.108715      -0.140645       0.007775      -0.009244       0.141163       0.005892      -0.004962       0.016047      -0.139901       0.022241      -0.074302       0.003826       0.070476             10.326369      15.118434      -0.211564       0.379105      10.720132       1.261121       5.140540          -0.000001
          245              N       0.886727       2.282152      -0.014669      -0.190894      35.395648 0.46225275E+03  0.10818052E+05                                 9.023997                            6.941676       0.091751       2.087494                    0.996976      26.265086      70.594748       0.669508       0.390913      -1.102881      -0.138140      -0.000641      -0.009466       0.138465      -0.007214      -0.006670       0.029455      -0.100401       0.130194      -0.072609       0.005600       0.067008             11.080573      17.191523       1.184131      -0.463722       7.887067       2.732553       8.163128           0.000001
          246              N       7.780256       3.181522       0.012977      -0.185177      34.200228 0.44420100E+03  0.10273228E+05                                 8.735386                            6.758739       0.218490       2.130937                    0.997988      25.883631      68.735051       0.686745       0.385641      -1.108715       0.140645      -0.007775       0.009244       0.141163       0.005891      -0.004962       0.016047      -0.139902       0.022245      -0.074303       0.003827       0.070476             10.326355      15.118406      -0.211544       0.379109      10.720121       1.261121       5.140536          -0.000001
          247              N       0.473736      11.324676       9.418169      -0.190894      35.395646 0.46225272E+03  0.10818052E+05                                 9.023998                            6.941676       0.091751       2.087495                    0.996976      26.265085      70.594747       0.669508       0.390913      -1.102880      -0.138140      -0.000641       0.009466       0.138465      -0.007214       0.006670      -0.029455      -0.100401       0.130194      -0.072609       0.005600       0.067008             11.080573      17.191524       1.184131       0.463722       7.887067      -2.732553       8.163128           0.000001
          248              N       7.367265      12.224046       9.390523      -0.185177      34.200229 0.44420101E+03  0.10273228E+05                                 8.735387                            6.758739       0.218490       2.130937                    0.997988      25.883631      68.735052       0.686745       0.385641      -1.108715       0.140645      -0.007775      -0.009244       0.141163       0.005891       0.004962      -0.016047      -0.139902       0.022245      -0.074303       0.003827       0.070476             10.326355      15.118406      -0.211544      -0.379109      10.720122      -1.261121       5.140537          -0.000001
          249              O      10.111790       7.498423      10.718862      -0.563664      38.601098 0.58341616E+03  0.14334601E+05                                 9.150801                            7.524231       0.212683       2.113779                    0.997054      28.064158      74.920471       0.685049       0.363896      -1.133552       0.023996      -0.008334       0.009804       0.027228       0.041831       0.046990      -0.034058      -0.032850       0.054156      -0.086240       0.035773       0.050467             10.823071      10.451008       2.318945       3.480551      10.459455       4.580571      11.558752           0.000000
          250              O      12.314050       7.457008      11.115501      -0.564171      36.878756 0.55895579E+03  0.13597307E+05                                 8.866383                            7.348104       0.218262       2.112412                    0.997676      28.070968      74.744720       0.695066       0.362247      -1.134008      -0.030436      -0.015741       0.002841       0.034383      -0.033377      -0.050405      -0.042614      -0.007007      -0.034857      -0.086163       0.039075       0.047088             10.418643      11.568777      -3.363157      -3.298683       9.972942       3.549157       9.714211           0.000001
          251              O      12.367289      13.773753      17.704534      -0.555645      38.008340 0.54250736E+03  0.13086223E+05                                 9.084359                            7.231708       0.208956       2.118200                    0.996824      27.669908      73.132950       0.702409       0.361499      -1.135701      -0.026453      -0.001095       0.004421       0.026843       0.061075       0.037032      -0.029978      -0.023323       0.050463      -0.091536       0.037755       0.053781             11.174146      10.235877       3.539006       3.425125      12.116186       5.534675      11.170374           0.000000
          252              O      10.157032      13.731977      17.331027      -0.551962      35.620677 0.51973370E+03  0.12392184E+05                                 8.628374                            7.032817       0.265139       2.136935                    0.997490      27.415047      71.831369       0.719830       0.356869      -1.140379       0.024959       0.004590      -0.001224       0.025407      -0.040223      -0.043813      -0.041937       0.010234       0.002890      -0.084078       0.037427       0.046651             10.292219      10.585386      -3.921013      -2.928860      10.787148       4.356875       9.504124          -0.000001
          253              O      12.241228       8.053814       8.293887      -0.568210      40.099828 0.61829405E+03  0.15414103E+05                                 9.402932                            7.769494       0.099800       2.080040                    0.994981      28.247794      75.967836       0.671060       0.366118      -1.131797      -0.022690      -0.014793      -0.006176       0.027782      -0.046120       0.033724       0.038811       0.049261       0.044596      -0.085432       0.034405       0.051027             11.164928      12.729824      -2.158451       4.817207       9.971046      -2.866388      10.793913           0.000001
          254              O      10.168802       7.297317       7.902701      -0.550052      37.422241 0.55934862E+03  0.13610458E+05                                 8.970352                            7.375101       0.140067       2.095647                    0.997069      27.781298      74.004574       0.690290       0.364657      -1.132029       0.023801      -0.003626      -0.004294       0.024456       0.025224      -0.059963       0.031796      -0.038654      -0.015104      -0.086076       0.034177       0.051899             10.492188      10.060946       3.481048      -1.906147      12.227986      -4.000401       9.187631          -0.000000
          255              O      10.169342      13.565052       1.332664      -0.554802      35.370265 0.52465013E+03  0.12543759E+05                                 8.599645                            7.069498       0.233546       2.121435                    0.998049      27.601885      72.512103       0.717149       0.357222      -1.139654       0.025213       0.008957       0.001839       0.026820      -0.047731       0.033761       0.042327       0.029099       0.037722      -0.085919       0.041136       0.044783             10.328006       9.821169      -2.318584       4.289076       9.110752      -4.341702      12.052098          -0.000002
          256              O      12.242726      14.357177       1.659906      -0.561599      37.436545 0.54608539E+03  0.13183211E+05                                 8.952444                            7.221468       0.277428       2.131789                    0.998290      27.814525      73.345125       0.708474       0.358114      -1.139324      -0.025501      -0.006691      -0.000427       0.026367       0.024461      -0.061162       0.024113      -0.056727      -0.036374      -0.088197       0.042961       0.045236             11.074940       8.960594       3.729653      -2.502424      13.093401      -5.976007      11.170823           0.000001
          257              O       9.698799      16.540947      17.491638      -0.563664      38.601100 0.58341619E+03  0.14334602E+05                                 9.150801                            7.524231       0.212683       2.113779                    0.997054      28.064159      74.920473       0.685049       0.363896      -1.133552       0.023996      -0.008334      -0.009804       0.027228       0.041831      -0.046990       0.034058      -0.032850       0.054156      -0.086240       0.035773       0.050467             10.823071      10.451008       2.318945      -3.480551      10.459454      -4.580571      11.558752           0.000000
          258              O      11.901059      16.499532      17.094999      -0.564171      36.878757 0.55895583E+03  0.13597308E+05                                 8.866383                            7.348104       0.218262       2.112412                    0.997676      28.070969      74.744723       0.695066       0.362247      -1.134008      -0.030436      -0.015741      -0.002841       0.034383      -0.033377       0.050405       0.042614      -0.007007      -0.034857      -0.086163       0.039075       0.047088             10.418644      11.568777      -3.363158       3.298683       9.972942      -3.549157       9.714211           0.000001
          259              O      12.780280       4.731229      10.505966      -0.555645      38.008340 0.54250736E+03  0.13086223E+05                                 9.084359                            7.231708       0.208955       2.118200                    0.996824      27.669908      73.132950       0.702409       0.361499      -1.135701      -0.026453      -0.001095      -0.004421       0.026843       0.061075      -0.037032       0.029978      -0.023323       0.050463      -0.091536       0.037755       0.053781             11.174146      10.235877       3.539006      -3.425125      12.116186      -5.534674      11.170374           0.000000
          260              O      10.570023       4.689453      10.879473      -0.551962      35.620677 0.51973371E+03  0.12392184E+05                                 8.628375                            7.032817       0.265139       2.136935                    0.997490      27.415046      71.831369       0.719830       0.356869      -1.140379       0.024959       0.004590       0.001224       0.025407      -0.040223       0.043813       0.041937       0.010234       0.002890      -0.084078       0.037427       0.046651             10.292220      10.585387      -3.921013       2.928860      10.787148      -4.356875       9.504124          -0.000001
          261              O      11.828237      17.096338       1.109613      -0.568210      40.099831 0.61829409E+03  0.15414104E+05                                 9.402932                            7.769494       0.099800       2.080040                    0.994981      28.247795      75.967839       0.671060       0.366118      -1.131797      -0.022690      -0.014793       0.006176       0.027782      -0.046120      -0.033724      -0.038811       0.049261       0.044596      -0.085432       0.034405       0.051027             11.164928      12.729825      -2.158451      -4.817207       9.971046       2.866388      10.793914           0.000001
          262              O       9.755811      16.339841       1.500799      -0.550052      37.422245 0.55934867E+03  0.13610460E+05                                 8.970353                            7.375101       0.140067       2.095647                    0.997069      27.781299      74.004578       0.690290       0.364657      -1.132029       0.023801      -0.003626       0.004294       0.024456       0.025224       0.059963      -0.031796      -0.038654      -0.015104      -0.086076       0.034177       0.051899             10.492189      10.060946       3.481048       1.906147      12.227988       4.000401       9.187632          -0.000000
          263              O      10.582333       4.522528       8.070836      -0.554802      35.370266 0.52465014E+03  0.12543759E+05                                 8.599645                            7.069498       0.233546       2.121435                    0.998049      27.601885      72.512104       0.717149       0.357222      -1.139654       0.025213       0.008957      -0.001839       0.026820      -0.047731      -0.033761      -0.042327       0.029099       0.037722      -0.085919       0.041136       0.044783             10.328007       9.821169      -2.318584      -4.289077       9.110752       4.341702      12.052099          -0.000002
          264              O      12.655717       5.314653       7.743594      -0.561599      37.436542 0.54608535E+03  0.13183209E+05                                 8.952443                            7.221468       0.277428       2.131789                    0.998290      27.814525      73.345122       0.708474       0.358114      -1.139324      -0.025501      -0.006691       0.000427       0.026367       0.024461       0.061162      -0.024113      -0.056727      -0.036374      -0.088197       0.042961       0.045236             11.074938       8.960593       3.729652       2.502424      13.093400       5.976006      11.170822           0.000001
          265              O       5.633019       1.544101       1.315362      -0.563662      38.601096 0.58341623E+03  0.14334604E+05                                 9.150799                            7.524229       0.212654       2.113769                    0.997054      28.064163      74.920500       0.685050       0.363896      -1.133552      -0.023988       0.008335       0.009808       0.027223       0.041833      -0.046992       0.034062      -0.032855       0.054156      -0.086246       0.035775       0.050471             10.823077      10.451061       2.318967      -3.480510      10.459467      -4.580566      11.558703           0.000000
          266              O       3.430759       1.585516       1.712001      -0.564152      36.878477 0.55894779E+03  0.13597086E+05                                 8.866382                            7.348084       0.218165       2.112390                    0.997678      28.070736      74.744416       0.695061       0.362250      -1.134004       0.030433       0.015758       0.002840       0.034388      -0.033386       0.050427       0.042600      -0.006984      -0.034865      -0.086175       0.039073       0.047102             10.418657      11.568765      -3.363092       3.298863       9.972699      -3.549154       9.714507           0.000001
          267              O       2.551538      13.353819       8.301034      -0.555637      38.008161 0.54251687E+03  0.13086503E+05                                 9.084351                            7.231797       0.209137       2.118255                    0.996824      27.669997      73.133205       0.702401       0.361502      -1.135700       0.026465       0.001090       0.004433       0.026856       0.061076      -0.037019       0.029970      -0.023321       0.050486      -0.091528       0.037750       0.053778             11.174032      10.235940       3.538913      -3.424994      12.116042      -5.534371      11.170113           0.000000
          268              O       4.761795      13.395595       7.927527      -0.551966      35.621051 0.51973839E+03  0.12392326E+05                                 8.628440                            7.032851       0.265154       2.136939                    0.997490      27.415139      71.831760       0.719828       0.356869      -1.140379      -0.024966      -0.004589      -0.001221       0.025413      -0.040224       0.043812       0.041935       0.010236       0.002890      -0.084076       0.037426       0.046650             10.292317      10.585414      -3.921082       2.928940      10.787290      -4.356961       9.504247          -0.000001
          269              O       3.503581       0.988710      17.697387      -0.568220      40.102081 0.61832222E+03  0.15415030E+05                                 9.403353                            7.769717       0.099594       2.079967                    0.994981      28.248467      75.971004       0.671042       0.366123      -1.131790       0.022699       0.014799      -0.006191       0.027796      -0.046107      -0.033717      -0.038824       0.049218       0.044540      -0.085418       0.034418       0.051000             11.165561      12.730453      -2.158759      -4.817714       9.971531       2.866814      10.794700           0.000001
          270              O       5.576007       1.745207      17.306201      -0.550046      37.422551 0.55935458E+03  0.13610651E+05                                 8.970440                            7.375170       0.140043       2.095642                    0.997069      27.781321      74.004972       0.690282       0.364660      -1.132026      -0.023796       0.003629      -0.004297       0.024452       0.025224       0.059964      -0.031800      -0.038654      -0.015107      -0.086079       0.034178       0.051901             10.492301      10.061134       3.481109       1.906129      12.228073       4.000399       9.187695          -0.000000
          271              O       4.749485      13.562520      10.736164      -0.554804      35.370507 0.52465296E+03  0.12543846E+05                                 8.599687                            7.069519       0.233573       2.121444                    0.998049      27.601941      72.512349       0.717148       0.357223      -1.139654      -0.025218      -0.008956       0.001837       0.026824      -0.047733      -0.033761      -0.042325       0.029099       0.037728      -0.085919       0.041136       0.044784             10.328076       9.821163      -2.318622      -4.289155       9.110810       4.341752      12.052254          -0.000002
          272              O       2.676101      12.770395      11.063406      -0.561559      37.434895 0.54606074E+03  0.13182460E+05                                 8.952220                            7.221340       0.277141       2.131714                    0.998288      27.813769      73.342579       0.708475       0.358118      -1.139322       0.025521       0.006695      -0.000471       0.026389       0.024468       0.061163      -0.024085      -0.056738      -0.036252      -0.088188       0.042971       0.045217             11.074596       8.960386       3.729567       2.502209      13.093287       5.975692      11.170116           0.000001
          273              O       5.220028      10.586625       8.088138      -0.563662      38.601097 0.58341623E+03  0.14334604E+05                                 9.150800                            7.524229       0.212654       2.113769                    0.997054      28.064163      74.920501       0.685050       0.363896      -1.133552      -0.023988       0.008335      -0.009808       0.027223       0.041833       0.046992      -0.034062      -0.032855       0.054156      -0.086246       0.035775       0.050471             10.823077      10.451061       2.318967       3.480510      10.459467       4.580566      11.558703           0.000000
          274              O       3.017768      10.628040       7.691499      -0.564152      36.878479 0.55894781E+03  0.13597086E+05                                 8.866383                            7.348085       0.218165       2.112390                    0.997678      28.070736      74.744418       0.695061       0.362250      -1.134004       0.030433       0.015758      -0.002840       0.034388      -0.033386      -0.050427      -0.042600      -0.006984      -0.034865      -0.086175       0.039073       0.047102             10.418658      11.568766      -3.363093      -3.298863       9.972699       3.549154       9.714508           0.000001
          275              O       2.964529       4.311295       1.102466      -0.555637      38.008165 0.54251694E+03  0.13086505E+05                                 9.084351                            7.231798       0.209137       2.118255                    0.996824      27.669999      73.133211       0.702401       0.361502      -1.135700       0.026465       0.001090      -0.004433       0.026856       0.061076       0.037019      -0.029970      -0.023321       0.050486      -0.091528       0.037750       0.053778             11.174032      10.235940       3.538913       3.424994      12.116042       5.534371      11.170114           0.000000
          276              O       5.174786       4.353071       1.475973      -0.551967      35.621053 0.51973841E+03  0.12392327E+05                                 8.628440                            7.032852       0.265154       2.136939                    0.997490      27.415139      71.831761       0.719828       0.356869      -1.140379      -0.024966      -0.004589       0.001220       0.025413      -0.040224      -0.043812      -0.041935       0.010236       0.002890      -0.084076       0.037426       0.046650             10.292318      10.585414      -3.921082      -2.928940      10.787291       4.356961       9.504248          -0.000001
          277              O       3.090590      10.031234      10.513113      -0.568220      40.102081 0.61832222E+03  0.15415030E+05                                 9.403353                            7.769717       0.099594       2.079967                    0.994981      28.248467      75.971004       0.671042       0.366123      -1.131790       0.022699       0.014799       0.006191       0.027796      -0.046107       0.033717       0.038824       0.049218       0.044540      -0.085418       0.034418       0.051000             11.165561      12.730453      -2.158759       4.817714       9.971531      -2.866814      10.794700           0.000001
          278              O       5.163016      10.787731      10.904299      -0.550046      37.422553 0.55935461E+03  0.13610652E+05                                 8.970440                            7.375170       0.140043       2.095642                    0.997069      27.781321      74.004974       0.690281       0.364660      -1.132026      -0.023796       0.003629       0.004297       0.024452       0.025224      -0.059964       0.031800      -0.038654      -0.015107      -0.086079       0.034178       0.051901             10.492302      10.061135       3.481109      -1.906129      12.228074      -4.000399       9.187696          -0.000000
          279              O       5.162476       4.519996      17.474336      -0.554804      35.370504 0.52465292E+03  0.12543844E+05                                 8.599686                            7.069518       0.233574       2.121444                    0.998049      27.601941      72.512346       0.717148       0.357222      -1.139654      -0.025218      -0.008956      -0.001837       0.026824      -0.047733       0.033761       0.042325       0.029099       0.037728      -0.085919       0.041136       0.044784             10.328075       9.821163      -2.318622       4.289155       9.110809      -4.341751      12.052252          -0.000002
          280              O       3.089092       3.727871      17.147094      -0.561559      37.434897 0.54606078E+03  0.13182461E+05                                 8.952220                            7.221341       0.277141       2.131714                    0.998288      27.813770      73.342582       0.708475       0.358118      -1.139322       0.025521       0.006695       0.000471       0.026389       0.024468      -0.061163       0.024085      -0.056738      -0.036252      -0.088188       0.042971       0.045216             11.074596       8.960386       3.729567      -2.502209      13.093287      -5.975692      11.170116           0.000001

******************************************************
Auxiliary information for the entire system
The total spin magnetic moment of the unit cell is   0.000005
The total net atomic charge of the unit cell is   -0.000001
Accuracy of reproducing the electrostatic potential in the unit cell:
  The inner radius (bohr) =    5.0000
  The outer radius (bohr) =   12.0000
  Valid grid points have density less than (e/(bohr^3)) =    0.0001
  The number of valid grid points were=       374236
  The rms potential error without charges in kcal/mol is=      4.11355
  The rms potential error with partial charges in kcal/mol is=      0.55835
  The RRMSE value at monopole order=      0.13573
  The rms potential error with partial charges and cloud penetration in kcal/mol is=      0.56495
  The RRMSE value at monopole order with cloud penetration is=      0.13734
  The rms potential error with partial charges and atomic dipoles in kcal/mol is=      0.35894
  The RRMSE value at dipole order=      0.08726
  The rms potential error with partial charges, atomic dipoles and cloud penetration in kcal/mol is=      0.34207
  The RRMSE value at dipole order with cloud penetration=      0.08316

******************************************************
The electron densities and ab initio electrostatic potential were computed in VASP using the PBE functional and
projector augmented wave method. See the main text of the journal article for a description of computational details.
The atomic charges, dipoles, and quadrupoles were computed with the DDEC6 method as described in
(a) T. A. Manz and N. Gabaldon Limas, RSC Adv. 6 (2016) 47771-47801 DOI: 10.1039/c6ra04656h
(b) N. Gabaldon Limas and T. A. Manz, RSC Adv. 8 (2018) 2678-2707 DOI: 10.1039/c7ra11829e.
For each atom in the material, the electron cloud parameters were fit to the spherically averaged atom-in-material
electron density using radial positions for which this density was between 10^-4 and 10^-2 electrons per cubic bohr.
The polarizabilities, dispersion coefficients, and quantum Drude oscillator (QDO) parameters were fit using the MCLF method.
The magnetic structure of the system was optimized in VASP from the default ferromagnetic initial guess using spin polarization.
The atomic spin moments (ASMs) were computed on this optimized magnetic structure using the DDEC6 partition as inputs
to the method of T. A. Manz and D. S. Sholl, J. Chem. Theory Comput. 7 (2011) 4146-4164 DOI: 10.1021/ct200539n.
The RMSE and RRMSE were computed using a uniform grid with Ewald summation.
