# Supplementary material for: A collection of forcefield precursors for metal–organic frameworks
Source: RSC Adv. 2019 Nov 13;9(63):36492–507. doi: 10.1039/c9ra07327b (PMC9075174; doi:10.1039/c9ra07327b)
Supplement: RA-009-C9RA07327B-s5493 [file RA-009-C9RA07327B-s5493.xyz]

   22
jmolscript: load "" {1 1 1} spacegroup "x,y,z" unitcell [{      7.497000     0.000000     0.000000 }, {     -1.726367     7.542553     0.000000 }, {     -1.726367    -3.964167     6.416813 }]
Co     2.026770     5.930735     0.879873     1.019044
Co    -1.721730    -2.368487     5.508000     1.019057
H      0.077418     3.260249     3.049270     0.128582
H      0.119592     0.959365     3.175681     0.149797
H      3.825918     0.880659     4.376266     0.128593
H      3.868092     2.197488     2.485232     0.149804
C     -0.841993     3.563515     4.983233     0.668521
C     -0.244570     2.690528     3.932287    -0.149389
C     -0.252416     1.365195     3.883134    -0.231192
C     -0.831313     0.450104     4.901547     0.667569
C      2.906507     2.366586     5.650710     0.668495
C      3.503930     1.931315     4.355668    -0.149377
C      3.496084     2.586058     3.202311    -0.231199
C      2.917187     3.933419     2.959049     0.667583
O     -0.434732     3.556698     6.164761    -0.589480
O     -1.720632     4.358564     4.550804    -0.538139
O     -0.875484     0.745111     6.114132    -0.582052
O     -1.241249    -0.654774     4.445119    -0.543312
O      3.313768     3.375352     6.265890    -0.589452
O      2.027868     1.580841     6.099822    -0.538125
O      2.873016     4.809975     3.847329    -0.582021
O      2.507251     4.125808     1.779190    -0.543305

The following XYZ coordinates are in angstroms. Other properties are in atomic units.
The sperically averaged electron density of each atom fit to a function of the form exp(a - br)
eigen_1, eigen_2 and eigen_3 are the three eigenvalues of traceless quadrupole moment tensor
  atom number  atomic symbol              X              Y              Z     net charge C6 coefficient C8 coefficient C10 coefficient fluctuating dipole atomic polarizability isotropic forcefield polarizability              a              b squared Pearson coefficient          <r^3>          <r^4>         wp_QDO          m_QDO          q_QDO       dipole_x       dipole_y       dipole_z         dipole            Qxy            Qxz            Qyz     Q(x^2-y^2)  Q(3z^2 - R^2)        eigen_1        eigen_2        eigen_3 static polarizability      alpha(xx)      alpha(xy)      alpha(xz)      alpha(yy)      alpha(yz)      alpha(zz) atomic spin moment
            1             Co       2.026770       5.930735       0.879873       1.019044      95.318870 0.20449479E+04  0.65655069E+05                                15.976084                           13.929176       0.548586       2.052349                    0.998735      44.330811     116.392131       0.536192       0.355795      -1.193666      -0.034245      -0.001935       0.006908       0.034989      -0.048519      -0.032433       0.076194      -0.059052      -0.348376      -0.142972       0.001727       0.141245             17.640423      15.770606      -1.744599       3.633389      15.990442      -5.077282      21.160220           2.825024
            2             Co      -1.721730      -2.368487       5.508000       1.019057      95.325163 0.20451121E+04  0.65661556E+05                                15.976553                           13.929538       0.548574       2.052327                    0.998735      44.333004     116.398369       0.536197       0.355785      -1.193676      -0.034223       0.006855       0.001974       0.034959      -0.001688      -0.058087      -0.056994       0.155607       0.298274      -0.142455       0.001424       0.141031             17.640980      15.771043       4.008251       0.425343      24.273531       0.039219      12.878365           2.825133
            3              H       0.077418       3.260249       3.049270       0.128582       1.473511 0.12253109E+02  0.13398641E+03                                 2.146715                            2.045364      -1.316448       2.234568                    0.993928       4.081188      12.107015       0.437487       1.280343      -0.707968       0.011093       0.026267      -0.036813       0.046564      -0.002882      -0.009260      -0.007261      -0.025708       0.007132      -0.019264       0.003474       0.015790              2.190701       2.019826       0.266739      -0.408723       2.116452      -0.515286       2.435825           0.000258
            4              H       0.119592       0.959365       3.175681       0.149797       0.865521 0.61930291E+01  0.57319725E+02                                 1.538783                            1.488815      -0.884293       2.494947                    0.999607       3.163847       8.744235       0.493055       1.342176      -0.696981       0.017734      -0.017595      -0.025170       0.035463      -0.002750      -0.009495       0.001731      -0.013543       0.004623      -0.013628       0.003806       0.009822              1.551397       1.411738      -0.099368      -0.236957       1.533724       0.244844       1.708730           0.000242
            5              H       3.825918       0.880659       4.376266       0.128593       1.473315 0.12251028E+02  0.13395752E+03                                 2.146510                            2.045180      -1.316309       2.234645                    0.993931       4.080818      12.105508       0.437512       1.280330      -0.707972       0.011094      -0.045127       0.002995       0.046567      -0.006361      -0.007315      -0.007397      -0.025486       0.007827      -0.019262       0.003475       0.015787              2.190485       2.019635      -0.487835       0.012113       2.808099      -0.087798       1.743720           0.000259
            6              H       3.868092       2.197488       2.485232       0.149804       0.865516 0.61929830E+01  0.57319221E+02                                 1.538781                            1.488812      -0.884328       2.494936                    0.999607       3.163826       8.744186       0.493054       1.342181      -0.696980       0.017734      -0.012166      -0.028197       0.035462      -0.006630      -0.007329      -0.001221      -0.008772       0.018946      -0.013627       0.003808       0.009819              1.551396       1.411737      -0.149367      -0.209077       1.441431       0.187832       1.801020           0.000240
            7              C      -0.841993       3.563515       4.983233       0.668521      20.888041 0.23977679E+03  0.49432612E+04                                 7.147425                            5.636594      -0.382682       1.948004                    0.998774      21.930586      62.494983       0.597919       0.496887      -1.000643      -0.005655       0.043878       0.034609       0.056170       0.092525      -0.024285      -0.028969      -0.030709      -0.161594      -0.066867      -0.061690       0.128556              7.908986       8.054235      -3.354203       1.250545       7.557364       0.331224       8.115360          -0.003020
            8              C      -0.244570       2.690528       3.932287      -0.149389      35.151022 0.51710320E+03  0.12650653E+05                                 9.240279                            7.551721       0.184487       2.034663                    0.999015      29.935330      86.771189       0.605375       0.413567      -1.069844       0.012928      -0.020047       0.003794       0.024154       0.001008       0.042576      -0.010347       0.071630      -0.048487      -0.044006      -0.022123       0.066129             10.107174       7.158056      -0.940598      -2.167934      14.566976       0.722997       8.596490           0.006607
            9              C      -0.252416       1.365195       3.883134      -0.231192      33.922507 0.48094669E+03  0.11631589E+05                                 9.221651                            7.427637       0.011700       1.974183                    0.998822      30.730376      90.502054       0.588747       0.430166      -1.052377       0.016645      -0.005161      -0.000735       0.017442      -0.016876       0.034450       0.029647       0.047519      -0.025194      -0.058808       0.010063       0.048745             10.195771       6.592493       1.338362      -1.783799      15.598285      -1.449994       8.396534           0.001539
           10              C      -0.831313       0.450104       4.901547       0.667569      21.581298 0.23535815E+03  0.48306330E+04                                 7.298990                            5.563543      -0.256785       1.987644                    0.999245      21.850888      62.170619       0.605099       0.493179      -1.002316      -0.003206      -0.034811       0.023443       0.042092      -0.068459       0.008936       0.009750       0.100793      -0.118949      -0.070459      -0.034464       0.104923              8.285688       5.318689       2.603490       0.077302      11.120031       0.494718       8.418346           0.000839
           11              C       2.906507       2.366586       5.650710       0.668495      20.888210 0.23977917E+03  0.49433139E+04                                 7.147386                            5.636564      -0.382384       1.948097                    0.998775      21.930731      62.495065       0.597930       0.496877      -1.000650      -0.005659       0.006386       0.055519       0.056171      -0.069282       0.065938      -0.055949       0.012969      -0.030547      -0.066856      -0.061681       0.128536              7.908942       8.054201       2.826791      -2.196292       7.664996       0.397708       8.007631          -0.003016
           12              C       3.503930       1.931315       4.355668      -0.149377      35.149904 0.51708488E+03  0.12650047E+05                                 9.239996                            7.551530       0.184604       2.034705                    0.999015      29.934568      86.767414       0.605392       0.413561      -1.069852       0.012934       0.013759      -0.015070       0.024160       0.035699       0.023239       0.000551       0.054008      -0.101393      -0.044009      -0.022132       0.066141             10.106844       7.157848      -1.349928      -1.939568       9.598729      -2.345902      13.563956           0.006617
           13              C       3.496084       2.586058       3.202311      -0.231199      33.921874 0.48093801E+03  0.11631309E+05                                 9.221489                            7.427541       0.011751       1.974204                    0.998821      30.730006      90.500261       0.588755       0.430162      -1.052381       0.016651       0.002080      -0.004776       0.017447       0.038183       0.003755       0.018257       0.065933       0.030072      -0.058800       0.010048       0.048751             10.195565       6.592411      -2.220915       0.201057      11.682198      -3.868902      12.312087           0.001530
           14              C       2.917187       3.933419       2.959049       0.667583      21.581138 0.23535680E+03  0.48305966E+04                                 7.298958                            5.563535      -0.256912       1.987603                    0.999245      21.850719      62.170001       0.605098       0.493181      -1.002315      -0.003209       0.038241      -0.017294       0.042092       0.043595      -0.053561       0.000308       0.116103      -0.073095      -0.070479      -0.034468       0.104947              8.285638       5.318674      -1.302536       2.255526       8.722127      -0.986546      10.816112           0.000855
           15              O      -0.434732       3.556698       6.164761      -0.589480      35.143438 0.57302501E+03  0.14009029E+05                                 8.442458                            7.392557       0.417426       2.157397                    0.998929      28.662524      76.199667       0.700527       0.357641      -1.139057      -0.002425       0.035449      -0.044877       0.057241       0.065480       0.026022      -0.036949      -0.019038       0.040330      -0.091377       0.028546       0.062832              8.920589       7.805496      -1.357063       3.286822       7.138679      -0.966678      11.817592           0.036858
           16              O      -1.720632       4.358564       4.550804      -0.538139      36.006290 0.52089264E+03  0.12397980E+05                                 8.587199                            7.003029       0.462436       2.194349                    0.998818      27.336300      71.022573       0.728867       0.353065      -1.146090       0.035881       0.013958      -0.011281       0.040119      -0.001068       0.029671      -0.047268       0.026658      -0.177244      -0.087228       0.029301       0.057927              9.676464      12.451778      -5.607015       1.476956      10.647179      -1.206322       5.930434           0.044894
           17              O      -0.875484       0.745111       6.114132      -0.582052      37.411981 0.60782378E+03  0.15126249E+05                                 8.944502                            7.723845       0.177952       2.083966                    0.997820      28.995224      78.547088       0.668701       0.368062      -1.127480       0.014497       0.004443      -0.027064       0.031022      -0.078660       0.024747       0.041889       0.105976       0.076339      -0.123436       0.041210       0.082226              9.609101       7.164886       1.199380       2.092134       7.905043       2.250127      13.757374           0.049905
           18              O      -1.241249      -0.654774       4.445119      -0.543312      43.535028 0.55970484E+03  0.13582662E+05                                 9.884497                            7.313983       0.329415       2.150996                    0.998002      27.704156      73.019650       0.704207       0.358410      -1.140164       0.031817       0.009408      -0.026842       0.042677       0.004388       0.014628       0.037265      -0.025006      -0.214666      -0.083751       0.022961       0.060790             11.863129       7.510214       4.169217       1.075605      21.004148       2.453844       7.075024           0.036657
           19              O       3.313768       3.375352       6.265890      -0.589452      35.144752 0.57305077E+03  0.14009872E+05                                 8.442863                            7.392890       0.416965       2.157270                    0.998927      28.662426      76.200971       0.700484       0.357657      -1.139040      -0.002416      -0.056801       0.006577       0.057231      -0.012225       0.069396      -0.011794      -0.059801      -0.081852      -0.091387       0.028575       0.062812              8.921032       7.805907       3.509733       0.572960      11.390195       1.659493       7.566996           0.036864
           20              O       2.027868       1.580841       6.099822      -0.538125      36.006013 0.52088591E+03  0.12397807E+05                                 8.587281                            7.003087       0.461903       2.194204                    0.998814      27.335759      71.021643       0.728846       0.353076      -1.146079       0.035868      -0.016948       0.005930       0.040111       0.025814       0.014644      -0.054799       0.038868      -0.140623      -0.087204       0.029255       0.057950              9.676562      12.451908       4.203502      -3.993908       8.312227      -2.648915       8.265551           0.044879
           21              O       2.873016       4.809975       3.847329      -0.582021      37.410127 0.60778668E+03  0.15125075E+05                                 8.944150                            7.723562       0.177924       2.083960                    0.997822      28.994647      78.544529       0.668720       0.368057      -1.127485       0.014496      -0.025353      -0.010449       0.031018       0.062399      -0.053941       0.059474       0.077449      -0.009212      -0.123425       0.041176       0.082249              9.608709       7.164611       1.149472       2.119825      10.128156       3.623649      11.533359           0.049928
           22              O       2.507251       4.125808       1.779190      -0.543305      43.534978 0.55970611E+03  0.13582700E+05                                 9.884486                            7.313993       0.329316       2.150963                    0.998001      27.704171      73.019704       0.704206       0.358410      -1.140163       0.031816      -0.027779      -0.006099       0.042675       0.010148       0.011421      -0.036929       0.095135       0.145472      -0.083798       0.023009       0.060789             11.863097       7.510216      -1.276134       4.112231       8.728215      -5.129900      19.350861           0.036670

******************************************************
Auxiliary information for the entire system
The total spin magnetic moment of the unit cell is   5.999765
The total net atomic charge of the unit cell is   0.000002
Accuracy of reproducing the electrostatic potential in the unit cell:
  The inner radius (bohr) =    5.0000
  The outer radius (bohr) =   12.0000
  Valid grid points have density less than (e/(bohr^3)) =    0.0001
  The number of valid grid points were=         1440
  The rms potential error without charges in kcal/mol is=      5.47526
  The rms potential error with partial charges in kcal/mol is=      0.93022
  The RRMSE value at monopole order=      0.16989
  The rms potential error with partial charges and cloud penetration in kcal/mol is=      0.91321
  The RRMSE value at monopole order with cloud penetration is=      0.16679
  The rms potential error with partial charges and atomic dipoles in kcal/mol is=      0.66081
  The RRMSE value at dipole order=      0.12069
  The rms potential error with partial charges, atomic dipoles and cloud penetration in kcal/mol is=      0.64196
  The RRMSE value at dipole order with cloud penetration=      0.11725

******************************************************
The electron densities and ab initio electrostatic potential were computed in VASP using the PBE functional and
projector augmented wave method. See the main text of the journal article for a description of computational details.
The atomic charges, dipoles, and quadrupoles were computed with the DDEC6 method as described in
(a) T. A. Manz and N. Gabaldon Limas, RSC Adv. 6 (2016) 47771-47801 DOI: 10.1039/c6ra04656h
(b) N. Gabaldon Limas and T. A. Manz, RSC Adv. 8 (2018) 2678-2707 DOI: 10.1039/c7ra11829e.
For each atom in the material, the electron cloud parameters were fit to the spherically averaged atom-in-material
electron density using radial positions for which this density was between 10^-4 and 10^-2 electrons per cubic bohr.
The polarizabilities, dispersion coefficients, and quantum Drude oscillator (QDO) parameters were fit using the MCLF method.
The magnetic structure of the system was optimized in VASP from the default ferromagnetic initial guess using spin polarization.
The atomic spin moments (ASMs) were computed on this optimized magnetic structure using the DDEC6 partition as inputs
to the method of T. A. Manz and D. S. Sholl, J. Chem. Theory Comput. 7 (2011) 4146-4164 DOI: 10.1021/ct200539n.
The RMSE and RRMSE were computed using a uniform grid with Ewald summation.
