# Supplementary material for: A collection of forcefield precursors for metal–organic frameworks
Source: RSC Adv. 2019 Nov 13;9(63):36492–507. doi: 10.1039/c9ra07327b (PMC9075174; doi:10.1039/c9ra07327b)
Supplement: RA-009-C9RA07327B-s5494 [file RA-009-C9RA07327B-s5494.xyz]

   73
jmolscript: load "" {1 1 1} spacegroup "x,y,z" unitcell [{      8.253000     0.000000     0.000000 }, {      0.000000    11.259000     0.000000 }, {     -4.126436    -3.911879    11.936296 }]
Ni     0.411106     9.013254     4.445554     0.770449
Ni     4.537622    -1.666133     7.490742     0.771026
H      5.796086     2.067945     0.842702     0.130411
H      4.537514     2.415928     2.697603     0.099543
H      4.374113     0.807266     4.342424     0.097252
H     -0.305327     0.106637     6.311913     0.101285
H     -0.357321     2.377081     6.292815     0.120736
H      1.307289     2.313547     2.635534     0.139010
H      1.358459     0.019403     2.771608     0.108476
H      1.855291     6.702350     3.167893     0.103929
H      1.975786     4.371318     3.227574     0.132530
H     -1.255252     4.364514     5.543216     0.121615
H     -1.273409     6.666158     5.435789     0.094840
H      1.669641     5.279176    11.093594     0.129014
H      0.411049     4.931193     9.238693     0.100358
H      0.247631     6.539855     7.593872     0.097407
H      3.821169     7.240484     5.624383     0.100495
H      3.769175     4.970040     5.643481     0.121834
H     -2.819175     5.033574     9.300762     0.137910
H     -2.768007     7.327718     9.164688     0.108090
H     -2.271179     0.644771     8.768403     0.105213
H     -2.150685     2.975803     8.708722     0.131772
H      2.871253     2.982607     6.393080     0.119829
H      2.853097     0.680963     6.500507     0.095285
C      5.675607    -0.479985     3.539589    -0.069531
C      6.414244    -0.764310     2.366490    -0.083336
C      6.480263     0.226113     1.367900     0.044418
C      5.758951     1.418443     1.508748    -0.111541
C      5.012061     1.620717     2.609274    -0.105706
C      4.934488     0.666463     3.614310    -0.119617
C      5.667360    -1.451035     4.695500     0.598155
C      7.097591     9.160005     2.110337     0.583255
C      0.028915     0.559373     5.569476     0.104958
C     -0.021428     1.917743     5.557539    -0.192699
C      0.427529     2.624526     4.445315     0.106023
C      0.971396     1.882794     3.389908    -0.175768
C      1.004409     0.506488     3.480624     0.108318
C      1.224765     6.232245     3.664443     0.097872
C      1.295741     4.818706     3.676379    -0.193165
C      0.315288     4.111650     4.380621     0.112669
C     -0.608219     4.808380     5.044279    -0.190723
C     -0.604918     6.200755     4.986984     0.119138
C      1.549133     7.827106     8.396707    -0.066982
C      2.287783    -3.147569     9.569806    -0.085616
C      2.353812     7.121008    10.568396     0.045224
C      1.632499     5.928678    10.427548    -0.109563
C      0.885597     5.726404     9.327022    -0.107025
C      0.808013     6.680658     8.321986    -0.120694
C      1.540874     8.798156     7.240796     0.601008
C      2.971133    -1.812884     9.825959     0.581664
C      4.155420     6.787748     6.366820     0.107162
C      4.105076     5.429378     6.378757    -0.195440
C      4.554046     4.722595     7.490981     0.103966
C      5.097924     5.464327     8.546388    -0.172050
C      5.130935     6.840633     8.455672     0.107566
C      5.351290     1.114876     8.271853     0.098687
C     -2.830735     2.528415     8.259917    -0.191577
C      4.441805     3.235471     7.555675     0.112489
C      3.518291     2.538741     6.892017    -0.188466
C      3.521592     1.146366     6.949312     0.117203
S      7.591935     0.000000     0.000000    -0.061346
N      0.543897    -0.156830     4.552981    -0.224944
N      0.327667     6.900831     4.310913    -0.177150
N      4.670412     7.503951     7.383315    -0.225303
N      4.454185     0.446290     7.625383    -0.178631
O     -1.620863     9.057984     4.874545    -0.526922
O      4.698462    -1.365377     5.461333    -0.547460
O      0.047055     9.022880     2.408506    -0.604954
O      6.382053     8.298633     1.567713    -0.540786
O      2.505649    -1.710863     7.061751    -0.528085
O      0.571968     8.712498     6.474963    -0.549047
O      4.173593    -1.675759     9.527790    -0.603888
O      2.255600    -0.951512    10.368583    -0.540069

The following XYZ coordinates are in angstroms. Other properties are in atomic units.
The sperically averaged electron density of each atom fit to a function of the form exp(a - br)
eigen_1, eigen_2 and eigen_3 are the three eigenvalues of traceless quadrupole moment tensor
  atom number  atomic symbol              X              Y              Z     net charge C6 coefficient C8 coefficient C10 coefficient fluctuating dipole atomic polarizability isotropic forcefield polarizability              a              b squared Pearson coefficient          <r^3>          <r^4>         wp_QDO          m_QDO          q_QDO       dipole_x       dipole_y       dipole_z         dipole            Qxy            Qxz            Qyz     Q(x^2-y^2)  Q(3z^2 - R^2)        eigen_1        eigen_2        eigen_3 static polarizability      alpha(xx)      alpha(xy)      alpha(xz)      alpha(yy)      alpha(yz)      alpha(zz) atomic spin moment
            1             Ni       0.411106       9.013254       4.445554       0.770449     108.942848 0.21204448E+04  0.68469807E+05                                16.998606                           13.717729       0.863336       2.146730                    0.994356      45.810903     119.314520       0.569987       0.332789      -1.217841       0.032555      -0.027197      -0.013464       0.044506      -0.006970      -0.093757      -0.013497       0.385994       0.048786      -0.202430      -0.024220       0.226650             20.890281      16.788029      -2.741547       6.210906      27.076636      -3.291011      18.806178           1.760737
            2             Ni       4.537622      -1.666133       7.490742       0.771026     108.840466 0.21179092E+04  0.68366311E+05                                16.987575                           13.708900       0.860040       2.145965                    0.994400      45.788676     119.231142       0.570220       0.332759      -1.217890       0.032899       0.025478       0.013597       0.043776       0.007198       0.093223      -0.013223       0.384669       0.044477      -0.201040      -0.025027       0.226067             20.877272      16.775786       2.738676      -6.205618      27.064236      -3.289899      18.791793           1.759336
            3              H       5.796086       2.067945       0.842702       0.130411       1.104708 0.79318203E+01  0.77722006E+02                                 1.767626                            1.648142      -1.137370       2.352243                    0.996664       3.462648       9.692796       0.486729       1.284244      -0.708123      -0.002644       0.029868      -0.026247       0.039850      -0.007282      -0.004123      -0.003641      -0.019052      -0.015434      -0.012837      -0.001965       0.014802              1.819041       1.401253       0.027450      -0.133930       1.775914      -0.496983       2.279957           0.000017
            4              H       4.537514       2.415928       2.697603       0.099543       1.062803 0.74847731E+01  0.70871669E+02                                 1.594666                            1.503801      -0.751152       2.507775                    0.999762       3.210478       8.282287       0.570925       1.133008      -0.745231      -0.014633       0.030749      -0.001468       0.034085      -0.010212      -0.010692      -0.009235      -0.019253       0.013589      -0.023018       0.007690       0.015328              1.622859       1.614614      -0.422211      -0.112963       1.891640       0.111372       1.362322           0.000010
            5              H       4.374113       0.807266       4.342424       0.097252       1.037400 0.75137311E+01  0.73553174E+02                                 1.757711                            1.649328      -1.269520       2.258951                    0.994978       3.898302      11.363671       0.460862       1.357656      -0.689634      -0.024141       0.000530       0.023726       0.033853      -0.007323      -0.009005      -0.002836      -0.001393      -0.001585      -0.013235       0.003143       0.010092              1.813441       1.846688      -0.160758      -0.526662       1.495136       0.106696       2.098500           0.000043
            6              H      -0.305327       0.106637       6.311913       0.101285       1.075530 0.79434170E+01  0.78076900E+02                                 1.756915                            1.666441      -0.950541       2.431762                    0.997761       3.526130       9.974320       0.475321       1.311004      -0.702561      -0.016153      -0.023361       0.039382       0.048555       0.002806      -0.007196      -0.004257      -0.012122       0.036278      -0.014270      -0.001318       0.015589              1.790853       1.618738       0.173334      -0.263531       1.854112      -0.412098       1.899708           0.000290
            7              H      -0.357321       2.377081       6.292815       0.120736       1.040661 0.77336108E+01  0.75267472E+02                                 1.689722                            1.622533      -1.070064       2.370556                    0.997556       3.476672       9.684631       0.492998       1.276545      -0.709512      -0.008079       0.016170       0.026934       0.032437      -0.000888      -0.002803       0.001574      -0.022518       0.027018      -0.016097       0.005957       0.010140              1.700684       1.548762      -0.182606      -0.273778       1.776339       0.318690       1.776952           0.000279
            8              H       1.307289       2.313547       2.635534       0.139010       1.073625 0.80441950E+01  0.78771548E+02                                 1.722159                            1.656313      -0.866296       2.488695                    0.999382       3.259023       8.996382       0.489086       1.278892      -0.711826       0.010610       0.014457      -0.032939       0.037504      -0.001152      -0.011039      -0.003999      -0.015217       0.022671      -0.016824       0.003157       0.013666              1.723895       1.530771       0.135730      -0.222659       1.724381      -0.213736       1.916535           0.000260
            9              H       1.358459       0.019403       2.771608       0.108476       1.184175 0.88733581E+01  0.89532206E+02                                 1.871210                            1.761065      -1.005554       2.411488                    0.997604       3.533502      10.078003       0.463149       1.310672      -0.703648       0.020248      -0.023495      -0.042343       0.052487      -0.009403      -0.014507       0.001877      -0.008063       0.024855      -0.019452       0.000435       0.019017              1.914855       1.726898      -0.155186      -0.249884       1.902595       0.461265       2.115071           0.000401
           10              H       1.855291       6.702350       3.167893       0.103929       1.131558 0.80780427E+01  0.78069517E+02                                 1.690422                            1.585136      -0.791147       2.508627                    0.999614       3.161410       8.276756       0.543341       1.166429      -0.738814       0.029487       0.023646      -0.033595       0.050570       0.002402      -0.016307      -0.002624       0.000825      -0.017800      -0.018256       0.001700       0.016556              1.720672       1.806386       0.294145      -0.313438       1.734874      -0.281960       1.620755           0.000889
           11              H       1.975786       4.371318       3.227574       0.132530       1.010199 0.71029803E+01  0.66607969E+02                                 1.564713                            1.483865      -0.889481       2.466915                    0.999361       3.115256       8.087078       0.561876       1.162464      -0.737952       0.026028      -0.015163      -0.021321       0.036904      -0.000500      -0.014539      -0.000832       0.002176      -0.016460      -0.016147       0.001707       0.014440              1.592529       1.691676      -0.272518      -0.244223       1.663665       0.203933       1.422246           0.000258
           12              H      -1.255252       4.364514       5.543216       0.121615       0.993915 0.72854373E+01  0.70516030E+02                                 1.692955                            1.615440      -1.135221       2.342479                    0.996128       3.629634      10.397813       0.471104       1.343251      -0.693970      -0.019963      -0.017228       0.014248       0.029972       0.003653      -0.007365      -0.000992      -0.005555      -0.015398      -0.010555       0.001742       0.008812              1.709431       1.885365       0.232752      -0.369041       1.731893      -0.158742       1.511036           0.000221
           13              H      -1.273409       6.666158       5.435789       0.094840       1.060757 0.74958482E+01  0.73496604E+02                                 1.806078                            1.663990      -1.273397       2.270803                    0.994084       3.856374      11.332003       0.450970       1.385198      -0.684666      -0.032290       0.025102       0.021918       0.046402      -0.001832      -0.011149       0.001603       0.002206       0.003132      -0.010343      -0.002041       0.012384              1.888389       2.093056      -0.451531      -0.371033       1.960812       0.246302       1.611299           0.000222
           14              H       1.669641       5.279176      11.093594       0.129014       1.109837 0.79754300E+01  0.78247209E+02                                 1.771965                            1.651750      -1.142748       2.349170                    0.996565       3.471558       9.720041       0.486660       1.282820      -0.708403      -0.002516      -0.030797       0.026558       0.040745       0.007285       0.004019      -0.003507      -0.019262      -0.015347      -0.012758      -0.002097       0.014855              1.823712       1.404047      -0.027608       0.134528       1.780408      -0.499296       2.286680           0.000018
           15              H       0.411049       4.931193       9.238693       0.100358       1.063620 0.74929385E+01  0.70975724E+02                                 1.596074                            1.505075      -0.753582       2.507031                    0.999768       3.211689       8.289794       0.570366       1.133692      -0.745040      -0.014436      -0.030137       0.001409       0.033446       0.010459       0.010496      -0.009187      -0.019258       0.013220      -0.022998       0.007681       0.015317              1.624311       1.616048       0.422808       0.113129       1.893473       0.111508       1.363411           0.000011
           16              H       0.247631       6.539855       7.593872       0.097407       1.039876 0.75380790E+01  0.73874492E+02                                 1.762532                            1.653521      -1.277557       2.255234                    0.994905       3.908229      11.410746       0.459496       1.360161      -0.689100      -0.023890      -0.001054      -0.023382       0.033445       0.007153       0.009111      -0.002903      -0.001299      -0.001426      -0.013238       0.003188       0.010050              1.818601       1.851987       0.161519       0.529019       1.498922       0.107172       2.104895           0.000044
           17              H       3.821169       7.240484       5.624383       0.100495       1.078953 0.79731198E+01  0.78434608E+02                                 1.759767                            1.668851      -0.946669       2.432850                    0.997744       3.531588       9.990868       0.475323       1.309900      -0.702775      -0.015288       0.023406      -0.039576       0.048454      -0.003211       0.007635      -0.004448      -0.012116       0.035988      -0.014523      -0.001388       0.015912              1.793874       1.621191      -0.173927       0.264379       1.857256      -0.413429       1.903174           0.000288
           18              H       3.769175       4.970040       5.643481       0.121834       1.037294 0.77058877E+01  0.74959839E+02                                 1.689212                            1.622133      -1.081809       2.366963                    0.997491       3.472347       9.682579       0.491721       1.280506      -0.708684      -0.007676      -0.015650      -0.026807       0.031976       0.001017       0.002787       0.001523      -0.022666       0.027050      -0.016181       0.006050       0.010131              1.700141       1.548380       0.182457       0.273570       1.775742       0.318410       1.776301           0.000277
           19              H      -2.819175       5.033574       9.300762       0.137910       1.074351 0.80467398E+01  0.78764691E+02                                 1.718895                            1.653337      -0.853719       2.492794                    0.999477       3.260631       8.984836       0.491202       1.273896      -0.712866       0.010865      -0.014129       0.033223       0.037702       0.001324       0.011326      -0.004326      -0.015620       0.022301      -0.017255       0.003345       0.013909              1.720587       1.528021      -0.135406       0.221976       1.721138      -0.213203       1.912601           0.000260
           20              H      -2.768007       7.327718       9.164688       0.108090       1.187899 0.89102465E+01  0.90020542E+02                                 1.877238                            1.766353      -1.010493       2.409110                    0.997436       3.540431      10.112663       0.461698       1.313096      -0.703145       0.020510       0.023747       0.042612       0.052918       0.009333       0.014221       0.001912      -0.008137       0.024340      -0.019182       0.000481       0.018701              1.921188       1.732265       0.155924       0.251146       1.908862       0.463574       2.122438           0.000399
           21              H      -2.271179       0.644771       8.768403       0.105213       1.133319 0.80944592E+01  0.78289494E+02                                 1.694496                            1.588581      -0.796337       2.507065                    0.999590       3.161072       8.286582       0.541662       1.169128      -0.738183       0.029333      -0.022931       0.032791       0.049613      -0.002427       0.016435      -0.002593       0.000382      -0.017323      -0.018385       0.001827       0.016558              1.724911       1.811062      -0.295576       0.314947       1.739120      -0.283258       1.624550           0.000886
           22              H      -2.150685       2.975803       8.708722       0.131772       1.013854 0.71356739E+01  0.66999700E+02                                 1.569328                            1.487959      -0.893408       2.464742                    0.999320       3.121351       8.111329       0.560648       1.163532      -0.737691       0.026352       0.015449       0.021334       0.037259       0.000297       0.014521      -0.000893       0.001941      -0.016602      -0.016186       0.001835       0.014352              1.597322       1.697003       0.273954       0.245480       1.668785       0.204950       1.426180           0.000257
           23              H       2.871253       2.982607       6.393080       0.119829       0.997018 0.73090043E+01  0.70756770E+02                                 1.691872                            1.614429      -1.181530       2.319523                    0.995727       3.630599      10.380163       0.473135       1.337245      -0.695185      -0.020825       0.017214      -0.014648       0.030733      -0.003531       0.007443      -0.000994      -0.005727      -0.015081      -0.010599       0.001871       0.008728              1.708339       1.884105      -0.232576       0.368685       1.730791      -0.158635       1.510121           0.000222
           24              H       2.853097       0.680963       6.500507       0.095285       1.060744 0.74953116E+01  0.73477864E+02                                 1.804700                            1.662860      -1.268968       2.272494                    0.994180       3.854421      11.319103       0.451634       1.383417      -0.685000      -0.032076      -0.024864      -0.021674       0.046009       0.001994       0.011164       0.001673       0.002226       0.003219      -0.010350      -0.002117       0.012466              1.886855       2.091317       0.450904       0.370590       1.959128       0.245961       1.610120           0.000220
           25              C       5.675607      -0.479985       3.539589      -0.069531      37.763156 0.48708871E+03  0.11773364E+05                                 9.890673                            7.444954      -0.129793       1.951924                    0.998928      28.897241      84.043919       0.593836       0.426724      -1.058452      -0.008228       0.022759      -0.047414       0.053233       0.016172      -0.000275       0.000313       0.028375      -0.017194      -0.018660      -0.005720       0.024379             11.753533       8.522760      -2.686177      -2.738533      11.531560      -3.466819      15.206279           0.003649
           26              C       6.414244      -0.764310       2.366490      -0.083336      40.271006 0.53754556E+03  0.13335757E+05                                10.332660                            7.853841      -0.280936       1.890064                    0.998837      30.040229      88.918965       0.573751       0.430309      -1.054762      -0.043753       0.018115       0.013119       0.049138       0.027844       0.033647       0.019214       0.080362      -0.079636      -0.046241      -0.029945       0.076186             12.127733       8.201467      -2.988626      -2.798769      12.250629      -2.015599      15.931103           0.000472
           27              C       6.480263       0.226113       1.367900       0.044418      35.809148 0.49701143E+03  0.12082335E+05                                 9.668204                            7.616394      -0.204771       1.931458                    0.998718      28.494584      83.300202       0.575649       0.437687      -1.051028      -0.001792      -0.005320      -0.021305       0.022032      -0.005047      -0.017693       0.010946       0.051596       0.042769      -0.035368      -0.000705       0.036073             11.367246       7.054461      -2.015967      -2.395113      10.122068      -2.131203      16.925209           0.000187
           28              C       5.758951       1.418443       1.508748      -0.111541      30.471803 0.41914643E+03  0.98178187E+04                                 8.579250                            6.923188      -0.050131       1.963688                    0.999264      29.357532      85.755218       0.609788       0.428823      -1.050681      -0.019425      -0.010292       0.009188       0.023825       0.021234       0.029508      -0.013912      -0.031504      -0.027872      -0.048751       0.017633       0.031119              9.375626       7.073748      -1.821076      -3.261384       8.323387      -0.609170      12.729743           0.000715
           29              C       5.012061       1.620717       2.609274      -0.105706      29.526132 0.39650957E+03  0.90958997E+04                                 8.178673                            6.567943       0.263788       2.055016                    0.999636      28.594857      80.798897       0.654452       0.407978      -1.071299       0.014030      -0.031695      -0.010804       0.036306      -0.018872      -0.006421      -0.016469      -0.052471      -0.035523      -0.033092      -0.008768       0.041860              8.927805       7.186266      -1.848313      -2.923871       8.410150      -0.991193      11.187000          -0.000008
           30              C       4.934488       0.666463       3.614310      -0.119617      32.245862 0.45710576E+03  0.10951492E+05                                 8.939142                            7.251560      -0.063135       1.943817                    0.999656      30.375043      90.001677       0.592614       0.431397      -1.048157       0.007291      -0.014887      -0.033535       0.037408       0.013435      -0.011197       0.013724       0.026709       0.031192      -0.031168       0.010580       0.020589              9.757354       8.178727      -2.551407      -2.342420      10.265374      -2.090160      10.827961           0.000776
           31              C       5.667360      -1.451035       4.695500       0.598155      23.882424 0.23967847E+03  0.49414057E+04                                 7.699125                            5.551018      -0.090769       2.028955                    0.999458      22.589505      64.402669       0.616222       0.482112      -1.008085      -0.016062      -0.052184       0.038336       0.066714       0.045781       0.040519       0.069893      -0.053465      -0.061732      -0.069666      -0.042723       0.112389              9.240843      10.401713      -1.830044      -2.500767       7.772905      -2.892872       9.547911           0.001328
           32              C       7.097591       9.160005       2.110337       0.583255      22.532535 0.28170365E+03  0.60714566E+04                                 7.529695                            6.114279      -0.559393       1.850643                    0.998786      24.458268      72.233670       0.571053       0.497656      -0.996125       0.040739      -0.044309      -0.013558       0.061699      -0.005842      -0.051827      -0.049712      -0.007171       0.194457      -0.075403      -0.026261       0.101664              8.112886       8.807946      -1.135668       2.286773       8.679655       0.975046       6.851059           0.000698
           33              C       0.028915       0.559373       5.569476       0.104958      24.779878 0.33684721E+03  0.74896370E+04                                 7.608139                            6.297542       0.004669       2.024959                    0.999024      26.230886      75.279174       0.623933       0.441510      -1.040384       0.020113      -0.014811      -0.044324       0.050877       0.009052       0.019891      -0.011239       0.064778       0.058479      -0.046500       0.005466       0.041034              8.350350       5.457398       0.027651      -1.342519      12.396331      -0.058217       7.197322          -0.002990
           34              C      -0.021428       1.917743       5.557539      -0.192699      31.202774 0.44706828E+03  0.10607258E+05                                 8.643366                            7.097291       0.189623       2.035980                    0.999257      29.829038      86.761173       0.610990       0.422515      -1.058039      -0.000882      -0.006620      -0.009454       0.011575      -0.011111       0.010175       0.014784       0.016300       0.045025      -0.028570       0.005997       0.022573              9.497808       5.893657       0.159599      -1.495065      14.974389      -0.368174       7.625378           0.001868
           35              C       0.427529       2.624526       4.445315       0.106023      34.248463 0.41469218E+03  0.95919159E+04                                 9.310539                            6.874595      -0.000185       2.019114                    0.999379      26.085209      73.303181       0.619622       0.427366      -1.062063      -0.013013      -0.008710      -0.007205       0.017237       0.001280      -0.002089      -0.001069      -0.001136      -0.029306      -0.010122       0.003575       0.006546             11.389531       5.871208      -0.819387      -1.473907      20.173490       0.915250       8.123896          -0.004479
           36              C       0.971396       1.882794       3.389908      -0.175768      30.954129 0.43963979E+03  0.10371203E+05                                 8.592884                            7.019457       0.255766       2.065178                    0.999333      29.292188      84.523034       0.617778       0.420283      -1.061097      -0.022039      -0.011359      -0.009374       0.026507       0.003892       0.002097      -0.011789       0.028113       0.039046      -0.024872       0.008053       0.016818              9.524370       5.837329      -0.473093      -1.498248      14.410390       1.548861       8.325389           0.002108
           37              C       1.004409       0.506488       3.480624       0.108318      24.642278 0.33724501E+03  0.74955775E+04                                 7.548150                            6.272485       0.057207       2.038525                    0.999567      26.225144      75.080557       0.629914       0.437487      -1.043479      -0.030552      -0.002273       0.030562       0.043274      -0.010942       0.012694       0.008325       0.086118       0.041765      -0.052870       0.010522       0.042348              8.209923       5.494355       0.302601      -1.358806      11.254952       0.167935       7.880462          -0.002128
           38              C       1.224765       6.232245       3.664443       0.097872      25.060221 0.30955332E+03  0.66856886E+04                                 7.450733                            5.885607       0.389324       2.146735                    0.999769      25.300992      69.734094       0.675798       0.419641      -1.062067      -0.051630      -0.003548      -0.004066       0.051911       0.012839       0.016296      -0.014255       0.065228       0.082912      -0.052601       0.012337       0.040265              8.348721       7.198838      -1.072527      -1.910692      12.262426       0.091041       5.584898          -0.001250
           39              C       1.295741       4.818706       3.676379      -0.193165      32.476856 0.44190415E+03  0.10379007E+05                                 8.744192                            6.959324       0.376938       2.092031                    0.999783      29.216279      82.575873       0.634514       0.410996      -1.073108      -0.016255       0.014530      -0.022109       0.031051      -0.008913      -0.014407       0.011243       0.027539       0.027554      -0.022886      -0.005093       0.027979              9.823167       7.983637      -0.109868      -1.855615      15.510503      -0.081437       5.975362           0.002945
           40              C       0.315288       4.111650       4.380621       0.112669      33.701910 0.38295083E+03  0.86885632E+04                                 9.183939                            6.585254      -0.040697       2.006932                    0.999252      25.755089      71.827368       0.635723       0.424652      -1.063092      -0.015390       0.006623      -0.015882       0.023086       0.008818       0.006521      -0.003757      -0.022278       0.060971      -0.025561       0.003937       0.021624             11.389186       8.123797      -1.477617      -2.115593      19.980633       1.037141       6.063129          -0.004102
           41              C      -0.608219       4.808380       5.044279      -0.190723      33.553704 0.42947929E+03  0.10085847E+05                                 9.069992                            6.926923       0.207110       2.043533                    0.999611      29.504343      85.312344       0.622539       0.418957      -1.060526       0.001610       0.005822      -0.013184       0.014502       0.016348       0.011852      -0.014297       0.001127       0.055365      -0.032342       0.007040       0.025302             10.593372       8.644766      -1.768864      -2.504949      16.902241       1.400041       6.233109           0.001915
           42              C      -0.604918       6.200755       4.986984       0.119138      27.237184 0.34132149E+03  0.76054058E+04                                 8.143998                            6.348817       0.043063       2.044062                    0.999011      25.936349      74.233052       0.620718       0.442847      -1.040800       0.038465       0.016100      -0.045148       0.061458      -0.010163       0.023593       0.005361       0.030479       0.108484      -0.038656      -0.008616       0.047273              9.368377       7.945392      -0.656667      -2.151741      14.296036       0.253312       5.863702          -0.003896
           43              C       1.549133       7.827106       8.396707      -0.066982      37.695907 0.48601713E+03  0.11741321E+05                                 9.881619                            7.438444      -0.127963       1.952759                    0.998969      28.861420      83.925388       0.593877       0.426917      -1.058302      -0.008313      -0.023933       0.048351       0.054586      -0.015275       0.000733       0.001549       0.028426      -0.018362      -0.018050      -0.005875       0.023925             11.742381       8.516587       2.685540       2.736558      11.522294      -3.460230      15.188262           0.003646
           44              C       2.287783      -3.147569       9.569806      -0.085616      40.352879 0.53881958E+03  0.13375475E+05                                10.345517                            7.862396      -0.280966       1.889731                    0.998848      30.081322      89.071929       0.573512       0.430227      -1.054797      -0.042540      -0.017851      -0.013661       0.048114      -0.028198      -0.034022       0.019014       0.080500      -0.082540      -0.046465      -0.030458       0.076923             12.143754       8.212164       2.993798       2.802667      12.266991      -2.018502      15.952108           0.000466
           45              C       2.353812       7.121008      10.568396       0.045224      35.789307 0.49666752E+03  0.12072432E+05                                 9.667245                            7.615667      -0.204849       1.931290                    0.998729      28.483790      83.275656       0.575434       0.437906      -1.050849      -0.000860       0.007193       0.021226       0.022428       0.004234       0.018567       0.011463       0.050529       0.042059      -0.034957      -0.001580       0.036537             11.365928       7.053681       2.016327       2.393712      10.122753      -2.131906      16.921349           0.000184
           46              C       1.632499       5.928678      10.427548      -0.109563      30.422954 0.41818650E+03  0.97895074E+04                                 8.569188                            6.914210      -0.046052       1.965435                    0.999254      29.327323      85.635390       0.610336       0.428693      -1.050784      -0.019932       0.010798      -0.007286       0.023811      -0.021218      -0.028547      -0.014142      -0.031338      -0.028095      -0.047978       0.016916       0.031062              9.364967       7.064700       1.817936       3.256709       8.315322      -0.612347      12.714879           0.000714
           47              C       0.885597       5.726404       9.327022      -0.107025      29.530492 0.39655984E+03  0.90970471E+04                                 8.178373                            6.567256       0.269695       2.056674                    0.999627      28.598317      80.800116       0.654672       0.407841      -1.071423       0.015846       0.031253       0.011466       0.036869       0.018342       0.006518      -0.016173      -0.050691      -0.035104      -0.032355      -0.008326       0.040682              8.927854       7.185818       1.847586       2.924756       8.409543      -0.992121      11.188201          -0.000006
           48              C       0.808013       6.680658       8.321986      -0.120694      32.265373 0.45738022E+03  0.10959997E+05                                 8.942581                            7.253009      -0.061545       1.944200                    0.999669      30.388366      90.056714       0.592629       0.431311      -1.048183       0.005826       0.014245       0.034431       0.037714      -0.013809       0.010555       0.013158       0.027045       0.034989      -0.031345       0.010853       0.020492              9.761971       8.183286       2.553134       2.346013      10.269077      -2.089498      10.833550           0.000778
           49              C       1.540874       8.798156       7.240796       0.601008      23.874772 0.23959700E+03  0.49394316E+04                                 7.698365                            5.550656      -0.083250       2.031008                    0.999473      22.584054      64.390547       0.616130       0.482212      -1.008007      -0.016988       0.052319      -0.038970       0.067413      -0.045227      -0.038905       0.070966      -0.052711      -0.062598      -0.070196      -0.041849       0.112045              9.239873      10.400820       1.830188       2.500141       7.772631      -2.892569       9.546168           0.001329
           50              C       2.971133      -1.812884       9.825959       0.581664      22.564974 0.28219522E+03  0.60844830E+04                                 7.534718                            6.118039      -0.551011       1.852645                    0.998660      24.482089      72.309932       0.571118       0.497400      -0.996289       0.038977       0.042744       0.013684       0.059443       0.004397       0.052429      -0.050380      -0.006117       0.190709      -0.074709      -0.027146       0.101855              8.118485       8.813822       1.137383      -2.288423       8.686168       0.975101       6.855463           0.000689
           51              C       4.155420       6.787748       6.366820       0.107162      24.725139 0.33583279E+03  0.74614584E+04                                 7.597944                            6.288711       0.010263       2.027080                    0.999015      26.190095      75.133957       0.624272       0.441602      -1.040329       0.018420       0.013043       0.043772       0.049248      -0.008953      -0.018506      -0.012056       0.066522       0.052936      -0.046687       0.006821       0.039867              8.339192       5.450397      -0.028765       1.341998      12.377017      -0.060642       7.190161          -0.002993
           52              C       4.105076       5.429378       6.378757      -0.195440      31.243145 0.44788522E+03  0.10630618E+05                                 8.646493                            7.100221       0.190716       2.036015                    0.999295      29.855974      86.832448       0.611373       0.422093      -1.058391       0.000523       0.004065       0.009579       0.010419       0.011320      -0.009606       0.014293       0.017002       0.039984      -0.027917       0.007199       0.020718              9.501198       5.896136      -0.160617       1.495250      14.980087      -0.369885       7.627373           0.001866
           53              C       4.554046       4.722595       7.490981       0.103966      34.320996 0.41575051E+03  0.96223830E+04                                 9.321384                            6.881843       0.001797       2.019162                    0.999423      26.123075      73.428903       0.619510       0.427177      -1.062196      -0.014481       0.008969       0.007048       0.018434      -0.001737       0.002250      -0.001745      -0.001050      -0.030246      -0.010557       0.003264       0.007292             11.403840       5.877671       0.820254       1.474990      20.202301       0.916882       8.131547          -0.004482
           54              C       5.097924       5.464327       8.546388      -0.172050      30.880806 0.43827494E+03  0.10332064E+05                                 8.586528                            7.014567       0.255984       2.065889                    0.999302      29.241025      84.376172       0.617134       0.421004      -1.060530      -0.021272       0.011738       0.009134       0.025956      -0.003426      -0.001442      -0.012301       0.026585       0.041095      -0.024583       0.006877       0.017706              9.517498       5.833162       0.473969       1.496473      14.401345       1.550376       8.317989           0.002106
           55              C       5.130935       6.840633       8.455672       0.107566      24.668759 0.33767745E+03  0.75072293E+04                                 7.549782                            6.272993       0.058315       2.038590                    0.999576      26.246887      75.141106       0.630449       0.436997      -1.043822      -0.031276       0.003993      -0.030781       0.044064       0.011140      -0.013427       0.008073       0.085643       0.043855      -0.052987       0.010437       0.042550              8.212199       5.495515      -0.301072       1.360029      11.257300       0.171716       7.883781          -0.002143
           56              C       5.351290       1.114876       8.271853       0.098687      24.995342 0.30857208E+03  0.66583669E+04                                 7.432544                            5.871575       0.395910       2.149407                    0.999766      25.264842      69.573719       0.677503       0.418971      -1.062626      -0.054140       0.003059       0.003000       0.054310      -0.010779      -0.015972      -0.013866       0.063588       0.081594      -0.050690       0.011128       0.039562              8.327699       7.183023       1.066676       1.907497      12.227400       0.089015       5.572675          -0.001262
           57              C      -2.830735       2.528415       8.259917      -0.191577      32.442662 0.44127459E+03  0.10360510E+05                                 8.738103                            6.954128       0.375659       2.091972                    0.999799      29.196372      82.504392       0.634784       0.410968      -1.073128      -0.016947      -0.013979       0.021292       0.030593       0.010319       0.015072       0.011148       0.027289       0.028201      -0.023215      -0.005891       0.029105              9.816666       7.980149       0.112792       1.855841      15.498189      -0.079887       5.971659           0.002941
           58              C       4.441805       3.235471       7.555675       0.112489      33.686592 0.38274288E+03  0.86820555E+04                                 9.178887                            6.581704      -0.033847       2.009107                    0.999278      25.746798      71.780352       0.636194       0.424425      -1.063309      -0.016175      -0.004801       0.015711       0.023055      -0.007730      -0.005512      -0.003126      -0.021941       0.062874      -0.024741       0.002852       0.021888             11.383104       8.120302       1.476566       2.114645      19.968945       1.035740       6.060066          -0.004106
           59              C       3.518291       2.538741       6.892017      -0.188466      33.524320 0.42887290E+03  0.10068685E+05                                 9.069375                            6.925852       0.207715       2.043694                    0.999627      29.482242      85.253659       0.622032       0.419420      -1.060166       0.000439      -0.005448       0.012498       0.013641      -0.017128      -0.011412      -0.015153       0.000659       0.055407      -0.033228       0.007611       0.025617             10.593612       8.643569       1.768311       2.504163      16.905205       1.399111       6.232064           0.001912
           60              C       3.521592       1.146366       6.949312       0.117203      27.246574 0.34145725E+03  0.76092836E+04                                 8.145553                            6.349964       0.040195       2.043029                    0.998991      25.946734      74.270011       0.620671       0.442830      -1.040796       0.037470      -0.015641       0.044608       0.060320       0.011214      -0.024479       0.005822       0.030278       0.110792      -0.039965      -0.008532       0.048497              9.370343       7.946112       0.655552       2.151342      14.300749       0.252397       5.864170          -0.003898
           61              S       7.591935       0.000000       0.000000      -0.061346     151.875739 0.32076692E+04  0.11763240E+06                                20.037561                           15.589823       1.074583       2.008522                    0.999909      69.194062     207.563494       0.587820       0.284135      -1.237164      -0.113491      -0.000016       0.000683       0.113493       0.000619      -0.001047       0.055080       0.423130       1.249076      -0.423359       0.003384       0.419974             25.906000      15.933001      -0.000621      -0.001016      11.300475      -0.106621      50.484526           0.002124
           62              N       0.543897      -0.156830       4.552981      -0.224944      34.506193 0.54773235E+03  0.13416858E+05                                 8.883405                            7.612756      -0.043162       2.000397                    0.999370      28.358274      78.799282       0.630198       0.396777      -1.095270      -0.016927       0.148329      -0.006051       0.149414       0.015203      -0.020171       0.008854       0.101504       0.176422      -0.083367       0.015734       0.067633              9.718113       6.623179       0.551465      -1.517538      12.753229      -0.289673       9.777931           0.033782
           63              N       0.327667       6.900831       4.310913      -0.177150      34.357462 0.48300122E+03  0.11459638E+05                                 8.895178                            7.168273       0.070706       2.062911                    0.999194      26.873999      73.379734       0.647100       0.398944      -1.094296      -0.023287      -0.136701      -0.018245       0.139866      -0.006569      -0.010711      -0.000356       0.124034       0.140746      -0.085828       0.031510       0.054318             10.149654       8.928182      -1.409115      -2.414461      14.481631       0.190460       7.039148           0.032096
           64              N       4.670412       7.503951       7.383315      -0.225303      34.487014 0.54732917E+03  0.13403339E+05                                 8.877632                            7.608033      -0.039133       2.001730                    0.999372      28.345883      78.731604       0.630687       0.396577      -1.095504      -0.018174      -0.149501       0.004682       0.150675      -0.014353       0.020345       0.008464       0.103202       0.177529      -0.084035       0.015860       0.068174              9.711592       6.619470      -0.550965       1.518000      12.740898      -0.289318       9.774406           0.033810
           65              N       4.454185       0.446290       7.625383      -0.178631      34.495890 0.48534887E+03  0.11532114E+05                                 8.926887                            7.191965       0.055392       2.057309                    0.999163      26.940577      73.673682       0.645028       0.399643      -1.093550      -0.025055       0.136259       0.015988       0.139463       0.005708       0.010183      -0.001217       0.122702       0.138931      -0.084793       0.031543       0.053250             10.188529       8.956687       1.415857       2.421125      14.547491       0.190595       7.061411           0.032116
           66              O      -1.620863       9.057984       4.874545      -0.526922      43.956353 0.62987748E+03  0.15829363E+05                                10.107105                            7.965797      -0.156180       1.996098                    0.995623      28.338258      77.367525       0.645157       0.377775      -1.119171      -0.009585       0.007190      -0.021088       0.024255      -0.013499       0.032956       0.045810       0.049158      -0.163234      -0.088763       0.027578       0.061185             11.990849      17.129509      -5.987936       0.752198      11.560425      -1.757602       7.282613           0.057083
           67              O       4.698462      -1.365377       5.461333      -0.547460      45.912441 0.59794675E+03  0.14810064E+05                                10.338261                            7.668732       0.104678       2.070872                    0.997626      28.352905      76.463816       0.670495       0.368821      -1.127627       0.010276      -0.016772      -0.017232       0.026150       0.021107      -0.038487       0.031368       0.007030       0.036420      -0.060682       0.013852       0.046830             12.673481      15.284143       0.715463      -8.379001       7.961323      -1.981029      14.774979           0.047711
           68              O       0.047055       9.022880       2.408506      -0.604954      37.499633 0.61376959E+03  0.15368195E+05                                 9.021193                            7.790533       0.038975       2.022218                    0.997523      29.997698      82.503589       0.659672       0.370818      -1.121223      -0.028309      -0.013328      -0.032659       0.045229       0.015798       0.019089      -0.018974       0.130029       0.097106      -0.086892       0.025445       0.061447              9.810576      12.072944      -1.922761       3.695511       7.438031      -1.126431       9.920754           0.039437
           69              O       6.382053       8.298633       1.567713      -0.540786      28.812223 0.46302040E+03  0.10742858E+05                                 7.330462                            6.598071       0.443193       2.170587                    0.997607      27.907294      72.510199       0.748723       0.352586      -1.141990       0.032261       0.005949       0.006859       0.033514       0.082693       0.002640      -0.018158       0.010231       0.256554      -0.126679       0.037839       0.088840              7.498951       6.414574       1.832281       1.969713       8.225173       1.889623       7.857107           0.019656
           70              O       2.505649      -1.710863       7.061751      -0.528085      43.973932 0.63018647E+03  0.15838613E+05                                10.108459                            7.966638      -0.160494       1.994834                    0.995513      28.346234      77.385620       0.645276       0.377670      -1.119282      -0.007838      -0.005137       0.020072       0.022152       0.012346      -0.032580       0.046118       0.048097      -0.160456      -0.087963       0.027811       0.060152             11.992901      17.132830       5.989932      -0.751883      11.562355      -1.757571       7.283519           0.057110
           71              O       0.571968       8.712498       6.474963      -0.549047      45.925482 0.59818571E+03  0.14817182E+05                                10.338916                            7.669347       0.099242       2.069193                    0.997566      28.361392      76.485055       0.670601       0.368733      -1.127716       0.008671       0.017001       0.015928       0.024858      -0.020968       0.037638       0.030953       0.008211       0.035401      -0.059754       0.013823       0.045931             12.674137      15.284977      -0.715924       8.378610       7.962725      -1.982472      14.774709           0.047731
           72              O       4.173593      -1.675759       9.527790      -0.603888      37.479347 0.61334060E+03  0.15354649E+05                                 9.017303                            7.787267       0.034846       2.020902                    0.997493      29.993192      82.481548       0.659885       0.370766      -1.121271      -0.029393       0.014539       0.032249       0.045993      -0.017030      -0.019024      -0.018963       0.130986       0.096640      -0.087599       0.025801       0.061798              9.806361      12.068110       1.922508      -3.693653       7.435793      -1.126822       9.915180           0.039400
           73              O       2.255600      -0.951512      10.368583      -0.540069      28.788352 0.46252610E+03  0.10728626E+05                                 7.327041                            6.595168       0.446503       2.171755                    0.997595      27.892186      72.463853       0.748775       0.352652      -1.141926       0.033653      -0.006634      -0.006439       0.034900      -0.083460      -0.002179      -0.018831       0.010591       0.254114      -0.127079       0.038590       0.088489              7.495288       6.411492      -1.831406      -1.968255       8.221846       1.888933       7.852526           0.019670

******************************************************
Auxiliary information for the entire system
The total spin magnetic moment of the unit cell is   3.983121
The total net atomic charge of the unit cell is   0.000000
Accuracy of reproducing the electrostatic potential in the unit cell:
  The inner radius (bohr) =    5.0000
  The outer radius (bohr) =   12.0000
  Valid grid points have density less than (e/(bohr^3)) =    0.0001
  The number of valid grid points were=        30452
  The rms potential error without charges in kcal/mol is=      7.08027
  The rms potential error with partial charges in kcal/mol is=      0.58131
  The RRMSE value at monopole order=      0.08210
  The rms potential error with partial charges and cloud penetration in kcal/mol is=      0.59272
  The RRMSE value at monopole order with cloud penetration is=      0.08371
  The rms potential error with partial charges and atomic dipoles in kcal/mol is=      0.90857
  The RRMSE value at dipole order=      0.12832
  The rms potential error with partial charges, atomic dipoles and cloud penetration in kcal/mol is=      0.90425
  The RRMSE value at dipole order with cloud penetration=      0.12771

******************************************************
The electron densities and ab initio electrostatic potential were computed in VASP using the PBE functional and
projector augmented wave method. See the main text of the journal article for a description of computational details.
The atomic charges, dipoles, and quadrupoles were computed with the DDEC6 method as described in
(a) T. A. Manz and N. Gabaldon Limas, RSC Adv. 6 (2016) 47771-47801 DOI: 10.1039/c6ra04656h
(b) N. Gabaldon Limas and T. A. Manz, RSC Adv. 8 (2018) 2678-2707 DOI: 10.1039/c7ra11829e.
For each atom in the material, the electron cloud parameters were fit to the spherically averaged atom-in-material
electron density using radial positions for which this density was between 10^-4 and 10^-2 electrons per cubic bohr.
The polarizabilities, dispersion coefficients, and quantum Drude oscillator (QDO) parameters were fit using the MCLF method.
The magnetic structure of the system was optimized in VASP from the default ferromagnetic initial guess using spin polarization.
The atomic spin moments (ASMs) were computed on this optimized magnetic structure using the DDEC6 partition as inputs
to the method of T. A. Manz and D. S. Sholl, J. Chem. Theory Comput. 7 (2011) 4146-4164 DOI: 10.1021/ct200539n.
The RMSE and RRMSE were computed using a uniform grid with Ewald summation.
