# Supplementary material for: A collection of forcefield precursors for metal–organic frameworks
Source: RSC Adv. 2019 Nov 13;9(63):36492–507. doi: 10.1039/c9ra07327b (PMC9075174; doi:10.1039/c9ra07327b)
Supplement: RA-009-C9RA07327B-s5495 [file RA-009-C9RA07327B-s5495.xyz]

  100
jmolscript: load "" {1 1 1} spacegroup "x,y,z" unitcell [{     11.671000     0.000000     0.000000 }, {     -2.340492    11.658999     0.000000 }, {     -2.464365    -5.636082    12.914895 }]
Er     8.250204    -4.721920    11.562835     2.094437
Er     3.267018     7.499285     7.351804     2.111776
Er    -1.384061    10.744837     1.352060     2.094438
Er     3.599125    -1.476368     5.563091     2.111776
C      6.466916     3.665653    11.642778     0.731678
C      6.168853     2.372293    10.916961    -0.215457
C      4.891010     1.856501    10.885965     0.168365
C      4.573742     0.732158    10.157565     0.164137
C      5.553148     0.066538     9.425290    -0.223278
C      6.838254     0.569815     9.476950     0.164671
C      7.142456     1.708713    10.204059     0.162647
C      5.177613    -1.041759     8.483795     0.715212
C     -0.594240    -4.641063    11.508463     0.683717
C      0.890707    -4.723715    11.361233    -0.226156
C     -0.786963     5.728936    11.229501     0.181782
C      0.587441     5.673763    11.048693     0.160437
C      1.344524     6.818798    10.978952    -0.216232
C      3.031559    -3.636224    11.108101     0.154614
C      1.668289    -3.575708    11.295367     0.178214
C      2.829243     6.797016    10.692242     0.741419
C      6.373619     7.279108     8.278448     0.722439
C      7.827613     7.354626     7.910373    -0.210777
C     -3.148603     6.233698     7.526801     0.162974
C     -1.780292     6.236566     7.367948     0.183446
C     -1.024994     7.395786     7.583626    -0.229889
C      0.603319    -3.126720     7.955575     0.180112
C     -0.763071    -3.142236     8.087307     0.159472
C      0.449017     7.386817     7.451894     0.678333
C      0.399227     2.357264     1.272117     0.731678
C      0.697290     3.650624     1.997934    -0.215457
C      1.975133     4.166416     2.028930     0.168365
C      2.292401     5.290759     2.757330     0.164137
C      1.312995     5.956379     3.489605    -0.223278
C      0.027889     5.453102     3.437945     0.164671
C     -0.276313     4.314204     2.710836     0.162646
C      1.688530     7.064676     4.431100     0.715211
C      7.460383    10.663980     1.406432     0.683717
C      5.975436    10.746632     1.553662    -0.226155
C      7.653106     0.293981     1.685394     0.181782
C      6.278702     0.349154     1.866202     0.160437
C      5.521619    -0.795881     1.935943    -0.216232
C      3.834584     9.659141     1.806794     0.154615
C      5.197854     9.598625     1.619528     0.178214
C      4.036900    -0.774099     2.222653     0.741420
C      0.492524    -1.256191     4.636447     0.722439
C     -0.961470    -1.331709     5.004522    -0.210777
C     10.014746    -0.210781     5.388094     0.162974
C      8.646435    -0.213649     5.546947     0.183446
C      7.891137    -1.372869     5.331269    -0.229889
C      6.262824     9.149637     4.959320     0.180112
C      7.629214     9.165153     4.827588     0.159472
C      6.417126    -1.363900     5.463001     0.678333
O      5.858313     4.661557    11.190757    -0.634281
O      7.246533     3.613819    12.619144    -0.665804
O      5.797760    -2.143329     8.614235    -0.650103
O      4.312084    -0.739731     7.631411    -0.671209
O     -1.223028    -3.738481    10.936333    -0.594929
O     -3.551351     6.127355    12.181329    -0.770359
O      5.952754    -5.013035    11.660859    -0.642699
O      3.167128     6.964793     9.516986    -0.691969
O      6.132574     6.654657     9.321971    -0.669658
O      5.542879     7.811979     7.503554    -0.651506
O      1.058503     8.466153     7.121273    -0.781329
O      1.103444     6.359798     7.694694    -0.590900
O      1.007830     1.361360     1.724138    -0.634281
O     -0.380390     2.409098     0.295751    -0.665805
O      1.068383     8.166246     4.300660    -0.650103
O      2.554059     6.762648     5.283484    -0.671209
O      8.089171     9.761398     1.978562    -0.594929
O     10.417494    -0.104438     0.733566    -0.770359
O      0.913389    11.035952     1.254036    -0.642698
O      3.699015    -0.941876     3.397909    -0.691969
O      0.733569    -0.631740     3.592924    -0.669658
O      1.323264    -1.789062     5.411341    -0.651506
O      5.807640    -2.443236     5.793622    -0.781329
O      5.762699    -0.336881     5.220201    -0.590899
F      3.907762     2.459516    11.563997    -0.105870
F      3.307848     0.294111    10.140776    -0.100346
F      7.797947     0.001043     8.749841    -0.100428
F     -3.285067     2.198180    10.151107    -0.101742
F     -1.464376     4.581613    11.224335    -0.090129
F      1.178168     4.483097    10.913086    -0.096747
F      3.731921    -2.493521    11.038361    -0.099088
F      1.110510    -2.375190    11.427099    -0.085977
F      7.855724     5.089149     7.317580    -0.103462
F     -1.187236     5.110333     6.980501    -0.088731
F      1.253363    -1.998792     8.261658    -0.096564
F     -1.391456    -2.023795     8.460548    -0.094265
F      2.958381     3.563401     1.350898    -0.105870
F      3.558295     5.728806     2.774119    -0.100347
F     -0.931804     6.021874     4.165054    -0.100428
F     -1.519790     3.824737     2.763788    -0.101742
F      8.330519     1.441304     1.690560    -0.090128
F      5.687975     1.539820     2.001809    -0.096747
F      3.134222     8.516438     1.876534    -0.099088
F      5.755633     8.398107     1.487796    -0.085977
F     -0.989581     0.933768     5.597315    -0.103462
F      8.053379     0.912584     5.934394    -0.088730
F      5.612780     8.021709     4.653237    -0.096564
F      8.257599     8.046712     4.454347    -0.094265

The following XYZ coordinates are in angstroms. Other properties are in atomic units.
The sperically averaged electron density of each atom fit to a function of the form exp(a - br)
eigen_1, eigen_2 and eigen_3 are the three eigenvalues of traceless quadrupole moment tensor
  atom number  atomic symbol              X              Y              Z     net charge C6 coefficient C8 coefficient C10 coefficient fluctuating dipole atomic polarizability isotropic forcefield polarizability              a              b squared Pearson coefficient          <r^3>          <r^4>         wp_QDO          m_QDO          q_QDO       dipole_x       dipole_y       dipole_z         dipole            Qxy            Qxz            Qyz     Q(x^2-y^2)  Q(3z^2 - R^2)        eigen_1        eigen_2        eigen_3 static polarizability      alpha(xx)      alpha(xy)      alpha(xz)      alpha(yy)      alpha(yz)      alpha(zz) atomic spin moment
            1             Er       8.250204      -4.721920      11.562835       2.094437      93.980846 0.19340785E+04  0.58519281E+05                                13.634356                           11.757140       2.305727       2.521386                    0.999927      66.503754     146.151874       0.755302       0.268016      -1.340762      -0.033217       0.011628      -0.001176       0.035213      -0.083066      -0.031917      -0.022528      -0.182435      -0.030553      -0.130273       0.001135       0.129138             15.880398      18.428095       1.451919       0.769771      11.205639      -0.409766      18.007460          -0.000020
            2             Er       3.267018       7.499285       7.351804       2.111776      93.755169 0.18334459E+04  0.54777803E+05                                13.644891                           11.428674       2.281579       2.517531                    0.999936      66.124099     144.742693       0.767388       0.267150      -1.340881       0.034298      -0.021370      -0.006554       0.040939      -0.078131      -0.065122       0.007844      -0.197114      -0.059637      -0.144391       0.003056       0.141335             16.257971      18.853110       1.410299       2.247907      10.551070      -1.273177      19.369734          -0.000006
            3             Er      -1.384061      10.744837       1.352060       2.094438      93.980717 0.19340755E+04  0.58519167E+05                                13.634342                           11.757130       2.305727       2.521386                    0.999927      66.503738     146.151803       0.755303       0.268016      -1.340762       0.033216      -0.011627       0.001176       0.035212      -0.083065      -0.031917      -0.022528      -0.182435      -0.030554      -0.130273       0.001136       0.129138             15.880379      18.428072       1.451916       0.769769      11.205628      -0.409768      18.007437          -0.000020
            4             Er       3.599125      -1.476368       5.563091       2.111776      93.755111 0.18334448E+04  0.54777762E+05                                13.644884                           11.428670       2.281579       2.517532                    0.999936      66.124099     144.742678       0.767388       0.267150      -1.340881      -0.034298       0.021368       0.006553       0.040937      -0.078131      -0.065122       0.007844      -0.197113      -0.059637      -0.144390       0.003056       0.141334             16.257960      18.853099       1.410297       2.247904      10.551066      -1.273179      19.369717          -0.000007
            5              C       6.466916       3.665653      11.642778       0.731678      21.432243 0.22474165E+03  0.45837709E+04                                 7.511221                            5.557368      -0.488005       1.928368                    0.997840      21.520529      62.091990       0.582748       0.515331      -0.986185       0.011540       0.029964       0.015425       0.035622       0.021846      -0.080157      -0.030076       0.111519       0.022519      -0.072406      -0.047621       0.120026              9.104561       6.219886       0.432773       2.518527      12.436317       2.991538       8.657479           0.000029
            6              C       6.168853       2.372293      10.916961      -0.215457      46.573404 0.53094448E+03  0.13063823E+05                                11.215604                            7.660927      -0.224955       1.903778                    0.998589      30.262606      87.718469       0.600537       0.414519      -1.070171       0.000554       0.011415       0.009458       0.014834      -0.014537       0.023455      -0.046221      -0.015225       0.114282      -0.039141      -0.034235       0.073377             14.499969      11.352059       2.332828      -0.009343      20.914470       8.975255      11.233380          -0.000005
            7              C       4.891010       1.856501      10.885965       0.168365      34.033003 0.38665632E+03  0.88003596E+04                                 9.145586                            6.646001       0.070299       2.022766                    0.999779      26.282317      73.593042       0.628208       0.428378      -1.059980      -0.046417       0.086158       0.073887       0.122626      -0.031124      -0.025515      -0.001703       0.038171       0.006445      -0.042593      -0.003799       0.046391             11.031290      10.217893       1.640395      -0.616663      14.202700       5.895765       8.673277           0.000009
            8              C       4.573742       0.732158      10.157565       0.164137      35.417939 0.40570919E+03  0.93569386E+04                                 9.453514                            6.852079      -0.016508       1.992845                    0.999727      26.695596      75.541746       0.611964       0.433971      -1.055280      -0.094582      -0.073277      -0.034562       0.124538       0.010359      -0.000287      -0.015396       0.070388      -0.033135      -0.039347      -0.002985       0.042332             11.430381      10.085323       1.551262      -0.721277      14.751702       6.404690       9.454118           0.000011
            9              C       5.553148       0.066538       9.425290      -0.223278      47.629835 0.55494860E+03  0.13843773E+05                                11.464090                            7.889041      -0.292772       1.878091                    0.998495      30.968757      91.190997       0.583818       0.420559      -1.063416      -0.001710      -0.010059      -0.006843       0.012286      -0.021926       0.013030      -0.044650      -0.035620       0.038253      -0.038128      -0.025579       0.063706             14.685015      12.062551       2.875833       0.640804      18.793008       9.559729      13.199486          -0.000004
           10              C       6.838254       0.569815       9.476950       0.164671      34.321906 0.39504026E+03  0.90514044E+04                                 9.231524                            6.743668       0.051013       2.014745                    0.999778      26.552326      74.918320       0.619226       0.431700      -1.056546       0.046543      -0.077003      -0.080080       0.120451      -0.032018      -0.023548       0.002694       0.038750      -0.011127      -0.038530      -0.010048       0.048577             11.098105      10.468833       1.409926      -0.586280      13.761509       6.005098       9.063972           0.000006
           11              C       7.142456       1.708713      10.204059       0.162647      34.476071 0.39803647E+03  0.91272500E+04                                 9.255681                            6.765575       0.072362       2.022391                    0.999795      26.488245      74.498717       0.619400       0.431239      -1.057992       0.089445       0.078241       0.024099       0.121255       0.011872       0.003851      -0.012489       0.072069      -0.043630      -0.037863      -0.007406       0.045269             11.110684       9.871211       1.050454      -0.772358      14.457884       6.188059       9.002959           0.000012
           12              C       5.177613      -1.041759       8.483795       0.715212      21.467060 0.23347483E+03  0.48227945E+04                                 7.573260                            5.696980      -0.600565       1.883329                    0.997105      22.221105      65.195324       0.568810       0.521291      -0.980233      -0.017183      -0.024181      -0.023625       0.037922       0.036083      -0.073446      -0.036693       0.085778      -0.020785      -0.066212      -0.048320       0.114531              9.050203       6.604860       0.159727       2.516386      11.325329       3.302770       9.220421           0.000028
           13              C      -0.594240      -4.641063      11.508463       0.683717      21.308098 0.23065443E+03  0.47539805E+04                                 7.495062                            5.631622      -0.425333       1.937890                    0.997664      22.440508      65.942641       0.576334       0.515628      -0.982108      -0.019652      -0.014825       0.016441       0.029602       0.016472       0.017584       0.079580      -0.131325       0.157953      -0.094621      -0.033863       0.128485              8.906839      13.200840       0.280789      -1.436481       6.575091      -2.330309       6.944585           0.000017
           14              C       0.890707      -4.723715      11.361233      -0.226156      42.895732 0.56797659E+03  0.14308353E+05                                10.831509                            8.072280      -0.362411       1.862919                    0.997515      31.293289      93.817862       0.565137       0.430223      -1.053170      -0.016820       0.000017       0.018234       0.024807       0.004500       0.006310      -0.009317      -0.009865       0.089004      -0.023217      -0.009057       0.032274             13.052924      21.932085       0.569600      -2.653437      10.526050      -0.692279       6.700637          -0.000000
           15              C      -0.786963       5.728936      11.229501       0.181782      30.887763 0.41456711E+03  0.96582131E+04                                 8.757751                            7.026586      -0.062097       1.981507                    0.999696      26.938402      77.797895       0.588680       0.446607      -1.042831      -0.099098      -0.066642       0.014144       0.120256       0.030672      -0.005094       0.001209      -0.045674      -0.036136      -0.033432      -0.010857       0.044289              9.772178      14.519654       0.093929      -1.426303       9.384983      -0.208781       5.411898           0.000007
           16              C       0.587441       5.673763      11.048693       0.160437      31.341515 0.41835623E+03  0.97608486E+04                                 8.824603                            7.051758      -0.014013       2.000083                    0.999242      26.970160      77.742947       0.588959       0.445738      -1.044176       0.092182      -0.077139      -0.025092       0.122790      -0.022486      -0.004952       0.007856      -0.068941      -0.033304      -0.035870      -0.012190       0.048060              9.853609      14.547230       0.458435      -1.511391       9.651057      -0.548488       5.362539           0.000010
           17              C       1.344524       6.818798      10.978952      -0.216232      41.722917 0.56344635E+03  0.14158556E+05                                10.612752                            8.032473      -0.363938       1.860751                    0.998082      31.159036      93.141335       0.567626       0.429415      -1.054207       0.015093      -0.002350      -0.004789       0.016008      -0.007454       0.021153       0.000356      -0.001234       0.191701      -0.042067      -0.026282       0.068349             12.625465      20.883035       0.350607      -2.491762      10.383145      -0.720460       6.610214           0.000004
           18              C       3.031559      -3.636224      11.108101       0.154614      31.135403 0.41067087E+03  0.95490822E+04                                 8.814207                            6.997847       0.094338       2.036013                    0.999395      26.974648      77.939691       0.589077       0.447163      -1.042047       0.101021       0.073453      -0.009627       0.125273       0.031021      -0.003125      -0.002401      -0.070424      -0.027841      -0.042418      -0.009334       0.051752              9.922514      14.517430       0.217898      -1.585611       9.985816      -0.427694       5.264297           0.000003
           19              C       1.668289      -3.575708      11.295367       0.178214      31.386806 0.41784370E+03  0.97618441E+04                                 8.897195                            7.081775      -0.097824       1.971296                    0.999428      27.051282      78.446237       0.582487       0.450092      -1.039940      -0.091457       0.071559       0.025323       0.118854      -0.024910       0.000190      -0.000700      -0.057817      -0.041727      -0.031206      -0.013918       0.045123             10.000356      14.837412       0.857332      -1.830034       9.667349      -0.201762       5.496307           0.000009
           20              C       2.829243       6.797016      10.692242       0.741419      22.887627 0.21904113E+03  0.44472236E+04                                 7.793270                            5.493012      -0.511079       1.919066                    0.998003      21.551256      62.420081       0.584004       0.516567      -0.983750       0.034662      -0.014979      -0.011179       0.039380      -0.007659      -0.002566       0.020727      -0.185916      -0.143763      -0.069465      -0.050352       0.119817              9.461619      12.832431      -0.612984       0.582972       4.654614      -1.933753      10.897811           0.000023
           21              C       6.373619       7.279108       8.278448       0.722439      24.054075 0.22565297E+03  0.46115090E+04                                 7.989326                            5.534846      -0.476228       1.919703                    0.998206      21.909387      63.478548       0.588712       0.509098      -0.988226      -0.031971      -0.003149       0.005203       0.032544       0.005819       0.004269       0.061417      -0.167547      -0.096955      -0.068158      -0.056150       0.124308              9.842152      13.261730      -1.225085       0.261064       6.179831      -3.355959      10.084896           0.000022
           22              C       7.827613       7.354626       7.910373      -0.210777      42.191701 0.56670525E+03  0.14281020E+05                                10.748098                            8.088212      -0.468382       1.828060                    0.997447      31.332753      94.224842       0.561468       0.432892      -1.050608      -0.016723       0.000540       0.003357       0.017066      -0.006594       0.034255      -0.025373      -0.008740       0.157503      -0.043289      -0.028770       0.072058             12.877116      21.193284       0.068489      -3.429258      10.064722       0.485340       7.373343           0.000001
           23              C      -3.148603       6.233698       7.526801       0.162974      31.060760 0.40777402E+03  0.94514959E+04                                 8.764991                            6.951848       0.083220       2.031760                    0.999747      26.756882      76.829117       0.594583       0.444439      -1.045127      -0.099096      -0.074476      -0.006829       0.124150       0.028372       0.002198       0.005986      -0.063992      -0.009244      -0.041223      -0.003924       0.045147              9.775649      14.151142      -0.328826      -1.799183       9.646774       1.288312       5.529029           0.000008
           24              C      -1.780292       6.236566       7.367948       0.183446      31.580179 0.41767529E+03  0.97446265E+04                                 8.899822                            7.063003      -0.081962       1.976558                    0.999609      26.888336      77.600215       0.586149       0.447890      -1.042530       0.094662      -0.066386      -0.035109       0.120833      -0.025849      -0.002878       0.002481      -0.056036      -0.038909      -0.031805      -0.012996       0.044801              9.926808      14.357592       0.695026      -1.555023       9.703978       1.375038       5.718854           0.000010
           25              C      -1.024994       7.395786       7.583626      -0.229889      43.303643 0.57520070E+03  0.14534969E+05                                10.887380                            8.112812      -0.373226       1.858023                    0.997273      31.441365      94.380760       0.564881       0.429096      -1.053949       0.010595       0.003182      -0.016696       0.020029      -0.000774       0.002083      -0.019423      -0.025420       0.044463      -0.020254      -0.009893       0.030147             13.104666      22.259903       1.103386      -2.228860      10.270674       0.691750       6.783421           0.000000
           26              C       0.603319      -3.126720       7.955575       0.180112      31.149457 0.42564539E+03  0.10017994E+05                                 8.920222                            7.192342      -0.282330       1.911376                    0.999083      27.447644      80.618944       0.571017       0.455747      -1.033824       0.099461       0.070904       0.005256       0.122260       0.031166      -0.003314       0.012847      -0.056809      -0.040087      -0.038335      -0.012231       0.050567              9.998403      15.258315       0.037073      -1.372535       8.669224       0.667215       6.067670           0.000005
           27              C      -0.763071      -3.142236       8.087307       0.159472      31.414207 0.43074946E+03  0.10156780E+05                                 8.924062                            7.207170      -0.213344       1.932100                    0.998959      27.542430      80.670402       0.574432       0.452206      -1.037025      -0.092636       0.064604       0.047422       0.122491      -0.020213      -0.012260       0.020744      -0.063955      -0.037719      -0.034034      -0.018502       0.052536              9.982592      15.006304       0.327988      -1.345880       9.023921       0.230905       5.917551           0.000010
           28              C       0.449017       7.386817       7.451894       0.678333      20.918734 0.23568991E+03  0.48872665E+04                                 7.441924                            5.711739      -0.497650       1.909555                    0.997785      22.730564      67.141086       0.569055       0.519071      -0.979832       0.021701       0.019934      -0.010502       0.031282       0.010549       0.019270       0.052823      -0.088716       0.268556      -0.091489      -0.024774       0.116264              8.726713      13.479273       0.725029      -1.123343       7.255540      -1.436109       5.445326           0.000020
           29              C       0.399227       2.357264       1.272117       0.731678      21.432236 0.22474156E+03  0.45837688E+04                                 7.511221                            5.557368      -0.488006       1.928367                    0.997840      21.520529      62.092002       0.582748       0.515331      -0.986185      -0.011540      -0.029964      -0.015425       0.035622       0.021846      -0.080157      -0.030076       0.111519       0.022519      -0.072406      -0.047621       0.120026              9.104561       6.219886       0.432773       2.518527      12.436318       2.991539       8.657480           0.000028
           30              C       0.697290       3.650624       1.997934      -0.215457      46.573424 0.53094465E+03  0.13063828E+05                                11.215607                            7.660928      -0.224956       1.903777                    0.998589      30.262613      87.718499       0.600537       0.414519      -1.070171      -0.000554      -0.011415      -0.009457       0.014834      -0.014537       0.023454      -0.046221      -0.015226       0.114282      -0.039141      -0.034235       0.073377             14.499975      11.352065       2.332828      -0.009343      20.914473       8.975259      11.233385          -0.000006
           31              C       1.975133       4.166416       2.028930       0.168365      34.033004 0.38665628E+03  0.88003585E+04                                 9.145586                            6.646001       0.070298       2.022766                    0.999779      26.282316      73.593038       0.628209       0.428378      -1.059980       0.046418      -0.086158      -0.073887       0.122626      -0.031124      -0.025515      -0.001703       0.038170       0.006445      -0.042592      -0.003799       0.046391             11.031290      10.217896       1.640396      -0.616663      14.202698       5.895765       8.673277           0.000010
           32              C       2.292401       5.290759       2.757330       0.164137      35.417935 0.40570907E+03  0.93569355E+04                                 9.453516                            6.852080      -0.016508       1.992845                    0.999727      26.695592      75.541747       0.611964       0.433972      -1.055280       0.094582       0.073277       0.034562       0.124539       0.010359      -0.000287      -0.015396       0.070388      -0.033134      -0.039347      -0.002985       0.042332             11.430383      10.085327       1.551265      -0.721277      14.751703       6.404691       9.454119           0.000011
           33              C       1.312995       5.956379       3.489605      -0.223278      47.629841 0.55494855E+03  0.13843772E+05                                11.464091                            7.889041      -0.292773       1.878091                    0.998495      30.968756      91.191000       0.583818       0.420559      -1.063416       0.001710       0.010060       0.006843       0.012286      -0.021926       0.013030      -0.044650      -0.035620       0.038253      -0.038128      -0.025579       0.063707             14.685019      12.062556       2.875837       0.640807      18.793010       9.559732      13.199490          -0.000004
           34              C       0.027889       5.453102       3.437945       0.164671      34.321923 0.39504034E+03  0.90514071E+04                                 9.231528                            6.743669       0.051013       2.014745                    0.999778      26.552331      74.918347       0.619226       0.431700      -1.056546      -0.046543       0.077003       0.080080       0.120451      -0.032018      -0.023548       0.002694       0.038750      -0.011128      -0.038529      -0.010048       0.048577             11.098111      10.468839       1.409930      -0.586279      13.761518       6.005103       9.063977           0.000008
           35              C      -0.276313       4.314204       2.710836       0.162646      34.476122 0.39803697E+03  0.91272656E+04                                 9.255694                            6.765582       0.072359       2.022389                    0.999795      26.488268      74.498830       0.619399       0.431239      -1.057992      -0.089444      -0.078241      -0.024099       0.121255       0.011872       0.003851      -0.012489       0.072069      -0.043630      -0.037863      -0.007406       0.045269             11.110702       9.871228       1.050460      -0.772358      14.457905       6.188069       9.002971           0.000011
           36              C       1.688530       7.064676       4.431100       0.715211      21.467071 0.23347497E+03  0.48227980E+04                                 7.573263                            5.696981      -0.600564       1.883329                    0.997105      22.221115      65.195360       0.568810       0.521291      -0.980233       0.017183       0.024181       0.023624       0.037922       0.036082      -0.073446      -0.036693       0.085778      -0.020785      -0.066212      -0.048320       0.114531              9.050206       6.604862       0.159728       2.516387      11.325333       3.302772       9.220424           0.000027
           37              C       7.460383      10.663980       1.406432       0.683717      21.308106 0.23065454E+03  0.47539830E+04                                 7.495063                            5.631622      -0.425333       1.937890                    0.997664      22.440511      65.942647       0.576334       0.515628      -0.982108       0.019652       0.014825      -0.016441       0.029602       0.016472       0.017584       0.079580      -0.131325       0.157952      -0.094621      -0.033863       0.128485              8.906839      13.200840       0.280788      -1.436480       6.575092      -2.330310       6.944586           0.000018
           38              C       5.975436      10.746632       1.553662      -0.226155      42.895729 0.56797657E+03  0.14308352E+05                                10.831507                            8.072279      -0.362410       1.862919                    0.997515      31.293287      93.817847       0.565137       0.430223      -1.053170       0.016820      -0.000017      -0.018234       0.024807       0.004500       0.006310      -0.009316      -0.009865       0.089003      -0.023217      -0.009057       0.032274             13.052921      21.932076       0.569598      -2.653436      10.526051      -0.692279       6.700636          -0.000001
           39              C       7.653106       0.293981       1.685394       0.181782      30.887756 0.41456691E+03  0.96582076E+04                                 8.757751                            7.026585      -0.062096       1.981507                    0.999696      26.938398      77.797888       0.588680       0.446607      -1.042831       0.099098       0.066642      -0.014144       0.120256       0.030672      -0.005094       0.001209      -0.045674      -0.036135      -0.033432      -0.010856       0.044289              9.772179      14.519654       0.093929      -1.426303       9.384985      -0.208781       5.411898           0.000007
           40              C       6.278702       0.349154       1.866202       0.160437      31.341516 0.41835613E+03  0.97608462E+04                                 8.824604                            7.051758      -0.014012       2.000084                    0.999242      26.970162      77.742963       0.588959       0.445738      -1.044176      -0.092182       0.077138       0.025092       0.122790      -0.022486      -0.004951       0.007856      -0.068941      -0.033304      -0.035869      -0.012190       0.048060              9.853611      14.547232       0.458433      -1.511391       9.651061      -0.548488       5.362539           0.000008
           41              C       5.521619      -0.795881       1.935943      -0.216232      41.722922 0.56344643E+03  0.14158559E+05                                10.612751                            8.032472      -0.363937       1.860751                    0.998082      31.159036      93.141325       0.567626       0.429415      -1.054207      -0.015093       0.002350       0.004788       0.016008      -0.007454       0.021153       0.000356      -0.001234       0.191701      -0.042067      -0.026282       0.068349             12.625463      20.883030       0.350608      -2.491762      10.383147      -0.720460       6.610214           0.000006
           42              C       3.834584       9.659141       1.806794       0.154615      31.135381 0.41067056E+03  0.95490727E+04                                 8.814202                            6.997844       0.094340       2.036013                    0.999395      26.974633      77.939625       0.589077       0.447163      -1.042047      -0.101021      -0.073453       0.009627       0.125273       0.031021      -0.003124      -0.002401      -0.070424      -0.027841      -0.042418      -0.009334       0.051752              9.922507      14.517418       0.217897      -1.585610       9.985811      -0.427694       5.264294           0.000002
           43              C       5.197854       9.598625       1.619528       0.178214      31.386805 0.41784372E+03  0.97618446E+04                                 8.897194                            7.081775      -0.097825       1.971296                    0.999428      27.051281      78.446228       0.582487       0.450092      -1.039940       0.091457      -0.071559      -0.025322       0.118854      -0.024910       0.000189      -0.000700      -0.057817      -0.041727      -0.031206      -0.013918       0.045123             10.000354      14.837407       0.857331      -1.830034       9.667350      -0.201762       5.496306           0.000008
           44              C       4.036900      -0.774099       2.222653       0.741420      22.887620 0.21904106E+03  0.44472219E+04                                 7.793268                            5.493011      -0.511080       1.919066                    0.998003      21.551249      62.420052       0.584004       0.516567      -0.983750      -0.034662       0.014979       0.011179       0.039380      -0.007659      -0.002566       0.020728      -0.185916      -0.143762      -0.069465      -0.050352       0.119817              9.461616      12.832426      -0.612982       0.582971       4.654613      -1.933753      10.897807           0.000023
           45              C       0.492524      -1.256191       4.636447       0.722439      24.054076 0.22565297E+03  0.46115092E+04                                 7.989326                            5.534846      -0.476229       1.919703                    0.998206      21.909388      63.478551       0.588712       0.509098      -0.988226       0.031971       0.003149      -0.005203       0.032544       0.005819       0.004269       0.061416      -0.167547      -0.096956      -0.068158      -0.056150       0.124308              9.842152      13.261729      -1.225085       0.261064       6.179832      -3.355960      10.084896           0.000024
           46              C      -0.961470      -1.331709       5.004522      -0.210777      42.191722 0.56670562E+03  0.14281032E+05                                10.748101                            8.088215      -0.468383       1.828060                    0.997447      31.332764      94.224883       0.561468       0.432892      -1.050608       0.016723      -0.000540      -0.003357       0.017065      -0.006594       0.034254      -0.025373      -0.008741       0.157503      -0.043289      -0.028770       0.072058             12.877120      21.193293       0.068490      -3.429259      10.064723       0.485339       7.373345           0.000000
           47              C      10.014746      -0.210781       5.388094       0.162974      31.060746 0.40777391E+03  0.94514918E+04                                 8.764986                            6.951846       0.083221       2.031761                    0.999747      26.756874      76.829068       0.594584       0.444439      -1.045127       0.099096       0.074476       0.006829       0.124150       0.028372       0.002198       0.005987      -0.063992      -0.009243      -0.041223      -0.003924       0.045147              9.775642      14.151132      -0.328828      -1.799182       9.646768       1.288310       5.529026           0.000008
           48              C       8.646435      -0.213649       5.546947       0.183446      31.580166 0.41767513E+03  0.97446213E+04                                 8.899819                            7.063001      -0.081961       1.976559                    0.999609      26.888328      77.600175       0.586150       0.447890      -1.042531      -0.094662       0.066386       0.035109       0.120833      -0.025849      -0.002878       0.002481      -0.056036      -0.038908      -0.031805      -0.012996       0.044801              9.926803      14.357584       0.695025      -1.555022       9.703975       1.375037       5.718852           0.000010
           49              C       7.891137      -1.372869       5.331269      -0.229889      43.303642 0.57520073E+03  0.14534970E+05                                10.887379                            8.112812      -0.373225       1.858023                    0.997273      31.441365      94.380756       0.564881       0.429096      -1.053949      -0.010595      -0.003182       0.016696       0.020029      -0.000774       0.002083      -0.019423      -0.025420       0.044463      -0.020254      -0.009893       0.030147             13.104665      22.259900       1.103386      -2.228860      10.270673       0.691750       6.783421           0.000001
           50              C       6.262824       9.149637       4.959320       0.180112      31.149463 0.42564549E+03  0.10017997E+05                                 8.920222                            7.192342      -0.282328       1.911377                    0.999083      27.447646      80.618941       0.571017       0.455747      -1.033824      -0.099461      -0.070904      -0.005256       0.122260       0.031166      -0.003313       0.012847      -0.056809      -0.040088      -0.038335      -0.012232       0.050567              9.998403      15.258315       0.037073      -1.372535       8.669223       0.667215       6.067669           0.000005
           51              C       7.629214       9.165153       4.827588       0.159472      31.414207 0.43074947E+03  0.10156780E+05                                 8.924060                            7.207169      -0.213342       1.932100                    0.998959      27.542430      80.670391       0.574432       0.452206      -1.037025       0.092637      -0.064604      -0.047422       0.122491      -0.020213      -0.012260       0.020744      -0.063955      -0.037719      -0.034034      -0.018502       0.052536              9.982590      15.006302       0.327988      -1.345879       9.023919       0.230905       5.917550           0.000010
           52              C       6.417126      -1.363900       5.463001       0.678333      20.918741 0.23569001E+03  0.48872687E+04                                 7.441924                            5.711739      -0.497650       1.909555                    0.997785      22.730562      67.141070       0.569055       0.519071      -0.979832      -0.021700      -0.019934       0.010502       0.031282       0.010549       0.019270       0.052823      -0.088716       0.268556      -0.091489      -0.024775       0.116264              8.726714      13.479273       0.725029      -1.123343       7.255541      -1.436110       5.445326           0.000020
           53              O       5.858313       4.661557      11.190757      -0.634281      38.610059 0.62109943E+03  0.15492089E+05                                 9.150452                            7.786143       0.221343       2.109873                    0.996218      28.794807      77.304338       0.670876       0.366028      -1.132559      -0.012333      -0.062109      -0.027593       0.069072      -0.020818      -0.048694      -0.053565       0.080690       0.036753      -0.093351       0.017041       0.076310             10.239631       7.381452      -2.442412       0.829923      16.020980      -1.557497       7.316460          -0.000014
           54              O       7.246533       3.613819      12.619144      -0.665804      37.978067 0.60363276E+03  0.14991773E+05                                 9.085480                            7.685918       0.124416       2.064804                    0.995771      29.510317      79.788782       0.672010       0.366986      -1.128623      -0.015459      -0.044367      -0.064907       0.080127       0.027889      -0.024346      -0.036031       0.104169       0.057277      -0.078095       0.006172       0.071923             10.221262       9.059602       1.521316       4.254705       8.274982       2.902094      13.329204          -0.000019
           55              O       5.797760      -2.143329       8.614235      -0.650103      40.352037 0.68767761E+03  0.17609052E+05                                 9.455826                            8.227253       0.104781       2.056086                    0.995749      29.798362      81.267033       0.648036       0.369110      -1.129287       0.017828       0.048621       0.036739       0.063495      -0.019170      -0.053580      -0.060612       0.026248      -0.087603      -0.099705       0.033480       0.066225             10.394271       7.931466      -2.486114       0.153814      15.693478       0.242955       7.557870          -0.000018
           56              O       4.312084      -0.739731       7.631411      -0.671209      39.389560 0.63045215E+03  0.15857298E+05                                 9.371816                            7.894435       0.020092       2.025118                    0.995926      30.026888      82.179769       0.656913       0.370699      -1.123774       0.017756       0.006969       0.084428       0.086556       0.031825      -0.024053      -0.046201       0.080357      -0.032263      -0.071594      -0.003986       0.075580             10.658816      10.086103       0.981863       4.966680       7.384753       1.995352      14.505593          -0.000017
           57              O      -1.223028      -3.738481      10.936333      -0.594929      33.809643 0.58324951E+03  0.14356783E+05                                 8.388261                            7.574565       0.202500       2.103593                    0.996162      28.639717      77.004318       0.674545       0.368886      -1.127551       0.060338       0.050823      -0.013831       0.080094      -0.048087       0.050700       0.035920      -0.136843       0.128848      -0.126057       0.045133       0.080924              8.964183       9.366901      -1.751019       1.394309       7.730826      -2.697066       9.794823          -0.000018
           58              O      -3.551351       6.127355      12.181329      -0.770359      57.731491 0.92492418E+03  0.25568755E+05                                12.130169                            9.597641      -0.263510       1.896006                    0.997043      32.979384      94.209023       0.593265       0.373469      -1.123202       0.088075      -0.002910      -0.064332       0.109107       0.053476      -0.010663       0.046416      -0.083169       0.067181      -0.087855       0.005922       0.081933             14.650601      16.959880       5.285086      -4.891107      12.690335      -4.855210      14.301587          -0.000013
           59              O       5.952754      -5.013035      11.660859      -0.642699      45.434725 0.62492910E+03  0.15594424E+05                                10.224749                            7.789831       0.257340       2.125958                    0.993670      28.719190      76.841612       0.674079       0.364130      -1.135281      -0.068262      -0.050709       0.024824       0.088585      -0.018490       0.053235       0.005037      -0.112252       0.027961      -0.091905       0.036920       0.054985             12.359423      16.226375      -2.351163       6.479844       6.531937      -2.834636      14.319956          -0.000022
           60              O       3.167128       6.964793       9.516986      -0.691969      47.470277 0.67260796E+03  0.17165568E+05                                10.547793                            8.136861       0.062531       2.032071                    0.996370      30.271221      83.009976       0.650170       0.369133      -1.126800      -0.013940      -0.021193       0.073197       0.077468       0.001039      -0.020414       0.016337      -0.188000      -0.084504      -0.087209      -0.022816       0.110025             12.463127       9.914537       0.552277      -2.719386       7.307123      -4.425755      20.167721          -0.000022
           61              O       6.132574       6.654657       9.321971      -0.669658      45.866567 0.65068970E+03  0.16446777E+05                                10.286180                            7.977677       0.108537       2.054096                    0.996495      29.731974      80.778296       0.660677       0.366784      -1.130140       0.015880      -0.070068      -0.085138       0.111401       0.020270      -0.003240       0.007711      -0.165163      -0.038815      -0.078825      -0.013180       0.092006             12.165310       9.147290       1.034966      -2.387473       8.934650      -6.123952      18.413988          -0.000021
           62              O       5.542879       7.811979       7.503554      -0.651506      48.978308 0.66057715E+03  0.16744802E+05                                10.818310                            8.068681       0.050075       2.050463                    0.993835      29.309779      79.513621       0.653788       0.369584      -1.129001       0.073103       0.062318       0.005401       0.096212      -0.036032       0.039994       0.018858      -0.114779      -0.003439      -0.088965       0.019746       0.069219             13.337736      18.499394      -4.667054       5.781189       8.872886      -4.420212      12.640926          -0.000021
           63              O       1.058503       8.466153       7.121273      -0.781329      57.514946 0.96538471E+03  0.26975339E+05                                12.114622                            9.810435      -0.299455       1.880856                    0.997169      33.341933      95.767805       0.586317       0.373859      -1.122871      -0.081346      -0.023782       0.061554       0.104746       0.057704       0.004291       0.040891      -0.050802       0.154132      -0.091392       0.008537       0.082855             14.443425      17.473553       6.466191      -2.828966      14.289108      -3.616426      11.567614          -0.000013
           64              O       1.103444       6.359798       7.694694      -0.590900      29.690324 0.51653725E+03  0.12333734E+05                                 7.613241                            7.061457       0.399094       2.168645                    0.997332      28.198653      74.661922       0.708590       0.362008      -1.132925      -0.058869      -0.055894       0.006757       0.081458      -0.066994       0.035826       0.019430      -0.112572       0.191106      -0.127986       0.055305       0.072681              7.880541       8.804225      -1.796986       0.865573       7.951684      -1.299359       6.885715          -0.000019
           65              O       1.007830       1.361360       1.724138      -0.634281      38.610034 0.62109894E+03  0.15492073E+05                                 9.150448                            7.786140       0.221344       2.109874                    0.996218      28.794797      77.304299       0.670876       0.366028      -1.132559       0.012333       0.062109       0.027593       0.069073      -0.020818      -0.048694      -0.053565       0.080690       0.036753      -0.093351       0.017040       0.076310             10.239626       7.381449      -2.442412       0.829923      16.020970      -1.557497       7.316457          -0.000014
           66              O      -0.380390       2.409098       0.295751      -0.665805      37.978165 0.60363467E+03  0.14991833E+05                                 9.085498                            7.685932       0.124412       2.064802                    0.995771      29.510351      79.788921       0.672009       0.366987      -1.128623       0.015459       0.044367       0.064907       0.080127       0.027890      -0.024346      -0.036031       0.104170       0.057278      -0.078096       0.006172       0.071924             10.221284       9.059618       1.521321       4.254715       8.275000       2.902105      13.329234          -0.000019
           67              O       1.068383       8.166246       4.300660      -0.650103      40.351989 0.68767655E+03  0.17609018E+05                                 9.455818                            8.227247       0.104782       2.056086                    0.995749      29.798343      81.266958       0.648036       0.369110      -1.129287      -0.017828      -0.048621      -0.036739       0.063495      -0.019170      -0.053580      -0.060611       0.026248      -0.087601      -0.099705       0.033480       0.066225             10.394262       7.931460      -2.486113       0.153814      15.693465       0.242953       7.557863          -0.000017
           68              O       2.554059       6.762648       5.283484      -0.671209      39.389654 0.63045393E+03  0.15857355E+05                                 9.371834                            7.894449       0.020090       2.025117                    0.995926      30.026914      82.179892       0.656912       0.370699      -1.123774      -0.017756      -0.006969      -0.084428       0.086556       0.031825      -0.024053      -0.046201       0.080359      -0.032262      -0.071594      -0.003986       0.075580             10.658839      10.086122       0.981868       4.966691       7.384768       1.995360      14.505627          -0.000018
           69              O       8.089171       9.761398       1.978562      -0.594929      33.809615 0.58324885E+03  0.14356762E+05                                 8.388256                            7.574560       0.202500       2.103593                    0.996162      28.639705      77.004269       0.674546       0.368886      -1.127551      -0.060338      -0.050824       0.013831       0.080094      -0.048087       0.050700       0.035920      -0.136845       0.128846      -0.126058       0.045134       0.080924              8.964178       9.366893      -1.751019       1.394309       7.730824      -2.697065       9.794816          -0.000018
           70              O      10.417494      -0.104438       0.733566      -0.770359      57.731485 0.92492402E+03  0.25568749E+05                                12.130168                            9.597640      -0.263510       1.896006                    0.997043      32.979381      94.209014       0.593265       0.373469      -1.123202      -0.088075       0.002910       0.064332       0.109107       0.053476      -0.010663       0.046416      -0.083169       0.067181      -0.087855       0.005922       0.081933             14.650600      16.959877       5.285085      -4.891106      12.690335      -4.855210      14.301587          -0.000014
           71              O       0.913389      11.035952       1.254036      -0.642698      45.434684 0.62492853E+03  0.15594406E+05                                10.224742                            7.789826       0.257341       2.125959                    0.993670      28.719181      76.841573       0.674080       0.364130      -1.135281       0.068262       0.050709      -0.024824       0.088585      -0.018490       0.053235       0.005037      -0.112252       0.027961      -0.091905       0.036919       0.054986             12.359413      16.226361      -2.351160       6.479837       6.531933      -2.834634      14.319945          -0.000022
           72              O       3.699015      -0.941876       3.397909      -0.691969      47.470245 0.67260751E+03  0.17165553E+05                                10.547786                            8.136856       0.062533       2.032072                    0.996370      30.271218      83.009946       0.650170       0.369133      -1.126800       0.013940       0.021193      -0.073197       0.077468       0.001039      -0.020414       0.016338      -0.188000      -0.084505      -0.087209      -0.022817       0.110026             12.463118       9.914530       0.552277      -2.719387       7.307119      -4.425753      20.167704          -0.000022
           73              O       0.733569      -0.631740       3.592924      -0.669658      45.866544 0.65068932E+03  0.16446764E+05                                10.286176                            7.977674       0.108538       2.054096                    0.996495      29.731969      80.778271       0.660677       0.366784      -1.130140      -0.015880       0.070069       0.085138       0.111401       0.020270      -0.003240       0.007711      -0.165163      -0.038816      -0.078825      -0.013181       0.092006             12.165304       9.147285       1.034966      -2.387472       8.934649      -6.123951      18.413979          -0.000022
           74              O       1.323264      -1.789062       5.411341      -0.651506      48.978342 0.66057771E+03  0.16744820E+05                                10.818315                            8.068685       0.050072       2.050462                    0.993835      29.309791      79.513667       0.653788       0.369584      -1.129001      -0.073103      -0.062318      -0.005401       0.096212      -0.036032       0.039994       0.018858      -0.114779      -0.003440      -0.088965       0.019746       0.069219             13.337742      18.499403      -4.667057       5.781192       8.872891      -4.420215      12.640931          -0.000020
           75              O       5.807640      -2.443236       5.793622      -0.781329      57.514964 0.96538502E+03  0.26975349E+05                                12.114624                            9.810436      -0.299455       1.880856                    0.997169      33.341939      95.767823       0.586317       0.373859      -1.122872       0.081346       0.023782      -0.061555       0.104746       0.057704       0.004290       0.040891      -0.050803       0.154131      -0.091392       0.008537       0.082855             14.443428      17.473558       6.466193      -2.828967      14.289110      -3.616427      11.567615          -0.000013
           76              O       5.762699      -0.336881       5.220201      -0.590899      29.690245 0.51653542E+03  0.12333679E+05                                 7.613225                            7.061443       0.399101       2.168648                    0.997332      28.198618      74.661777       0.708591       0.362008      -1.132925       0.058869       0.055895      -0.006757       0.081458      -0.066994       0.035826       0.019429      -0.112573       0.191105      -0.127986       0.055306       0.072681              7.880524       8.804204      -1.796983       0.865571       7.951669      -1.299356       6.885700          -0.000020
           77              F       3.907762       2.459516      11.563997      -0.105870      14.130273 0.17905618E+03  0.32222254E+04                                 4.470323                            4.002034       1.099642       2.613769                    0.999159      18.049964      39.125617       1.014696       0.335431      -1.175650       0.082094      -0.042831      -0.052267       0.106328      -0.061388      -0.066178       0.040137       0.051424      -0.028935      -0.062931      -0.055250       0.118182              4.767835       5.003229      -1.393075      -1.553662       4.737099       1.478504       4.563176           0.000002
           78              F       3.307848       0.294111      10.140776      -0.100346      13.001162 0.16763131E+03  0.29790757E+04                                 4.231435                            3.890155       0.903400       2.541353                    0.998533      18.170072      39.649196       1.018052       0.338540      -1.168310       0.099025       0.026985      -0.008311       0.102972       0.061727       0.006628       0.000245       0.149161      -0.169672      -0.068869      -0.056441       0.125310              4.345545       5.606184       1.320344      -0.004679       4.224514       0.282778       3.205938          -0.000003
           79              F       7.797947       0.001043       8.749841      -0.100428      14.768733 0.18941142E+03  0.34588222E+04                                 4.631891                            4.143443       1.005542       2.585222                    0.998490      18.095034      39.586109       0.986816       0.339897      -1.171091      -0.083735       0.038604       0.053742       0.106724      -0.055840      -0.068143       0.042561       0.055283       0.008708      -0.063762      -0.053525       0.117287              4.953098       5.233026      -1.433297      -1.656062       4.686336       1.484399       4.939932           0.000000
           80              F      -3.285067       2.198180      10.151107      -0.101742      12.505230 0.16080191E+03  0.28260554E+04                                 4.098424                            3.791727       1.040273       2.591553                    0.998969      18.039421      39.051112       1.039447       0.335285      -1.172001      -0.102631      -0.034378       0.011408       0.108836       0.064153      -0.002724      -0.003929       0.130471      -0.178222      -0.063489      -0.057798       0.121288              4.180464       5.414602       1.262961       0.019105       4.042569       0.290149       3.084220          -0.000005
           81              F      -1.464376       4.581613      11.224335      -0.090129      13.518497 0.17986749E+03  0.32489600E+04                                 4.351306                            4.046056       0.929033       2.560336                    0.998311      18.025418      39.480964       0.993510       0.341305      -1.167506       0.037410       0.093467       0.004762       0.100788       0.076804       0.001230       0.001383      -0.072512      -0.173824      -0.058004      -0.055917       0.113922              4.482969       4.672689       1.622891      -0.018665       5.413109      -0.020538       3.363110          -0.000008
           82              F       1.178168       4.483097      10.913086      -0.096747      12.060627 0.15812852E+03  0.27659625E+04                                 3.979786                            3.751629       1.208073       2.657673                    0.999362      17.878270      38.543233       1.049081       0.333780      -1.173950      -0.043485       0.096632       0.006281       0.106151      -0.073425      -0.006747       0.013064      -0.107490      -0.156353      -0.064935      -0.053385       0.118320              4.033498       3.875946      -1.286212      -0.061002       5.151843       0.069725       3.072703          -0.000012
           83              F       3.731921      -2.493521      11.038361      -0.099088      13.744948 0.18030656E+03  0.32579512E+04                                 4.417276                            4.049738       1.141563       2.638211                    0.998882      18.041315      39.485560       0.993801       0.341094      -1.168019      -0.052548      -0.085141      -0.002881       0.100092       0.087661      -0.012096      -0.014980      -0.083313      -0.148276      -0.072575      -0.051304       0.123879              4.630689       4.485676       1.804241      -0.359591       6.037446      -0.539199       3.368945          -0.000005
           84              F       1.110510      -2.375190      11.427099      -0.085977      12.350689 0.16577873E+03  0.29371218E+04                                 4.067769                            3.868913       0.916688       2.555528                    0.998400      17.940100      39.050107       1.021016       0.338595      -1.168604       0.026067      -0.089408      -0.011320       0.093816      -0.074705      -0.002066       0.013887      -0.111909      -0.182539      -0.066751      -0.057969       0.124720              4.091895       3.746217      -0.903683      -0.299622       5.128572       0.360331       3.400896          -0.000005
           85              F       7.855724       5.089149       7.317580      -0.103462      11.917720 0.15424967E+03  0.26809701E+04                                 3.943749                            3.691990       1.118475       2.619158                    0.999217      17.913691      38.475899       1.063434       0.331381      -1.176263       0.050994       0.090440       0.020052       0.105745       0.082564       0.010367       0.022205      -0.088063      -0.149821      -0.069005      -0.052992       0.121997              4.008742       3.720609       1.196480       0.082226       5.268573       0.372843       3.037042          -0.000010
           86              F      -1.187236       5.110333       6.980501      -0.088731      12.416821 0.16304485E+03  0.28746265E+04                                 4.077133                            3.821197       0.970245       2.569325                    0.998901      17.923488      38.827257       1.034448       0.335833      -1.171844      -0.025905       0.086307       0.031266       0.095381      -0.075124      -0.024445       0.045134      -0.083122      -0.130528      -0.064689      -0.058688       0.123376              4.148736       3.706400      -0.942198      -0.534703       5.191085       0.886294       3.548721          -0.000004
           87              F       1.253363      -1.998792       8.261658      -0.096564      13.786787 0.19084925E+03  0.35050468E+04                                 4.436425                            4.202394       0.785175       2.507751                    0.997339      18.274179      40.596152       0.961100       0.347004      -1.160604      -0.034973      -0.086906      -0.022320       0.096301       0.071471       0.026052       0.038732      -0.073289      -0.156399      -0.065187      -0.053901       0.119087              4.516316       4.669431       1.359226       0.377065       4.982024       0.297855       3.897494          -0.000007
           88              F      -1.391456      -2.023795       8.460548      -0.094265      13.206671 0.17827775E+03  0.32157384E+04                                 4.280732                            4.031644       1.005308       2.589523                    0.998367      18.073939      39.665525       0.993171       0.341899      -1.166043       0.045236      -0.090520      -0.019473       0.103051      -0.071092      -0.019586       0.037114      -0.086385      -0.118897      -0.063464      -0.050961       0.114424              4.380991       4.366117      -1.498117      -0.320595       5.101955       0.302010       3.674901          -0.000008
           89              F       2.958381       3.563401       1.350898      -0.105870      14.130277 0.17905624E+03  0.32222267E+04                                 4.470324                            4.002035       1.099643       2.613770                    0.999159      18.049964      39.125618       1.014696       0.335431      -1.175650      -0.082094       0.042831       0.052267       0.106329      -0.061388      -0.066178       0.040137       0.051424      -0.028936      -0.062931      -0.055250       0.118182              4.767836       5.003231      -1.393075      -1.553663       4.737100       1.478505       4.563177           0.000002
           90              F       3.558295       5.728806       2.774119      -0.100347      13.001187 0.16763171E+03  0.29790848E+04                                 4.231442                            3.890161       0.903401       2.541353                    0.998533      18.170078      39.649227       1.018050       0.338540      -1.168310      -0.099025      -0.026984       0.008311       0.102972       0.061727       0.006628       0.000245       0.149161      -0.169671      -0.068869      -0.056441       0.125310              4.345553       5.606195       1.320347      -0.004679       4.224521       0.282779       3.205943          -0.000003
           91              F      -0.931804       6.021874       4.165054      -0.100428      14.768750 0.18941169E+03  0.34588285E+04                                 4.631896                            4.143447       1.005542       2.585222                    0.998490      18.095036      39.586125       0.986815       0.339898      -1.171091       0.083735      -0.038604      -0.053743       0.106724      -0.055840      -0.068143       0.042560       0.055283       0.008708      -0.063762      -0.053525       0.117287              4.953103       5.233031      -1.433299      -1.656064       4.686341       1.484402       4.939937          -0.000000
           92              F      -1.519790       3.824737       2.763788      -0.101742      12.505297 0.16080297E+03  0.28260791E+04                                 4.098443                            3.791743       1.040265       2.591550                    0.998969      18.039439      39.051204       1.039443       0.335286      -1.172001       0.102631       0.034378      -0.011407       0.108836       0.064154      -0.002724      -0.003929       0.130471      -0.178223      -0.063489      -0.057799       0.121288              4.180484       5.414630       1.262970       0.019105       4.042588       0.290152       3.084233          -0.000005
           93              F       8.330519       1.441304       1.690560      -0.090128      13.518524 0.17986792E+03  0.32489700E+04                                 4.351314                            4.046062       0.929032       2.560336                    0.998311      18.025420      39.480988       0.993508       0.341305      -1.167506      -0.037410      -0.093467      -0.004762       0.100788       0.076804       0.001230       0.001384      -0.072512      -0.173824      -0.058004      -0.055918       0.113922              4.482978       4.672698       1.622896      -0.018665       5.413119      -0.020538       3.363115          -0.000008
           94              F       5.687975       1.539820       2.001809      -0.096747      12.060669 0.15812921E+03  0.27659779E+04                                 3.979798                            3.751640       1.208069       2.657671                    0.999362      17.878282      38.543293       1.049079       0.333781      -1.173949       0.043485      -0.096632      -0.006281       0.106151      -0.073425      -0.006747       0.013063      -0.107489      -0.156353      -0.064935      -0.053385       0.118320              4.033510       3.875958      -1.286217      -0.061002       5.151860       0.069725       3.072711          -0.000011
           95              F       3.134222       8.516438       1.876534      -0.099088      13.744919 0.18030609E+03  0.32579404E+04                                 4.417269                            4.049731       1.141568       2.638213                    0.998882      18.041305      39.485517       0.993803       0.341093      -1.168019       0.052548       0.085141       0.002881       0.100092       0.087661      -0.012096      -0.014980      -0.083313      -0.148274      -0.072575      -0.051304       0.123878              4.630681       4.485668       1.804236      -0.359590       6.037435      -0.539198       3.368940          -0.000005
           96              F       5.755633       8.398107       1.487796      -0.085977      12.350683 0.16577863E+03  0.29371196E+04                                 4.067768                            3.868912       0.916690       2.555529                    0.998400      17.940098      39.050096       1.021016       0.338595      -1.168604      -0.026067       0.089408       0.011321       0.093816      -0.074705      -0.002066       0.013887      -0.111909      -0.182539      -0.066751      -0.057970       0.124720              4.091893       3.746215      -0.903683      -0.299621       5.128570       0.360330       3.400895          -0.000005
           97              F      -0.989581       0.933768       5.597315      -0.103462      11.917684 0.15424908E+03  0.26809571E+04                                 3.943738                            3.691981       1.118477       2.619159                    0.999217      17.913681      38.475848       1.063436       0.331381      -1.176264      -0.050994      -0.090440      -0.020052       0.105744       0.082564       0.010367       0.022205      -0.088062      -0.149821      -0.069005      -0.052992       0.121997              4.008731       3.720600       1.196475       0.082226       5.268558       0.372841       3.037035          -0.000010
           98              F       8.053379       0.912584       5.934394      -0.088730      12.416810 0.16304468E+03  0.28746225E+04                                 4.077130                            3.821194       0.970248       2.569326                    0.998901      17.923482      38.827235       1.034449       0.335833      -1.171845       0.025905      -0.086307      -0.031267       0.095381      -0.075124      -0.024445       0.045134      -0.083122      -0.130528      -0.064689      -0.058688       0.123376              4.148733       3.706398      -0.942197      -0.534702       5.191082       0.886293       3.548719          -0.000004
           99              F       5.612780       8.021709       4.653237      -0.096564      13.786783 0.19084916E+03  0.35050448E+04                                 4.436425                            4.202393       0.785177       2.507753                    0.997339      18.274172      40.596133       0.961100       0.347004      -1.160604       0.034973       0.086906       0.022320       0.096301       0.071471       0.026052       0.038732      -0.073289      -0.156399      -0.065187      -0.053901       0.119087              4.516316       4.669431       1.359226       0.377065       4.982023       0.297855       3.897493          -0.000007
          100              F       8.257599       8.046712       4.454347      -0.094265      13.206672 0.17827777E+03  0.32157387E+04                                 4.280732                            4.031644       1.005312       2.589524                    0.998367      18.073935      39.665517       0.993171       0.341899      -1.166043      -0.045236       0.090520       0.019472       0.103050      -0.071092      -0.019586       0.037115      -0.086385      -0.118896      -0.063464      -0.050960       0.114424              4.380991       4.366117      -1.498118      -0.320595       5.101956       0.302010       3.674901          -0.000008

******************************************************
Auxiliary information for the entire system
The total spin magnetic moment of the unit cell is   -0.000145
The total net atomic charge of the unit cell is   -0.000000
Accuracy of reproducing the electrostatic potential in the unit cell:
  The inner radius (bohr) =    5.0000
  The outer radius (bohr) =   12.0000
  Valid grid points have density less than (e/(bohr^3)) =    0.0001
  The number of valid grid points were=        53539
  The rms potential error without charges in kcal/mol is=      8.60830
  The rms potential error with partial charges in kcal/mol is=      1.38771
  The RRMSE value at monopole order=      0.16121
  The rms potential error with partial charges and cloud penetration in kcal/mol is=      1.36949
  The RRMSE value at monopole order with cloud penetration is=      0.15909
  The rms potential error with partial charges and atomic dipoles in kcal/mol is=      0.42012
  The RRMSE value at dipole order=      0.04880
  The rms potential error with partial charges, atomic dipoles and cloud penetration in kcal/mol is=      0.42126
  The RRMSE value at dipole order with cloud penetration=      0.04894

******************************************************
The electron densities and ab initio electrostatic potential were computed in VASP using the PBE functional and
projector augmented wave method. See the main text of the journal article for a description of computational details.
The atomic charges, dipoles, and quadrupoles were computed with the DDEC6 method as described in
(a) T. A. Manz and N. Gabaldon Limas, RSC Adv. 6 (2016) 47771-47801 DOI: 10.1039/c6ra04656h
(b) N. Gabaldon Limas and T. A. Manz, RSC Adv. 8 (2018) 2678-2707 DOI: 10.1039/c7ra11829e.
For each atom in the material, the electron cloud parameters were fit to the spherically averaged atom-in-material
electron density using radial positions for which this density was between 10^-4 and 10^-2 electrons per cubic bohr.
The polarizabilities, dispersion coefficients, and quantum Drude oscillator (QDO) parameters were fit using the MCLF method.
The magnetic structure of the system was optimized in VASP from the default ferromagnetic initial guess using spin polarization.
The atomic spin moments (ASMs) were computed on this optimized magnetic structure using the DDEC6 partition as inputs
to the method of T. A. Manz and D. S. Sholl, J. Chem. Theory Comput. 7 (2011) 4146-4164 DOI: 10.1021/ct200539n.
The RMSE and RRMSE were computed using a uniform grid with Ewald summation.
