# Supplementary material for: A collection of forcefield precursors for metal–organic frameworks
Source: RSC Adv. 2019 Nov 13;9(63):36492–507. doi: 10.1039/c9ra07327b (PMC9075174; doi:10.1039/c9ra07327b)
Supplement: RA-009-C9RA07327B-s5496 [file RA-009-C9RA07327B-s5496.xyz]

   50
jmolscript: load "" {1 1 1} spacegroup "x,y,z" unitcell [{      8.524700     0.000000     0.000000 }, {      1.569665    10.078904     0.000000 }, {      3.494832     4.335048     9.358486 }]
Er     4.916567    12.299210     6.180063     2.018518
Er     8.672630     2.114742     3.178423     2.018514
H      9.764165     5.414682     9.208750     0.122755
H      9.049800    12.383645     8.413279     0.109975
H      2.985763     5.883157     0.842264     0.113623
H      8.984918     9.648681     7.121808     0.118248
H     10.179014     6.567705     2.520240     0.126939
H     10.937191     5.673711     6.517250     0.118183
H      3.825032     8.999270     0.149736     0.122754
H      4.539397     2.030307     0.945207     0.109974
H     10.603434     8.530795     8.516222     0.113623
H      4.604279     4.765271     2.236678     0.118248
H      3.410183     7.846247     6.838246     0.126940
H      2.652006     8.740241     2.841236     0.118182
C     11.485610    13.234799     7.869083     0.595668
C     10.366670    13.852168     8.637883     0.001178
C      8.976286     5.009129     9.247962    -0.114607
C      9.153703    13.187292     8.741949    -0.117128
C      6.759806    10.916523     7.687341     0.602462
C      7.679842    10.094625     8.534471    -0.009991
C      3.873921     5.560114     0.521081    -0.083998
C      8.854897     9.568039     8.018444    -0.101335
C     10.028000     4.546342     4.259515     0.658321
C     10.554777     5.924464     4.488049    -0.030824
C      2.065026     6.830122     3.426610    -0.081300
C     11.015143     6.306216     5.742554    -0.111680
C      2.103587     1.179153     1.489403     0.595668
C      3.222527     0.561784     0.720603     0.001178
C      4.612911     9.404823     0.110524    -0.114605
C      4.435494     1.226660     0.616537    -0.117127
C      6.829391     3.497429     1.671145     0.602462
C      5.909355     4.319327     0.824015    -0.009993
C      9.715276     8.853838     8.837405    -0.083994
C      4.734300     4.845913     1.340042    -0.101330
C      3.561197     9.867610     5.098971     0.658319
C      3.034420     8.489488     4.870437    -0.030825
C      2.999471     7.583830     5.931876    -0.081291
C      2.574054     8.107736     3.615932    -0.111672
O     11.033090     3.725895     7.839791    -0.628557
O     11.290274    12.147474     7.235888    -0.626799
O      5.716061    11.399354     8.204865    -0.614480
O      7.037560    11.127681     6.466059    -0.696131
O     10.430898     3.573530     4.947738    -0.767380
O      9.157247     4.400809     3.368961    -0.601671
O      2.556107    10.688057     1.518695    -0.628556
O      2.298923     2.266478     2.122598    -0.626800
O      7.873136     3.014598     1.153621    -0.614480
O      6.551637     3.286271     2.892427    -0.696130
O      3.158299    10.840422     4.410748    -0.767379
O      4.431950    10.013143     5.989525    -0.601671

The following XYZ coordinates are in angstroms. Other properties are in atomic units.
The sperically averaged electron density of each atom fit to a function of the form exp(a - br)
eigen_1, eigen_2 and eigen_3 are the three eigenvalues of traceless quadrupole moment tensor
  atom number  atomic symbol              X              Y              Z     net charge C6 coefficient C8 coefficient C10 coefficient fluctuating dipole atomic polarizability isotropic forcefield polarizability              a              b squared Pearson coefficient          <r^3>          <r^4>         wp_QDO          m_QDO          q_QDO       dipole_x       dipole_y       dipole_z         dipole            Qxy            Qxz            Qyz     Q(x^2-y^2)  Q(3z^2 - R^2)        eigen_1        eigen_2        eigen_3 static polarizability      alpha(xx)      alpha(xy)      alpha(xz)      alpha(yy)      alpha(yz)      alpha(zz) atomic spin moment
            1             Er       4.916567      12.299210       6.180063       2.018518      90.442536 0.19937050E+04  0.61097806E+05                                13.491650                           12.149797       2.252869       2.485306                    0.999950      68.684143     154.494054       0.719835       0.277657      -1.322122       0.002815       0.023927      -0.045767       0.051721       0.141756      -0.021964      -0.010395       0.020953       0.185769      -0.173334       0.052944       0.120390             14.969294      15.892982      -4.465104       2.951600      15.271081      -1.558645      13.743819          -0.000016
            2             Er       8.672630       2.114742       3.178423       2.018514      90.443070 0.19937195E+04  0.61098369E+05                                13.491714                           12.149851       2.252871       2.485306                    0.999950      68.684210     154.494405       0.719833       0.277657      -1.322122      -0.002815      -0.023926       0.045768       0.051722       0.141755      -0.021964      -0.010394       0.020953       0.185770      -0.173334       0.052945       0.120389             14.969368      15.893062      -4.465130       2.951619      15.271156      -1.558658      13.743887          -0.000005
            3              H       9.764165       5.414682       9.208750       0.122755       0.878802 0.61189911E+01  0.56969145E+02                                 1.592613                            1.506431      -1.066882       2.388090                    0.997508       3.493970       9.970777       0.473038       1.390753      -0.684693       0.034423       0.014888      -0.002036       0.037560       0.005288      -0.004465       0.003658       0.007394      -0.029066      -0.012493       0.000927       0.011566              1.628548       1.962296       0.318593      -0.086947       1.585548       0.060702       1.337800           0.000005
            4              H       9.049800      12.383645       8.413279       0.109975       0.896549 0.62107262E+01  0.58164571E+02                                 1.617820                            1.519199      -1.220015       2.302569                    0.996016       3.677542      10.600299       0.469323       1.393535      -0.682870      -0.001884      -0.030317      -0.009721       0.031893       0.000184      -0.000679       0.007021       0.002592      -0.013443      -0.009329       0.003546       0.005783              1.661632       1.455590       0.160688      -0.025437       2.143975       0.322315       1.385332           0.000004
            5              H       2.985763       5.883157       0.842264       0.113623       1.170720 0.86925279E+01  0.87061971E+02                                 1.818613                            1.707338      -1.177428       2.301455                    0.996539       3.708120      10.460174       0.486295       1.257547      -0.712560      -0.041907       0.008349       0.006746       0.043259      -0.006092      -0.005164      -0.003908       0.019057      -0.010757      -0.012688      -0.001320       0.014009              1.866211       2.214907      -0.339301      -0.332786       1.613123       0.092250       1.770605           0.000017
            6              H       8.984918       9.648681       7.121808       0.118248       1.049884 0.76816223E+01  0.74963608E+02                                 1.734212                            1.644365      -0.981381       2.420522                    0.998040       3.485075       9.861430       0.475481       1.320003      -0.700520       0.000370       0.003187      -0.036074       0.036216      -0.003051      -0.001172       0.000289       0.012121       0.029303      -0.011669       0.001720       0.009949              1.762171       1.537235      -0.072083      -0.173997       1.473417      -0.088709       2.275860           0.000021
            7              H      10.179014       6.567705       2.520240       0.126939       1.278983 0.97137541E+01  0.99121826E+02                                 1.883889                            1.773483      -1.000599       2.395262                    0.997253       3.506647       9.691485       0.494340       1.214223      -0.725418      -0.024382      -0.009469      -0.042235       0.049678       0.004826       0.013546      -0.001587      -0.012845       0.037351      -0.019841       0.001461       0.018380              1.926477       1.656227       0.146259       0.238357       1.724013       0.276759       2.399189           0.000023
            8              H      10.937191       5.673711       6.517250       0.118183       1.220526 0.89716441E+01  0.91303739E+02                                 1.922169                            1.771822      -1.327446       2.231934                    0.993603       3.944036      11.514215       0.458659       1.312198      -0.699359      -0.008016      -0.021779       0.038879       0.045279       0.013101       0.007525      -0.001649      -0.003425       0.039721      -0.021174       0.005187       0.015987              1.999912       1.471519       0.162087      -0.138800       2.234549      -0.614345       2.293666           0.000010
            9              H       3.825032       8.999270       0.149736       0.122754       0.878803 0.61189955E+01  0.56969190E+02                                 1.592614                            1.506431      -1.066881       2.388091                    0.997508       3.493970       9.970774       0.473038       1.390752      -0.684693      -0.034423      -0.014887       0.002036       0.037560       0.005288      -0.004465       0.003658       0.007394      -0.029066      -0.012493       0.000927       0.011566              1.628548       1.962297       0.318594      -0.086947       1.585548       0.060702       1.337800           0.000005
           10              H       4.539397       2.030307       0.945207       0.109974       0.896552 0.62107514E+01  0.58164880E+02                                 1.617825                            1.519203      -1.220018       2.302567                    0.996016       3.677553      10.600346       0.469322       1.393537      -0.682870       0.001884       0.030317       0.009720       0.031893       0.000184      -0.000679       0.007020       0.002592      -0.013444      -0.009329       0.003547       0.005782              1.661638       1.455594       0.160689      -0.025437       2.143983       0.322317       1.385336           0.000004
           11              H      10.603434       8.530795       8.516222       0.113623       1.170724 0.86925717E+01  0.87062513E+02                                 1.818617                            1.707341      -1.177430       2.301454                    0.996539       3.708128      10.460200       0.486295       1.257545      -0.712560       0.041907      -0.008348      -0.006745       0.043259      -0.006092      -0.005164      -0.003908       0.019057      -0.010758      -0.012688      -0.001320       0.014008              1.866216       2.214913      -0.339302      -0.332787       1.613126       0.092250       1.770608           0.000017
           12              H       4.604279       4.765271       2.236678       0.118248       1.049884 0.76816187E+01  0.74963539E+02                                 1.734209                            1.644363      -0.981376       2.420524                    0.998040       3.485071       9.861406       0.475483       1.320000      -0.700520      -0.000370      -0.003186       0.036074       0.036216      -0.003051      -0.001172       0.000289       0.012122       0.029304      -0.011669       0.001720       0.009949              1.762168       1.537232      -0.072083      -0.173997       1.473415      -0.088709       2.275858           0.000021
           13              H       3.410183       7.846247       6.838246       0.126940       1.278986 0.97137785E+01  0.99122124E+02                                 1.883891                            1.773484      -1.000601       2.395260                    0.997253       3.506648       9.691486       0.494340       1.214221      -0.725418       0.024382       0.009469       0.042235       0.049678       0.004826       0.013546      -0.001587      -0.012845       0.037351      -0.019841       0.001461       0.018380              1.926479       1.656229       0.146260       0.238358       1.724014       0.276760       2.399193           0.000023
           14              H       2.652006       8.740241       2.841236       0.118182       1.220529 0.89716652E+01  0.91304003E+02                                 1.922172                            1.771824      -1.327448       2.231933                    0.993603       3.944039      11.514225       0.458659       1.312198      -0.699359       0.008016       0.021779      -0.038879       0.045279       0.013101       0.007525      -0.001649      -0.003426       0.039721      -0.021174       0.005187       0.015987              1.999915       1.471521       0.162087      -0.138800       2.234553      -0.614348       2.293671           0.000011
           15              C      11.485610      13.234799       7.869083       0.595668      22.562480 0.25156168E+03  0.52144139E+04                                 7.368854                            5.616371      -0.012481       2.052294                    0.999633      22.329168      62.448183       0.628415       0.470217      -1.021231       0.042317      -0.026662      -0.006857       0.050484       0.010741       0.076392      -0.078068      -0.070940       0.128498      -0.117696      -0.006654       0.124350              8.546680      10.417487      -0.898836      -3.120722       7.995735       2.706470       7.226819           0.000005
           16              C      10.366670      13.852168       8.637883       0.001178      34.803034 0.40661428E+03  0.93105600E+04                                 9.151541                            6.636255       0.163412       2.071266                    0.999310      26.152100      71.893663       0.658594       0.406158      -1.081252      -0.028505       0.013811       0.026909       0.041562       0.006919       0.004364      -0.003325      -0.004326      -0.028087      -0.012418       0.000487       0.011931             10.909087      13.595158      -0.674234      -4.495542      10.621159       3.628071       8.510944           0.000020
           17              C       8.976286       5.009129       9.247962      -0.114607      32.852947 0.43179633E+03  0.10197846E+05                                 9.109573                            7.086778      -0.122111       1.940996                    0.998991      29.538073      86.868625       0.594602       0.436164      -1.045384      -0.018290      -0.004760      -0.000422       0.018904       0.001297       0.000914      -0.014398       0.020684      -0.041101      -0.023926       0.006653       0.017273             10.233489      11.414270      -0.571375      -3.149458      11.178821       3.832727       8.107377           0.000033
           18              C       9.153703      13.187292       8.741949      -0.117128      33.648684 0.44129287E+03  0.10507945E+05                                 9.347705                            7.236905      -0.291506       1.883169                    0.998602      30.089484      89.659014       0.577970       0.445051      -1.037258       0.005289       0.016153       0.017809       0.024618      -0.010939       0.007399       0.001307      -0.024314       0.016156      -0.021105       0.007149       0.013956             10.530490      13.716404       0.652024      -3.662374      10.395074       2.476019       7.479992           0.000037
           19              C       6.759806      10.916523       7.687341       0.602462      23.306609 0.26000196E+03  0.54476201E+04                                 7.619553                            5.770562      -0.140804       2.010349                    0.999176      22.657121      64.229487       0.608674       0.480276      -1.013303      -0.029489       0.009120      -0.030076       0.043096       0.089878      -0.017191       0.071211      -0.043785      -0.090469      -0.118935      -0.003753       0.122688              8.950183      10.385046      -3.447498       2.292222       6.911742      -2.283238       9.553760          -0.000015
           20              C       7.679842      10.094625       8.534471      -0.009991      34.727439 0.42096356E+03  0.97414373E+04                                 9.231228                            6.821043       0.132586       2.063809                    0.999165      26.503236      73.697669       0.638615       0.414465      -1.073764       0.025890      -0.021699       0.017035       0.037833       0.014484      -0.000978       0.005731       0.006809       0.002449      -0.016786       0.001732       0.015053             11.027981      12.207213      -4.858058       1.896128       9.172563      -3.405656      11.704167           0.000003
           21              C       3.873921       5.560114       0.521081      -0.083998      32.911792 0.44145954E+03  0.10403096E+05                                 8.903716                            7.007974       0.202812       2.045793                    0.999750      28.736801      82.311862       0.623030       0.417182      -1.065290       0.020285      -0.020996      -0.009094       0.030578       0.010111      -0.002640       0.000190       0.001008      -0.079091      -0.026557       0.003188       0.023369              9.966306       9.977849      -3.388233       0.780295       8.195684      -3.060390      11.725384           0.000046
           22              C       8.854897       9.568039       8.018444      -0.101335      31.484823 0.42047687E+03  0.98567674E+04                                 8.816639                            6.969434      -0.059291       1.963911                    0.999292      29.206429      85.346954       0.603156       0.433196      -1.048022       0.003653       0.009000       0.023808       0.025713       0.028181       0.000531       0.000408      -0.011814       0.029864      -0.033771       0.009925       0.023846              9.843374      11.044897      -4.184346       0.596997       8.419961      -2.011256      10.065264           0.000037
           23              C      10.028000       4.546342       4.259515       0.658321      23.206590 0.23562210E+03  0.48359030E+04                                 7.648098                            5.546849      -0.185370       2.007417                    0.999363      21.994918      62.515986       0.609448       0.489675      -1.004416      -0.022760      -0.060434      -0.001026       0.064586      -0.039482      -0.097972       0.002559       0.103111       0.196978      -0.105594      -0.040437       0.146032              9.111657       6.579917       1.977156       2.456285      13.120377      -0.065994       7.634678           0.000013
           24              C      10.554777       5.924464       4.488049      -0.030824      37.442293 0.43879157E+03  0.10264143E+05                                 9.698807                            6.952550       0.047328       2.022170                    0.999157      27.205758      76.164851       0.633841       0.413106      -1.074195       0.005151       0.048649       0.007123       0.049437       0.001388      -0.003615       0.002521       0.024855      -0.039075      -0.014278      -0.005114       0.019392             11.836105       6.376626       4.308472       1.136021      17.980373       0.659855      11.151316           0.000001
           25              C       2.065026       6.830122       3.426610      -0.081300      34.214001 0.43774337E+03  0.10280169E+05                                 9.100489                            6.941416       0.227809       2.052185                    0.999779      28.691518      81.688278       0.631855       0.412770      -1.069536       0.009268       0.011267       0.026197       0.029985      -0.003883       0.005352       0.005551       0.038682       0.034748      -0.026495       0.008479       0.018016             10.463617       6.002344       3.377827       0.585658      15.123367      -0.389534      10.265140           0.000025
           26              C      11.015143       6.306216       5.742554      -0.111680      36.120137 0.46383999E+03  0.11092886E+05                                 9.529013                            7.213622       0.041837       1.982586                    0.999616      29.777696      86.596306       0.608779       0.420697      -1.060526      -0.011019       0.030823      -0.015550       0.036239       0.006270       0.000377      -0.019440       0.028937       0.051666      -0.031870       0.006587       0.025283             10.982292       6.087997       3.577256       0.888217      15.433775       0.640542      11.425105           0.000033
           27              C       2.103587       1.179153       1.489403       0.595668      22.562481 0.25156171E+03  0.52144147E+04                                 7.368855                            5.616372      -0.012481       2.052294                    0.999633      22.329171      62.448197       0.628415       0.470217      -1.021230      -0.042317       0.026662       0.006856       0.050484       0.010741       0.076392      -0.078068      -0.070939       0.128498      -0.117696      -0.006654       0.124350              8.546681      10.417491      -0.898836      -3.120723       7.995733       2.706469       7.226819           0.000007
           28              C       3.222527       0.561784       0.720603       0.001178      34.803020 0.40661408E+03  0.93105543E+04                                 9.151541                            6.636255       0.163412       2.071266                    0.999310      26.152090      71.893634       0.658594       0.406158      -1.081252       0.028505      -0.013811      -0.026909       0.041561       0.006919       0.004365      -0.003325      -0.004326      -0.028086      -0.012418       0.000487       0.011931             10.909086      13.595159      -0.674232      -4.495542      10.621157       3.628069       8.510942           0.000017
           29              C       4.612911       9.404823       0.110524      -0.114605      32.852847 0.43179477E+03  0.10197799E+05                                 9.109552                            7.086763      -0.122107       1.940998                    0.998991      29.538015      86.868385       0.594603       0.436164      -1.045385       0.018290       0.004760       0.000421       0.018904       0.001297       0.000914      -0.014399       0.020683      -0.041101      -0.023927       0.006654       0.017273             10.233465      11.414244      -0.571368      -3.149447      11.178794       3.832714       8.107355           0.000033
           30              C       4.435494       1.226660       0.616537      -0.117127      33.648707 0.44129311E+03  0.10507953E+05                                 9.347712                            7.236909      -0.291513       1.883167                    0.998602      30.089501      89.659117       0.577969       0.445052      -1.037257      -0.005289      -0.016153      -0.017808       0.024618      -0.010939       0.007400       0.001307      -0.024312       0.016156      -0.021105       0.007149       0.013956             10.530500      13.716417       0.652022      -3.662380      10.395083       2.476023       7.479999           0.000040
           31              C       6.829391       3.497429       1.671145       0.602462      23.306617 0.26000207E+03  0.54476228E+04                                 7.619554                            5.770563      -0.140805       2.010348                    0.999176      22.657125      64.229499       0.608674       0.480276      -1.013303       0.029488      -0.009121       0.030075       0.043096       0.089878      -0.017192       0.071211      -0.043785      -0.090470      -0.118935      -0.003753       0.122688              8.950184      10.385046      -3.447497       2.292225       6.911742      -2.283240       9.553763          -0.000014
           32              C       5.909355       4.319327       0.824015      -0.009993      34.727504 0.42096453E+03  0.97414649E+04                                 9.231238                            6.821050       0.132584       2.063808                    0.999165      26.503266      73.697764       0.638615       0.414465      -1.073764      -0.025890       0.021699      -0.017035       0.037833       0.014484      -0.000978       0.005731       0.006809       0.002450      -0.016786       0.001733       0.015053             11.027994      12.207226      -4.858064       1.896134       9.172574      -3.405664      11.704182           0.000001
           33              C       9.715276       8.853838       8.837405      -0.083994      32.911738 0.44145850E+03  0.10403065E+05                                 8.903703                            7.007962       0.202815       2.045795                    0.999750      28.736778      82.311761       0.623031       0.417181      -1.065291      -0.020285       0.020997       0.009094       0.030579       0.010110      -0.002640       0.000189       0.001009      -0.079092      -0.026557       0.003188       0.023369              9.966291       9.977839      -3.388231       0.780296       8.195673      -3.060385      11.725363           0.000049
           34              C       4.734300       4.845913       1.340042      -0.101330      31.484647 0.42047403E+03  0.98566814E+04                                 8.816597                            6.969403      -0.059278       1.963917                    0.999292      29.206328      85.346499       0.603158       0.433195      -1.048023      -0.003653      -0.008999      -0.023808       0.025712       0.028180       0.000532       0.000409      -0.011813       0.029865      -0.033771       0.009925       0.023846              9.843325      11.044837      -4.184319       0.596991       8.419917      -2.011243      10.065221           0.000040
           35              C       3.561197       9.867610       5.098971       0.658319      23.206620 0.23562245E+03  0.48359120E+04                                 7.648104                            5.546853      -0.185373       2.007415                    0.999363      21.994939      62.516059       0.609448       0.489675      -1.004416       0.022761       0.060434       0.001026       0.064586      -0.039482      -0.097973       0.002560       0.103112       0.196978      -0.105595      -0.040438       0.146032              9.111664       6.579922       1.977156       2.456288      13.120384      -0.065995       7.634684           0.000012
           36              C       3.034420       8.489488       4.870437      -0.030825      37.442375 0.43879268E+03  0.10264175E+05                                 9.698822                            6.952559       0.047328       2.022169                    0.999157      27.205786      76.164945       0.633841       0.413106      -1.074195      -0.005151      -0.048649      -0.007123       0.049437       0.001389      -0.003615       0.002521       0.024855      -0.039075      -0.014278      -0.005114       0.019392             11.836124       6.376635       4.308482       1.136023      17.980410       0.659858      11.151328           0.000000
           37              C       2.999471       7.583830       5.931876      -0.081291      34.213747 0.43773945E+03  0.10280052E+05                                 9.100435                            6.941377       0.227822       2.052190                    0.999779      28.691391      81.687746       0.631858       0.412769      -1.069537      -0.009268      -0.011267      -0.026197       0.029986      -0.003883       0.005353       0.005551       0.038682       0.034745      -0.026495       0.008478       0.018017             10.463552       6.002310       3.377802       0.585659      15.123263      -0.389526      10.265084           0.000023
           38              C       2.574054       8.107736       3.615932      -0.111672      36.119896 0.46383615E+03  0.11092769E+05                                 9.528961                            7.213583       0.041850       1.982592                    0.999616      29.777578      86.595796       0.608782       0.420696      -1.060527       0.011020      -0.030824       0.015550       0.036240       0.006271       0.000377      -0.019439       0.028936       0.051668      -0.031870       0.006587       0.025283             10.982231       6.087966       3.577234       0.888211      15.433687       0.640529      11.425041           0.000033
           39              O      11.033090       3.725895       7.839791      -0.628557      33.891459 0.55802359E+03  0.13510048E+05                                 8.219539                            7.269565       0.625986       2.235487                    0.998200      28.347003      74.237174       0.712371       0.355137      -1.144612      -0.044640       0.037098       0.090738       0.107715       0.033322       0.048068      -0.059305       0.012249      -0.000235      -0.095139       0.033899       0.061240              8.789359      11.916576       1.169121      -0.892952       7.673336       0.227572       6.778165           0.000041
           40              O      11.290274      12.147474       7.235888      -0.626799      38.111540 0.62706000E+03  0.15649970E+05                                 9.005216                            7.795880       0.358720       2.144912                    0.996415      28.966924      77.333441       0.675226       0.363456      -1.136601      -0.058937      -0.002780       0.056983       0.082027      -0.000431       0.032850       0.005402      -0.150352       0.097290      -0.099585       0.039266       0.060319              9.834634       7.794993      -0.062710      -1.453467      12.426171       3.909731       9.282739           0.000058
           41              O       5.716061      11.399354       8.204865      -0.614480      35.056460 0.54647062E+03  0.13164764E+05                                 8.456735                            7.195364       0.572986       2.222609                    0.998209      28.118934      73.519810       0.715632       0.355279      -1.144198       0.012841      -0.051387       0.070869       0.088476       0.013557      -0.036528       0.068652       0.020954      -0.174010      -0.108312       0.046048       0.062264              9.425315      13.132724      -3.632400       0.615927       7.544893      -0.090742       7.598326           0.000049
           42              O       7.037560      11.127681       6.466059      -0.696131      36.239934 0.61184866E+03  0.15211468E+05                                 8.622571                            7.630803       0.446513       2.141588                    0.998849      30.390824      81.582920       0.690321       0.356885      -1.139201       0.061344      -0.096931       0.042901       0.122471       0.064479      -0.005275       0.025953      -0.030256       0.123643      -0.090015       0.028135       0.061880              9.163375       8.500303      -0.577458       0.589634       6.317117      -1.679466      12.672704           0.000063
           43              O      10.430898       3.573530       4.947738      -0.767380      54.566463 0.83926741E+03  0.22601917E+05                                11.490115                            9.074693       0.022731       1.986138                    0.998688      32.513741      91.117403       0.618111       0.367955      -1.129483      -0.066505       0.077521      -0.011689       0.102806      -0.059269      -0.081821      -0.021768       0.002322       0.111289      -0.115528       0.016476       0.099052             13.306837       7.805463      -2.427260       2.439009      18.310759      -6.051836      13.804288           0.000020
           44              O       9.157247       4.400809       3.368961      -0.601671      35.774496 0.53200456E+03  0.12739353E+05                                 8.594378                            7.106992       0.471594       2.193678                    0.998422      27.894702      72.877862       0.718433       0.356031      -1.142808       0.013003       0.077457      -0.017136       0.080388      -0.019794      -0.001686       0.014023       0.153618       0.146704      -0.104989       0.048330       0.056660              9.631686      10.310347       2.363312       4.845996       8.487565       2.093671      10.097146           0.000004
           45              O       2.556107      10.688057       1.518695      -0.628556      33.891414 0.55802263E+03  0.13510019E+05                                 8.219531                            7.269558       0.625991       2.235489                    0.998200      28.346982      74.237095       0.712372       0.355137      -1.144612       0.044640      -0.037099      -0.090738       0.107715       0.033322       0.048067      -0.059305       0.012250      -0.000234      -0.095139       0.033899       0.061240              8.789350      11.916564       1.169122      -0.892950       7.673329       0.227572       6.778158           0.000040
           46              O       2.298923       2.266478       2.122598      -0.626800      38.111633 0.62706199E+03  0.15650034E+05                                 9.005233                            7.795895       0.358711       2.144909                    0.996415      28.966956      77.333585       0.675225       0.363457      -1.136601       0.058937       0.002780      -0.056983       0.082027      -0.000431       0.032850       0.005402      -0.150353       0.097291      -0.099586       0.039267       0.060319              9.834655       7.795012      -0.062713      -1.453474      12.426193       3.909738       9.282758           0.000057
           47              O       7.873136       3.014598       1.153621      -0.614480      35.056473 0.54647088E+03  0.13164772E+05                                 8.456739                            7.195368       0.572979       2.222608                    0.998209      28.118931      73.519820       0.715632       0.355280      -1.144198      -0.012841       0.051387      -0.070869       0.088476       0.013557      -0.036528       0.068652       0.020954      -0.174011      -0.108312       0.046047       0.062264              9.425320      13.132732      -3.632401       0.615931       7.544897      -0.090744       7.598332           0.000048
           48              O       6.551637       3.286271       2.892427      -0.696130      36.239850 0.61184683E+03  0.15211411E+05                                 8.622556                            7.630791       0.446512       2.141588                    0.998849      30.390793      81.582794       0.690322       0.356884      -1.139201      -0.061345       0.096931      -0.042901       0.122471       0.064477      -0.005276       0.025953      -0.030261       0.123644      -0.090014       0.028134       0.061880              9.163359       8.500287      -0.577456       0.589631       6.317106      -1.679462      12.672683           0.000064
           49              O       3.158299      10.840422       4.410748      -0.767379      54.566501 0.83926786E+03  0.22601933E+05                                11.490122                            9.074697       0.022728       1.986137                    0.998688      32.513747      91.117444       0.618111       0.367955      -1.129483       0.066505      -0.077521       0.011689       0.102806      -0.059270      -0.081821      -0.021768       0.002321       0.111290      -0.115529       0.016477       0.099052             13.306847       7.805469      -2.427265       2.439012      18.310773      -6.051846      13.804298           0.000020
           50              O       4.431950      10.013143       5.989525      -0.601671      35.774467 0.53200399E+03  0.12739336E+05                                 8.594374                            7.106988       0.471596       2.193678                    0.998422      27.894689      72.877818       0.718434       0.356031      -1.142808      -0.013002      -0.077457       0.017136       0.080388      -0.019794      -0.001686       0.014023       0.153619       0.146702      -0.104990       0.048329       0.056660              9.631681      10.310345       2.363309       4.845995       8.487556       2.093668      10.097143           0.000005

******************************************************
Auxiliary information for the entire system
The total spin magnetic moment of the unit cell is   0.001085
The total net atomic charge of the unit cell is   -0.000002
Accuracy of reproducing the electrostatic potential in the unit cell:
  The inner radius (bohr) =    5.0000
  The outer radius (bohr) =   12.0000
  Valid grid points have density less than (e/(bohr^3)) =    0.0001
  The number of valid grid points were=        21871
  The rms potential error without charges in kcal/mol is=      7.57593
  The rms potential error with partial charges in kcal/mol is=      2.06904
  The RRMSE value at monopole order=      0.27311
  The rms potential error with partial charges and cloud penetration in kcal/mol is=      2.06225
  The RRMSE value at monopole order with cloud penetration is=      0.27221
  The rms potential error with partial charges and atomic dipoles in kcal/mol is=      0.57338
  The RRMSE value at dipole order=      0.07568
  The rms potential error with partial charges, atomic dipoles and cloud penetration in kcal/mol is=      0.55115
  The RRMSE value at dipole order with cloud penetration=      0.07275

******************************************************
The electron densities and ab initio electrostatic potential were computed in VASP using the PBE functional and
projector augmented wave method. See the main text of the journal article for a description of computational details.
The atomic charges, dipoles, and quadrupoles were computed with the DDEC6 method as described in
(a) T. A. Manz and N. Gabaldon Limas, RSC Adv. 6 (2016) 47771-47801 DOI: 10.1039/c6ra04656h
(b) N. Gabaldon Limas and T. A. Manz, RSC Adv. 8 (2018) 2678-2707 DOI: 10.1039/c7ra11829e.
For each atom in the material, the electron cloud parameters were fit to the spherically averaged atom-in-material
electron density using radial positions for which this density was between 10^-4 and 10^-2 electrons per cubic bohr.
The polarizabilities, dispersion coefficients, and quantum Drude oscillator (QDO) parameters were fit using the MCLF method.
The magnetic structure of the system was optimized in VASP from the default ferromagnetic initial guess using spin polarization.
The atomic spin moments (ASMs) were computed on this optimized magnetic structure using the DDEC6 partition as inputs
to the method of T. A. Manz and D. S. Sholl, J. Chem. Theory Comput. 7 (2011) 4146-4164 DOI: 10.1021/ct200539n.
The RMSE and RRMSE were computed using a uniform grid with Ewald summation.
