# Supplementary material for: A collection of forcefield precursors for metal–organic frameworks
Source: RSC Adv. 2019 Nov 13;9(63):36492–507. doi: 10.1039/c9ra07327b (PMC9075174; doi:10.1039/c9ra07327b)
Supplement: RA-009-C9RA07327B-s5497 [file RA-009-C9RA07327B-s5497.xyz]

   50
jmolscript: load "" {1 1 1} spacegroup "x,y,z" unitcell [{      8.513900     0.000000     0.000000 }, {      1.641874    10.083706     0.000000 }, {      3.501681     4.310814     9.578440 }]
Er    10.415403     4.254322     8.023668     2.021250
Er     3.242017    10.140155     1.554677     2.021247
H     10.015866     5.729480     2.121624     0.126540
H      4.469737    10.818288     7.762368     0.120425
H      6.338430     4.170019     5.913729     0.105351
H      5.588585    11.136659     4.931939     0.119667
H      8.829204     6.347685     3.976968     0.116746
H      6.240044     6.850602     7.025786     0.115474
H      3.641589     8.665040     7.456816     0.126540
H      9.187718     3.576232     1.816072     0.120427
H      7.319025    10.224501     3.664711     0.105353
H      8.068870     3.257861     4.646501     0.119666
H      4.828251     8.046835     5.601472     0.116746
H      7.417411     7.543918     2.552654     0.115474
C      1.852145     7.710981     0.409957     0.661775
C      1.319915     6.327892     0.186780    -0.024675
C      1.224781     5.449118     1.256691    -0.088135
C      4.410723    10.222951     8.500866    -0.112520
C      3.870372     3.320065     6.335180     0.600044
C      4.975628     2.703555     5.534423    -0.008276
C      6.205708     3.350588     5.453006    -0.106932
C      6.423228    11.584875     4.872552    -0.107307
C      8.590466     5.673559     6.500887     0.606296
C      7.676362     6.483545     5.625418    -0.009499
C      8.010291     6.694765     4.311256    -0.092506
C      6.483382     6.989482     6.117750    -0.094030
C     11.805310     6.683539     9.168483     0.661783
C     12.337540     8.066628     9.391660    -0.024672
C      3.918774     8.945402     8.321749    -0.088128
C      9.246732     4.171569     1.077575    -0.112509
C      9.787083    11.074455     3.243260     0.600044
C      8.681827    11.690965     4.044017    -0.008271
C      7.451747    11.043932     4.125434    -0.106931
C      7.234227     2.809645     4.705888    -0.107313
C      5.066989     8.720961     3.077553     0.606304
C      5.981093     7.910975     3.953022    -0.009497
C      5.647164     7.699755     5.267184    -0.092503
C      7.174073     7.405038     3.460690    -0.094026
O      4.954524    12.969616     9.262351    -0.769370
O      2.702868     7.883987     1.307457    -0.602664
O      4.385623    12.834596     6.354337    -0.635563
O      4.077547     4.382002     6.994177    -0.624891
O      9.636673     5.184627     6.003766    -0.615530
O      8.295542     5.455533     7.719265    -0.701673
O      8.702931     1.424904     0.316089    -0.769398
O     10.954587     6.510533     8.270983    -0.602667
O      9.271832     1.559924     3.224103    -0.635551
O      9.579908    10.012518     2.584263    -0.624896
O      4.020782     9.209893     3.574674    -0.615539
O      5.361913     8.938987     1.859175    -0.701680

The following XYZ coordinates are in angstroms. Other properties are in atomic units.
The sperically averaged electron density of each atom fit to a function of the form exp(a - br)
eigen_1, eigen_2 and eigen_3 are the three eigenvalues of traceless quadrupole moment tensor
  atom number  atomic symbol              X              Y              Z     net charge C6 coefficient C8 coefficient C10 coefficient fluctuating dipole atomic polarizability isotropic forcefield polarizability              a              b squared Pearson coefficient          <r^3>          <r^4>         wp_QDO          m_QDO          q_QDO       dipole_x       dipole_y       dipole_z         dipole            Qxy            Qxz            Qyz     Q(x^2-y^2)  Q(3z^2 - R^2)        eigen_1        eigen_2        eigen_3 static polarizability      alpha(xx)      alpha(xy)      alpha(xz)      alpha(yy)      alpha(yz)      alpha(zz) atomic spin moment
            1             Er      10.415403       4.254322       8.023668       2.021250      90.161640 0.19741818E+04  0.60358307E+05                                13.469236                           12.088716       2.235836       2.480002                    0.999920      68.644233     154.286221       0.721692       0.277590      -1.322038      -0.002614      -0.023879       0.044440       0.050517       0.143276      -0.021886      -0.012307       0.027578       0.180152      -0.174099       0.050712       0.123387             14.992870      15.813470      -4.486456       2.978596      15.319657      -1.653663      13.845483           0.000025
            2             Er       3.242017      10.140155       1.554677       2.021247      90.164030 0.19742567E+04  0.60361213E+05                                13.469518                           12.088998       2.235788       2.479981                    0.999919      68.644753     154.288551       0.721678       0.277593      -1.322034       0.002625       0.023899      -0.044425       0.050514       0.143248      -0.021889      -0.012344       0.027610       0.180191      -0.174078       0.050700       0.123378             14.993134      15.813265      -4.486140       2.978651      15.320327      -1.653665      13.845810           0.000022
            3              H      10.015866       5.729480       2.121624       0.126540       1.051955 0.75046599E+01  0.72118449E+02                                 1.682001                            1.582133      -0.831395       2.494455                    0.999207       3.278184       8.921927       0.509571       1.250796      -0.716835       0.014814       0.010132       0.038659       0.042622       0.003751       0.008137      -0.000750      -0.015381       0.035310      -0.016746       0.002579       0.014167              1.722014       1.421836       0.112300       0.129180       1.573515       0.280557       2.170690          -0.000001
            4              H       4.469737      10.818288       7.762368       0.120425       1.065761 0.75721502E+01  0.73929317E+02                                 1.767059                            1.638740      -1.237990       2.290697                    0.995189       3.689982      10.582680       0.471711       1.329940      -0.696382       0.004424       0.019992      -0.034893       0.040457       0.012110       0.006963      -0.000792      -0.004484       0.036725      -0.019537       0.004580       0.014956              1.830230       1.363413       0.137020      -0.111856       2.033340      -0.526585       2.093936          -0.000003
            5              H       6.338430       4.170019       5.913729       0.105351       1.124882 0.82764097E+01  0.83277792E+02                                 1.876979                            1.746318      -1.473984       2.167988                    0.991916       4.070583      12.161584       0.440537       1.381771      -0.684325       0.002550       0.032177       0.019121       0.037516       0.002966      -0.001080       0.012037       0.002531      -0.010573      -0.014157       0.003148       0.011009              1.938094       1.672681       0.225059       0.001932       2.476504       0.469919       1.665097           0.000001
            6              H       5.588585      11.136659       4.931939       0.119667       1.023722 0.74419390E+01  0.72666342E+02                                 1.752373                            1.651060      -1.227016       2.300948                    0.994667       3.718792      10.822117       0.456655       1.373633      -0.687709      -0.037634      -0.018184       0.004338       0.042021       0.007836      -0.006511       0.004028       0.007324      -0.031383      -0.014962       0.000582       0.014380              1.795598       2.172909       0.383821      -0.095759       1.752768       0.063558       1.461117          -0.000001
            7              H       8.829204       6.347685       3.976968       0.116746       1.025506 0.73451893E+01  0.70612289E+02                                 1.677122                            1.581371      -1.015523       2.395193                    0.997720       3.471481       9.628696       0.499037       1.276721      -0.709084       0.036021      -0.011856      -0.011030       0.039493      -0.006991      -0.007656      -0.001653       0.013600      -0.003332      -0.011561      -0.001778       0.013339              1.716105       1.989889      -0.316532      -0.287286       1.514247       0.085543       1.644179          -0.000000
            8              H       6.240044       6.850602       7.025786       0.115474       1.166837 0.87323158E+01  0.88102855E+02                                 1.868578                            1.757281      -1.083131       2.366201                    0.996012       3.673641      10.612864       0.457785       1.326125      -0.698834      -0.010388      -0.008652       0.036673       0.039086      -0.003580      -0.004926      -0.004168       0.016146       0.026345      -0.014385       0.002475       0.011911              1.908515       1.674512      -0.044557      -0.293153       1.599273      -0.142128       2.451761           0.000001
            9              H       3.641589       8.665040       7.456816       0.126540       1.051966 0.75047563E+01  0.72119630E+02                                 1.682014                            1.582145      -0.831403       2.494450                    0.999207       3.278201       8.921998       0.509568       1.250798      -0.716834      -0.014814      -0.010132      -0.038659       0.042622       0.003751       0.008137      -0.000750      -0.015381       0.035310      -0.016746       0.002579       0.014167              1.722028       1.421846       0.112301       0.129182       1.573527       0.280562       2.170711          -0.000001
           10              H       9.187718       3.576232       1.816072       0.120427       1.065761 0.75721426E+01  0.73929157E+02                                 1.767052                            1.638734      -1.238005       2.290692                    0.995189       3.689969      10.582605       0.471715       1.329931      -0.696384      -0.004424      -0.019993       0.034893       0.040457       0.012110       0.006963      -0.000792      -0.004484       0.036723      -0.019536       0.004580       0.014956              1.830223       1.363408       0.137021      -0.111857       2.033332      -0.526583       2.093928          -0.000003
           11              H       7.319025      10.224501       3.664711       0.105353       1.124868 0.82762745E+01  0.83276048E+02                                 1.876960                            1.746302      -1.473970       2.167997                    0.991916       4.070541      12.161410       0.440540       1.381768      -0.684326      -0.002551      -0.032177      -0.019122       0.037517       0.002965      -0.001079       0.012037       0.002531      -0.010572      -0.014157       0.003148       0.011009              1.938075       1.672664       0.225055       0.001932       2.476478       0.469913       1.665082           0.000001
           12              H       8.068870       3.257861       4.646501       0.119666       1.023741 0.74421086E+01  0.72668370E+02                                 1.752388                            1.651073      -1.227047       2.300931                    0.994667       3.718833      10.822244       0.456656       1.373624      -0.687711       0.037633       0.018183      -0.004339       0.042020       0.007836      -0.006511       0.004027       0.007323      -0.031383      -0.014962       0.000582       0.014380              1.795613       2.172929       0.383825      -0.095760       1.752782       0.063559       1.461129          -0.000002
           13              H       4.828251       8.046835       5.601472       0.116746       1.025508 0.73452096E+01  0.70612533E+02                                 1.677124                            1.581373      -1.015529       2.395190                    0.997720       3.471484       9.628707       0.499037       1.276720      -0.709084      -0.036021       0.011856       0.011029       0.039493      -0.006991      -0.007656      -0.001653       0.013600      -0.003331      -0.011561      -0.001778       0.013339              1.716108       1.989893      -0.316533      -0.287287       1.514249       0.085544       1.644181          -0.000000
           14              H       7.417411       7.543918       2.552654       0.115474       1.166841 0.87323411E+01  0.88103150E+02                                 1.868580                            1.757283      -1.083132       2.366201                    0.996012       3.673636      10.612843       0.457785       1.326123      -0.698834       0.010388       0.008653      -0.036673       0.039085      -0.003580      -0.004926      -0.004168       0.016145       0.026345      -0.014385       0.002475       0.011910              1.908518       1.674513      -0.044557      -0.293154       1.599274      -0.142129       2.451766           0.000001
           15              C       1.852145       7.710981       0.409957       0.661775      23.167142 0.23418656E+03  0.47966595E+04                                 7.632327                            5.526323      -0.174762       2.012431                    0.999291      21.890333      62.052093       0.611487       0.489037      -1.005255       0.027192       0.062233       0.000246       0.067915      -0.041457      -0.098022       0.001406       0.105425       0.194020      -0.107851      -0.038382       0.146233              9.098571       6.574244       2.067975       2.495281      12.895850      -0.055971       7.825619          -0.000013
           16              C       1.319915       6.327892       0.186780      -0.024675      36.945809 0.43205596E+03  0.10055138E+05                                 9.584418                            6.878327       0.089835       2.038694                    0.999293      26.909844      74.841631       0.640916       0.410636      -1.077137      -0.002688      -0.046313      -0.007933       0.047064       0.000148       0.003269      -0.001947       0.015746      -0.010915      -0.007329      -0.003127       0.010456             11.692136       6.287282       4.346533       0.856178      17.736754       0.645472      11.052373          -0.000013
           17              C       1.224781       5.449118       1.256691      -0.088135      32.611077 0.41063916E+03  0.95185090E+04                                 8.892699                            6.781374       0.184874       2.043778                    0.999730      28.447266      81.236565       0.629204       0.419958      -1.061826      -0.005426      -0.015505      -0.018574       0.024796      -0.002766       0.009615       0.005172       0.033661       0.054615      -0.026983       0.002879       0.024104             10.216924       5.715567       3.263254       0.172934      14.819651      -0.333080      10.115553          -0.000005
           18              C       4.410723      10.222951       8.500866      -0.112520      34.668093 0.44268988E+03  0.10478849E+05                                 9.316753                            7.082989       0.028417       1.983493                    0.999611      29.466838      85.641855       0.608874       0.424976      -1.056375       0.007009      -0.029936       0.012284       0.033109       0.010448       0.002956      -0.017984       0.023631       0.064721      -0.032500       0.004510       0.027990             10.709151       5.840589       3.381798       0.746588      15.171620       0.795303      11.115244          -0.000005
           19              C       3.870372       3.320065       6.335180       0.600044      22.714136 0.25298982E+03  0.52531087E+04                                 7.407452                            5.639971      -0.031558       2.045808                    0.999549      22.372326      62.687985       0.625620       0.471500      -1.020211      -0.041980       0.026736       0.008479       0.050487       0.007838       0.077890      -0.080471      -0.072550       0.125525      -0.118553      -0.009219       0.127772              8.601943      10.404890      -0.854792      -3.142066       7.944833       2.818097       7.456107          -0.000004
           20              C       4.975628       2.703555       5.534423      -0.008276      35.634619 0.41637775E+03  0.95976024E+04                                 9.320241                            6.731438       0.124555       2.053897                    0.999262      26.516687      73.306647       0.651136       0.408093      -1.079208       0.024733      -0.014887      -0.027408       0.039806       0.000795       0.003737      -0.006323       0.000659      -0.008359      -0.008655       0.002248       0.006407             11.153778      13.756624      -0.672416      -4.526007      10.715902       3.969097       8.988809          -0.000008
           21              C       6.205708       3.350588       5.453006      -0.106932      34.874908 0.45724978E+03  0.10951703E+05                                 9.443074                            7.258760      -0.177583       1.915717                    0.999071      30.089018      89.032037       0.591800       0.432118      -1.048112      -0.009138      -0.017746      -0.023042       0.030485      -0.010593       0.007869       0.002103      -0.034414       0.017840      -0.025302       0.008068       0.017234             10.678327      13.645656       0.688690      -3.559606      10.453027       2.941151       7.936298           0.000006
           22              C       6.423228      11.584875       4.872552      -0.107307      34.016198 0.44479710E+03  0.10559731E+05                                 9.232161                            7.123334      -0.045418       1.961187                    0.999396      29.599798      86.649624       0.603086       0.427795      -1.052783       0.019244       0.011791       0.004026       0.022925       0.004838       0.001713      -0.018418       0.026003      -0.044196      -0.029533       0.008190       0.021343             10.413533      11.526059      -0.362877      -3.176458      11.211963       4.047788       8.502575          -0.000002
           23              C       8.590466       5.673559       6.500887       0.606296      23.385353 0.26025509E+03  0.54554349E+04                                 7.648779                            5.780199      -0.152552       2.006643                    0.999185      22.659717      64.297228       0.606958       0.481413      -1.012485       0.030664      -0.005741       0.032457       0.045019       0.088277      -0.018075       0.070565      -0.047236      -0.086777      -0.117966      -0.003044       0.121010              9.013162      10.408281      -3.449186       2.387042       6.957433      -2.390090       9.673773           0.000010
           24              C       7.676362       6.483545       5.625418      -0.009499      34.761216 0.41761899E+03  0.96531561E+04                                 9.252876                            6.805171       0.087024       2.048405                    0.999128      26.557918      74.017499       0.637218       0.415843      -1.071944      -0.022977       0.022681      -0.021836       0.038976       0.011765      -0.001049       0.005051       0.006725      -0.006533      -0.013161      -0.000488       0.013649             11.084785      12.159373      -4.715308       1.951658       9.146771      -3.650040      11.948212          -0.000002
           25              C       8.010291       6.694765       4.311256      -0.092506      31.955395 0.42397435E+03  0.99179481E+04                                 8.805106                            6.921146       0.136172       2.025851                    0.999704      28.757163      82.811333       0.617982       0.423689      -1.058252      -0.016323       0.019781       0.012221       0.028409       0.009495      -0.007803       0.005524       0.007269      -0.097906      -0.034780       0.008099       0.026681              9.868857       9.435605      -3.203247       0.704394       8.201951      -3.234040      11.969014           0.000006
           26              C       6.483382       6.989482       6.117750      -0.094030      32.053173 0.42888101E+03  0.10081516E+05                                 8.847156                            6.974679       0.026194       1.989991                    0.999422      29.105159      84.560580       0.612596       0.425347      -1.055134      -0.001060      -0.004834      -0.023834       0.024343       0.021727       0.000799      -0.003844      -0.002836       0.027419      -0.026632       0.008824       0.017808              9.892440      10.973714      -3.954608       0.256906       8.445925      -2.267587      10.257681           0.000005
           27              C      11.805310       6.683539       9.168483       0.661783      23.167246 0.23418689E+03  0.47966687E+04                                 7.632362                            5.526340      -0.174617       2.012478                    0.999291      21.890322      62.052115       0.611484       0.489039      -1.005254      -0.027192      -0.062233      -0.000239       0.067915      -0.041460      -0.098026       0.001404       0.105438       0.194028      -0.107860      -0.038381       0.146241              9.098611       6.574269       2.067921       2.495304      12.895886      -0.056033       7.825678          -0.000013
           28              C      12.337540       8.066628       9.391660      -0.024672      36.945656 0.43205463E+03  0.10055097E+05                                 9.584388                            6.878314       0.089843       2.038698                    0.999293      26.909784      74.841374       0.640917       0.410636      -1.077138       0.002688       0.046311       0.007934       0.047063       0.000147       0.003269      -0.001949       0.015746      -0.010915      -0.007331      -0.003125       0.010456             11.692093       6.287244       4.346489       0.856154      17.736704       0.645423      11.052330          -0.000014
           29              C       3.918774       8.945402       8.321749      -0.088128      32.610956 0.41063707E+03  0.95184492E+04                                 8.892677                            6.781355       0.184874       2.043779                    0.999730      28.447211      81.236380       0.629205       0.419958      -1.061826       0.005427       0.015505       0.018574       0.024796      -0.002766       0.009614       0.005172       0.033660       0.054616      -0.026982       0.002878       0.024104             10.216900       5.715548       3.263236       0.172945      14.819609      -0.333062      10.115542          -0.000004
           30              C       9.246732       4.171569       1.077575      -0.112509      34.667667 0.44268361E+03  0.10478660E+05                                 9.316670                            7.082934       0.028421       1.983498                    0.999611      29.466613      85.640934       0.608877       0.424976      -1.056375      -0.007007       0.029934      -0.012284       0.033107       0.010448       0.002956      -0.017984       0.023630       0.064709      -0.032497       0.004511       0.027986             10.709048       5.840538       3.381766       0.746561      15.171475       0.795268      11.115131          -0.000007
           31              C       9.787083      11.074455       3.243260       0.600044      22.714099 0.25298958E+03  0.52531056E+04                                 7.407467                            5.639986      -0.031547       2.045815                    0.999548      22.372308      62.688073       0.625616       0.471503      -1.020209       0.041977      -0.026740      -0.008483       0.050488       0.007834       0.077885      -0.080470      -0.072544       0.125533      -0.118546      -0.009225       0.127771              8.601951      10.404824      -0.854772      -3.142044       7.944881       2.818126       7.456149          -0.000003
           32              C       8.681827      11.690965       4.044017      -0.008271      35.634508 0.41637676E+03  0.95975743E+04                                 9.320223                            6.731430       0.124545       2.053894                    0.999262      26.516654      73.306547       0.651136       0.408093      -1.079208      -0.024733       0.014888       0.027406       0.039805       0.000794       0.003739      -0.006324       0.000656      -0.008355      -0.008655       0.002246       0.006410             11.153749      13.756538      -0.672409      -4.525978      10.715905       3.969107       8.988803          -0.000006
           33              C       7.451747      11.043932       4.125434      -0.106931      34.874690 0.45724670E+03  0.10951607E+05                                 9.443031                            7.258735      -0.177570       1.915723                    0.999071      30.088870      89.031400       0.591802       0.432118      -1.048113       0.009135       0.017747       0.023039       0.030482      -0.010593       0.007872       0.002103      -0.034411       0.017843      -0.025303       0.008070       0.017233             10.678272      13.645562       0.688690      -3.559580      10.452991       2.941138       7.936263           0.000005
           34              C       7.234227       2.809645       4.705888      -0.107313      34.016517 0.44480182E+03  0.10559877E+05                                 9.232233                            7.123383      -0.045439       1.961178                    0.999396      29.600001      86.650516       0.603082       0.427797      -1.052782      -0.019245      -0.011790      -0.004029       0.022926       0.004838       0.001712      -0.018420       0.026001      -0.044199      -0.029535       0.008192       0.021342             10.413619      11.526156      -0.362880      -3.176486      11.212051       4.047830       8.502649          -0.000004
           35              C       5.066989       8.720961       3.077553       0.606304      23.385203 0.26025349E+03  0.54553953E+04                                 7.648764                            5.780195      -0.152570       2.006639                    0.999185      22.659641      64.297056       0.606955       0.481415      -1.012483      -0.030664       0.005746      -0.032457       0.045019       0.088277      -0.018074       0.070563      -0.047243      -0.086783      -0.117963      -0.003047       0.121011              9.013127      10.408208      -3.449123       2.387009       6.957371      -2.390063       9.673801           0.000005
           36              C       5.981093       7.910975       3.953022      -0.009497      34.761113 0.41761818E+03  0.96531318E+04                                 9.252859                            6.805164       0.087026       2.048406                    0.999128      26.557876      74.017337       0.637218       0.415843      -1.071944       0.022975      -0.022681       0.021835       0.038975       0.011766      -0.001049       0.005052       0.006724      -0.006536      -0.013163      -0.000489       0.013651             11.084754      12.159344      -4.715282       1.951642       9.146727      -3.650017      11.948189           0.000004
           37              C       5.647164       7.699755       5.267184      -0.092503      31.955302 0.42397284E+03  0.99179032E+04                                 8.805086                            6.921131       0.136173       2.025852                    0.999704      28.757115      82.811136       0.617984       0.423689      -1.058252       0.016322      -0.019781      -0.012221       0.028408       0.009495      -0.007801       0.005523       0.007270      -0.097904      -0.034779       0.008098       0.026680              9.868835       9.435594      -3.203249       0.704392       8.201932      -3.234020      11.968978           0.000005
           38              C       7.174073       7.405038       3.460690      -0.094026      32.052986 0.42887798E+03  0.10081424E+05                                 8.847114                            6.974648       0.026203       1.989996                    0.999422      29.105057      84.560134       0.612598       0.425346      -1.055135       0.001060       0.004835       0.023833       0.024342       0.021726       0.000800      -0.003845      -0.002838       0.027416      -0.026631       0.008823       0.017808              9.892388      10.973647      -3.954570       0.256897       8.445867      -2.267578      10.257649           0.000003
           39              O       4.954524      12.969616       9.262351      -0.769370      54.365274 0.83352773E+03  0.22402344E+05                                11.447734                            9.031494       0.059378       1.996609                    0.998716      32.494721      90.886301       0.621015       0.366970      -1.130570       0.075477      -0.078634       0.011533       0.109605      -0.063058      -0.080992      -0.021312       0.012436       0.120621      -0.117501       0.015317       0.102184             13.263649       7.756020      -2.333545       2.453469      17.797847      -6.327957      14.237081           0.000008
           40              O       2.702868       7.883987       1.307457      -0.602664      35.843717 0.52710067E+03  0.12595332E+05                                 8.609853                            7.076509       0.468828       2.193725                    0.998359      27.853865      72.743403       0.719472       0.356267      -1.142383      -0.016540      -0.076523       0.014502       0.079622      -0.020873      -0.004318       0.013658       0.144734       0.139633      -0.099732       0.043329       0.056403              9.687951      10.190107       2.436053       4.884260       8.524898       2.299123      10.348847          -0.000002
           41              O       4.385623      12.834596       6.354337      -0.635563      34.139314 0.56408557E+03  0.13693208E+05                                 8.252910                            7.303824       0.666212       2.244302                    0.998459      28.531462      74.810050       0.711474       0.354639      -1.145058       0.045392      -0.039978      -0.089864       0.108324       0.034465       0.049788      -0.061676       0.015115      -0.011202      -0.099217       0.037150       0.062066              8.825798      12.066004       1.153404      -0.910968       7.581466       0.314425       6.829924           0.000005
           42              O       4.077547       4.382002       6.994177      -0.624891      38.106983 0.62302958E+03  0.15528981E+05                                 9.006171                            7.774202       0.358556       2.144858                    0.996446      28.948228      77.308360       0.675519       0.363776      -1.136011       0.060217       0.000389      -0.052483       0.079879      -0.001775       0.035927       0.000027      -0.148537       0.095929      -0.100053       0.041742       0.058311              9.856266       7.851791       0.010866      -1.458297      12.216012       3.984053       9.500994           0.000016
           43              O       9.636673       5.184627       6.003766      -0.615530      34.806083 0.53955890E+03  0.12962631E+05                                 8.421068                            7.149468       0.541688       2.212120                    0.998094      28.133214      73.561331       0.717649       0.355255      -1.143717      -0.013326       0.051297      -0.069821       0.087658       0.011840      -0.033480       0.065556       0.019252      -0.168306      -0.102921       0.043256       0.059665              9.410498      13.215655      -3.688873       0.712271       7.561789      -0.167750       7.454050          -0.000003
           44              O       8.295542       5.455533       7.719265      -0.701673      36.595960 0.61992063E+03  0.15466432E+05                                 8.686247                            7.685298       0.439780       2.136562                    0.998973      30.578996      82.296786       0.687125       0.357286      -1.138608      -0.061559       0.094370      -0.041085       0.119930       0.068401      -0.010383       0.026891      -0.028115       0.125338      -0.095340       0.033564       0.061777              9.240099       8.545755      -0.567431       0.576524       6.376269      -1.655892      12.798273           0.000011
           45              O       8.702931       1.424904       0.316089      -0.769398      54.366939 0.83354917E+03  0.22403047E+05                                11.447896                            9.031558       0.059589       1.996664                    0.998719      32.495251      90.887823       0.621019       0.366966      -1.130574      -0.075485       0.078654      -0.011530       0.109624      -0.063051      -0.081017      -0.021301       0.012472       0.120631      -0.117503       0.015286       0.102217             13.263882       7.756098      -2.333736       2.453465      17.798368      -6.328220      14.237182           0.000006
           46              O      10.954587       6.510533       8.270983      -0.602667      35.842792 0.52708392E+03  0.12594804E+05                                 8.609609                            7.076320       0.468903       2.193743                    0.998359      27.853769      72.742263       0.719495       0.356260      -1.142391       0.016537       0.076526      -0.014500       0.079624      -0.020871      -0.004320       0.013668       0.144752       0.139656      -0.099746       0.043334       0.056412              9.687658      10.189867       2.435917       4.884159       8.524471       2.299040      10.348638          -0.000002
           47              O       9.271832       1.559924       3.224103      -0.635551      34.139056 0.56408134E+03  0.13693076E+05                                 8.252853                            7.303785       0.666206       2.244296                    0.998459      28.531434      74.809827       0.711478       0.354638      -1.145060      -0.045394       0.039966       0.089852       0.108311       0.034472       0.049796      -0.061670       0.015100      -0.011154      -0.099219       0.037148       0.062071              8.825721      12.065879       1.153476      -0.910881       7.581400       0.314383       6.829885           0.000004
           48              O       9.579908      10.012518       2.584263      -0.624896      38.107230 0.62303291E+03  0.15529087E+05                                 9.006216                            7.774225       0.358541       2.144855                    0.996443      28.948275      77.308575       0.675518       0.363776      -1.136011      -0.060215      -0.000384       0.052485       0.079879      -0.001775       0.035931       0.000022      -0.148536       0.095914      -0.100053       0.041740       0.058313              9.856331       7.851765       0.010825      -1.458357      12.216115       3.984114       9.501111           0.000015
           49              O       4.020782       9.209893       3.574674      -0.615539      34.806930 0.53957649E+03  0.12963160E+05                                 8.421199                            7.149584       0.541846       2.212164                    0.998095      28.133604      73.562670       0.717643       0.355255      -1.143717       0.013324      -0.051293       0.069830       0.087662       0.011853      -0.033489       0.065571       0.019266      -0.168333      -0.102946       0.043275       0.059672              9.410632      13.215882      -3.688892       0.712238       7.561861      -0.167674       7.454153          -0.000005
           50              O       5.361913       8.938987       1.859175      -0.701680      36.595440 0.61990814E+03  0.15466023E+05                                 8.686099                            7.685163       0.439750       2.136547                    0.998973      30.578984      82.296152       0.687139       0.357281      -1.138613       0.061558      -0.094364       0.041092       0.119927       0.068402      -0.010380       0.026890      -0.028101       0.125336      -0.095340       0.033564       0.061776              9.239946       8.545574      -0.567378       0.576559       6.376129      -1.655887      12.798135           0.000011

******************************************************
Auxiliary information for the entire system
The total spin magnetic moment of the unit cell is   0.000047
The total net atomic charge of the unit cell is   -0.000000
Accuracy of reproducing the electrostatic potential in the unit cell:
  The inner radius (bohr) =    5.0000
  The outer radius (bohr) =   12.0000
  Valid grid points have density less than (e/(bohr^3)) =    0.0001
  The number of valid grid points were=        24943
  The rms potential error without charges in kcal/mol is=      7.99299
  The rms potential error with partial charges in kcal/mol is=      2.10458
  The RRMSE value at monopole order=      0.26330
  The rms potential error with partial charges and cloud penetration in kcal/mol is=      2.09629
  The RRMSE value at monopole order with cloud penetration is=      0.26227
  The rms potential error with partial charges and atomic dipoles in kcal/mol is=      0.64501
  The RRMSE value at dipole order=      0.08070
  The rms potential error with partial charges, atomic dipoles and cloud penetration in kcal/mol is=      0.62465
  The RRMSE value at dipole order with cloud penetration=      0.07815

******************************************************
The electron densities and ab initio electrostatic potential were computed in VASP using the PBE functional and
projector augmented wave method. See the main text of the journal article for a description of computational details.
The atomic charges, dipoles, and quadrupoles were computed with the DDEC6 method as described in
(a) T. A. Manz and N. Gabaldon Limas, RSC Adv. 6 (2016) 47771-47801 DOI: 10.1039/c6ra04656h
(b) N. Gabaldon Limas and T. A. Manz, RSC Adv. 8 (2018) 2678-2707 DOI: 10.1039/c7ra11829e.
For each atom in the material, the electron cloud parameters were fit to the spherically averaged atom-in-material
electron density using radial positions for which this density was between 10^-4 and 10^-2 electrons per cubic bohr.
The polarizabilities, dispersion coefficients, and quantum Drude oscillator (QDO) parameters were fit using the MCLF method.
The magnetic structure of the system was optimized in VASP from the default ferromagnetic initial guess using spin polarization.
The atomic spin moments (ASMs) were computed on this optimized magnetic structure using the DDEC6 partition as inputs
to the method of T. A. Manz and D. S. Sholl, J. Chem. Theory Comput. 7 (2011) 4146-4164 DOI: 10.1021/ct200539n.
The RMSE and RRMSE were computed using a uniform grid with Ewald summation.
