# Supplementary material for: A collection of forcefield precursors for metal–organic frameworks
Source: RSC Adv. 2019 Nov 13;9(63):36492–507. doi: 10.1039/c9ra07327b (PMC9075174; doi:10.1039/c9ra07327b)
Supplement: RA-009-C9RA07327B-s5498 [file RA-009-C9RA07327B-s5498.xyz]

   50
jmolscript: load "" {1 1 1} spacegroup "x,y,z" unitcell [{      8.513900     0.000000     0.000000 }, {      1.641874    10.083706     0.000000 }, {      3.501681     4.310814     9.578440 }]
Er    10.415490     4.254164     8.023763     2.021391
Er     3.241965    10.140356     1.554677     2.021388
H     10.011080     5.722298     2.103425     0.126723
H      4.480427    10.802424     7.778651     0.121538
H      6.340923     4.151883     5.900319     0.105829
H      5.611671    11.142425     4.929065     0.121202
H      8.813214     6.361217     3.984631     0.117906
H      6.240905     6.858838     7.003755     0.116855
H      3.646375     8.672222     7.475015     0.126723
H      9.177028     3.592096     1.799789     0.121538
H      7.316532    10.242637     3.678121     0.105829
H      8.045784     3.252095     4.649375     0.121203
H      4.844241     8.033303     5.593809     0.117906
H      7.416550     7.535682     2.574685     0.116855
C      1.851795     7.710550     0.408999     0.661727
C      1.320416     6.327461     0.185822    -0.022774
C      1.223930     5.449118     1.256691    -0.089175
C      4.416705    10.221365     8.501823    -0.114750
C      3.871037     3.320642     6.334222     0.599153
C      4.975793     2.704563     5.534423    -0.006235
C      6.208915     3.349295     5.450132    -0.107774
C      6.428324    11.583004     4.870637    -0.109801
C      8.590302     5.672551     6.500887     0.606360
C      7.678752     6.482537     5.625418    -0.006081
C      8.009932     6.697790     4.311256    -0.094531
C      6.479419     6.991214     6.114876    -0.097089
C     11.805660     6.683970     9.169441     0.661727
C     12.337039     8.067059     9.392618    -0.022773
C      3.919625     8.945402     8.321749    -0.089164
C      9.240750     4.173155     1.076617    -0.114740
C      9.786418    11.073878     3.244218     0.599153
C      8.681662    11.689957     4.044017    -0.006233
C      7.448540    11.045225     4.128308    -0.107778
C      7.229131     2.811516     4.707803    -0.109804
C      5.067153     8.721969     3.077553     0.606359
C      5.978703     7.911983     3.953022    -0.006083
C      5.647523     7.696730     5.267184    -0.094527
C      7.178036     7.403306     3.463564    -0.097083
O      4.953509    12.968607     9.262351    -0.769604
O      2.701001     7.882979     1.307457    -0.602791
O      4.385286    12.836035     6.355295    -0.635314
O      4.076674     4.383588     6.993219    -0.625169
O      9.637209     5.184480     6.005682    -0.615168
O      8.295893     5.455964     7.720223    -0.702440
O      8.703946     1.425913     0.316089    -0.769604
O     10.956454     6.511541     8.270983    -0.602791
O      9.272169     1.558485     3.223145    -0.635313
O      9.580781    10.010932     2.585221    -0.625169
O      4.020246     9.210040     3.572758    -0.615167
O      5.361562     8.938556     1.858217    -0.702440

The following XYZ coordinates are in angstroms. Other properties are in atomic units.
The sperically averaged electron density of each atom fit to a function of the form exp(a - br)
eigen_1, eigen_2 and eigen_3 are the three eigenvalues of traceless quadrupole moment tensor
  atom number  atomic symbol              X              Y              Z     net charge C6 coefficient C8 coefficient C10 coefficient fluctuating dipole atomic polarizability isotropic forcefield polarizability              a              b squared Pearson coefficient          <r^3>          <r^4>         wp_QDO          m_QDO          q_QDO       dipole_x       dipole_y       dipole_z         dipole            Qxy            Qxz            Qyz     Q(x^2-y^2)  Q(3z^2 - R^2)        eigen_1        eigen_2        eigen_3 static polarizability      alpha(xx)      alpha(xy)      alpha(xz)      alpha(yy)      alpha(yz)      alpha(zz) atomic spin moment
            1             Er      10.415490       4.254164       8.023763       2.021391      90.042286 0.19710511E+04  0.60238155E+05                                13.455794                           12.078030       2.235304       2.480051                    0.999926      68.628461     154.215073       0.722116       0.277540      -1.322110      -0.002056      -0.024115       0.043819       0.050059       0.142908      -0.021657      -0.012302       0.027182       0.179053      -0.173524       0.050480       0.123044             14.978045      15.800357      -4.480835       2.964673      15.297233      -1.651792      13.836544          -0.000029
            2             Er       3.241965      10.140356       1.554677       2.021388      90.042734 0.19710631E+04  0.60238620E+05                                13.455846                           12.078074       2.235307       2.480052                    0.999926      68.628541     154.215416       0.722114       0.277540      -1.322109       0.002057       0.024115      -0.043821       0.050061       0.142909      -0.021657      -0.012302       0.027180       0.179052      -0.173525       0.050480       0.123046             14.978105      15.800421      -4.480857       2.964688      15.297296      -1.651801      13.836600          -0.000027
            3              H      10.011080       5.722298       2.103425       0.126723       1.001466 0.70413254E+01  0.66565681E+02                                 1.623558                            1.529722      -0.801749       2.510699                    0.999638       3.212052       8.657532       0.519886       1.246241      -0.717820       0.014733       0.009743       0.037887       0.041802       0.003536       0.007592      -0.000851      -0.014744       0.034244      -0.015990       0.002411       0.013579              1.660539       1.376240       0.109515       0.127476       1.523145       0.263912       2.082233           0.000022
            4              H       4.480427      10.802424       7.778651       0.121538       1.005667 0.70411663E+01  0.67529173E+02                                 1.703376                            1.583638      -1.132397       2.344932                    0.996401       3.596710      10.234548       0.478146       1.335667      -0.695405       0.004376       0.018838      -0.033329       0.038533       0.011874       0.006142      -0.000407      -0.004289       0.035382      -0.018787       0.004587       0.014200              1.761530       1.322238       0.133629      -0.107770       1.950898      -0.491520       2.011455           0.000012
            5              H       6.340923       4.151883       5.900319       0.105829       1.068690 0.77484043E+01  0.76689031E+02                                 1.815233                            1.691505      -1.442091       2.188396                    0.992558       3.970453      11.764180       0.446910       1.384731      -0.683973       0.002903       0.030926       0.017951       0.035876       0.002573      -0.001205       0.011570       0.002928      -0.009194      -0.013583       0.003220       0.010362              1.872403       1.620444       0.208649      -0.001496       2.381259       0.449884       1.615505           0.000005
            6              H       5.611671      11.142425       4.929065       0.121202       0.979441 0.70250750E+01  0.67617462E+02                                 1.702684                            1.605654      -1.199502       2.319008                    0.995213       3.638531      10.514302       0.462396       1.376208      -0.687357      -0.035142      -0.017310       0.003722       0.039351       0.007451      -0.006418       0.003611       0.006924      -0.029822      -0.014223       0.000470       0.013754              1.743667       2.108509       0.366084      -0.096614       1.700527       0.060704       1.421965           0.000003
            7              H       8.813214       6.361217       3.984631       0.117906       0.972608 0.68629911E+01  0.64850069E+02                                 1.618236                            1.528708      -0.957242       2.427401                    0.998427       3.382324       9.293414       0.507624       1.276929      -0.709231       0.034742      -0.011237      -0.011097       0.038163      -0.006300      -0.007365      -0.001695       0.013382      -0.002770      -0.010980      -0.001707       0.012687              1.654088       1.918360      -0.299964      -0.266543       1.462324       0.076270       1.581579           0.000022
            8              H       6.240905       6.858838       7.003755       0.116855       1.094993 0.80502080E+01  0.79599107E+02                                 1.792843                            1.689259      -1.034361       2.394037                    0.996952       3.574608      10.228617       0.466002       1.329281      -0.698304      -0.010445      -0.007875       0.035151       0.037506      -0.003873      -0.004540      -0.003970       0.015444       0.025233      -0.013955       0.002734       0.011221              1.829595       1.608940      -0.044375      -0.270142       1.538628      -0.135120       2.341217           0.000021
            9              H       3.646375       8.672222       7.475015       0.126723       1.001471 0.70413670E+01  0.66566170E+02                                 1.623563                            1.529726      -0.801749       2.510698                    0.999638       3.212059       8.657556       0.519885       1.246240      -0.717820      -0.014733      -0.009743      -0.037887       0.041802       0.003536       0.007592      -0.000851      -0.014744       0.034244      -0.015990       0.002411       0.013579              1.660545       1.376243       0.109515       0.127477       1.523149       0.263915       2.082241           0.000022
           10              H       9.177028       3.592096       1.799789       0.121538       1.005671 0.70411936E+01  0.67529486E+02                                 1.703378                            1.583639      -1.132401       2.344929                    0.996401       3.596714      10.234556       0.478147       1.335665      -0.695406      -0.004376      -0.018838       0.033329       0.038534       0.011875       0.006142      -0.000407      -0.004289       0.035382      -0.018787       0.004587       0.014200              1.761533       1.322239       0.133630      -0.107771       1.950901      -0.491522       2.011459           0.000012
           11              H       7.316532      10.242637       3.678121       0.105829       1.068685 0.77483637E+01  0.76688541E+02                                 1.815230                            1.691502      -1.442085       2.188400                    0.992558       3.970445      11.764156       0.446909       1.384734      -0.683973      -0.002903      -0.030926      -0.017951       0.035876       0.002573      -0.001205       0.011570       0.002928      -0.009193      -0.013582       0.003220       0.010362              1.872398       1.620441       0.208648      -0.001496       2.381252       0.449882       1.615502           0.000006
           12              H       8.045784       3.252095       4.649375       0.121203       0.979437 0.70250397E+01  0.67617034E+02                                 1.702679                            1.605650      -1.199495       2.319012                    0.995213       3.638521      10.514265       0.462397       1.376208      -0.687357       0.035142       0.017309      -0.003722       0.039350       0.007451      -0.006418       0.003610       0.006924      -0.029821      -0.014223       0.000470       0.013753              1.743662       2.108501       0.366082      -0.096613       1.700522       0.060704       1.421961           0.000002
           13              H       4.844241       8.033303       5.593809       0.117906       0.972610 0.68630065E+01  0.64850250E+02                                 1.618238                            1.528709      -0.957240       2.427401                    0.998427       3.382327       9.293424       0.507624       1.276929      -0.709231      -0.034742       0.011236       0.011097       0.038163      -0.006300      -0.007365      -0.001695       0.013382      -0.002770      -0.010980      -0.001707       0.012687              1.654090       1.918363      -0.299965      -0.266544       1.462325       0.076270       1.581581           0.000021
           14              H       7.416550       7.535682       2.574685       0.116855       1.094992 0.80501988E+01  0.79598972E+02                                 1.792840                            1.689257      -1.034356       2.394039                    0.996952       3.574603      10.228591       0.466004       1.329279      -0.698305       0.010444       0.007875      -0.035151       0.037506      -0.003873      -0.004540      -0.003970       0.015443       0.025233      -0.013955       0.002734       0.011220              1.829592       1.608937      -0.044374      -0.270142       1.538625      -0.135120       2.341215           0.000021
           15              C       1.851795       7.710550       0.408999       0.661727      23.118061 0.23355279E+03  0.47797592E+04                                 7.619498                            5.516772      -0.167802       2.015145                    0.999320      21.859718      61.911160       0.612447       0.488671      -1.005587       0.026818       0.062577       0.000445       0.068083      -0.041043      -0.097834       0.001184       0.105382       0.195812      -0.107801      -0.038367       0.146167              9.084637       6.560655       2.055910       2.495330      12.878581      -0.049939       7.814675          -0.000001
           16              C       1.320416       6.327461       0.185822      -0.022774      36.689371 0.42891017E+03  0.99605633E+04                                 9.531642                            6.847129       0.103437       2.044293                    0.999295      26.801426      74.383569       0.643438       0.409904      -1.077958      -0.003003      -0.045889      -0.007704       0.046628       0.000544       0.004355      -0.002920       0.014311      -0.000615      -0.008418      -0.000877       0.009295             11.622943       6.252072       4.322145       0.847722      17.639343       0.661565      10.977414          -0.000007
           17              C       1.223930       5.449118       1.256691      -0.089175      32.079119 0.40346532E+03  0.93149485E+04                                 8.815193                            6.737498       0.181797       2.045082                    0.999716      28.322537      80.827927       0.628795       0.421913      -1.060156      -0.005197      -0.015948      -0.016342       0.023418      -0.002298       0.009717       0.004282       0.030716       0.059158      -0.025969       0.001163       0.024806             10.117629       5.693901       3.257549       0.170987      14.682461      -0.344941       9.976525           0.000029
           18              C       4.416705      10.221365       8.501823      -0.114750      34.171601 0.43586970E+03  0.10284119E+05                                 9.250440                            7.046765       0.012089       1.979566                    0.999568      29.399356      85.489011       0.607633       0.427222      -1.054298       0.006346      -0.030728       0.010205       0.032995       0.012160       0.003399      -0.017038       0.021600       0.066812      -0.032658       0.004563       0.028095             10.623297       5.825972       3.387119       0.737185      15.041611       0.849974      11.002308           0.000039
           19              C       3.871037       3.320642       6.334222       0.599153      22.767509 0.25323905E+03  0.52582402E+04                                 7.415392                            5.639546      -0.022889       2.048544                    0.999573      22.363457      62.610817       0.626336       0.470965      -1.020761      -0.042351       0.027062       0.008687       0.051004       0.008690       0.077589      -0.079874      -0.072300       0.122861      -0.118443      -0.007998       0.126441              8.621377      10.438526      -0.884922      -3.169747       7.948738       2.829185       7.476868           0.000002
           20              C       4.975793       2.704563       5.534423      -0.006235      35.598465 0.41547879E+03  0.95666379E+04                                 9.304577                            6.717383       0.147759       2.062327                    0.999279      26.422346      72.880523       0.653150       0.407270      -1.080325       0.024202      -0.014956      -0.027798       0.039776       0.003285       0.003491      -0.004300       0.000002      -0.013022      -0.008483       0.002966       0.005517             11.147443      13.765442      -0.744380      -4.571271      10.674933       3.973574       9.001956           0.000021
           21              C       6.208915       3.349295       5.450132      -0.107774      34.262397 0.44714292E+03  0.10658927E+05                                 9.356959                            7.198282      -0.197716       1.911202                    0.999001      29.981944      88.748751       0.591284       0.434553      -1.045760      -0.008534      -0.017025      -0.021868       0.028998      -0.009937       0.008398       0.001756      -0.032306       0.018225      -0.024407       0.008434       0.015972             10.577208      13.555505       0.631913      -3.567579      10.296022       2.896165       7.880095           0.000049
           22              C       6.428324      11.583004       4.870637      -0.109801      33.449115 0.43512780E+03  0.10281442E+05                                 9.150381                            7.061705      -0.065280       1.956963                    0.999338      29.494308      86.352626       0.603164       0.429768      -1.050768       0.020103       0.010459       0.003446       0.022921       0.004769       0.001827      -0.018198       0.023188      -0.039532      -0.028163       0.008882       0.019281             10.320997      11.407126      -0.426920      -3.181693      11.102893       4.025227       8.452974           0.000039
           23              C       8.590302       5.672551       6.500887       0.606360      23.370591 0.25956102E+03  0.54356167E+04                                 7.640202                            5.768190      -0.137931       2.011927                    0.999194      22.612428      64.068877       0.608451       0.480696      -1.013167       0.030667      -0.006419       0.032764       0.045334       0.088092      -0.018644       0.070379      -0.045534      -0.085418      -0.118106      -0.001985       0.120091              9.010003      10.392613      -3.452364       2.396767       6.958031      -2.402203       9.679365          -0.000013
           24              C       7.678752       6.482537       5.625418      -0.006081      34.643260 0.41570199E+03  0.95921615E+04                                 9.221960                            6.782292       0.112070       2.058069                    0.999158      26.422388      73.434732       0.639690       0.414956      -1.073146      -0.023347       0.022593      -0.021780       0.039114       0.010309      -0.004229       0.004780       0.010223      -0.001520      -0.014162       0.002293       0.011868             11.056326      12.109885      -4.711855       2.019199       9.132410      -3.683630      11.926682          -0.000003
           25              C       8.009932       6.697790       4.311256      -0.094531      31.398967 0.41474639E+03  0.96555172E+04                                 8.722219                            6.861762       0.124919       2.024250                    0.999718      28.644327      82.474065       0.618007       0.425716      -1.056260      -0.015392       0.019870       0.010398       0.027200       0.009824      -0.008477       0.005403       0.007672      -0.093239      -0.033557       0.007179       0.026378              9.772374       9.322870      -3.152317       0.763778       8.117617      -3.243856      11.876636           0.000061
           26              C       6.479419       6.991214       6.114876      -0.097089      31.671216 0.42310912E+03  0.99185848E+04                                 8.801846                            6.949086       0.012652       1.987043                    0.999371      29.053081      84.470888       0.610484       0.427991      -1.052823      -0.003185      -0.004607      -0.023156       0.023824       0.020377      -0.000107      -0.002768      -0.001277       0.025312      -0.024709       0.008020       0.016689              9.837846      10.937394      -3.948693       0.322676       8.404420      -2.265618      10.171725           0.000041
           27              C      11.805660       6.683970       9.169441       0.661727      23.118084 0.23355309E+03  0.47797666E+04                                 7.619501                            5.516775      -0.167802       2.015145                    0.999320      21.859736      61.911220       0.612447       0.488671      -1.005587      -0.026818      -0.062577      -0.000444       0.068083      -0.041043      -0.097835       0.001184       0.105382       0.195811      -0.107801      -0.038366       0.146168              9.084640       6.560658       2.055909       2.495332      12.878583      -0.049940       7.814679          -0.000002
           28              C      12.337039       8.067059       9.392618      -0.022773      36.689445 0.42891129E+03  0.99605943E+04                                 9.531651                            6.847135       0.103440       2.044294                    0.999295      26.801456      74.383633       0.643438       0.409903      -1.077958       0.003003       0.045889       0.007703       0.046628       0.000545       0.004355      -0.002920       0.014309      -0.000613      -0.008418      -0.000876       0.009294             11.622954       6.252077       4.322151       0.847722      17.639366       0.661566      10.977419          -0.000008
           29              C       3.919625       8.945402       8.321749      -0.089164      32.078866 0.40346142E+03  0.93148337E+04                                 8.815135                            6.737456       0.181813       2.045089                    0.999716      28.322409      80.827385       0.628799       0.421911      -1.060158       0.005197       0.015948       0.016343       0.023418      -0.002298       0.009717       0.004283       0.030714       0.059158      -0.025968       0.001163       0.024806             10.117561       5.693866       3.257523       0.170991      14.682351      -0.344929       9.976467           0.000031
           30              C       9.240750       4.173155       1.076617      -0.114740      34.171326 0.43586534E+03  0.10283988E+05                                 9.250379                            7.046719       0.012102       1.979571                    0.999568      29.399217      85.488407       0.607637       0.427221      -1.054299      -0.006347       0.030729      -0.010205       0.032996       0.012161       0.003398      -0.017038       0.021601       0.066811      -0.032658       0.004564       0.028094             10.623225       5.825935       3.387094       0.737178      15.041505       0.849955      11.002235           0.000038
           31              C       9.786418      11.073878       3.244218       0.599153      22.767525 0.25323923E+03  0.52582445E+04                                 7.415392                            5.639545      -0.022886       2.048545                    0.999573      22.363465      62.610825       0.626337       0.470965      -1.020761       0.042352      -0.027061      -0.008687       0.051004       0.008690       0.077589      -0.079873      -0.072299       0.122860      -0.118443      -0.007997       0.126440              8.621378      10.438528      -0.884923      -3.169749       7.948738       2.829185       7.476869           0.000002
           32              C       8.681662      11.689957       4.044017      -0.006233      35.598433 0.41547833E+03  0.95666242E+04                                 9.304568                            6.717376       0.147761       2.062328                    0.999279      26.422336      72.880469       0.653151       0.407270      -1.080325      -0.024203       0.014956       0.027798       0.039777       0.003285       0.003491      -0.004299       0.000002      -0.013024      -0.008482       0.002965       0.005517             11.147432      13.765430      -0.744379      -4.571267      10.674921       3.973568       9.001947           0.000024
           33              C       7.448540      11.045225       4.128308      -0.107778      34.262551 0.44714543E+03  0.10659003E+05                                 9.356992                            7.198306      -0.197722       1.911199                    0.999001      29.982024      88.749089       0.591283       0.434553      -1.045760       0.008534       0.017024       0.021868       0.028997      -0.009937       0.008399       0.001756      -0.032307       0.018227      -0.024407       0.008435       0.015972             10.577246      13.555564       0.631914      -3.567598      10.296051       2.896171       7.880123           0.000046
           34              C       7.229131       2.811516       4.707803      -0.109804      33.449174 0.43512879E+03  0.10281472E+05                                 9.150398                            7.061719      -0.065282       1.956962                    0.999338      29.494328      86.352740       0.603162       0.429768      -1.050768      -0.020103      -0.010459      -0.003446       0.022921       0.004768       0.001828      -0.018200       0.023188      -0.039529      -0.028164       0.008884       0.019280             10.321018      11.407143      -0.426925      -3.181700      11.102918       4.025239       8.452993           0.000035
           35              C       5.067153       8.721969       3.077553       0.606359      23.370601 0.25956118E+03  0.54356204E+04                                 7.640201                            5.768190      -0.137930       2.011927                    0.999194      22.612433      64.068876       0.608452       0.480696      -1.013167      -0.030667       0.006419      -0.032764       0.045334       0.088093      -0.018645       0.070379      -0.045534      -0.085419      -0.118107      -0.001984       0.120091              9.010002      10.392611      -3.452363       2.396768       6.958031      -2.402203       9.679366          -0.000017
           36              C       5.978703       7.911983       3.953022      -0.006083      34.643278 0.41570233E+03  0.95921698E+04                                 9.221960                            6.782293       0.112074       2.058070                    0.999158      26.422395      73.434722       0.639690       0.414956      -1.073147       0.023346      -0.022594       0.021779       0.039113       0.010310      -0.004229       0.004780       0.010224      -0.001519      -0.014162       0.002293       0.011869             11.056325      12.109881      -4.711854       2.019203       9.132411      -3.683633      11.926684           0.000003
           37              C       5.647523       7.696730       5.267184      -0.094527      31.398861 0.41474457E+03  0.96554640E+04                                 8.722199                            6.861746       0.124924       2.024252                    0.999718      28.644267      82.473838       0.618008       0.425716      -1.056261       0.015391      -0.019871      -0.010398       0.027201       0.009824      -0.008476       0.005403       0.007674      -0.093239      -0.033557       0.007178       0.026379              9.772351       9.322852      -3.152312       0.763777       8.117599      -3.243847      11.876603           0.000060
           38              C       7.178036       7.403306       3.463564      -0.097083      31.671035 0.42310617E+03  0.99184953E+04                                 8.801801                            6.949053       0.012667       1.987049                    0.999371      29.052978      84.470416       0.610487       0.427990      -1.052824       0.003185       0.004607       0.023156       0.023823       0.020376      -0.000107      -0.002769      -0.001279       0.025311      -0.024708       0.008020       0.016688              9.837795      10.937332      -3.948667       0.322672       8.404373      -2.265606      10.171679           0.000038
           39              O       4.953509      12.968607       9.262351      -0.769604      54.314488 0.83231557E+03  0.22362151E+05                                11.441644                            9.025538       0.059965       1.996895                    0.998672      32.489898      90.864296       0.621142       0.367020      -1.130505       0.075241      -0.078949       0.011601       0.109676      -0.063014      -0.080750      -0.021100       0.011915       0.122474      -0.117388       0.015254       0.102134             13.257101       7.759710      -2.345634       2.458629      17.791953      -6.328267      14.219641           0.000034
           40              O       2.701001       7.882979       1.307457      -0.602791      35.792838 0.52604940E+03  0.12563730E+05                                 8.601411                            7.068805       0.474957       2.195726                    0.998354      27.843319      72.693157       0.719975       0.356202      -1.142454      -0.017327      -0.076635       0.014695       0.079931      -0.020113      -0.004475       0.012772       0.144565       0.139393      -0.099259       0.043117       0.056142              9.679522      10.170216       2.423184       4.881037       8.513242       2.298383      10.355110           0.000013
           41              O       4.385286      12.836035       6.355295      -0.635314      33.979254 0.56083057E+03  0.13593207E+05                                 8.222746                            7.278650       0.673341       2.246878                    0.998469      28.497732      74.640624       0.713370       0.354243      -1.145488       0.045799      -0.039967      -0.089161       0.107910       0.033828       0.049276      -0.061379       0.014697      -0.012058      -0.098312       0.036626       0.061686              8.793363      12.040361       1.148895      -0.914616       7.534071       0.320303       6.805657           0.000049
           42              O       4.076674       4.383588       6.993219      -0.625169      38.030145 0.62143694E+03  0.15477784E+05                                 8.991234                            7.760941       0.369928       2.148555                    0.996479      28.932751      77.212394       0.676599       0.363465      -1.136371       0.059853       0.000481      -0.052818       0.079827      -0.001742       0.035345       0.000851      -0.148402       0.093680      -0.099402       0.040784       0.058618              9.843169       7.830035      -0.003865      -1.457198      12.203461       3.984704       9.496011           0.000069
           43              O       9.637209       5.184480       6.005682      -0.615168      34.637372 0.53600101E+03  0.12854951E+05                                 8.390591                            7.122428       0.546937       2.214291                    0.998090      28.092985      73.375599       0.719581       0.354913      -1.144075      -0.013554       0.051336      -0.069614       0.087552       0.012175      -0.032393       0.064941       0.019217      -0.167271      -0.101861       0.043379       0.058482              9.377620      13.179001      -3.683551       0.702539       7.537265      -0.168076       7.416593           0.000062
           44              O       8.295893       5.455964       7.720223      -0.702440      36.578232 0.61929343E+03  0.15446016E+05                                 8.682412                            7.679931       0.444029       2.137897                    0.998955      30.578187      82.266983       0.687601       0.357149      -1.138781      -0.061551       0.094749      -0.041271       0.120288       0.067424      -0.009856       0.026995      -0.027067       0.125539      -0.094237       0.032700       0.061537              9.238455       8.531107      -0.562970       0.559381       6.376019      -1.656370      12.808238           0.000094
           45              O       8.703946       1.425913       0.316089      -0.769604      54.314563 0.83231681E+03  0.22362194E+05                                11.441655                            9.025546       0.059960       1.996893                    0.998672      32.489922      90.864392       0.621142       0.367020      -1.130505      -0.075241       0.078950      -0.011601       0.109676      -0.063015      -0.080750      -0.021100       0.011914       0.122473      -0.117389       0.015255       0.102133             13.257115       7.759718      -2.345639       2.458634      17.791968      -6.328277      14.219658           0.000034
           46              O      10.956454       6.511541       8.270983      -0.602791      35.792817 0.52604899E+03  0.12563718E+05                                 8.601410                            7.068804       0.474959       2.195727                    0.998354      27.843305      72.693121       0.719975       0.356202      -1.142454       0.017326       0.076635      -0.014694       0.079931      -0.020114      -0.004475       0.012772       0.144566       0.139392      -0.099259       0.043117       0.056143              9.679520      10.170215       2.423180       4.881037       8.513236       2.298380      10.355109           0.000014
           47              O       9.272169       1.558485       3.223145      -0.635313      33.979276 0.56083100E+03  0.13593221E+05                                 8.222752                            7.278655       0.673338       2.246877                    0.998469      28.497737      74.640656       0.713369       0.354243      -1.145488      -0.045800       0.039967       0.089161       0.107910       0.033827       0.049276      -0.061379       0.014696      -0.012056      -0.098311       0.036625       0.061686              8.793369      12.040369       1.148895      -0.914618       7.534076       0.320304       6.805663           0.000051
           48              O       9.580781      10.010932       2.585221      -0.625169      38.030101 0.62143599E+03  0.15477755E+05                                 8.991228                            7.760936       0.369930       2.148556                    0.996479      28.932730      77.212323       0.676599       0.363465      -1.136371      -0.059854      -0.000481       0.052817       0.079827      -0.001742       0.035346       0.000851      -0.148400       0.093679      -0.099402       0.040785       0.058617              9.843162       7.830030      -0.003865      -1.457197      12.203452       3.984701       9.496004           0.000067
           49              O       4.020246       9.210040       3.572758      -0.615167      34.637343 0.53600048E+03  0.12854935E+05                                 8.390586                            7.122424       0.546938       2.214292                    0.998090      28.092974      73.375557       0.719581       0.354913      -1.144075       0.013554      -0.051337       0.069615       0.087552       0.012175      -0.032392       0.064941       0.019216      -0.167270      -0.101861       0.043379       0.058483              9.377614      13.178991      -3.683547       0.702540       7.537261      -0.168076       7.416590           0.000060
           50              O       5.361562       8.938556       1.858217      -0.702440      36.578213 0.61929301E+03  0.15446002E+05                                 8.682405                            7.679925       0.444031       2.137897                    0.998955      30.578197      82.266985       0.687602       0.357149      -1.138781       0.061551      -0.094750       0.041272       0.120289       0.067423      -0.009854       0.026995      -0.027071       0.125537      -0.094236       0.032698       0.061538              9.238447       8.531100      -0.562969       0.559380       6.376014      -1.656368      12.808227           0.000094

******************************************************
Auxiliary information for the entire system
The total spin magnetic moment of the unit cell is   0.001259
The total net atomic charge of the unit cell is   0.000000
Accuracy of reproducing the electrostatic potential in the unit cell:
  The inner radius (bohr) =    5.0000
  The outer radius (bohr) =   12.0000
  Valid grid points have density less than (e/(bohr^3)) =    0.0001
  The number of valid grid points were=        25055
  The rms potential error without charges in kcal/mol is=      7.99550
  The rms potential error with partial charges in kcal/mol is=      2.10365
  The RRMSE value at monopole order=      0.26310
  The rms potential error with partial charges and cloud penetration in kcal/mol is=      2.09546
  The RRMSE value at monopole order with cloud penetration is=      0.26208
  The rms potential error with partial charges and atomic dipoles in kcal/mol is=      0.65013
  The RRMSE value at dipole order=      0.08131
  The rms potential error with partial charges, atomic dipoles and cloud penetration in kcal/mol is=      0.62978
  The RRMSE value at dipole order with cloud penetration=      0.07877

******************************************************
The electron densities and ab initio electrostatic potential were computed in VASP using the PBE functional and
projector augmented wave method. See the main text of the journal article for a description of computational details.
The atomic charges, dipoles, and quadrupoles were computed with the DDEC6 method as described in
(a) T. A. Manz and N. Gabaldon Limas, RSC Adv. 6 (2016) 47771-47801 DOI: 10.1039/c6ra04656h
(b) N. Gabaldon Limas and T. A. Manz, RSC Adv. 8 (2018) 2678-2707 DOI: 10.1039/c7ra11829e.
For each atom in the material, the electron cloud parameters were fit to the spherically averaged atom-in-material
electron density using radial positions for which this density was between 10^-4 and 10^-2 electrons per cubic bohr.
The polarizabilities, dispersion coefficients, and quantum Drude oscillator (QDO) parameters were fit using the MCLF method.
The magnetic structure of the system was optimized in VASP from the default ferromagnetic initial guess using spin polarization.
The atomic spin moments (ASMs) were computed on this optimized magnetic structure using the DDEC6 partition as inputs
to the method of T. A. Manz and D. S. Sholl, J. Chem. Theory Comput. 7 (2011) 4146-4164 DOI: 10.1021/ct200539n.
The RMSE and RRMSE were computed using a uniform grid with Ewald summation.
